# Supplementary material for: Bacterial diversity in the jelly of shark Ampullae of Lorenzini: a holobiont perspective
Source: PeerJ. 2026 Jan 5;14:e20461. doi: 10.7717/peerj.20461 (PMC12782034; doi:10.7717/peerj.20461)
Supplement: Supplemental Information 3 [file peerj-14-20461-s003.zip]

Archive with 16 entries (16 files):
- mandar_natali_28junparaarticulo/I1N_12042019.fsa
- mandar_natali_28junparaarticulo/I0N_12102019.fsa
- mandar_natali_28junparaarticulo/H9N_12032019.fsa
- mandar_natali_28junparaarticulo/7N_11302019.fsa
- mandar_natali_28junparaarticulo/6N_12032019.fsa
- mandar_natali_28junparaarticulo/4N_11302019.fsa
- mandar_natali_28junparaarticulo/I1N_12042019.ffn
- mandar_natali_28junparaarticulo/I0N_12102019.ffn
- mandar_natali_28junparaarticulo/H9N_12032019.ffn
- mandar_natali_28junparaarticulo/3N_11302019.fsa
- mandar_natali_28junparaarticulo/5N_12032019.fsa
- mandar_natali_28junparaarticulo/4N_11302019.ffn
- mandar_natali_28junparaarticulo/6N_12032019.ffn
- mandar_natali_28junparaarticulo/7N_11302019.ffn
- mandar_natali_28junparaarticulo/3N_11302019.ffn
- mandar_natali_28junparaarticulo/5N_12032019.ffn
