# Supplementary material for: Bacterial diversity in the jelly of shark Ampullae of Lorenzini: a holobiont perspective
Source: PeerJ. 2026 Jan 5;14:e20461. doi: 10.7717/peerj.20461 (PMC12782034; doi:10.7717/peerj.20461)
Supplement: Supplemental Information 3 [file peerj-14-20461-s003.zip › mandar_natali_28junparaarticulo/I1N_12042019.fsa]

>NODE_1_length_1172815_cov_18.9688 [gcode=11] [organism=Genus species] [strain=strain]
GTCTGGTGGCGATAGCGAGACGGCCACACCCGTTCCCATGCCGAACACGGAAGTTAAGCG
TCTCAGCGCCGAAAGTAGTTGGGGGATCTCCCCCTGTGAGGATAGGACGTTGCCAGGCAA
GATCGTTCCGCAATAGCTCAGTGGTAGAGCAACCGGCTGTTAACCGGTAGGTCGTAGGTT
CAAATCCTACTTGCGGAGCCAATTTAGGCCCGTTGGTCAAGCGGTTAAGACACCGCCCTT
TCACGGCGGTAACACGGGTTCGAATCCCGTACGGGTCACCAATATGGAGGATTAGCTCAG
CTGGGAGAGCACCTGCCTTACAAGCAGGGGGTCGGCGGTTCGATCCCGTCATCCTCCACC
ATCTTTATTTATTACATCAAACCTATATATATGCCGGTGTAGCTCAGTTGGTAGAGCATC
TGACTTGTAATCAGAGGGTCGAGGGTTCGAATCCTTTCGCCGGCACTCCTCGGGGGGGTA
GCGAAGTGGCTAAACGCGGCGGACTGTAAATCCGCTCCTTCGGGTTCGGCGGTTCGAATC
CGCCCCCCCCCACCAGGTTTGAGCCATTAGCTCAGTTGGTAGAGCATCTGACTTTTAATC
AGAGGGTCGCAGGTTCGAGCCCTGCATGGCTCACCATTTTTTTGCGGAAGTAGTTCAGTG
GTAGAATACGACCTTGCCAAGGTCGGGGTCGCGGGTTCGAATCCCGTCTTCCGCTCCATA
TTCTTATCCCTGTTTCGGGGCCTTAGCTCAGCTGGGAGAGCGCCTGCCTTGCACGCAGGA
GGTCAGCGGTTCGATCCCGCTAGGCTCCACCATATGTTTTTTTCTTAAGTTAGTGATGAC
TTAAGTTTTTTTTTGCCTAAAACCATGAACCATTCAATTGAGAGTACAGAGAAAGGCAGC
CTGCCACCATTCAGGCTGCCTTTTTGCATGTTTATTCATCATTCTGCCGAGTTGAACCAA
ACAAATGATAGCGTTTACAATTTAACTATCAAGCGTATAAAGGGGGAATGGCGATGCAAT
GGTCATATATTCACGTGCCGCTGCGTTACGGTCAGGGGAAATTAGGGGTCGATCAAGGAC
CGACAAAGTTAAATGAAATGGGGATGCAACAACTCCTTCCAACAGGAACGGTCAAACATA
CGATTCGTGTCTTGCCGGAATCTGAAATTCGAGAAAATGAAGAACATTTAAAACGGGTCG
ATGGTGTCCTGCATACCGTCACGGAATTAGCAGAAGTCGTACATCGTGAGATTTCAGAAA
ATCGATTCCCTTTGATCGTTGGGGGCGATCATAGTATGGCAATCGGTACTCTTGCTGGAT
TGGCTCAAACAGGTCCTTATGGAGTCATTTGGGTGGATGCTCACGCTGACTTGAATACAG
GCGAAACATCACCGTCGGGGAATATTCACGGAATGCCACTTGCGGCAGCGATGGGGATGG
GCGACGTGCGTCTGACAGAAGTGGGCGGACGTGATCCGAAGCTATCACCAGAGCATTTAG
TTTATATTGCCCTGCGTGATATCGATGAAGGAGAAATGAATGAAATCAATCGACTCGGCA
TCAAAGTCATTACAGTAGAAGAAGTACGTACGCGTGGCGTGGATGTCATCATGAAAGAGT
CATTGAGTTATCTTCGTGAACGAGTAGACCGTTTTTATATCAGTTTCGATATGGATAGTC
TCGATGCATCCCTCGTTCCTGGAACAGGTACACCGGTTGACGGCGGTTTAACAGAAGTCG
AAGCCAAAGCGATTTTAAAAGAAGCGATGCAAGCAGAAGACTTGATCGCAGTAGAGCTCG
TCGAGTTAAATCCGGCATTAGACCGGGATGACGTGACGGCTCAGTTGGCCTATCGCTTAT
GTGAAACGATTATAAAATCTAAAGAAAACCTGTTATTGGAAGGCGAAACCGTCTGATTTC
CTTACAGTTTCCAAACCCGTTTGCTACAATGGGGATGGAAACTTTTTTTGATTTTTTTGA
AACCATTTCAATATCAAGACGTATATAGAGATGACCGCATGTGTAGCGGAGAGGGGAAGT
GGATTGATGGAACGGCTGACCACCCGTTTGGTTGATGAATTGAGGGCGGGGAATCACGAT
TCGTTTGCCGAACTGGTAGAACTATACAAGGATGGCGTCTTTGCAATCGCCTATAAAATT
TTGTATGATCGCGGCGAAGCAGAGGACGCTGCCCAAGAGGCGTTCATTCGTGCCTATACA
CGAATCGATACGTATGACGCGCAATATAAGTTCAAAACATGGCTCTATCGAATCACGACA
AACGTTGCCATCGATCGATTGAGGAAGCGGAAGCCGGAATATTCGATGGATGCCGAAATT
GCGGGTACAGACGGTTTGACTTATCAAGACCACTTAGCTGATGAAGCGCCCCAACCCGAT
GCCCAAGTGGTTCATCGCGAAATTCGAAGTGAAATGCATGAGGCAATCAAGCAACTTCCA
GACAAATATCGCATTCCGTTATTATTAAAATATGTGGATGATTTGTCGCTTAAAGAAATC
AGCGTGATGATCGACATGCCGGTCGCAACGGTTAAGACAAGGATCTTCCGGGGAAGAGAA
ATGTTAAAAACAATCTTTCAAAATAGGGAGGGGTTCAATTGACTCCTGAAGAAAAAGTAC
AACAATATTTGGAAGATGGCGTTTTGCCCGAAGAATCTGACGAATTGCGTCAATTGTTAG
AGGACGATGAATTATATGAATCGTATCTACAATATGAACGAATCGACGCAGAACTGAAAG
CATTGCCTCGTCCAAAAATATCAGCAGATTTTACGGCTCGAGTGATGGCCGCTTTACCTG
AAACTCCTGCACAGACAGCACCTGATTCTGTCGTACCGTTATCAAAACCGGTTCGAAAAG
AACGCAAACCGCACTCGAAACAAATGCTATGGTTGCAACGGCACCCAGGTTTGATTGCGG
CCGTACTGTTCTTTAGTTTGATGTCTAGTGCGACACTCGGACTATGGAGCAGCGCTTCAG
AGACGATGACCTATACAAAAGTACCAGGTGTGATCGTATCTGAGAATGAAGTCATTGTCC
CGGCCGGTGTCACGGTTGAAAAAGACATCACGGTCCAAGGTGGCGATTTACGGATTGAAG
GTACCGTCAATGGAAACGCGACAGCCGTCAATGGTCGTGCCTATTTAGCAAGTGCCGGTC
AAGTGACAGGTGAACTCGAACAGATCGATCAGATGTTCGAATGGATTTGGTACTCGATGA
AACAACTTTTCTAAAGACGCTTCCGGCGTCTTTTTTTCGTTTCAATCTGGTTTCGTTTTG
ACGTGACGCAATGCGTATCTATTGAAATGATGATATAATGGAATTTGCACGATTTAGCTA
GGTAGTTGAGGAGGGGAGCATTTGCCGCTACTTGAACAAGTATCATTTTTCTCATTTTTA
AATCTTTCAGAAAACGTACATTGGTACGATTATTTGAATGATGTTTTAGATATCGTCGTC
GTCACGTATGTCATTTACAAGTTGATGATGATTGTGCGTGGGACAAAAGCAGTACAATTA
ATTAAAGGGATTTCCATCATTCTAGTCAGTTGGTTCTTGAGCGGTTTCTTCGGATTGAAG
ACGCTCCAGTTCTTGCTAAATCAGGTGATCACGTACGGTCTCCTCGGAATTATCATCATT
TTTCAGCCAGAGTTGAGACGTGGTCTTGAACATCTCGGACGAACGAGTAACTTATTCAGT
CGTACGGGAACAAGTGATGAGGAGCAACAACGACAAATGATTGAAGCCATCGTCAGTTCC
GCACAGTACATGTCAAAACGGCGAATCGGTGCATTGATTGCGATTGAACGCGATACGGGA
TTAAACGAGTATGTGGAGACCGGCATTCGTATGGACTCGCATATCACATCCCAGTTGATT
ATTAACTTATTCATTCCGAATACGCCGCTTCATGATGGCGCGATGATTATTCAGGACGGG
AAAATTGCGGCGGCAGCTTGCTATTTACCGCTTTCGGAAAGCCCGCACATCGATAAAGCC
CTCGGGACGCGTCACCGAGCAGCCATCGGGGTCAGTGAAGTGACGGATAGCGTCACTCTT
ACCGTCTCAGAAGAAACGGGAGCAGTCTCACTTGCAATCGCGGGCCGCTTGTATCGGGAA
CTAGACGAAGAAGCGCTTCGCAATAAATTAATTCAAGAACTCGTCATCGAAGAAAAAGAG
GCGACCCTCTCGTTCTTCGGCAAAAAAGGAGGGGATAAGTAAGTGATTGATCAGTGGTTA
CAACATAAGTGGTTTCTCCGCTTCATCGCACTTGCTTTAGCCGTCCTTCTATACTTAATG
GTCGCTGAGACCAGTTCTTCGAATAACGCATCTAGCGCATTGCCAATCGTCGGACAAAGT
TCCATGACGCTCGATGTGCCGGTCGAAGTGTTTTTTGATGAGGTCCAGTATGTCGCATAT
AATGTTCCGGAAGAGATGGGTGTCGAGCTTCAAGGGCCATCTAGTAGTTTAACGATGACG
AAATTGGTGAAAGATTATCAGGTGTTCGTCGATTTGACCAATCTTGGCACCGGATTCCAT
CGTGTCCCGGTCGAAGCGCGTGGATTCGGCGGAGACGTCAATGTCAAACTAGATCGAGAG
ACTGTCGAAATCTATATCGATCGGAAACAAACGATTGAAGTCCCTGTGTCCGTGAATCTG
TTGAACAAAGATCAATTACCGGACGGAAAAGTCGCGGGCGATGTCGAAATCGAACCGTCG
ACTGTAAAAGTCACAGGTGGTGCGAGTCGGATTCAAAACGTCAAAGAAATCACGTTGAAT
GTGGATGTTGCCAATCAAAGTCAGACGTTCACACGAGAAATTCCACCGACCATTTTAGAT
GCGAATGGAAATCCGTTGAACGTGTCAGTCGATCCGAATATCATCAATGTCACCGTACCG
ATTTATGATGAGAGCGCGATGATTCCAATCGAGGTCGTCACGAGCGGAGAGGTGGCAGAC
GATTTCCGCTTAGTTGATACGTTGCTAGGTGAGACGGAAGTCCGTGTCTTTGCACCAAAA
GCGGTGCTAGATGAACTCCAGCAAGTGGAGACAGAACCGATTGAACTTGACGATTTAACG
AAGTCGGAAAAAGTGACCGCTACCCTTCGTCTTCCGGAAGGAGCGACTTCACTCGGTAAA
AAAGAAGTAGAAGTCCAGGTGCTCGTTCGTCCAAATGATGAGACGAAAGATGACACGGGT
GAATTGACAGAGCGGATTCGGTTGACCGTTCCAATTAATGTCCGTGGATATGACCGGACG
AATTTCACGATTCAAACGCAAGATGTGGTCAGCGTAACGCTCTCGGGCAAACGTTCCCTT
CTTGAAAGCATCTCATCAAACAGTGTCAACGTGACGTTAGATCTGACTGGATTACCGAGC
GGAACACATGCGGTCGATGCAGATTATGAAGTACCAAAAGGCGTGACCGTGATCTCGCCA
AAGACAATCGATGTTCAATTGACGGGCGTCGATGAAGAAACCGAAACATCTTCCATTCAA
TAAAGATGTTCAATCATACAAAAGTGAGGATTTAATCTTATGGGTAAATATTTTGGAACA
GATGGAGTTCGCGGTGTTGCCAACTCTGAGTTAACTGCGGAATTAGCATATCGTTTAGGT
CGTGCGGGTGGCTACGTGTTGTCGAAACATTTGCCAGAAGGCGAACAGCCGAAAGTGTTG
ATCGGTCGTGACACACGGATTTCAGGACATATGCTTGAAGGTGCATTGATTGCGGGTCTT
CTCTCAATCGGTGCAGAAGTGATGCGTCTCGGTGTCATCTCAACACCTGGAGTCGCTTAC
TTGACGAAATCGCTCGACGCGACGGCAGGTGTCATGATTTCAGCATCGCATAACCCTGTG
GCGGATAACGGAATCAAATTCTTCGGTAGCGATGGTTTCAAATTAGACGATGCGACCGAG
CAAGAAATTGAAGACATCTTAGATGCTGCGGAAGATACGCTCCCGCGTCCGACAGGTAAA
GATCTCGGTTTCGTATCGGATTACTACGAAGGCGCGCAAAAGTATCTTCAAATGTTGAAA
CAAACGGTAGAAGAAGACTTTGATGGTCTTCATATCGCACTCGACTGTGCACATGGAGCG
ACGAGTGGCCTTGCGGCTCGACTGTTTGCAGACTTAGAAGCAAACGTGTCGACGATCGGA
AACTCGCCAAACGGTTTAAATATCAATGAAGGTGTCGGGTCGACACACCCTGAGCATTTG
GCCGAATTCGTCCGTGAAAAAGGAGCGGACATGGGCCTTGCCTTTGATGGGGATGGAGAC
CGTTTGATTGCGATTGACGAGAACGGTGAAATTGTCGACGGAGACAAGATCATGTATATT
TGCGGAAAATACTTGAGTGAAAAAGGGCGTCTCAAAGACAACACGATTGTCGCGACGGTC
ATGAGTAACCTCGGTTTCCATAAAGCCGTTGAAGAAGCGGGCATGACGGCGCTTCAAACA
GCAGTGGGTGACCGCTATGTCGTTGAAGAAATGAAAAAACATCAATATACACTCGGTGGC
GAACAATCAGGTCATTTGATTTTCCTCGATCACTCGACAACGGGTGACGGTATGTTATCT
GGTGTGCAATTGGCAGAAATCGTGAAATCGACAGGGCGTAAACTGTCTGAATTAGCGGCA
GAGATGCCAGTTTATCCGCAAAAGCTCGTGAACATTCGTGTGACGAATAAAAACGATGCG
ATGAACGGAGAGCGTGTCTTGGCAACGATTCAAGAAGCGGAAGCGGAAATGGCCGGAAAC
GGTCGAATCCTCGTCCGTGCATCAGGTACAGAACCACTTGTTCGTGTCATGGCGGAAGCC
CCGACAGCGGAAGAGTGTGACCGTTACGTTGAAAAAATCGCACAAGTCGTACGCGAAGAT
TACGGCGTAGACGGATAAAATTTTCGAAACCGGGAATAACACAAGGGAATCCACATCGGA
TTCCCTTTTTGTTTCCGTTTTGTCATCGAGAAAACAGCGGATTTTCTTGACGAATGGGGG
TGTGATTTGTACTATTAAGAGCGTGACCTTGGAAACGGAAGGACACAAGAGTACGAACAA
GCGCCAGAACTCTGCGGAGTTGACGAGGTTGGAGGTTATCGAGATTTCGGCGGATGCCTC
CTCGTCGCCTGTCACGACGACAAACATGCTTTTAAAACGCCCGGGCGACCGGACGGACAA
AGAAGCGTGTACTGACAGCTCTTAGAAAAAGCCCGTTTCCTTTTTCGAGAAATCGAAGAA
TAGAGGAGATTTGTTTATGTGTGGAATTGTAGGAATGATTGGGAATACCGGAGCGAAGGA
AGTCCTTCTCAAAGGTCTTGAAAAACTCGAGTACCGTGGTTATGACTCGGCAGGTCTTGC
GTTGATGCATGAGAATGTCAACGTTCACAAAGAAGTCGGTCGCATTGCTGCGCTACGCGA
AATCATCCCAGCAGAAGTAGACGGCACGATTGGAATCGGCCACACACGTTGGGCAACACA
CGGGGTACCGAGCGTACCGAACGCCCACCCGCATCAAAGCACGACAGGACGCTTCACGCT
CGTCCATAACGGCGTAATCGAGAACGACGAGCTCATCAAGAAGACGCTCGACGTCCCGTT
CCTTTCAGAGACGGACACAGAAGTCATCGTCCAGCTCATGGAGAAGCACTTCGTCGAGCT
CGGCGATGTCGAGGCGGCGTTCCGTAAGACGCTTTCGGACCTCCACGGTTCGTACGCGAT
TGCGATGATCGACTCAGAGGACAAAGAGCGCCTCTATATCGGCAAGAACAAGTCGCCGCT
CCTCGTCGGACTTGGTGACGGCACGTTCAACGTCGTCGCATCAGACGCGATGGCGATGCT
CCAGGTGACAGACCAGTACCTCGAGCTCCACGATGGTGAGATCGTCATCCTCACACGTGA
GTCGGCGACGATCAAGACGCTCGACGGCGAAGTACTCGAGCGTGCACCATACACGGCCGA
GATCGATGCGTCAGACATCGAGAAGGGCACGTACGCGCACTACATGTTGAAAGAGATGGA
CGAACAGCCAGCCGTCATCCGTAACATCATCCAGCACTACCAGAACGAGAACGGCGACAT
CGAGCTCGCAGAAGGCGTGCGTGAACTCGTTTCGGAAGCAGACCGCGTCTATATCGTCGC
ATGTGGTACAAGTTACCACGCTGGTCTTGTCGGGAAGCAATTGATTGAGCGCGTTGCAGG
TGTACCGACTGAAGTACACGTCGCATCAGAGTTCGGTTACAACATGCCACTTTTGACAGA
GAAGCCACTCTTCCTCTTCATCTCACAATCAGGTGAGACAGCGGACAGCCGTGCCGTCCT
CGTCGAAGTGAAAAAATTGGGCCATAAAGCGCTCACGTTGACGAACGTGGCAGGATCGAC
ATTGTCACGTGAAGCGAACGAGACGATGCTCCTCCACGCCGGACCAGAAATTGCGGTCGC
GTCGACGAAAGCATACACGGCACAGATTGCCGTCCTCGCGATTCTCGCATACGACATCGC
TCGTGCGAACGGGAAGAAACTCCCGTTTGATCTCATGCAAGAACTTGCACTCGTTGCGAC
AACGATGGACTCGATCATGGCACAAAAAGAAATCTTTGAAGAGCTTGCAGATAAGTTCTT
GAAAGAGTCACGTAACGCATTCTTCCTCGGACGTGGATTGGATTCATATGTAGGTCTCGA
AGGCGCATTGAAGCTGAAAGAGATTTCATATATTCAAGCAGAAGGGTACCCAGGTGGGGA
ACTCAAACACGGTCCGATCGCCTTGATTGAAGACGGGACACCGGTCATCACGCTCGTGTC
TCAACCAAACACACACCTCAACATCCGTGGAAACATCAAGGAAGTTGTGGCGCGTGGTGC
CATCGCATGTACGATTTCAATGGAAGGAATGGAGCATGAGAACGACGCATTCGTTCTTCC
ACGTGTTGAACCACTTCTCACGCCACTCGTGACGGTTCTTCCACTTCAACTCATCTCGTA
CTATGCAGCACTCGCTCGCGACTGTGATGTCGACAAGCCACGTAACTTGGCGAAGTCTGT
AACGGTTGAATAATGTCCAAGACCAAAATCTTTCGGGATTTTGGTCTTTTTTGTTGCAAT
GAGTTAACAAATCATCGTAATGTTCTCAAAAACGTCTGTTTCTTCAAAAGAGGGGGTAAA
ATCTACATGAGTATGAACAAAGGAGAGATTTGATGAAACAGAAGAAATGGATGACAGGTC
TCGGTGTCATGATTCTCGCGACATCATTGGCCGCTTGTGGGGATACGGCAGAGGACACAT
CGATGGAGATGTCAGAAGAGCAAAGCATGGACCATTCAGCGATGGATCACTCCGGGTCTG
GAGAAGTTCCAGACGGGCTGATGGAAGCCAGTGATCCGACTTTTCCAGTCGGATCAACCG
CGATGATGACAGCGGATCACATGCCAGGGATGGAAGGCGTGGAGGCGACGATTGTCGGTG
CATATGATACGACGGTCTACGCCGTCAGCTATACACCGACTACAGGTGGTGACCCGGTGG
AGGATCACAAATGGGTGATTCACGAAGAACTGGATAATCCGGACGAGGCGCCTTTGTCTG
AAGGGGATGAGGTCGTATTGGCCGCCGACCATATGGAAGGGATGGACGGCGCAGAAGCGA
CAATCGATACAGCGGAAGAGACGACCGTTTACATGGTTGATTACACGACCGAAGACGGGA
AAGAGGTCACAAACCATAAATGGGTGACCGAAAGTGAATTAGAAGCAATGAAATGAATGT
GATAGACCTCGAGTACATCTCGTGGTCTATTTTTTTCGATAAATATTTATTGATAAACGA
TAAATAGTGGCATATGATAAAGAAAATAAAACTAAATGAGGTGTTTGGCAGATGAAACGG
GAAACCATTTTTTTGAAACTAGCAGTGATTGTCTTGTCGCTCCCGATTCTTGCGGCCTGT
ATCTTTTTACTACCGTTTCTTTGGCGAGAGGCGGTGGAGAGCGGAGGATGGATTGCGAAT
TCGATGCGACCGATTATTGGAGGGATGTATGTAGCAGCGATTCCCTTTTTCGTTGCCTTG
TCACAGTCATTCATCTTACTTGGATTGATTGATCGGAATGAGGCATTCTCCTATCGGTCG
GTGAAAGCACTTCGTGTCATTAAATATTGTGCGTTGACCATCACGGCCATCTATATGGCG
ACACTCCCGTTCTTCTATTGGTTCGCTGAGCGTGACGACTCGCCAGGATTTTTAGTCATC
GGATTCGTCTTCGTGTTCGCCGCATTTGTCATTGCCGTCTTTGCTGAGTTGTTACAGAAA
TTATTGAAGCGAGCCATCGATATGAAACAAGAAATCGATTTGACGGTCTGAGGTGAGAAA
AATGGCGATGATTGTGAATCTAGATGTGATGTTAGCGAAGCGGAAAATGAGTGTGACAGA
GCTGTCGGAACGGGTCGGGATCACCATGGCGAACTTGTCGATTTTAAAGAATGGAAAAGC
GAAAGCGATTCGTTTTTCGACGCTCGAAGCAATTTGTGAAGCGCTCGACTGTCAACCGGG
GGACATACTAGAATATCGAGCGGACGAACGAGCAGAGTGAATCTCTGCTTTTTTGTGTGA
ACATGAAACGTATTTGAACGATATAGCGTATATAAAATAAATCATTCAGGGGGAGACTAG
AAAATGGTTCAAACATGGACAGAACGGACACACGAAGCAATTAATGGGAAACGAGGTCGA
CTGTTAATCTGGTCGTTTCTCTGTGCCGTTATATTAGAATCTAGCGCATTGCTCGATCCG
ACACTTTACGGGGCGAAAGCCGATTCAGTACAGGCGATTGTATTCCTTTTATGTACAATT
GTTGTATCCTTCATGCTATATCCAATCATCATTGGGTATCACTGGGTCATTCTTTCAATC
ATTCGCGGACAAGACGCGCAGTTCCGTGACGTGTTTCGACCGATGAAAGAACGATTTGGT
AAGCATGTGACTGCAGTCATCCTACTAGCCATCTTCCAGACGCTTTGGACACTATTGTTC
ATTGTTCCAGGAATCATGAAGTTCTTCTCTTACGCGTTCACGTACTTTATTTTGCGAGAT
GAGCCAGCATTATCGGTCAGAGAATCGATCACGAAGTCACGCGCGCTGATGCATGGTCAG
AAGTGGGACGCATTTAAACTAATTTTGCCGTTCACCCCGATTTATTTGATTGGCTTCACG
TTATTTACGGTCGTCAATTCGGTTTTACTTGCTGCATTCTCCCTATCGATTGCGACGGTT
CTCATTCGTCCATTCGTCGTTTCGCGTTTCGCTGTCATGTATGAAGACTCGCGTCGGGCG
TACGACGAACAATGGAACAAGCCAGCCTGAAGCATATCAAACAGAGGGTAAATTGAAGGA
ACGTGCTACAATCTTCATGAAGAGAAAGGGGAATGCGGAATGAAGATTGGGATCATCGGG
GCCGGTCTGAGCGGAATCATCGCAGCGCGTGAACTCGCGCGTCAAGGTCATGACGTCGAA
TTGGTTGAAAAGAGTCGAAGCGTCGGGGGACGCTTGGCGACGCGTCGAATCGGTGATGGA
CGAGCCGACCATGGAGCGGTATATTTCACGGTGCGTGGAGAAGAGCTCGAACGAGAGGTA
CAGTCGTGGATGAATGCGAACTGGGTGCAAGTCTGGTATGCCGACCCTTATCCACGTTAT
GTCGCGATTAATGGGATGAATGCCCTCGCTAAGCGTTTAGCTGAAGATTTGACCGTACAG
TTGAATAAACGAGTGGAGAACGTTCAAGTGGAAGAAGACGGAACCGTCACAGTCAAGACA
GACGTGACGACGCGTTCCTATGATCAAGTCGTGATGACGGCACCGCTTCCACAGTCATTC
GAACTACTAGGGAGTTTGGTCGACCAGATCAAACCCGCGCTACTTCGTCTCGTATATTCG
CCGACGTTCGTCGGTCTTTTTGAATGTGCCGGTGATGTACAGATTGGAGCAGACGGTATT
CTCGATCAAGAACTGGTACCTGGTGTATTAAAAATCGTCGATAATCGCCAAAAAGGAATC
TCTGCGACACCACTCGTAAGTGTCTATATGGAGGAGGCGTGGAGTGAGGCGTGGTATGAG
CGACCGGAGGAAGAGACACTTGCTGAAATAGAGCGGTTAGTGCGTGAAGAAGTCGGAGAC
CTCGGTATCCAATCACGGCAGTTAAAACGTTGGCGTTACGCGCAAGCGAAAGATGTATGG
CATGAGCCGTTTTATCAAGTAAGCCATCATCCCATCTATTTAGCAGGGGATGTCTTCCTT
GAAGCTGATGATCCATCCGGACGAACGCGATTCGAAAGTGCCTATCTGTCTGGGTTACGT
GTGGCAGAAACCATCGAAAAGAACATGGATCGATAAGGGCATCTCTTATCGGTCTTTTTA
TTTGACGCCATTTAGTTTAGGGCATAAACTATAACCATCTAGTTTAGGGGGTAAACTAAA
AATGAAAGCATTGATGCGTGAAGCGGTGCAGTTGTTTGAAGAAGTGATGTTCCATGGGAC
GGAACATGTCATCGAAGCGATGGAGGGAAACGTATGGCGCGAGTATTCGCGTGAACAGCT
CCAACTGTTGAAGTTACTCGATCAGTTTGGACCGACTCCTGCTGGGCAATTGGCGCAAAA
ACAAGGTGTCCATAAAAGTGCGGTCTCGAATCGCCTGAAAAAGTTGGTCGACAAAGGACT
CGTCACGAGTCGACGAGGACAAGATCAACGGGAACGATTGATTGAATTGACCCCAGAAGG
GAAACGGCTCGTCGAAGAAGTGGACGGTGCCGTCTATCGATATGTGGAATCCCTCATCGA
TGGAGAAGTAGACGAAATTGAAATCGAGCAGTTTGTTCGGACGTTCCGAAAAATAAAGCA
ATTGCTCCGAATCGGGGAGGAATAACACATGCATAAAATCATTCAATGGCGCTGGGGAAT
TTTCATTTCCCTCATCGTATTGACGGCAGCATTATTTGTCGCAGCACCGAACTTAACGAA
ACAAGCAGAAGAGGCAGGGAGCTTCCAACTTGCGGACGACATGGACTCACAACGCGCACA
AGCGATTTTAGATGAAGCTGGGAAAAGTGACAAGACCATCTCGCTCGTCTACGAGTTCGA
GACGATTGGCGAAACAGAGCGAACAGATGTCGCGCGTGTCATCGAAGAACTTAAACAAAA
TGAAACGGTCGTGACAGATGTTCTCGATCCGTTCGAAAACGAGGAGACAGAGGCACAGCT
CGTCTCAGAAGACGAACGCATCGTCCTCGTCCCCATCACGGTAGAAGGTACGACGGAAGA
AATCAATGCGTTTGCTGATGATGTCCGTGAAAACGTGCTCCCACAAGAGGAGACAGTATA
TATCACCGGGGAAGAAATCATTAACAATGATGTGAACTTAAGTGCCCAGGAAGGGTTGAA
AAAGACAGAGATCATCACGGTCGTGTTGATTTTTGGATTACTCCTTCTCGTCTTCCGTTC
CATCGTGACCCCGTTCATCCCGCTCATTGCGGTCGGATTCACGTATCTGTTGAGCCAATC
CTTTGTCGCGTTCTTTGTGGATTGGTTTGGGTTCCCGGTGTCCAACTACACGCAGATCTT
CCTTGTCGCCATCTTGTTCGGGATTGGGACAGACTACTGTATCCTGCTTCTTAGCCGTTA
TAAAGAAGAACTCAGTGCAGGGCATGCCATCGAAGACGCCATCGTCAATACGTACAAGAC
GGCAGGACGGACGGTCCTCATCAGTGGACTCGCGGTCTTCGTCGGTTTTGCCGCCATCGG
ATTTGCTGATTTTCCAATCTTTAAATCAGCGGTCGCCGTCGCAGTCGGTATTGCGGTGTT
GCTGCTGATTCTTTTCACGGTCGTCCCGTTCTTTATGGCGACGCTCAAACAGCGACTGTT
TTGGCCGTCGAAAAAGGCAGGCGAGCATCATGACAGCAAGCTTTGGGCTAGCTTGAGCCA
ATTGTCGGTCAATCGCCCGTTCGTATCGATTTTAGTTGTCGGGTTGATCACAGTACCTGT
CTTATTCACATATGACGATGCCCGTTCGTTCAATACGGTCGATGAGATTGGAGACGGCTA
CGATTCGGTTCGTGGACTGAATTTGATCTCAGAAGGGTTCGGTCAAGGGGAATCCCTTCC
GGTACAAGTCATTTTGAGACAAGATCAAGCCATTACAGAATCAGAAGTTCCCTATATCGA
AAAGTTTGCAAGTGAGCTTGAAAAAGTTGAAGGTGTGAATGGTGTCCGTGCGCTCACACG
TCCGACTGGTGAAATCATCGACGATTTTTATGTCGACACACAACTCGGTGAAGTCAGCGA
TGGCTTGTCTGAAGCGCAGACGGGTCTCGGGGATGTTCAAACTGGATTGGATGAGATTGA
GCAAGGATTGAACGGGATTGTTGGACAACTACCAAGCGGTTCAACCAATGCTGGGGCACC
GCTTGCAGAAGCAGCAGCGGGACTAAATCAGTTGAATGGTCAACTTGGTCTCATTGGGCA
AGGATTGACAGCGACTCAAAACATCCCGGCCGCAGTCGGACAGCTCGGTCAAGTATCAGC
TGGCCTCACACAAATTGAGTCAGGAATCAACGAAGCGGCGTCCGCATTAAATGCACAAGG
TTCTCAGGTCGGTGAACTTGGTAGCGGGTTAGCGCAACTGGCGACAGGTGTCGCGGAAGC
GAACGACGGGCTAGGACAAATTGAGTCTGGTCTCGGCGAAGCCGTTTCGTTCTTACAACA
GTTGAGTGAAGCAGATGCGCTTCGGGAGACTGGTGTGTATCTTCCGGAAGGGACGCTCAC
ATCAGATGCGTTCTCACCTGCAGTCGAACGATATGTCTTCGATGAAGGAATGGCGACTCA
GCTCGAGGTCGTCTTAGAGATGGACCCGTATTCGCCAGAAGCGATTGACACGGTCGAGAC
CGTGAAAGCGACGATGGACCGGGTCGTCACGGATACGCCGTTCGAAGATACGACGATCGG
ATATGCCGGTATTTCAAGTATTAACAGCGACTTGAATGAGACGTCGACGAGCGACTTCAA
TCGGACGGTCGCCATCATGCTCGTCACACTCTTTATCGTCTTGACGGTGTTGTTCCGTTC
GATGGTCATGCCGCTCTATATGATCGGTTCGCTCTTATTGACGTATTATACGTCTGCGGC
CATCACGGAGCTTATCTTTGTCGAAGGTCTCGGCTATGACGGTATCAGTTGGGCTGTCCC
GTTCTTCGGGTTCGTCATGTTGATCGCCCTTGGCATCGACTATTCGATTTTCTTGCTCGA
CCGGTTCCGGGAGGAGTCGCTTAGCGGGATGACGGTGCGCGATGCGCTCGTCCATTCGAT
GACGAAAATGGGGACGGTCATCATGACCGCCGCCGTCATCCTCGCTGGGACGTTCGGGGC
GATGATCCCGTCTGGCGTACTCAGTCTCGTCCAAATTGCGACGATCGTTATCACCGGACT
GTTGTTATACGGATTGATTGTGTTGCCACTGCTCATCCCAGCAATCACGGTCTCCTTCGG
GGACGGGGTATGGTGGCCATTTAAACGGAAAGTTGAAGATAGATAATTGTGAGGGATTCA
GAGGACAACAAGTGCAGCGAATGCTGGCATATGTTGTCCTATTTTTATTTGTTGAGTCAA
TACAAATAAAACTGCGAGAAATGGACTTAAAAATTTTCAGCATGTGCCGAAATATATATA
GACTCTTACTTTTATTGAAAGAAGGCAACAATCATGGTAAATCATTTTGAGAAAATGAGC
TCGTTACTCGTATCGCGGATGTTAATCATTTTGTTTTTCCTTTCTTACCCGATTATGGGG
ATGTTATATTGGTTGGGTGAGCTAGCTGGACAGGACGCCATGCGTTTTATTATGACAGGG
ACAATTATTCAGATTGGAGCGTGGCTCGGTTATCGCTTTTACGTAGAAAAGCCGTGGTTG
AAGTACGGTCTGGTCACACTCATGTATATCGCTGCTTCAGCGATTATTTATACCTTGCCC
GGTGCGGCGATTCAAAATATCGTCTTTCTGTATATCGTATTGATGTTGATGTACTTGAAT
CGGCATCTTGTGCTGTACGGCAGCATTCTCGCGCTTATCGTATCGGTCGGAGCTGTATTG
ATTGGGCGCTTTTCATTTGAAACGCCGCTCGATTTCGTCAGTTGGTTCACTGTGCTCACA
ATGGCTTTGTCTGGCGCCTACTTCGTTTCTTTCTTTGGGGCAAAATTATTACACGAGACG
TTTACACAACAACAACAAGCTGAACAGCATGCGAGTGAGGTCGAACTCAACATGGCGAAG
ACGACAGCGAGTGCGACAATGCTTCATGACGCGGTATTTACAATGAATGATTCCGTTGAT
TCCGTCACGAACGCCTCAGAACAAGTCACGGCCCAAATTGGTTCGATGACAAAACGAACG
TCTGAACAAGCAGTTTTGATTCAGAATGTCGCCTCACAAATTCAATCCACTGTACAGGCG
TTTGAACGGATGCAACAACAGCTTCAAGAAACAACCTCGCACGTGAACGGTGTCTTACAA
GACGCTCAACTATCACATGACAATATGGATTCGACAGAACGGTCGCTTGCTGAGCTGAAC
TTAAGTATCAGTGAAGTGAATCTAGCCTTTAAAGGATTGGCGGAGCGTTTCCAAGAAGTG
CGGACCATCACGGATACGATTCAGCAAATCTCGTCTCAGACGAACTTGTTGTCTCTTAAC
GCTTCAATTGAGGCGGCACGAGCAGGTGAACACGGAAAAGGGTTTGCCGTCGTCGCGACG
GAGATTCGAAATTTGTCCGCTCAAACGGCACAAGCATCAGCTCAGATTAATGACATTATC
CAACTCGTCATGCAAGAGGTACAAGTGACGGAACGTGCCATCGATGGCAGTACAGAACGT
CTATCGACGCAGGAAGAACAAGTCCGTAAGAGTGGGGCGTCGATCCTTTCCATGATTCAA
ACGACAAATACGGTCGCAGGAACAGTAGATGAGACGTCGAGTCAGCTCCAAATCGCCGCC
GCAGAATTACACAAAGTCCATCAAGTGACGGGTGATATGACGGCGTTGACGATGGCACTC
GAAACGAACAGCCAAGACGTTCATGTGTTGACGATTTCACAACAAGAAGCGTTAGCTTCG
TTGAAAGATCAAATTGAAGAACTGAACGAGATTGCGAACGAACTCGTCTAAACGATGGAC
ACGCCTTTACAAATCGGCGTGTCCATTTGCGTATACATCTCTTCTAAAACGGGAAAAGTA
TTGCGTTCATGTAAAACGGAGGAGGAATTTGCAATGGAAATCGTGATTACCGCTGTATTA
AAGGCATATCCGGGGAAAGAGGAAGAGTTAAGGCAAGCGCTCGATGAAGTCATTTCCCCA
TCGAGACAAGAAGAAGGATGTTTGACGTATGTGCTCCATGAGTCAATCGATGCCCCGGGC
ACGTTCGTGTTCTATGAGAAATATCGGGACGAGACGGCGCTCGACGCGCATATCCATTCA
GCCCATTATCAGGCGTACCGGAAACGAGTGGAGACATTGCTCGCCGTGAGAGACGTGTAT
CGTCTACGTGAAGTCTGAAAGGAGGAAATCTAATGATTACCCAATCGATTATCCCGTGTA
TTTGGTTCGAAAGTCACGTCGAAGCGATTGCGGAGTGGTACGTCTCGAAGTTTCCCGATT
CGTTCATCGACTATACGACGAAACTGATGGATACGCCTTCAGGTGAGACGACGATTGTGA
CCGTCTCGCTGTCGGGACAGTTCTTGCAACTGCTTGGGGCGGGTCCGTTGAAGGACCGCA
ATCCCTCCATCTCGTACATGGTCACGTTCCCGACGTCGGAAGAAGTGGATACGCTTTGGG
GCGAATTGAGTGAGGGGGCAGAGGTGCTCATGCCGCTTGACACGTATGATTTCAGCGCGC
GCTATGGCTGGTTGAAAGACAAGCACGGGGTATCCTGGCAAATCATGCATAGCGGCGGGA
TGGACATCCAGACGGTGACCCCATGCTTTTTGTTCGTCGGGGACGTCTTTGGTCATGCTG
AAGCGGCGATGAACGATTGGATCTCTATTTTCAAAGATTCATATGTATTGGACGGACATA
CGGTACGATACACGGAAGAAGACGGGGACGAGCTTGATGGGAAAATCAACTATGCTCGTT
TCGTCTTATCCGGTCGAGAATTTGTCGTGATGGACAGTAATGAAAATCATACATTTTCGT
TTAACGAGATCCAGTCGCTCATCGCTTTTTGTGAGTCGCAAGAAGAAGTCGATTCCTACT
GGGAGCGGCTATCGGCTGTACCGGAAGCAGAGGAGTGTGGTTGGCTGAAAGATCGCTATG
GCGTCTCCTGGCAAATCATCCCGTGGGAAATGGAAGAGATGATGACGGTAGGTTCGCAAG
AGCAGATTGAACAGGTCGTACAGGCATGTCTGCCCATGAAAAAGCTTGATATCGCGACAT
TGCGTAAAGCTTACTGAACAAAACTCCCGAAACAAATAGCTCGGGAGTTTTTTCATGGAC
TCATTTGCGAGAGGGCATCTTTCTCGATGATGGTATCCGAGAGCCGGAGCTGACTGGCCG
CGCGGTCGATGTAAGGGGCGCATCGATCGAATGCGACTTGTTCTTCCGTCTCAATGGAAT
AGCATGTGCCGTTACCAGCACGTTCGGTCAAGTCTGGTTCATAGTAATAATCTTCGTATC
GGAAAGCGCCCGTCCGAAAGACGGTTAGATTTGACGTATCATTCAATAAGGAGTCGCCAA
GCATATATGCTGGAGAGATTCCAAGTAAATCGAGAATCGTCGGGGCGATATCGATTTGTC
CACCACTCGCCTCCATGACTTCTCCTGTCGTCGGTCCAGGTGGTTTGATGAAGAGAGGGA
CGGCACGGTCAAGTTGAAACGCGTCAACCGTCGAGTTCACTTCTTCGAGGGTAGCCATCT
CTTCTCCTGGTGCCGTCAGACCGCTATCGTGGTCACCATACATGACGAGAAGCGTCTCAT
CCCAGAAACCATCTTGTTTCAATCGTTCGATGAACTGACCGACAGCGGCATCGACGAAAT
GAACGGTATGGTAATAGTTTTCGAGAAGGGGATCGTCGATATCAGATAGGTCCAACCGCT
TCTCGTCTTCCGGGATATCGTACGGTGTATGACTCGTTAAAGCGACTAAAAATGCGTAAA
ATGGTTCATCCAACTCTTCCATAAATCCGACCGACGTATTTAAGAATTCCTGATCGTTGA
GTGCCATCCCGATGATGCCTTGATCGGGGTAGTCTTTGTCGCTAAAGAAATGATTGAACC
CGATATTGTCATAAAAGTCATCGCGATTCCAAAAGTCTTTTCGGAACGAATGCATGGCTG
CCGTATCGTAGCCCGCCTCATTCAAGGATTGAGAGAGCGCGCTGAATTGATTTCCCGGGA
AACGCGTGTAGACGGAACCAGATTTGACAGGATAAAGTGACGTGTTGACGATGAACTCTG
CATCAGACGTTCGCCCTTCATGCGTTTGATGATACACGTTCGGGAAGTAAAACATGTCAC
GTCGCAGTCGGTTCAAATTCGGGGTCAGTTCCTGTCCATCAATCTGTTGATCGATGACGG
ATGTTTGGAATGATTCGAGTTGTAAAACGATAACGTTCGTATCTGGACTTGGGGCACTTA
ATTCTTGATAAGAGAGTGCTTGAATTTGAGAACGCTCTTCTTCTGTCAGGGCTTCGTTCC
ATCCCATAGCACGTTCGACGCCTCGGGCGACATCCATCGCGTGATAGCCCCAAAATCCAA
GATGATAGTATTCACGCATATTCGATATGGGGTCGTCCGCGATCCACTTTTCTCCACGCT
GATAACTGAGGGTGAGCGGGATTGTGAAGAGAAGAAATCCGAGTGTGAAGCCAGCGAGCG
CCAATCGTCTTCCGTTTCGTTTCCCTTCACGGACAGGATGACGTTTCATATAACGCAAAA
TCAAACCGTAGATGATGAGGTCGATGAAGAAGAACGCATCGATTGGGCGGATGAGCGTCA
AGAAGCCACCCCCGACATCTCCCATCTGCCCGATATCAGATAGTAAGGCGACGGATAATA
AGTCTTCAAAATAGCGATAGTACCAGACGTCCGAGACGAGCAGGGTACTATGCAGGAACA
GAGAAACGTATAAAATCCATCGGCGGATCGGATAAGACACGGCGAGTGCCCAACTCGTCA
GGAGCAAAATCGTCGCCAAATTGATGAGGAAGAATGAGAAGTCGAACGCCGTCGCGGTCA
ACCAGCTAAAAAAGAAGAGCTTTGCCAGAGAGAGTGACAAGTAGCTCCAATAATCGAGAT
ATTTCATTAGTGATCTCCTAACTCAAAATGTAGTTACTGTATCCTTTCCTTTCTTATGAA
CAGAGAAAACGTAGAAAGTGTGATGGAGATTCATTCGTAATCAAAAATATGTAATATATA
TATTGCGTTAATGGAATATATATATTACATTTTAGGTATTGCGCAACTAAATTAGGAGAC
AGACATGGGAAATAGAGTAAAAGAACATCGAGTAGAAAAGAATCTTACTCAAACCGATTT
GGCAGAGGCGATCGGTGTGACTAGACAGACAATCGGTTTGATCGAATCGAATAAATATAA
TCCCTCTTTGAAACTCTGTATTGCCATTGCGAGGGTTCTGGGCGTCACGTTAAATGATTT
ATTCTGGGAGGAGTAAAAGATGAAAGAATCATGGGTCACAATGTTTTTACCAAATGACGA
ATATAAAGAAAGGCGGATGTTGTACTTTATAGCCGAGGCTTTCGTTTTGTTCATTGGATT
TTTGGGAGTAGTCGTTCTATTGAATAGATTTTCAGGTATATTCAACACTGAGTCTTCATA
TATTTTATTGAGTGTTATAGCAATTCTAAGTCTCTATGTATGGATTCGCTATATTCTCTC
AGGTATGGAGTATACAAACGTTGTTGAGAAATCTGAATATAAAATCGAACTAAGGAAACT
GATTGGTTCCACATCGAAGTTTGCTGTTTTGTTTGCTGGAGTGGCAATAGCATTAAAGGT
GACAGGTGTAGTGATTTACTCTTGGGTGGACTTGTTAGCAATGACACTTCTTTCAAATGG
GTTACTTCTGGTCGCACAATTCATTTCACTTCAACGGTCATTTAGAAAAAATCGTGAGCT
TTCATGACCGAGTTGATATATTCGTTTTACTTCAAATAGGACATCTATGTCTTTAAGAGT
GCATAACAAAACCAGGTCCCATGCAAACATGGACCTGGTTTTGTTAGATAACTGTGAAGC
TCTGATTATGTAATCTCGAACGTATCACGCAGTTCAATGATGGTTCCTTCCGGTGCTTTT
AATTTACTTAAATGTCCATCGACGACGAAGTAGATGTTGCCACCGTGCTTCGGTAAAAAC
GTGACGCCGAGTTGTTCGAGTCGTGCGACTTCCGCTTTGAGGTCATCTACATAGAGGGCG
AAATGGACGGGACCGGCCACATGTTTCGAGTAGTCTTGTAACGTTTCATCTGTTTTAGCA
GTCTGGAGCTCAATATAAAAATCACCGAGTTTGAGCCAACTGTTGAAGTCACGCGTATGA
AAGTTTGACGACTCCTGGACGAGTTCAAAACCGAGCGCTTCGTAAAATGACTTCGATGCG
GCATAATCCGGGGTTTGGATACAGATATGATGGATTTGTTTCATTGGTTGTTTCCTTTCG
TTTGCAAATCTTTCACTCGATCACGGTGGAACGGAGAAGTCAATTCTTCTGAGATGAGGC
TGATCGTATGTCCATCCGGGTCTCGTACGTCTAGTGTAACGAATGCATGCTTTCGAAGAT
ACGGGAGAAGAAACTTTTTACGGGAGAAAGCGTATGAAAGAGAGAAAAGGACTAAAAAAA
GAATGAGGTGAACATATGAAAGTAAATGAAATCACGATTCAACCGGTTGATGCAGTCAAT
CGAGAGGCGGTCATCGCCCTGACAGTGGACGAGAAACAATCTCGATTCATCGAGACGAAT
GCCGAATCCCTTCGAGAGATGATTGAGGATACGAAATACAATTGGCAGAGCTTTGCATTT
TATGAAGGCGAGCGAGCGGTTGGCTTTATGATGGTCGGAGCGGAGAACCAGTCAGAACGT
TACGTGTGGCTCGACCGTTTCATGATTGATCAATACGAACAGGGGAAAGGCGTTGGAACG
AAGTGCCTACGCATGGCAGTGGAATTCATCCAGACACAATACGACGTGGATGATATCATC
CTCAGTCTCCATCAAGAGAATGAAGCCGCGAAACGATTTTATGCGAAGAACGGCTTTTTC
GACAGTGGCTTAATTGATGAATGGAACGGTGAAGCGATTTGGGTCTATCATACAAAAAAC
CGACCGTCATGAGTCGGTCGGATTCTCGGATGGACTTGTTTTTTGCGTGACATTCATAGC
TGCCAAGAAGAAGGGGATAGCGGCAAAGAGAAACAAGGTAACGAACCAGTTTTGGAGAAA
TGGATCGACAAACGTCGGTTTTTCCAACCAGCTCCCGGTTGAGATTTCGGCGTACCAACG
TATGTAGAGTGCGATGCGTTCGAGCGTATATAAGAGTCCGGACAAAAACAACAAAATACC
ACCCGCTACAAGTTGATTGAAACGAGACATAAAACCCCTCCTCTATAGATGTTGTCTATA
GTTTACCATTTTCATCCAAAAAGGGAGCTTTTATTTGAGTACGCTCGGTCGCAACTGTTT
GACACGCGACAAGACGAGCCAACCGAGAAGCGCACCCGTCAAACTAGAGGCAAGGAACGC
CGGGACAAAGAAAAATGCACCGAACGTCGAACCCATCAACAGTTTTGCGTACGGGACGGC
AATCAACGAAGCGATAACCCCAGTCCCGATGATTTCTCCGAGAGCGGCCGCATAGACGCG
GTTCGTGCGAACGAAGAACATGCCGGCAAGAAACGCGCCAATCATGCCACCAGGGAATGC
GAGCAGTGATCCTGTACCGGTCATGACGCGAATGAGTCCGGTGACGAAAGCGACGAGAAC
GGCTCCGATTGGACCGACGGTGACTGCGGCAATCACGTTCACCATATGTTGAATCGGATA
AGCGCGGGCGACACCTGTAGGAATCGAGATGAACATCGAACCGACGACGGCGATGGCAAC
GAGCATTGCCATCCAAGTGAGTTGTTGAATACGCATGAATAGTCTCCTTTCAAAATAAAA
ACGCCACGTTTCCAGACGGAAAAATGGCGTGGACATACAGAGACGTATCCCAAGCCACTT
CCCTACGCTGGTATGAGCCAGATCAGGTTCAAAGGGTCCGGCAAATGCCGTCTCAGCCCG
AAGGCTCCCCTAGTGGTCGTTTATTGATTTGAGTATAGCATAGCTAAAATCGGAAAAGGG
GCGAAATTATCCCTCATTCTTGGCTAACAGGTCCTCATAGTCCTTCTCGTTCCAAAAGAG
CGGTGAGATGGATTCGGGGCCTTTTAAAATTTCTCCGTCCTGATCATATACGATGGCATA
CCCGCTCTCGACATCGAATACGAACAAGTCGGCAGTGACTTCAGTCACGCCGTTCCCGGC
GATGATCACATCATCGATTGGCTCCCGTGCAAGTTCGACGCCCGCTTCATCGAGTTCGAC
GAGGAGAGCTGACGTGTAGGCATGGCGGTCATAGACCGTTTGGAATTCATCCTGCGTGAG
GACGACATCGGTAGGTGGGGCACTTGTACCGAATTTCCGATTTTCAATCTCTTCAACGTA
TTGAAGGAAAGATTCCTCTTGCCAGAATAGCGGAGCGACCGACTCAGAACCATTGATCAC
CGTTCCGTCTTGACTGTCGAAAATGGTAGCATACGTCCCGTCATCGAGCTTGAATGGGTA
AATATCCGCATACGTATGCTCGAGGCCGTTGCCTGCGATGATGACCCGTTCGAACGTCTC
CCGAAACGGTTTGATTCCTTGTTGTTCAAGGGCAGTAAGGAGCGGTTTCGTTTGTTCGTA
TTGGTCATAGACGTCTTTAAAGTCCTCACGCGTCCATTCGGTGATGGGTTCATCGGGTGA
TTCGATTGGGGTTGGATTGTCTGCCACCGTATCTGTACAACCCGCGAGTAAAAGTGCACT
TAATCCGAATATCGCCCATCGTCTCATGTTTCCATCCCCTTAACTGACATTTTCCACCAT
TTTATCATTCGTGATGAAAAAGCAGAACCTGTGCACATTCTCACTCGGGGTGAGGACGTG
TCGCGTAGGTATCGAGTGTTCTCTTGAAGTGAAGTGTATCTTCTTCAGAAATCGTCACAC
CTGAAGAGGTGCCGTAGCGAACCGCATGATAAACGGACGGGTTCATCGGTAAATCGATGC
GTTGGAACCACTCTTGCAATGTCTCATGAGCACGCAATCGCTTGGCTGGTACGAGAGATT
GGTTAAATGTGATCAGCGCATCGCGAATCGGGACGTTCGTGAACGCTGTGAGCGTCGAAA
CGGACGAAGCGTTCTTGTTTTGTAGCGATTCTACAAGCGGGTCTATGCTTGAATCAACAT
GATCTCGTGCGCGCGCCAAACGTTGCTTTCGTTTTCGATAGACATAAAAACCGAGCAAAC
AGAATGCAATCAAAGCGACCAATAAACCGAGATTTCGTCGTGTGGACTCTCCAGAGCCCG
TAAATCTCTCAAGAGGTTTTATTTTTCCTTTTCGAGGATCTAATTCATACGGATAATCTG
CTTTAGATTCATCTATTAAAAGCTTACTGTCTTCATCTGATTTGAAATTCGTAGAAGGAC
TATTATTTTCCTCGACCGGTATCGTTTCCGGGTTATAGAGCCATTCGAATATCCCGGTCG
CAACCACCATCATTGTAAAGGTGACAAGAAGTGTGGCGGCAATCATGAGAAAAAACTTGT
TCGTCCAGCGCAAGAAGTTACCTCCTTTTTGAATGTTCAGACTATTTGTTGTTTATCTTA
CCATAAAAAGGTAAAGTTTGATTAAGACAAAAAATGGAGGTCGTCATATGGGCATGGAGC
AGGTCATCAAACAGTTGAACGAAGTGTATTTAGGAAAAGAGGATGTCGTACGCCTCTGTT
GTACGGCGTTACTCGCGGAAGGACATATTCTATTAGAAGATGTGCCAGGCACGGGAAAAA
CGTTACTTGCCAAAACAATTGCGGCTAGCTTCGACGGGGTGTTTTCCCGGATTCAATTCA
CGGCCGACTTGTTACCGTCTGATGTGATCGGAGCAGACTATTTCAACATGCAGACGCAGA
CGTTCGATCATCGCCAAGGACCAATCTTTGCGAACATCGTCTTGATTGATGAAATCAACC
GAGCGGTTCCACGAACGCAGTCCGCCTTGCTTGAGGCGATGGAAGAACGACAAGTTTCCA
TCGGGGGAGAGACATATCCGATGCCGAAACCATTTTTCGTCATCGCGACGCAAAACCCGA
TTGAATCAGCGGGGACGTTCCCCTTACCGGATGCCCAACTCGATCGCTTCTTGATTTCGA
TTCCGGTCGGTTACCCTGATGTTGCGGAAGAGAGAGAACTCCTCTTACAAGTCATGCGCC
AAACACGGAAAACCGTAGAGGCGGTTGCGACGTTAAACGAGTTACGCCGTGCTCAGGAGG
AAGTGAAGCAAGTATCGATTCAAGATGATGTCCTCGATTATTTACTCGGGCTCGTTCACG
CGACCCGGGAACATGCATCCGTTGAGGTCGGTGTCAGTCCACGTGGAGCCATCGCGCTCA
TGCGAGCGTCTCAAAGTTACGCCTATCTGAAGGATCGGTTGTACGTCATTCCGGAAGATG
TGAAAGCCGTGGCACCTTATGTATTGTCCCATCGTTTGACGTTGACGCTTGAAGGAGGCA
TCAAATCGACGAAACAGGACATTATCCGTTACATCTTAGATACCGTCTCTGTGCCGGTAG
AGGGCTGAAGATGACGTTCTCGACACATAACGCCCTACAGAAACAATGGATTCCGGTTTA
TGGATTCGCTGGAGTGATTCTCGTATTCGTCCCGTACATGGAGATTGTCGGATATGCACT
TTGTTTACTTACGGGCATCGTTTGGTTCTTTGAACGGACACGGAAACAGTTGGAACAAGC
TCTTCGGCTTCACGTACATAGCCACGAATCCCTTCTCTTTGTCGGGGATGAGACGGAGGT
ACAACTGATTTTAGATGGAAGTGAAGTCATCGAACGACTCGGGCTTCCCGTTCGCGTTCG
CTTGAAAACCAATACAGCGCTCAGCTTTCCAGACCACGACCGGTCCCCGAACAGTCTGGA
TTTGACGTTACGGACAGATCAGGCTCGTCACGTGCTTCGTGTGCAGGCTGAATTCCGGGG
ACCGGCTTATATCGAAGAGTGCGTACTTGCTGTGACGCTCCCGTTTCATCTCGGGACGTA
TCTTCTTGAGTGCCCGATCGAGAAACGATGGACGGTGTTGCCGTCCATCACGTTACATCC
TCCGGTCGGCACGAAACGATTGGCACTCGGTGACCGTCCTTTGACCGCATCACCTTTACG
GAATCCACTTCAGGTTCTAGGTTCGAAGCCTTACGAAGGGGAACCGGTCAAAGAGATCGA
CTGGGTCGCGACGGCGAAACTTGGACGAGTCCAATCGAAAGTCTTTCAAAAGACGTCGCT
CGACACGTTCACATTCGCAGTCGATTTGAGTGGGCCGTCCGGCTACACGTTGCATCACGA
CTTCGAGTCGATCATTAGCCAAGTCGCGTATGTGACGACCCGACTCTTAAAAGAGGAGTG
TAAAGTCGAACTGTTCATCAACCGCTTCAATGGTGAAGGAAAGATGGAGCATATCTCCCT
TCAGGAAGGGGAACGGGGGACACGTATCATCCTCATGTTGCTGGCCGACCTTCATCCTGG
GAACCGCTTCATCTCGACAGACGCGTTCGTCCGAATGGTTGAACGGAAACGTTTGAAACA
AAGCCATCTCGTCTGGTTCAATCAGCATAATTTGTACGACTAACAAGGAACTTTCCTTCT
TCTGGCGAACTGTATCATACAGAGATGACCGAAAGGGAGAGATCTATATGGCAAAACGAA
AGTATGCGAATCGACGAGACTGGGAACGGATTTTAAAGAACCGCTACGCGCAAATTCGTG
TTCAGACGGAACAATTTTCAGGGGTGGTTGCCTTATTCCAAATCGATGAGGTTCGGGCGC
CATTATATAAAAAGCATAAAGGGGAAGAATTCATCGTGGCGGATGCCGGGTTTGCTTGGC
TCCAATATTTCCCGGACAATGAACCGTTCGGTGTGACGGTCATGTTCAACCCTGACGGTG
AAATCGTGCAATGGTATATCGACCTCGTCGACCGAATCGGCGAAGAAAATGGCATTCCGT
ACATGGACGACTTGTTGCTCGATATTCTCGTGTTTCCGAACGGGGATATCGTCAAAAAGG
ATGAGGATGAGTTCAAGGCGGCAGCTGAAAGCGGCGAATTGACGCCTGAACAGGTCGAAC
GTGGATGGCGTGAGTTCGAAGCGACGCTCGAACGGATCGAACGTGGAGACTTCATCTACT
TTGATTTGGCAAAAGGACATTACGAACAGTTAAAACAAAAGCTATGAGCGAATTCACTCT
CTCTGCTACAGTAAGAGCGTAGGAGGGGGAGTTTTTATGAAAAAAATTGAAATCGAGACG
TGGGCACGACGTAAGCACTTCGAGTTTTTCAAAGCGTTTGATGCGCCACATTTCAACGTG
ACGGCAAACGTAGATGTCACGAACCTATATACATATGCCAAGGAGAGCAACCAATCGTTC
TTCAAACTCTTTTTATACGGTGCGGTGAGATCGGCGAACGCGATTCCGGAATTGCGCTAT
CGGATCCGTGGTGAAGAGGTCGTCGAACACGAGGTGGTCCACCCCTCGTTCACGGTCATG
TTAGACGAGGATGTCTTCAACTTTTGTGCGGCCACGTTCAATGAGGATTTACCGACATTC
TTACAGGAAGTGACGACGCGGATGGAGCAAGCTGGCGATGAAGTCGTGGTCGGGGACGAA
GAGCCCGACGACTTACTGTATATCACGAGTGTCCCGTGGATCACGTTCACGAGTATCATG
CACCCGACGCATCAGCAACAACATGACAGCGTGCCACGCATCGCCTGGGGCAAGTTCGAA
CGTCAAGGCGAGCGTCTGGTTATGCCGTTATCCGTCCAAGCCCATCATGCACTCGTCGAT
GGAGTACATATCGGAAAGTATTACGAAACATTGCAAGCTTGGTTAGACGAAGATTTTGCG
AAGAAGGTGACCGACGTGCCAGAAGACCATGACTTTGATCGAGCCGTCCGTCTCCGTGAG
GAGGGACAACTCGAGCAGGCGAAGCAACTGTTCCTGTCGCTCTTGCGGAAAGATGAAAAG
AATCCGAGGCTACATGCGTACTGTGCGTGGTGCTATGACTCGCTCGGTGAAGAACGTCAA
GCGGTCCCGCATTATGAACGGGCCATCCGACTCGGGTTGACGGGGGAAGAGTTGGCGGAA
TCATATCTCGGACTCGGCAGTACGTATCGGGCACTCGGACGATACACGGAAGCGGAACAG
TTATTTGAAGAGGCAATCGAGCAATTCCCGAATCACGGGGCGCTCAAGGTATTTCAAGCG
ATGACCCATTACAACTTCGGTCGCCATGAAGAAGCGACGGGAACGTTACTTGAACTGCTT
GCAAGTCCGAAACCGGACGAGAGCATCGCGCGGTACCGGCGTGCTATCGCATTTTATGCA
AGAAACTTAAATGAGACATATGACTAAAGGAGAATGACATGATTTCATTACGCCCGATCG
ATGCACAAAATTGGTATACATGCTGTCAATTGGCATTAAGTGACCAATAACAGTCGTATA
TGGAGCCGAATGCGATTTCGTTACTTCAAGCGATGTACGAACCGACGCTACGCCCGCACG
CAATTTATGAGGAAGAGACGATGGTCGGTTTCCTCATGTACAATACAGAGCTTGAAGAGT
TGGATGCATGGTGGATTTACCGAATCATGATCGACCATGCTCATCAAGGCAAAGGGATTG
GTCGACAAGCGACAGAGCTGATGCTTGAAGAAATCGGCGAGGGGAAACCGATTGTCGTTG
GCTATCACCCCGAGAACGAGGCAGCGCATCACTTATATGAAAGCCTAGGGTTTGTTGATG
AAGGCCATCGATTCGGTCGCGAAATGGCTGTGATTCGGCGAGGAGAATGAGATGGGAACA
ACCCGTCTCATTTTTTTGAATCAAATCGATTGACGGAAGAATTGTCACATGATATATTTA
TCTCGAATTAAAGATATTTGAATTTAAGTTAATGGCTCTCTTGGACAAAGGAGGGAGACA
GATGGAACCATCTGATGCATTAAAAACAATTACTGTGCTGTTACGTGCCTCTCAGTCGTT
ACAAGACCTGGTGAAGCAGGAAGTGGCGTCTTACGGATTGAACGCGACCGAGTTCGCCGT
ACTCGAGTTTTTATATCATAAAGGAGATCAACCGATTCAAGTCATCGGGAAGAAAATTCT
CCTCTCGAGCGGAAGTATGACGTACGTCGTGGACCGGTTAGAAGAAAAAGGGTATCTCAT
TCGTAAGGCTTGTCCGAGCGATCGTCGCATCACATACGCGGCGCTGACGGATGACGGAGA
ACGCTTGATGCAAGATATTTTCCCTAAGCATACGGAGCATATGAACGCCGTGTTTGAAGG
GATGCAATTAAACGAAACGATTGAACAGTTGAAACAAATAGGAAAGCGGGCAGAAGCCGC
AAAAAATTTTAATCATGTATCTTGAAATCAAGATATAAAAGGAGAGAGAATGATGAATCA
TGTTAAAGGAATTCACCACGTCACAGCAATCACGAGTAGTGCCGAAAAAAACTACGATTT
CTTCACTCACGTGTTAGGCATGCGTTTGGTGAAAAAAACGGTCAACCAGGACGACATTCA
AACGTATCACTTATTCTTTGCGGACGATAAAGGAAACGCAGGGACAGATATGACCTTCTT
CGACTTCCCAGGTATCCCGAAAGGTAAGCACGGAACGAATGAAATCGCGAAAACGTCGTT
CCGCGTACCGACAGATGAAGCGTTGACGTATTGGGTCCGTCGCTTCGACCGTCTCGGCGT
CGAGCACGAAGGGATTCAAGAACAGTTCGGGAAGAAGACGCTCTCGTTCATCGACTTTGA
TGAGCAGGCGTATCAACTCATCTCGGATGAGTTCAACGAAGGCATCGCGTCGGGCGAGCC
GTGGAAGAACGGTCCAATCCCGCTTGAATACGCGATTACGGGACTCGGTCCAATCTTTAT
TCGCATCGCAGATATCACATATTTCAAACAAGTGATGGAGCAAGTGATGTTGTTTAAAGA
GATCGGGCGAGAAGGTGATGTGTATCTCTTTGAAGGAGGTGAAGGTGGAAACGGAGCGCA
AGTGATCGTCATTCACGACGAGACATCTCCACAAGCGCGTCAAGGGTTCGGTACCGTGCA
CCATGTCGCATTCTGTGTCGAAGACCGTAGCGTCCTCGATGAATGGACAGCACGTCTCCA
ACAGTTCGGTTTGCCGACTTCTGGCTACGTCGATCGCTTCTTCTTTGAATCATCCTATGC
ACGTGTCGCGCCGCAAATTTTGTTCGAATGGGCGACAGATGGACCTGGATTCATGGGAGA
CGAGCCGTACGAGACGGTCGGTGAGAAGTTGTCACTCCCGCCGTTCCTCGAAGCGAAACG
TTCGCAAATCGAGGCGATGGTACGACCAATCGATACGGTCAGAAGCACGAAAACATTTGA
GAAAGAATATGAGGGCATGAAATGAGTTTCTTAAATCGCTTGTTTGGAAAATCAGATGCA
TCACAACATAACCAAGGAGGAACTACTATGTTAAACATCGGAATCGTACTCGGATCAACT
CGTGAAGGTCGCGTCAGTCCACAAGTCGGGGAATGGGTGAAAGAACTCGCCGACAAACGT
GGCGATGCCAACTATGAAGTCATCGACATCGCAGACTACAACTTGCCACTTCTCGGCGAA
GCGGGTCAGGACGCATCTGGCGTTGCAGCCTGGTCGGAGAAAATTGCGCAAATGGACGGA
TTCATCTTCATCGTCCAAGAATATAACCATTCCATCTCAGCATCTCTTAAAAACGCACTC
GACTACTTACGCGTCGAATGGAACAACAAAGCAGCCGGAATCGTCTCTTACGGTTCTGTT
GGTGGAGCACGGGCAACAGAACATTTACGGGGCATTTTGAGTGAATTGTCAATCGCTCAC
GTACGTGTCCATCCTGCACTCTCACTCTTCACGGACTTCGAGAACGGTACGCATTTCGCT
CCGAAAGAAGTTCAAGCACAATCGGTAAACGATATGCTCGACCAACTCCTTCCATGGACG
GAAGCGATGCAATCGGTCCGTATGAAAGCCGGAGAAGTTGCAAACAATTAACAAATCGCG
AAGCCAGCCTGAATTTAGGCTGGTTTTTGTGCGTTTTCAGAACAGGTCGTGTAAAGTTGG
AAGGGATTAGGGGGAGTGCAGATGTGGAATCGTAAAATCGTCACAGCATCCATCGCTTCG
CCCGTCTATGCGATTCTGTTAGCGTGTGGGGTCACTATGATGGGTCTACGAGAAAATGGA
GGGATGAGTGGCGTACTGAATGGCTTCCTTTTGATGACGGTTGCCTATGTAGCGGTCAGT
TTTCCGATCATGTTGATCTACGGTGTCGTGACCTCATGGTGCAGTGACTGGTTGGCGAAT
CGACTCAGTTCGAAACGATTCAGGTGGTTCACTTCGTTTGTTTTACATATACTATTCGGA
CTCGTCTTGTCATGGCTCAGTCTTCTCGCAGCGACCTTGTTTTACTTGGTGGATCGTCTA
CTACAGCATCGGGGAGACATAACAAAACTACAAACAGTGAAAAGTCTGCTCATCCCAATC
GGATATTTGCTTATTGTAACGGGAAGTGTGTATATCATCGATGTCATCCAAGATCTTTTC
GTTCGATTCAACTTCTTTTAGGGAAACGAACAAGGATACATTAACATAAGGAGGGGTAAA
AATGAGATGGATGATTTATGGGGCGAATGGCTATACGGGTGAGCTGATTGCACGACAAGC
CGCTCGTGACGGAATGCGTCCGGTTCTTGCCGGACGAAACGCAAGAGCGATTCATCGCCT
AGGAGATGAACTGGGTTGCGAAACATCGATTTTCGCATTGAGTCGTGAAGCCGCAATCGA
GGCGCTTCACGATGTAGATTTAGTCCTTCATTGTGCAGGTCCTTTCACGGATACGAGCCA
AGTGATGATCGAGGCATGTCTAGAGACAGGTACGCATTACTTAGATATTACCGGGGAAAT
CGAAGTGTTCGAATATGTCCATTCTAAACAGCAAGCGGCTCAAGCCAAAGAACGTGGTGT
GATTTTATGCTCGGGTGTCGGATTTGATGTCATTCCGACCGACTGTGTCGCGCGGAAATT
AAAAGAGTTGATACCGGATGCGACAACACTCGCTCTTGGCTTTTCGGCGGCAGCCGGCAT
CTCACCAGGAACCATGAAGACGGCCGTTCGTGGACTAGGGTCGAGTAGTGTGGAACGTGT
GAACGGCAAATTATCATCATTTCCAATTGGGGCAAAGCGGAGAACGATTGATTTTGGTCG
CGGAAGCCGTACCGCCATTGCGATTCCGTGGGGAGACGTTTCGACCGCCTACTACACGAC
GGACATTCCAAATATTACGACTTGGGTTCCTGTACCGACAGCGGCCGCCTATGCTGCTCG
CGCTTTGTCATGGTTCAGCCCGATTCTCGGAAAAGAGGCCGTGCAGGAACGCTTGCTCCG
TTATGTCGACGAAAACGTATCGGGACCAGACGAGGCTGTACGTGAAAAATCATCGACGTA
CGTATGGGGCGAAGCAACGAATGAGGAAGGACGAAAAGTAGTCGTCCGTATTCAAACGGC
AAGTACGTATGCCTTCACTGTTTACGGGGCGCTCGCCGTCGTCAAGCGGTTGCTCGGTTC
GGGTGGGATGCTTGCCGGAAGCTTTACACCAGCCATGCTATTCGGATCTCACTTTATCGA
AGAGATTCAAGGTTCCTCTTCGTTCGTGATTGATGAGATTCGTCCATGAATCGAGAAGTA
TGGGATTTACTCGACGAAAACCGGCAACCGCTCGGTCGAACGCACTTTCGTGGGGATGAA
TTAGAGCCGCATACGTTTCACACGGTCATCGAAGTGTTCACGTTCGATCCAGATGGGAGA
TTATTGCTGTCGAAGCGTCATCCGGATAAGACGTATCCGCTTCTGTGGGAAGGGACGGGC
GGCTCGATTTTGGCTGGGGAAACGAGTCGACAAGGTGCGGTCCGTGAGCTAAGAGAAGAG
TTAGGACTATATGTATTGCCTGAGCAACTCCGGTTCGTGACAACGATTGAGCGGGGCACA
TATTTCTTGGATATGTATTGTCTCGTGTGCGAGAAACCGATTGACCTCGAACAACTATTA
CTGCAAGTAGATGAAGTCGTCGATGTGACATTACAAGAGTGGGAGACGGTCCTTGAGTGT
GTAGAACTCGTCCCTTCAGTCCGGGAACGGCTGATTCAATACGGTCATCTCATTCGACCG
TGAACATGTGCTACACTCAACATAGAATATATAAGGGAGGGAACAGCGTGAATCGTTTAG
AATTGGCAAGGCGTATCGAACGCATCAAAGCAGAGGGGACGTCTGCTTACATTCGATATC
GTAAACAAACCCCTCCCTATGAAGGTGCGGAACTACACGTAGAAGGAAAAGGGCACGTGT
TCAAAATGGGAAATATGAGTTTTGCGGTCGGATTCGGATTGAATCGGCCGACAAGCTTTT
ACGACCTGCATCAAATGGAAAAATGGGTGCGTGGGAAGAACGTATCACGTTTACATATTG
AAGTTTGCCCATTAGCGGAAGATTCCTTGCTCCGCTTATTGCAAGAACGTAACTACACGC
TCGATCATTTTTTGGACGTATGGACGTTGGATTTGACACAGCATGCCTCCACATCTGTAC
CGACCCAGGTCGAAAAAGTGAAGGATGAGACACTCCATGAGTGGGCATACGCCATTGCGG
CTGGATTCGCCGAGTCGGGCACAATCCTTCAAGAGACGGTCGATACAGCCAAAGGCTTTT
ACGCACTACCGAGTAATCATGCTTATCTCGTGCGAGAAGAGGATGCTGTCGTAGCGGGTG
GGATTTTAGCCACGCAAGACGGGATTGGAGAATTGTTTCTGACGAGCACCGTTCCGACGT
ATCGGCAAAAAGGGTACCAGACACAACTTATTTTGGAACGAATTGCCGAAGCGAAAGCAC
TTGGATGCAATCTGTTGACGGTCACGACGAAGGTCGATTCGGCATCCGGTCGCAACATGG
AGCGGCTTGGGTTTCAGCCGTTCTATCAAAAAGCGGTCATGAAAAGTCCAATCCTTAAAT
AAGCAGGTCGCCTCGGGTGAGGTGACCTGCTTTTCGATTACAAGAGCGATTCAGCCCCAT
CGACGTATACTTCAGAGCCCGTGACGTGGCTCGACATGTTGCTCGCGAAAAATAAGACGA
CATCGGCGACTTGTTTCGCGGAGCCCGATTTTCCGGCAAGCGGTTGATTCCCAAGTGGAT
ATTCGATTGGAATGACAATTTCTTCGAGCAACGCATCGTCTCGATTGGTCGAATCGTCAA
TATTCGTATCGATGGCCCCGGGACAGATAGAATTGACACGAATCCCGAATTGAGCGAGTT
CCGCAGCAGCCATTTTCGCAAAGCCGGTTTGACCTGCTTTTGTCGTCGCGTAGCCACTGA
ATCCGAAATTTTTAAAATAGCGGTTCCCGTTGATCGATGAAGTGATAATGATACTCCCGC
CATTCTCTTTCAAATGAGGAATAGCATGTTTGACGGTCAAAAAGGTTCCAGTGAGGTTCG
TCTCCACCACGCCATTCCAATCATCCAATGATAAATGTTCAATCGGTGTGATGGTCCCGT
TTCGACCGGCGTTCGCGAAGACGATATCGAGTTGACCAAATCGTTCCATTGTCCGTTCGT
AGGCCTCTTTCATTGCGGATTCATCCGACACATCTGCACTGATGCCGATAGCGCGTTCTT
CCCCGACAAGGCTTGCGAGACGCATCGCATCTTCTTCATTCAAATCGACAATGGCGACTT
TTGCTCCGGCTTGAACGAAGCGGATGACCGCGGCACGTCCGATTCCGGAGGCTGCCCCGG
TCACAAACGCTACTTTTCCAGATAGTAATTTATTTGAAATCAATCCGATCACTCCTTTTT
ATGATTCTGTTCTCATATTCCACAGTTCTGGAAAAGTTACGCTTCATTTCAAAAAATCAT
GGAGCGGTGACTTCGATGGTGCGTGCGATGTTCAAGTTCGAATCCGTCGGGATGACCTCG
ATTGTCACCAGTTGGCCGCTCTGTAACCCTTGTACGCTATTGACGATGCCGGTGACTTCG
GTTTGGTCATTGATTAAGATGACACGCAATGTGACTTCTTTAGAGGATTCGGTAGATTCA
ATCAATATTTGGGGGATATCGATTCGTTCAATCTGTCCTTCGACCATATTGTCATTCCAC
GTGCTCATCCAATAAACGGCGACTAAAAAAAGACCGAGAAAGATTAAGGCAAAGGTTAAT
CGTGAACGCATGCACACCTCACTCCTTTGTTGTCCCGTTTCGCATCTTGTCTAATTTACC
TTTACCCGGAAATTCTCTCATTACTTGAAAAAATAGTAGGAATCACAAGAAAAATGGGGA
ATAGAAAGGAAAACGAAAAGGTGAGGTGTGGGCATGTGGATGATGGTTAGTGCGCTAGGA
TTGGTTGCTTGTGTATGGATCGGGTTCGGTTGGTTCACCATTGGTAATGCAAAGCGACGG
GTATGGGGAGGTCTTTTTTCACTCAGTATGACTTGCCTGTTCGCACCGCTCTTCCTCGTG
AAACTGGGAGAACAGTATGGATTTGTGGGGATTCAAGTAGGGTTGACCGCTTTATTTGGT
GTACTCGCAGGTGCATTTTTCTTTGTGGCACTCGGATGGACAGGACGCCCGGCGAAAGTT
CGAAAAGTGAGAACGTTATCGGAAGACCCTGATTTATTTTGAAGCATGACTTACCACTCC
TACGGTATAATGCGGTCATAATGATGTTACGAGGGAGTGGGGATCATAATTAAACCGCCA
AAGTTGCAAGTGGGGGATACGATAGGGATCATTACGCCTTCTTTTCCGGCACCTGTTCAG
TTTGAGGGGCGTTACCAACGTGGGGTTGAACAGCTCAAGCGGATGGGATTCAAGGTGAAA
GAGGGCACGTGTACATATAAAACAGAAGGATATCGGTCCTCGTCCATTCGGGATCGTGCT
GACGAATTGAACGCATTTTTACATGATCCTGAAGTGAAAGCGATCATCAGTACAATTGGT
GGAACAAATTCGAACTCGGTGTTACCATATATCGATTATGAACAACTCCGACGTCATCCT
AAAATCATCATGGGATATAGTGATGTCACGGCAATCTTGATGGCCTGTTATGCCAAAACG
GACGTCGTCACATTTTACGGTCCGGCAATCGTCCCCTCATTCGGTGAATACGGAGGGATG
TTCGAGACGGGGGAGCAATATGTCAAAGACATCCTCTGTTTAGAACGAACGGCTCCGTTT
CAGTTACATATCCCTGATGAATGGACGGAAGAGATGCTCGATTGGTCGACGCAACAACGT
ATCAAGACGTTCCAACCGAATGAAGGATGGATTTCTCTGAAGGATGGAAAGGCAAAAGGA
ACGTTGATTGGCGGGAATCTGAACACGATGTCTGGGTTCTTCAAGTCGGATTATTATCCC
GATTTGAAAGGTGCGATTCTATTCCTAGAAGACTCGTTTAAGACGATGGCTGAAGAAGAA
CGTTCGCTTAGTATGCTGAAGCTGGCGGGTGTGTTTGATGAGATTTCGGGTCTGATTATC
GGGAAGCATGAGCATTTTCAAGATCAATCAGCTCCCTTCTCATTCAACGACTTGTTGCTT
GAAATCATCGGAGAAAAAGATTTTCCGATTTTGACGAATGTCGATATCGGTCACACGTTT
CCATCACACGTTTTCCCGATTGGCATTCAAGTTGAGTTAGATACGACGAATGGGATTATC
CGATTTTTAGAAGATGGGGTGTCGGAATGAAGGAGCACCTCACTATTTTTGACGAGAATT
ACCGGAAAATAGGGGAGAAGGAGCGAAATCAAGTTCATCTTGACGAGGATTGGCATGAGA
CGTTCCACTGCTGGTTCTGGAAAGAAGACCTCATTTATCTTCAGCGGAGGAGCATGGATA
AACAGGATTTTCCCGGGAAATATGATATTACGGCAGCGGGACACCTCGCAACAGATGAGA
CAACAGCGAATGGCGTTCGTGAAATTGAAGAAGAGCTCGGACTGTCATTGACGTTCGAAC
AACTCACCTTTATGGGAATCTTTGAAGACGTGATTGAACTGGACGAGTTTCTTGATCGCG
AGTTTGCACATACGTACGGCTACGTCTATCAAGATGAAACACTTCGGTTTGACGACCAGG
AAGTGATGGATGTCGTAGCTGTTCAAAGAAATGAACTGATGTCGATCACAGCAGGACGCA
TGTGCACGATTGAGGGACGCTCACTGATGACGAATCATCTTGTTCAAATCACGCAAGCCG
ATTTAGTTCCGCATCGTCAGATTTACTGGCAAAACGTATTTGAGAGTTTGACACGAATGG
ATGCCTCAAATCGTTAAGGAAAGAATACGTTGTTCGCCAATCGGTCCACCGATTCGACGT
CCGGTATCGCTCCACCCAACGTTCGTATAAAGGGAGAAAGCGGCTTTGTTTTTCAGATTG
ACCGACAGGACGATTTCACGAATGTGAGGGAAATGTTGCTTTACGAACTGCGGAAGTGCT
TGGAGTGCCGCTTTAGCGTAGCCTTTCCCTTGGTCCTCATAGTTAATAGCAAAGGCGGAG
AAGAGCAAAGCATTCGACTCGGTCGTATAGGAAATGACGCGTTCGTTGTCATGCAGTAAG
AACATCCCGACTGGTTTCGATGCGACGATGACAATCGGATGAACGCCATCAGGTAATGGA
TCATCCATGTCTTTGGGCAGGGTCGTATACTTTTCTTGGTCCGTCGGTAGTACGAACGTA
TTGAGAATCGATTGATGCGTATCATTTCGATATTCGAGCGTAATTTTCATAAGGAGTCTC
CTTCGGGCTTTATTGATTTTCATTCAGAAAGGAGAATTATATGTCGACACAGTTTACATA
CCGTCAAAATCCACCATTACAAGATTTATACCGCGCGTTTATGAGCGGTTTTTCTGATTA
TATTATTCCGTTTCAATTTGATGAGCAGACTTTCGAAGATGTTTTTCTTGTTCGTGATCA
AAATCAGCCGTCCCGTTCCATTGTAGCCTATGATGGTGAAGAACCTGTCGGTGTCGTGTT
AACCGGGATTGCACATCTTGATTCAGGATGGCAGACACGTTGTGGTGGGCTTGCTGTCGC
CCCACATGTCCGAAAAGCAGGAGTCGCGACCGAATTGATGAAACGATTTGAAGAGGCGGC
AGTAGGCACTCGTTTACTCGAAGTCATTCAAGGCAATGATGCGGCAGTGTCTCTCTATGA
ACGACTAGGTTACGAAACGACTCGAGAAATTCTCTACTTCCAAGCGGTGTCATTAGAAAC
GAACGCAGACATGACGTATGAACCGATTCAAACGTTATTTGATGAGTTGTATCCGGCGGC
GAGTCACGTTCCGATTTGGCAACGCGATGTGCGCGTGACCCAACAAGCTGCTGAGTTAGT
GAAAGTCGTAGAAGGGAATCGAATAGGATTTTTGTTATACCGCGATCACGTCTTGCTCGA
TGTTTTTGGACAAGCAGAAGAAGCGGAATGGCTATTGCGGGCGGCCGCGAGCCGATCGCC
ACTTCATGTCACGTTGACATCAGACCGTCCTGAATGGGTCGAAGCGGCACGACGATTGGG
ATTTGTCCAAGACGAGATTGCCCAATTTGAAATGGTGAAGGACGCTTGATGAAGCGGTTG
TTGGTCATCTGTATCATTGCGCTGATTAGTGGAAATACCGCGACCCTGATTGCGCTGACA
ACAAATCTTTCACCCGACCTGTCGCGAGGTATACTAGTAGTTAGTGTGAGTGTAACACTC
CTTTCCATCGGTGGTATCGTCTGGGTGGGATACTATACAAAAAAACGCTAGTGAAATCCT
TGTGAAGTGACACTTGAAAATATCACATCATGCTGTCATGTATGACATGAAAATGAAAAA
CTTCATATATTGAATTTTTTAACCCCCAGTGGTATATTCGCACATGTAGCTTTTTTGAAG
CTCATGAATGTATTAATTTGGAGGGTTTATTATATATATGTGGAAACAACTCATCATGAC
AGCGGGTGTTGGTGTTCTCTTATTCCAAGGACAAATCGCATCTGCCGACAACATGTCCCC
GCAAGACCTCGTTCAAACGGAAAAGTCATTGCAACAAACGGAGCAGCAGGTTAAAGATAC
GAAACAATCCATTCACGCCATTCAAACGAAGTTGAAGCAAGTCGACCATAAGGCGGAGGC
ATTGCGAGATAAAATTGAAGGAACTTCTAAAGAATTAGAAGAAGTGGAGGAGTCACTCAT
TCCTGCAGAACAGTCGCTCTTCGCAAAAGTCGTTTCTTCGGTGTTGCCGAGTGCGAAAGC
GGAAGCCGCTGAAGCGGAAGAAGCACATCAAGAGCTTGTTGAAAAGAAAAACCAAGCAAA
TGAAGCATTGGAGCAACTGAAAGAAGAACAAGAGCAAATTGAAGCGACACGTCAAGACGT
GAAAGCGTCATATGACGAAAAGTCGAAACAATATAAGAAACAAACGAATCAGTTGAGTGA
TTTAAAGAAACGGTATGAAGCGATGGCACCCGATCGGTTTTTAATGCCGGCGGAAGGTCG
CCTCTCTCAAGGGTTCGGTTCGGCGAGTGGACAGTTCGGATACACATTCCATAATGGTCT
CGATATTGCTGCCAAAACAGGTACACCTGTATACGCCGCGGAAGCTGGAAAAGTGACAAA
AGTCAGCTCCAGTGGACCTTATGGAAACCACATACAAATCGAACACAACGTAGACGGTCA
AAAATGGACGACCGTGTATGCACACTTGCACAAAGTGGATGTCAAGACAGGTCAGTCAGT
ACGCCAAGGCGAACCGATCGGTCAAATCGGAAACACGGGCAACTCGTCAGGTCCGCACTT
ACACTTTGAGATTTATAAAGGGGACTACAATTTCTCGGCTAGTTCAGCTGGGAATGCCGT
CGACCCGATGAAACTGGCGGAGCGCCTCGGTGGTGCTTCTCCGGTAAAAGCCACGTTTTA
AGCAGACAGATGCCCTGAGCCTCTCGAATGAGGTCAGGGCATTTTTTACTGTTCGCGCGT
CGGATCGTGGTTGCCTTCGCTGTCGGCAATCGTATCTGAGCTTCCGTAGTCTTCTACTTG
AGAGAAGGCGTCCGTTTTTTGACCAGGTTGATCCGTTCCGTCTAACTCTTTGCGTCGAGC
TGTCTCATTAGGGTTCAACACGTCTTCTTCAACCGGTCGATCGACTTCATGCGCGTGTTC
TTCCTCTTCTTGTGCCCGGGCGTGTTCGATGCAAAGGGTGGCTTCTGGAATGACTTCCAG
ACGGTCTAGTTCAATGTCTTTCCCACACACCTCACATTGTCCATATGTCCCATTCTGAAT
GGCTAATAGCGCCTTATCGACGTCACTCAAGAACTCTTCATCGAGCTCATTAAGGGCTTG
GTCTCGTTCTCGTAAAAAGAGCTCTTCGCCCGAGTCGGCAGGGTGGTTGTCGTAATGAGA
GAGCTCTCCTTCATCATATGTCTCTTCCCGATTATCCATGTATCCTTCGGTTTTTGCTTT
TTCTTTCAATAATCGTTTTTTAAACGTTTCGATTTGCTCTTCAGTCAACATATCCATTCA
CTCTCCAGTTCTCAAGTCATTAATATAAGGTTTCCCATTTTATTTGTGTACAAACCTTTT
GAAGTGGAATCCCTCATGTCGAGCAATGTTTAGAAAGGGTATGATGAGAATAAAGAGTTC
TTTTAAAAAAGGAGGAACGAATCATGCGAAAAGTCGAAGTAGTGAAATACAATCCAGAAT
GGAATCAAAAGTTTGAAGAAGAGGCTGGTAAATTGAGTCGGTTATTCGAAGAGGAGCTTG
TCGCGATCCATCACATTGGAAGCACATCGGTCGAAGGATTGGCGGCAAAACCAATCATCG
ACATGATGCCGGTCGTACGGGACATCGAACGAGTAGACGACTACACGGAGCGAATGGAGG
CACTCGGGTACCGTGGACTTGGTGAATATGGGATTCCGAAGCGTCGCTATTTCCGTAAAG
GAGAAGAAGAACGGACGGTTCACGTGCATGTGTTTGAAGAAGGGAATCCGGATGTCATAA
GACACCTTGCCTTCCGGGATTACTTGCGAGCTTATCCTGACGTTCGCGATGCGTATGGTG
AGCTGAAGCTTCAACTTGCGGCACAGCACCCAGAAGACATGGAAGGATACATTCAAGGAA
AGCATGACTGGGTCATCGAGACGGAACGGTTGGCGACGAAGTGGTATAAAGAAAATCAAG
ACGTGTGAAACCTTTTTATGGAAATGGTCGTATAATACATCAAACCTTGAAGGGGGAGAT
GTCGTGTGAAACGATTTCTCGGGAAATGTGTGGAATATGCTTTGGCCGCACTTGTTTTCG
TCGGTCTGTTCTTTGTCCTCCGCGCGATTGCCGGAGACTCGGACAAAGGGTACATGTTGA
CATTGCTCGGTACATTTTTTCTCGTCTTACCTAGTTCGCTCTTGATTGGTTACTTTTTGG
CCCGTCCGCTTCAACGTCGCCTAAATGGGAAAGGAACGGAGGCTTCGAGTGAGCATACGT
TGCGCGGAACTGAAAAACCGCACGGTGTAAACGAAGATCGAAACCATTCAAACTATACCT
GATGATGGAGATCACATTTATCCCTACGATTGATGCCCGTCTCATCGCACGGTTGAATCG
TTCCATCCATGAGCATCACGTCCATATGAATCCGACCTTTTTTGCGGAGTATGAGGAAGA
GAAGATGTACGAAGCCTTTTCGACACTGATTGGAAGACCCGGCCATCACTATATGGTGAT
GCAGCTTGAAGCAACTCCAATCGGTTACATATGGTTCGAAGAGAAAGTGGGTGAGGCGAA
CGCGTTTCGTCAAGCCGTTCGCGTGGTGTATGTTCATCACATCAGTATCGACCCCATGTA
TCAACGGAACGGTTACGGTCGACGTGTGATGGAATGGATGGAGCAATGGGCGCTTGACCA
CCAATTCAAATCGATTGAACTAGATTACTGGATGAGCAATACAGATGCCGCCTCGTTTTA
TAGCGAAATCGGGTTCACCCCAAAACGTCAGATTGTCATGAAAAAATTGGAGGAATGAGA
TCATGGAGGAGTTACTTACAATTGGAATTGGTATTCTCGGAGTTCTGTCGTTAGGTTGGT
TCTTTTATAGTTACTGGCTCGGATATAAGGGGGGCAATATCGTCATGACCCTCGATGAGC
ACTATACAAAACTAGAGGAGTACGTACCTGCTATCTTGTCGAAACTATACGAAGATGGAA
AGAGCGCTCACTATCTTGGCGACCGCAAGTTTGAAGTGGAGGGCAAGCGTTACGTTCTCG
TCGAACGGACTGTCCCGATCGGTCATGTTCCGACACAACAGACGGTCCTACAACCAGATC
GATCATAATCAGAAAAGGGAGCTCTCTAGTCGAGAGGCTCCCTTTTTTTATTTGACGGCT
GGGGGACCGAACATACCACTATGATAGTCGCGGAAGGCTTGGCGGATTTCTTCTTCCGTA
TTCATCACGAATGGACCATGCGCAATATACTCCTCCCGAATCGGTTTTCCGGAATAGACG
AGCACCCGTGTACGTGTCGTGGCCTTCAGTTGAAGTGTGCTCATCGTCTCAGATGTTTCA
TCGAACGTCAGTGTCGCCACATCGGTTTTACTGAGCGGAATTTTGGAAGACCCAACTTCA
ATTGAACCAGCGAGTACGTACAAAAAGCTGTTATGATTCGCAGGCAAGATGTGTTCGTAT
TCGCTGTCTTCCTTCAGCGTTATTTCTGTCATCGTGATGGGGACGAGACTGTCCATCGGT
CCCTTTACACCCGCGATTTCGCCGGAATAGACACGAAGCTGCCCACCGTCGAAAGGAACG
AGGGGTGCGTCCTCGACGTATACGTTCTGATAGGAAGTGGTTGTTGTTTTTAACGACTTC
GGCAAATTCAACCAGAGCTGCAGCGTATGGATCAAATCATCGTCGACCGCTTCTTCGGCG
TGTCTAGCGGCCCATCCGGCGTTCATATACTGAACATCACCGGCGTCCAAAATCGAATGT
CCCCCATGATTATCAATATGTTCTAGACGACCATCGATGACATACGTGATTGTTTGAAAC
CCACGATGGGGATGGTCCGAAAACGTCCCACGCTTGAACCAGTCTTCTGCCATCAAAATA
AATGGATCGAACTCCTCTTTTTGTTCTGGAGGTAACACCCAGCCCTGTTGCACATGGGGA
TACCCGTTTTGTCGATAGGAGACGCGCCAATGATGGTTCACGTCACGTATAAATGGATTT
GTCACAAAGATTCACTCCTTTCTCTTCCTATCTTCCCAAAAAATGTGTCTCATCGTACTA
TATTTGCTTCATGAATATGCAAAAAGACAGACGCATTCGCATCTGTCAGATTAAGTGTTT
TGTTCAAACAGGTTATACCACTTGATGGCATCCTCACGTAGTAGCTTAAAATGGGCGCCT
GTCTCTGAATTGGTCACGTACACATCTGCACCATCATAGCTAACATCAAACGTTTGGGCG
CATATCCCTTGAAATAGGGTCACATAAGGTGTGGAAGCGGTCTTGCCTGCATAGGCGGTC
GCGTTAGCTCGTTTGATGGCGCCAAAAATAAATTCCATTTCATCTTGACCGACATGTTGT
AGGAAGGAGGCATCTTTTGATTCCGTTCCAAGGAGTGCCAAGTCATGAAAAATGACATGA
CGTTGACTACTTAATTTGTCGTGAATTTGTTCACTCAATTCTTTTCCATACAACAACTTG
GGTTCATGATACGTCAAGGAGACGTTCTGACGATGGGCCGTTCCGTTTTTCATGAACGTA
AAACTGTAGAGTGGATACTCGTGACCCGGTACAAGAACCGAAGGGAGTTGCGGAGCTGTT
TTGGCTCCGAACATTTGTGAAATATGCGCTTCTTTCGGGCGCAATACTTCTTGATAGTCA
TTTTGATCTCGGCTTGTATAAATCGCGTATTGTAACACCTCATTAGACTTTTCTGTCCCG
AGCCCGAGTGACAAATAGGGATGCCGTGTTGATTCGACAGGAATGACGAGGCGGTCTTTG
GCTTCGGACGATGTAAAGGTCAGTTCAAATTCACCACTGAAAGGCATCGTGATATGGAAA
AGTGTATGCTCGATCCCTTTTCTTTCTGGATAGGGCTCATTACCTATCGGCTTTTTCATC
TCTTGTGCGAAATGCTCATATTCATGGGGCTCAGCAAATCGGAATTTCGGAACATCCGGA
TAAGGTTCGGCCGTATATTGAACATCGTTTAAACTTTCAGGAAGCGTGTTAATTTCGGTG
GCATATGTGACGGAATCGAGTTGACATTGGACATATGATTTATCTTCGACAGTGAAAAAA
GTTGCGGTTGGAAAAGAAGATTCGGTGGCGGCATTAGTCAACGGTTGGTTCAATGTGACC
GTCCCGAGCCAATGTCTTTCACCACTTGGAATTCTTTGAATCGCGTTGTCAGGCTGACAT
AACTCGATAATCGCTGCACGATCCGATTCGGGCATTTCAATTTGTTGTCCGTTTGGTAAC
AGGGCACGTCCTTGATAATATTCAGGAGCGGGTTGGAGTCGGAGTGCGCGTTCTTCCTCG
CATCCGAATAAGAAAAACAGGATGACGAGGGTACTGAAAATCAGGTACTTTTTCACATCG
GTACTCTCCTTCGATGAATCACTTTCACCATTCTAGCACCAATTTTTTGTGACTTTAGTC
TTAGGAAAATTAATTTGTTATTTCGAAAAAAAATCAAAAAAACCGTCCAACTTGAACTGG
ACGGGGTATAAAACCATTTATGACTTATTTTTACTTTTTAACTTTTTTTGTATGTCGATT
TTTGACGAAAAAACGTTGATATTACGAGACATTGAAAAAAGCCGATTATTCTTCTAAATT
ATCACTTTATAATTCACTGGGATTTATTTGATGAAGTTTCCTTCAATCAACATCTCGACC
GCGTGCCGCCTTCAAAATTTCGAACCATTCTTCACGAGTGAGGTCGATTTGAAGGGCGTC
GACTCCTGTCTGAACGCGCTCGATTTTTCCGGATCCGATAATCGGCATAATGTTCGCAGG
GTGTTTGACGAGCCATGCATACACAATCGAATCAATTCCGCTTGCATTGTGACGTGCACG
AATTTCCTCGAGTTTTTCACGAAGGGGTGCATACTGTTCATCTTTGAAGAGTTGACCACC
GGCTAGTGGACTCCAAGCCATAAGTGGCATTCGTTTTTCGTGACACAAATCGACCGATCC
ATCCTCAAAATGTTTCAATTGCATCGGAGAGAGTTCGAGTTGATTCGTCACAAGTTGGAA
TGGAAGGCGAGATTGAAGCAAGTTCTGTGTAGCCGGAACATGGTTAGATACACCGAATTC
ACGTACTTTACCACTATCGCGCAAGGTGATGAAGGCTTCGGCAACTTCATCCGGATTCAT
CAGCGGATCTGGACGGTGGATGAGTAATGTATCAATGTGGTCAATGGCCAACTCTTTTAA
CGAACGCTCTGCTTGCGCGATGATATGCTCTTTTGTCGTATCGTAATAATTGAGTGTTTG
ACCTGGGTTGAATGACCCCGTCAATTTAATTCCTGTCTTTGTGACGATCTCCATTTGATC
TCGGAGTTCAGGCTTTAACTTTAAGGCTTCTCCAAATAAACCTTCACATGTGTAACCGCC
ATAAATGTCTGCATGGTCGAATGTCGTGATGCCAAGTTCGAGACATTGTTCGATAAACGT
GAGGCGTTCCTGTGGGGTCATGTCCCAATCAGCGAGACGCCACATTCCATGGACGATGCG
TGAGAATGATAATTCTTCTGTCAAAGCGATGCGTTGCATAGTAACTCCTCCTTGGTTGTC
AGTCGCTCTTCATTATACGTCTTACGAGAAAAGACGTCACTTGTCACCTACTCGAGCAGT
TTTGGCGTCAAATGAGCTTGTATGCGCTATGATGAGAGAGAAGAGAAATAGGAAAGAGGC
GTGACAGATGAGTGACTATGAACAATATGCGGACGTCACCTTCGAGCGGGTGGGTGACTC
GTTTCAGGTAGCCGCGATGCACCCAGATCTTCGATTACATGGAATTGGACGAAGTGCGGC
CGTGTTTCGTTTAAAGGAGAAGAATCGTGTCATTAAAGTGTTCTTTCCAGGCTATGAACA
AATCGCAACCGAAGAAGCAGCAATCTATAAAAAACTAAAGGGACTCCCTTACTTTCCGAA
GTGCTATGAGTCCGGTGCGTCATATATCGTTATGGATTACATCGAAGGAAAGACGCTATT
TGAGTGTCTGACGGAAGGCGTCTGGATTGACCCTTCTTACATCGAGGTAGTGGATGAAGC
GCTTCGACAAGCACGGTTATTAGGACTAACGCCATCGGATGTTCACTTGCGTAATATCAT
TTTGACACCGAACGGGCAGATTTTCTTGATTGATTTGGCACGTTTCAGACAAGGGCAACA
AATCGATCATCAGTGGGAAGACTTGAAGCGGATGTATCGATTGTATCGCTATCGTTTCAT
GCCGAAACAATATGATGAGTCACTGCTGAATCGAATCGCTTACTTGTATCGTAAGTTCGT
GAACGACCCGGATTCTTGAACCGGGTCGTTTTTCTTTCGCTTATTAGGGAACAGGAGTAA
TGTGTCTAAAGTTGAGGAAGCGAAAGGGGAATGATGTATGGCTCACCGGATCTATGCGAA
CGAACTTGAAATGCTCCACGAATGTGTAGAAACGTGCAACTACTGCCTGGAATCTTGTTT
AGAAGAAAAAGATGTTCAGATGATGGTCGATTGTATCCGACTCGACCGCGAATGTGCCGC
TGCCTGTGCGTTTCTTGCCGAGGCGATGACGCGTGACTCGGCATTCGTTCCTGAACTCGC
GCGAGCGTGTGCGGTCATCTGTAAAGCATGCGCACAGGAGTGCGGGAAACATAAGCACGC
ACATTGCCAAGAATGCGCAAGAGTTTGTACTGAATGCGCCTCGATGTGTGACCGCTTAGC
CGCATGATTTGAGTGACCGGTTGATGGGACCGGTCACTTTTTTCGTGTCTTTTGAAGAGG
GGATTCGTATAATGAAAAAAACGAAAAGGTGGTATGGGGATGATTCGCAATTGTCGACGA
GATGATCTTCAAATGATTTTACATATTTACAATGATGCGATTGTAAACAGTACGGCCGTC
TATCACTATCAACCGGTGACACTCGAGAATCGAGTGGCATGGTATGAGGAGAAGAAAGAA
CAAGATTGTCCAATCATCGTATGGGTCGAGGATGACGTCGTCATGGGGTTTGCGACGTTC
GGGCCATTCCGTCCGTGGCCAGCGTACCATTATACGGTCGAGCATTCAGTCTACGTGCAT
CCCGGTTACCGCGGGAAAGGCATTGGTAACAAACTGTTAAAAGAAATCATCCGTATCGCC
GAAGTGAGAGGAGTGAAAACGGTGATTGGTGGAATCGACGCATCGAACGTGACGAGTATC
CGTGCGCATGAAAAAGTTGGATTCGTTCATTCCGGTACGATTCGAAATGCCGGATATAAA
TTCGGCAAATGGCTCGATTTATCGTTTTATCAACTTGATTTAGAAGGTCCTGCATCGCCT
ACGGAAGAGTGAACGGTCTAGAAAGACTGAGCCACCATACGATATACTGGAACGAGTGAA
TCGAATGGAGGAAATGGAATGACTGAGTACCCGAATTGCCCTAAATGCCAATCATCTTAT
GTGTACGAGGATGGTCCGTTGCTCGTATGCCCGGAATGTGCATATGAATGGTCACCGCGT
GAGGCGGCAGAAGCGGAAGCGGCGTCACAAATCAAAGATGCGAACGGAAATCCGCTTCAA
GACGGAGATACCGTCACCGTGATTAAGGATTTAAAAGTGAAAGGGACCTCGCTTGTCGTC
AAACAAGGAACGAAAGTGAAGGGGATTCGACTCGTGGAAGGTGACCATGACATCGACTGT
AAAATCGAGGGACTTGGTGCGATGAAACTGAAGTCGGAGTTCGTGAAGAAAATCTAAAAA
AGTGTTTCGGCGAGTTGCCGAAACACTTTTTGTATTACGAGAAGAACGGTTTGTACTCGC
GACGTTCATGCATGACGGACACCCATTGAAGCGTCGTGAACTCTTCGAGTACCCATTCAC
CGTTGAAGCGTCCGAGGCCAGAGTTTTTCTCGCCTCCGAACGGCATGTGCGGTTCATCGT
TGACCGACTGATCGTTGACGTGAATCATGCCAGTTTCGACTTTTCGTGCAAAATTGGTTG
CACGGTAAACCGAGCCATGGACGGCACCGCTCAATCCGTACGGTAATTCGTTCGAAAGAC
GGACAGCCTCTTCGTCATCTTTAAACGAAAGGATGACCGCGACAGGACCGAATATTTCGT
TTTTCGCGAGCGGCATGTCATTCGTGACGCCACTGAGGACGGTCGGTTCGAGGACGTTGC
CGTCCGCTGTCCCGCCAGTATGAACGGTCGCACCGGCATCAACCGTTTTCTCGATTTGGT
CTAAGATGCGATCGACTTGATCGTGGTCGATGAGCGGGCCGACTTGCGTATCTTTTTCAT
TCGGGTTACCTGCTTTCAACTGTTTAACGCGCTCGACATAACGATTCACGAACTCGTCAT
GAATCGATTCGGCGACGAGGATTCGGTTCGTCGACATACAGATTTGTCCTTGGTGGAAGA
ACTTGCTGTAGACGGCTGATTCGACGGCACGGTCGAGGTCGGCATCATCGAGAACGACAA
ACACGTTATTCCCACCGAGTTCAAGTGCTGTTTTCTTCAACAAACGACCTGCCTTTTCTG
CAATCCCTTGACCGACCTCGGTCGAACCTGTGAACGAGATGAGGCGCGGGATTGGGTGTT
CGACGATGGCGTCCCCGATTTCAGACCCTCGTCCGACGACAACGTTGAGCACACCTTTTG
GAAGTCCTGCTTCTTCGAAGAGGGATGCGAATAGGAGACCACCCGTGACCGGTGTCGCAG
TGGCCGGTTTGACGACGACCGTATTTCCGGTTGCAAGAGCTGTCACGATTGAACGGACAG
CCAAGTGGAATGGGAAGTTCCATGGGCTGATGATGCCGATGACCCCAAGTGGTTTGCGAT
ATACCCGGTTCTCTTTATTCGGCACAATCGATGGTTTGATGAGCCCATCCATACGGAAAG
GGAATGTCGCGGCTTCTTTGATGATGGCCATTGATGCGGCGAACTCACTCTCTGCTTTGA
TGCGTGTACTACCGGACTCTTTCACGAGCCAATCGACGATAAAGTCTTTGTTGTCCATCG
TCAGCTGGGCAAACTTCTCAATCAATTCACGGCGTGCTTGTGGAAGCATGTCGGCCCAGT
CCGACTGAGACGCTTTTGCTGCTTCATAAGCACGATTCAAGTCCTCTTCATCCGCTGATT
GAATCGAGAAGAGAGTCTCGTTCGAGAATGGATTAACGTTGTCAATCGACTTCTCGCTTG
AGCCATTTACCCACTCACCATTGATGTACATGTTCGTAAAATCTGTATGCATATTTGAAC
ACTCCTTTATTTTTTCTTCACCATAAGAAGTATTCACTTGTTTTAGAAAAATAAACATGT
CAATGTTTTGGATTTGGTAAACTTGAATCAAATAAATTCAACAAATTTAGGAGCAGACGA
TGAAAACTTTCTGTGTGAGTTTATTCCTCTTCGTGCCTTGGGCGTTTTTTGTGGCGGCAA
TGGATTATGTTTGGGGTTTTCCATTTGGATATTTAATTGTACCGATTGTCATTTGGTGGG
TAACGAAGCAATCTTTGAGACATTTACGAATACGCTTTGTATTAGCTTCCTTGCTTGGAT
CATATGGTGTGTCGGTTTATTTTGCCTACTTGTTTGAGAACGATTGGGGATACTTCTTCA
AGCCGTTAAATCTAATGGGGATTGTTCATATGTGGTCGGTCGCGATATTGATTGGGGTAC
TTGTGATATTGATTAATTATGGAGCTCAAAAATCAAACCAGTCATCTAATAGACATTGAG
AGGGGGATACGTCATATCTCCCTTTTTTGATGTTCGTTTCTACTTCCTGTACAGTTAGAC
GAAGAGAGGGGTTAGAAAGAAATATGAAACGTTATGAAGCGATTTTATTTGATATTGATG
ACACGCTACTAGATTTTAAACAAAGTGAACATGTCGCCTTGGAACAGTTACTTGCATCCT
ACAATGTCCGGATGACGGATGAGGTGAAGTCGCGCTATGTCGACATCAACACGGGCCTGT
GGCGTGCGTTTGAGCGCGGCGAAGTGGACCGGGAAGAAGTGCTCATCGGTCGTCATACGA
AACTGTTCGATTCGCTCGGTCTCACGGTCGATGGACCATATGTCGAACAGCAATATCGAG
ACTATTTACATGCAGGCGTACACATGATTGATGGTGCTTTGGAGGTCGTGCGAAAGCTGA
GCAACGATTATCCGCTCTATATCGTCACAAACGGTGTGACGGAGACGCAATTCAAACGGT
TAGAGTCATCTGGACTATTGCCTTACTTCCAAGATGTCTTCGTATCGGATGCGACCGGCT
CGCAAAAACCAATGAAACCGTTTTTCGACTACGTCTTCGACCGAATCCCGAATGTAGCGC
CAGAGAAAGGTTTGATTATCGGTGACTCGGTCACGGCAGACATCGCCGGTGGGCGGATGT
ATGGTTTGGATACGTGCTGGTTCAATCCGAACGAAGTCGCCGCGACGATTGAGTCAACGT
ATGAGATTCGACATTTAAACGAGTTGAAATCGCTTCTCTACGTTCAAGCCGGATTGAGTG
AATGAGCTGGCAAGCGATTTGGTAGTTGAGCAAGTACTTCCGGATAGAGCGTGACGTCTT
GAAGACGGTCAAGCTTTTGCCAACGATAAATCAGGTGATCTCCTTCGGGTCCATAGAAGT
CTCCGTCTTGGAGCGGGAGGTCACCGTCTACATAAAAGTACAGTCCAATCTCATGAAACG
GCTGGTCATTATAGGTAAACAAGTTCTCGTGCACGAAGGCGAACGTGGTATCGGTCACAC
GCATGTTCAATTCTTCATGTAACTCGCGTGCGAGGGCGGTTGCGGCCTCTTCACCGAGCG
TGACGCGACCGCCGGGTAATGCCCAAAAGTCATCCCGGACGTTTCGGTGAATCAATACGT
GACCGTCTTTCACAAAAATACCGGCAACGCGGTAATTGAAAACGCCGTGTTCAGTAGGAA
ATACGAGATCCATCTATATCACTTCCAATCATTGTAATCTGTTCTAGTATACCTGAAGGA
GGGATCATATGTTTCAACCACATACGCAATATCGAGATGAAGATTTTCGTGACGTGACAC
TCCGTGACGAAGTGTTGTCACACGTTACGTTCGAGAACTGTCGCTTCACATACGTTGATG
CGACGGAACTACAGACGGAACGCTGTCAGTTCATCAACTGCGACTTCACGGATTCAAAAT
GGAATGCGTCCCGTCATGTTGGGAGTTCATTTTTGAACTGTCAATTCCATGGTGCCAATT
TGTTCACGAGTGAGTTTGAACAATGTAAAATGACCGGGTCTTCCTTTGAAGAAAGTCAGT
TTGAAGGTGTCCTTGTAACGGAAGGGGACTGGTCGTTCGTCAACCTTCGTCACGTGTCGC
TCAAAAAAATGGATTGGTCCCATGTACGCTTAGTCGAAGCGGACCTATACGGAACGGACT
TGACCGAGACGGTCTGGCATCAGGCGGACTTGTCACGGGCGACACTTCAACATGCGGTGT
GCCGTGGTGCCGACTTCAGAGGGGCACTCGTCGACGGGGTTGATTTTTCGAACGTGACGT
TACAACAAACAAAACTAGACGCGATGCAGGCGATTCAAGTCGCGCGCTCATTGGGGGCGA
TTGTAGAATGAAACCAGAACAAATCATTGAGCAGTTGACTGCGTTCGCAAAAGAACGCGA
GCACATTCGAACGGTCGTCTTGAACGGCTCACTCGTCAATCCGAACATCCGACCAGACCC
GTACCAGGATGTCGACCTTGCCTTTTATGTGGAAGACGTCCGAGCGGTTGCGGCCGATCG
CTCATGGATTGACACGTTTGGAGAGGTATTAATCATGCAGACACCTGATACGGCTGATTC
CGGACGACATGTAACGTTTTTAGTGCAATATGTAGACGGACATCGGATTGATTTGACGAT
TCGGAGTGTGGATCAACTTGAAACCATGCTCGAAGCCGACTCGCTCAGTCAAATTATCTT
CGACCGAGATCATCATCCAGTCGTCACGCCGTCAGACATGTCGTATCGTGTGAAACGTCC
GTCTGCTGACGAGTATGCGGCATGTTGGAATGAGTTTTGGTGGGTGTCACTTTATGTTGT
CAAAGGAATCAAGCGACACCAGGTGTTATACGCGCTCGACCACCTCGACATCATGCGGAA
TATGCTCCGTCAGATGATGGAGTGGAACATTGGCTATGCGACGGAATTCTCCGTGAATCT
CGGGAAGTCCGGTGACGGGATCCGCGACCATTTGCCAAAAGAGTTATGGGAGATGCTCAC
GGCAACATACGCTTCAGCTGAGTTGAGTGCCATTGAAGACACACATGACCGCCTGCAATC
ACTCTTCTTCTTTTGCGCGCAGCGTGTCGCGGAACAAGGTGATTTCGTCTTCCGGGAAGA
AGAAGCCAGACGCGTCCGTGCCGCATGTGCTACACTTCGACATTCGAACGATTAATGAGG
CCGAGAGCCGGGAAACGCTCCTTATAGAGAAAGGAGCGTTTTTTCATGAACCCATATACG
ACATTTATTGCTCTTCTAGTCGGAAGTCTTGTCCTCTTTGTCGGCATTCGTTTAAAGAAA
TGGCCAATCATTTTGGTTGCGATGCTTCCCCTTGGTCTCGTCGCATTTAATATGTTCTTA
CTCATCACGGGGCGCTAGGACATGTTCACTTGTCTTTTCGATACATCGATTTGATGAAGA
AGGCACTCGGTAACAAAATACCGATGGCGCCTTCGATGATGGCGAATAATCGGGTCAAAC
CAATCGGCAACAAATCACCAAATCCGATTGATAATAAAGTGACCCCGCTGAAATACAGGA
GGTTTTCCCAAGTCGGTTCAACGGCATTCATGGATTCGAGTGAAGTCACAAGAATGACTG
AATCACGAGACAAAGCATAATAAATCAATGTGAATCCTAACATGACACCAAGTAGGCTGA
CGAACAACTGAGCGAACAATCTCCCGTCAAATCCTGTTTGCTTGTACGTTTTACGTTTGA
AAAACCAAAACACGTTCAAACTGATGAAGAGTAAGGCAATCGTCAATAAAATCGTATTCA
ATCCGGACACATCCTTTTCATGTAAATGAGTTCATTTATCCATTCCCTAAGCGATGAATG
AAAAACAGAATCAGAAAAGGTTTGCAATTGATGAAAAGATTGATAGAATGTGGTCGAAGA
CGACTGAATTTCATAATGTTTGCCACTAGGGGAGTCGCGTCACGCGGCTGAGATGGACAT
GGTCCAGACCCTTCGAACCTGATCTAGTTCACGCTAGCGTAGGGAAGTGGGCGATACGAC
TCATATGGCTTTTACCTAGATATGACTGTTCGAGACGCCGCTTCCGTTATGGGAGGCGGC
GTCTTTTTTATCAGTTTATAAGGGGGAGTTATTATGAAATTTACAGATCACTTACGTCAA
GAGGCGGATGGATTGTTTGAGGCAAGCTTTCATCACCCATTTGTTTGTTCACTCGGAGAA
GGGACGCTCGATGAGAAGAAATTCAGACATTACGTCATGCAAGACTCATACTATTTGAAT
CAGTTTTCAAAAGTGCAGGCCAACGGGGCAACCCTCGCTCCGACGATGGAACTATCGAGC
CGCTTTTTGACGCATGCGCTACACACGATTGAGGCGGAACTCTCCCTTCATCGAGAGTTC
TTTACGATGCTCAACGTGACGGATGTCGAATTGGCGACATTTGAGCCAGCACCGACCGCT
TATGCATATGCCCTTCATATGCAACAGGCAGGACCGACTCTCGGGGACGTATTGGCGTCA
ATCCTTCCGTGTTATTGGGTGTATTACGAGATTGGAGAACGTCTTAAAGACAAGCGTCCT
GATCATCCGATTTATTCGGCTTGGATTGCGACGTATGGTTCGGAGTGGTTCCGTGAGCTG
GTGGAAGAGCAAATTGATCGTTTGGATGAACTGGCTGGTCAAGCGACAGAAGAAGAGCGC
GTGCGCTATACGAAACTATTTTTGAAGAGTTGCTATTACGAAGTCGCTTTTTGGGAAATG
GCTTGGACGCTTGAGTCGTGGTCATTGTCGCAGGAGGTCAACCAATGAGACATGAGATTT
GGAATGAGATTCGACAGCAGGCGCCATTGATTCACAATATCACGAACACGGTCGTGGCGA
ACTTTTCGGCGAATGGATTGCTCGCCATCGGCGCCTCTCCTGTCATGGCGGATGCAATCG
AAGAAGTAGCGGAGATGACATTCGTGAGCGATGCGCTCGTACTTAACATCGGTACACTTG
GAACGATGACGGAAGCGACGATGATTCGCGCAGGTCAGGCTGCGAACGAAGCGGGATGCC
CGATTATACTCGACCCGGTCGGTGTCGGAGCGACGTCATTTCGACGAGATGTGGTCGAAC
GCATTTTGCGTCATGTTCGTGTATCGGTCATTCGAGGGAATGCAGGAGAGATTGCGACAT
TGATTGGCGTCGATTGGGCGGCTCGTGGTGTCGATGCTGGTGACGGTGCATGCGAGCCTC
GACAATTGGCGCTTGAAGCAGCGAGACGATACGGATGTGTCGTGGCCGTGACTGGAAAAG
AAGATATGGTAAGCGACGGGAACGTCGTTATGGAAATACATGGCGGGACGAAACGCATGA
CCGAGACGACCGGTACAGGATGTTTACTCAGTGCAGTGGTAGGGGCTTGCTTAGCAGTCG
AAAAGAACACCCTTAAAGCGACGGTGACCGCCATGTCAGGCTACGCCTATTGCGGTGAGT
TGGCGAGTGAACGGGCGGAAGGACCGGGAGACTTCCCGATTCACTTTTTAAATGCGCTCC
ATCAATTGGCACAGCATACCATTCCGACGAATCGAATTGAGGTGTCGACATCATGAGACC
GCAAGTATTGACGATTGCAGGATCTGACTCAGGAGGAGGGGCCGGTATTCAAGCCGATCT
TAAAACGTTTCAAGAGCTCGGTGTGTTCGGGACGAGTGTGTTGACTGCGATTACCGCTCA
AAACACACTTGGGGTCCATGGAATCGAGGCGATTTCCACGGAAATGATTATCCGACAAAT
TGATGCGGTAGCGGATGATTTTAACATCACCGCCTGTAAAACTGGGATGTTGGTGGACGC
TGAACGAATTGAAGCGGTAGCGAAGGGGCTCGAACGATATCGTTTCGAACATGTAGTAGT
CGATCCGGTCATGGTGGCGAAAGGTGGCGCTTCCTTGTTGCAAGTTAGTGCAGTCGAAGC
ACTGCGCACGAAGCTGCTACCACAGGCGACCATCGTGACCCCAAATATTCCTGAAGCAGA
AGTGCTGGCAGGAATGGAAATTCGAACCGAGGCAGACCGTATGAAAGCCGCACAGGCGAT
TCGAGCACTTGGTGTCGATACCGTCATTATCAAAGGTGGGCATACGGATGATGTGGAAGC
CGTTGATTTGATTATGAGCGAGACTGAAACGTTCTGTGTAAAAGCACCTCGAATCCAAAC
GAAAGATACGCACGGGACGGGATGTACGTTCTCTGCCGCATTGACGGCCGAACTAGCGTA
TGGGAAGACACTACGCCAAGCCGTCGTAGATGCGAAGCGGTTTATTCATCAGGCGATTGC
ACATGGACTAACGCTTGGACAGGGGCATGGACCGACGAATCATTGGGGACATCGATTAGC
GAAAGAAGAGGTGATTACCGTTGACGTCATGTACGAAACAAGCGCTCGCTAAGCAGCTTC
GCCTTTACTTTGTGTGTGGAACGACGGACACATCTGATTTGGTAGCGACCGTCAAAACGG
CTCTTCGATGTGGTGTGACATGTTTTCAATTTCGCGAAAAAGGTAAAGATTCATTGTATG
GAGATGAAAAAGAAGCAATGGCAAGGACGCTCCAACGTCTGTGTCGAGAAACGGGTGTTC
CGTTCATCATCAATGACGACGTCGACTTGGCGCTCGCGATTGACGCGGATGGCGTTCACG
TCGGACAAGACGACTTACCTGCCAAACAGGTTCGAGAACGGCTAGGACCAGATAAATGGT
TGGGGGTGTCTGTCCATACGATGGAGGAAGTCAGAACGGCTCTTCCATTTGCAGATTATG
TCGGCATCGGTCCGATTCATGAGACGCAAAGTAAACTGGATGCAGGACATGTGCGTGGCA
CGGAACTGATTCAACAAGTTCGCCATCACTATCCACTGCTTCCGATTGTGGGGATCGGAG
GTATTCGTCCAGAGCATGTGCCTTCAATCATTCGTGACGGGGCAGACGGCGTTGCCGTCA
TTTCTGCCATTGCTTCTGCACCGGATGTAGCAACGGCTACCCGGCGTTTCGCTTGTCTCT
GAATTCATTTTTGAGGAGGAAGACAGATGAACGTATTTGTAATCGGTGCAAACGGTCAAA
TTGGCCATCAATTGGTGGAGAAGTTACACAAGGAAGGAAAGCATCACGTCACGGCGATGG
TGCGTAAAGAAGAACAACTCGAGGATTTTAAGTCAAAAGGGTACAATGCGGTACTCGGTG
ACCTCGAAGGTTCAGTAGATGATTTGCAAAAAGCGATTGATGGAATGGATGTTATCGTAT
TCGCGGCAGGTTCTGGTGGAAGTACTGGAGCAGACAAGACACTCTTGATCGACCTAGACG
GTGCAGCGAAGAGTATCGAAGCAGCACAAGCGAACGGGAACATCAAACACTTCGTCATGG
TCAGTGCCTTGAAAGCGGAGGATCGCTCAGCTTGGCCAGATTCGATGAAGCCGTACTACG
TAGCGAAGCATCATGCAGATCGTTTACTCGAACAGAGTGGACTCACGTACACGATTGTTC
GTCCGGGTGCATTGACAGATGATGCGGGAACGGGCAAAGTGAACACGAAATTCGAGGGAA
GTGGAGAGATTCCACGCGAAGACGTCGCATCATTCTTGGTGCATGTCCTTCATAACCATT
CAAACGTGCAGAACAAAGCAATTGATTTGATCAAAGGGGATACCCCAATCGAAGAAACGC
TATAAGTGTGTGACATCAAAAACGGGATGAGAAAACCATCCCGTTTTTTGTCGCGTTAAA
GAGGGAAAAGAACGCAGGATAACGAAATAGAAGAATACGAACAGGTGAGGAGGTTCCGCA
TGACCGAGATGTTCATTTATCTGGCGGTCTATTTGTTGCCGTCATTTTTACTCGGCTTTT
TAGCACTCGATGTCTTTCAACGAAATCCGAATAAAGTCGAGCATCGTTTGCTGAGCCTGT
TTGTGTTCGGTTATTCGATGCTCTTCTTGGCTGAATTTGTCCGCCATCTATCGCCGATTG
AATACAGTCCGGCACTCATTGCCTATTGGTTTGGGAACGCTGGGATTTTCATTTTTATCT
TCTCTGTTCATTTCATATTAAGTATCACAGGCGTCGGCGCAAAGGCACCGAAGTGGTTGT
ATCCATGGGTCGTCTATTTACCATTGATTCCTGTTGTGTTGACGTATGTCCGTCAGGAGA
ATATCATCAACAGTCAACAGTTTGAACAAGTAGGCATTTGGATTTATCCTGAGTTCAACT
CATCGTATTTAACTACGTTGACCGTCGGAAACATTTTTCACATCTTGATTATTGGTCTCA
TTTTTTATGCATTGAAGCGTGCGGAACGAAGAGAACACCAACGCGTATTGCGCATGCTTT
TTTGGACTGCAAATGCCGTACTAATATGGGATATTGTATTCGGCTACTTTCAATTTCGTG
GGTTGATCCCACCCTATTCATACATGTATGGGGGGCTTGTTTGGGCGGTAGCATTGGTAG
TTGCAATGAATCGTTTAGACTTCTTAACCTCTTATGTAAAACGATATGGAACACTTTATA
ATTTAAATCCATCCGCCATCTTGTTGATTGACCCGGATGGGAGGGTGGAAAGTACGAATC
CGGCCGCACGCACGCTATTTCACACTGTCCGTGTCGTGAATGAACGGTTTATCGATTTGT
TGCCAGAAAAGAAAAAAGCAGAATGGGTGGAACACTATCACCAACATGTTCGGACACGTA
AAAAGTTTATAGAATTCGAAACGAAGATTATGACGAAATCTGGGCAAGAGCTTTACGTTG
TCATTGATGGGGATTTTGTCGATATCGACCGCACGATTCACGGGATGATTATCATTCGGG
ATGTCCACTCGTTTAAAGAGGCCGAGCAAACAATCCGATTCTTTGCCTATCATGACCCAC
TGACGAAGCTGGCGAACCGACGTGCATTTTATGAACGCGCAGACCAGGCGTTGCTTAGTT
CCTCGATGCTGTCTTTATTGATTATTGATTTGGACGGTTTTAAAGCAGTCAATGATACGT
ACGGTCACCAGATTGGAGATTATTTCTTAACTCATTTGGGTGGATTGCTGGAAGCGTCGA
CACGAGACGTTGGCTTGGCCTCTCGTGTTGGCGGGGATGAGTTTTATATTTATTTAGTGG
ATTTAACAGAATCGGAAGTGCTTGCATTTATTCACGAACTTCAGATGACGTTAAATCAAA
ACCCTTACCACACGTCCGATGTGACGATTCCAATCCGTGCGAGTATTGGGGTCAGTCATG
CTCCCGACCAAGGAACAAATTTAGACACGTTGATCCATAAAGCGGATCAAGCGATGTATC
AGATCAAGCAAGATGGAAAAAATGATTACGCCATCTATGACGAGGCGTTACATGGTCCGA
AATAAAGGGAAAATAGTAGTGTTTGATTATGGAGAGGAGGATGCAACATGTCAGAAAGAC
CATTAGTAACGATGCGCGCCGAAGGAGAAGCCGGAGGCGTTAAGACGACTGTGCGTGTAG
GCGATCACACCCCATTTATCGTGGATGAGCCAGAACGACTCGGTGGGACGAACAAGGGAC
CGAATCCACTCGAGTATCTTCTCGGTGCCCAGTCGTCCTGTACGACCATCATGATTGCCT
ATGCCGCCCAGGATTTGAACTTTGAGTATGAAGGGGTCGAGTTTGTAACAGAAGGGACGC
TCGATCCTCGAGGATTCCAAGGGATGGAAGGTGTCCGAACTTACTTTGAGTCGACACATA
TGAAAATCGTATTGGATACGACCGAATCGGATGAGCGAATCGAAGCATTAAGGAAGGCTG
TCGAGGCACGTTGTCCAATTCATAATCTCATGCATGCAGCAGACGTAGCGATGACGGCAG
AATGGACTCGAAAATTAGGATGAGGGCAACCTCATCTTTTTTACATAGAAATCGAGAAAA
GAGTACGGAGGGAAGACGAATGCATCACCGACCGATGACGCGTGAATGGGCATGTCAAAT
TCAAGAATGGACCTATGGAGCTCCTTATGACTTCTATAATCAATCACCTTCTAAAGAGGG
AATCGCCGAGTTGATGACGTATCAGGTGATTGTAGAGGAGCATGAGCTGATTGGATTTTA
TTGCATCGGTTCCCCGGCTCAAGTGCCCAATTCGACATATCCGTATTGTTTAGAATTTAC
GGATATCGGGTTGGGGATGCGACCCGATTTGACGGGGAAAGGACATCGCCGATTGTTTGT
GACGTACGTCATGGAGAGAGCGATGGAACGGGGCAAACCGCTTCGTTTGACCGTCGCCGC
TTTTAACGAACGAGCGATTCATCTATACGATACGGTCGGATTTCGCACCATCACATCATT
CGAGCGGAATGGTACCCCGTTTAAAGTGATGGTGCGCGATTAACCATATTGTTTTTGATG
TGCCTTTTTACGTCGTAAATAATCCTCATCGGCACGAAGTTGATCCCAATACGTTTTGAA
GATGCGAGCAGACTCTGCCTTCTCTTCGTCGATTTCGCGCTCATGGAGGTCACCGTCTTC
TTTATATTTACGACCGCCTTTATAATTGGCATAGCGTCGGGCCCGAGTGTAGCCCATCTG
GATGAACTTTCGGGCCATGTCCATCCCGACGAAATCGTCATTCGCGCGATACGCTTCAAA
CAATTCCATAATTTCTTCAGCAGATTGCTTCGCAATCTCGGGCGTCTTAAATCGCCAATG
AGGCAAAATTTCACTTTTATACGGTTCGACGAGTAGCACACCTTGTTCGCCACGACCGAC
CCGGTACAGTTCGGGTTGCTTTCGGAAGTCGATTTCATCAAAATTTAAATCATAGTCAAA
TGGCATGTTCATTCCTCCTCGCCTAACGTTTCCCATTAGGTCGGTCGAGGAAACAAGTTG
AAGGAAAAGGATGGGTTTATATGATCAAGATAGAGACAGAACGGTTGGTCTTAAGAGCAT
TTACGCTAGAGGACGCAGAGGATATGTATCATTATGCAAAAGATGAGCGAGTCGGACCGA
TGGCCGGTTGGGCACCTCATGAATCGATTGAAGAAACAAGGGACGTCATTCAACTGTTTA
TCGAGGAAGCAGATGTATGGGCTATCGTCTTGAAAGAGACCGGGCAAGTAATCGGTAGCA
TCGGGTTACACGACCGAAGACCAGACCCGTCGATTCAACATGATGCACAGCGTGAGATCG
GTTATGTGCTCAGTCCAGATTATTGGGGAAATGGTTACGTACCAGAAGCCGTTCAGGCGA
TGATCCGATTCGGATTTGAAGCGTTAGGACTAGAACGGATTTGGTGCAGCTACTTCAGCT
TCAATGACCAATCGCGACGCGTCGTTGAGAAGTGTGGGTTCACTTATGCGTTCACGAAAA
CACAAGAATTGACCCGGCTCGACGGACAAACGGTAGAAAACCTCGTCCATGTCCAATTAA
ATCCGACGTTCTCTACACATTGAAGCACGATTTCAATGTGTTTTTTCATGAAATCATAAA
AATCCCTTGATATGTAACCGGTTACACATTAAGATGGTTTTGTAAGCGTTTCCAGAACGG
AGGATGTCAAATGGCGACCATCAAGCAAGTAGCAAAACATGCGAACGTCTCAGTGGCGAC
CGTATCACGCGTCATGAATAAAAGCGGATATGTGAGCGAAGAGGCGAAAGAAGCGGTCGA
AAAGGCGATTGCGGAACTGAATTACGCGCCGAACCGAGTCGCTCGTTCGCTCTATAAAAA
ATCGTCGAATTTGATTGGACTGATCATGCCAGATATCACGAACCCGTTCTTTCCACAGCT
GGCTCGGGCGATTGAAGATGTCGCCAATCAACATGGGTATCAAGTCGTCTTATGTAACAC
GGATGAACAACTTGAAAAAGAACAGACGTATTTAGTCGCCTTGCAAACGATGCACGTCGA
TGGCCTGATTATCACCACAAATCATTCGCACAATCCGAATTACGAGACGTTGGATTTACC
GATGGTCGCACTAGACCGAATCGTAAAAGCGGGAATCGACGCCGTTGTATCAGATGGATA
TGAGGGTGGAAAGTTGGCGGCCGACACGCTGTTACAACGTGGTGCGACACGACTGGCACA
CATTGCCGGACCGGATCATCTCAAGACGGTCAAACGTCGAACTGAAGGATTTGTCGAAGT
AGCGGGAGAGAAGCTCGTCGGAATGACCGAGTCCACGTTCACGTTCAAAGACGCCTTGAA
AGCGTCTCAAGAACTGTTCGACCATGCTTGGCCGTTCGATGGCATCTTTGCAGCGAACGA
TGTGATTGCAGCCGCCGTATTACAGGAAGCAGTCCGTCGAGACATTCGTGTCCCAGAAGA
GCTACAGGTCATCGGATATGACGGAATCGAATTAGGCGAGATGACGTCTCCGCCGCTGAC
GACCATCGTCCAGCCAATCTATGAGATGGGACGACTCGCGACCGAGCGATTGCTCGATTT
GATTGAGAAGAAAGACACACGACCGAGAGAAATGCTGTTACCGGTCACGTTACTTGAACG
ACACACGACAAAGCGGAAGGAGAGATAAAGAATGAAACGCATTGTTGTCATTGGCAGTAT
ATCGATGGACCTTGTCGTCACGTCCGACAAACGTCCACAAGCTGGAGAAACGGTTATCGG
TGAATCGTTCCGTACCGTTCCAGGGGGGAAAGGTGCGAACCAGGCAGTCGCTGCTTCCAA
GTTAGGCGGCACTGTACAGATGGTCGGTTGCGTGGGAAGTGATCCGTTCGGACAACAGGT
GGTTGAAAACTTCAAACGACACGATGTCGATGTCACACATGTTCAAATCATACGGGATGA
AGTGACGGGTACGGCCCATATCGTATTGGCTGAGGAAGATAATTCGATCGTCGTCGTCCA
ATCGGCGAACAAACGAGTCGTTTTCACGGATGAGGAACTCGAACACCTTCTTGACGAGCA
GGCATTCGTGCTCCTCCAACTCGAAATTCCAATCGAGACGGTAAAGCAAGTGACCTCTTA
CTGTAAAGCGAAAGGAATCCCAGTGCTGCTCAATCCGGCACCTTCTCAGCCGCTTCCACC
AGAAGTGATTGAAAACGTCACATACTTGACGCCGAACGAACATGAGTGCCGTGACTTATT
CAACGGAATATCCGTAGATGATGTTCTCAAACGCTATCCGAACAAGTTACTCGTCACGGA
AGGCGTCCATGGTGTTCGATTCCACGACGGACGAGACGTGCGGCATGTGCCAGCCATCCG
AGCAAACGTCGTCGACACAACAGGAGCTGGTGACACGTTCAACGGTGCGCTCGCTGTCTC
CCTCATCGAACAAGATGATTTGGAGACGGCCGTACGGTTTGCCGTGGTCGCATCCGGCAT
GAGCGTCGAAGGCTTTGGGGCACAAGGTGGTATGCCGACACGGCAAGACGTACAACAACG
ATTGGAGCGCGTGTGATGAAAAAACAAGGAATTTTGAATAGTCATCTAGCAAAGGTCTTT
GCCGACCTCGGGCATACGGATCGCGTCGTCATCGCCGATTGCGGGTTACCGATTCCAGAC
GGGGTCAAGCGGGTCGACCTCAGTCTCCGCATCGGCGACCCTTCCTTTCTTGAGGTGCTC
GATGTCGTCGAATCGGATTTGGTCGTCGAGCGCATCACAATTGCCGAGGAAATCCTCACA
CATAATCCGACGATTGCGGATTCACTGAAAGAACGATACGCGAGCATCGACATGTGTTCA
CATGAAGACTTCAAACGAGAGGTCGCAAAAGCGAAAGTGGTCATTCGAACTGGAGAAGCG
ACACCTTACGCCAACGTCATCTTACACGCCGGGGTCATTTTTTAAGGGGGGATTCGATGC
ATATTCAGTTGAAAGGCATCCATAAGTCGTTCGGACCAGTCTCCGTCTTAAAAGGAGTCG
ATTTCGAACTGTTGCCTGGAGAAATTCATGCGCTTATGGGCGAGAACGGGGCCGGAAAGT
CGACATTGATGAAGGTGATGACCGGTCTGCATGCGCAGGATGAAGGTGAGATTCTCATCG
ACGGCGCGAAACGTCAATTTAAGCACCCAAAAGAAGCGGAGCAAGAAGGCATCGCCTTCA
TCCATCAGGAGCTCAATATCTTACCGGAGATGACGGTGACAGAAAACTTATTTTTGGGTC
GAGAGCTGACAGGACCGTTCGGGATGGTCAAACAGCAGGAGATGACAAGACGTGCTCGAG
AATACTTGGCTGAATTGAACGTTTTCATGGATGTCGATGAAGTGGCACGCAACTTATCGG
TCGGTCAGCAACAGATGATTGAGATTGCCAAGGCGCTCATGACAGATGCGAAGGTCATCG
TCATGGATGAACCGACAGCCGCCTTGACGGATCGCGAAATCCAGGCGCTCTTCGCCGTGT
CTCGTGCCTTACGAGATCAAGGCGTGTCTATCATCTATATCTCACACCGAATGGAAGAGA
TTTTTGACTTATGCGACCGAATCACGGTACTTCGGGATGGACAATCCATTTCGACTCGTA
CGATTCAGGACACCTCATTTGAGGAAACGGTGCGCGATATGGTCGGTCGCGAGATTGGGG
AACGCTATCCGACACGTACCGCTACACTTGGGGACGTCGTACTCGAGGTGGATGATTTAA
TCGGTAACCGGTTCCACAATGTATCGTTCAACGTCCGTGCCGGAGAAATCGTCGGGTTTT
CCGGATTGATGGGAGCGGGACGAACCGAGGTGATGCGTGCCTTATTCGGAGCAGACACCC
ACAAAGGGGGAGTCATCAAACTGAACGGGAAACCGATTCGAATCAAAACTCCGGCCGACG
CCATCAAGCACGGCATCGCATTTTTGACAGAGGACCGAAAAGGGGAAGGCTTACTCCTCG
ATTTCTCGCTAAGAGAAAACCTGTCGCTCCCGACACTCGATAAACGAGCAAAAGGGTCTG
TCATCTCGAAACAACAGGAGGAGACGTTCGCCGAGACATACTTACAAAAATTGCGGGTCA
AACATCATTCGATGGAACAAAAAGTGAAGTCGTTGTCTGGTGGGAATCAACAGAAGATTG
TGCTCGGCAAATGGTTAGGTGTCGAACCAGACGTCTTGATTTTGGATGAGCCGACCCGAG
GCGTCGACGTCGGTGCCAAGAAAGAGATTTACAACATCATGAGCGATCTCGCGGAATCAG
GCGTCGCCATCATCATGGTCTCTTCTGATTTACCGGAAGTACTCGGGATGAGCGATCGGA
TTGTCGTCATGCGAGAAGGTGTGGTGACCGGGACGCTCACGAAAGATGAGGCGACACAGG
AAAAAGTAATGACGTATGCGACAGGAGGGCAATGATATGGAATTGAAAGCAACGACCGGA
CTGAAGCGCCCGGGTCGACTCGGATGGGGGCAAAAACTAGGACCGCTGTTTGGTCTGCTC
GTCATTGTTGTCGTCGTGACGGCGCTCGAACCAGGATTTTTATCATTAAATAATATCTTT
AACGTACTCCGCCAAGTGTCGATCAATGCCTTGATTGCCTTCGGGATGACGTTTGTCATC
TTGACAGGGGGAATCGATTTATCGGTCGGGTCGATTTTGGCGCTCGCTTCTGCACTAGTG
GCAGGCATGATGGTGGACGGTCAACATGCGGTTATGGCCGTCGCACTCGGCTTGATTGCA
GGTGCCGTTCTCGGGGCCTTTAACGGGGCGGTCATCACGTACGGGAAAGTGGCACCGTTC
ATCGCGACATTGGCTACGATGACCATTTATCGGGGCTTGACGCTCGTCTATACAGACGGA
CGACCGATTACGGGTCTCGGAAATTCCGGTTGGTTCGAGATGCTCGGACGCGGCTACTTC
TGGATCATTCCAGTACCGGCATTGACGATGCTACTCGCATTCGGTGTCCTGTATTTCATC
TTGAAGAAGACGACATTTGGTCGTCACACGTACGCGATCGGTGGAAATGAAGAAGCGGCG
AAATTAATGGGGATTGGCGTCAATAAAGTCAAAATCATGATCTACTCCCTATCGGGTATG
CTTGCGGCACTCGCAGGCATCATCTTGACATCGCGCCTTAATTCCGCACAACCGACGGCA
GGAACGTCATACGAACTCGATGCCATCGCAGCGGTCGTTCTCGGGGGAACGAGCCTAGCG
GGTGGTCGAGGTTGGATTGTCGGGACGTTGATCGGGGCGCTGATCATCGGAACGCTCAAC
AACGGATTGAACCTTCTCGGCGTATCATCTTTCTTCCAACTCGTCGTAAAAGGTGCAGTT
ATATTGTTTGCAGTATTGCTTGATCGTCGACAAAACGCGTAACACACGAAAGGGGAAAAC
GGAACATGAAAAAATGGACAGCTTGGCTACTCGCACTGACAATGGTACTGATGGCAGCTT
GCTCGACTGAACAACCGGGGTCATCTTCTGAGACGGAAACGAAAGATGGGGATTATGAGA
TCGGATTATCGATCTCGACATTGAACAACCCGTTCTTCGTCGCATTGAAAGAAGGCGCGG
AAGAACAGGCGAACGAAATGGATGCGACGTTGACGGTAGCGGACGCGCAAAACGATGCCG
CGAAACAAGTGAACGACGTCGAAGACATGATTCAAAAGGGGATGGATTTGATTCTCATCA
ACCCGACAGATTCAGAAGCGGTCGGTGCAGCGGTACAAGCAGCGAACGATGCAGGCATTC
CTGTCATCACGGTAGACCGTAACGCTGAAACAGGGGACGTCGTCGCCCACGTGGCATCAG
ATAACGTCGCAGGTGGACAGCTGGCGGGTGACTACATGGTCGAACTCGTAGGCGAAGGGC
AAAAAGTCGTCGAGCTCGAGGGGATTCCAGGAGCGTCTGCGACACGTGACCGCGGACAAG
GATTCAACGAAGCCATCGATGGGAAATTGGAAGTCGTGGCAAAACAATCGGCAAACTTTG
ACCGTGCAGAAGGATTGACGGTCATGGAGAACATCCTACAGGACAATAAAGACATCGTCG
CTGTATTCGCACATAACGATGAGATGGCACTCGGTGCCGTTCAAGCACTCGAAGCGGCTG
GAATGAGTGACGTGAAAGTCATCGGATTCGATGCGACAGATGATGCCGTCAAAGCGGTCG
AAGGTGGGACGATGGCAGCAACGGTTGCCCAAAAACCAGCTGAGATTGGGAAGTTGGGTG
TAGAAGCGGCCATCAACCACTTGAAAGGTGAAACGGTGGAAGAGAACATCCCGGTCGAAC
TCGAATTAATCAAATAAGTAAGTAGAAACCTCACGATGCCTTGATTTCGGGTAGAGCTCG
TGAGGTGATTTTTATTTATATGGGGAATTGAGAAATTGTGTACCGTTGTTCATATGTTTT
AAAGAGCTTGCTGTATCACGACGAGTTGGTTCGGAAATGATATTAGTATCTGTACCAACT
GGATGAATGACACAATCCTTTTGCTGAACATTTGTGATCATGAAAGTGTTAGTGTCTAAA
TCTTGTATTTTTAGTTGACTGTAAACTCTTTCAAGCATTGATTGTTTCGTTCCATTTCTG
TTTAGGAAATAAACGAATGAATTGTTTAGCATTCGAATTGTTCGAAAGTGGCCATAGTCT
TTTTCCATCACCGCCAGATAATAATAGAATCTTCATCGAATGTCCTCTCTTCAAATAGAG
TTTCTCATCTATTTCGCCAAACGTCGGACTATCTCTGTCTAATCAAAAAAGAGACAGCCG
ATTCCGGCTATCTCTTTACAATATAGGGCGAAGCAATGCGCGAACGGGACTTCCATCCCC
TTCGACGATTGGGAGAGGGACGGCATTCAAATCGTAATCTCCCGGTAAGATATTGTCTAA
AACGAGTCCTTCTAGGATATGCACACCATTTCGTGCTAACGCATGATGGGCACTCATCTC
TTTACTGTCAATCGCATCAACTGACGGTAAGTCGAGTCCGATCAAGAAGATTCCGAGTTC
TCCGAGACGATCGGCAAGAGAGGGTGTCAGTTCAGGAATTGTCTCTGGGAAGACGCGCTT
ATCGGGCCAACCATCCGTCTTCAAAATGAGGCGTTCGACCCCGGTCAAGTCATGACCATC
CAAATCAGACGCTTCAATCTTTACCTTATGCGGTAGATGAATCACACGGACTGGTCCGAT
ATAAAGGGACGGATCGAGGTCGATCACGCGCTTCCCGTGGTCGTCAAAATGAAACGGTGC
ATCGATGTGGGTCCCGAGATGTAAACTCAATGTCATCTTCCCGACATTGACCGAACCACT
CTCTGCCATCGACCACGCGATTTCATATGAAAATGTTGTATCTCCCGGCCATGTCGCAAC
ATCGGCGTGAAGTGGTTGCGATACATCAATCCAAGTCATTGCATTCAGCTCCTCTTATAG
TGATGTCCGGACCGTCCAAAGCTCTGGGAAGAAGCGATGGTCGAGCACGCGACGCAAGTA
GTTCACGCCAGACGAACCACCTGTCCCCATCTTCTGTCCGATGATGCGTTCCACGGTGCT
CATATGGTTAAAGCGCCACATCTGTTGCTGACTCCCGATATCGAGTAGCTTTTCACCGAG
CTCATATAAGTCCCAATACGTATCGACGTCGCGATAGACCTCGCCCCATGCCTTCTCGAC
ACTTTCGTTCCATTCCCAATCTTGGGTGACATCACGTTCGAGTACACTCGCATCAATCGA
TAGACCCCGACGATGCATTTCGTGGACCGTCACATCATAAATGCTAGGAGCTTGTAGCGA
GCCTTCGAGCAATGGATACAGTTTTTCATCGTGTGCGTAAACACTGAGCGTCCGTGCGTT
TTTGAAGCCGAGCGCGAATTCGATTTGTCGGTTTTGGTAAGACTGAAAACCGGATGAAGA
GCCAAGTTGGTCTCGAAACTCTAAATACTCGGCCGGCGTCAACGTCGCGAGGACGCCCCA
TGACTGGATGAGTTGCTGCTGAATCTTCGAGACGCGGGCGAGCATCTTGAACGAACGCTC
GAGCTCCCCGTTCGTGATGGCCGTCGTGGCTGCTGTCAATTCATGCAAGATGAGCTTCAT
CCACAACTCGCTCGTCTGGTGGATGATGATGAACAGCATCTCATCGTGATGGTCGGAAAG
GCGATGCTGACTCGATAAAATCGGGTCGAGCTGGAGATAGTCCCCGTACGACATGTCTTT
TGAGAAATCCGTTTGAATCGATTTTTCTACTTTATGTTCCGTGCGTTCACTCATGACAGT
TCCCCCCTTATGCGACCACTTCGCGGACGTTCTCGAACGCCTCGTACTCTTTGTCGTCCA
TGATTTTCTTCAACGTCACGATCACGTCATATACGTCGGAAAACGTATTATATAGTGCGA
CCGGTGCGAGACGGATGATATTCGGTGCGCGGAAGTCAGGGATGATGTGATGTTTCTTCA
ACGCTTTACAGATGCGTGCCGCTTCGGGATGCTCGAGGCTCAAATGAGCGCCGCGCTGTC
GTGTGTCCGTCGGGCTACCGATGAAGAATCCGTGAGGTGCGAGCATCTCTTCGATCAAAT
CCATCATATACGTCGTGAGCGCGAGTGATTTTTGACGAATCGCTTCCATCCCGACCTCGT
TGAACATCTCAAGCGCGCCAAGTTGAGGAGCGAGGCTTATAACGTGTGGTGTTCCGATTT
GGAACGCACCGGCATGTTCGGCCGGTGTCATCGTATGATCCATATCGAATTGCTTATCTT
TGCGCGAACCGAACCAACCGGCGAGTCCCGGTGTCGTGCCGAAGTGACGTTCATGAACGA
ATAAGCCCCCGACCGTTCCGGGACCCCCGTTCAAATGTTTATAGTTGCACCAGTATGCGA
AATCGACACCCCAGTCGTGGAAGTCGTGAGGGATGGCACCGACGGAGTGACAGGCATCGA
AGCCAATCAAAATCCCACGCTCGTGCGCCGCCTTCGTCAGACGAGGCATGTCTAAAATCT
GACCGCTTCGATAGAGGACAGTCGGCAATACGATCAGGGCAATCTCGTCGGTCATCGCGG
CAATCAAGTCATCTTCTACTAAGAAGCGCCCATCCGGACTGTCGACTTGAACGAGGTGAT
CAGAAGGGTCTAGTCCACGCAATTCGAGCTGGCTCTTTAAAGCGTAAATGTCAGACGGGA
ACGTGAGGGCGTCTGCCAAAATCTTCGTGCGTTTGCCATCCGGTTTGAAGAACGATGCGA
CGAGTTGATGCAAGTTCACGGTCGTCGAACCAGTGACCATCACTTCTTCCGGCTTTCCAC
CGATGAGCGGCGCGTTCAGAGTGGCTAACTCTTCAGACAAGTTGAACCAAGGATGACGAC
CGGACATCCAGCCGTCAATCCCGAGCTCTCTCCAGTCCGCAAGTGATTCAAGGAGTGTGC
GCTCGGCTCGTTTCGATAAGAGACCGAGTGAATTCCCATCCATATAAATCCCGTCTTCCG
GTAAGTAAAATTCTTCCCGATATGATGCGAGCGGGTCTTGTTTGTCTAGTTGTTGTGCGT
AAGCACGTGTGAAATCGTTCATCTCCCCATAATCCCCCTTTAAAGCTTATACGTTGTCAA
AATCGTAGCAATCGGACATAAGGAAGTCAACAAACAACGAGATGTCGGCGAGTCAAACTA
AAAAACGCTCAAGGATCTTCCCGAGCGTTTAAAAATACAGCTTATTTTATTTTTCGTACG
TTCTCTTGTCGGAGTAACTTAAATAATGTGAACACCATCAGCAGAAGAATAATCGTGAAG
GGCAAGGCGGAAATCAACGACGCAGTTTGAAGTCCTTCTAAGCCACTCGCAAGCAACAAG
ACGGCAGCGATTCCTCCTAACAGAACTCCCCAAGCGATTCGAACGGGGAGGGGCGGATTC
AAGCTACCGTTCGTCGTCATACTACTGATGATATAGGTGGCAGAATCGGCCGACGTGATC
AAGAACGTCAAAATCAAGAGAATCGACAAGACGGAGAGGATAAAACTGAACGGGAGCTCG
GCAAACGTCACGAACAATGCGCTCGTCACGTCCGCATTGACGGCTTCAGCGATGGAAGTC
CCTTCGAATAAATCTAGATGTAGGGCAGTGCCCCCGAATACGGCAATCCAAAGGAGCGCA
ATGAACGGAGGAACGATGAGGACACCGACGATGAATTCACGAATGGTACGTCCTCGTGAG
ACACGTGCGACGAACGCTCCGACAAATGGGGACCAGGCGATGGCCCATGCCCAATAAAAG
ATTGTCCAATCCCGGACCCACGTCCCCTGTTGATACGGTTGTAGACGAAGACTATAGCGA
ATGAAATTTTGTAAGTAGTCACCTAGACCGAGCGTCAAGGTTTCTAAAATGAAAATGGTA
GGACCGGCAAAGAAGACGAAGACCATCAACACGAGTGCGGTACCTAAGTTGATGTTACTC
AACCACTTGATGCCACGATCGAGCCCTGTCGTCGTCGATGTTAAAAATAGAGCGGTCAAG
ACGACGATGATGGCGACTTGCATCCAAGCGGTGTTCGGGAGCCCGAACACGCTGTTCAGT
CCGCCATTGATTTGAAGAACACCTAAACCAAGCGACGTCGCGACACCCATGACGGTGGCA
ATGACCGCTAAAATATCAATCGTCTGGTTCAACGGTTGTTTGTACGGTCGTTCTTTTATA
AGTGGTGAGAGGCTAGTCGAGATGAGCCCGTCCGCATTACGACGAAACTGGAAATAGGCG
ATGATCAGTCCGACAATCGCAAAGACAGACCATTGACTGACACCCCAATGGAAGAACGAA
TAGGCCATCGCGAGGCGTGCCCCTTCGACCGTCAATGCCTCCGTATCCGTATAAGGTGGC
GTAAAGAAATGACTCATCGGCTCGGCAACACCCCAAAAGACGAGTCCGACACCGAAACCT
GCGGAGAATAACATGCCGATCCAAGTAAAGAACGGATATTGAGGGCGATCGTCATCCTTC
CCGAGACGGATTTTTCCGTATTTACTGAACGCTAAAAAGACTAAAAAGAGCACAAACAAG
AATACGGAAAGTAAATAGAACCAACCGAACGAGCGAGTTGTAAAGTTAAAAATAGATCCT
GCGATTGAAGCGAATGATGTTGGGGCAATGGCTCCGAATAGAACGAGTAAGGCGATCAAA
CTTGCTGAGATGTAAAAGACGCGATTCAAACGTGGCTTTTGTGTAGAATCCTTCATAGAT
GTCTCCTTTCAAAAAAAAATTATGTAGCATTAATAAACGGTTCCCTAATCTCCACATTGC
AAACAGGAGACGCATTTCATCGTGTTTTGTATAGTTGAATCGGGAAAAGAACCAAAGAGG
AGGGAACGATATGAAATTGATTGCGATTGATTTAGACGGGACGCTGTTATCGCGCACAGG
CGTGATTACAAAGGCAAACCAGGAGGCGATTCGTCATCGGCAAGAACAGGGTGATATCGT
CACGATTTGTTCAGGACGTTCGATTCATGATATCGAGGAGCTGTTGAAGCGAAGTGACCT
CGTCTGTCCGATTTTGTCAGGTAACGGAGCAATCGGGTTTTATGAGAACGAGCGAATTTA
CTATCATGCGATGGATCAAACGGTTGTAGACGAGCTATGGGAAATCGCGAACGCAGATGA
TGCGTACGTCGAATTTTATACGAATGCGGGAGTGAAAGTACTCCGTTCAGGGAGTGATTT
ACTGAAGCGGGAACTCGATGAGGTGTTGCCACACGATCAATCGTTCACTCGCGAGTGGGC
GGAACGTGAGATTGAAATTCAAAATGAGCAATTCGGTCTGACGTATATGGATTCGATGGC
AGACATCGACTTTGCACGAGATGAAGTGTACAAGGTGTTTGTCTATTCGTTCGATCGCCG
AAAGCTACACCGGTTGCGTAAAATCTATGAACCACGGAACGATATTTTGATTACGACTGC
GGGGTGGACGAAAATTGAAATCGGACATCCTCATGCGAGTAAAGGCGCAGCCTTGAAACA
GCTAGCTGAGCATTATCAGATTCCGATGCGTGATGTCGTCGCCATCGGAGACAATCTGAA
TGATGTGTCGATGTTCGAAGTGGCAGAAACAAGGATTGCGATGGGGAATGCTGTGGATCC
GTTAAAAGATTTGAGCACGCATATTACAAAGGATGTAGAAGAGGACGGGGTCGCTTATGC
ACTGACGCATTATGTATGAATTGGATTATGGAGAAATCGTGAACGAGGATTGAATCTCAC
TTAAAACGGATATTGTATACATGTAACCATTCACTTTCTGAAATGAGCGGGGAACGGGGA
GGCACTTTCGTCACCTGTCGCTTATGGATGAAAGGGATGGGCAACGTCCATATGAACGTG
AATCGTGTATTCCAAACGATGATACGTCGGCCTCTGCTTGCCATCGGAGCAAGCATACCA
GACAGACTGTTTGTATACGGAATTCCACATGATCCGCGTCAGAAGTGGACATCATAGGTG
CCAAGTCCTCTCGTGCCCATTCAATCAAAATGTCTATGAGTCACCTATTCGATTTCATGT
TTTCGAATGAAAAACAATTGGTGAACCAATGGACGATGAACGGATTGGAATGATGCGTCA
CGTTGGCTTGGACATCTCTAGTCGAACCAAATCATGGATGGGACGGTCAATCGAGCAAGG
GCTTGGTTGGATGAAAGTCCGGGGACTAGAGAATCAAGAAAAGCGCCGAGTGAGGGCGCT
TTTCTTGTGGTATCCTATTGAGTGAATGCAACCGATGGAGGGATCATATGCCAAAGCTAT
ATTGGTTCGGAACGTTTCTTAGTGGAGTGATTCTTTTGACAACGGGAACGATGGAAGGTC
TTTACCGCATACTCCCAATTGGGTTGATGGCTATCGCGGTCATCGGCTATCTCATACAGA
TTCGATTTGAGCAAAAGAAGCGGCGCCCTTGATCGGGTGCCGCTTCTCTTTATAGATTAC
AAAGTTTCGAGCAAACGTGTCATCACATCATCGATTTCTTCCTGCAACGCATCAACTTGT
CGTTGTAGCACCATCAATTCATCAAGGTCATCCAATTCATTCATCCGTTGGAGTAGCGCC
TGATGTTCTGTCTCTAATTGGGTTAGGTGAGCTTCCTCATCAACCGTAGATGGAGCGACT
TTCGTCTGCTTCAGCGATTTTGATGGTTTGACGCGCTCCGTTACAGGTTCATCTTTCGAT
GCCTGTCCACGCTTGTCGAGAGCATAGGCGACGTTACCTTCGAAACGCGTCATCGTCCCG
TCGAGCCAATACGTGATGGGGAACAGCTTATTTAAGAAGTAGCGGTCATGGGAAACCGTA
ACGACCGTTCCAGGGAAACGTTCGAGCGCATCTTCAAGTGCCTCTCTCGATTCGATATCC
AAATGGTTCGTCGGCTCGTCTAGGACGAGGACATTGATTTCTTCATGGACGAGGATGGCA
AGCATGAGTCGCATCTTCTCCCCGCCGCTCAAATTTGAGACAGGCTTAAACACACTCGCG
CCGTAAAATAGAAACTGAGCGAGAAGGTGCCTCGCTTTGCCTTCATCGACTGCGATCCGG
TCCCGAAACGCCTCGATTAAGCGATGTGACTCATCGAACGTGATGTGTTGCGACAGATAT
CCAATTTTGGCTTGATCGGCTCGTCGGACGGTCCCAGCTTGAGGGATAACTTCACCGAGT
AACATTTTCAAAAGCGAAGATTTTCCACTCCCGTTCGGTCCGACGATGGCGACGCGTTCT
CCGTGACCTGTATAGAAGTGCACGTTTTCAAATAGAGGACGATCATACGTGAGTGTCACG
TCACTCACTTCGAAGACGTCACGCCCGGTACGCCCGTTCGTCGTGAACTGGATATTCGGT
TGCTCGGCTTCGAGTTGTGGTCGTTTGATTCGTTCAATTCGTTCGAGAGCCTTTTCCATC
GATTTGGCGCGACGATAGAACTTTTCATTCGGCGGATTGCCCTCGTTGGCCCATTGCCGC
AACTGTCGAATCGTTTCTTTCATTTTTTTGATTTTCTTCTGTTGCTCCGTGTAAGCGTGA
AACTGGTCAAGCAACTGTTTTTCTTTTTGGGCAACGAAGTCCGTATAATTCCCAGGATAA
CTCGTCAATTCTCCATCCTCACACTCGACGATTCGCGTGGCGACCGCATCTAAGAAGACC
CGGTCATGGGAGACGATGAGGAGCGCTGAAGCATAATCCTGTAAATAGGATTCGAGCCAT
GTCATCGCTTCTAAATCTAGATGGTTCGTCGGTTCGTCCAAAATGAGTAGCTCTGGTTCC
TGAAGAAGCGCCAAGGCTAGACCGATTTTTGTACGCTCGCCACCGCTTAGCGTATCAAAC
GGTTGGTCCACGAATGAGGTCAATTTGAGTCCATCAATCATTGCGCTGATTTTTGACTCG
TAGACATATCCACCAGCATGTTCGAATTGTTCTTGGATAGCACCGTATGATTCGAGAAGA
CGTTCTAGTTGTTTGGACGTCGCCATTTCTTGCTCGAGGGAAGACATTTTTTCACTCAGG
CGAGTCACTTCCTCAAAAGCAGTATAGAGGACGTCACGACCACTGCGTCCAGGGTAGTCA
GGAAGCTGCACCAAATAGCCGATAGAGAGTCGTTGTCGGCGGTAAATCGTACCGGCGTCA
TGCTCTTCAGAGCCGACAAGGATTCGTAACAGCGTCGTTTTGCCACTGCCGTTTCGGCCG
ACAAGACCGACTCGTTCGTTTTCGTTCATGAATAAATTCGCATCTGTGAGAACGGCGTGC
CCGCCGTATTGTTTTTGAATGTGTTGAAGATCGATCAACATAATAGGTTCCTCCTAAGGT
TAGGGCCTATCAAAAAAACCGAACGCAAAGAAGCGCTCGGTTTAGAAAGAGAGAGGCGCT
TTGTCGTATATTCAGCAATGTCTAAAAAAGGACAGACGGGTCCCTTGATTAAGCGACATC
GTGAAAAATCGCACGCAAAATGTACAAATGTTCAGTTGTCCAATGCGTACGTCCGACAAA
TTTCACCTTTCTCCCTCCTTTCATTCTTCTATATCTTGATTGTAAGCGTTTTTCTTACGA
CTGACAATGAAAATAAATGAAAATAAAGGAAATGGAAGCAAGGATGTCGTATATAGTCGC
CATCGAGGAGGCGAAGAAATGAGGAAAGAATGGCTAGGAGCACTCAGTTTGACCCTTGCG
GCGAGTATATGGGGCGGGATGTATGTGGTCAGTAAATATGCGCTCGCATATATTGAACCG
TTCACGTTCGTCTGGTTACGATACGCTGTTGCATTTATGGTCCTTTTCGTCGTTTGGTTT
CGGTTTGGACGGGAATCGATTCGACGGGCGGATTGGAAGTGGATCGGACTCGTCGGCGTC
ATTGGATACGTCGCTTCGATTTCGTTTCAATTTATCGGAACGAAGCTATCGGATGCACAT
ACCGGCTCCCTTGTGACCGCAGCGACACCAGCTTTCATGGTCTTATTTGCCCGAATCTTA
TTGAAAGAACGACTGACTCCTGTCAAGATTGGAGCGCTTGGGCTGGCAACGGTCGGTGTT
CTCATCGTCGTCGGTTGGGAAGGGGAAGGGACGTATCGAGTAGGCAGTTTCATACTTGTT
CTAGCTGCCGTGACGTGGGCACTCATGTCGATTTATGTGAAAATCGGGACACAGTCGTTG
TCGACCTTGACGCTCACGACATTTTCGATCGGAGTCGCATGGTTATTGATGACGCCTTTG
ATGAGTGTGGAGGTCATGCAATCAGGGTGGCCAAAGTTAAATGGCGTCCTTTGGCTTAGT
GTTCTCTATATCGGTGTCGTATCGACGGCAGGAGCGTTTTTCTTCTGGAACAAAGGACTC
GAGTTGATGGATGCGAGTGTCGGGTCACTCTTTTTCTTCTTTCAACCCTTGGTTGGCGGG
ACACTCGGGTGGCTCGTTTTGAACGAAACGCTCCATCTTAACTTCTTTATCGGTGCCGGT
TGTATCATGACGGCTGTGACGTGGTCGACGCTCGTGGAACGAAGGCAACAACTGCCAATT
TCAAACCGTCATCTGTAATGGCAAAGCGGTCGCCCTCATTTTGGAGGGTGACCGCTTTTG
ATTAAAATCCATGATGGTCGAGTTTGTCTTGTTCGCGCTTCATCTCGAGTTCAAGCCGTT
GGATCGCGAGTTTCTCTTCTTCGATCTTCAATCGTCGTTCTTCGACACGTGCTTCTCTCG
TTTTGATAATCGTATTGGCACCGACTGACGAGACGACAATCACCATAACCATGATGTAGA
AAAAGAAATCCATATATAGCCCTCCTTCACTTGATTAGATTTGTGACAAGTCGTTGTGTC
TCAAGGGCAACACGACCGTCTGTTGAAATCGCTGTATCATCGATGAGTGCGGAAATGAAG
TGGTCAATCGCGCCTTGGAAACCACGTTGCACGAGTGTCGTGTCCCATGAACCGAACGTT
TCGACTTCATGCCGACCTTGCTTGAAACGATGTAGCGTGACCATCTCTTCGATGGACAAT
CGTTCCCCATCCCGTACGATCGAGACGTGCTCATGGTTCACTCCTGCTGAACGGTGCATC
GATGTCGTGTGCATTCCGTGCTCATCTTGCCACACGTGGCGGGCGAATCGAAGCTCATGC
TTGTCATTGATTTCGACGTGACCCGAGACGAGTATGAGCTCATTACCAGCGAGGAAACGT
AGCGTATCAATGACATGTAAGTAATCATCGAGTAAGGTGAAGGTCGCATCCTTAGGGCCG
ACGTCATTCTCGCGATGTTTTACCACATCAATCATGTGAGCAGAGGACTCGTTTTGTAGA
CGCATATACATCGGAGCGAAACGTCGATTGAACCCGACCATCAATTTACGCCCAAGACGT
TCGGCTTGAATGACGAGCTGCTCCGCTTCCTCGATTGTTGCGGCGAGGGGCTTATCAACA
TAAACATCGACGCCGTGTTCTAATAAATACGATACGATGTCATAATGAGTTTCCGTTGAA
CTATGTACGAACGCTGCATCGATGGATGAGGCGAGTTCATTCAACGTGTCGAAAGAGGTC
ATTCGATACGTTTGGCAAATCATGTCTCGCTTAGATGTGTTCGGGGAAAAGGCACCGACT
ACCTCGATTCGGGGATGAATCGAAAGGATGGGTAAATACGCTTTTTGAGCGATATTTCCA
AGTCCGACAATACCGATTTTTGGTTTTTGCATCCCATTCACTCCTTTGGTTCATCATAAC
AAAAAACCGGACAGCGGATGTGTCCGGTTCAAGAATTAAAGACTAGCACTTAAGACGATT
TCACCTTGTGGCGTTTCATTGCCACGATTCGGTTCTTTTGTGACGGCGACGGTATCCCAG
TCGACGTCGACTTCATCTGAGTCGAGTGTGTAGATAACCGTCCCGTTCCCTTTGTCATCG
GTGACAAAAGCGCCGGTCGGAATCGGGGCACCATCTTTTAATAGCCATACTTGATATACC
TCATTGGCATCGAGTGAGGCTAGACCATTCGTTTGGACGATCAGTTGTGTCGCACCGTCC
TGCTCTGCAAGGTAAGCGGTCCCTTCCGATTCGCCGTCGAGTGGAATCGTTTCGGTTAAC
GCGATGGCAGGGGCATCAGGCTGATTGGTAAGCAAATATCCATTCCCGATTAAGGAGAGG
AGGAGTGCCGCTGCTAAAGCGACCATTCCCCAGAGCGGTACGTTCCGTTTCTTCTTCTGT
TTGAACGGTGTCGCCGGTGGAACTGATGTAGAAGTGTCGGTTGTTGTGACGGGTTCATTG
TCTTCTTCTTCGAATACACGATCGAGGACACGCGCTTTCATGCCTCGGGGTGGCTCAGTC
GGAGTAGACAAGAACGCGACGCCACCGACAAGAGCTTCAAGTTGTTCGAGCTCTTCTTGA
CAGTCCTTACACGTTGCCAGATGTTGTTCAAATTTCATTCGCTCTTCTTCCGTTAAATGT
TGGTTGAAGTAGTCAATCAATTGGTCGCATGCGTTCATTGTTCTACCTCCTTTCCGATGA
ATTCATGGGATAACTGTTTCCTCAGTTGCCTCAGCGCCAGTCGAATCCTTCCTTTTACCG
TTCCGAGCGGGATGCCACATGCATCAGCAATTTTTTGCTGGCTCAGTCCTTGAAAATACA
TGAGTCGGACGACCTGCTGTTGTTCGGCAGGTAATGTGGCCATGGCTGTCTCGATTTGAG
CACGCTCTTCTTGCCACTCGACTTCTTTCTCAACGGACGGTGACTCGGAAGGAATGGCCT
CAGCGTAAGATTCGTCTAGTTGTAGATCCGGTTTACGCTTCCGAATTAAGTCGATGGTCA
CATGACGGCTCATCGTGAAGAGCCAAGAACGAAACTTTCCTTTTGACTCATCGTAAACGC
CTCCGCCACGCCAAAGTTTGATGAATACTTCTTGCATGGCTTCTTCAGCCAAATCACGAT
CTTTTGTCAGTTGTAGGACAAATGCGTATAAAATGCGTTCGTATCGATCATACAATATTT
CGAGCGCTTCTTTGTCCTTTTGCCTGACACGCTCATATAACTCTAAGTCAGTCATAACAT
ACTCCTTTGCGCAGAAGGGATGTCCCTTGTATTGATCTAACGTATAAAATCGAAAAATGG
ATGACTATTTTGTATGACGATTTATTGAACATGTTCCGGTTTGAGACGGAAGCTTCGAAT
AAATGAATAATCTTAATTTCTCTGAAAGAAGGTAGGTGATGACACTTAGCCCAATCGCCG
TCATCAGCATCAATCCGATTGCGGTTAAGGGAGCGCTCACCGTCGCCCAAAAGAAGTATG
TGCGAATGCCAAAAAGAAAAGAAAAGACAATAAGGAATCCGGTAAACAAGCTACTCAATT
GGCAATAGGTCTGAGCGAGTCGTGAAATCATAAGATGCCTCCTTTGTTTCATTGTACTAT
AGGAGAAAGAGAAAACGATAAGGAGACGAGATCATGAAACGATTTACGAATGAGGGACAC
ATCCTCATATGTTTTGATTTTGATGAGACCTACTTTCCTCATGCCTGTACACCGGAACAA
TTGGCATCCGTTCGTCGGCTCGAAGATTTTTTGGAACAATATTCCCATCGATTGTCAACG
ATGTGGGTGACAGGTAGTTCACTCAAATCGCTACGTGAAAAAGTTGAACAGGCAAACCTT
CGCTTTTGGCCTCACCGTATCGCTTCAAGTTTAGGTACGGAATTGTATCATATTGACGTA
GACGGAACGTTTTCTTTAGAAGAATCCTATCAAGCGTTATTCCCGAGTGATTTTATATCT
CGTGTGGAACGTGTTGCGTCACAGATTGAACAGATGCGGATTGAACTAGAAGCGCAACCG
GGTTTTGGGACGAGTCCTTGGATCCGTAGCTATTACATCCGTGACCAAATCGGGTCTTGG
AGCGAAACGCTTCGCATGCTAGCTGATCAAGAAGGGATTGCTGTCAACATCAGCCAATGC
AATCCGCAAGCGGGTGATCCGATGGATGCATGGGATATTGATTTTTATCCAATGCATGCC
GGGAAAGAATCGAGTGTTCGATATGTATGCACCACTGCTTCCTTCTTACGCAAAGAAACA
TATGCGTTCGGCGACAGTGGGAATGACCTTGGGATGTTAGCGCATGTAGGGAAAGGCTAT
TTAGTGGGTAATGCGACCGAACAGGCAAAACAGATGTATCCGGAGATGACAACAAAACCT
TATGCAGAAGGGATTTTAGAAGTATTGGAATCTGATTTGTCCTCTTTCATATAGTGCATG
ATTTCCTCTAATGAACGGATGAGGGTCGCACGAATCGTTTCGGAATGTGGATTGAAGTGA
AGACGTTGTTGCCAAATCCGACAAAATAAATCGGTCAAGGCCGCCTCTGCAGTTGCAGGA
TGGTCATTCAGATGAAGCGCATATCGATAAAGTAGTTTTTCATAGCGTGAGTATAAATGT
TCTAAGGCTTGGCGATTTTTAAGACGAACTTGATCGACCAGGTGTTCATCGAGTGTAGGA
GGCATATGCAACTCCTTTCGTATGGAATGAAGGTTTCAACGATAAAAGAATCAGGAACTT
TACTCAGATAAAGCATCCTCTCTGTTCTTTCACTCATTTGCTCCCATTTAAACCAAGGAA
TATGAAGAATTGCAGTCGAATATGCATGCCCCTCAACGATTCAAAACGTGTGATAACAAT
TCGGGCAAGTCTGTGCGTCTCCCGGCGCACGTTTGAATGATGTTTTACACTTCGGACAAG
TGACGGTTTCGCTCTGTTGATTAAACAAACTGCCACGATTGAATAAAATGTTGCGAAGGT
TTGGTAACGCCAGTGCAGCGAAAATCATTGCCCCGAATAAAAAGGCAGCCAAGATCAGTA
ATAATACATAAGTCATCGGTTTTTTCCTCTCTCATTTGATTTCCTTTATCATAATCGAAA
TTTGAATCAGCGAACAGCTTATCAATAGAAGTGAGAACAAATGTTCTGTATAATGAAGAC
AAAGGAGGGAAAACAGGATGAGAGAAGAATTGTTACGATGGATGCGTTCGGGACAAGTCA
CAGAAATGGTGTATGTCGATCGACATGGGACATTTTCAGAGCGGCGGGTCAAACTGATTA
AAGTGCAAGGGGAGTACGTGGTGGCATGGGATTTGAATAAACAAGCGAGACGAACGTTTC
GAATCGAGCAAGTTCTTGCCTGTCTTCCCATCAACGGACGATTTAGAAAGCGAAAGGCGG
AGATTGGATGATTGCCTTACCAACGTTAGCAGCTCCAGCTAAAAGGGCACTAGTCGCTAA
AGGAATCGAGTCTCTGCATGAATTGTGTCCCTATACACGCCGTGAGGTTGCGAGTTGGCA
TGGAATCGGACCGAATGCCCTTTTTGTCCTTGAGGCGGAGCTACTAAAACACAATTTAGC
ATTCAAAATGGAGGAACCTAGTACGTGAGTGAAACGTCTAGGTTTTTTTTGTGAAGTGAT
TGCTTTCCTTTGAAAACGGGAAGTAATATATTTGTCATCTCAATTGCCGTTAAAATCTAG
TAACATGACGATAAGGTTTTATGAACCTAGCGACACCCATGAGAAAGGACGTACACATCA
TGAGAACGAAACGTTTATCCGCCATTTTACAAAATGAGATGGATGACATCTTTGATCCAT
GGGTGACCGGAGTCGAAACGGACTCTAGGAAGGTCAGTTCAGGGAATGTCTTTATTTGCA
TTCGCGGCTATACGGTTGACGGTCATAAGTTCGCAGAAGACGCCGTCGCCAACGGTGCGA
GTGCGGTCATCTCAGAATATCCACTCGATCTCGATGTACCAAATGTGGTTGTTGCCGATA
CGAAACAAACGGCAGGAGCGGTTGCGAGTGTATTTTATGACCACCCCTCTCATCGGATGC
GTATATACGGTGTGACAGGAACGAATGGAAAAACTACGACAGCGACATTGACTTATGACT
TGTTGCGTCTTTCAGGACGTCGTGCAGGAATCGTGAGTACGATTGGCGCGCGTTTTCATA
ATCAAACGATTGAGACAGCCAATACGACACCAGAAGCCGTCGTCTTACATCGCATCTTAG
CAGAGATGGTCGATGCAGGCGTCACGGATTGCGTACTCGAGGTATCATCGCATGCCTTGA
TGGAAGGTCGCGTAGCGGGCATCCACTTTCATGCGGCCGCGTTTACGAATTTGACGCATG
ACCATTTGGACTACCATCGTTCGATGGATGAGTATGCCCGAGCCAAAGCGCGATTGTTTG
AACAGGTGGAAGTGACGAACGGTGAGGCGATCGTGTTAAATGCGGAAGATCCGGCTAGTC
ATGTCATGGCTGAGTTTGCGCCGACACGTCGAGCGATTATGTATAGCACGACAGTAGATG
TAGAGGCTGATGTACAAGTCATCTGGCGTGACGAGACGGTACTCGTCAGGATGAAGGAGT
TCAAACTCGAAGTGCCCGTTCGATTCATGGGGGCGTTCAATGCGGCGAACTTAGCAGCGG
CAATCGGGCTCGTGTCGACTTCGGATATGGCGCTACGAACCATCGTTACAAATGTTCCAG
GACTCACTTTGCCAAAAGGGCGGTTGGAACGTTTGGCTACAGAGGATGCTGAGATTTATA
TCGACTATGCCCACACACCAGACGGGCTAGAGAAATGTTTGTCTACATTGCAACAAGATA
ACCGTGCACTTGTCGTCGTGTTAAGTGCGGCAGGAGACCGTGATCCTACGAAACGTCAAG
ATATGGGACGTATCGCAAGTCGCTATTCGAATGAGGTGATTGTCACCGTACATGATGTCC
GCATGGAAGACCCAAAACAAATCATTCGTGATTTAGTAAAAGGTATCCAACCGGATGTGA
AGTATGTGACGTTTGAAGCAAGGGAAGAGGCCCTTCGACATGCGGCCACGCAAGCGTTAG
AAGGAAAGCGTGTCGTGGTCGTCGGAAAAGGACATGACCACATTGAACGAATCGGTCGAC
AGTCGATTCCATTTAATGAATCGAACATTTTATTGGAAGAATTGAAAAAACGAAAAGGCC
AAGAGCCCGCCGTTTAACAAAACGATGACGTTTGTCATCGTTTTTTAATGTGTGAAGAAC
GTGAAGGAAGGTAATACCTAGTAATGTAGTAGAATTGAAGGAGGAGAATAGACATGTCAG
TTTTGTACAAAGAATTTACAAATGATGAAGAAGTCGTCACCGCCGTTCAATCGATGAAAA
CAAATGGGATTGATGAGTCCAACATCTACGTCATCACACATGACGATGACCGGAGCAAAC
GTGTCGCGGATAATGCCGATGCGAACACCGTTTCAGCAAGTGACGTCGGTTTGGGGACAG
CCGCCAAAAATGTGTTCCGCAAAAAAGGAGACGAACTGCGAGCCGATTTTCAAGAGCTCG
GCTTCACAAAAGAGGAGGCAGAGCGTCTCGAAGAGAAGTTAGATCAAGGCAAAGTACTCG
TCGTCGTGAAAGACGCACCTGCCGGATTCACTATCTGATTCCACACCATGGAGAATAGAG
AGGAAAGAGGCTGAATCGTGAATGATTCAGCCTCTTTTGATGGACTTAGCGAAGACGGAC
GACGGTGCGACCACTCAATTCACCACGCATCATCGCTTCGGCGTGGCGAGGGACGTCGTG
TAACGGAATCTCATGGATCATCTCATTGAGAACTTTCGGATCGATGAGTTCTTCGAGACG
TTCCCATGCGTTCGTACGACGAACCATGGGTTGCATGACCGAGTCGATGCCGATGAGCTT
CACGCCGCGTAAGATAAACGGATAGACGCTCGTTGGCAACTCGGCGCCTCCGACGAGACC
GCATGCGGCGACAGCGCCTTCGTATCGTGTCTGACTCAAAATGTTGGCGAGTGTATTCCC
ACCGACCGAATCAATTGCGGCATCGAAGCGTTGCTTGGCGAGGGGACGAACAGGGCCTTC
TAATTCGCTTCGATCGATGATCGTCTCGACACCGAGTGAGCGTAAGTATGGTGAATCTGT
TTTACCGGTCGAGGCGACGACATGGTAGCCAAGACGACGAAGCAAGGTAATCGCGAAGCT
CCCGACACCTCCGGTCGCGCCTGTGACAAGTACTTCTTCACCCGGACGCACACCTGCGTG
TTCGAGTGCATCAATGGAAAGCATGGCGGTAAGTCCTGGTGTTCCGATGGCGATTGCATC
TCGCATGCTCATTCCTTTCGGTAACTTCACGAGCCATTTCCCCGGTACTTGCGCATACTG
GCTAAATCCACCGAAGTGCCGTTCCCCAATCCCGAAACCAGTGGCGATTACCTCGTCGCC
AACTTTGATGTCGAGGTGGTCTGATTCGACGACAGTTCCAACGAATTCGCATCCCGGAAT
GAACGGATAGCGATTGACGATTTTACCAGAAGTCGTTAATCCGAGCGCGTCTTTATAGTT
CAACGCAGAGTAGTGAACTTCCACTAACACATTTCCGTCCTCTTCTTTCGGAAGGACATC
GGCTTGTACTTCTTTTACTTCGGCATGAAGGCGTTCCTCGTGCTGGTCGAGCACGAGTGC
TTGGAATGATTCATTCATCTGCTTAACCTCTTTTCCTATGGATGTCTTCACTCTAACAGT
CTTTCCCTCACAAAATGAAATATATGCACGAATCTTTAGGGGGAAACGGGTAGAGAGTGG
TACAATAGAGGGGATTCAAATTGCGTAAGGAGGAATGTAGTATGCGGCACGATGACTATG
AGTTTGACGATGTAGAAGTAGAAGAAGGCGAATTGTTCAACGTATACGATATTCTCCCAC
CGGACGGGACGATCCTGGAGATGGCGACAGCTGAGGAAATGGTTCGAGCGGCCGAATTAG
AAGCGAAGCATCATGCGCTTCAACGGCTCCAAGATTCAAACTTCCAGTTAACAGGCGTGT
CGTTCAAAGAACTTCTGACAGAATTTGAACAGTATGAGCAAGAGTCAATGGAGTTCTGGA
CAGGTGTCTATAACCGGTTACGCATTCCTTGGGCGTGGACGATTCGAATCGATGTGGCCA
ATGGTCCGATTCATGTCGTGAACGATCGCGATATCTTTATTGATGAAGACGACTTCGAAG
AATACGATGTTGATGATCTATTAGAGGAATACGAAGAAGATTGAATCAAAAACGTCTTTC
CCTCATTCAGATGGGAGAGACGTTTTTTTGTCGTGGAGCAGGTCGTGACGAATCCGACTG
AGTTCAGTCGCTCCAAATAATAAGCCGACACTACATAAAATTGAGACACCACTCACCATC
GCCCCGACGACGGCGGTATCTCCAATCATTGTGAATGACATGGTGAGGCTGAACAGTCCA
AATAGCAGTAATCCTCCAGCAATGGTTTTCATAAAATTCACCCTTTCACGTATCTATGCA
TGTAGTGTAGACGGTTTGACGAGAGAAGGGTGTTTCTTTTTTTGACCTGGTAAATTATTT
AATCAAGTCGTAAATCGAATAGGTCTTGCCATTTTCTAGGGGGCGGTCAATTAACTGTTC
AGCAAATACACGAGCAACCGTTTCAGGAGAGCGGAGTCGTCCTTCTGTTTCGTATGAACG
GAATTGTTCAAGGTCAGCGAACGCCTCTTTCGAAGAAGAACGAATCTCCGCCTGCATCGA
CGTATCCATCACACCTGGATTGAATAGAGCTGCACGATGTGAGGTTCCTTCTAGCTCTAG
TGCAAGTGTCTCTGTGAAATGATCGAGTCCTGCTTTCGTGCCACAATATGCGCTCCAACC
TGAGATCGGACGCTTAGCAGCGCCAGAGGTCACATGAATCAAATCGGTCGGCTTGTTGAA
AGCGAGGACCGCATTCGCCAATAGCATCGGCGCAAGCAGGTTGGCGTGGACATGAGCGGT
CACTTTCTCACCATCTAATTGTCCGACACGATGAATCGGTTCAATCCATGCTGCATTTTG
AACGAGCAAAACCGAATCAGCCCGCTCTAGAAACGGTGTGATCTCCCGAATGACTGCATC
AATCCCCGAAACGTTTGATAGGTCGACTGATCGTTGCTGATACGTAACGTCTTCCGCCTG
TGAGCGAGAGAGCCCGACCACCTCGTAATCTCTAGCTTGTAGTTCCTGAGCGATGGAACG
GCCGAGACCACGCGATGCGCCTGTGATGAGAGCAAGTTTCATATACATTCCTCCTATTCG
TGAATCGTTTTCCGAAAACCGTAGAACGGACGAAACCGTAATTTCTCGTAATATGTGTGG
GAATTTTGACTTGCGAGCATCTCAAGCCGTGTGTCTGGATAAAGTGTATGGACGTGTTGG
AGTAACTGTTCGCCAAGACCACGTCTACGATATGTAGAAGCGACCAACAGTTCACAAACA
TACAAACTGACTGTCGTATCAGTCAATCCGCGCAAATAAGCGACAATCTTTCCATTTTCA
GACTCCATCACATAGGTGACGTTTGATTGACGCCATGCCTCACGGGTCAACGCGTCACGT
TCTACCAATTGGCTCCAACCTTCATCGCGATTAAGTTGTTGAATCGAGTCAAAGTCTGAT
TCCATATAAGTACGAATGTTCATTCAATCCGTTCTCCAATCTGCATTTCAATCTGTTTCA
TGACGTCGAACGCCCCATCTGATTGATTTGAACAAATGACCGAGATGGTATCGATTTCTG
GATAGTAACCAGAATGGAAACTGACACCAGGGTCATAGCCCATCACGTGATATTTATAGA
CATCTCTCGATGCGTGATGTTGAATCCAAAGTCCGTATCCATAACTCCCGCCGCGGTCAT
TAACCGTCACGTGTGGTGTCAAAAGAAGCGACGTAGAAGCGGTATCAAGAAGCTGATGTG
AAAACAGCGATTTCCAAAATTTAGTCATGTCTTGAGCGGTCACATACGCGCCACCATCTG
CTCCTCCTTTGATTGGAATCGCATATTGGTTTGTACGCCATGTGCCGTCCGAGTGGTCAA
TATAACCGAGTGCTGTTCTAGAAGGCAAGGCATCGAGTGAAAAGTATCCAGAATCAATCA
TACCAGCAGGATGAAAAATCGATTGTTCGACATAGTCGGTGAAAGATTGCCCGGTCACAT
CTTCTACAATCAACCCTAACAGAATATATCCTGCATTATTGTAGGAGAATCGAGAACCCG
GTTCGTCTTTCATAGATTTTTGTTGAAACAACGGTAAAAAATCACGTAACTGTTGAAGCC
GATACATCGGGATATCACGCCATAGCGCTTCAAAGTCATCAGAGACGGATTCATCAAAAT
AGTCAGGGATTCCTGATGTGTGCGTCAACAACTGATGTACGGTGACGTTTGGTGACAGAT
GAGGTAAGGCAAATGTTTGAAATGAGTCAAGCGAGGTGGAAAAGGATAGTTTCCCTTGCT
CGACTAACTGGCAAATCGCGATTGCTGTAAACAGTTTGCAACCGGACGCGATCCCGAACC
GTGTCGTCACGTCATGTTGAATCTGTTCTGAGCGATTCGCATAGCCGTAAGACTGGTGGA
TTGATCCGTTTCGATTGGTGAGCAAATAGACACCCGAAAATGTCTCGTCAATCGATGGAT
GTGTGAAATGTGGCATGAGAAACCTCCATGTATTGAGTGATTCAATAAGTCGACTATATC
ATGTCCATCACAATCTCTCTAAAATTTACTCAATTTTCAAAAAAACATTTACCAAATAAC
AGGAATTGAGACAGGTGTCTGACCTCGAACGTGGTACGATATGGGCGAACAGAGAGGAAG
TGGATTCAATGACGTTATTCTTCTGGGGGGTACTCGTTGGATTTTTGATTGCCTTGTGGC
TATCCAAACGTCCACAGCCACATGCACAGTCTCTTTCGTTTATGCATTTCGGGAATCAAA
CGAAAGATGTCATTTATATTTTTGAAACGAAACCGACTTGGCGTTTCCGATACATCAGTC
CTTCTTTAGACTTATATCTCGGAGAAGGAACGGTGATGCGAAGTTATTCAGATGCACAAG
ATTGTTTTCGGAGAATCCATCCGGATGATCGACGTCTCCTGCTCGATAAAGTGGCGGGAC
GCGTCAACTATGAAGAAGCGATTCTTCAGCGATGGCGCACGAATGACGGCACTTATGTAT
GGTTCGAGGAATACACCACGCCGATCTATCAGAATGATGAAATCGTAGCGGTTCAAGGTG
TGATTCGGAACATCGAAGCAGCCATGACCGAGCGTGAACGTCTCATGTATGAAAGTCGCC
ACGATAGCTTGACCGGTGTCTTCAATCGTCGGGCGTTTGAAGACACGATTGCTCAAGCAA
GAAATGCGTGTGACGTCGGAATCATCGTGCTGGATGTGAACGATTTGAAAGTCGTGAATG
ACGAAGAAGGGCATTCAGCTGGTGACTGTTTATTGAAACGAGTCGGTACAATCCTTCAAG
ACATCGAATCATCCGTCTATCGTTTAGGAGGAGATGAGTTCGTCTTGTTTCTAGAAATGA
TGCCTAAAGACGCATGTGAACGAATGGTTCGTCAAATTGAAGCGGCTTGTCTACAAGAAG
GGATTTCCGTTGCCATCGGGTTGGCATGGGCATCTTGTCCGGAAACGATTGAGGCGCTTT
GGCAACGTGCGGACGATGTCATGTATGAACGAAAGCGACAACAAAAAATAGACCTCCTTG
ACGCGTAAGTTCAAGGAGGTCTATTGGTTTAGCTGCTTACTTCTTCTACGTCAGACGAGT
CTTCACCTAAATTGTTTAGATAGCGTTCATAACGAGAAATGCCGTAGCGATAAGATGCCC
ACATGAGCACGGACGTGACGACGACAAGTCCCGTTGTCACTGGAACAAACCATTTGGAGA
CGATGCCGTTCGCATAAGCGAGTCCGATCGGTGAGAAGACAAGGTAAACGAAAATCATCG
AAGCGACGAGCAAAATCGATGTCGAAAGGGCATGCCGCCACGGTTTGACTCGTCCGAGTT
CGATTTGAATCGGATTTGCTTGCAGCATCGGTCGTACACGCGCAAATACGAGCATGATTC
CCGTTTCGATGACGAAGAGGATTCCGTAAATATGGATAAAGTTGATGCCGATTTCGACGT
CGAACCATTGTTTCGTTCCCCACACGAGGAAATAGTAGGCGATGACGTGGAAAAAGACGA
CGGTCTTCGCGGCGATTGGCGGCACACGTTTAACAAGCATCCCGATTAAAACGATGACGA
GAATCGGGATGTTGAAGAAACCGGTGAAGCGACGAATCAAGTCCCACAAGCCATCTGGCG
CATACATAAGATTCGGGGCGACAAAGAACGAGACGAGTGCAACGAACGTCCCGAACCATT
TGCTGACGCGAATCAAATCTTGGTCAGAAGCATCCGGTTTAAACTTCGGTTTGTAAATGT
CGAGTACGAAGAGCGTCGCGATACTATTCAAGAGCGAGTTGAACGAGCTGAATACGGCAC
CGAGCAAGACGGCGAGGAAAAAGCCCATGAGCCACATCGGTAACAGCTCGGCAATCAAAC
TCGGATAAGCGAGGTCTGCCTTCTCGACGTTCGACCCGTACAAGTGAAACGCGATGACGC
CAGGTAACAACATGAAGATTGGAACGAGTAATTTCAAGTAGCCGGTAAAGAGAACGCCTT
TTTGTCCTTCCGCTAAGTTTTTTGCACCGAGGGCCCGTTGAATCACGTATTGATTCAGTG
CCCAATAGAACAAGTTCGCAAAAATCATTCCGGTGAAAATGGAGAGAAACGGGACCGAGT
CGTTAGCGGAACCGATGGCGTTCAACTTTTCGGGATTCGTCGTCGCAATCGTCTTCATCC
CGTCCAATAAATTCCCGTCCCCTAGTGCGAGAAAGCCTAGTGTCGGAACGAGGAATCCAA
TAATGATGAGTCCGATCCCGTTCAACGTGTCCGATACGGCAACGGCACGAAGACCTCCGA
AGATGGCATAAATCGCCCCGATAATCCCAATGAACCAAACGACGAGCCAAAGGGACTGCT
CAAAGCTAATGCCGAGAAGGGCCGGCACATCGAACAGTTGCAGGACGGCTAATCCACCTG
AGTACAGCATAGATGGAATCGTGACGCACATATAGCCGAGTAGAAATAACAGGACGGTCA
ATCGACGAACGTCCTCGTCATAGCGTTGACTTAAAAATTCAGGAATAGTCGAAATCCCGA
TGCCAAGAAAGCGTGGCAACAAAAAGAGCGCCATGATGATGGCGGCGATACCGGCCGTCA
CTTCCCAAGCCATGGCCGACATGTTGCCGGCGAACGATTGGCCATTCAAGCCAATCAATT
GTTCCGCTGACAAGTTGGTCAACAGGAGCGATCCCGCGATGAAGACGCCTGTTAGACCGC
GACCGGCCAAGAAGTAATCGTCGGCGCTTTCGACTTTTCCTTTCGTCATGCGATACGAGA
CGTAAGCGACGAGCGCCATGAACAGGGCACCGGTCACGAGTATGTAGAGTACTTGTTGAA
ATGTCATGAAATCCCCTCATTCCTTACTTATGTTTTATATGTATTTGTAGAAAATACCCT
AAATTATAAGAAGGTAGTCCTATTGTTTTGATCGAATCATACAGAAACCATGAACGTGGG
GACGATTGCGTACTTGTCGTACGAGAGTAGAAAATCGATGAGGATGGATGGACCGATGGG
AGGGACCTCGTGAAGAAGTGGATGATTGGAATGTTATCTGTTGTAGTGATAGCAGGTTAT
ATCATGTTTAGCGAAATGCTGAAAGAAGAAAACACGAGTGATTTGGCTGTGACCGAAAGC
TTCCGACACATAGACGATTTAGCTACAAGCTCGCCGATTGTCATCGTCGGCAAAGTGAGA
AGTGCTCCTAAACCGTTTACACATCAATCGGTCACATTCTTTGAATCACACATTCAAGTG
CAGCGTGTCTATCGAGACGTGAATGGTCAACTGAAGTCAGCCGATACGATCACCCTTTTA
CAAAATGATATGGAAGAAGACCCGCTCGTCAAACGAGACGAGACCGTTTTGCTGTATTTA
CAAAGATATGAAGGACCCGTGATGGAGAATGCATATCGGATTGTCGGTCTACAACTGGGA
CATTTCAAAGTGAATCGGACAGGGACACTGACTTCGGTAGGAAAACCTAACCTTTATCAA
GAAAGCGGGCTCAGTGCTGACTTGAGCAAACTAGAGACATCATTGAAAGACAATCCTTAT
GTGGAAGAAAGAAACGAAGTGATGACGGATGAGGAAATCGAGGCTTTCAATGAAAATGAA
GAGCGTTTGTTAGAGGAATCTCAACAACATAGCGAGTAAAAGCGGTGCTGACAAAATCAG
CACCGCTTTTTATAATCGAATGTTCTTTCGAATGTCAAAAAAACTGAAGCATAGACGTCG
CAACCGTGAAGTAGATGATGAGCCCTAGGTTGTCCATCAATGTCGTGATGAACGGTCCGG
AAGCGACAGCCGGGTCTAACTTCAGGCGATTGATGAGAAGCGGGACAACCGTGCCGATCA
TTGTGGCGACACTGAGTGCGGCAAAGATGGAAACTCCGACAATGAAACCGATCAGCATGT
TGTCATACAGCAGCGTGATGACGCCAAAGATGACAATCATACACGCAATCCCTAAGATGA
TGCCGGTTCCGAGTTCGCGTCGAATCATCTTCATAACGTTCTTTCGATTGATGGTCCCGA
GTGCAATTGAGCGCACAGCGACGACGAGTGATTGCGTGGCTGCGTTCCCGGCAGAGCCCA
TGACAAGTGGCATGAAGACAGCGAGAAGCACAATCGTTTCGAGGGTGTCTTCGAAACCGC
CAATCGTCGAAGCTGTAATCATGCCGAGAAACATGAGGCTGACAATCCAAGGGGCACGTT
TTTTCGCTGCTTCAAGCGGACTCATGTTGATATCAGACGAACCTTTCGTCGCGGAGAGTT
CTTCAAAGTCTTCTGTCGTTTCGCGCTCGATGACATCTAATATATCATCGACCGTGATGA
TGCCAAGTAGCTTTTGCTGATCATCGATAACGGGAAGGGCCAACAAATCGTACTTCTGGA
CAATCCTGGCCAAGTCTTCCTGGTCGGTCATGACGTTTGCCGAAATGACGCGGAACCCCA
TGATGTCTTCAATTTTCGCCTCGAGCGGTGCGACAATTAAATCACGTAAGGAGACAACAC
CAACCAGTTGGTGCGCTTGGTCGACCACATATAAGTAATAAATCGTTTCGGCATCTGGTC
CGAGTTCACGCAACTCTTCAAGGGTCAGTCCAACCGTCTTATCAGCTTGAAGGACGACAA
ACTCAGTTGTCATGAGCGATCCGGCCGTTTCTTCCGGATACTGCATCAAATCTTTGACTT
CTTGTTCCTCAATATCATCCATCTGCTCGAATAGCATGTCCATGAACGCATCGGGTAGTT
CCCGCATCAAGTCGGCCGCGTTGTCCGAATACATTTCATTCAAGATTCGGACGGCATACG
ACTGAGGTGTTTCTTGGATAAATGTACATTGTTCCTCTAACGTCAGCTTTTCAAATAGAT
CGGTGAATACCTCAGGGGAGATGGTTCGATACACGAACGACCGCTCATGTTGATTTAGTT
CGATAAAATGATCCGCCTGTTCACCCGGGTGAAGGGAGAGAAAGAGATCTTGAAAATCGA
CCGGGTCTCCCTTTTGAATCAATGTACGAAGCGCTGCTTCATGTTCGTTGTATTCCGTTT
CTTCAATTTTCATATGCTCACATCCTGATCTCTCACGTTTTCAATTTCATTTACGGTGAA
TAAAAAAAGTTTTCTACATTTTTTAGGGCGATACTATACATCAGCCATACATCTTATTTC
CCTTTGCCATCGTCCTGATTTCTAGAGCATTGTTTGTTCATTCACATGAGTGAACATTTA
TTCATATCAATGCGGAATCGGCAACAGGTGAACTGTCGGATTAGACATTCGCAAATTTGG
TAAAGTGATAAGGTAAGGGTAGTCACACACCCGAATCACAAGGAGGAAGCGAGATGATCT
CAATGACGAATCAACCGATTTCACAAGATACGACGCTGAAACATCCGATTCATGTGTATT
CAGAAATTGGAGAATTAAAAACGGTATTACTGAAGCGACCGGGTCGGGAGTTAGAGAACC
TTACTCCAGAATATTTAGAGCGCCTCTTGTTCGATGATATTCCCCATTTGCCGGTCATTC
AAAAAGAGCACGATTATTTTGCGAGTGCGCTTCAAAATCGTGGTGTGGAAGTCCTTTACC
TCGAAAAACTAATGGCCGAAACGTTATCACTCCCTGGTGTGCGCGAAAAGTTTGTCGCGG
ATATCTTATCGGAGTCCAAATCAAATATCAACGGTTCTTACGAAACATTAAAAGAGTATT
TACTCGATTTTGATAACGAAATGTTGATAGAGACGGTGATGGCCGGTATCCGGAAATCGG
AGATCAAGCCAGAAAAACGCCGACATCTGCATGAAATGATTGAAGACACGTACCCCTTCT
TTTTGGATCCAATGCCAAACCTCTACTTTACACGAGACCCGGCCGCTGCAATCGGTCACG
GACTCTCCATCAACCGCATGAAAGAACCGGCACGTCGCCGTGAATCGCTCTTCACGCAAT
ACATTATGCGCTATCACCCACGCTTTGCGAAACATGATGTTCCCATCTGGTCGGACCGTG
ATTATCGGTTTGCGATGGAAGGGGGAGACGAACTCGTCTTGTCGAAAGAAGTCGTCGCCA
TCGGCATCTCGGAACGGACGACCGCGCAAGGCATCGAGCGTGTCGCCCTCAACCTACTCA
AGCATGGAGACAGCTTCAAAAAAGTCATCGCCATCGAAATTCCAAAATCACGCGCCTTCA
TGCATCTTGATACCGTCTTCACGATGGTCGATCATGATAAATTCACCATCCATCCGTTCA
TTCAAGGACCGGAAGGGAAGATGAACATTTTCGAGCTCACGTTAAACGCGGAAGGTGAAC
TTCAGATTGCACAGCACTCGGATTTGTTGAAGGTGTTAAAAGACGTCCTCGGCTTACAAG
AGGCGACGTTGATTCCTTGTGGTGGTGGCGATCCAATTGCGGCAGCCCGAGAACAATGGA
ATGATGGATCGAACACGCTCGCCATCGCGCCGGGTGTCGTGGTCACGTATGACCGAAACT
ATGTCTCGAATGAGTTACTTCGTAAAGAAGGCGTCGAAGTGATTGAAATCATGTCGAGTG
AACTATCACGCGGACGTGGGGGTCCACGTTGCATGAGCTGTCCGATTATCCGACAAGACA
TCTAAATGTGATAAGGAGGAAGCAGTATGTCTACAACGTTCAATTTTGATTTGAAAGGTC
GTCATTTTTTATCGCTAAACGAGTTTTCGGGTGAAGAAATCAACTACTTGATCGATTTGT
CTGCTGCATTCAAACGTCAGAAAAAACAAGGTGTTCCACATCGGATTTGTGAAGGTAAAA
ACATTGCCTTGCTCTTTGAAAAACCATCGACGCGGACGCGTTGTGCGTTCACGGTCGCTG
CCATCGATTTAGGGATGCATCCCGAATATTTAGGCAAGAATGACATCCAGTTCGGGAAGA
AAGAATCGGTGCGCGATACCGCGATCGTCCTTGGACGCATGTTTGACGGCATTCAGTTCC
GTGGCTTCGCCCACGAGACGGTCGAAGGTCTTGCGAAAGACGCAGGCGTACCGGTATGGA
ACGGCTTGACCGACTTGTATCACCCGACCCAAATCTTGGCTGACTTTTTGACGGTGAAAG
AACAAAAAGGAGAACTTGCCGGAATCAAATTCGTATACGTGGGCGACGGACGGAACAACA
TGGGCAACACGCTGTTGATCGGTGGTGCAAAAGTAGGAATGGATATGCGGATCTGTGCAC
CGAAATCGCTCTGGCCATCTGACGAAATCGTGAACTATGCGAAGTCGGTCGCTGCTGAAA
CCGGTGCTGTGATCACCTTGACGGAGAGCATTGAGGAAGCGATGGATCAAGCGGACGTCG
TCTACACGGATGTCTGGGTATCGATGGGCGAGGAAGCGGCATTCGCAGAACGGATTGAAC
TGTTGCGACCATATCAAGTGAACATGGACATGCTTCAAAAGAGTGGCAATCCAGACATCA
TGTTCTTACATTGCCTCCCTGCCTTCCACGACTTAGAAACGGAAGTCGGTCGAGCGATTC
ACGAACAGTACGGTTTGACGGAAATGGAAGTGACCGATGAAGTGTTCCGCAGTCGTCATT
CGTTCGTATTTGATGAGGCGGAAAACCGGATGCATACCATCAAGGCGGTGATGGCGGCGA
CGCTCACGGAGACACGCGAATGGCTTGATCGTTGACGAGGAGGGGATTCCCCCTCCCGGT
TCAAAATAAGCGAAAGGGATGAGTAGAATGTCTACGAAGTTGGAGCATGACTCAGGTGGT
TCGGCTGGAGTACATCCTGACAAGCAAGACAAGCGGTTAGGTCTCGGAGCGTTGACGGCA
CTTGTCGTCGGATCGATGATTGGTGGTGGCGCCTTTAACTTGGCTGCCGATTTGGCGCAA
GGTGCGAATGCGGGTGCCATTCTCATCGGGTGGGTGATTACAGGGATCGGGATTATTGCG
CTCGGTCTCAGCTTTCAAAATCTGACGATGCGCCGTCCTGATCTCGATGGTGGTGTATAT
AGCTATGCACGGGCAGGCTTTGGGTCGTTCGTCGGATTTAACTCGGCCTGGGGATATTGG
TTGTCTGCCTGGCTCGGGAATGTGGCGTATGCCACACTGCTATTCAGTTCGGTCGGTTAT
TTCTTCCCGATTTTTGAAGGGGGACAGAATATCGCGTCGATCATTGGCGCATCAATTATG
CTGTGGCTCGTGCATACCCTCATCTTACGTGGGGTACATGAGGCGTCGATGATCAACATC
GTCACGACGATTGCCAAACTCGTCCCAATTTTTGCATTCATTACGATTACCTTGTTCTTC
TTTAATCTCGAAAACTTCACCTTCGATTTTTGGGGACAAGGCGGTTTCTCGTGGGGAAGT
GTGCGTGACCAAGTCGTTTCGACGATGCTCGTGACGCTTTGGGTCTTTATCGGTGTGGAA
GGGGCCGTCGTTCTTTCTGGTCGTGCTCGGAAACGTTCGGACGTCGGGAAAGCAACCGTG
ATTGGGTTGCTCGGTACACTCGTCATTTATTTGCTCATTTCCATCATGTCGCTCGGTCTC
ATGACACCGGAAAACGTGGCGAACGCCTCGCAACCCGCGATGGCATATTTGCTCGAGTCG
GCCGTCGGTCCGTGGGGTGCGATGCTCATCAACGGAGGGCTCGTCATCTCTGTCCTTGGC
GCATGGCTCGGTTGGACGCTTTTAGCAGCTGAGATTCCATTCGTTGCCGCCAAAGATGGG
GTCTTCCCGAAATGGTTCACGAAAGAGAATCAAAATCAGGCTCCCGTCAATGCCCTTTGG
CTGACGAATGGGTTGATTCAGCTCTTCCTCTTCACATTCTTGATTTCAGATGCCGCATAT
AACTTTGCTTTTTCTCTCGCTTCGAGTGCGATTTTGATCCCATACGTGTTCTCGGCCTTT
TACCAAGTGAAAGTGGCGAAGAACGGAATCGGATACAGTTCCGGTGAACGAAAAACACGC
GATTTAGCGATTGGATTGGTCGCTTCCGTTTATGGACTATGGCTCATATACGCCGCTGGA
ATCGATTATTTACTTCTCACTACACTTTTATATGCACCGGGAACCCTTCTCTACATGAAG
GCACAACGTGAAAATGGCATCAAGTCACTCACTAAAACGGAATGGATGGTCGCCGGTGTG
TTGACCGCACTGGCCATCTTCGCAGTCGTACGCATACTATCGGGTAATATCTCAGTCATT
TGATCGGGGGTATGGATATGGAGAAAAAACGTGTGGTCATCGCCTTAGGCGGGAATGCGA
TTCAGCAAGGCAAAGATGCGACAGCCGAAGCACAAATACAGGCAGTTGAGGCAACGGCGG
AATCTCTCGCTGCACTCATCGCTGAAGGAGTCGAGGTCATCATCACGCATGGGAACGGTC
CGCAAGTTGGAAACCTGATGTTGCAACAAGCCGCATCAGACAGTCCAGCCACACCAGCGA
TGCCGCTTGATGTCTGTGGTGCGATGACGCAAGGGATGATTGGATACTGGTTTGAAAACG
CATTGACCAAAGCACTGCGTGCACGTGGCCTTGAACAGCATGTGGCTTCGCTCGTGACAC
GAAGTATTGTCGACCCGAACGATAGTGCGTTTCATCATCCGACCAAGCCGATCGGTCCGT
TTTATACGGAAGAAGAGGCACTCCATCTCGAACGGACGACAGGTTACGTCTTCAAAGAAG
ATGCAGGACGTGGGTATCGTCGTGTGGTGCCGAGTCCAATCCCTATGAAAATCGCCGAAC
ACGCCGTCATTCGAACACTCGTTGAAGCGGGGCACATCGTCGTCGCTTCTGGTGGCGGTG
GCATTCCCGTCATGGAGACAATGGACGGATACGTCGGCATCGAGGCGGTCATCGATAAAG
ATTTCGCGGCTGCGAAACTGGCTGACCTCGTCAACGCAGACGTCTTACTCATTTTGACGG
CTGTCGAACATGTGTATGTCAATTTTGGGAAGCCGGACGAGATGGCACTTCAAGAAACGT
CGAAAGAACAGATGGAGACGTATATCGCGGAAGGGCAGTTCGCGCCAGGCAGTATGTTGC
CGAAAGTAAGAGCGGCGCTGCAGTTTGCCGAATCCGGTACGAACCGTGTCGCCATCATCA
CGTCGCTCGATCAGGCTGTAGCCGCCATTGACGGAGAAGCTGGCACACGTGTCCGTCTGG
CCCCATCACTCCAACAATAAGAATGTGTCGCAGACGTGAAGCGTTTGCGACTTTTTTTGT
TTTCTGCCCGGGTTCAAGGGGAAGGAAGGTTGTATGCCAAAAATGAGATTGCTATCATAT
TCAGTGTAAACGTTTGCACTAATTTCAGGAAGGAAGTGACGGAGAGCGGAAACGCTCGAA
TGTATGCGCCTATTCGAAGAAAATCATGTGTACCAGTCGTGGATGAGACCAAAAGCAAGA
GAAGGGGCAATCGTACAAGGAAGCTGTTATCGCTTCACCGTATTGACGAGTCAGTTGATT
CGAATGGAATATGCGGAGGACAGTGTCTTTGAAGACCGCGCCACCCAAGTGGCGTGGAAT
CGGGAATTTGACGTTCCACAATTCCGAGTGATTGAAGATGAGACAGAACTCCAAATCATC
ACCGAACATGTCCATTTGTATTATACGAAAGGTCCGTTCGCGCCGAACACGCTCTACGTG
GACGTGAAAGGGAACTTTAGCACGTATTATAGCCGCTACATGTTCAACGGTCCGGAGCGG
ACGCTGAAAGGGACGGCGCGGACGCTCGACCATGTGGACGGGGCGACGGAGTTAGAAGAA
GGGATCCTCTCCAAACAAGGGTATGCGATCATAGATGATTCATCCTCGTTTTTGATGACA
GATGATCGCTTCGTCGAGCCGCGACGAAAAGGGATCCATGACATTTACTACTTCGGATAT
GGTCATGACTATAAACAGGCACTTCGAGACTTTTACACGTTGACGGGTCCGACGCCGATG
CTCCCTCGTAAAGCGCTCGGGAACTGGTGGAGCCGCTACTGGCGATACGACGAAAAGGAG
TATAAGGCGTTAATGCGCCGTTTCAAGTCAGAAGATGTCCCGTTCTCGGTCAGTGTCATC
GATATGGACTGGCACGTGACGGACATTCCCGAAGAGTACGGGAGTGGTTGGACGGGCTAT
TCGTGGAACAAAAACTTGTTTCCCGAACCGAAGCGTTTCCTTAACTGGCTAAAGGATGAG
GGAATGATGGTGACGTTGAACCTGCATCCCGCGGACGGTGTCCGTGCGTTTGAAGATCAG
TACGTGGCGATGGCCGAGGCCATGGGCATCGAACCGGAATCGGGGGACCGAATCCCATTC
GATTTTTCAGACAAACGATTCATTCAAGCATATTTTGAGCAGATGCATCATCCACATGAG
GCGGATGGCGTTGATTTTTGGTGGATCGATTGGCAACAAGGGTCGACCTCGAAGATGGAA
GGACTCGATCCGCTATGGATGCTGAATCATTATCATGCCATCGACATCGCCCGTGACGGC
AAACGCCCGCTCATTTTCTCTCGTTACGCAGGACCAGGGAGCCACCGTTACCCGGTCGGA
TTTTCAGGAGACACGATCATCTCGTGGGCCTCGCTCGCCTTCCAGCCGTATTTTACAGCG
ACAGCGACAAACATCGGTTACGGTTGGTGGAGTCACGACATCGGAGGGCATCATCGTGGG
AAAAAAGACGATGAGCTCGCCGCGCGTTGGGTCGCATACGGGGTGTTCAGTCCAATCATG
CGCCTCCACTCGACGTTCAGCACCTTCAACGGGAAAGAGCCTTGGCGTTTCGGGATCGAA
GCCGAACAGTCGATGAAGCGATTCTTACGTCTGCGTCACGAGCTCATTCCTTATCTATAC
ACGATGAATTATCGTAACCATGCCAATGCGTTACCGCTCGTGCTGCCGATGTATATCGAA
CATCCCGATGACGAAGCGGCTTATCAAGTGCCGAATCAGTTTTATTTTGGCAGTGAACTC
ATTGTGTCCCCGATTGTCACGCCGATGGACCGAAAGCTCCACGTCGCCGGAACGAATGTC
TGGCTGCCAAAAGGAGAATGGTTTGACTTATTCACAGGACATCGTTACGAAGGCGACAAG
TCGATTCGTGTGTTCCGTGGACTCGATGGACAACCGGTCTTCGCCAAAGCGGGTGCCATC
GTTCCCCTCATGCCGCATCAACCGCATGCGAACGAGACGGGAAACCCGAGCGAGCTAGAA
GTACTCGTCTTTCCAGGTGCCTCGAACACGTTCACGATGTACGAAGATGACGGGGAAAGC
CGGGATTATGAGACAGGTGCCTCACTTGAAACGACGTTCACGCTCGACTGGGAAGCGCGG
ACGCTACACATCGAGATGTCAGGAGACCTGACCCTCGTTCCGGCGAAGCGGACATTGACC
GTTCTTGTTCGAGGCGTTGTCGGGGAAGGGGACTATGACGCTGAGACGCAGACGTTACAC
ATCCCGATTGGTGAATTGAAGCAGGAGCAGACGGTGACGCTCCCCGTCGATGTGACACAG
AACGCCCATCGACTTGACCGTCTCTATCGATTCTTAGATCGCGCGGAAATCGCCTACGAT
TTGAAAGATCGGTTGTACCAGATGGCGACGACGAAGACGCGTCTCGAGGCCTGGCTGTTT
GACCTCCATGCGTTAGAACTCGATCGAGATTTGCAAGACGCGTTATTAGAACTGATGTTG
GACTGAAAAGGGGGGAGACCCCCTTTTGTCATGTCAGAAAACTGTCGGATTTTGAAAGCG
GTATCATTCTGAATCGTTTTATACTTAAGGTAGGGGATTTAACTAGAAATGAGGGGATAC
AGATGCGACATAGGTGGACGATTGATGATTTACGCCAGTTAACACTGTTTGCGAACTGTT
CGAGTCGAGCGCTTGAACAGCTCGTCCCGTACGTCTATTGCCGAACATATCGAAAAGGAC
AGCTCCTGTTCATGGAAGGAGACCCGCGAGAGCGCGTGTATTTCTTAATGAGTGGATACA
TCAGACTCGAACGGATGAACGAGCATGCGACGCATCAATATGCGGACTACGTGAAGCCCA
AACAGTTCTTTCCGTACAATGGTTTGTTCACGGAGGAAGACTACCGTCATACGGCCGAAG
CGGTGACGGATATTGACGTCATCTACATCCCGACCGAACGGTTCGAGCGGTTTGTATCTA
CACAGTCGAATATGCTGCTCTATATCATCGGACAGATGAATCGTATTTTAGATTTACATG
AACGACGTGTCCAAGAAATCATTACCCCGAGCGCGAAAGAACGTGTACTCAATACCATCC
ATTTTTTGATTGAAGATTTAGGTGAACCGGATGAGCAAGGGGTACGTGTCCGCTGTCCGT
TCACGGCGATGGAACTATCTCGTCTATCTGGAACGTCTCGAGAGACGGTTTCTACGATTT
TAGCGAAGCTTCGCAAAGAAGAGGTGCTTCGAATGGATGACCACCAACTTGTAATCGGGC
ATCCTGAATACTTTGAGCAAGACTTCGATTGACGCCACTCAGGAGAGGGCGTCTTTTGCA
TGTCGGAACGAGCGGAGCGTTCGCTTCAAGACGTGTCATATTGTATAATTAGTGATGAAT
CTCACAAAGCAATCGGATTGTGAATAGAGAAAGGATGAATGCAGTGAAACGACTGCAAGC
CCTTGCGTTCGCCGAGCGAGGTCACATCATCGGACTGGTATTGTCTGCGGTCATGATTGG
ACTATCGATTTTGGCGCAAGCGTATTTAATCGTCGACATTGTCGACCGAATCTTTTTAAA
AGATGAATCATTTGAAACCGTCGTTCCGGCGTTAATTTGGCTCGTCGTCGCCCTATTGGC
ACGAGCACTTTTTGGATACGTCTCCGGACGAATCGGAGCGAGTTTATCGGAAAAGGCGAA
GCAGACGTTGCGTCTGCAATTGCTAGATCGCTATGCCACGAGCCCGGTCGAGTCCTCTTT
GACGGGACAATCTGGGAAGAAGGTCAGTGTGTTCATGGATGCTGTTGACGAGGTTGACGC
CTACTTCAGTCAATATTGGCCACAAGTGATTCAAACCTCGATTATCCCGCTTCTGATTTT
GGTTGTCGTCTTCAGCCAACATTGGATTTCAGGTGTCATCATGATGGTGACGGCACCGTT
TATCCCTTTGTTCTTTATTATCATCGGGATTGCGACACAGAAAAAATCTGAGGAACAGAT
GGAGAAGATGAATCAATTTTCCGGAAAGTTTTTGGATGTCTTACAGGGTTTGACGACACT
TAAACTCTACAATCGGACCGAACAGGAAGCGAAAGCGATTGAGAAGAGCAGTCTCGACTT
TCGGGATGCGACGATGGTCGTCTTAAAGACGGCATTCTTATCTGGCCTCATGTTGGAATT
CATCTCCATGCTCAGCACCGGTGTCGTGGCACTGGAAGTCGCGCTACAGATGGTCGTTTG
GGAGAACCTGACGTTCTTCTCAGGATTCTTGATTCTTGTGTTGGCGCCAGAGTATTACTT
GGCCATCAAAGACCTGGGCAGTGCCTTTCATACGGGACGTGGCAGTATGGGCGCAGCAGA
CCGAATCTTTGACGTATTAGACGCCCCGGATGATCGCATTCAGTGGGGGACAAAGTCGCT
TCGTTCACGGACACCGGACCTCGAGCTTGAAGAGATATCGTTTGAGTACGCTGGTGGACG
CTTTTCCCTTCAGCCATTGAGTGGTCGCATCTCGTCCGGCACCCACCTTGCGTTAGTCGG
CGCGAGCGGTTCCGGGAAGACGACTGTCCTTAACGTGATTTCAGGACTTTTGCAGGTGAA
ATCAGGGCGCGTCCTCGTGGATGGCGAACCTTTGCATACGTATGAGGAATCTGCCTGGTA
TGGAAATATTGCGTATATCTCTCAAAACCCGTATCTGTTCGCCGGGACACTCGCCGAAAA
CATTGCTTTAGGTGAAGTGGCTGACGAGCGTGCGTTACTCGAAGCAGCCGAGGCAGCTGG
ACTATCCGAGGTGATTGACCAGTTGCCGAACGGGATCTGGACAGAACTCGGAGAAGGTGG
ATTTGGACTATCCGGTGGGGAACGGCAGCGCCTTGCACTCGCACGTGCTTTCTTTAAGCG
ACCTGGTATTTTATTGTTTGATGAACCGACGACCGGCCTTGATTTGAAAACAGAGCGGAT
TGTCAGACGCTCGATTGAAGAGCTGTCGAAAGGTGCGACGTTAATCACGGTTGCGCATCG
TCTGCATACAATCAAAGAGGCGGACACGATTTGGTTCATGGATGACGGGAAACGAATCGC
AGAAGGGACGCACGAAGTGTTACTCGCTGTCCCGGAGTATGCAGAACTGTTTGCACTTCA
GAAAGGGGTGAGCCGATGAACTCGCTTTGGACCATCACAAAATGGATGATGCGCGAGAAG
AAAGACATTCTTCTCTCCATCTTCTTTGGATATGCGGCAGGGATTGCAGCGGTCGCCCTC
TTCGCGGCAAGTGGCTATCTCGTATCACGGGCAGGGCTCGTCCCGCCACTGTATGCACTC
ATGGTACCGGTTGTCTTAATTAAACTGTTCGGTGTCATCCGGGCAGGAAGCCGTTATCGG
GAACGCCTCGCCTCACACCGGGCGACGTTTACGATTTTAAGTGAGTTGCGCGTCCGGTTT
TATCGTCAGTTAGAGCCGCTCGTTCCGTCCATCTTTGCGAAATATCGGAGCGGCGATTTG
CTCGCACGCGTCGTCGGGGACGTTGAGAGTCTTCAAAACTACTTCCTTCGCGTGTTTTAT
CCACCGATCATTCTCGTACTCGTCTTTTTGAGTACCATCTTCTTTGTCACCTTCTTCTCG
TTTGCGGTCAGCCTATGGATTTTGTTTGGTGTACTCGTTACAGGATTCTTGATTCCGCTC
GGATTTGCACGAATTCGTGCCCGTCATGACGAGACGATTCGTGGATTGCGTGGAGATGTG
TCGATTCAATTGACAGAGATGCTGTTCGGATACCGGGATTTAAAACTTCATCACCAACTT
GACCGCACGAAACAAGCTGTCTATTCGCACAGTGAGCGTTACATGGAGGCAGAGCGGAAA
GACACGACGAATCAGTTCTTCAATTCGGCGCTCGTCGTTGCCGCTTCCTTACTCGTCTCA
TGGGGCGTCTTGGCCATCGGTGCGTATCAGGTGGTAAATGGAGACCTGAACGGGTTGTTC
TTGGCAATGCTGATCATGATGTCGCTCACAGCGTTTGAGAATACGACGCCGATGGCCGTG
TTCCCCGGTCACTTTGCAGACAGCAAGCAAGCAGCGGATCGTTTGTTTGAAGTGACGGAG
CCGAGTGAAACGATTGAGGCGCGTGAGGCGAAACGTCAAGACGTGACGTTTACGGATGCA
CCGTCCATTTCATTTGACCATGTTCGCTATCGTTATCCGGATACGTATCGAGATGTCATC
GATGAGGTGACGTTACACATTCCAAGTGGTTCGAAGACGGTCATCGTGGGACCGAGCGGG
TCAGGGAAGTCGACGTTACTTCAACTGCTCTTGGCTTTCGTTCGGACGGAAGACGGCACG
ATTCGGTTGGATGAGTACAACGTGAACGATGTCAAACAGACAGCCATTTGGCAACATGCG
AGCGTTGTTTTGCAAGACAATCATTTCTTTTATGGAACTGTACGGGACAACTTGGCGTTA
GCCGGTGACTTCACAGATGAAGAGATGAGCGTAGCGCTTGAGCGGGTCCGTTTGGCGTTC
ACGCTAGACGAACCGGTCCTTGAGAAAGGGGCGAACTTGTCAGGTGGAGAACGCCAACGC
CTGGCCATCGCACGAGCACTTCTTAAAAACGGACTTCTCTGGTTGCTCGATGAACCGACA
TCGGCACTCGATGCAGGAACGGAGGCCCATGTCTTTTCTGAATTGTTACAGCAAGCCGGA
ACAGGCACACTCATTCTCGTCAGTCACCGTTTGACGGGTCTCGAAACGTTTGATCAGATT
ATCGTTATGGAAACCGGAAGAATTGTTGAGGTCGGTTCTTATGAGGAACTGATGACGAAA
CGTGGCATGTTCTATGAATTGAAACAAATCGAGCAAGAAGTGTTCGCATCATGAAAAAGA
CGAGCAGCCCCGTCGGTGGGCTGCTCGTCTTGCTTTTGGCAAATATGGGTGCAACAAATG
GGGGTTGTCGCAATGCTTTCAAAAAGAGTGTCGTGGAGGGGAATCCACGTGACGTGATAT
GTTTGGGGAACGTGCACGTCAAGCTTTTAGGAAGCTACAACTAAAGTATAGTTGATAACG
ATTCTCATTGTCAATGAGAATAATGAAAAAAATCCATACGTGCGAACACGTATGGATTGG
GTCTTCAATTAGTTCGAGGCTACGCCTTTTTGAACCGTGAATCGAATCAAACTGAACAAG
TATCTCGTGAAGAAGAGAGCGAACGCATAGAATAGCGCAATGAACGGTGACTGAAGATCA
ATCCCCGGAATGTTCATCAAGAACTCCAATACGAGAATAGAGAGTAAGAATACGTAGAGA
GCGGCATCTAAATAAAGTGGCATGAGACGATCGCGTTGATGCCAAAATGTACGGACGAGT
GGAGCCACGGTCATCCCGATGATCCGTTCCGCAAAGCCGATACTGAGAACGGCGATGATG
AATGCTGGGATCGTGTTAAAGCTCACCAAATCCGAGAACACGAAACCTGAAATCAACAAG
AGCGGACCGATGATAATCATCATCGAAAGTGAGGTCCGGAAGAAAATCCACATGTTGTTC
TGAATCGAACGAATCCCCCCGATTGCCGATTGTTGAAGTGTCTTTCCACGTCTATAGTCA
ATCGCGAACGAGCCGATAAACATAATTCCAAATAAAGATAACAAAACTGACATGAACGAT
GTTTCCCCTTTTCTGAATAAATCACGATGTATCGATCTGAATCAAAGTCTAGCCTAGTTT
AACGATTCATTTCGAGAAAGTAAAGCGAGAAAACGCGCTCAAGTGTGAAGAGTTTGACAC
ATTAAGAGGCGAGGATGAAACGATTTCGACCGGACTCTTTTGCGTGATATAACGCTTCAT
CTGCATGTTTTAACACACTGTCGATTTCAATATCATTCGAATGGCAAGCTCCAAGCGAAA
CAGTGATGTGGAGCGTACCGGCACTCGTCTCGAACGGGAACGTTGAAACCTTTTCTCGAA
TAGATTCAGCAAGCTGCGATACTTCTTCTCGATTAGCATGGGGCATGACGATTAAAAATT
CTTCGCCGCCGAAGCGACCGACTAAATGGCGCTCATTGCTCTCATTCACGAGGAGCATGC
CGAGCTCGCGCAAAACATCATCTCCGACGTCGTGACCGTATGTGTCATTCACCCGTTTGA
AATGATCGATGTCGACCAAAATCAATGCGTATTCTTCTGCCTCGACCGTCAAGTTGGCCA
TGGCTTCGTTCAAGAGACGCCGATTGGCAATCCCGGTGAGCGCATCTGTACGCGCTAGTT
GCTGTTGATGTTGGACGTTCTCAAAGTGACGGCGTAGTTCGAGCAGTAATCGATAGGCGG
CGCAAGCTCCCCCGTAAGACATTAACATGTAGACGATTAAGACGGGATAGAACAAGTTTA
GTGGAAGCGCGGCATAAAGCGCTGCCCCAAAAATGGCAATACTGATCGTAGTGAATACGA
GCAAAGTAGGCCGAGTATTATCCATGGGTTTCCGTAAAAGACTTGTTAAGACAACTAACG
TAACTATTGTGGCGATGGCTAGATAGAGACCGAGCATGGTACCGTCTGTAAAGAACAGAA
CTAGGGAACGACCGATTAATAATATGATACCTGCGACAGCACCACTCACCCATCCCCCGA
ATAGAACGGCAAGCAAAACGGGAATATTACGTAGGTCGATGAGTATCCCCTCGAGCGGTA
AGGCATTTACCAAAAGGAGGATGGCAATCAATCCGGTCTGTACCCCGAGTAAAACCCTTC
CTTTCAAAGGAGACTGTGGAGTTAAACGAGGTCGATTGCGAAACGGTAAAAAGGAAATCG
TGAAGAGCGTGAACAAGATACACAGGTTGATAAAGAACGCATTAATGATTGTGAGCATCG
AGGCTCCCCCTTATCCCGTATGGAAATATTTAGTTACAGTATATAGCATCTAGTTGGAAA
CAGACAGGAATAACCTGCTTGCGGAAAGAAGCTCTCTTGAATGACTATTCAAGCAAATCG
TCTTGGAATCCTTTTGGATTTATTCAAGTTCTTCTCATCTTTTAGAACTTTCGTTATGGA
AAATCGAAAGTTTGGTATGATAAGAGAAAAGGAGGACTGTCCGTGCGTTACTGGGATCAT
TTTAAACGAGCGTTTATTCCGATTGCGCTCATTTTGATTGGATTAGCGATCTTTTATACT
TTATCGGCTCGAGACAACATGGCGTTGACGCTATTAGGGGCTGCGATTGTTGGAGTCATC
TTATTTTTGGTAATGCGTCATGTGAATCAGGTGGAAGAGGACTGAAGCGAGAACACATTT
TGTGGTTCTCGTTTTTTGTTGTCTTGCCACATTTTTGGGTACACTACAAAGTAAGGAGGG
ATTTATCATGGCAAAAGCTACATTTGCGGGAGGCTGTTTCTGGTGCATGGTCAAACCGTT
TCATAAATATGAGGGAGTGGAGCGTGTCATTTCTGGATATACAGGAGGACATGTCGACAA
CCCGACGTATCAACAAGTCTGTTCGGAGACGACAGGACATTTAGAGGCGGTTGAAATCAC
ATTTGATCCAGAAGTCATCTCGTATGAGGAGTTGCTACGCATCTATTGGCGTCAAATCGA
CCCGACAGATGGCGGAGGGCAGTTCAATGACCGCGGTGAATCGTACCGTCCAGCCATCTT
CTATCATTCAGAAGAGCAACAGGCTGCAGCGGAGCGTTCGAAACAAGAAGTGGAAGATTC
GGGTCGCTTCGATCGTTCGATTGAAGTCGATATCCGCCCTGCGAAAACGTTCTGGGAAGC
GGAAGACTATCATCAAGACTACTATAAAAAAAATCCGTTCCGCTATGAGATGTACCGTGT
CGGTTCAGGACGCGCGAAGTTCATCAAAGAGGCATGGAGCGATCGTAAACAACAACAAGC
ACTTCGTGAACGCTTGACACCGATGCAGTATAAAGTGACGCAAGAAAACGGGACAGAGCC
ACCGTTTCAAAATGAATATTGGGATGAAGAACGAGAAGGGCTGTACGTGGATATCGTTGA
CGGGACACCACTCTTCACATCGCACGATAAGTTTCAGTCGAATTGCGGATGGCCGAGCTT
CTCACGTCCAATCGAGGAGAAGCGCGTCGATTTGAACATGGACACGACGCATCACATGGT
ACGGACAGAAGTCCGTTCAAAACAAGGGGACAGTCACCTTGGTCACGTGTTTGATGACGG
TCCAAAAGAGCTTGGTGGCTTACGCTATTGCATCAACTCGGCCGCTCTCCGATTCGTTCC
TGTAGAAGAGCTTGAAGAGGCGGGGTACGGGGAATATAAACACTTATTCAACAAGTGAAG
GGGAGAGCCGTATGTTCATAGCCGTCAAACAACAAATTCGGTGCGAGACGATTGGGACCG
TCCTTGATTTTTACGACCAGTCGATTCGACAGCTTTCGGAAGAGGCGAGACAAGAGAAGT
ACGCGAAGATGAGTTCAAGCCCGTTCTCGTTCTTTCGAGGGAGCTCACACTTGTTCTACT
ACGATTTTGCGAAAGTACCGATCGCCTTTGACACAGGTCCTGACCATCCGACGTTCATTC
AAGGAGACTTACACTTTGAAAATTTCGGTGTGTTCGAAGACGGGGCCGGCACCATCATCT
ATGACGTGAACGACTTTGATGAGGCGTATATCGGGTCCTATCTGTTCGATTTGTTGCGGA
TGGCGGTCTCTGTCGATTTGTTCGCCGCCGAGTCAGGATTCGACGGCAAGGCAGCCATTC
AAGCGTTTGCTAAGTCCTATGCCAAAGCCATTGAAAAACATGCGCTTGGATGGAGTGAGC
ATATTCAATTCACGAAAGAGAATACGTGTAAAGCGGTCAAAAAAGTCATTAAAAAAGCGG
AGAAGAAGAAAGATGAATTCATGTCCGAACGGACGGAGGTACGGGACGAGGAACGTTATT
TTTCGACGAGTGACGACCTGCTTCCCGTCTCTTCAGAAGTACGGGAGAAAATTGAAGCGG
CATGGGGCGACTATCTGTCTTCATTGTCAGACCAACACCGACATCATGCCGATCACTACG
AAATCAAAGATATCGCCATCAAACTTCAGAGCGGCACGGCTTCGATTGGTTTAGAACGCT
ACTATATTTTGATTGAAGGTGCCGACGAAGAACATGATGAAGATGTTATTTTAGAGATGA
AGCAAGCACAGTCCGCCGTCCCGTCTCTCTTTCTTCCGACACATCCGCTGTTCGAGAACG
GATTGTCGCATCAAGGCGCTCGTGTCGTCGCCGCACAACGAGCAATGGTCCACAGTCGTG
ACCCGTATCTCGGCTATTTGACAATCGACGATAAAGAATATTATGTGAGGCAACGTTCTC
CGTATAAGCGGAAAGTGAAAGCGAAACACATGAAAGATGAGACGTCGCTCATTGAGACGT
TGAAAGTGCAAGCGCAAATCACGGCGAAGATTCACGCACGGGCCGATGCGTCATCGAATG
TGCTCGATTATACGGCAAGCGAACGAATCGCGGCGGCAATCGGTGACTCTCCGTCCCTGT
TTATTCGACAGTTATCGAGATGGGCTGATTTTTATGCAAATCAAGTTCGTTTTGATTATG
ACGCCTTTTTAAACTGGGTCGAGTCAAGGAATCGTTAAGGAACTTGCGAATTGAGGATGA
AATCCTGCACAATGGAAGCGTAAAGGATGTGTACGGACTATGATTACAGAACAACAAGTC
ATCGCCCAAATGCGTCAGGTGATGACACAGATTGAGTCGTCAACCGGCGAAGCGCAAAAG
CGTCATTTGGCAAAGTTAATGGGTTTTTGTGAACTCTTGTTAGCGGAGACGTCTGAAGCA
AAAAGCGTTGGGGCATCACAGTCCCCGACCGTGACAAGTGAAACGAAACCTCCGCTTGAT
CGTCAGATGGCTGCCTTTCTCGGCATTCCGATGGAAGAAGACGAACAACCTAAATCGGAT
TCATTGCTCGATTTTTGAACCACATGTGATGCACATGTGGTTTTTTTGTGGATTCATTTT
CATTGACTTAAATACCATAGGGGGTATAATGGGTACAAGAAACGAAATGTAAATGGAGGC
GTGAATATGTTGGACTTTCTTTTTGTGGCAGTCGTCATTGGACTTGTGTATTTCTGGTGG
AGTCGTCGTAACAATGTCAAAACGGTTTCGACAGACGATTTAAAACGGAGAATCGCAGAA
GAACGGAACATTCAATTGTTGGATGTGCGTGAGCCGCATGAATACCGCGGGGGACATATC
AAGCAGGCGAAAAACGTACCTTTATCCGGATTCGGTAATGCTCAAGCGAAATATCCGAAA
GAAAAGGAGCGTCCTGTCTATGTCATCTGTCAGAGCGGGATGCGTAGCCAACGCGCGGCA
GCGATGCTGAAGAGTGCCGGATATACCGACGTCTATTCTGTAAAAGGTGGCATGAACTTC
TGGCGTGGATAATAGAGGCGACTGGACGAATCGGTTCAGTCGTTTTTTTGTCATCACGTT
TTCTCTTTTGCATTTTCGGGGATTCTGCTACGGTAAGGAGAGAGTGAAAGAGAGGGGATC
AATCCAATGGCAGTAATTTTATTTGATATCGATGGCACGTTAGTAGATACGACCGGACCG
ATGACAAAGGCGATTCATGAGGCACTAGAGGAGCTTCCTCATCTTCCGAAACCGAGTGAA
GAGGCGGTCCGTTCAGGATACGGCTTGGCAGGTAACGCGTTTTGGGAGCATGTCATCCCG
GAAGCGACGCTTGAGGAGATTCGTCTCATTCGCAGACTCCGTCATACGACGCTTGAGCAA
ACGATGGAAGGACAAAATGTCTTATTTGACGGAATTCGTGAGATGTTGGAGACACTTCAC
GAGCAAGGTCATACGCTGACGACAGCGAGTAACTGCGGTGTTCATTATATGAATTTGATT
TTAGATACGCAACAGATTCGTCCATATATGACGGCACCCGAATGTTTAGAATCTGTTGGG
GGCGAGAAGAAGGCAGACATTCTGACAGCGCACCGTGTCCGGCACGGAGAGGCGGACTAT
ATTATGGTCGGTGATCGTAAATCGGATGTCGAGGCGGCTCGCGCCCATGACTTTCCCGTC
GTCTTGACAGGGTTCGGATTCGGCAATGAAGAAGAGTGGGCACTTGCGGATCACGTGATC
CAGTCTCCACATGATTTAGTCGAGTGGGTCAACCGATAAGAAAAGGCTTGTCGCATATCA
ATGTCGACAAGCCTTTTTGTATACCTATACTCACAATCCGAGTGAGATGTATTTGACTTC
TAAAAATTCCTCAATACCGTGATGACCGCCTTCACGACCGAGTCCGCTCTCTTTCCAACC
ACCGAAAGGCGCTTGCGGCGTTGACGGAAGTCCGTCATTCACACCGACAATCCCATACTC
TAGCGATTCAGCTAAATAGACCGCCTCATTGATGTCTTGCGTGAACAAGTAAGCGGCTAA
GCCGAACGGCGTGTTGTTCGCCCGTTTGATGACTTCATCGAGCGAATCGAACGTTGCAAT
CGGTGCGACGGGTCCGAACGTTTCTTCGTTCATGCAGAGCATGTCTTCATTCGCATAACG
GATGACGGCAGGACGGATGAATAAGCCGTCTAGCACCTCGCCACCGTACACTTCACCGCC
ACGAATCTGTGCGTCCTCAATATGCTTTTCGACTTTACTGAGCGCATCGTCATCGATGAG
CGGACCGATGTCGACACCTTCCTCTAGTCCGTTGCCGACTTTCAACGCTTCGACCTCTTT
AATGAAACGCTCCGAGAATTCATCGACGACGGCGCGTTCGACATAGATTCGGTTCGCGCA
GACGCACGTCTGTCCACCGTTTCGGAACTTTGTGGCGACCGCTTGCGGAACAGCCTTATC
TAAATCCGCTTTGGCCGTGACGATGAGCGGGGCATGTCCACCGAGTTCGAGTGAAATCTT
TTTCATCGTGTCCGCAGCGTCACGCATGAGCATTTTTCCGACTTCCGTTGATCCTGTGAA
CGTCAATTTTCGGACCCGTTTATCTTGTTGCCACGCTTTGACGATATCTGACGCTTGTCC
AGTGACGAGGTTGATGACCCCTTTTGGGAATCCGGCCTTCTCCGCTAATTTGACCAATTC
GATGGCGGTCAACGGGGTTGCCGATGCTGGTTTCATGACGACCGTACAGCCTGCAGCGAG
CGCTGGAGCGACTTTCCGTGTGATCATGGCAGCTGGGAAGTTCCAAGGTGTGATGGCTGC
GATGACGCCGACCGGTTGTTTGATGGAAAAGATCCGTTTCTGGTTTGATGAAGCAGGAAT
CGTCTCTCCGTACACGCGTCGTCCTTCTGCCGCATACCAGTCGATGAATCCATTTGCATA
GTTGATTTCACCGATTGCTTCCTTGAGCGGTTTCCCTTGTTCCTCGACCATCGTTCGGGC
AAGCTCTTCTGTATGTTCTGCAATCAAATGATGCCACTCATTGAGTAGCTCCCCTCGTTC
TTCTGCTGTTTTTTGTTGCCATTCTTGTAACGCCTCATGTGCAGCATCGACGGCTTGTGT
CGCTTCTTGTGTATCACTTTTTGTCACGACGGCCATCACATTGCCTGTAGCCGGATTGCG
TACCTCGATCGTTTGTCCCGTTTCTGTCCATTCCCCATTAATGAAATTTTTCTCTTCTCG
CATCTTGATTTCCCCTTTCCAAAAAGTGCACAGTTAATTAGAGGATACCCGTTTTTCTGA
AACGCACACAAATTTCCAAAAAATGAGGGGATACTATGTGGATCATCATCATAGGCTATT
TAGTCGGAAGTCTGCTCGGGGGCAGACTGTATGGGGTGCTAAGTGGACATGATTTAGCGA
CAACTGGTTCGAAGAATACCGGTGCACGCAATGCACATCGCATCGGTGGAGTGAAGGCGT
TTCTCATCGTCTATGGATTCGACGTGCTCAAGACGATTCTCGTCCTACAGATGAGCGGAT
TGTATTTTTGGGAGACGGCGTTCGCACTCACGCTCGGGCATATTTATCCATTTTGGCGAA
TCCGTGCAGGTGGGAAGGGATATGCCGTTTTTTCTGGAATCATATGGGCATATGACCCGT
GGTGGTTTATTGGGGGTCTTGCTATCTTGTTACTCTTAATCAAATTAACAGGGAACTCTC
GCGAGACGGGACTGGTCATGCTCATTTTACTTCCGCTCTCTGCACTTTGGAATGTCGAAA
ATGTCATCTGGGCCACGCTGATTACGATTCTTATTATCTATCATCATGTGAAGGAGGAAA
AAGCATGATTGTGTACCGAAAAGCCGAAGTATCAGATTTTGAAGCGATACATCGGTTGAA
TTACGAAACATTCGTCGAAGAGATTCCGCAACATCCATCAAATCCGGAAAGGCGACTTGT
CGACAAGTTTCACGAAGAAAATACATATTGGATTGGAGAAGTGGATGGGGAAGTGGTCGC
CATGTGTGCGTTACGTGGTAAACGACCATTTTCATTGGAACAAAAGGGTGTGCGCATTCC
TGAAGGGAATTGGCTCGAGATTCGTCTGCTCGCTGTGACTAAACCTTATCGGCGCAATCG
AACGTTCGCTGGATTGATGCGTGCGGTTATCGATGATGCGACAGAGCGTGAGGTTGATGG
CATCGTCATCAGTGGAACGACACGTGAACAAGTGCTCTATCGTCGATTTGGGTTTGTCCC
ATTTGCGGATCCAATCGGTCCTGAGGAAGCACGATATGTGCCGATGGTGTTAACGCGTTC
GGCTTTTTATGAATCCAAATCAGCGTCGATTCTACGCCCGAAAAGTTTACTAGCAGGACC
CGTTGAATGTTCGGAACGCGTGAGAGAACGACTCTCCATGCAGCCGCGCCCACATCGTTC
AAATGAGACGGGACGAGTGCTTGAAGCGGTGCAACAAAAACTGGCGGAACGAATCGGACT
CCCGCATGTCTATACGCTTCTTGGAAGTGGGACGGTCGCCAATGATGCGGTCGCGGCTCG
ATTGGACGGACACGGGCTCATATTCAATGCGGGTGAATTTGGAGAACGTTTGATTGACCA
TGCCCGGCGTGTCGGTCTGTCTTTTGACGTGGTCTCAGTGGACCAAGAGGGGCAGTGGGA
TATTTCTCAACTCGAGCGCATTGCACCAGACTGGGTATGGACGGTTCATTGCGAGACATC
GTTAGGGATTTTCATCAATCTCGACCCGCTCCATACATGGCAAGGCATTATCGCCATTGA
TGCGATCAGTGCCGTCGGAACGCTCGTTTATGACTATTCATTTGCGGACTACGTGACCTT
CTCTTCAGGAAAGGCGTTACGGAACGCCCCGGGTCTCGCGTTCGTCGCAATGAAGCATCC
GGCGATTGCGACACCACATACAGCGCGCTATTTGGATTTATCGCTCTATCAGCCGATTGC
CTTCACACAATCGGAACCACTTCTTGCAGCGATGGCGATCGCGCTGGATGAGTTGACAGA
AGAAGAAGTCGTTTCGCATTCTGTGAAGATGAATACGTTGCTTAATGCCTTACAAGAGAA
CGGTTTGACGGTCGATGTGTGTCCTGCTCAGTCACCTGGCATCATCACGATTCGAGTACC
GTGCGAGCTGTCCTCGGTCGAGCTCGGGCGCCAACTGTCGTATCAAGGCTATCTCGTTCA
GTATGAGAGTAACTATTTGAAACGGGCGAACGTCATTCAAGTATCGACCATGGGTTGGAC
GACACCTCGCATGATGCGTGACGTCGGTGCTTATATCGCACAATGGATTCGACAAAAAAC
CGCCACTTCTGAAAGTGACGGTTCGCTTATACTCGAAAGTCTTGGCGTGCCAAATGACGA
ATCTTTCGTCCGAGGCGTCTCCAATTGAAATAAGCTAAAACGGAGACGACGCCACCTGAC
CAAAAGAGCCATTCATCCGGTCGGATATAACCGAGTAGCCCGACGAGCAGGCCGAGCAAG
ATGACGATGGCATTGAACGTCTGGCGGTGCAAGAGTTCCTTGGATTCTAGGGTTCGTTGG
AACATGGCTTGCTCCGACAGGCGTTTTCGTGTCGGTTCTTTTAAGTAATTATCGAGAAGC
GGAGGAACGTTTAACAGTTTCTTCGCATAGTTGATTCCGGTCTTCACGTAACGATTTTGA
AGCGTTGTCCCGTCCTCCTCGAGCCATTCGATGACAATCGGTTTCCCGAGTGTGAACAGG
TCGATTTTTGGGTCGAGAATTTGCAGGATCCCGAGTAAGGTCGAAGCGGCACGACCGAAG
AAGGCAAATTCCGCCGGGAGCTGAATCGGTTCGTTTTTGACGAGCAATTGAATGTCCTGT
AACACCTTCTCAATCAACTTCGTATCGACGGTGTCGATGTCTGTTTCTAAGTAGAAGGTG
ACCGCCTTCTCTAGCGCTTGGCGAATATTTTGTTTGTTCGCCGTCGGTAAGAGGAATCGC
AAGTCTTCTAATCCATCGACGATGCTATCATAGTCGAGCGAGATGAACGCCTGTAAGATA
TTCCGAATCGTGGCCATGTCTTGTGCCGTCGTCTGTCCGACCATACCAAAATCGAGGAGG
ATGATGGTTCCGTCTGCCCGAATCTGGACGTTTCCGGGGTGTGGATCGGCATGGAACTGT
CCACCAAACAGTAGCTGTTCAGCAGCGAGTGTGAAGAGTCGTTCAGCAAGTGCGGAACGG
TCGATTCCATTTTCCTTTAAAAAGGCGAGGTCGGTGATCCGGCGTGCGTCGACCCAGTCC
ATCGTCAAGACGCGGTTCGTACAGAGATGCTCGTGATAGTCCGGGATATAAACGTCTCGG
TTATCCGCGTATTTGGCTTTAAAATACAGGGCATTTTTTAATTCGGTTTGAAAATTTAGT
TCATCCCCGATGACAAAAATCATCTGGCGATATAAGCTATCTAAGTCGGTTGATTTAGCG
AGGGATGTCCGCTTTAACATCGACGTGACAATTCGCATGGCACGGAAGTCGGTCCGGATG
ATTTTTTCGATATTCGGACGCTGGATTTTGATGGCGACCCGTTTGCCGTTTTCGAGCAGC
GTGGCACCATATACTTCCCCGATGGAAGCCGAGGCGACGGCATCGATGCCGACGTCTTTG
ACGACTTGTGAGTAAGGCACGCCCCATTCCGCTTCTAGAATCGCGCGCGATTTCTCCCAA
CCAGACGTCGGGACACGGTCGACGAGCTCTGATAGCTCGTTCAAGACGGCGGGTGGCAAT
AAGTCCGCACGAATCGACAAGAATTGTCCGAGTTTGATTAACAAGCCCTCGAGCCGTAGC
GCGTTTCGTTTGTATTCACGCGCGAGCTTGAGCATGAGTGCTTCATATTCTTCTGTCGTG
GCGACGCCTTGTTGTTGTTTGCGTGAAAAGGCGTACAGCCGAATGATGAATCGGGCGAAC
ATGGTGACGATAATCCATATGCGGAACAAAGCGATACGTTTCATTGTAATACCGACATCC
TTTACGACAGTCGCACGACTGACCTGAATTTTTGTAACTATACTTTACCATACAATGCGT
TGAAGAAAGGGCAAGGGATGTTCATGGAGTGGGAATTGCTCAACGTCGTCGGAACGATTG
CGTTCGCGGCGAGCGGAGCCATCATTGCGATGGATGAAAAATACGATATTTTTGGGGTGT
GGCTATTGGCGTTTATCACTGCCTTCGGAGGTGGCGCGATTCGAAACGTCCTGTTAGGAA
ACCCCGTCAGCTTAATTTGGCAACAGAATGATTTATTTATTTTATGTTTTCTTGTCGCAC
TCCTCATCTTCCTGCTCCCGAGTGTCGTATTGCCACATTGGGAACGCTGGGGTGTCATTG
TCGACGCCATAGGTCTCGTCGCGTTTGCCTTTCAAGGGGCGCAGGTCGCCATCAAGCTTG
ATTTACCTTTATCTGCTGCGATTGCGGCGGCTGTCTTGACTGGCGTTGGCGGAGGTGTGG
TCCGGGACTTATTGGCAGGACGTAAGCCTCTCGTCTTACAATCTGAGGTGTATGCGATTT
GGGCGATTCTCATTGCGGTCATTACGTATTACTTCAAGCTCGAAGGCGGTCTTGCTGTGT
ACGCGCTTTTAATTGTCGTCGCGACACTTCGAGTGATATCCTACTATCGGAAGTGGAATT
TACCAGCACGAAAAGTCAGATAAGGGGGAACGGAAATGAAGATATTATTAATGATCGGTG
CCGGATTGATGGCACTCGGTGTGGCACTTGGTGCATTCGGCGCCCATGCGCTAAAAGAGA
GATTGGCGCCAAACATGTTGGCAAACTGGCAGACAGGTGTGCTCTACCATATGGTGCACG
CGCTTGGAATCATTGGGATTGCAGCGCTCCTCATGCGCGTGAGCATCAGCCAGTTCAACG
TGGCCGGTTGGCTCATGTTTGCGGGGATCGTCTTCTTCTCAGGAAGCTTGTACGTCATGG
CATTGACGGGAATTACAAAACTCGGAGCCGTGACACCGATTGGCGGCGTGTTATTCATCG
CTGCCTGGATTTTTGTCATCGTCGGTGCGATGAAACTATAACTTGAGAATCCATGTATTC
GATATCCATGCTTTTGCTCATGTTCACATGTAGCGACGGCATGGATTTTTTTGATGAGTC
ATCCTATTAATTGGAAAAGGGATATGCAGTTCCATGCGCTTATTATTTTAAAATAGGGTA
AATTGTTCTCTATTTACATAAAACATTACAGAAAGATGTCAAATCGAACAGTCTGAAAAG
GTATTGGTAAATAATAAGTTCTATGCATTCATTGTCTGCACCTTTGTTCTTGCGTAATAA
AATTGAAATATAACTTTAACAGGAAAATATCTATCAGTTAGATATAATTAGTCGTGTTGA
AACTCAACCAAATGATCGTTTTTGTTACATACTGAAACGGCTTTAAATATGTAGTGTAGT
AGGTACTCACGTTTGTCATTTAAGAAAGGATGTACCCCATTCATGAATTGGAAACGCACA
GTCTCGACGTTGACGCTCGGTGTGATGCTCATCAGCACACATACAGTTGCGGATGCATCG
ACTTCGATTAAAGAGAAGCAAGAACAACAACAAAAAGTAAAAGAAAAGCGCGACAGTGTG
AAAAAAGACCAGTCAGAAACATCTTCAAAAATTGAAGTGAACAAGGAAGAGATTTCAAAA
GTTCAGGCTGAAGTCAATAAAATGGACGCGCAATTGCAAGACATCATCAATGATGTCGCC
ATGAAACGCCAAGAAATCAAGCGCACCGAGATGAAGATTGAGGATCTTGAAGCCGACATT
AAAGATTACCAAGAAAAAATGAAGGCGCAAGAAGCGATGATGAAAGAGCGTATGGCCACG
ATGCAAAAGAACGGTGGCGGATCAATTAACTGGGCTGAATTCATCTTCGGTTCAAAAAAT
CTCTCTGATCTCGTCACGCGTATGATCACAGCTGGAACGATTCAGCGTAGTGACCAAGAG
TTGTTCGATGACTATGAAGCGACACAGCGTTCGTTGAAAGAAGCGCAGGCTGACTTAAAA
GCAGAACGTGCTTCACTTCTTGAACAACAAAAGGCACTTGAAGTGCGTCAAGCCGAGCTT
GAGAAGAAAATGAAGCAGCGTGAAAAGCGCATCAAAGAGCTTGAAGAGAAGAACATCAAG
TTCGAATCACAGATCTTTGACCTTCAAGAAATTGAAGCGACATTAGTCGCACAAGAACAG
GCGATCGCGGCTGAAATCGAAGCGCAACGTCGCGAAGAAGAGGAAGCCCGTCGTCGTGCG
GAAGAGGCAGCTCGTCAAGAGGCGGCACGTAAAGCGGAAGAAGCCCGCCAAGCAGAAGCT
GCACGTCAAGCTGAGGCTGCTCGTCAGGCAGAGGCGGAACGAGAAGCGGAAGCGGCTCGT
CAAGCTGCTCAACAAAAACAAGACAATAAATCGAATACCCCGTCTTCATCGTCTTCAAAC
AACACGAGACCATCAACGCCAGCTCCAAAACCGGCACCGGCGCCAACGCCAGCTCCGAAA
CCAGAGCCAAAGCCGGCACCGACGACATCGACGCCAGCACCGTCTAGCACGATGTTCATT
CAACCAGCTTCAGGACGCTACTCGCAAGGATGGGGTCCGGCAAGTGGTGCGTATGGTTAC
ACGTTCCATAACGGTGTAGACATCGCCGGTCCAACAGGGACACCGATTCGTGCATCTGCG
ACAGGTACGGTCATTCGTGCAGGTTGGGGTGGTGCATACGGCAACCACGTCATGATCGCG
CACGTCATCAACGGTCAAGTTTGGACGACGGTTTATGCGCACATGAACTCGGTATCTGTC
AGCTCTGGACAGCGTGTGACGCAAGGGTCGAACATCGGGACGCTTGGAAACACAGGGAAC
TCGTCAGGTCCGCACTTGCACTTTGAGATTCATAAAGGCGGCTACTCATACTCGGCAACG
AGTGCGGGTAGCACGGTCAATCCGCGTCAGTTCTTCTGATGCATCAACCAGAAAGCTCCT
TTCGATTGCGAAAGGAGCTTTTGTGCGTAATAAATCCCTCCGCTGTCGCGAAGGGATGCT
TGTTAATTGGCTTGTTCGATATCGCTTGGACGATCTTGTTTTTTACGCATTTGTTCACGC
ACGTAATAGATGATCGTCAACCCAATCAACCAAGGTACGCCGAACTTCAGCAAGATGTTG
AAATCCGTGAACCATGTCGTGATCATCAGGCTGAGCAGTAAGACCGCCCCGAGCAATGGG
AGGAATGGATATCCCATCATGCGGACAGGGAGTTTTCGCCCAGTCCATTTCTTACGGAAG
AACAAGTGGGAGACGAAGACCATGAACCAAGTGAAAATAGCTCCGAACATCGAGATTCCC
ATCAAGAATGGATACGACGACTCCATGAATACTTGTAGCAAAGCGGCGAGGATGATCCCG
CCCGTTGAAACGAGTAGCGCGAACATCGGGATCCCATTTTTGCTGATTTTTTTGAACGCT
TTCGGTGCATCGCCGGCTTCCGCAAGCGAGTACATCATACGTGTCGACGCGTAAAGCTGC
GCGTTCATCGCAGACAAGGCGGCGATCAAAATCACAAAGTTGAGGATGCCTGCCGCGAAC
GGGACATCAAACTGTTCCATGACGAGCACGAACGGACTTTGGTCGATCCCGGCTTGCTGC
CATGGGATCAGCATGAGCATGATCGCGAGCGTGACGACATAGAAGAACGTCAAGCGGAAC
ACGGTCGCGCGTAAAGCGCGTGGTACAGCCTGGTCCGGGTCTTTCGCTTCTCCCGCTGTC
ACAGCGATAAGTTCGGTTCCAAGGAAACTGAAGAGGGAGATGAAAATCGTCACCCACATT
CCGTAAAAACCGAACGCGAAGAAGCCTTCGTTTCCTGTCGTGATTGACTCAATTGGTGAT
CCTGGTTCGCCGAACAATGTGGCGGCACCGAGGACGATGAATAGGATGATGGCAGTTACT
TTGATGAAGGATAACCAGTATTCGGTCGTTCCGAACGTGTGAACGTGACGGGCGTTGACG
TAAATGAGTAGTCCACCGAAGAGGGCGACCCAAACGAACCCGTTCACATCTGGGAACCAG
TAGCGCATGTAGATGGCGATGGCACTGACTTCAACCCCTACAGCCAGTACGTTCGCGACC
CAGTAAGAGTAACGGACGAGAAAACCGGCGAGTGGATGAACGTATCGCTCGGCAATCGTT
CCGAATGATCCGGATGTTGGATGGGCGACCGTCATTTCGGCGAGCGCACCCATGAGTAAG
AGGACGATGAACGCCCCGATGGCATAGCTGACGAGCACGCTCGGGCCAGCGGTTTGAATC
GCGAGACCGCTTCCGAGGAACAGCCCGGTTCCGATGGCGCTCCCGAGGGAAATCATCGTA
AGTTGCCGGGTGGACAGCTCGCGTTTTAGTTTATTTGTTTCCAAAATCGATTCTCCTTTA
GCTGAGTGAAATGTTGTTGTGGACGACTATAGCAGACGAAAAAAAACAATGTCAATTCGA
AAAATCGATGAAGGTTTCTCATTTTTGGATGCACATATAGAGGCAAAGTTTTTATATTTT
TTTTATTTGACATGGATTCATCTGCCCTGTATAGTACGAATTAACTTAACTGAAACGAAT
AAAGGCGTCGACGAAGAGAAGTAACGACGAATCCTGTATGACAGAGAGCTGATGGTTGGT
GCGAATCAGTATATGGGACGTCGCGAATGGACTTCTGAGCTCTAAACCGAACTTTGAGTA
GGCTTTAGCGGGTTACCCACCGTTATCACGGGGAAGCGGATGATTGTCCGTGAAGTGGGT
TCTTTGGAACCAACGAAGGTGGCACCACGGGGTTACTCGTCCTTCTTATAGCGCAGGCTA
TGAGGAGACGGGTGACCCCTTTTTCGTTTCAACAATATAAATCGAGGATTGAGAAGAGTA
GCGCGAGAAGACGTTTCGTCCAGAGAGTCAGGGATGGTGAGATCCTGACCGAGGCGTCCG
CGTGAATGGGCTCATGAGAGCATGGCTGAAGAGAGTAGGCCGTGACGGTTTCCCCCGTTA
TCGGGATACGATGTGATTGCATCGGAGAGTGGATTCTTTTGAATCAACGAGAGGTGGCAC
CGCGGTCTTGAACCGTCCTCCATACGACGACTGTCGTATGGAGTTTTTTTATACACATTT
TTAGAGGGGGAACAGACGATGATTCAACAATTGGAGACAAACGCATTATCAACAGCAGAT
ATGAAAGTGGCGGCAAGCGAGATGTTCCAAGCGGATGAAGCGCAAATCGAACGAGTACTG
CTGGCGATGAAAGAGCGTGGTGAGACAGCAGAAGAGATGGCAGGTCTCGCGGCATACATC
CGTGAAGTGGCACAGTTCCCTCAAAGCGATTTACCCGTACTCGATGTTTGTGGTACCGGC
GGCGACGGGGCGCATACGTTCAACATCAGTTCGACCGTCGCCTTTGTATTGGCGGGTCTT
GGCATTCCAGTCGCCAAGCACGGAAATCGAAGCGTCTCGAGTCGATCCGGGAGCGCGGAC
GTCTTAGAGGCACTGAACGTTCCGATCGTGAAGACGGCAGCGGAAGTACATGCTGACTTG
AAACGGACGAACTTGAGTTTCCTCTTCGCCCAGCATGTCCATCCGATCATGAAGCACGTC
ATGCCGGTCCGGAAACGACTCGCGACGGCGACCATCTTCAACCAAATCGGACCGTTAACG
AACCCGCTTCGCCCGAAACGACAACTTGTCGGTGTCTATCATCCATCGTTACTCGAGAAG
ATGGCGACCGCGATGCGTCATCTCGGCGTGGAGCGAGGTATGGTCGTCCATGGAGCAGGT
GGACTCGATGAAGCGAGCCTCGCCGGTGTGAACGACGTGTACTTCTTTGATGAGGAACAG
ACGGCGCGTTATGCGGTCGACCCACGAGATGTCGGCTTGATGCGGGCGCCCCTCGAAGCG
CTTCGTGGAGGAACACCAGAAGAGAACGCCGCAACCCTCGTCGCCGTATTGAACGGAGAG
ACGGGGCCGGCACGCGACGTCGTCTTATTGAACGCAGCACTTGCCCTTTGCACGTATGGC
ACAACCGCGACGCTTCGTGCAGGAGTAAAAGAGGCAAAACGTAGTATCGATGAAGGACAC
GCCTTACGGGTATTACAAAACTTACAACGGACGGAGGTCGAAGCATGAGTTATTTAACAA
AAATCATCGGAACGAAAATGGAAGAGGTTAGCGGCATGCAGCCCATCGATGTCCCCGTGA
CGAAGCCAATCTCTCTCTTACATGTGATGAGCGAGGGATTCCATATCATTTCAGAGATCA
AACGGTCGTCCCCGTCGAAAGGAATGATTCGGGAGACGGTCGACGTCGCTAAACGAGCAC
GTCAATATGAAAAGGCTGGTGCGACGATGATCTCCGTTTTGACAGACACGACGTACTTTA
ACGGTTCTTTTGACGATTTGCGACAAGTTGCCGATGTCGTCACCATCCCGGTGCTCTGTA
AAGATTTCATCATCGATGAACGACAACTCGACTATGCGAAGCATTACGGGGCGAGTGTGG
CACTTTTGATCGTGGCGGCACTCCATCCGACACGTCTTCAGGAGTTGACGCGATATGCGC
GCTCCATCGGTCTCGACGTCTTAGTGGAAGTACATGATGAGGCGGAGTTGCGCATCGCCC
TCGAACTTGATGACGTGTTGATCGGCATCAATAACAGAGACTTAAAAACGTTCGAGGTAT
CCCTCGAAACATCGATTGATTTGATGAAACGCTATCCTGAGGTCACATTCGTCAGCGAGA
GCGGGGTCAGTTCGGTCGAGGCGGCTGCGCGTTTACAAGAAGCTGGGGCAAGCGCCATTC
TTGTCGGGGAAGCACTCATGCGTGAAGAGAACCCGACCCGGTTACTCGAGGAGTTGAAAA
CATGTTCGTTAAAATCTGTGGACTAAAAACAAAGGAAGCTGTTGAGGCGGCGGTCGAGGC
GGGAGCGGATGCAATCGGGTTTGTCTTCGCCCCGAGTTCCCGTCAAATCGACGTGGCGAC
TGCGAAGACACTGGCCGCACACATCCCGGAATCGGTTCGAATCGTTGGTGTGTTTTTAAG
TCCTTCAATGGAAGAGATTGAGGAAACGTTGAATGTAGGACTGACGGATTTACAAATTCA
CCATCGGACGCAGTCAATGGAACAACTCCGTATCTTCGGATTGCCCATCATCGATGCGTC
GACCGAGGAGACGGCAGATGTACGATTGATGGATCATCCGAATCCGGGAAGTGGACAGGT
GTTAGACTGGGGTGCAATCGACCGGCCGCAGCGTCCGTTTTGGCTAGCGGGCGGGCTATC
CCCGGAGAATGTGAGACAAGGGATTCAACTCATCCAACCAGACGGCGTCGACGTCTCGAG
CGGTGTCGAGACGGACGGTGTGAAAGATATCGAAAAAATTCGTGCGTTCATTCAACGCGC
CAAGGAGGAACTATGATGTATGCACAACCAGTGAACGGGAAGTTTGGACAATATGGTGGG
AAGTACATTCCAGAGACGCTCATGCAGGCGGTCGAAGAATTAGAGGTCGCTTATGAAGAG
GCGAAGCAAGATCCTGAGTTTCAAGAACGATTCTCTTCCTTATTACGTGAATACGTGGGA
CGTGAGACGCCACTTTATTATGCGTCGAACCTAAGTCGTCGCCTCGGGACGAATGTCTAT
TTGAAACGTGAAGACTTGAACCATACCGGTGCCCATAAGATCAACAATACGATCGGGCAG
GCGCTCCTGGCGAAACGGATGGGGAAACAGAAAGTCGTTGCGGAGACAGGCGCGGGACAA
CACGGTGTCGCGACGGCAACAGTATGCGCACTACTCGATTTAGAATGTACCATCTTCATG
GGTGAGGTCGACGTCGAGCGACAAGCGTTGAACGTGTTTCGGATGGAACTTCTTGGGGCG
AAAGTCGTCCCTGTCAAATCAGGAAGTCGCACCTTAAAGGATGCCGTCAATGAAGCGCTC
CGTTACTGGGTCAAACATGTCGACGATACGCACTATGTGATGGGTTCTGTTCTCGGACCG
CATCCATTTCCGCAGATGGTACGTGATTTCCAAAGCGTGATCGGGACAGAGACACGTGGT
CAAATCCTCGAACAGACGGGACGCCTTCCGGATGCCGTCGTCGCTTGTGTCGGCGGAGGG
AGCAACGCCATGGGGATGTTCTATCCGTTTTTAAACGATGAGTCGGTCGCGCTCTACGGT
GTCGAAGCGGCAGGAAGTGGCATTGATACGGATAAACACGCAGCGACCCTCACAAAAGGG
GAAGTCGGTGTCTTACACGGGTCGCTCATGTATGTTTTGCAAGACGCAGCGGGTCAAATC
GAGGAAGCGCACTCCATTTCAGCTGGACTCGATTATCCAGGGGTAGGACCGGAGCACAGT
TTCTTGAAAGATATTGAGCGGGTGCGCTATGCGGCCGTCACGGATGACGAGGCACTCGAT
GCGTGTCTCGCACTCAGCCGACAAGAAGGAATCATTCCTGCATTGGAGTCTTCACACGCC
CTTGCTTATGCAGAGACGCTCGCGAAGACGATGGGAGAAGACGATACACTGGTGATTTGT
TTATCAGGGCGCGGAGACAAAGACGTCCATACAATCCGAGAGAAGGTGGCGACACGATGA
AACTAGAGACAGCGATTCGACAGCGAGAAGGAGCGGCGTTCGTTCCGTATATCATGGCCG
GTGACGGCGGGATGGACCGGCTCATCCCGACCGTCGTGGAACTAGAACGGATGGGTGCGA
CGGCGATTGAACTCGGGATCCCCTTCTCTGATCCGGTAGCGGATGGACCGATTATTGAGG
CGGCAGGAATGCGCGCGCTTGAAGCAGGTGTGACGCTTGAAATGGTATTGAACCATTTAA
TAGAAGGAAATGATCAATTTAACGTTCCAATCGTCTTGATGACCTACTTGAATCCAGTGT
TTCGGTTCGGGGTCCAACCGTTCTTTGATCGGGCGAACGAATGTGGGGTGAGCGGGGTCA
TTATTCCTGACCTTCCGTTTGAGGAGAGTCTCCAGTTATTCGCAGATATTAATCGGCATG
ACGTCGCCGTCATTCCGCTCGTCACGTTGACGAGCAGTGAGGCGCGGACAACGTCCATCT
TAGAAAAAGCAGAAGGATTCGTGTATGCGGTCACGCTCAAAGGAACGACCGGGAAAGCGG
ATGTATTCCCGGACGAGCTTCTCGCCTACTTAACTCGATTGACTGAGCAGTCACGTGTTC
CCGTCTTAGCAGGATTCGGAGTCCATCGTCCGGAGCAAGTGCAGACGTTGGGACAAGCGT
GTGACGGTGTCGTCGTCGGGAGTTTCATCGTCGAGGCACTTCATGAAGGACGGACAGAAG
ATGTTGAGACGTTGATTCAATCAGCAAAACACTTACACGCATAAGAAAACCGGCGCTTCA
AATGAGGCGCCGGTTATTCGTTTACTCATAATTCCACTCGGTCTAGCCCATCTTCACCAA
ATGTTTGGTCGAGTTGATCATGACGATACATCGAAGCGAGCACATATAAAAGGTCGCCTT
CTTCGATGGATGTCTGTCCATTCGGTGGAATCAAGTATTCGTTTCGGACGATGGCGTTCA
CGACAGTGTTTGGTGGGAGTGTGATATCCGCTAGCGTCTTGCCAATCATCGAAGAACTCT
CCGTGACAACATAAGGGACGAGCTTATGTTGAGACTGTTTACTCGAGACGAGGGCGATCG
TATACGGAGAACGGATTTTATCCGGTCCGAGTAACCCCAATTTTTCAGCGAGCGGTGTCA
ACGTCGTCCCTTGAATCAAAGCACTCGTCACGACGACGAAGAAGACGGCATTGAATAAGA
GTTGACTGTCCTCAATACCGGCAATTAAAGGGAATGTAGCTAAGACGATTGGGACAGCTC
CCTTTAGCCCGGCCCATGAGATAAATAGTTTCTCTTTTCTCGTAAATGACATGCCAAGTG
TCGATAAATAGACGGCAATCGGACGTGCCAAGAACATAAGGACGAATGAGATGAGTAGTC
CTTTCCAAATCAAATCCGGCTCGATGAGTTGACGAGGGAAGACGAGTAACCCAAGGATGA
CGAACATGATGATTTGCATGATCCACGCGAGCGCTTCTGAGAATTGGACGATTGTCACTT
CATGCGCTGTATCCGCATTTCCGACAATCATGGCGGCGATATAGACGGCGAGTAATCCGC
TTCCCAATAAGTAAGCTGTGACACCATAGGTAAGGAACGCCATGGAAATCATGAGGACGG
CATGCAGTCCGCTCGAATCAAGTCTCAAGTGGTTCAACATGAGGCGAGACAGTTGTCCAA
GGATGAAGCCGATTAATGCCCCGACAACGATTTGAAGGGCGAACATCCAAATTCCGTCCC
AAATGGTCGTATCCGGCTTCATCATGAAGTCGAGGGCGAGAATCGTCAAAAACATCGCCA
TTGGGTCGTTCGTGCCGGACTCGGCTTCGAGAGTCGCACCGACTTTCGGTGAGATATTCT
TTCCTTTAAATGCGGCAAAGACGGCCGCTGCGTCGGTCGAACCGATGATCGCACCGAACA
AGAAAGATTCAATCCAATCGAAACCAAATACGAAACGAACGGCCACGGCGACCACTGTTG
TAGTAATCAATACTCCAAGCGTCGCCAGCGAGGCAGAAGGGGCGAGGACGCTCCGGATTG
ATGACCATTTCGTTTGAAGACCCCCTTCAAACAAAATGACAATCAAGGCAGCGACTCCAA
TCAGCTGCGCTAAATTCGAGTCGTCAAAGAAGATGAGACCAGTAATGTCACTTCCCATGA
TCATGCCGATTCCCATAAATAAAATCAAGGCGGGCAAGCCGAATCGAGTCGAGATTCGTG
TCGCCATGACACCGGCAACGAGAAGTAGACCGAAGAGTAAAATGAGTACATCAGTACTTA
TAACAGGTACGGGCAAACACAACACTTCCTTTCTGAAACAATACTCTTAAGTTCATTATA
CCATGAAATCGTCTGATATTTCAGAATTGAGGATTAGGCAAACCATACACATTGGAATTG
TCGGTTATGAATATGGTAAAGTAAACACATCATAGAAGGAGGAATGATGATGTCTAAAAT
TCACGTCATTCATGAAAACGAAGAATGGACGAACCACCTTGTCCACCGTTTAAAAGAATT
GAACTTGCCATATGAATTGTGGCACTTGGACCAAGGGACGATTGATCTCGAAGCAATGCC
CCCGGAAGGTGTCTTTTATAATCGGATGAGTGCCTCCTCGCACACACGTGGGCATCGGTA
CGCACCAGAATTGACGGAAGGCGTCCTCGCTTGGTTAGAGGCAAATGACCGGACCGTGTT
TAACGGCACACGTGCCATCCGCCTCGAAGTGAGCAAAGTCAATCAATACACGGCGCTTCG
ACGTGAAGGAATTCGCGTGCCGAAGACGATTGCGGCAGTCGGTAAGGCGCAAATCATCGA
AGCGGCTGAGCAGTTAGGTTTGACACCGTTCATCACGAAACATAACCGTGCCGGAAAAGG
ACTCGGGGTCCAATTGTTCCATACGATCGAAGGACTCAAAGAATATGTATATGGTCCCTC
GTTCGAGGACTCGGTTGACGGCATCACGCTCATTCAACAGTATATCGAAGCCCCGGAACC
GTATATTACCCGCTGCGAATTCATCGGCGGAAAGTTCCTGTATGCGGTGCGCGTCGATAC
GTCGGAAGGATTCGAGCTCTGTCCTGCTGATGCCTGCTCGATTGAAGACCAGTTCTGTCC
GGTCGGGGAGACGCCACCGGCGAAGTTTGAAATCGTCGAAGGATTCGATGACCCGATCAT
TCCAAAGCTCGAACAGTTCTTGAAAGCGAATGCGATCGATATTGCGGGGATTGAGATCAT
TCGAGACCGATACGGAAACGTCTACGCCTATGACGTCAATACGAACACGAACTATAATTC
CGATGCTGAAGCGAAAGCGGGACGCTACGGAATGCTGGAATTGGCTACTTTCTTAGGCGA
CGCACTTCACGTCACTACGACAAAATAAGGGTCAGGCGCTCGCCTGACCCTTTTGCTGTG
TATGTTTGAGTTGCTCTTCAAATCGATGTTGGACTAATTCTGCTGTCGGTGCCATTCGTT
CGATGAACGAATCTAAACGTTCCGCAGTGTCACGATCGGTTTCTTTAAACACGCGCATCG
TTGTTCACCTCGTTAATCAGGATAACTTGCTTACATCATCCTTAATTCCCGAGGTGTTAT
ACGCGTAAACCTTTTACACGCTAAAGAATGTGCTCAAATTTTCTTTCGGTAAGATGTTCC
CAACGTAGAAGTCGCCGAACTCACCGTATTTCGCACTCACTTCATCAAAACGCATCTCGT
AAACGATTTTCTTGAACTGAAGTGAATCTTCAGCGAAGAGTGTGACGCCCCATTCCCATG
CGTCGAATCCAGTCGACCCACCGATGAACTGCTGAATCTTACCAGCGTAGCTACGGCCGA
TCATGCTGTGGCGATACATGAGGTCTTTGCGCTCATCCATCGACAACATGTACCAGTTGT
CGCCGTCGCGACGAGCCTTGCTCATCGGATAGAAACAGATGTGTGCGGCCTTTGGAAGTG
TCGGATAGAGGCGTGAACGGATATGAGGGTTTTGATACGGGTCCCCGTCTCCAGATCCGC
GATACATCCCGAGCTCGATGACCGACACGTATGAATACGACGGAATCATATAGTCGTATA
GCGCTGTTTTGCGGAATGCGCGCTCGACGTCCTCAAGTTCGTTGAATGTTGGACGAAGCA
CCATCAAGACGAGGTCCGCCTTCTGGCCGAGAATCGAGTAGAAGGCGTGGCTTCCTTCAC
CTTTTGCTTCCACTTCTTCAAGTGAGGCGAGGAACGCAGTGAACTCCTCAATCATCTGTT
CACGCTTTTCAGCATCGACGAGTTTCAAACGAGCCCAATCAATCGTGCGGAAATCATGAA
GTGTATACCATCCGTCTAATGTGGCGGCGGCATGTTGTGTATCTGTTGTAGGTACTGGAC
GTTCTGACATAAAAAAATCTCCTTTCGGGACTTGGCTTCGCCGTCTATTTTACCATACAC
GCTTCACTGACTGGCAACTTTGAGGCACTGTGAGGGTTATCACGATTCATGACGGGTAAA
GAACAGAGGACAGAAACATGAAAACGGCTACAAAAATGGCTGTATCAGTCGATTTGTCGA
AACTGTTCTATTCATATAATGATTGATTCTAGGCGATTTATGGCGAAATGGGCAGAATAG
TTTATTTTGAAAAGGGTACTGTGTATAATTGAAATCGCGTAAAGACACAAGTCAACGGCA
AAACCATTAGCAGTCATGCTGTAAATTGAGAAAAGGGGTTCATTCGTTATGAAATTATTT
GAAACGTTGAAGCAAAAAGTTAGCCCGGTTCGTCCAACCATCGTCTTCCCGGAAGGTATC
GATGAGCGTGTTCTTGGAGCCGCTGTTCGATTGAAAGCAGACGGTATGGTAGAACCGATC
GTCGTCGGTGCGAAAGCAGATCTCGAAGCGGTTGCGGCGAAACACGGTTTCGACATCTCA
GGTTTGACACAATATGACCCAGCGACATACGAAGACATCGACGTTCTCGTCGAATCATTC
GTCGAGCGTCGTAAAGGGAAAGCGACGGCTGAACAAGCACGCGAACTCCTTACATCAGAC
GTGAACTACTTCGGAACAATGCTCGTTCACACAGGCAAAGCAGAAGGTCTTGTCTCAGGC
GCGATGCACGCGACGGCTGATACGGTACGTCCGGCACTACAAATCATCAAAATGCAACCA
GGCATCAAAAAGACGTCAGGTGTGTTCATCATGGTACGTGACGACGAGCAATATGTCTTC
TCGGACTGTGCGATCAACATTGCACCGGACGCGGCGGACTTAGCAGAGAACGCGTTCTTG
TCGGCAGCGACAGCGAAGACGTTCGGCATCGACCCACAAGTTGCGCTCCTTAGCTTCTCG
ACGAAGGGTTCTGCGAAGTCACCTGAAACAGAGAAAGTTGTGGAAGCGACACGCCTTGCG
AAAGAGAAATCACCGAACCTTCCAATCGACGGAGAACTTCAATTCGATGCGGCATTCGTT
CCTAGCGTAGCGGCGAAGAAAGCACCGGGTTCTGACGTTGCTGGTAAGGCGAACGTATTC
GTCTTCCCAAGTCTTGAAGCAGGGAACATTGGCTACAAGATGGTTCAACGTTTCGGTGGA
TTCGAAGCGATCGGTCCAATCCTTCAAGGTCTCAACAAACCAGTGAACGACTTATCACGT
GGTTGTAACGAAGAGGACGTCTACAAATTGACGCTCATCACAGCAGCACAAGCAATCGAC
GAGCGCAACGAAGCGTAAGTCCGGAGCATCCTTCTTATAGAAGGGTGCTTTTTTTGATGG
TCCGTTATAAACTATTCAAGAAAGGAGTGTTGAAATGGACGAACTAGATGAGAGCGTTTT
GTTACCTGAAGGACATCGTTACGCCATGTTTGGTGGTGGGGATGACTACCCAATTAAGAC
GTATTATGAAGGGGTATTTGAAACGGTCTTCATCGCGTTTCATCCATTCCTTGCTCCAAT
AGATCACTCCGCCGCGGTTGATTGTTATGCCGATCTGGACAAAAACGAGGTCGAACAGCA
ATTTCGGGCCGTTACATGGGAAGAGATGAGGCGAAGACTAGGTTTTCGTGACGTGAGCCG
TATCGATCATGCGCTCCGAACGATGATTAGGGCGCTAAAACCACATGCCGAAGATCGAGC
AGGGGCGAATCGCATCATTGAATATTGCGAACGTGAGAATGTGCTCCCACCAGGTGAAGG
GGAACTGTCGGATCTGCTAAAGAATCAAGTGTTGCGTGTACTTTTGGAGATGGGAGAAGG
CTGGATCTGGACCGGAGACGAATTTTGTACGGAACGGCATCTCATCCATCTCAGTGAGAC
GCTAGCCGCTGATATGTGGGGCATGCAACATCGGACGTTTTTCGGTTATCAACACGAATG
GCTCATCGTCCCACCCTGGGATAGCCATTTCACGTTGTTTTGTGGCAATCGCGCGTTGAT
CGAACAGGTCGTCGAACGATGCGAGCTCGAGGGATTTTATTGTGACGCTGAGACGACCAT
CAACTGGAGTTTGTCGGAGCATAAGCTGAGGTAAACTAAAAGAGGAATCCATGATTGAAA
GGGGAACTATGTATGCAAAGCATCCATGCGACAGAATTAAGAGAAAAATTAGAGAACGGG
GAGTCTCTCCATATCATCGATGTGCGCGAGCAAGATGAATATGAGGCAGGGCATATCCCG
AACGTACCACTCTATCCATTATCGGAATTCCCACAAGTGACAGAAAAGTTGGCACAAGAT
AATGTCTATCACGTCATCTGTCGTTCAGGTGGACGGAGCCAGACGGCGTGTGATTACTTA
GAATCGCAAGGTTATAAAGTCGTCAATGTCGACGGCGGAATGCTCGCTTGGGACGGCGAC
ATCGAGGCGTGATGCTAGAGAATCCTTGGGTCGTCGTACCGCTTCTCCTTGCGCTCTACC
TCACGGTCTATGCAGTGATGAAGCGATTTGACTGGGAGAAGTGGCGACTCGTCTGGGCAG
TGTGGGTGATGCTCATCATCATCCTATTGACGATTGAACTCGTGACAAGTCTATAAAAAA
TGCGGAACCTTCTTTAACAGAGGTTCCGCATTTTTTATGCGTCTTGACGCTTATCGAATG
TGATCGATGCAATCGCGTCGTGTTGGTGAATCGACTCTTCGTTACGGCATTCGACGAAGA
AGTTCACGACTTGTTTCATCTCGTACAAGTCAGCCGCGATCAAGCGGACCATATCCTCGA
CGAAACGTGGGTTCTCGTATGCGATTTCAGTCGCACGTTTCTCATCCGGACGTTTGAGGA
CAGGGTGAAGTGGTGCTGAGGCGTTTGACTCCGCTGCATCGAGAAGGGCTGCACGCCAAT
CGAATCCGTCCATCGATGTCTCATCAAGACCGGCTTCGATCGTGATGTACCCACGTTGGT
TATGGGCGCTGTACTCACTGATTTCTTTTGAACATGGGCAAAGCGTCGTGACGTTGATGA
CGAGACCGACTGTCACGTTTGCGACGCCCGTTTCGAGGTTATATGTCACACGGTGCATGA
CGTCCGCGTTCATCAAACCGCTAAGACCTGTCGCAGGTGCTTTACGCGTGAAGAACCATG
GGTAACGGATTGTCAATTGGCCTTCTGTTTGTTCCATACGCTCGGCGAGTTCTTGCGCGA
ACTCGATTAACGAACGGTTTGATACCGTCCACCCTTGTTGATGGTACGCGTCGAGCTGCT
CTGTCAAACGAGACATGTTGATCCCTTTACGGTCTTGTACGAGCGATGTCGTTAATTCAA
ATGTGGCGACCGTTGACTGGACTCCTTCTGGCGTCTCGACGTTCACGGGATGTTTCACGT
TCGAGATCCCAACACTGTCGAGGGCGAACAAGAAGTTTTTCGGTGTATTTTGTAAATCGA
CCATTTGTTCTTTTTCGGTCGGCTTTGTTCCTTTAATCGGTGGGACCGACCCGAACAATT
TATGTCGTTCTGCTTTAGTAGGTAAAGCGACATGGCTTGTAGACATAATCGGATTCTCCT
TTTTTCGAGCGATTTAAAGCACCACTCGTTCTTGTTAGGATTTTATCACGAAATGATGGC
TGAACGGGTATGATTTTGCTCTCATAACATGTTTTGAATATGCAATCGGAAAAAATCCTT
CAGATATTGAAGAAAGAGGATTGATTTACTTTGTGAACGGGAATAAAATGGTCCTGTGAA
CTTAAAAAATAGATCACTCTTAAATATGAAGGAATTGAAAGAAAAAAGGAGATGTTTTTA
TGGATTGGCAGTTAATCCTGCAGTACGCCTGGATCGTCGTCGTGCTCGTCGGTTTAGAAG
GCTTGTTATCTGCAGACAACGCGCTCGTCTTGGCCGTCATGGTTAAACACTTACCGCGTA
CAGAACAGAAAAAGGCATTATTTTATGGACTCCTCGGGGCGTTCGTCTTCCGATTTATCG
CATTGTTCTTAATCTCGTTCTTAATCAACGTATGGCAAGTTCAAGCGATTGGTGCATTTT
ATCTGATTGGAATGAGTGGTCGACACTTGTATATGACGTATAAGGCACGAGGCCAAGAAC
CGAAGCAAGACTTGGCGGCTGAAGCGAAAGAAGAGACGGCTGTCACGGAGAAGCCGGTGT
CGAAGAAAGAATTTTGGCTCACTGTCGCAAAAGTCGAATTTGCGGACATCGCCTTTGCGG
TCGACTCAATCTTGGCAGCAGTCGCGCTCGCTGTGAGTGTCAAACCGCTTGGTCTCGGGG
AAATCGGTGGGATTGACTCGGGTCAGTTCTTCGTCGTCTTGACAGGTGGACTCATCGGGG
TCGTCTTGATGCGATTCGCAGCTCGGATTTTCGTCAAGTTGCTTCATCAGCGTCCGACAC
TTGAAACGGCCGCTTTCATCATCGTCGGTTGGGTCGGGGTCAAGTTGACGGTGCTCGTAC
TTGAACACCCTGGTTTCAAGGAATTGATTGCCGGAACACCATTCGAATTCATGGGACTCC
CAGACGGGTTCGTCCACTCGACAGCTTGGACGATTTTCTTCTGGTCGGTCATGGTCGGGA
TTGCGACATGGGGCTGGTTCTCATCGAAACCGACAGCGGTCAAACAATAAAAAGTGGTCT
CTCGTTTTTAAGCGAGAGACCTTTTCTTATGCAGTTACATTCTCTTTGTCGTAAATCGGC
ACCCACCCCTCAGTCGTCACGAAAATGCGAACGGCGACGACTTGACGGTCTTCTTGCAAC
GTGAAGTAATGACGTGTGTTGACCGGTACGGAGATGAGGTCACCCGGATTGAGCTCGATA
TTGAAGTATCCGCGCTCAGCATCATCGATTGCAAAAATGCCGTGACCACTGACGATGAAA
CGAACCTCGTCATCTGTATGGTGATGCTCTTTTTGGAAGTTGACGAGCAGTTCATCTAAA
TTCGGTGTCGAATCGGATAGTGAGATGACGTCAGCCGTCTTGTAGCCGCGTCGTGCCGAC
ACATCTTGAATCTCGTCACGGAACGTCGCCAAGATAGTTTCTTTGTCCTCGTCTGTCAGT
TGATAGTTTTCTTGAAGGGAAGCCGGTAATTTCGCGATATCCCATGCTTCGTAAAGGATG
TCTCGTGATTCTAAAAAGTCACGTACCTCTTGTTGATCACTGACGCGTTCTTCGGTTTGT
TGAAAATAAATTGTTGCCATGTTGAATTCCTCCTTATGAATGGACGCCTAGGGCGCGTAA
TTTTAATGAATAGCTAAACAAAAATTCATATGCCTCTAAATAACGTTTTGCCGCAGCGGG
CGTTTCGCCCCAAACGGTGATCCCGTGGTTCCGGATGAGGACGGCACCGGCATCGCCTGT
GACATGTAGCGCAAACGCACGGGCGAGCGTCGGGATATCCGCGTGATTTTCGATAATGGG
AATCCGGACACTTGCCGTCTCTTCCCAATAACCGAGCGCCTTGATGATTTCTTGACCTGT
GAACGTCACGTGACTTTTTGCTGCATACAGTTCCGAGATGACGTTATTGTCGACCGTATG
CACGTGAAGTGAACAGGTTGCGTTCGTGTTGTTAAAAATTTCGACGTGTAGCAACGTTTC
CGCGGACGGTTTGCCTGTCTGCTCTCCAATCAATTGACCGGTCGCATCAACGAGGACGAA
ATCTTCATCGGTGCGCTTTCGTTTATCACGACCGCTTGCCGTCACGAGGAACGTCAACGG
GTCGTCCGATACGCGGATCGCCAGGTTCCCGCTCGTTCCGGGGAACCAGTCTCGTGCGGC
GAGCTCGTCTTTAATGTCGGCAAGTTCTCCCCACCGTTCTTGCACAGTCATACGTTCACT
CCTTTCATATGAGCTGAGATATCGTAGAATGTCTCGAACGGAACATGTCGAATTCCTTCC
GCCTCACATAGCGAAATCAATTGCCCCCGTGCATACACGACGTCGGCACGTTTGGCGATT
TCAAAATCAGTGACAGAGTCCCCGATGACAATCAACGTGTCGGTAGGTGAGACGATCTGT
CGAGCAATCGTCGGCTTGCAGCATCCGCAGTCGTTCGAACAATGAACATCGCATGCATGA
GGCCATGTGACGCGCGCTGTCTCTCCTGAAAAATCAACGTGATTGCAGAAGATGTGTTCC
GGTGCTACGTAACCTTCTAAAATCGGATGGACGAAAAAGTCCATGCCCCCACTGACGACA
TCAAATCGAAAGCCGTGCGACTGGGTCTCTTGCAAAAACTCGACAAACCCCGCTCGAAGC
GTGATGGTCGACTGAAGAAACTCACGATACTGCTCTTGCTGGTTACTTGGGAGCAAGCTG
AACATCTGACCGACGCCTTCGCGAATGGAGAGCGTTTGGTTCAACACACCGTCTTTGAGT
TCGACCCATTCAGGTGGGGCGAACCGTCGCATCAACGCGATGATGTTATCTTCTTCCGTG
ATGGTCCCGTCGAAATCACAGATGACGTGCGTACTCATCGCGCACCCCACGCATCTAATG
CAGTCGTTAAGGCATCAGTCTCGCTCGTCTTACCGATTGCCTGATCGATCGCTTGGCGGA
ACGCCCTCGCTCCGGCAGCCGCACCGTCTGGGTGTCCGTGAATCCCGCCGCCGGCATTGA
TGACGACATCCGTTCCGAAGTCACGAATCAAATCCGGGACGAGTCCTGGGTGAATCCCGG
CAGAGGGGACCGCCAGAATCGGTTTCGTCCAATGGGATTCCGTCGCATACGTTTGAATCT
GTTGTGTTTCGTCTTTCGGTGTCGACAGCGAACCGTATGGCGAAGGGAAGAGCGTCAAGT
CCGCCCCGGCGAGTCGAATCAGTTTCCCGAAGAGTAGGGAATGACGAATCGATCCGGTCA
ACGCTCCTGCAAAAGCGGGATGTGCCAAAATCGGGACGTGAATCTCAGAATCTTTGGCGA
GCTCTCGCAATGCGTCAAGCCCGTACGTATACACGTTGAACAACAATGCGGTCGCGCCTG
CCTCAATCAATCGCTTCGCCTGGTCGCGTAAGGTGAAAACGGGACCGCTCAACGTCACTG
CGTATAGAACGGAACGACCCGTCAATTCTTTATGTTCTTGAATGATCGATGCTCCAATCC
GAGCCCGTTCGAGCGATGGGGTGAGCGGATTGTCATATAAAATCTCGTCGTCTTTCACGA
GATCGATGCCACCTGCGAACTGGTCCCGGAGTTGTGTCGCCAAAAAATCAAGGTCCCGTC
CGATGACGCCTTTGAAGATGCTCATGGCGAGCGGTCGGTCGTGTACTCGAAGGATGTCGC
GGACCCCTTCGACTCCGAATGCGGCACCCGGAAAGTCCGGTTCGAGCTCCTCTGGAAGCA
AGAGGTCGACGAGTTTGACGTTTGGGTCGAGCGACAGTTTTCCGAATGTCGTCGTCAGAA
TGGACGAAAAGTCCGGTGTCACGTTATGTAGCGGGTAGCGAATCGAGAAGCGACTTGTCG
TTTCTTGTTGGGACGTGGCGATGACCTCACCTCGGAACGCTTGCAGTTGATATTGTTCGA
GATGGTTCAACTCGGTCCATGTCCCGACGGTCAGCTCATGTGCGATTTTCTCAGCTACAC
GCTCGACGTGATCGGTATGTTTGATTTCATAAGTAGCGATGATTCCCATAAGTTCCTCCT
TTCAGGTCAAACAAAAAATGACCTCATGCCAAGGCAAGAGGTCATTCAAAAAAACAATGA
ACTCTTATCTCTCAGCGTTAGCTGCAAGAATTAGCACCGTGCCATTTCTGGTCGGTTGCT
GCGACATCATCGGGCTTGTCCCTCCGTCTGCTCTTGATAAGAATAGTTGTGAAGTTGTGA
AATTTAATTGAATTTTTACATAGAATCGCTCACTCGTCAATTCCTTTTTTTGAGAAAAAA
AGTTTAAAAATAATGTTTCTATATATGCGTGTCGAAAATAAGTGGGCGACTGAAAATAGA
GGATTGACAACTAGCATGCCTAGTCCGTAATATTCGTCTCAACACGTCAAACACAATTAC
ATCATTTACTCTTATCGCGAGTTGGCAGAGGGAATTGGCCCTAAGACGCCGCAGCAACCG
ACCATTTGGCACGGTGCTACATCCACCAGACACATGTCTGAAAGATGAGAGGAACAACCA
ATTTGGGTGTGCCTCTTTCTCGCGGAGAAAGGGGCTTTTTTCATGCATAGAGTTAAGAAA
GGGGAAAACCATCATGGCTTATGAGGCGTTTACAGAACAGAGTGTCGTCGAACACGTTCG
ACAATTGGGGTTACTAGAAGAGGGGATTGCAGAATGTGAGGAAATTGGGGATGGCAATTT
AAATCTCGTCTTTCGCATTCGTCAAGGAGAAACGTCATTAATCGTGAAACAGGCGTTGCC
GTACGCAAAAGTCGTGGGGGAGAGCTGGCCGCTCACGCTTGACCGGTCGTGGATTGAACA
ACTGGCACTCCGTGAATTTTCTAAGGTCGTTCCTCAGTTCGTACCGGATGTACTCGGTAG
CGACCGTGAACTCGCCTATACGATTTTAGAAGATTTATCATCGTTCGAAATCGTTCGGAC
GGGCTTCCTAAAAGGAGAGAGCTATCCGAATTTGGCGCGTCACGTCGGTACATTCCTCGG
GGAAACGTTGTTTGCGACGTCTGACTACGCGAACGGACCGCTCGTGAAGAAACAAATCGA
AAAAGAGTATTACAATCCAGAGCTATGCGATATCACGGAGAAACTGATCTTCACCGACCC
GTATCGCGACGCAGAATCGAATCAAATCGAGCCAGTCCTTCGTCCGGATGTGGAGCAACT
CTGGTCAGACCTCGCTTTGAAAATTGAAGTGACCAAATTGAAGGTTGGGTTCGTGACGAA
GCACGAAGCGCTACTGCACGGGGATTTACATACAGGAAGCATTTTTGCGACCCGTCAAGA
AACAAAAATCATCGATCCCGAATTTGCGTTTTACGGTCCGTTCGGCTTTGACATTGGTCA
AATCATTGCTCATCTGGTGTTCTCAACGTATGCGCATCCGTTGAAACGATTCGAACGCTT
CACAGAAGTACTCACCGTCTGGGAGACGTTCGAAAAAACGTTCCGTACCCGCTTTACACA
GGCCGCAGAGCCGTTCAACACAGTAGGATTCGTGGACGAACTGTTGCCATCCATTTTGAG
TGACGCCATCGGCTACGCAGGCTGCGAATTGATTCGGCGGACTGTCGGTCTGGCTGGAGT
CGCCGACTTAGAGACATTACCAGACGACCTTCGCATCGAACGGAAACGCCACGCCTTAGA
GCTCGGTACGCGTCTCATCAAACAGCGCCATCAAATTCAATCCATCGATCAATTGATTCC
AGTCTTGTCGGAGGTGCGCGTATGAGTGTGCAAAGTATTCATTTCGATGCCGACACGGAA
GTGTTGACGATTTTAGATCAGACGCTGTTGCCGCAAGAAGAGCGCTATGTCGAAGTGTTG
ACGCTTGAACAGGCCGAGCAGGTAATCAAGTCGCTTCAAGTTCGCGGTGCACCGGCCATC
GCTTATTTCGGAGCGTTTGTCCTTGCGAAAGAAGCGTCACGTCTGCAAGATAATCCATAT
TTTCATCTCCAATTGAATCAAGTCGGTCAACGGTTGATTGCGACAAGACCGACCGCGGTC
AACTTACAGCATGTCATCGAATCACTCCTTCGATTGAATGTGGGGGAGGACTTTGAGCAG
ATTGCAAAAGCAATCAAGCAGCGTGCGATTGAAATCTTTGAACAAGACGTGGCTACGTAT
CGCACGATTGGGGAACATGCGCTCACCGTGTTACCCGCTGGTGGCAACGTATTGACGATT
TGTAACGCCGGTGCCATCGCGACGTCACGATACGGTACCGCGCTCGCGCCGTTCTATGTC
GGGAAAGAGCGTGGCATCCCGTTTCGGGTGTTCGCGTCCGAAACGCGACCGCTGCTTCAA
GGAGCACGACTGACCGTATGGGAGCTCGACCGGGCAGATATCGATGTCACACTGATTACA
GATAACATGGCGGCCTGGACCATCCAGACGAAACAAATCGATGCTATCATCGTCGGGGCG
GACCGCATCACCCGTACCGGTCATACGGCCAACAAGATCGGAACACTCCAGCTTGCGATT
TTGGCGAAGCATTACGGCATCCCATTCTATGTGGCTGCTCCGCATTCGACATTCGATTTA
GAGGTAGATGACACGATTCAAATCGAAGAACGGGACGCGCATGAAGTGACCCATATCGGG
GGACATCCGACGGCACTCGTCGGCATCACCGTCTTCAATCCGGCGTTTGATGTGACACCA
CCCGAACTGATTACCGGTCTAATTACAGAGACAGGTGTGCTCGAACCGACTGAGTCGGTC
ATTGTAGAACATGTAGGAGGAAACACATATGTCTAAAAAAATCATCTTCTTCCTGTTGAC
TGTCATCCTGGCACTTGCCGGATGCACGAACGAACAGGCTCAACCGAAAACGACTACGAC
AACAAGTAAAACGGAAGCGAAAACCGTCAACGTCTCAAATGAGACGCTTCCGAAAAATCT
AGAAGTCGCCCTCGTCATGCAGATGTCGATCGGGACGTTCTCTTCGCAGTATATCGAAGG
GGTGACCGAGCAAGTCGAAGCGTTCGGTGGCAACGTGAAAGTGTATAACGCCGAAAATGA
TTTGTCGAAAATGGCGAGTTATGTCGATACGGCGACGACGCAAGGAGTCGATGTGATCTT
GATTGACCACGGACGTGCCGATGCCTTGAAAGAGCCTGTTCAACGGGCGCTCGACAAAGG
CATCAAAGTTGTCGCATTCGATAACGATTTGACGAATGAAGGCGTGACGGTCATCGACCA
AGACGATTATTCACTCGCATGGCGCTCGCTAAAAGCACTCGCGGAAGATTTGGACGGGGA
AGGGAACATCGTCACGATTTGGGTCGGTGGATTCACCCCGATGGAACGTCGACATACGAT
TTATGATGCATTCTTGAAACGCTATCCCGGCATCCAGGAAGTCGCAAAGTTCGGTTCGGC
GACGAACAACACGGCGCTCGATACGCAAAGCCAGATGGAGGCGATTTTGAAGAAGTACCC
GGAAGGCGAAATTGATGCGGTGTTTGCGATGTGGGATGAGTTCGCCAAAGGGGCGAGCCG
TGCCATCAAGCAAGCAGGCCGTGACGAGATTGCCGTTTACGGGATTGACTTGAGTGACGA
AGACTTGCAACTCATGCAAGAAGAGGGGAGTCCGTGGAAAGTGACAGCTGCCACAGATCC
AGCCGAAATTGGCCGCATTCAAGTCCGATACGCTTATCAAAAAGTGGTCGGGGAAGAGAC
GCCTTCCATTCATTCGGTCGACCCATATCTAGTGGACCGTGACGTCTTACCGGATGAGCC
TGTCACGATGGATGACCTTGGACAGTACGTGCCAGGTTGGGGCGAATCGAATGCGGCATG
GTCGGATTGGATGAAGGAGACCGACTGATGATTCGCTTGGAACGAATCACGAAACAGTAT
GGTGACGTCACGGTGCTCGATCAACTATCCTTCAGTTTAAAGCCGGGAGACATTCATGGG
CTTCTCGGTCTGAACGGGGCCGGTAAAAGTACGCTCATCAAACTGCTAAACGGAACGGCT
GAACCGACGTCCGGCGAGTTGTCCATTGATGGAAAATCAATCCGCCTCACACCAGCGGAA
GCGATTCGTCATGGCATCATCACGGTGTCACAAGAAGTCGATGATGCGCTCTATTTGGAC
TTGCCTGTATATGAGAACGTCCTTCCATGGCAGACGGTGAAACGGATTCGTCCGCAACGT
TTGAAACAGCGAGCGAAACGTGTGTTGTCCCGAGTCGGTTTAGAGGTCGATCCAACGCGT
CCAGCCGGTCACTTCCCGCTAAGCGTGAAACAGCGCCTTCTCATCGCTCGGGCACTCGAG
AGCGATGCCAAGTATTTGCTCCTCGACGAACCGACCGCTGCCTTATCGGAAACGGATGCC
GACGCCTTACTTGAATTGTTACAGAAGCTTGCGGCAGAAGGAGTCGGGATTGTATTGGTC
ACGCATCGTTCAAACGAGCTCACCCGGGTCACGTCGACCTCGACGTTTCTTCGGGACGGA
CGTGTCGTGTACGATGGACCGTACCAATCGCTCTCTTCAGAAGCGGTGCAGACATTTTTG
AGTGGGACAACATTTGATGCGGCGTTAGAAAAGGCGGTGCCGGAAGACACGATTTGTTTG
TCCGCGCAGTTGACTCTTCCGGCGTTTCAATCGGAGATTTCGATTGAAGCGTATGGCGGA
GAAGTGCTCGGGATTGGTGGATTGACAGGAAGTGGGAAGACGGAACTGATGGAAGCGTTG
TTCGGTCTTTCTGGGATTCGTCAATCCATCACAATCGAGGGGAAAGAGCACGTGATCAAA
GAACCGGCAGACGCCGTACGTTTAGGATTTGCACTCGTTCCAGAGGAGAGACGTCGTCAT
GGATTATTTTTAGACGAGACGATTGAACGGAACGTGATTGCTGTCGCAGGAAAGGCAACT
CGCGTTTCGGACGTATTGGCATCGCTTTGCGTCCGTTATGCGAACGTGAAACAACCGGTT
CGTGAGCTGAGTGGTGGAAATCAACAGAAGGTCGTCTTTAGCAAATGGTTACTCGAAGAC
CGAGACATTTATCTGCTCGACGAACCGACAAAAGGAATTGATATCGCAGCGAAACAAGAC
GTATATGAACGCGTCATTGCACTCGCGAAACAAGGGAAGACCGTATTGTTCACCTCGAGT
GAGCGACACGAGCTCGAACGGGTCGCCAATCGAATTCTTTGGCTCGACCGTGGACAACTT
GCAGAGAAAGGAGGCGCATGACATGGCACAGTTAGTAGTCAAAGAACGAAAACGAATCAG
CGGTCATATCGGTCAGTATGGAACGTTACTCGCAATCCTTAGTTTGATTGCGGTCTTTAC
CGTGACGAACGATCAATTTCTGACATACGCAAACTTTAGTGACATCATCAAATCGGTTTC
AATCGTTTCGCTACTTGCCCTCGGCGTCACGTTTTCGCTCATCGTCGGAGGATTCGACTT
GTCGGTCGGCTCGACGGCGAGTCTTGCGACAATCGGGGCAGCGGCAAGTCTCGTCCTTCA
TCGACAAGAGCTTCTCGTCGCTCTGCTGATCCCACTTGCACTCGGGATTCTCGTCGGGCT
GTTGAACGCGCTCGTCACAATCAAATTCCGATTACCGGATTTACTAGCGACACTCGCCAT
CATGTACGTCATTAACGGGATTCAGTTGACGTATACGAAAGGATTCTCGATTTATGACAA
CATGCCGATTGAAGGGGGGACGGCGCCAGGGCGTTTCATCCCGTCATTTCTATTCATCGG
TCAAGGGACGATCGGTCCGATTCCGTTCGTCGCCCTGCTCATGCTGGTGTTCTTTATCGG
AGCACATCTATTCTTGACTTATACGCGGACCGGGCGTGAATTTTATTACGTCGGGTCGAA
CGCCGAAGCGGCCCGTCGTTCCGGGATCGCCGTGAATCGAATCAAGTTGTACGCCTACGT
ACTCAGCGGATTGTTTGCAGCCATCGGCGGAATCATTCTTGCATCTCGGATTGGTACGGG
ACAAGTCTCGGCTGGAGCACCCCTTTTGATGGACGCTGTCGCGGCTGCCTACATCGGCTA
CGCCGTCTTTGGGACAGGGCGCCCGAACGTGATCGGGACATTGATTGGAGCTATTTTGAT
TGGAATTCTCTTGAACGGACTGACGATGTGGGACGTGCCGTATTATGCGCAAGACATCGT
CAAAGGGACGATTTTAATTGGAGCGCTCGGTCTTTCTTATATTCAGAAGAAACAGCGGAC
ATGACAAAACCCCCGGACATCAGTTGTTCGGGGGTTCGCTTTGTTCACGTGTCATTGAAA
GAAACGGATACACACCACCATTCGTCTCCTGCATGAACGTGTCTTGTGGGATGAAGCCTA
GAGACTCGTATAATCGGATGGCCCGTTTATTAAACGTGGCGACGGCAAGACGCACTGTGC
GAGTCCCATATGTCGCCTCAATCCAATTTATGATTGACGTGAGGAATCGATGTCCGTTGC
CGCTCCCCGTCAAATCAGGGTGCATGCCGAGACCGATAGAAACAGCGTCTACTGATTCGA
ATTGCAACGTGACGAAACCGATGAGTTCGTCGTCAAGAATGGCGAACGTTGTATCACCTC
GCTCATCTGCATCTAAAAATGAGGCGAGATCTTCTTCGTCAGCATCCATATTGTAAAACG
CGTATTCGCCTTCATAGCGCCACTCGAAAGCGATCAATTCGGCTTGCTCTTGGGTGAGTG
GTTGAAACGTATAATTCATTGAAATTCCTCGTCTCTGATCGAATTGGTCATGCTACACTC
AAATCGTATCATGAAAATAAGGGGAGGGAACATGATGGCAGTCAAATTGGACATGGTCGG
GATCGTCGTGACGGATATGAAGCGGTCGCTCGATTTCTATCGGGCGCTCGGGTTTGAGAT
TCCGGAAGCGATGAACGGGGAAGCACATGTAGAGATTGACGAAGGAGGCGTGCGTCTCGC
GTTCGATACGGTAGAAGTGGCCGAATCGGTATACGGGGAATGGAAACAGGCAGACGGGCA
TCGAATCGAGCTTGCCTTTTTATGTGACAGTCGTGAGTCATTGAATGCTTTGTATGACTC
AATCCTTGAACAAGGTTATGCGTCACACAAAGCACCGTGGGATGCGTTCTGGGGTCAACG
TTACGCCATCCTGTACGATGCGGATGGGAATTTGATTAGTCTGTTCGCCTCATAAAAATA
ATCCCGGGCCATGTGGCTCGGGATTATTTTTTGTCGTGGCACTCTCCCCATGAACAAAGG
GCATTCATGGCGGGTTGCAGTCCGAGGGCGTCTTCGGTCAATGAATATTCGACGTGCAGG
TGCTTCTCGGTCGAGTAGTCGACACGGCGAACCATGCCGAGCTGCTCGAGCTCGCGCAAT
TGGTCGGTCAACACTTTTCGGCTGACGTCCGGAATCGCTCGTTGAATATCAGAAAAACGA
AGCGGTCCATCTTGAAGCGTGCAGTACACTTGGGGGCGCCATTTGCCGCCGATAATCTCA
AGTGCGCGGTTGACGGGGAACGATGTGGTCATGTTCAAGGAACCTCACTTTCGGGTAGTT
ACTTCAATGTGCGTACTTTTTTTCTTGCTTCAATGACAGTATCTTATCGTTACCCGCTAA
ATTGAGCAAACAAAAAGGAGTAAATGAAACATGACATATCCAAGAACGTTTTCACACATC
GGTCTTTCTGTACCGAGCGTCGCTGAGGCCGTAAAATTTTATGAGGACGTGATGGGGTGG
TATACGATTATGACACCATCAGACGTCGTCGAGGATGATTCGCCAATCGGTGTGATGTGT
ACCGACGTCTTCGGACCGGGCTGGGGCAAATTCCGAATCGCTCATATGTCAACGGGAGAC
GGAATCGGGATTGAGTTGTTCGAATTTCCGAACAACGAAACACCAGAAGACAACTTCGAG
TTTTGGAAGACAGGGATCTTCCACTACTGTGTACAAGACCCTGACATCGAAGGGCTCGTC
GAGAAGATTATCGCTCACGGCGGGAGACAACGGATGCCGATTCGTGAATACTACCCAGGT
GAAAAACCGTACCGCATGGTGTACTGCGAAGATCCATTCGGCAACCTCGTTGAAATTTAT
TCACACTCATACGAACTCACGTATTCGGAAGGAGCTTACTAAACATGAAAGCATGGCTAC
TCGATCAACCTGGTCTTGATCATCTGCATATTGGAGAAATCGACCGACCGACACCAGGAG
CGGGAGAACTGTTGATTCGTGTCGAAGTGGTCGCCTTGAATCCGGTCGATTATAAAGTCG
GATCAAACGGAAACCCGAATTGGTCATATCCACACATTCTCGGTGTCGACCTCGTCGGAG
AAGTCGTTGAGGTCGGTTCGAGTATCGCCAACATCATTACGGGTTCGCGTGTGGCTGTTC
ATACGGATCTTTCGAAATATGGGGGATTCGCCGAGTATAAGGTCGTCGATGCCCGGGCGT
GTGCGGTCGTTCCGCAAGGTGTAAGCGATGAGGCGGCGGCTTCTATCCTGTGTGCGGGGA
TGACAGCATATGAAGCGGTCATGCAGAAGCTGAACACGCGAGATAAGGAGACGATTCTCA
TACACGCAGGAGCGGGCGGTGTCGGTGGATTTGCGATTCAGCTCGCAAAACGGCTCGGTC
TGAAGGTATTCACGACGGCATCTCCTGAGAACGTTGAGTGGGTAGAATCACTCGGGGCGG
ACGTGGTGATTGATTATAACGTCGAGGACGTGACGGCACGGATCATGGAAGAAACAGATG
GACGTGGTGTCGACCTGATTTTGAATACAGTCGGACGAGACGTTGCGACAGCAGACCTAG
ATCGTCTCGCATTCAGCGGACACCTCGCCTACATCGCCGGGCCACCAGACATGACGAACA
TGAAAGGCTTCACGTTATCTCCTTCGATTCACGAAGTGGCACTCGGGGCGGCGCATGCGA
GCGAGGACGAACATGCGATTCGCAACTTGGCGTATATGGCCGAAGAGATGATGAACTTGC
TCGATGCAGGTGAACTAAACGATCTCGTCACAGAAGTGTTGTCGTTCGACCAATTGAAAG
AAGGTCTCGAAAAACTACAAACGCGAAAAGTGCGCGGTAAACTCATCGTCCGCATTCGCG
ACTGAAGAGAGGACTCCCTGTTATACTGACAGGGAGCTTATTTGTCGAGGAGGGGAAAGA
ATGGAGCGATTGGCAGACACGTATCGTCAGACGAACGTTCAATTGAGCGGTCACGGCAAA
CGGGAAGCCGGGGTATTGAAACGCGCATTTGAGCATGTGCGTGAAGATGAGCCGAGTGAT
CAGTATGGACAAGGTAAAACGATTCGACAGTTCGAAGAGAAGATGGCACAGGTTCTTGGG
AAAGAGTCGGCAGTATTCTTTCCAAGCGGTACGATGGCACAGCAGATTGCGCTACGCATT
TGGTGTGATGAGACAGGGAAGAAAAAGGTCGCATATCACCCGCTGTGCCACCTTGAAATT
CATGAGCAGGATGGTTTAAAAGAGTTGCATCACATCGAACCGATTTTAGTGGGGGACGAA
AACCGATTGATGACGCTCGAAGAGATTCAAGCGTTACCGGACATCGCGTGTCTGTTGCTC
GAACTGCCACAACGAGAAATCGGTGGGGAATTGCCGACGTTCGAGGAACTTGTGGCAATT
CATGAACACTGTCGTGAGAAAGGGATTCATCTACATCTGGATGGTGCACGACTGTTCGAA
TCGCTTCCGTATTATGAAAAAGAGGCTTCTGAGATTTGTGCGCTCTTTGATAGCGTATAC
GTCTCGTTTTATAAAGGAATCGGTGGCATTGCCGGCGCCATCCTTGCTGGACCGAAGGCA
TTTTGTGACACGTCGAAAGTATGGAAGCGACGCTACGGTGGTGACTTGATCAGCTTATAT
CCATACATCCTGTCTGCGGATTATTATTATGAGCTACGAAAAGACAAGATGGCCGAGTAT
CGAAACGAGGCCGTCCGCTTAGCAGCACGCTTCAATGAACTCGATGGCGTGTGGACGACT
CCACGCATCCCGGTCACGAATATGTTCCATCTTCATTTTCAAGGGGAGAAGGAAGAAATT
GGTGAGAAAATTGCGCGCATCCAAGAAGAAACAGGAGTAGGCATTACGGGGTATCTTGTT
GAAAAAGACGGACACTGTTCAACCGAAGTAAGCATCGGAGATACGTTTGAACGGATTACG
CGAGAACAGCTTGATGGATTGTTTCGGCAGTTCAGATGAATCAAAACATGCACCATTCCT
TTTCGGGAACGGTGCATGTTTTTTACTGGCTTACAATCGCTTCGAGACGATCGAGTTGGG
AAGTGAACCCTTCGACAGCGCCCATTTCGACGACTTGTTGGAGAGCCTCTTCATTCGTGA
ATTCGGAGCGACTAATGAATAACGTGCCTTCCGATGTATCGAGAAATTCATTTGTGATCG
TCATGACAGGCAAGTCCGGATTGACGTGTCCGTCCGCATCCGAGAATGCATCCGTATAGA
CGATTTGGGAGTATGGATCGATGTCGATAAAGGTTGATTTGCCCCATGATTCCATACCAT
AAAAGTCACCTTGTTCTTTGTCGACACAAGTCATGCAATAATGCCAAATCCCCCCGGTTT
GAAGTCGAAGCTGTATACTTTCGTCTCCCATCCGGACGGTCCCCACCATTTCTCGAGATG
TGCAGGTGTCGAGAATGCTTCAAATACAAGTTGGCGTGGTGCCTTGAACAGACGTTCCAT
AATCAATGTCGTGCCCTCTATATGTGATTTGACCGTACTCATGATCCATTCTCCTCTCGC
TGTGACTCCGCTAAAAACGTCTCCAATCGATCGAGTCGCTCTGTTTCCCGAGCCATATAG
GTCCGCCAAGCATCTAATGGTTCGAGTGCTTGAGACTTGAGTGCATAACGTCTTCGATTG
GCATCAATGGTTACTGTGACGAGACCTGCATCATACAGAATTCGCAAGTGCTTCGATGTC
TGCGGTTGACTGATCCCAAGCTGATTTGCCATCATTCCGACCGTCCACTCTTGTTTCCGT
AACAATTCGATCATCCGCAACCGGTTCGGGTCGGCTAACGCATGAAACAAAGAAGCCAAT
CTCTCTTCCATTTTTCGTCACCGTCCTCTTGCTTTTAATATTCCCAATTAGGAATATTCC
GTAACAGGAATACTCAATATTTAAACAATAAATCAAGTAGCATCTCACCAATCGGTCGTT
CTTTTCCTTCATAAGGAAAAGCGTGGATATGGATGGCGGGATTAAAATTCAATTCGATGA
TACCGTATTCGATTTGCGCATCATCGAGAGAGGGAATCATCATATCGACACCACAGATGG
TTGCCCCGACTGACTTAGCGGCATCGACAGCAATACGCTTATAGATGTCAGAAATTTGAT
CCGTATAGTCGATACTATCTCCGCCGGTACTGATATTAGAGTTTTCGCGTAAGAAGACAC
GCTCATCGAGAGCGGGAATACTATCGGGTGTCTTGCCTTGAGCACGTAAAAATGAGATGA
CGACCTCGTCGATGTCGATTTTCTCGAGAGGTGTCTTGTATCCTTTTCCGCGTAACGGGT
CTTCATTTTTTGTCGCAACGAGTTGACGGATCGAAGAGGTGCCATCTCCAGTGACGTTCG
CCGGGACACGATGGAGGATGCCCGCGACGTCATCCCCGATGACGAGGAAGCGATATTCTT
TTCCGGGTAAGAATGTCTCAAGTAAAACGACATCATCAAACGTTTTCGCATACTGAAATG
CAGACCGTGCTTCATCATACGTCGCTCCGTCTTTAAAAATGTGAATACCGACTCCGAAGT
TTGTGGACTTTGGTTTTAAGACGATGGGTTGTTTTGAAAATGAATCCCATGCCTGACGTA
AATCTGATTCATCTTGAAGTTCTACCCCTTCAGGGACACGAATGCCATGCTCTGCGAGTA
CAAACTTTGTCACCGTTTTATTCTCCATCATTAAGACGGAAACATAATTGTCTTTTGAAG
TTTTCGTTGCCTGTTTGACGTATTCTTCGTGTTTGCCGTTTCGAATCCGAATGAACTGGT
CGGAACGATCGATGACATCGACACGATAACCACGTTTAATTGCGGATTTCATTAAGATTT
GAGTAGACAGTTCCAGGTCGGCATAACCGTGGATGCGAAAACGATTTGCATAGGCGTCCT
CATAAAAGTGTTCTGCTTGGGCGAGGGACCATGCGTGATAACCCGTCTCGGTCATAATCG
TCTTTAATCGGGAAGCGTACGTCCGGTCCACGTGATCAATTTTTTCGCGTACAGCGGGAA
AGACATCTTCGAAGCCGAGGTCATACTGTGTGTTGAACGAATCGATGGCGTCGAGAAGTT
CTGTCGCGTACGTGTGTAAAGGTATGGCGTAACCATCTCGAGTCAATATGCTTGCGGGAG
ACATGCCTTCTTTGGCGACACGTTGTTGATTATTGTACGCTTCAGCTTGCCAATCGACAT
GAGATGTCTCCTTAGTAAAGGTCAAGTACAACAAAAACAGATGAAGGAACCGTAAATCTG
AACGAGCAATTCCGGTCTTTTCAAACGGATTCAAATCGATATTGCGAATTTCAATGTAAT
CGATACCGTGTGCCTCGAGTTGATTTAAGTCGTTACCACCTTTCGATGTTTTCAATCGGA
TGGGGGAGTAGAGTTCGTTCGGATTGGCAATCTCGCCTTTGGCAATGAACCGTTTTACAT
CGTCTATATAACTTGAGAGTGTCGCATAATTTGGATAAAGCGGTTCAACATTCGTGTATC
CACAGTCGCTATTCCGATATGACAATGCTTGTTTATTTGAAAAAGTGTCTACATGGAGCG
CTTGCATCTGGCTGACACATCGTTCTTCATAACTCGCATGTACGGCTGGGGTAGCACCGA
GCAAATAGACGATGAGCCAACGCATTCGTAAATATTGACGAACTAACTTCAAATATAGGT
GATCTTTGAAGTGTCGATTTTGTTCAGGGGATCCTTCGTATAATGCGGATAACATCTCAC
CGGAAAATGAAAAGTTGAAATGGATTCCAGAAATGAGTTGTTTTTTCGCACCATATTTTT
GGAGCAGATGCTCACGATAACGGCTAGCCTCTATTCCGGACACACCAAAATCAGCGAGTG
GAATCGTACCACCTTCCGGCAAGGCACATGGCATCGATTGTGGCCAAAGGCGTTCATCGC
CTATGTTGAGCGCCGTGATGTCGTATAGCGTTTCTAAAAAATGATGTGCCGCCTCAATCG
TCGGAAACGTTGGAGTGACGAGCTCAATTTGACTTTCAGAAAAGTCGGTCGTGATGTATG
GATGAGTCGCTTTATGACCGAGTGCTTTTGGATGCTTCGTAACAGCTAGTGTGCCTTCTG
ACGTGACGCGTAACATTTCTCGCTCGATGGCAAATTTTCCACTTGTGATGAGATGGTGGG
GTAGTTGATTAAACTGCTTTTGCAAGGGAAATCACTTCCTTTTTCGTTAGTCGGACAAAG
AGGGCAGAGACAAGCCCTTTTGTGATACTTGAGATGGCGATACTCCACCAGATGGCATCG
ATTCCGAGATAAGGCTCAAGAACAAATGCGAGCGGGATACGGGCCACTGTGAAAATAATC
GAGATGGTCGCGGGGATTTTCGGTAATCCGAGTCCTGAGAAGTATCCGTTTCCGATCATT
TCAATCGATGAGAAGACGAGCGAAATGCCAATAATTCGCAAGTAGCTCGCCCCAATTTCG
ATGGTTCGAACGTCATCGACGAATAGACCAATGAGTAAATCTGGGACGATTAAAAATAAC
AACATGATGAATCCTGTGTAAACCATCCCGAGTCGGGTCGTTACCCGGTAACCTTCATGA
ACACGATCTACTTTTCGTGCCCCGAGGTTTTGACCGGTATAGCTAGCCATTGCTCCGTTC
AAGCCACCAATCATCATGTAGGCAATCGATTCGATTTGAAGTCCGATGCGCTGTGCCGCA
ATCGCTTCCGTCCCGTATGAGCCAATCATGCGGGCAAGAAAAATACTGATTACCGTGAAC
AAAATCCGTTGGGTTGCCATCGGAAAACCAAGACGGATGATTTCTTTATAGTCAGCTCGA
GTCGGCTGAACGACTTCATCCCAATTGAATAATGTACGAGCGCGGTGCCAAAACAATCCG
AACATCATGACGTTGGCGACAAGTGTTGCAAGGGCAGCCCCGATCACACCGAGTTGGAAT
GGATAAATGAAAATCGGGGAGAGAATCATATTGAGGATGACACCTGTCGCATTGATTCGC
ATCGCTGTTGTCGTATTGCCATATGCACTGAATAGACGAGCAAACAGCAAATTAAAGAAA
GAAAAGATGAGCATCGGCGCGCTGACGAACAAATATTCATACGCAAGCTGCTCCACAGCG
GGGGCACCCATATTCAAAAAGCCGATGAATGTATGACCGAACATAATTAGTAGAGAGGCG
TACGAAAGACCGAGTGTTAGATTCAGACGCCTGCTGGCCCGGACATGACGCTGAACCGAA
TTGAGGTCACGTCTCCCGACAGCTTGTGATACTTTGATGCCGGCGCCAACGACAATCAAC
GATTGAATCGCCTGTCCGAGCATGATATAAAAACTAGCTGCACCGATACTTGCCACAGCA
TCGCTCCCGAGCGCACCGACCCAAAACATGTCGACGAGACTATACGTAAATTGTAATAAC
GAGCTACCGACGAGCGGAAGGGCAAGAGCCAGAATGACGCGTTGCACGTTTCCAATCGTC
AAATCGACGGTTTTCACAAAGCAAGACTCCTTACATTCTTTATATAACCATTTAGTTATA
TATAAGCACGGTGTAATAGAATTGGCAATCATGATAGCCGAATCGATGAAAAATGGACAC
AAAAAAAGGAATTCGTGATGAATTCCTTAATGTCGATAACCGCGAATCCAAGTCGTCATG
TAGACGAGTGTCGCGATGATGAGCGTTGAAGCGAGTGCATAGATCGGATAGGCGGGAAGT
GTATCTTCAAACAACGGATAGAACATAAACGACCCCATAAAAATAGGAACGGAGATGCCG
AACGAGATGTATGCCGCTTTTGTCGCTTTCACTGTGATGATTTGTTCACGCTCATCGACT
TCACTAAATTCAGTCATGCGGACAGACCATTGAGTGAAGCTCAACTGCTTGTTCGGCCGG
GAGTTAAACGAATAGACTGTCCAAACAATGCCAAAAACAACAAGTAAAAGTAGGGGAAGC
AGATTGAATTCAACTAAGAATCGGTCAGACTCGCTGACGGTCTTCGACACATCGGATAAA
AATGAGCTGAATAGAAATGCCATCAGGACATACAGGATGATGCTGGAAATAGACTGAACG
ACAACGTGTTTCATTTTCTTTCCTCCTCGATTGTGAATATAGATTCGACCGGTTCCTCGA
ACACCCGTGCGATGTGCATCGCCAGCATGAGTGACGGTGTGTAGCTGCCTTTCTCGAGCG
AGATGATCGTCTGTCTCGTCACACCGACCTTTTCGGCCAGGTCGCCTTGGGTTAACTGGT
GCCGGGCACGCAGTTCTTTCACGCGGTTGACTAATGGCATCGTGCCACCTCATTTCTAGT
TTCTACCATTAGTGTAAAACAAACTTTACATAATGTAAAGAGGACTTTACTCATTTGGGG
ATGATACAATAACGATATAGTCGAAAGGGGAGATGAGGGATGAAGGTGATTAGTGGACAA
CATCACGTGTCAGCGATGACCGGGGATGCTAAGAAGAACTTGCGATTCTACACGGAAATA
CTAGGGATGCGGCTCGTCAAAAAGACGGTTAACCAGGATGACCCATCGATGTATCACTTG
TTCTATGCAGACGAGACGGGTACACCTGGAACCGATTTGACGTTCTTTGAGTTACCGTTT
CTCGGACAGACGTATCGAGGGTCAAGCAGTATTTCCCCGACAGCACTCAGGGTGCCGGAT
GGAGCGCTCGCGTACTGGCAGGAGCGTTTTGACACGTTCGATGTATCTTACGGAGAAATC
GAGTCGGTTTTAGGAAGGGCAGCCCTTTCGTTCGAAGATCATGAGGGTCAACGCCTCTGT
CTTGTAGAGGGAGGGAGCGGGACACCTTGGAGCAAAGGTCCAGTGCCAACGGACCTCGGC
ATCTTCGGTCTCGGGTTTAGTGAGTGGACGGTACGGCGGATTGACAAGACGGCACGGGTG
CTGACAGAAGTTCTTGGCTATCGATATGTAACGACATTTGAACGGGATGGACATGACGTG
CGTGTCTTTGAGACGGGCGAGGGTGGTGTGGCAACAGAGATCCATCTCGTCGATCGGCCG
GATTTGCCATCGGAACGACCAGGGCGAGGGAGTGTGCATCATGTGGCGATTCGAGTGGAA
GAAACAGACGATATGACGAAGTGGATCGAGAAGCTTGACGCACATGGAATCAGCCACTCT
GGTCTTATTGACCGTTACTATTTTCAGTCGATTTACTTCCGCGAACCGAGCGGAATCTTA
GTGGAACTGGCGACAGATGAACCGGGATTTGCGATGGATGAATCGCTTGAGACACTCGGA
GAGCGATTGGCCTTGCCGCCATTTCTTGAGTCGAGACGAGTGGAAATCGAATCAAAACTA
AAGTCTTTGTAAGCGGAAAACCCGACGGACCATTTCAGTCCGTCGGGTTTTGTACGCCTA
ATAACATGGCGAGTTCGTTCGTTCGGTTGACGACGAGATCCGCAATCGTGTAACGATCGA
GTACATGAAGAAACGCCAACATGGCTTCATTCAAAACACCTCGTAAATCACAGGCAGGTG
CGATGACGCATCGGCCTTCCCCGAAGCATTCCACGAGTTCGAACGGTTCCATCGTCCGAA
CGACTTCCCCTACATTGATGTCATCCATCGGTCGTGCGAGTCGAAAGCCGCCGCCTCGAC
CACGCACCGATTCCAAATAACCATATTTCCCAAGCTCATATACGACCTTCATGACATGGT
TTTTGGAGATGTTATATTGGTCTGCCACTTCTTGAATCGTGACGAGCCGATGTGAAAACG
TAGCGCTATACATCAATGTTCGCAGTGCGTAGTCACATGTTTGCGTGAGTCTCATCCATC
ATCACCTCTCGTTTCATTGTACAAGACAATCCCAAAAAGTGCGATTCGAACAAATGTGAA
AGGGTAATGGCGAAAATAAGTCAGAAACGTGAAATCTACTTTAAACAAGTATTTAATATA
TTGCTTTAAAGTGACTTGTCTCACATAATGAACGTGTACAAAACAAAAGGGGGAAATTCA
CATGTTAGATCAACAAACGATTGAGATTATAAAGGCGACGGCACCAGTTTTGAAAGAACA
TGGTGTGACGATCACGAAGCATTTTTATCAACGAATGTTTGAACAAAATCCAGAAGTTCG
TCACTTCTTCAACCATACGAATCAAAAGCGAGGACGTCAGCCAGAAGCACTCGCGAACGC
GGTTTATGCGGCTGCCCTTCATATCGACCGACTCGAAGCGATTCTTCCTGCCATCCAACC
AGCACTTCATAAACATAAAAGTTTGAACATCCGACCGGAGCATTATCCGATTGTCGGTGA
GAACTTGCTTGCGGCGATTCAAGACGTACTCGGTGAAGCTGCAACACCTGACATCATCGA
TGCATGGGCAAAAGCTTACGGTGTGATTGCCGATGTCTTCATCTCACTCGAGAAAAAAAT
GTATGATGACGCGCCATGGGTCGGATTCAAACCGTTCGTCATCGAAGAAATCATAGTAGA
TACACCTGAAGTGAAACGATTCCGTCTCGTCGCGAAAGATGGAGTTATTGGCACAGCCAT
CCCAGGACAATACGTCTCGGTTCAAGCGCGCATTGCGGGAGAGGACATCCTACATCACCG
TCAATATAGTGTCATCGAGACGACAGAAGACGGCTACTGGATTGCGCCGAAAGCGGAGGG
ACTCGTCTCAAACTGGCTCCATGAACAGACGGTCGGAACAGAAGTCCCGATGAGCGCACC
AGCAGGAGAATTTATCCTTGAAACGTCTGATCGTCCGCTCACACTCATCGCGGGAGGAAT
CGGGATCACGCCCCTCTTCAACATGGCGAAGACGGCACTCGAACAAGGACGTCCTGTCAC
GTTATTGCACGCAGTTCGGAGTATGGACCTTCGTCCGCTCGGAGACGAACTCGATGAACT
CGTGAATCAAGGGCTTAAACTCATCACACACGTGGATGACGTATCGGGTTGCATGAATAA
GTCACACCTTGAAGCACTTGATGTGGAAGGGCATGATGTTTATACGTGCGGACCGAGTGC
GATGATGGAGACGGTTGTAAGTGTGATTCCACAGGCACGATATGAATTTTTCGGACCGTC
TGGAGTTCTTGCGACCAACTAAAAAAGACGACTGGAAAAAGTCGTCCTGATGCACAATAT
AGGTTATTCCGTGAGTTCACTTGAATGTATGACTTGTTTCTTGGCATCCAACGTCTCAAG
CGACCACACATCATCTGTCCGTTTTGTTGTTTCGATGACATAAGTCATGGCGTAGCCTTC
GTTCTCAGGATCGTTGACGAGAAAATCTTTTGAGACATTGTCACCGTTCAACCGTAAGTA
AACAACTTCTTCTGGTCGGTCATTGAGACGTACACCGATATACTCGGTTTCTCCGTCTTC
AAGCACAACAAAATCGAACGGTTGGTCTGGTGTCACTTGTTTCGTGACGGAGCCTGAGTT
TCCTGTCGTGACATCGATTTCGGCTAAACCGATGACGGAGCGATCTTCGTTTGAATAAAA
AGAAAGAATCGACTCTTCCCGATTATGAAATTCATAGGCGTACCAGTCATTCATCGTGAT
ATAACGGTTCAGTTCTTTTTGGGCATTTTCGTATGACTTGTCAGTCTGAATGTTAGTGTA
GGTGTAAAGTCCGACACCGACTGCGATGGCTACGATGATGAGACCGGAAACGATTGTGAG
TAAGATGATTCGCTTCGACATGATTGTTCCTCCTGACTTTTATAAATACGAACACCCCAT
GCTTCGCCAATGCGTACATGGGGTGTTTGAATTAGTACGTCAAGCTCGCGGCGACGATGA
TGCCGACGACGAGTGATGCGGCGAACAAGCTGAAACCGATAGCCATGTTGCCGTTCTCGA
CTTCTTTTTCTAAGTTCACGCCTGGTGTAAGGACGTATTCGAACGTCCAGAACGCCAATA
CTTGGGCGGCGATCCCGACGAGTCCCCAGATGAATGCATCGAGCAAGTTGACGCTGTTCG
CCCAGACTGTATAAATGACGATGGCAAGTCCGAGCGCTTTCCCCCAGAGTTTCAAGGCGA
CGGCCATGTTGCCTTCTTTGATTAACTTACGTTCTGAATATTTGGTCGTCAGGGCGAAGA
TGATGAGTCCCGCGAGAATGAGACCGAATCCTGTCCCGAGGTGGGCGAGGAAGCTTAAGA
TTGAATCGAGTGTGATGAATGTCATGAGTTCGTCTCCTTTTGTGTAGGTGTGCCAACGGC
TAAGTAGTAAGATTGGTTGTTCGTGATCATGCTGCCGGCGCGAACGCCGAGTGCGGACGG
GTGTCCATTCAAACAGAAACATCCGATCATGTAATGTGTCTCGACGCGACCCTTGACGGT
CGTCGTCATCCGTTTCGGAAGTTCGATGAACTGTTGGTACACAGCCGTCTCTTCCGCATA
CGTTTGTAATGTTTCCCGGTGAAACGGTTGGCCATCTTTCGTATACAAGATGACGGAGTC
TCCTTCACGTCCGAATGCCGGCTTTTTGACATAGTCCGATTCGCCAAGAAACGGTGTCTC
ATCTAAGTAAGTCGGTAAAAAATAGGTGTCGATGATGTCGCGCTCGGTTTCATCGAACAA
TGTCTCGGTCTCGTACAATTCCCAAATCAGCGCCTGTACGCCTTTCGATTGCATGAGAAA
CGCAGAGAGGGGATTGAGCAGCGACACGTGCTTTTCCAGGTTCAGTTCAAGTAACCGAAT
GCCAATCAAGTCTCCGTCTGCTGACCGGTCGTCCACAAGATGCTCGATCGGATATGTTTG
ACGATACAAGATGTCAATCCGTTCGCCCGATGGTGTGTAGACGCCGTCTTCGTCGACGAG
TAGGGCGTGCAACGGTACGAATTCAGACGGTAAATCGAGCGTCTCTTGCAGAAATCGTGC
CGTCCATTTGTCTTCGATGTTATCATCATGTGCCGTAAAGACGATTTTTGGTGTGCCTTC
TCGTTTGAGTCGATTCCACGCGGCGACGATCGCTTTCCGCAGCTCAATTTTCAGTTGGGC
GGTGGCTTCTCTGTTCGGGTCAAGGAGACCAAACTCGGAAGCGACCACGCCGTTCACGTC
AAAGAGCTCCTTAATAAAGGTCGGCGTATCTGCATTGAACTCCATCAATTTGAGTTGACC
GTCTTTCATGATCCAATCGTAACGACCGATGATCGTCTCCTGCGGCATCGTCTTCTCCCG
TAAGAACGGCAGACTCGCCTCAGGGTAACCAAGCAGTAAGAGCGTCTCGTCAGGTAGGGT
GCGTAACAATTGATTCGTCTTCCGAAAAATCGAGTCAACCGCCTCGGTTGCCTCTCGGAC
AGAGGCAACCTGCGAGGCGGTCATCTCAAAACAATCGTACAAGGCATATTCTTCATCGTT
TAAATCGGGCCAAAAATAAGGGATTTGACTGTAAAGTTCGTCACGCGTCATCCGCCAAAT
CCACCTTTAGAGCCACTGCCGAGTCCAGATTTTGACGACCCAGAATTAGAGCCTTTCGAT
ACGGAACCGGTCGCACCACCGTTGGCTTTGTATGTCTTATATGACGAAGAGCTCTTCAAC
GCATTTTTTGAGCGGAACAGGCTACCGAGTAAGAAGTAGCTGCCATAGTGCGGAGAGCGG
TCGTCGTCACAATAATACGACTCGGTCTCGTCATTCCAGTCCCAATCGTCACATTCGTAT
CCGGTCGGTTCTTCCGGGAGTGCCGCCTCTTCATATTCATCCCCACCGCACGCGGCAAGG
GAAGTGGTCAATACCGCAACGGATAGTCCGCTTAAAATTTTCTTGCTTGTCTTCATGTTG
ATTCCTCCAATTCATAACCAGTCGGTGTGACGTAGATAACATACACACCACGATCTTCAT
CTGTTTCTGCTGAATCGCGTTCATATTCTTTGCCGGCGACATATAAATACTGGCTCCCGA
GCATAGCGAGCGCATCGAGGTGACGGTCGACGTAATAGGCCTCGAGTAACGGGTTGTCAA
AACGGTCGTCAAGTGTACGAATCTCGACCTTGATCTCACTCGTTTCGTGTTTGTCGATCA
GTCCTTCTGTGTAACGGTCGACATAAATCAAGAAGTATTGATCACCTTCTAAGGCGGATG
AGCGTTGTTTATAGGTCATGCCGTCTTTGACGAAAAACTCACATTCACGACGAGCTAGCA
CTTCGTCTAAGCCGAGAGACGTGTAATGGTATAGTGGTTCGAACGATAATTCATTTTTAT
AGAGACGATACTCTAAGACGATGGAGTTCATAAGTCAGTCCTTCCTTTTTTCTTCTTATA
CGGAATCACCATCAAAATGGTTTCGTGAATCTTTTTGTGGTTACGTTTAGTATATAAGAG
AGAAGGAGGGGGAAACAGTGCATATCTTATTTCGTGTGTGGAAAGGGTTAGCGAAATTAT
CATTTTTGAATGTCGTCTTAGCTTCGATTGGCATCATTATCTTAGGAACCGTGCTCGGTT
ATGTTTTAGAACCAGAGACATTCAGATCATTGTTTGATTCGTTCTGGTGGACGATGACGA
CATTGACGACCGTCGGATACGGGGACTTTTATCCATCCTCCGTGGCAGGGCGATGGCTCG
GGATATTCTTATTCCTATTCGGGATTGGGATTATCGGGGCGTTGATTGGAAAATTGGTTG
AAATCGGTGCGACGTTTCAACGGCTAAAACGGGAGGGAAGACTAGTGTATCGTGGAGAAG
GACATTATGTGTATATCGGGTGGTCCCCGAAGACGAAGAAAGCAATCGATGAAGTGCTTA
ACTACGAACCGAAAGCAGAGATCGTATTGATTGATCAGTTAGTTGAGGAACCGTACGTGC
ACGATCAAGTTCACTTCGTATCAGGCGATGCTTCGGATGAAGCGGTATTGCTGCAAGCAA
ACGTCTTGAAGGCGCGACGCGTCGCGATTTTTGCGGATGCCCGTATCACGGAGACGTTAC
TCGCCGATGGGAAGTCGTTATTGATCGCGTCAGCGGTCGAGGCACTCTCTTCTGAGTATC
AGGTGGACTTGCACACGGTCGTCGAAGTGTGTGAAGAAAGAAATATCTCGAAATTCAAAC
ACGTCCGCGTCGACGATTTTATTTTAGCGAACGACTCGGTCTCCCTCTTGATGGCAAAAG
CGACGTTACAACCTGGAACGACAGCAATTTTCCGTCAGTTGCTGAGCAAACAGTCAGGTG
GGAACATTCAAGCGTTGAAACCAAAAGTCGAGTGGCAGAATGTTCGACAAGCAAATACAG
CGTTACTTGAATCAGGGGTGACACTCATCGCGGTCAATGACCGCTTGGATGTGGCGACGA
TGCTCGATTTGCCGCTTCAGGAAACAGACATGTTATATGTCGTCTGTCATGACGATGTAT
TTGAACGATTATCGTAAGGAGTGAAACCATGCATAACGGAACGTTTATCCGAAAGATGAC
ACGCATGCAAAACGTGCAACGATGGGACGAATATGCCCCCCATTATCATGATAATGCAGC
GAGTCACAGCTTTCGTGTCGCGGTCTTCAGCTTGATCGCGGCTTATGTGGAAAAAGAGAA
CGGGCGTGAAGTCGACTTGCTCGATTTGCTCGGGAAAGCCATTTTCCACGATATGAATGA
AGTACAAACGGGTCCGATCATGCACCGGACGAAAAAAGAACCGACCTTGATCGGTCACAT
CGAGCGTATGGAACGAACAGCGAGTCTCGGTCTTGTCGAGCTGCTGTCGCAATCATTACG
TCCTCACTTTCATCGTTTCGTGGTGGAAGCGGAAGATGATTCGTTCGAAGGTCGAATCGT
GGACGGGATTGATTCGTTCGATGCGATGTTGTTCGTGCGACGAGAAGTCGCGCACGGCTC
TCCGCACTTTGATGACAAACTAGAAGAGATGAAAGCCGCACTCCGACATCATCCGATTGA
TTCGGTTCGCTGGCTGTTCGACCAGGTCGAGGCAGAAACGGATGTGTTGCGATTCATCGA
GAACGTCATGCGGATGGATAGTGTCCGTCGCTGGAAAGGTCGCTTTAACACGATTGACGA
CAACGATGCGATTCATGGTTTCCGGGCTGCCGCGCTCGGTATGTTCAGTGGGCTCTTAGA
GCGTGAGAAGTACGACGTCGATGTCGATGTCGCCGAACTCGTGGCTCGTCTTCTCTGTCA
CGATTTAGTTGAAGGGGTGACCGGAGACGTGCTCGGTCCAGTCAAACATTCGACGCAAGA
GACGGGGGCTGCGTTTGAGGCATACGAGCGAGCGGAAAGTGAACGTCTGCTTGGACTGTT
GCCTGAGTATATGCAACCGGCGTTCCGTCGATATATGGCTGACTCGAAAGACGATACGTA
TGAGGGAATGCTCGTCGATATGATGGACAAGCTTGATGCGCTCATCAAGATGAACATGGA
GCGGAAGATGAACGGGGCCGAGTATGAGGTCACGTATCGCGAGCAGCTCCGTAAAGTCCA
GATGCGATATGAGAATCCAAGCATGATTTTCTTCCTGGCGTATATCTTGCATGATTTAGA
CTATGTCACTAGTTAAAACCGTTTATCTTGAAGTCGCATACCTAAAAGGGTGCGGCTTTT
TTTATATCATTTATTGACATATATCATTTAACGATATATATTGAGTGTAAGAAATATATC
ATTCAATGATATAGGAGGTGGAAAGATGCCGCGAACGGACTCATTAGAGTTAGGGGAACT
GACGGATAGTATGTTTTATATCCTGTTGGCGCTCACGACGCCACGTCATGGCTATTTAGT
CATGCAATTTGTCGAAGAGACCACGCGAGGGCGAATGCAAATTGGTCCGGCTTCGATGTA
TACGATTATCAAAAAGTTGTTGAACGCCGAACTGATTGAACCGATGGATGGGGACGGAAA
GAAAAAGAACTATCGAATCACGAATAAAGGCCGCTCGATTTTAACGGATGATGTGAAGAG
ACGACAGGCGATGGTCGAAGATGCCTGTGCCATTTTGGATATGGAGGGATCAAGATGAGA
CAAAAGTATATGTCGAGCTGGGGATTGGCGTTTGCTGAAGAGCGTGAGATGCGGAAACTA
GAACGAATGGCGGCCAAGGGATGGCATTTGAAGAAGTTTGCCCCGCTAGGATACACGCTC
GTTGAAGGGGAACCGGAAGACGTTCAGTATAGTTTGGACTATCGTACTCGTCCAGACGAA
GACTACTTTGACCTGTTTGCGTCGAGCGGGTGGGAACATGTCACATCAACCGGGGATGAG
ATTCATATTTTCAAAGGAAATCGAGATGCCAAGCCGATTTACTCGGATGTCGAAACAACA
GAGGAAAAATATCATGACATGGAGCGTCAGATGGGAAGGGCTGCGCTCATCCTAGGTATT
TTATGGATTGCCCTCTTTTCGTTGTTTCAGTTTGATTGGCCAACCGTTGTCGAGACAATA
TTGATTGGGATTCAACTACTCGTGACGATCGGTCTCGTGTTTACAGGACTTCCGTACATC
GGCTACCGTTTCAAACGCAAACGAATTAGCCGGGAAGGATGACTAGGCGGATGGCACAAG
CCATCCGTCTTTGTTTCGTTCGACTGAACTATTCGAATGAGAAATAGTTAGGGAGAGAGA
ACTGTTTTTTAGTGTCTATCTATGCAACAAAATCAAAATCCTTCACAATAATTAATGCAA
GCGTTTTCGTTAACTATTTGAGGAGGAATGAAGGATGTTGAAGAAACGACAAGGGATTGC
TGTCCTAGCTGGAGTGACATCGATTGCACTGCTTTCAGGGCAACCGGTCGCACAGGCAGC
GACCCCACAGAACGGTACGATGATGCAATATTTTGAATGGTACGTTCCAAACGATGGGCA
ACACTGGAACCGACTCTCGAATGATTCGCAGCATTTGAAAGACATCGGGATCTCCACGGT
TTGGATTCCGCCGGCGTATAAAGGGACGTCTCAAAATGATGTTGGATACGGGGCCTATGA
TTTGTATGATTTAGGAGAGTTCAATCAAAAAGGGACGACTCGGACAAAGTATGGAACAAA
AGCGCAGCTACAGTCGGCGATCTCCAACTTACGCGGGAAAGGGATTGGCGTATATGGGGA
TGTCGTCATGAACCATAAAGGCGGAGCGGATTATACCGAGTCCGTTCAAGCGGTCGAGGT
CAATCCTTCTAACCGAAATCAAGAGACGTCTGGGGAATATGCCATTTCTGCCTGGACGGG
ATTCAACTTTGCGGGCCGCAACAATACATACTCCCCGTTCAAGTGGCGTTGGTATCACTT
TGACGGGACTGATTGGGATCAGTCACGGAGTTTGAGCCGTATCTACAAATTCAAGAGCAC
GGGTAAAGCATGGGACAGTGAAGTGTCGGGTGAGAACGGGAACTATGACTACTTGATGTA
CGCCGATGTCGATTTTGAGCATCCGGAAGTACGTCAGGAGATGAAAAACTGGGGGAAATG
GTACGCAGATTCACTCGGATTGGACGGCTTCCGACTTGATGCGGTGAAGCATATCAATCA
TTCATACTTAAAGGAATGGGTGACGAGTGTTCGTCAGGCAACCGGAAAAGAGATGTTCAC
TGTTGCGGAGTATTGGAAGAATGACTTAGGGGCCATCAATGATTACTTGGCCAAGACGGG
CTACACTCATTCCGTATTCGATGTACCACTCCATTACAATTTCCAAGCGGCAGGGAATGG
TGGCGGTTACTATGACATGCGGAACATTTTAAAAGGTACGGTCGTCGAGCAGCATCCTAC
ACTCGCTGTCACCATTGTCGACAACCATGACTCACAACCAGGGCAGTCACTGGAATCAAC
GGTCGCGAATTGGTTCAAACCGCTTGCCTATGCGACCATCATGACACGCGGTCAAGGATA
TCCAGCACTCTTCTACGGAGATTATTATGGAACGAAAGGGACGACGAACCGTGAAATCCC
GAATATGTCAGCGTCGCTTCAGCCGATTTTGAAAGCGCGTAAAGATTTCGCCTACGGCAC
ACAACATGATTACATCAATCACCAAGACGTCATCGGGTGGACACGTGAAGGGGTGACGGA
CCGTGCGAAGTCTGGTCTTGCGACGATTTTGTCGGACGGATCAGGCGGGTCGAAATGGAT
GTATGTCGGAAAACAGAATGCAGGGGAAGTGTGGAAAGACATGACAGGAAATAACGGACG
TCTCGTGACGATCAATGCGGACGGTTGGGGCGAGTTCTTCGTCAACGGTGGCTCGGTTTC
CATCTATACGCAACAATGAATCAGTTAGACTTGTCTCTAAAGATAGGGGTGAGTCTTTTT
TCTGAATTTTCACCACATAAGTTTTATACGTGATATAATGACCTAGTGTTAATTCTTGAT
AGGGAATACTTCCGATCCATGAATTCACATTGAACAACGTTGGTTGTTGGTTTTATCTAT
ATTTTTGCGTTGTGACGCTGTTGAATTCAAGGAGGTTGTTATGAGTAAAGAAAAGATTGC
CCAATTAAGAAAGCACGTCTCGCCGTTTGAAAAGTCCGATATTCGGATCAGTGTGCGGCA
GATGATCAATACGATTTTACCGTTTCTCGTATCGTGGTTTTTAGCGTACCAACTACTGAG
TGTCTCGATTTTCCTGACATTGCCGTTCACGCTGATTGCAGCAGGATTTGTCGTGCGGAT
GTTCATCATCTTCCATGACTGTACGCACGGTTCATTCTTTAAAAATAAGAAGGCGAACGC
CATTGTCGGAACCATCACAGGGGTCTTGACGTTATTCCCATACGAGAAGTGGAAGCGGGA
GCATGCGATTCATCATGCATCGAGTGGAAATTTGGATAAACGGGGTGTCGGCGACATCTG
GGTCATGACGATTGAGGAGTACATAGAAGCGTCAAAATGGACTCGTTTAAAGTATCGCCT
ATATCGTCATCCGCTCGTTATGTTCGGTCTCGGACCACTTTGGCTTATTCTCGTCACGAG
TCGTTTCAACCGAAAGGACGCGCGGAAAAAAGAACGACACAACACGTATCTCATCAATAT
CTCTCTCGTCGTCCTATATAGCGCGCTCATCTATCTGATTGGTTGGCAAGCGTTCTTGAT
CGTTCAAGGCACGACGATGTTCATCGCCGGTGTGCTTGGAATCTGGTTGTTCTATGTCCA
GCATACGTTTGAAGATTCATACTTCGAAGATGAGCAGGAGTGGGATTATGTGAAGGCGGC
CATTGAAGGAAGTTCGTATTATGAGTTGCCGAAAGTGCTTCAATGGGTGACGGGGAATAT
CGGATTCCACCACGTGCACCATTTGAGTCCACGCGTGCCGAACTATCATCTAGAGAAAGC
ACATACGTCGACACCGCCGTTACAACGGGCAACGACAATCGGACTGTTTTCAAGTTTGAA
ATCGTTACGCTACAAATTGTATGATGCGAACAACAAAACATTCGTCACGTTCCGAGAAGT
GCGCCATCTGTTGCGCCGAACAAACACGGCATAAAAAAAGATTGTCCCTGATCAAAAGGG
ACAATCTTTTTAGCGTTTCCAGACCCATTCATCACTCTCGTACTTCTTGACGAGCAAATC
GATTTCGGCTTGCTGTTCTTTCGTGAAGACAAGCGGTTCGAACGTTAACGAGAACGCGTC
CTTGAAACCGGTCTCGAATGCGGCCGCTACTTCGTCAAAGGAAACGAAACGCTTTAACGT
GTCGTTCAAGGCGACGGCTTTTTCGCTGAAGCGGGTTTTGGCTTCGTGTTTCTCCGTCTC
ATCCATCGCGAAACAGTCAAATAACACCTCATCATCGACGGAGAGAGGAATCGAACCATG
TTGAAGCACGGCCCCTTGATGGCGCACTTGTGCACTACCCGCGATCTTCTTCCCGTCGAC
AGCAAGCTCATAGTATGAAGCAGCATCGAAGCAGACGGCCGATTTTGGTTTGCGGAGCGC
TTCGCGATCCTCTTCCGTCAATGGTACCGAAAATTCGGCGGGGACGCCGAGTTCGTGATA
TCCGCGGCGAACCCCTTCCGTGAGTAGGCGATAGCTCTCGATGATATTCGTCGGGAGGGC
AGGGGTCGATTCAGGCAAGATGACGCTATACGTCAACTCATCCGCATGCAACACGGCACG
TCCCCCTGTTAAGCGACGAACGACCGGAATATTGTTCGCTTTGAGGGCGTCCCGGTCCAA
GTCACGCGTCGCTCGCTGGAAACGTCCGACGCTGATTGCATGAGGTGCCCATGAATAAAA
ACGAAGCGTCGGTTTGAGCTCTCCCTTCGCGACCCAATTGGCGATGGCTTCATCAATCGC
CATATTTTCGGCCGGGGAAGTCGATTCAGTTCTAAGTAAATGCCACGTCGTACCAGTCAT
AATCTCTCTTCTTTCTGTTAGTCGATTGGCAACATCGTGTGGCGACGCGCCTTGTGTACT
TGCTCATCCGCATGGTATGACGAACGGACGAGTGGACCAGCCTCACAATGTGAGAATCCT
TTTGATAGAGCGATCTCTTTCAACTCGGCGAACTCGTCTGGATGGTAGTAACGTTCCACC
TCAAGGTGTTTCTTCGTCGGCTGCAAGTATTGACCGAGCGTCAAAATATCGACATTGTGC
GCGCGTAGGTCATCCATCGCTTCAATCAATTCCTCTTTCGTCTCCCCAAGTCCGACCATG
ATCGATGACTTCGTCGGGATATCCGGGTTCAATTCTTTCGAACGCTTCAAGAACTCGAGT
GTGCGGTCATATGTTGCTTTCGCACGAACTCTCGGTGTGAGGCGACGGACTGTCTCTAAG
TTATGGTTCATGATGTCAGGACCCGCATCAATCAACGTCTGCAAGGCAGAGAAATCACCC
ATCATGTCTGACGGGAGCACCTCAATCGATGTCTCCGGGTTCATGGCGCGAACCGCGCGA
ACCGTTTCTGCGAAGACGGTAGCCCCGTAATCGTTCAAATCGTCACGTGCGACAGCCGTG
ATGACGACGTGTTTCAAGTTCATGAGTCGAACCGATTCGGCGACACGTTTTGGCTCTTCC
CAATCGAGCTCGTTCGGTTTTCCGGTCGTGACGGCACAAAAACGGCAAGCACGTGTACAG
ATGCTTCCGAGAATCATGAAGGTCGCAGTCCGACGTACTGCCCAACATTCATGGATGTTC
GGACATTTTGCTTCCTCACATACCGTATGTAAATTTTTCTCGCGCATCATTTTCTTTAGG
CCGGTATACGTGTCGTTCGTGTTTAATTTAATCTTTAACCATTCCGGCTTACGCTTCAGT
TCCCCTCTTGCCACAATAATTTCCCCCTTTTTGAAAGTTAACCTGTATCGAATTGAGTTT
ACCAAAAAACGAATCAAAAACGAACCACAGAAATTATTGGTTTTGCCAATACAGTTCACT
GTGTATCAAAACAGAAACATTGTTTCAAAATGGTTACGCTTTCACTTGAACAATTGTTTC
TAAAAAGTGGAGTTGCTATACTGTTGTTGACCACCTGAATAAGGACCAAATGTAACTGAT
GCGATCAGGCATGGGGTGAACGAGCGTTGATGAGGCAACGCTTCTTCCTCCATGCCTTTT
CGTTTGGGGGTCAGCCAAATTTGACTAAGGGGAGTGGGAACATGAACAAGGCACTGAATT
GGACGGCAACACTCGGATTGACGACGGCATTGCTCGTCTCGTCGGTTCCAGCAGCAGACG
CGGTCGTGGCGGAAGGGACGCCGACGATATCGATTGACCAGCGCGTCAACACGAAGCTAG
AGTCGATGACGCTCGAACAAAAAATCGGGCAGATGATCATGCCGGACTTCCGATTATGGA
ACGGGGCGAACCATACATTTCTTGCACCGGAAGTGGCGCGTGTCATCGATCGTTTCGATC
TCGGTGGAGTGATATTGTTTGCTGAGAACGTGAAGGAAACGGAACAGACGACGAAACTCG
TTCATGATTTGCAAGAAGTCGTGAAACAAGATGCCAGCAATGATGTCCCGTTATTCGTCA
CGATCGACCAAGAAGGTGGGATTGTGACACGACTTGGGACGGGAACGAATTTACCGGGGA
ATATGGCACTCGGGGCCACACGTAACAGTCAATATGCCTATGATGCAGGGAAAATCATCG
GTTCTGAATTGAACGCACTCGGGGTAAACGTGAACTTCGGACCGGTACTTGACGTCAACA
ACAATCCCGGGAATCCGGTCATCGGCGTCCGTTCGTTCTCGAGCGACCCTGAACTAGTCG
GGGAACTCGGTTCCGCGATGACACAAGGTATTCAAGACCAAGGTGTTGCCGCAACGGCGA
AACATTTCCCAGGTCATGGCGATACGGCCGTCGACTCGCATTATGGGTTACCGGTTGTCG
ATAAATCACTCGACGAGTTGCGTGGTCTCGAGTTGTTACCGTTCAAACGTGCCATCACAG
AAGGAATCGACATGATCATGACGGCGCATATCGGGATGCCACAAATCGAGGACGAGGTCG
TCGAATCAGAACGCGGCACGTTCCCACTCCCGGCGACGCTTTCGGATGATGTCATCACGG
GAGTGCTTCGTGAGGAACTTGGATATGAAGGAATCGTGGTGACCGACGCACTCAACATGC
AAGCCATCGCAGACAATTTTACGGAAGCAGAGGCGGTCATCAAGACGTTCGAAGCAGGGG
TCGACATCGCGCTCATGCCGACGATTTTACGCTCGGAAGCAGATGTGATCAAACTCGAAG
CAATCTTTGAGGAAGTCATTGCGGCAGTGAAGGATGGACGTTTATCGGAGGCGACCATCG
ATGAATCAGTGGAACGCATTTTAAAACTGAAAGCAGAGCGTGGCATTTGGGGAGAAACGA
CGGACTCCACGACGCTCGAGATGAAGCTCGCAGAAGCGAATGCGACGGTAGGAAGCGCTG
AGCATAAAGTGAAGGAACGTGAAATCGCGGAGGCGGCAGTCACTCTCGTGAAGAACGAGA
AGAAGACGCTTCCATTCAAACCGAAAAAAGGAGACACGGTGCTCGTCTTGTCGCCAGCGA
AAGACCAAACGGATAGCATGGTGAAAACAATCAAGTCACTAGAAAAGAATGCAGGGAATA
TGAAAGACGTGAACGTCATCACGGCCAACTACTCAGCATCAACGCCGCGTCTAAATCAAA
ATCCGGCACTACGGCAACAAGTTGAGGTGGCTGACTATATCATCGTCGGTTCGAACGTGA
ACAACAGCGCGAAATTAAAACCGACATCAGCTGATCATTATGTACCGGCCGAAGTGTTCC
GTTATGCAAATGAGACAGGGAAACAATCGGTTTTACTCAGTTTGCGCAACCCATACGACA
TTGCCGTTCAACCGGATGCCCCGGCACATCTCTTAATCTATGGATTCAAAGGCGATCCGA
ACGGTCCAGATTCGGAGGCGGGCAACTTGAAGTCGGCAGGTCCGAACTTACCGGCAGGCA
TTCGTGCCATCTTCGGTGAAGTGAAGCCACAAGGGAAGTTGCCGGTAGATGTACCGAAAT
TTGTGGACGGTGTGTTCCAAGACGAAAATTACGCGCAGTTCGGTGATGGATTTAAAAACT
GGAATCGCTAAAACGAAAATGAGCTCGCCCGAAAATCGGGAGAGCTCATTTTTTCATGCC
TCGAAATAGGCGATGACGAGTAGACCGGGACCGGTGTGGGCACCGATGGCAGACCCGACC
AGTGTCTTCGTGATGTGCTTCGGTTCGAGATGTTCGCGGACTATCTTCTCGAACTGTTCG
GCTTTTTCTAGGTCGTCACCATGACCGATGAAGAGGTCTCCGTTCTCGACGATCGACTTC
GATTCGACTGTCCATTCGACCATCCGGCGCATGACCTTTTTATGACCACGCACCTTTTCA
ATCGGGACGAGCTTGCCGTCCTCGACCGTCAATAACGGTAAAATCGTCAACAAGTCTCCG
ATGAAAGCACTCGCCTTCGAGACACGTCCGCCCCGCATCAAATATTCGAGCGATTCGACC
GTGAACAAGTGGCGGACTTTGCCGACGAGTGAAGTAGCATACGTGACCGTTTCTTCGTAC
GTATGGTCTTGTCCGTACTCTGCGACCGTCTTGACGAACAATGCCTGTCCGACAGAGGCG
GTCCGTGTATCGAGAACCGTGAATGTACTGTCTGGATATTCTTCTTTCAACATTTCGCCG
ACCATGACAGCGGTTTGGTATGTACCGGAGAGTTCTCCGGAGAAAGCGAGATATAAGAAC
GGGATTCCAGCCTCGAGATGCTGACGGAAACAGTGTTCGATTCGTGACGTCTCGATTTGG
AACGTCTTTGGCGTCTTACCCTGACGCATCGCATCGTATACTTCTTTCGGTTGAATCGTT
TCGCCGTCTAAAAATTCTTCGTTGTCGATGATGACACCGAGCGGTAAAATCTCAAGACCG
TATTCGATGATTTGATCGTGTGTCAAATCGGCCCCGGTGTCTGTGATCAGTTTAAACATT
GGATGAATCACTCCTCTGTTAGTTGTTGTTCAATGTCGCGTAACGGTTCATTCCGTTTCC
ACATGCGTTCGAGCTGACTTGCAAACATCGTTTGCTCGTCTGCCGTCAGTGCCGCGTTTT
GAAGCGAACTGACAGTGGAAAGAACGCGGTAGGCTCGAGTGAGGACATCTTGCACGGTAA
GCGGGATTCCAAGCAAGTCTTCAAGCGAAGCCATCGTTTCCGGTACAATGGTAGGGTACG
TGAACTTTGTCACTTCTCCTTGAATAGCAAGGTTGTAAAAGTCACGGATGATTTCAGCAC
GTGCGCTCCCGCTCTGTCTTACGCTCAAGTAAATTTGAACGGCGACACCGCCACGGACGC
GTCGTTGCGAAATCCCAGCGAACTTTTTGCCGTCGATCGACAAGTCGAAACTTCCAGGAC
AGTATGAGCCGACGACTTCACCGGGGACGATGTCATTCGTGACGTCTTGGAACATGTGTT
GGATGAGCGAGGTCATAGCCTCATAGCCGCTGTCGATTTGAATCCCGTCCTTCTCTGGTA
AAATTAAAGAAAGGTTGAGGACGTCATCGTCTAGCACCACGGCTAAACCGCCTGAGTTTC
GGACGACGGGACGGAATCCATGTTCATGTAAATAACGAATTCCCTCTTTCAAATGAGGCA
GCCGAGCATCCTGGATTCCGAGTACAATCGTATCGGTGTGCACCCATGCCCGCAAGACGG
CACCTCGTTCTTGCGTTGACGCACATAACGTATCATCGGTCGCAAACGATTGTTCCGCTT
GAAACATCGTGCCAAGACTCGACTGATCGATGATGCGATAGCTCGGTTGTTGTAACAATG
GATGGATCATATACATTAATTCCTTTTCACAAAAAATTTTCCTCCTCATTATAGCATGGA
GGGAACGATTAGTTTGAAGTCGAATCTAGAACATAACGAAACGTAGGAGGGCATGTCATG
TACTCGTCTCGAGGACAACTATCTGGATCGAAAGTATTCAAGGATCCGGTACATCGATAT
ATTTATGTTTACGATCACCTCATTTGGGAGCTGATCAATACAAAAGAGTTTCAGCGTTTG
CGTCGCATCAAACAACTTGGAACGTCATTTTTGACGTTTCATGGCGCGGAGCACACGCGA
TTCCATCACTCGCTCGGCGTATATGAAATCGCACGCCAGTTAATCGATCAGTTCCAACAG
TACCCGGAATGGGACGACCGTGACCGGGAGCTACTGTTGGCGGCGGCGCTCTTGCACGAC
GTGGGACATGGTCCGTTTTCGCACGCGTTCGAGCACGTCTTTTCCGTTCGGCATGAAGTG
TGGACGGAGCGCATCATTTTAGGGGAAACCGAAGTGAATAAGGTGTTATCTGAGATGGGT
GTCGGGTTTGCGGAAGAAGTGGCCTCCATTATCAACAAGACGCATCCGAATCGCTTGATC
GTCAATATGCTCAGCTCACAGCTTGATGTCGACCGGATGGACTATTTGTTACGCGACGCT
CACTTTGCGGGTGTCAGTTATGGAAAGTTTGATTTAGAACGCATGTTGCGCGTCTTGCGT
CCGGATGAAGACCAAGTCGTGGTCAAGCAGTCTGGGATGCATACGATTGAAGACTATATT
ATGCGTCGCTATCAAATGTATTGGCAAGTGTACCTTCATCCGGCGACACGGTCGAGCGAT
CTCCTCTTGAAAGCGATTCTTGAGCGGGCACAGGAGCTCTATGAGAGTGGCTATGAGTTT
AACATGACGCCGAAACACTTTTTGCCGATCTTTGAACGCACCGGTATGTCACTCGAACAA
TATTTGAAATTGGATGAGACGGTCGTCTACTTCTATTTCCAAGAATGGATGGAAGAAGAC
GACGCGATTCTAGCCGATTTGGCGAGTCGATTCGTGAATCGCCGATTATTAAAATATAAA
AACTTCCCGGAAGCGAATCGTGTCCGTCATATGGAGCGCTTGCGACAGACGATGGAGACG
ATCGGGCTTCCACCAACATACTATCTGCTTGAAGATCAATTGAGTCAATTGCCATACGAT
TTATATAAAGGACAAGGTAAATACGAGGGGATTTATCTACAGATGAATGACGGGGAGCGA
AAAGAGATTTCAGAGGTCTCGATGCTCGTCCAGTCGATTTTGAACTCGAGACAATCGGAT
GAAAAAATTTATTATCCGGAAGATGTGTTGTTGAATTTAAAAGATTATGCGAATGAAAAA
TCGTGGATTTTATCGACATTGAAGGACGATTAAACACGCAAAGGGGCGTGACACGATGGA
GATTGCGACACTGATTGGTGGAATCGGGATTTTTTTACTCGGGATGACGTTACTGACAGA
TACGCTCAAAAAATGGGCTGGTACACGATTGCGTCATCGGTTGAATCAATTCACCGACGG
CTCTTTATCAGGGGCGACTCTCGGCGCAATGCTGACGACCCTGTTTCAATCTTCTTCGGT
GACGACACTGATGACGATTGGGTTTGTGAGCGCGGGGCTTCTCACGTTCACGCAATCGTT
ACCTCTCGTAATTGGCGCAAACGTAGGCAGCGCGACGACGGGATGGATCATTGCCATCCT
CGGCTATAACTTAGACGTGCGCCAGTTGTTTTTGCCGATCATTGGAATCGGGATGGCGTT
CCGTCTCTCTCGTCCACGCCTTCGCCGAGTGGGACTGTTGCTCGTCAGTATCGGGTTGAT
TTTTGTTGGGATTGGGACGCTACAAGAAGCGATGCGGGATGTCGTCACGTTCTCGTTTGG
CTCGGCCGGTGAGATGACCGTTCTGCATCAGGCACTTCTAATCGGAGTCGGTTTTTTGAT
GACCGCCGTCCTTCAGTCGTCGACGATTGGACTCGTGCTAACGATGACGGCTCTCGCGAC
GGCGGCGATTTCACTCCCGCAAGCCGCTTATTTGGTGCTTGGTCAAAGTGCGGGGACGAG
CCTCGTCGTGGCACTCGGTTCAATCGGAGGCTGGAAATCAGCCCGACGCATTGTATTGGG
GCATGCCATCTACCACGTGTCAATCGTCCTCATTGGATGGCTGACGTTCCCTGTTCTCTT
CGAGGTCGTCAATCGAGTAGCCGATTGGTTCAACTGGAACGACTTATTACGTCTCGCCTT
ATTCCATACGACATTCCATCTACTAGGTGTGATCTTATTCCTACCATTTTATCAAACGTT
CGCACGGCGATTACTGAAGTGGGTTCCGAGTCGCTCCGAAAAATTGACACGTCTGCTTGA
TACAAACATGTCACAACTCCCGACGGTCGCTCTTGAAGCGGCACGACGTTCCTTACTTGA
AATCGAACGTTATTTAGGGAACGAGACCGAGTTTCTCGTCCGTGAGGGACGTCTTCGTGA
AGATGAATTGACGCTCGTCGACAAGACGTTGAGCGATGTCCGTGTCTTTTTGAGCACGAT
ACGTCTTGAAGATGAAGGAAAGCAAAATGATTATGGGCAACATCTATCCCTTTTGCATAC
GATCGATCATCTGGAACGCTGGTTATATGTCTTGCGAGAAGTCGAACCCCTCCACGCACT
TCGGGATACCGACTTTTTAGCGGCACGAGAACTCGTATTGCATGAGCTTGACCTTGTGAA
TCAACTGAATCATCATACGCCACCAGAGGATTCGAAGCTGTGGAAACAGGCCTCAAAACA
ACTGGCGGAATATCGGAAAGCACATCGCTCGGAGCTGCTAGAAGAGACGGCGGCGAATCA
GTTGGAGATGGACCAGACGATACAAAAAGTACAAGTATTGCTCTGGCTCGACCGTATCGG
CTACCACATCTGGCGAGCGACACGTCACTTGATTAAGCCGACCGTACCGAGTGAACGGTT
CGACGTGAACCGAGAAGACTAGAACAAAAAACGGACTCCATATCAGGAGTCCGTTCGTCA
CTTACTTCTTATCTGCGTGCATTACACCGGCTTGTCCGTAATGTGTCGCATCCATCTCTT
CGATGAAGACGGTGATGTTTTCTTTTGGCGCATTCGTCGTTTCGGAGACGGCATCCGTCA
CTTTTTCAATCAACGCGCGTTTTTGTTCCACGGTACGGCCCGGGAGCATTTTTACAGTTA
CATAAGGCATGGTCATTCCTCCTTTGCTGAAGTCTCTTTCATTGTAGAGAATCCCCTTCC
TCTAGAAAAGAAAATTCTCATTTACCGAGAAACATGAGCTCACTTTTACCGGATTTGGGG
TAATAAACAAGACAGAGCGAATGTAGGAGGAATCGGGATGAAGTGGAAAGGAAGACAACA
GAGCCGAAACGTCGAGGATCGACGTGGCCGTAGCATCGGAGGGAAGGGGATTGCCGGGGT
CGGGGGTGGTCTCGGATTGATTCTCGTCATCGTCTTTACATTATTGAATGGGGGAAGCCC
GACGGATCTCGTCAACAACATCGGAATCGGGGAACCTCAATCGGAGGGGACGTATACGGG
AACTGCTCGTGAAGAGGAGATGGCAGATTTCGTAGCGGTCGTCTTGAAGGATACAGAAGA
AGTGTGGACAGACATCTTCGCTGAAAATGGGATGACGTATGAAGAGCCGACGCTCGTCCT
ATTTTCCGGACAGGTTGAATCCGCTTGTGGTATTGCTGGCTCGGCTGTTGGTCCGTTCTA
TTGTCCCGGCGACCAAAAATTATATATCGATTTGAGTTTTTATGATGAACTGAGTCAACG
TTTCAATGCACCAGGGGATTTTGCGATGGCTTATGTCGTCGCCCATGAGGTCGGGCATCA
CGTCCAGACGCTTCTCGGGACGACAGAAGAAATCATGCCGCTTCGGAACGAGATGAGCGA
GACCGAATTCAATCGCTATCTCGTCCGCTTTGAGTTGCAGGCAGACTACTATGCAGGCGT
ATGGGCCCATCACGCGCAAGGGTTAGGGTATCTTGAAGCGGGGGACGTGGAAGAAGCGAT
GAATGCCGCGCATCAGATTGGCGATGACACGCTGCAGCGTCAGGCACGTGGATATGTGAC
GCCAGACTCGTTCACACATGGGACATCGGAACAACGCATGCGTTGGTTCGAGAGAGGATT
TGAGAACGGATCGATTCAAGGTGGTGACACGTTCAATACGAACAACTTATAGATCGGGCG
TACGCTCGATCTTTTTAGGTGATTGGAATATGGGGAAGGAATCCGCTATCATAAAAGAAC
AACAGTTGCAGGAAGGGGATGACCAAATGGAATCCTTACTTACGAAAATTGATTTAGCGA
AAGAGGATATGACAGCGGTCGAAAAGAAGATCGCCGACTATATTTTGTCCCATTCAACGC
TCATTCCAAACATGACGACAAAAGAGCTTGCGCAAAAGACGGATGTATCCGAGGCGAGTA
TCGTTCGTTTCGCACGAGTCGTCGGGATTGATAGTTTTAAAGCGTTCAAGCTCGCGCTCG
TGAAAGACTTGGCTGTCACGGAGACGACGCTGACGGACTTCAACGTCCTCCAGCAAAAGG
ACACGCCGTATGACTCGTTCCAAAAAGTCATCCATGTGAATAAAGGAGCCATCGAGGCGT
GCGCCGAAGCGATGGACAAACGAGAACTTGAACATGCGGTGGACTTGTTCGCTCGTGCGA
ACCGCGTCATCTTTTACGGAGTCGGGGGGTCTTCGACGGCGGCAATTGATGCGCAATATA
AGTTCACGAAACTGGGATATGCGGCCACGACCTCTCCCGATTTTCATTATATGTTGTCGC
TGATTCCGCATTTAGGAAAGTCTGATGTATTCGTCGCAATCAGCACGTCCGGTCGAACGA
AAGATGTGCTCGAGCTCGTCCGATTTGCGAAAAAGAAACGTGTTCCGGTCATCGCCATCA
CGAACCTCGACAAATCACCGCTTTACCGGGAAGCGGACGTTCGACTCTGTACGCCGAACG
TCGAGAGTGACTTCCGAATCGCCAGTATCGCCTCACGGATGACACAATTGACGATTGTCG
ATACGTTATATATGGGACTCCTCCACCGGAAGGGAGAAGGCTTGATTGATCGGTACGCAG
AAGCTCGAGATGAGATGGTGAAACTACGCCGATGATTCGACCTTATACGGCTGAAGATCG
TCAAGAATTGCAACGCTTTCTGATGGATCAACGCACATTCGCAAGATTGAATGAACAGAC
AGTCGAGATGTTTCGTGACGAGAACGTGACGGATTTTGAAGCGGATGGCACCGTCAGTCT
CATTATTCGTGAAGATGGACGGGTTGTCGCCATCGCGGACCTGTTGAAACGACATCCCGT
GGATGGCTCGCTTTGGCTTGGTTTGTTCGTTGTCGAAGAATCTCTCCATGGGACAGGTTT
GGCGCAAACGTTGTATGAACAATTGGAAGACCAATATATGCGCCCGTATCAGACGGTATT
TCGATTAGGTGTCCTTCCAAACAATCTCCGCGCTCGTCGGTTCTGGGAGCGAAACGGATA
CGTGTATGAGAAGGATTCGATCACGAATAAAGGAACACGCGTGCACGTCTTGAAAAAACG
ACTCATTCGTTCAGAGTGAGTTTTTCTTTAAAGTTTATTTGAAATTAAATTTCATAAAAA
TTAAATTATAAATTGACTTTAAATTTCAATATAGTACGATTAAATCATAGAGAAGAAAGG
ATGGTGGCGATGCTAGATAAACTGGCTACAGAAAGACGGAATGAACGAACGATGCACCTG
GACGAGATGTCGATTGAGGAACGATTGGCGATTATGAATGCAGAGGATCAACAAGTTCCT
CAAGTGATTCAAGAGCAACTTCCGGTCATCACAAAAGTCGTGGAGCGAGTCATCGCATCC
TTTCGTAAAGGCGGTCGCCTGATTTATATCGGTGCGGGCACGAGTGGACGTTTAGGGATT
TTAGACGCAGCGGAGTGTGTGCCAACTTTTGGAGTATCACCCAATCAAGTCATCGGACTG
ATTGCCGGCGGCGAACGCGCGCTCATTCAAGCCGTTGAGGGAGCAGAAGACAGTAAGGAA
TTGGCGGTCACAGATTTGAAAGCGCTTCATTTGAAGGCAGAGGATACGGTCGTTGGGATT
GCAGCGAGCGGTCGAACGCCATATGTGGTCGGAGGTCTCGATTACGCACGAGAACTCGGT
GCCACAACAGCTTCAATTTCATGTAATCGCGATGCGGTCATCAGTCGACATGCGGATTAC
CCGATTGAAGTGGAAACGGGACCGGAAGTACTGACCGGTTCGACGAGATTGAAGGCGGGA
ACAGCACAGAAACTTGTCCTCAACATGATTTCGACGACGTCGATGATTGGAGTAGGGAAA
GTGTATCAAAACTTGATGGTTGATGTGCAACCGACGAATGAAAAGCTAGAAGTGCGTGCC
AAGCGGATGATTGCAGAAGCGACAGGGGTCGACATGGAAATGGCCGCGCGTTATTTTGCT
TCATCCAAGGGGCACGTCAAAACGGCGATTGTCATGATTTTAGCGGACGTCTCTTATGAG
GAGGCTGTCAAACGATTAGAGCGCGCGAACGGATTCGTCCGCGAGGCGCTATAAGGGGGA
AATCGAGATGAAGAAAGAAGAGGTTTTAGCACGGGATATCCTCGCACATGTCGGGGGGAA
AGAGAACATCCGTCAACTCGCGCATTGTATGACACGTGTCCGATTGACGTTGAAAGATGG
GACGAAGGCAGACATTGATGCGCTGAAAAAGATTGACGGGGTCATGGGTGTCATCGATGA
TGAGACGTTACAAATCGTCGTCGGTCCAGGTACCGTAAACCGGGTCGCGGATTATATGAG
CCATGAGACGGGGCTTGCCATCGGGGAAGAATCGGTAGATGCGAACTTGACGTTAGAGGA
ACGTGCGGCGGTCGAACGCCAGAAGGTGAAAGAAAAGCAAAAATCACCGTTCAAACGATT
CCTTCGCCGCCTCGGAAACATCTTCATTCCGCTCATTCCGGGACTTGTCGCATCGGGGAT
CATTAACGGGGCCGCGAACTTTGCTGTCAACGCCGGCGTCGACCGGACGGAGACGTGGAT
GCAGATTCTACTCGTGCTCGGTAGCACGGTCTTCGCGTATTTGGCCATCCTTGTCGGTTG
GAACACGGCAAAAGAGTTTGGAGGAACGCCGGTACTCGGGGCGATTGCCGGGGGGATCCT
GTTCAACCCGCTCCTCGCGGACATCGTCATTTATGGGGAGCCGCTCGTCGTCGGGCGTGG
TGGATTATTCGGTGTTATTTTTGCCGGTTGGCTTATGACGTATATCGAGAAGCACATTCG
TCGCTTCATGCCGGTATCCATTGATATTATTTTCACACCACTCTTTACTGTTCTCATCGT
TGGATTTACAGCGCTCTATGCAATCATGCCGGTCGCTGGCATATTGTCAGACGGTATCAT
GCGAGGAATCAATGCGACGCTCGAATTCGGGGGACCCGTCGCAGGGGCACTCTTGGCAGG
ATTCTTCTTACCGCTCGTCATGGTCGGATTGCATCACGGGTTGACGCCGATCCATTTGGA
ACTGTTAAATACGGTCGGGACGACGGCCCTTCTCCCAATCTTGGCGATGGCCGGTGCGGG
TCAAGTCGGTGCTGCGCTTGCCATTTTTGTGAAGACGCGCAACCCACGCCTTCGTAACAT
TATCAAAGGGGCCATTCCGGTCGGGTTCCTCGGAATCGGGGAGCCGCTCCTATACGGGGT
CACGCTTCCGCTCGGACGTCCGTTCTTGACAGCGTGTCTCGGAGCTGCGGTCGGTGGGGC
TTTCCAAGCGACAATGAAGACAGCGGCGCTCGGAATCGGTGTGTCCGGTCTATCGCTCAC
TCCGCTCATTGATAATGGCATGTATTTGACGTACATTGCCGGACTATTGATTTCATATAC
GGCAGGTTTCTTGTTCACTTATTTCTTCGGCTTCAAAGAAGAGATGGCGGACGGGATTTG
ACAAACAAAGATGGCTCGAGTCGAGTCATCTTTTTCTCTACTTTTGGAAAGGTGGATTCA
CATGAGAGGAATTTCGGTTTACTTAAGTGAGGAACTGACGTCTGTGTACATTGATTGGAT
CGAACGTATGCGAGAGAGCGGGTTTGCGAGCATCTTCACGTCGCTCCATATTCCGGAAGA
CGATTCGACAACCTATACGGAACGACTTCAGCAATTAGGTGTGTTGGCAAGGCGTCTAAA
GATGGAACTCGTGGCAGATATCGCCCCATCGTCTCTACAGACGCTCGGTAAGACCTGGGA
CGATGCGCATACGCTGTTGGAGTGGGGCGTCACCGGGTTACGTGTTGACTATGGTGTCAC
ACCGAAACAAGTGGCAGATTTGTCACGACATATGATGGTCGCCCTCAATGCGAGTACGCT
CACGGAAACGGAGCTTGAAGAGATGCATCGGTATGGATTACAACGAGAACGCGTAGAAGC
GTGGCATAATTTTTATCCTCGTCCGGAAACAGGACTCGAGCGTTCTTGGTTTGATGAAAG
AAACGCCTGGTTACATGCGCAAGGAATACGGGTACAAGCATTCATCCCTGGAGATGAACG
GTTACGTGGCCCCCTTCATGAGACATTACCGACACTCGAGATGCACCGCCACCAATCTCC
GTTTTCGTGTTATATCGATTTACAAGCGACGGTCGATCGAATCTTGATTGGAGATCCGTG
TATATCCAATCAGACGATGCGACAGTTTCGGGAGTACGACGAGGGCGTCATCGTTCTTCG
AGCGACCACACGAAATCATGATGATTTGGTTCCAACAAGTCACACGAATCGGATGGACCC
AGCCCGGGACGTCATCCGTTCGGTCGAATCGAGAGCGTATGGACGACCTGGGGACCATTT
GATTCAACCGCGAGATACAGAAGAACGAGTGCTCGGCAGTATCACGATCGACAATGAACG
TTACGGTCGTTATGCAGGGGAACTGCAAATAACGAAGCGGGATTTGCCGGCAGATGAGCG
CGTCAATGTCATCGGAAGGATCATTGAAGAAGATCGTTCATTAATCCAACAGATTGGTCC
AGGAGGACGCTTTCAAATCGACTGGGTGTGACTCAGGATTGCCACCATCCTATGTCATTG
TGTACAGTAGAGAGGGAGGGTGGAACATGAAAGACATTAATTTTAATATTATTTCAGACG
ATGCGACGGACGGACACGGTGGTTTTGGCGTCGGTTCGCTTAGTTTAAATAACATGTCTC
CGGTCATCATCGATGTCGAAGAAGGCGTTGCAACAATCGATATGGGAGCGATGCACGCCA
AGTCTGCCATCGAGAAACGGATTAAGTTTTTGACGGACCCGGAAGCGGTACCGAACGGGA
AACCGTATTGGATCGTGTGGGTGACGGTCGGTCGAAAACCGGAAGGCTTTTATTATGGTG
GTGTCGCGGCATGTGACATGTTAGTTGACGTGGAAGCGAGACGGGGTTATAAATTATTAC
CGTATCACGTCAATCAAATGGACAAATCGTTAAAGGGTCGGATTTTAATCGACATGATGG
ACGCTCCGTCCCGCGACGTTTTAGCGAACTTCTTACAAGAACATCGCCCTGAGATTTGGG
CAAACTCGACTGAACTTCATGCAGAGCTCGAGCGCTTAGGCGTCGAGTAAAAAGATTGGA
CGAATTTTCGTCTCCAATCTTTTTTGTTTCGCATTTTTGGGAGTAACAGGAAATTATGTA
ACTGAAGAGATATTCAGTTGTAATTGTATGAAAATTCAGTATTATGATATACTGACTACA
TTGTGAAAAAAAGAAAGGGTGATACGATGAGCGAAACGAAAAAAATCTTAATCGGTCTCG
CGCTAGGTGTTGTTGTTGGTCTCGGATTGGCGGGCTTGCCGGATAATGTTTATGAGATTG
TGAATCCGTATATTTTATCTCCGGTCGGAACGATCTTTTTGAATTTAATTAAAATGTTAG
TCGTACCGATTGTCTTCTTCTCGATTATTTTAGGCGTCATGGGTCTCGGGGACCCGAAAG
AACTAGGTCGAGTCGGGTCGAAGTCGATTCTGTTCTTCTTAGCGACGACAGCGCTCGCGA
TCATGTTAGCGATGGGTGTTGCATCCGTCTTACAGCCAGGGGAGCGTGGGGACTTCCCAA
CGACAGGTCTTGAATTTGAATCAACAGCGACCGAGGAATCGTCTAATATCGTACAGACAT
TCGTCAATATGATTCCAACGAATCCGATTACGGCGCTCGCTGAAGGAAACATGCTTCAAA
TCATCGTCTTTGCGGCATTGATTGGGTTTGCGTTGATTGCCCTCGGGGACAAGGCGAAGA
CGTGGCGTCAATTCGTCAAACAAGGCGATCGCATCATGATGTACTTGATTCATCTTGTGA
TGAAGCTCGCTCCATACGGCGCATTCGCATTAATTGCTTCTGCAATCGGAGGCATCGGTC
TTGATGCCGTCGTCGCGATGGCGTGGTATATGATTGCCGTCGTCTTGACGTTATTCTTGC
ATGCCACGATTGTCTACGGGGCAGCAGTATATTTCATCGGGAAGATGAGCCCGGTCTTCT
TCTTCAAGAACTTCTATGAGGCGATGACCTTTGCGTTCTCGACATCTTCGTCGAATGCGA
CGCTTCCGGTATCGATGGAAGTCGCGCAGACGAAACTCGGTGTGCCGCGTTCGATTTCAT
CGTTCGTGCAACCACTCGGGGCAACGGTCAACATGGACGGAACGGCGATCATGCAAGGGG
TTGCGACGATTTTCATCGCGCAAGTGTTCGCTTCTGACTTAACAATGACTCAGTTGTTGA
CGGTCGTCATCACGGCGGTCCTCGCTTCGATCGGTACAGCGGGTGTACCGGGAGTCGGAC
TTGTCATGCTTGCGCTTGTGCTTCAGTCAGTCAACTTACCGGTAGAGGGAATCGCCCTCA
TTATCGGGGTCGACCGTATTCTCGATATGCTTCGCACATCTGTCAACATCACGGGGGATG
CGGCATGTGCGGTTGTCGTTTCGAAATTGGAAGAAAAACATTTACCACCAGTCGACGAAG
ACTCGTGGGATGAAGCAGGCGCGACCTCTTCATCATCGCTATGATATAGTGAAGGACCAT
GACAACATGTCATGGTCCTTATTTTGTGAAGAGAAAGAGTGATGATTATGGAATGGGAAC
TGCTCCCGCTCCCTTTATTTTTGATGATCAGTATTTTACTGAATAGTGTGATTGCGGTCG
CCGGTGTCCTCCCTAGTGCTTTTTTGACAGCCATCAATGTGAGTGTCCTCGGTCTCGTGC
CGGGCATCCTCGTATCGATTGTCGGGGAGGCAGTTGGCGCCGTCGTGAGTTTCATCCTTT
ATCGGAAAGCCCTACACCGTTATGTTTCTCCGAATGGTAGCCGATTCCAACGGCTTCGGG
AGTCCGAAGGAGCCGAGGCTTGGTTTCTCGTCCTCGGGATGCGTCTTATGCCATTCGTTC
CTTCTGGTCTCGTCACGTTATCGGCGGCGTTCAGTCGCATGACGCTCGCCTCGTTCGCAG
TAGCAAGTACGATTGGAAAGATTCCTGCCTTGATTATGGAAGGACTGGCGGTGACGGCAG
CGATGCAGTTAACGATTGGATGGCAATTGTTTTTAGTTGGTGTCGTCGCCATGACGTATC
TTGTTTGGCGAATGCGTCAAAGGAGTGGCGAGAAAATGTGACAAAACGCTTCGACGAAAC
GTTTGCCGGTCGTCTTTTTCCGCAGCATGGTCCAATCGATTAAAATGGATTCATCAAAGT
CCTTTAGAAATGCCTCGTGCAGTTCTTGAATGGATGTAGTATCGAATTGGGCAATCATCA
TCTCGTGGTTGAGAAACATACTACGAAAGTCGAAGTTGGCTGATCCGACGAGGGCAACGT
TACCATCAATCAGTAGTGTTTTCGCATGGATGAAATGGCGGTTGTATTTATAAATTTTGA
TATTGCGCTTCAACAGTTGTTCAAAATAATACTCGGTCGCATGAAAGCTGAACCATTCGT
CTCCTTTGCCCGGTACGACGATTCGGACATCGATGCCGCTACGACCTGCGACTTCAAGAA
TGGCCAATAGTTCAGGCGGGGGGACAAGGTATGGGGTGGTGAGCCAAATCGATTTTTTGG
CATCCATCAACAGACGCATGAGTCCATCGCGAATCGTGACGTCTTTACCAGGCGATGTGA
CGAGTAGTTGTGTCGCTCCGTTTTGCCCTTTTGGTTCATTGACAAAGTACTGAGAGAGGT
TCTTTTCATCTGCGAACAGATCCCACGTCTCATCACTCGTCCCTTGTCCTGCGTATAGCC
AGTTCTCGACAAAGAGCTGTTGCAATTCTCGGACGAGCGGACCTTCAAGACGGAGATGGG
TGTCACGCCAAAAACCGAGTTTATCATTCTTCCCAAGATATTCATCCCCGACATTCAACC
CGCCTGTTAGCGCGATTCGCCCATCCACGACAATCAGTTTTTGATGGTTGCGGAAGTTGG
CGTTAAACACCAGGTACGGATGCAAAACGGGGTCGAACGCCTGAACGTGGACACGGGACT
CCCGTAACGGTTGGATAAACTCTTCCCCGATTTCTTGGCTACCGAGTCCGTCATACAGAA
AGCGGACAATGACATTTTCATTCGATTTTTGAATGAGGGCGTCTCTAACTTTTAACGAAA
TGTCATCCGTCCGAAAGAGGTAGTATTGGATGTGGATATGATCGGTTGCACTGTTGATGG
CGTCTAATAATGCATCAAATTTCTGTTCACCGTTGACGAGCAGTTTAGTCGAAGTATGAC
CATCGGCACCGGATGCGCCTAATTTTTCGAGTGTCCGTGTCAACGGGTAAGACGACACAA
TATCAGGTGAAGTTTCAATTTTCTCGCTTTCGATTGCTTGCCGTAGCATCCGAATCTCTG
ATGAAGTTCGTTTGAAGCGTCGATGACGGCGTGGCGTTCGGCCAAACATGATCCATGCCA
AGACACCGATGAATGGAATGAAGAAGACGGTCAGTAACCAGGCGAGCTTCCCTTGAGGTT
GTACTTGGTCAAATAGAATTTGCCATCCGACGACGAGCGGTGCGATGATGGCGATTCCAA
TTAATATAGAAATAAGGATGTCGAGCCAGAACAAGAGACCGATAAGCAAGATGACACTGA
TCACCATGATGATCAGTTGAATTACGCGACGTTTCAAAGGAAACACGACCTTTCTATAGT
TCGATGAACAATGAAAACGAGGGGAATCCCCCTCGTTTTTTAGTACACGCTGTTCAAAAC
AGCATTGATTTCATCCGCATAGCGAACGAAGAAGTACACATTCACTGCGAGAGAGAACAA
GACGAGGAAGAGACCAAACTGTGCTTTGACCCGATTCCGATTCCAATAGTAGAAGACGGA
CAAGAGCACTGCCAGTCCCACGAATAGAGCGATGACTTCAACGATTCCCCAGACGATATC
CTTGGATAAAAACATGTCGACGATTGTCATGATGACATAGATGAAGACGACTATCCCCAT
GATCACGACTAAAATAGCTAAAATGATGCTAATCCAATCCGAACTAACCGCGTCAATTAG
GTTTTCAATGGCCATTTCATATTCGCTTACAACCGTTCCTCCTCTCGAGAGAGTGCATAA
CTATTCATCTCTTACCCTTTTTTCAATATCTAAAATCAAGCTTTCGCTGGTGGATGGATA
AACGATGGAAGTGGAATTTTTGAAACGATCGCAACGACTGCGAATACATAGAGCCAACTA
TTCGGCGGGAAAAAGAGAACGAGTAATACGATGATGGCCAGCGGTTGTCGCATCGCCGTC
GCAAGTAAGGCGCTCGTCGTCAAGACGACGGAAAACGTCATATCGATGTCAAACAGTAAA
CTGAAAAAGTAACCGAGCGTGAATGAAGAAAAAAGAAGAGGATAGATGTGCCCGCCACGC
CAACCGGTCGCTAAACAGAATGCGGTAAAGAGCAGTTTTAGTACACTAAACAAAAGAAGG
GTGTAGAGCGGAATCAGACGCCACTCGTCGATATACTCAAGGATGGTTTCTTCTCCGGAG
AAGAGAAGGTCCGGGTACAAGAGCGCCATCCCACCGATTCCGACTCCACCGAGCGTGGTG
AGCAACAAGATGGGGACGTTCGAAAAGAGTTGCATCATGGCATGTTCACTGATTAAGTAA
AGCCAGCCGAGAAGAGTGCCGCTCAGGACGATCAAGATGACGGTCCAATTGAGTTGAATC
GTTTCCATCTCCGGAAATTTGATAATGAATGGTGGACGCTCGTCCAGTTGGTTCAATAAA
TAAAACGTTCCAATCCCGGCGAGTGTCGCCAGCAGATTTAGCATCGGTTGTTTCTTCTGC
TCGTTCTCCTCAGCCGCAATCGCACCAAACAGTGGTGCGTTGAAGACGATCCCGAGCACG
ACGGCATGACCGACTTCTTGTAATTCTCCTAATTCTTGACGGACGTGACGGATGCGATCC
GAAAACCATGTTGTGAGTCCGCCGACGATGCCGACGAGCGCGGCCTCAGGACCGAGGCTT
GCACCTCCGATGAGGACGAGAAGGGCGGTCAACGTTGTGAATCCAATCAAGCGATAGTCG
ATACGACCGGTATCTTTTCGTTCCTCCATCACTTCTGGCATGAGACGAGGCATTCGTCCA
TACCGACGTTGCAACAGACCGATGCATACACCGGCGATGACCGGCACGAGAAACAGATAA
AAAGGAATATCAAATTGCTTAGGTACTGTGTGCCATACAACGTGAATCCCTTTATAAACG
ACAGATAGGAACAGCCAACTTACTAAACCGATGATGACTCCAAGTGCAATTGCATACCCA
CTGACAATCCATGATTTCATCGACATCTCCACCTCTTTCGCTCACATCAACCTTCTATAA
TATGCTATCTCCTGAACATCTCTGAACGAAACCTAAAAGTAGATGAAACCATAAGGGGAG
GGCGACACAATTTCTGTGACTAAAAAAGAAAAGCACCGGATGTCGACGAAGTCGATTCCT
GTGCTTTTGAACGTGATGACTTATGTGATTTCAATCTTGTATTGATTGGCAGGAGCCGGT
TTTCCGAAGAAATATCCTTGCGCTAAATCGAATCCGAGCTCACGACAGACATCTGCTTCT
TCCATACGTTCTATCCCTTCAGCAAGAAGGGTGATGCCCATCGAATGGGTTAACGCACGC
ACTTGTTTGAGGAAAGCGCGTTTTTCAGCGTCTTCATCACAAAACGAGATATAGGAACGG
TCAATTTTGACATAGTCCGGTTCAAGTCGCTTCAACATATCGATTGTCGAGAAGCCTGCC
CCGACATCGTCTAATGCAACTTTCATCCCCCGCTTTTTATATGTCGAAAATACGTGTTGG
AGATGATCGACGTCATGTACCTTCTCCGTCTCCACGACTTCAAAGATAAAGCGGTCTGGG
CTGAGGTCATATCGGTCAATGATGTCAAACGTGTGCTGGAGACAATAGTCCGGGTTATAA
ATGGTCGAAGGTAAGAAGTTGATGAACGTCTTTTGCTGAGGGGCGACGGCTTCAAACGTT
GCTTTGATTGCTTCCGCGCGGGCACGTTGATCGAGTTTCGAATGGAGACCGAAGCGGTTT
GCCGTCCGGAATAGGTCACCAGGTGAGATGTTGGCGCTACTGCGGAGGAGCGCTTCATAT
CCGAACGTTTCCGTTGAATCGAGGAAGATAATCGGTTGGAGATGACTCTCGAACGTGCCG
TGCTGAATCTGTTCAATGATGTGCCGATGTGCAAGCTGATCTTTTAGTGCTTCGACCTCA
AGTGGAGGTGTCTGACTGTTGGAGTTATAATCGACACAGTAAACCGTCCCTTCCGCATGC
AGAAGGAGCGTATCGAGTTCTTCAAACGTTTTGTAAGAGTATTCCTTGAATTTCGTGACG
AGTGTTCCTTGAGCAATCAAAGGAATGGTTGTGTTACAAGCAGCACAGGGTGACCACATA
CTATTCCACCTTTCGATTCAGAATTGGTTCAATCAGTATATCGGCAACGTATCACAAAAA
ACTCACATTCAAGACCGATCCCGCAAAAAAATCGTGCAAAATGGGTACAGGTTTTGTATA
CTTCCTATCGTATGATTAAGAAGCGCCTCAAAACGCCACTCGCATACGAACAACTTTTTG
AACAGAAAGGGGTTCTATCGATGGACCAAAAATTAAAATTATGGTTTACGGAGCACCAAA
CAGAAGATTACGGGATTACGTTCCGTGTAAACCACGTTTATGAGAGCGAACAAACGGAGT
TTCAACGACTAGAGATGGTCGAAACGGACGAGTTCGGAACGATGTTGTTACTTGACGGGA
TGGTCATGACGACGGATAAGGACGAATTCGTCTATCACGAGATGGTCGCACACGTCCCAC
TCTTTACACACCCGAATCCGAAGCATGTGCTCGTAGTCGGTGGGGGAGACGGCGGTGTCA
TCCGTGAAATTATGAAACACCCATCAGTAGAAAAAGCGGTTCTCGTAGATATCGACGGGA
AAGTTATTGAATATTCGAAGAAATACTTACCAAATATTGCGGGTGAGCTCGACAACCCGC
GTGTTGAAGTCATCGTCGGTGACGGATTCATGCATATCGCGAAGTCAGAAAACGAGTACG
ATGTCATCATGGTCGACTCGACTGAACCGGTCGGACCAGCAGCCAACCTCTTCACAAAAG
GGTTCTATGCAGGGATTTCAAAAGCGCTCAAAGAGGATGGCATCTTTGTGGCTCAAACGG
ATAACCCATGGTTCACACCAGAACTCATCCAAACGGTTCAACGTGACGTGAAGGAAATCT
TCCCAATCACGAAATTGTACACAGCAAACGTACCAACGTACCCGAGCGGCATGTGGACGT
TCACGATCGGCTCGAAGAAATACGACCCGGAACAAGTATCAGCGGAGCGTTTCCATGACA
TCGAAACGAAGTACTACACGCCGAAGCTTCACAATGCAGCGTTCGTCCTTCCGAAATTCG
TGGAGGACTTAACAAAATGATTAAGCGTTTCGATGAAGCCTACTCAGGTAAAGTGTTTAT
CGCCAGCCTCCCAGAGGTGACAGAGGCGAAGACGGTTCTTTACGGGATGCCGATGGACTG
GACAGTCAGCTTCCGTCCAGGCTCGCGTTTCGGTCCGAACCGGATTCGTGAAGTATCGAT
TGGACTCGAGGAATATAGCCCATATTTAGACGGTGACTTGGCTGATGCCGCGGTGTACGA
TGCAGGAGATATCCCGCTTCCATTCGGGAACGCACCGAAGTCGCTCGATATGATCGAGGC
GTTCGTCAAAGATGTCGTCAAAGCAGGCAAGTTCCCACTCGGCATGGGTGGTGAGCACCT
TGTCACATGGCCGATCATCAAAGCGATGCACGACGTGTACGGCAACGACTTTGTCATCCT
TCACTTGGATGCGCATACGGACCTTCGGGATGAGTATGAAGGCGAGCCGCTCTCACACTC
GACTCCGCTCAAAAAAGCGGCAAACTTGATTGGACCATCGAACTGCTATTCGTTCGGAAT
CCGTTCAGGGATGAAAGAAGAGTTTGAGTGGGCACGTGAAGTCGGCTACAACATGCATCA
GTTTGAAGTGATCGAACCACTCAAGCGCGTCTTGCCGACACTCGCTGGTAAAAAAGTATA
TGTCACGATCGACATCGACGTCCTCGACCCGTCAGCGGCACCAGGGACAGGGACACAAGA
AATCGGTGGCATCTCAACGAAAGAATTGCTCGAAGCGGTACATGCGATTGCAAACGCAGA
CCTCGACATCATCGGTGCCGACCTTGTCGAAGTGTCACCAGCATACGATCAGTCAGACAT
GACAGCCATCGCAGCAGCTAAGATTCTTCGTGAGATGATGATTGGATTCGTGAAGTAAAT
GCGGAAAAAGGGTCAGCTGGAAATGGAACTGAGCGCTCGGATTACCCAATGGGAAAAAGA
ATATTTGGGTCGCGGGTCATTGACGTGTAAGGCAGACCTGCTTCGAGACCTCGCCATCGT
CACACTCCAAGGCGTGTTGACGCCGGCCGAGTATGACTTGGCTACTAAGTCGTCAGGTCG
CGAGCAATTGAAGAAATACCGCAACAATCTCGTCGAATCAGGACGGAGTCAACTCGAAAC
GATTGTCGGGCAAGTACTTGGTCGTTCGATTGTCTCGCTCCATACGGACATCAGTACGAA
AACAGGGGAGCGTCTCATCGTGTTCCGACTAGATGCCCCTTGGGATCAAACCGATTGACA
ACGAAACGTTACCTTTTTAAAATGATAGGCAGAGACGTATATAGGAGCGACTGGACGAGT
CATGATGAAGCGTGCTTTCGAAATCTTATGACGGAGCTACTGACCAATTCAATAAACCGA
CAGTTGTCGGCCTGACGGAGCGATCATTCGAGCCGTCGGCATACAGCGCACGCCTTCTTT
AGGTGTGCGCTTTTTTGTCGCCAAGGAGGAAGATGTATGGAATTGTTTTTATTTTTATTG
ACGAGCGCCCCGGTACTACTGTTCGTGACGGGCGTCATCGCCGCAGTCGGAAAATCAAAC
TTAAAGATCCCGGATTCGCTGAGTACGACGCTCAACATTTACTTACTGCTTGCCATTGGA
CTAAAGGGAGGCATGGGACTCGCCTCGGTATCTTTTGAAGACATCGCATTACCGCTGACC
GTGACGCTGTTGATTGGAATTTTGCTACCGCTTCTCGCGTTCTATGTCGGAGGGATGTTC
AAATTCTCATTCCCCGAGCGAATTGCCATGGCTGCAACGTTCGGCTCGGTGTCACTCGTC
ACCTATGTAGCAGCATCGACACAGCTCGAGCGTCTCGGGATTGCGTACGAGCCGTTCATG
ACAACACTAGTCGTCGTCCTTGAAATTCCCGGCCTGATTGTGGCGTTACTGCTGTATAAT
CAGACACACGTGATGGGAATCACGGCTACGTCAGGGAAGGCGAACTCTCTATCGGTGTTG
CGGGAGAGTTTGTTCTCGAAAAGTATTCTCTTGATGTTTGCAGGTCTGATTGTTGGACTG
GTGACACCAGACGCCACACCGCTCAAACCATTTTTCGTCGACTTGTTCCCGGGCGTTTTA
CTCTTATTCTTACTAGGTCTAGGAATGAAAGTCGGACAGCAGTTGAAAACGGTCCCGTCA
TATGGACTAAAATTTATGATGATGGGGATGGTGTTTCCGTTAGTCGGAGCACTTGTCGGC
TTTTTTGCAGCGGGGATTGCCAATTTATCTGATGGCGGAACGATCCTCTTGATGACACTC
GCAGCGAGTGGGTCGTATATCGCCGCTCCCGCCATGTTACAAGCCTCGGTCCCAGAAGCG
AAACCATCATTTTATTTGACCCTTTCGCTAGCTGTCACGTTCCCGTTCAACCTGTTAGTT
GGAATCCCGCTATACATTGCGATCGTCACATGAAAAAAGCGTCGACTCGAAAAGAGTCGG
CGCTTTTTGTATGAGTTCATCTGTATGGATTACTGTTTTACTTTTTGTTCCTCCATACAT
TTTAGCGCGGCCGTCCAGCTTCCGAACAAGGCATTGATCGTCGATGTACTTGGAACATTT
CGACCTTCGGCCCATTTCCGGTAGTGGAGGATACTAAAATGTGGTAGCTCTGTTTTGGCT
AACTGCAAGGCATCAATGACATCTTCCTCATCCCATTTACGTTTCGGTGGAGCGATATCC
AAGACAAATAGCGCATAGCTCCATGAACCGTATTTACGAGCGATTGTCGCTACCGTCGGA
TAGCCTTTTTCTTGTGCCCATACGGCGTAATGTTGGGACGTGAGGCGCTCTAGCTTTTCA
GAGGCTTCAATCAACGCTTGAATGATCCGTTCTTCATTGTTCCGTACCGTCGTCGTTTGA
AGCTTGGCTTCGCGTAACGCATTCGACCACGAACCGAACCGGCTACTGATGAGCGTCAAG
GAAGGGGCTTGAGAGATTTTTGCCCAGGCACGATACGTTTGGCTCGTGAAGAGTTCAAGT
TCTTCTGATGCCTCAATCAGTGCGGTCAAAATATCTTCATCTGAATAATAACGATACAAC
ATCTTAATCTCCGCCGCTTGAACGGCTTCCCGCCAAGAACCAAATTTGTAAATCACGGTC
GATAGGGAGGGGACGTCTTTGTTTCGGGCCCATAGTGTGTACTGTTTTGTGTCAAATTCT
TCAAGTTCATTCGCTGCTTGTCTTAGGCATGAGAGGATCTGTTGCTCTGTCCATCGTTTC
ATCGTGATGTCTCTCCTTTTCAGAAGCAAGTCGTGGCTTCAAAGGTCATGGTGTGGTTAA
ACAATGGTGGTCCTGAAGGAAAGCTAGAACATATTTCCGGTGACGAGATATGAAAAGGGA
GGAACCTGAATCGATTGACTACTTTGGGAGAATACGACATTCGCAAAATCTCAAAGTGAA
AATAATCCAAATGTCCTACCTTCTACTTCCCATAATACCCATATAAATTAAAAATATTCA
CAAAATAAAATAAAAACTCATTACACATTTGTTAAACCGTTTCATGACGAAATGTCATTC
GTATCAAAAAGCTATTCTTTTCTTTTGGATTGTGAATCTTGAACGGGTACTTATCTAGCA
TCAACTCGAAGCTGATTGGGATGGAAGGTGGTGAAAGGATGAGTACTCCAACTGTTCGGT
CTCCCATTGATCGAAAAAATGCGCTCTTGATGTTACTCGATATCACGATTGCAGGGCTCG
CGATTTTCGTGACGTTTGACCTATTCTTTGTGAATGATCCGACGGTAACATCTGACCCGC
TAGATTTGATCACGATCCTCGGATTGAAGACGCTCGTTCTTCTCATTTTAGGATGGGTGA
CTCGGGTATACCGAATCGACTGGCGATACGGATCGATGCGTGAATTGCAACTACTGGCGA
TTGTGTTGGTCATGAGTGACACGTTCGTCTTATTCGCATCATACGTATTATTGGATGGCT
TTTCCTATCAAGCGATTTTTATTCAAAGCTTACTCGCATTTAACGGCATGTTATTTATCC
GACTCGTCGCTAGGACACGATCGTTTTTCCGATTTCACGCACCGGTGTCGAATGGAAAAG
CCACCTTGGTTATCGGTGGTGGGGAATCGGGTCAAAAAATCATTAAAGAACTGAAAGAGC
ATCGAACGAATGTGCTGCATGTGGTCGGGGTGTTGGATGATAATCCATTGCTTCACCGTC
TCTACATTCACGGGACACCGGTCATCGGTTCAATCGATTTATTAGAACGCAAAATTGAAG
AGCTGAATATCGAAGTGGTTGTGTTGGCCATTCCTTCTCTTCCTTACGGAGATCGGGTCC
AACTTTTGAAACGAATCGAGAAAACAGGCGTTGAATCCCATGCACTGCCAATGCTTGCGG
AACTCGCATCCGGAAAAGTCTCATTAAATGAGATTCGAGAAGTGGCCATCGAAGATTTGC
TCGGCCGTGAACCGGTTCAGCTCGATGTTTCGGAGATTTCTCAAACGTTGAGTGGATTAA
CCATTTTCATCTCCGGTGCAGGAGGCTCGATTGGTTCAGAGCTTTGCCGTCAATTGATGA
AATTCAATCCTGGCAAACTCATCCTGTTTGGACATGGCGAGAATAGCATATATGCAATCG
ATCGCGAACTCCGCTTACTCGGGTCTGATACAGAGATTTGTCCCGTCATCGGTGACGTCC
AAGACCGGGCGCGGGTGATGGAAGTGTTTGATCAGTATCGACCGGACGTTGTCTATCATG
CGGCAGCTCACAAGCACGTTCCGCTCATGGAAGACAATCCGAGAGAGGCAGTGAAAAACA
ATATTTACGGAACGAAGAATATGGTCGAAGCCGCCGATTTCTTTGAAGTGAAGCGGTTCG
TCATGATCTCTACGGATAAGGCGGTCAATCCGACGAACGTGATGGGTGCCACGAAACGAG
TAGCAGAAATGATTGTCCAACAGCAGGCGCGACATAGCGAAACGACATTCTCGGTCGTTC
GTTTCGGCAACGTCTTAGGAAGTCGTGGCTCCGTCGTTCCGCTCTTTAAAGAACAAATTC
AGCGGGGCGGACCCATTACGGTGACGCATCCAGAGATGACCCGATACTTTATGACCATCC
CTGAAGCGAGTCGCCTCGTCATTCAAGCGAGCGTACGCGCAAACGGCGGCGAAGTGTTCG
TACTAGATATGGGAAATCCCGTCAAAATAGTGGACTTGGCGAAACGGATGATTACCTTGA
GCGGCTTCACCCTCGAGCAAATCCCGATTCAGTTCAGTGGCATTCGTCCTGGTGAAAAAT
TGTTCGAAGAACTGCTTGCGACGAGCGAACATACGAATCAAGTATATGAAAAGATTTTCG
TCGGTTGTACAAGACCCTTTAAATCGGTCGATCCGATTTTGAAAACGATTGAATATCTAC
TCGATCAATCGAACGGCCTCACGTCTTTCTTGTTGTTTGTCGCAAATAACGAACTGCCAG
AAGAAGTGATGGAAAGTATTTTTGCGCCACAAATCGAACCGGTACGGATGCGAGTCAACG
AGTCAACGCAAAGGAGGAAGTCGTTATGAAAAAAACAGTTCTCGTGACCGGAGTGGCCGG
GTTCATCGGTTTTCATCTGGCTCGACGGTTGCTAAAAGAAGGACATCATGTCATCGGGAT
CGATGTGGTCAATGACTATTACGACCCGAAATTAAAAGAATCAAGGCTTCATGTGTTGAC
GCATCCTCGTTTCAAACTCTATCGTGATGCCCTAGAAAATAAGATGGCGATCACGCGTGT
CTTTGAAAAAACCCAACCTCAAATCGTGGTCAATTTGGCGGCTCAGGCCGGTGTACGCTA
CAGCTTAGAAAATCCGGATGCCTATATTCAATCTAACATCGTTGGTTTCCTGAACATCTT
GGAAGCTTGTCGTTTCTATCCAGTAGAACAGTTGATTTATGCCTCATCGAGCTCGGTTTA
CGGTTCGAATCAGGCGATGCCATTTTCCGAACAACACCCGGTCGATCATCCGCTATCCTT
GTATGCGGCTTCGAAGAAAGCGAATGAGTTGATGGCTCATACGTACAGCCATTTGTTCGG
TCTAAAAACGACGGGATTGCGATTCTTTAGCGTCTATGGGCCATGGGGGCGTCCCGATAT
GGCACTTTACAAATTTACGGAGGCGATTTTAAAAGGCGAACCAATCGATGTATACAACTA
CGGTGAGATGGAACGAGATTTCACATACATCGACGACATCATCGAGTCGATTGTCCGACT
TATGGATATCGCACCGTTGGCAGATGAGGAGTTTGACTATGAACATCCTCTACCTGACCG
AAGTGACGTTCCGTTTCGTGTCTATAACATTGGAAATCAGCAACCGGTATCCTTGATGGA
CTTTATTCGGACGATCGAAGAGCGAGTCGGGAAAAAGGCCATCCTCCGCTTGTTACCACT
TCAGGCGGGAGATGTACCCGCGAGTTTTGCCGATTCCTCCTCTTTATATGAATCGATTGA
CTTTCAACCACAGACGTCGATTCGCGATGGCGTAAACGCGTTTATCGACTGGTACATCGC
CTATCATCAAGTGTTGAAGGAGGGCATCGAGTAATGGGGATTTTACAGGATCGGATTTAT
GCACACTCACCGATTCGCCTCCAAAATTGGCTGGTTTCCTTATATGGAATCAAGTTATAT
CGGGAGCGATACGGTCAGTATTATGAGCAGGAATTGGAGCGACTGAGACGTGCTCCAAAT
GAAGCGTCACCTGATGCAAAACTCAATCACTTGAACCAGTTTCTACAGTTTTGTAATCAA
CACAACGTGTACTATCAGCGACTCTTCAAAAAACACGGGGTTACCTTACCCTTAAAGAGC
TTAGAAGACTTTAAGCGGATTCCCCCTTTGGAGAAAGAGACGCTTCGAACGGATGAGACC
ATCTTTTCTAACCTTCATGCCCCGATCATCGGCATGACGGGCGGGACGACGGGTAAATCG
ATTCAGGTTCGTTTCACCGAATACGATTATCAAATGCGAATGGCGCATCTCGATTTTTTT
AAAGAACAACATGGTTTTCGCCGTGGGATGAAGCGAGCTAGTTTTACAGGACGGATGATT
TGTCCAGGTAATCAAAAGAATGCGGTGTATTGGCGGTACAATGCCCCGATGAAGCAAATG
CTCTACTCGGTCGTGCATTCGAATCCGACGACGATTCCACACTACATCGATTCGTTGAAC
GAATTTCAACCGGCAGCACTCGACGGTTCACCTTCCGATATGATTGAAATCGCAAAATAT
TTGAAAACCCATCAAAAGACGTTATCGTTCCGACCGGTGGCTTTATTTCCGACCTCGGAG
ACGCTCACACCATCCGGACGCTTGTTGTTAGAAGAGATGTTCCAAGCGCCGGTTTACGAT
CAATATGCTTCCTCGGAAGGGGCTCCCATCGTCACGGAGTGCGAGTGCGGGAAGATGCAC
TTACGCCCTGAGATGGGAATCATCGAGACGGATGCGTTTGGAGAGGCACTCGTCACCAGT
TTCACGACGCACGGAACACCGCTGATTCGCTACCGCATTGGCGATCGGATGACCCTCAGT
GAAGCGATGTGTCCATGTGGACGACAGGACACCATTATCGAGTCAATCGATGGTCGTCAA
ATGAACTATGTTGAGACGCCGGAAGGCTATAAGGTGTTTGAAGGAGATTTGACCGCAGCG
GTCGGCGTGCTGCCGAACTCTATTATTCAGATTCAAGTGTTGCAACACAAAATAGACGAA
ATTGAGATGCTGTACGTGAAGGATGAAGCACGATTTGAACCTGAACATGAAGTCGCGCTC
CAAAAAGAAGTCGAGCGTCTGTTTACTTCACGAATGAAAGTTCTTTTACGAGATGTGAAA
AGCATCAAGAAAGAAAAGAACGGAAAAGTCCGAGTCGTGAAACGACTCTACACTTAGCGA
GAGGAGACTACACCATGGCAGGGTTTGCGCTTCGTGATTTATACATGAGATCACCGATTC
GATTACAACAATGGATGACGACATTGTATGGAATGAAACTATGGCAAGAACGGTACGGAC
GCACATATGAGCGTGAGTTAGTCGTTTTAGCCAATCGTCCAAAAGATGGGGTACTTGTCG
CAGCCGATCAGTTGAAGCGACTCAATGCGTTTCTTGAATTCTGTGCGACGCACAATGCAT
ATTATCAAAAACTGTTTGAAGAAAATGAGATTGTTCTTCCCTTTCAATCGATGGAAGAGT
TGAAGCGCATCCCGATCCTCGAAAAAGAAACAGTTCGGAAAAATCCGGACATCCACTCGA
ACATCAAAACAGACATTCTTGGACGAACCGGTGGAACGACAGGGACGTCCCTACAAGTTC
ATTTTACGAAAGAAGACTATCAAAGACGTATGGCCCACGTCGACTTTTTCAAAGCGCAAC
ACGGGTTTGTCAGAGGAATGAAACGAGCGAGTTTCACAGGACGGAAAATTTGTAATCCAA
ATCAAGAAAAACCTGTATTTTGGCGCTACAATCGACCGCTCAATCAACTGCTATTCTCGC
TCTATCATGTCAATCCTCAGACCATCCCTCATTACATCGACGCATTAAATCGATTCAAGC
CAGTCGTATTAGACAGTGCACCGTCTGCCATGATTGAAATCGCGAAATACATCAAAGAAA
ATCAGGTTCCACTTGAATTTCAATTACTGGCTATTTTTCCGACTGCCGAAACGATTACGC
CTCAAGGAAGAGCCATCTTAGAAGAGGCGTTTAATGCCCCGGTATTTGATCAGTACGCGT
CTTCTGAAGGCGCGCCGATTTTAACGGAATGTACTCATGGCAATATGCATCTCCACCACG
AAACAGGCGTGATCGAGTCGTATGGGGATCACGAGGAAATTTTAGTGACGAGCTTTACGA
CCCATGGGACACCGCTCGTTCGTTACCGGATTGGCGATCGGATGAAAATTGGAGAGGGGA
CATGTGCTTGTGGACAGGGAGGAACATTCGTCACTTCCATTGAGGGACGCGAAAGCAATT
ATGTACTCACTCCGAACAAACAAAAAATCTACGAAGGAGATTTGACGACCGTTGTCCGAG
TGTTACCCAACTCGGTCATCCAAACGCAGTATCGGCAACATGATTTGTATCATATCGAAT
TAAAATACGTCCCGGATCTTGAACGTTTCAAGCCAGAACATGAAGAGATTATGAGGAGCG
AGCTTGAACTACTGTTCGGCAAAGAGGTCGTGATTACGTTGACCGCCGTGCAATCGATTC
CTCGGGGACCGAATGGAAAAGTCATTGTGATTGATAAAACCGCATAATTCCGAATCTCAG
GAGGCAGATGGACATGGATAAACTCATCTCAGAATCACGTACAACACGAAAAACCATTGC
CAATCGTCACGTAGCTGTTGTCGGACTAGGATATGTCGGACTCCCTGTCGCTGTTGCGTT
AGGTGGCGTAGGAGACGTCATCGGAGTAGACATCAATGAAACGCGTATCAATGAGCTTAC
CCTTCATCTCGACAGCACGCGAGAAGTTGAATCAGTAGACCTTGAGCAAGCAGCGGTCTT
ATATACGACGGATGTCGCCAAACTTGAAGAGGCGGATTTCATTATCGTGGCTGTGCCGAC
ACCGATCAATGATCAAAATCAACCAGATTTAGGACCGATTTGTAGCGCGACTCGTGCTGT
TGGGGCACATTTGCGACCGGGCACGATTGTCGTATACGAATCTACGGTCTATCCGGGACT
GACAGAGGAAGAGTGTATCCCATTACTTGAAAAAACATCGGGTCTCCGGGCCGGGATTGA
TTTTAAAGTCGGCTACTCTCCAGAACGAATTAATCCGGGCGACCGTGAGCATACATTCCG
CACAATCAAAAAAGTCGTAGCTGCCGAGGATGAAGAAACACTCGATGTGATAGCGGCTGT
TTATGAGACGGTAGTCGATGCCGGCGTTCATCGCGCTTCCTCGATTAAAGTGGCTGAGGC
GGCCAAAGTGATCGAGAATACACAGCGCGATTTGAACATCGCGTTGATGAATGAATTGGC
CATCATCTTCGATCGCATGAACATCGACACGCTCGAGGTGTTAGAGGCTGCTGGGACGAA
ATGGAACTTCCTAAACTTCCGACCAGGTCTAGTCGGTGGACATTGTATCGGCGTCGACCC
ATTCTATTTGACGATGAAGTCTGAAATGCTTGGTTATCATCCGGAAGTGATTTTAGCAGG
TCGTCGAATCAACGAGACGATGGGACGTTTCGTCGCCACATCACTGATTAAAACGATGAT
TAGTCAAAACATGGCCATTCTCGGAGCACGTGTGACGGTCCTCGGGATGTCCTTCAAAGA
GAACGTCAGTGATATTCGCAATTCGAAAGTGGCTTCCTTGATTCGAGAGGTCGAGGAGTT
CGGCTTAGAAGTGCAAGTGTGTGATCCGCTCGTCGATTCGGAAGAGGTACGCCGCGAATA
TGGAATCGACGTCAAATCATACTGTGACTTAAAACCAGCGGATGTCGTCATCTATGCCGT
GTCTCACGATGAATTCGTTCAAGAGGGTTGGACGATTGCGAAACGCCAGCTGAAGTTAGG
TCGTGGCATCGTCATTGACTTGAAAGGCATGCTCGATCGCGCGATGAAGCCGGAGGAGGT
GCACTTATGGCGCCTTTAAAGATTCTCCAGTTCTGCGCTGTCGATATGACAGCGGATGTG
TTGCTACGTCCTCTCATTGAGTCGCTGAAGGCGGAAGGACACGAAGTCGACGTCGCGTGT
GCTTACGGTGATCGGACGGATCGTCTTCGGGACGAAGGATGGGTCATTCATACGTTGCCA
ATCGATCGAAAGTTTAGCCCGAAGCGTAATCTACAGACCATTCAAGAGTTGGTGAGGTTA
TTGCGCCGCGAAAAATATGATGCCATTCACGTCCACACCCCGGTGGCCGCAGCGTTAGGA
CGAGTCGCGGCCCGCATTGCCAGGACACCACATATTCTCTATACCGCACATGGATTTTAC
TTTCACGAACGAATGGGTCGAATCGCATACGAACTCGTCTTCTGGTTAGAGAAATCACTC
GCGGCATTAGCGACCGATTGGTTGTTGCTCCAAAGCGAGGAAGATTACTCACTCGCTAAA
ACAAGACATTTCAAAGAGGACGAACGATTGATGCATCTCGGAAACGGGATTGATTTAAAT
CGATTTTATCCGACAGAGAAACACATTTCCCCAGAACATTTAAAGTTCTTGTTTGTCGGA
AGGCTCGTTCAAGAAAAAGGAATCCTAGATTTACTTCAGGCGTTCGATGAACTGACGAAA
CGCTATCCGAACGCGACGTTGACGATTGCTGGAGAGTTGATGACGAGTGAACGTGATCAA
GAGACGGCGAAACAAGTCGAGGCGCATTTAGCCCAAAATCCACAGATTCATTACGCCGGA
TTCGTTCGGGATACCCCCTCTTTATTTGCAGCACACGACGTCTTTTTACTTCCCTCTTAT
CGTGAAGGATTGCCACGCTCTATTCTTGAAGCCATGGCGTCCGGATTACCTGTCATCGCT
ACCGATATCCGTGGCTGTCGAGAAGAAGTCACGGATGGGGAAACCGGCTTTCTCGTTCCC
GTCGGTCGACCTGAGGCACTGACCTTGGCGATGCGCTGGTTCATTGAACATCCTGAACAG
TGTTATTCATTCGGGCAACGTGGTCGCGAAGTGGTCGAAGAAAAATTTGACGAAACGAAA
ATTTTAAGTCGTCAACTTCACCTGTTCGCACAAATTAGTAGCCGTGAAGTGGGATGAACC
GATACGTCAATCACGTAAGGGGGAGGCGACATGGGAAAGCAACAACTGATTGATCACTTA
CAAGAGGCTTCTTCGGACGGTCGCCTCACCATCTACATGTATCAGAAATGGCAAAAGATT
CACGGCGGGGCAACCGTGGTGGAATTATTAGAAATGTACGGATCATGGTCGAATGTACTG
CGTTTGGCTGGGTTGGAACAGCAAACGCCACGGTTCACAAAGAAGGAAATGATTCAAATG
CTTCGTGAAGCGGCGAAAGAGCATGATTCATTCAATAGTGCCGATTATCGAAAGTGGGCC
ATGACCAATGATGCACCGACGTTGACAGAGGTCGTCATTCAGTTCGGATCGTGGAAAGTG
GCACTGATTGAGGCGAATTTGAAGAGTATCATCTCGTTCGATCAAAAATGTGAAATCATC
CAATCGTTACTTGATGCCAATGAAGAGCTTCATCCATTGACGTCGACCGCTTATGCCAAA
TGGGCCAAGCAGAACCAACGTCCGAGTATCACGAAAGTGGTGCGGCGTTTCGGGTCTTGG
TCCCAAGCGTTAGACGAGATTGGCATCTCAACGCGAGAGCTGTTCACGGAGAAGCAAATG
ATGGACGCGCTACACGAGGCAGATGAACATTTGACCGCTCTCTCGCCATGGGGTTATGAA
GTGTGGCAAAAAGAAAAGGGCAATCGTCCGACATTAAAAGACATTCAACAAATGTTTGGT
TCATTTGATGTGGCGGTCCGAGAGATGCGTCAAACCGCAAACCAAAGTGGAGGGAGATGA
GAAAATGCGAGTTGTACTCTGCACGGACGACCACTGGAGTTCAACACTTGTCTATCAAGC
GATACGGGATTTAGGCGTCACACATGTGATCATGGAAGATGGTCCGACACCGACTCATGT
CAACACGTGGAAAGAACTTCTGACACAATCGTACATTTCCTTCCTGACTCCCATAATGCG
GAGGTTCAGTCGAGAACGAATCGCGGAGTTGCAGTCGCGGTATGCTTTCTGTGACGATTC
GATTCCGGAACAGCGTATGACGCGTGTCGTTTCCTTACAAGATAAAAAAGCGGAACATAC
GATTCGACACCTGCAACCGGACGTCATCATCATGTACGAAGTTGCGGAAATGAACGAACG
ATTGTTACAAGAAATGAACTGTCCCATCTTAACCATCACCCCATCGATGGCAGTGGGACA
ACGAGAAGCATATTGGGGATTCCATAACCACACATCGAGAAAAGAAGTTCGACTTTGCCA
GTGGACGAAGAAAGGATGGACCCCACTAACGAGTGAAGTAATCTATACAGGTGGAACGGA
CAACTTTTCGACCTTCCCTTATATTTATTTGGCGACGAGTCTCCCGATGTTACAAAAACA
TCTTCAAATAGGACCGCAAGAAGACACCGAGCGACGAAAAAAAGTCCAAGCCTGAGGCTT
GGACTTAACTGTTCGCGATACAATAGTATTGGATGGCCTCGTTATAATACGCAGCGAGCC
CCGGCTCGAAGCGATCATAAAATGCGGTGAATCGTTCATCCGTCACATACATCTGTCCGA
GTCCACTGAACATATCGAGTGAACAGTCGTAAAAGTGTGTGTCGATGAACAGATGATTGT
CTTTCACAATCGATTGAACTCGGTCGTCATCGATTGCGATTTGTGAACGAAATAAATCAA
CGAGTGGCGCAATCAAATCGAGTTGCATTTGATTGATGCGTTCCCAGTCCGCTTTCGATC
GCTTCTGCGCACGTTCTTGTGCTGTCTTGTAAGCTGAAGTCTCTCCCCAACGTTCCTGCA
CTTCTTCTTGATGTTTCGCCTCGTGAGCTTGAATCTCCTCATAAGATAATCCATCAAATA
ATGACTTGTCATCCATTGGAATCCCTCCTTTGAGTGAGGTGAGGGTCGCTTCTGCCGTCT
CGGCAAGCTGAGCGAAATAGGCTGCTTTCTGTCGCAACGCCTCGATATGTCCACTCAACA
CATCAATCCGGTTGAACGTCGTTGAATCAAGCAATTCTCCGATTTGATCGAGAGGAACAT
CGAGCGTGCGATAGAGTAAGATGAGTTGCAACCGTTCCGCATCGCGTGAAGAATAACGCC
GATAGCCGTTGACGTCGCGGTTCGCGACGAGAAGACCGATTGCGTCATAATGTCGAAGCG
TTCGCGTTGTCGTTCCAGCGAGTGACGCAAGTTGTTGTATCGAATACATCCCTTCACCTC
CTTAGTCAAAGCGTAAAGGTTGACGTCACGTCAAGGTCAAGCCTGTTTTTCAAACAGTGA
GAATCCATTTCGTTCACCGATATAGTGGAAACCGAACCGAGGATAGTAGTTATTTAAGAA
GGCGTTGTCGGCAACACAGTCCAATCGAATGGTCGAAGACGTGTTTGCTAAGGCATGCTG
CATCAAACGTTCCCCGATGCGTTCACCTTTTGCACTCGAGTCTGTGACGAGTCGATGCAA
GTAGACGGCACCGTCCGGGTCGTCCCATAGATTATGGTCCCAGTCAGTCGGAGGAATCAG
GCTGACGGCACCGACGACTTGTTGATCTCGTTCGTAGACAAACACCGTCCCGTTCGTCAA
ATCGTGACGGACATAGTCGGAACGACTCGGCTCTAAATATTTGACCCATTGCGACTTTCC
GGCTACTTGGAACTCTTTTGCTTTCTTTAAAATCAATTGATCGACTGCTGAAAAATCCTC
CATTGTGGCAAATCGAAACATGATGAAGCACCTCGCTTTCATTTCTTTTCAAAATCGTGT
AGGGTACACGTTGAGTATGCTGATGAAACATCTTTGTATCATCGAATGTTTTTTGGTAAG
ATAAATTTATTGCATCGTGCAAACGATTGCGCTAATGATATAAAGTTCACAGCACGAATA
AGATAAGTATAAATGATGAGCAGTGAGTTTTGGGATAAGGAGTATCTAGATCACATGCAA
CTTTTACAACGAGAACAACAAACACAAACGCTTAAACGCAACTGGTGGAAAGAAGCCGTC
GCCTATCAAATTTATCCTCGTAGCTTTTATGACGCGAATGGGGACGGAATTGGAGACATT
CAAGGAATCATTGATAAGCTCGACTATTTGAAAGACCTCGGTATTGATGTTATCTGGATT
TGCCCGATGTATAAATCGCCAAACGATGATAACGGTTATGACATTAGTGACTATCAAGAT
ATCATGGACGAGTTCGGTACGATGGAAGACTTCGACCGCTTATTGGACGAAGTGCATCAG
CGCGGTATGAAGCTGTTGCTCGACCTCGTCGTCAACCATACGTCGGATGAGCACCCTTGG
TTCATTGAATCGAAGAGCTCAAAAGACAATCCGAAGCGCGACTGGTATATCTGGCGCGAC
GGAAAACCGGACGGGTCGAAGCCGAATAACTGGGAATCGATCTTTGGTGGCTCGGCTTGG
GAATTCGATGAAACGACGGAGCAATACTACTTGCATGTCTTCTCGAAGAAACAGCCGGAC
CTCAATTGGGAAAATGCTGAGATGCGTACAGCGGTATACGATATGATCAACTGGTGGCTC
GAAAAAGGGATCGACGGGTTCCGTGTCGATGCAATCAGCCATATTCGCAAGAACCCGACG
TTCGCCGACTTGCCAAACCCGAACGACCTCGACTTTGTACCGTCGTTCGAGATGCACATG
AACGTGGACGGAATTCACGACTATTTAGAAGAGCTTCGTGACGAGACGTTCAATAAACAT
GACATCATGACGGTCGGTGAAGCGAACGGCGTCTCACCTGACGATGCCCATCTATGGGTC
GGTGAAAAGGAAGGGAAGATGAACATGGTCTTCCAATTCGAACACATGGACCTTTGGAGT
GAAGATGTCGATTCGAAACTCGATGTCGTTCACTTGAAGAACGTGTTGACGAAATGGCAA
AAAGGACTTGAGGCCGATGGATGGAACGCCCTTTACGTCGAAAACCATGACCAGACGCGT
ACGGTCTCGAAATGGGGAGACGATGAACGTTACTGGAAAGAAAGCGCGAAGTCGATTGCG
ATGATGTACTTCCTCATGCAAGGGACGCCGTTTATCTATCAAGGTCAAGAGATCGGGATG
ACGAACGTCAAATTCGATTCGATCGATCAATATGATGACATCGCGACACGCAACCGCTAC
TATATCGGTGTCGAACAAGGGAAGAGTCATGACGAGATGATGCGCATTACGTGGAACTCG
TCACGCGACAACACGCGTACACCGATGCAGTGGAGTGATGCCCCGAACGCCGGATTCACG
TTCGCAGAGCAGCCATGGGTCGGCATCAACCCGAACTATACGGATATCAACGTCGAATCA
CAGCTTAAAGATGAGGACTCAATCTTTAACTTCTATAAAGAGATGATTCAACTTCGTAAA
GATAATGAGACGTTTGTTTACGGGGCGTATGATGTCGTCTTGCCGGAACACCCGGAAGTC
TATGCGTATACGCGTACGCTCGGTGACACGCAGTACCTCGTCGTCACGAACTTGACGGCG
AAAGAGACGATGTTTGATATGGATCAGACACTTCGTGCGCAAGATGTCGTCTTGAGCAAC
ATGCCGGTTGAAGGCGATGCGGAATCATCGCTCCTTCACTTGAAACCGTTCGAAGGTCGC
GTGTATAAAATTAGCTAATTTTTCAGAACTTCAAGGTCGTGGACGAAAATTCGTCTACGG
CCTTTTTTGTTGGAAAAAGGGGATAACGGCGACTCATGCGAACTCCTTATAGGGAGATGA
GAAGGAGGAAACGTAAATGAAACTGTTATTAACGTCAGCAGGTATTAAGAACGAAAGCAT
CAAACGAGCACTTCTCGAGTTATTAGACAAGCCGATTGAAGAGTGTAATGCACTCTGTAT
CCCAACAGCCATTTATGCGTTGAACGGGGGAACGAAACACGCATGGAACTTTTTCAACGG
AGATTTCTCGACGCCGATGTGTGAGTTGGGCTGGAAGTCGGTTGGGGTGCTCGAACTGAG
CGCACTCCCGAGTATCGATGAGTCGGTGTGGAGACCGGCGTTTGATAAGGCAGACGTATT
ATTGGTGAATGGGGGCGATCCGCTCTTTCTCTACCATTGGATGAAACAGTCCGAGGTAGC
CTCGCTGCTCCCGTCCTGGAAAGGTGTCTACGTCGGATTGAGTGCGGGGAGTATGGTGAT
GACGCCACGAATCGGCGAGGAGTTTGTCGGATGGCGCGCATCCGATGAGCAGAGCGATGA
GACGTTAGGGTTTGTCGACTTCTCGATCTTTCCACATCTCGACCATGACATGTTACCGGG
GAACACGTCACGTCATGCAGCAGATTGGGCGGAAGCGCTACAGGCACCGGCCTATGCGAT
TGACGACGAGACGGCGATTCGCGTGAAGGATGGGAAGGTCGATGTGATTTCGGAAGGGAA
TTGGAAGAAGTTTTTCTGACTGTATAAAAGCAATAGGAAGGGGACATGAGAGATTGAACC
GATTTACTCATCAACGAAAAACGAATCGAATCATCGTACGACCGTTAGAGAAACAAGATT
ATGACGCGTGGTTAAGTGGATTTACAAATCGTCGTATTTCGCAACACGTGTACGATCCCG
GGAAATTAGACATGAGCGACTGTACGTCCGTTTGGTTTGACCAGCTAGTCGACAATCATC
AGGCACTTGCGCTTGAAGACGAGGCACATGTCTTCGCCGTTTTCCGGCTTGACGATGGGA
TACATCTCGGCATGGTGGATTTTTCTACCTTGGCGCGAGATGCGTTTCAATGGGGGAGGG
TCGGGTATACGATTCATAATCAACATTGGGGTCAGGGGTATGGGACAGAAGCAGTCGACC
TGGCGATGCGTATTGCTTTTGACGACTTGAACTTTCAACGAATCGAGGCACATATCAATC
TCGATAATAAAGCATCCATTCGTCTCGCGGAGCGTGTCGGCATGTCGTATGAGTGCACGA
GAGAAGGGTTTATCTTTGAGAACGAAGATTGGGTAGACCATCTCGTCTATGTGAAAACGA
AGCGCCGTCGATAGAACGACTCCTACCACATATGGTACGATGAATTGACGGAAAGGGGGA
TGAGCATGGCGATTGAACCACTTCGCGTGCGTGTCCAGCAAACAACACGGATGAGTGACA
TGCCAGAGTCAATCGAGCTCTCGGCAGACGGTTTATACTATCCATTGAAGACTGGCTTTA
TTTTAATGTTTGACCAACAACAAGAGGACGGGGCGGTCCCGACGACAATCAAGTACACGC
CGGAACGATTGGCGCTGATTTGTAAGGGACCGATTGAGATGAACCACTCCTTCATCGAAG
GTCGCTTCACGCAAAGCTTATACAAGAATCCATATATGTCGATGACGATGGCGACGACGA
CATCGCGCCTCGATGTCTCGGAAGAATCATGTACGTTCGTATATGAGTTGTCCATGAATG
AAGAAGATGTTGGCATATATGAAGTACATGTCACGTGGACATTTGAAGGAGGAGAAGACT
GATGAACTTTACAGAACGCGTAAACAAGATTGAAGAGATGTTGAACGAAGACTGGTTCGA
GATGCTCGAAACGAACGAAGAAGAGTACGAAGAGTGGCGCGGTCGCCTCGAGGACCACGC
TGAACAAGTTATCATGCATTACGACCAAGAGAACGGGGTCGATGTCAATTCGATTGATAA
ATTGCTTCAATTGAACGATGAGTTCCCGCTCCTTTACGGGGAAGACACCGTTCGCCTGTA
CATCGCACTTATTGAGGCGCGGTCAGAAGACAAAGCGGTCTACGATCGGTACGTCGATTA
TTTGGCAGCCATCAGTGATGCATCGCACGAACAGTTTTTACATTTCCATACGCTCGTCGA
GGCAGGACGGTTAGAAGAAGCGAGACAACTTGCTCCACACATGCCGCAACGTCTCGGACT
CGAAGGATAAGCATACCGAAAGTGTCATCTGAACAAGGTGGCACTTTTTTTCATGCCTGA
AAGGGGACAAACTTTGACGAGAACGTCTATTTTATTTCAATTGTGCGTTCACTAAGATGA
AGGAACAAGGAAATCAATTTAGAGAACACGAATGGAAAGGAATAAAGGGGGAAATGGGAT
GTTAAGACTAATCAAGACGTCTGTCGATCAAAAAGAACAGATTCTCGCATTTTTAGAGGA
ATGGTACGAGCGGGATGAGCGGATTGTCCCGACCTCGGTGGACCGTGAAACGACAGACTT
CGAGGCGTACGTCAACACATTACGTCAGAAAGAGTTACGTGAGAACATAGAGGAAGGCTG
GGTCCCGAGCACGACGTATTGGCTTACAGATGGAGAAGAGCTTCTCGGGGCGGCGAACAT
TCGTCACGAGTTGAATGAATCACTTTTGAAGATTGGTGGGCATGTCGGGTACGGGGTGAA
ACCGAGTGCGCGCGGGCGCGGACTCGCTACCATCCAACTACAACTTGCGCTCGAGAAAGT
GAAAGAGCTCGGAATCGAGCGTGCACTCATCACGTGTAATCGGACAAACGTCGCTTCTCG
TCAAGTCATTTTAAACAATGGGGGCGTCGCGGACACACCGTATACGGAAGAAGACGGGAC
AGTCGTCGAGCGGTTTTGGATTGACTTGAAAGGGTGAGGACGAGATGGCGAACTGGATCA
TCATCTATTTGGCGCTGATTAACTTCTTCGGCATCTATTTGTTCCGGGAAGAGACCGTTC
CTTCGAAAAAATGGTTCTCTTTCTCGAGCGGCATCGCCATCACGTACTTCTTCATGTATC
TTTTGCCGTCCCTGAACAAACGCCAGGACACGCTTCGTGTCGATTGGTTGAATTTGGCGT
TACCTTCAGAAATCTATATCGTCAGTCTCATCGGTTTCACGGTATTTTATGGCACCATGC
GGTTCGTTCGTACCCCTCACTTTCAAGATGAGGCGGTCGACCGGGCCGTTTCGTATTGGT
TACAGGTGACACTCCTCACGGCCTATATGACCTTCTCGGCGTACGTGGTGACAGCCGACT
CGGTGACGTTCGTTGCGAGAAGTTTCTATGCGACAGCGCTCGGTGTCCACTTTTTAGCGC
TCGGGCATGACTTAAATCGTCATTATGGTGAACGTTACATGCGACAAGGACGCTATTTGT
TGAGTGGTGGGATTTTACTTGGTGGGTTCTTTTCACGCTGGATTGACTTGGCGGCGCACG
TCGAAGCGCTCTGTTTTGCCTTTGTGGCCGGAGCGATGATTCTCAATATCGTGAAGTTTG
AACTGCCATCCGACCGAAATTTGCACTTCCGCACGTTCGTATTGGCCGTGTGCAGCTATG
GGGGATTATTGCTCATCTTGAAACATCTTCTAAACTTCTGACGAGAACTTCATAAAAATG
AATGACTGTTCATTCATCATTTGATATACTGAATTCAAGATTGAATCCGTTTTCAAAGGG
GGAGTTTTGGGGATGTCTACATTTTTAATCGTCAACTGGATTCTATTCTTGCTCGTCCTC
GGCTATGGTGTGTATTTATTTGCTACGCTAGTTCATCAGCGTTATACGTTCATCAAGCTC
GGGAAGAAGGCAGAATGGAGCCAAACGAACAAAGAACGACTCGAACAGGTCATGATCAAC
GTGTTCGGTCAAAAGAAACTGTTGAAGGATAAGAAGAGTGGCGCCATTCACGTCATGATG
TTTTATGGCTTCATCCTCGTCCAATTCGGGGCGATTGATTTCATTTGGAAAGGACTAGCG
GTCGGAACACGTTTCCCTCATATCCCGCTCGGTCCCCTCTATCCAATCTTTACGTTCATG
CAAGAAATCGTCATGCTCATGATTCTCGTCGCGGTCGTTTGGGGATTCTACCGTCGTTAC
GTCGAGAAGCTCGTGCGCTTGAAACGAAATTTTTTAGCAGGTCTCGCCCTCATCTTCATC
GGCGGGTTGATGGTTTCCGTCTTGTTCGGGAACGGGTTTTACCTCGTCTATAAGGAAGAG
CTTCCAATGTGGGGCGAACCGGTCGCGACACTCATCGGTTCAGCGTTTGCTTGGGTACCA
GGTCCGGTCGCTTTCGCCTTGTTCGTCGTCTTTTGGTGGATGCACCTCTTATTCTTACTC
AGCTTCATGGTCTACATCCCGCAAGGTAAACACGCGCACTTGATCGCCGGTACGCTCAAC
GTCTGGCTCGGGCGCACACACAAAGTCGGTCGCTTGGCACCTGTCGATTTTTCAGCGATG
GAAGAAGCGGAAGAGTCGGATGAAGAGATCGTCTTCGGGGTCAACAAGATTGAAGACTTC
AACCAGAAGCAGCTCGTCGACCTATACGCCTGTGTCGAATGCGGACGTTGTACGAATGTT
TGTCCGGCAACAGGGACTGGGAAGATGTTGTCGCCGATGGACTTAATCGTCAAACTTCGT
GACCATATGAATATGAAAGGCGCGGCGGTCACGAGAAAATCACCGTGGGCACCTGCACTC
ATGTTCCAAAACACGCAAGGTGCTGAAATCGCAGCAGCTGCGCAAGACGGTCATATGCTC
GTCGCAGACGAATTGATCGGTAACGTCATCACAGAAGAAGAAATCTGGGCTTGTACGACT
TGCCGTAACTGTGAAGACCAGTGTCCGGTCATGAACGAACACGTCGATAAAATCATCGAC
CTTCGTCGTTACCTCGTCATGATGGAAGGGAAGATGGACCCTGAGGCACAGCGTACGGTC
GCCAATATCGAGCGTCAAGGAAACCCGTGGGGAATGAACCGGAAAGAACGCGAGAACTGG
CGTAAGGATACAGAGCTCGTCATCCCGACGGCGAAAGAGAAGAAAAAAGCAGGCGAGGAA
TTCGAGTATCTCTTCTGGGTCGGCGCGATGGGGTCTTACGATAGCCGTAGCCAAAAAGTC
GCGCAGAGCTTTGCGAGCGTGTTGAACAAGGCGGGCGTCTCATTCGCCATTCTCGGAAAT
GAAGAGAAGAACTCAGGGGATACTCCACGTCGAATCGGAAACGAGTTGCTGTTCCAAGAA
CTCGCCGAAGCGAACATTAAACTATTTGAGAAGTATGGGGTGACGAAAATCGTCACGGTC
GACCCGCACGCGTACAATACGTTCAAAAATGAGTATCCGGACTTCGGTTTGACTGATGTG
AAGGTGTATCATCATACGGAGTTGCTCGCGGAGTTACTTGACACAGGTCGGATTCAGCCA
GACCTTCACGTGAACGAACGTGTCGTCTATCACGACTCTTGTTACCTTGGTCGTTATAAC
GGCATCTACGATGCACCGCGATTCGTCCTAGAACGCATACCGGGTGTCGAACTCGTCGAA
GCGACACGTAACCGTGAAAACGGTATGTGTTGTGGAGCCGGTGGTGGTCTCATGTGGCAG
GAAGAAAAAGTCGGGACACGTGTCAACGTGGCTCGGACAGAACAGTTACTTGAGACGAAA
CCGACTGTTATCGGTTCGGCATGTCCGTACTGTTTGACGATGTTATCTGATGGAACAAAA
GCGAAGGAAGTCGATGAGACCGTCGGCACGTTCGATGTCGTCGAATTGCTCGATCGTTCG
CTGAAGGCCATCGAGATACCAGAACCAGTTGTCCAATAATACATGAAGGCACGGTCCGCG
GACCGTGCCTTGTTTGTTTACTGCATCTCAGAGGTGGATAGAAGGGAAGAGGTCAAGTGA
GATAACCCTTGCGTCGTCTCGTTGATCGATGAAATGGTCTCGACCATCTGTCCGAGGTCT
TGTTTGTTTCGTTCGAAAGAAAGAACGTATTGGCCCATTTCTTCTTGAACGGTCGAAAAA
CCAGCTTTGACGGTGCTTAGTTGGCGCATCGCTTCATCGTTCGTCCGATGCATTTGCCCC
ATTTGCTCGAGGAGGGCCGCGATGTTCGTCTCATTTTCATGAATGAGCGCGTTGATTTGA
CTGCTCAGTTGTTTTGCGTTCTCCGCAAGTGTGCGTACCTCGGTGGCGACGACGGCGAAC
CCTTTTCCGTGTTCTCCTGCGCGAGCCGCTTCAATCGAAGCGTTTAAGGCGAGTAAGTTC
GTTTGGTTAGCAATTTGTTCGATGCTCTTGGTCATGCTGACAATATCCTGTGAACCTTCT
TTTAGGGCGGTAATTCGATCGAGCGAAGTATCGACGTAGGTGGCCGACTGTTTGAACTCT
ACTTCCATCTGTTCGATTTGATTTCCGTTCGCGTGCGTCAACTTCATCAAATGACGACTC
ATTTTTTCCGTTTGCTCCGTTTCCGCAAGGACTTGGTGAGCGCGATTGCTCGTTTCAGAC
ATGGCGTGTCCGGTTTGTTCCATCGTAGTCGCCACTTCTGTGCTGACGCGTGTCACGTCA
CTCAACAGGGACGCACGAGCTTGGTTCGCAGACTCGGTTTCATCGAGGCGGGCGTTGACG
TATTGTTCGGTGACGATTTGTGCGTCTAAATTCATCGCGTGTGACAACGCTAAGAGTGAC
TCACTTAAGAGGGCAGGATCGTGTTGATACGTTTCAACCACTTTTGGGATGAGCAACGTA
TTAAATGCCGAGTACGTCGCCAAGAACCAGACGACAGGCACGGCGAAGTGGTGGTGCGTC
TGTCCCATTCGTTTCCGCATTGCCAAGAATTTATCATCGATGTTCCCTGTTAGTAGGCTG
CGGAAATAATCGGCGAATACCTTTTTTAATCGTTCTCTTGTGGATGATGCGTTCGCAATC
TGTACCATTTCCGGTTGCAGCATTAAGTGGTCGAGTACGTTTTCAAGTACATCGTCAAGT
ACTGACTCGACGAGTGGAGCCATATCTTGCAGTCGTTTTACTTGAGAAGTCGTGTATCCC
ATGTAGTGAGTGCGACCATTCAAGCTTGAGTCAGCTGGTTTAGCGATTGTCTGGATTTCA
GGAAAACCGGAAGTGGCGACGAAGTGATTGGATGTTGTTTTACGAAAAAGTGCCATATAT
ATTTCTCCTTCTCTTTCATATCTAAAATGTCATTCTCTTCTATATCGGCAAAAGAGTGAA
GAAACTGAGAAGTAAATGTGTTATGAAAGAAGTTCGCAGACGAATGGATCTGGGAAAGGA
TGATTGAGGAACAGAATATTCAATCTCAATGTAAGGAGTATGTCCCATGAAAAACATGGT
TGTCCTATTGACGATTGTCAGTGCGCTTAGTAGTCAAATTCTTCCGCAGATCTTATTTTT
ATCTATTATGGCAGTCGAAGAAGGTGTCGGGCGTCTCATTCCATTCTTGATTTTTTATGT
AGCCAGTATGTCCGGTCTATTATTGTGGGTTTATGTCATTGGACGCCGTGGTTCTAAAGA
TACTTTTTTAATCGCCTTGGTCGTACTCGTTGTCGGTCTCGTTTGTTTCGTTCTCCCGTT
TGAGCGTGCGATTGAATGGAGCGCCTTTTTAGTCGGGGTTGGATCAATTGGAGTCGGGTC
GATTATGACGACGATTTTATCGCAATTAAACGAACTGAAACCAGCTGCTGATCCAGATTC
AAAAGAAGCTAAAGGAAGCTCCTGGCCGTTGGTTCTGATGTTAGTCGGTTGAATTGCGAT
ATTCTCTTATGCATTGACACAGTCATACAATCTGGCCATCGCTCTCTTTTTGGTCAGTTT
GATCCTACCATGTTTTTTTGTTCGGAAATTACCGCTTCAAAAATCGGCGACATGGCAGTT
TGAAACTCGTTCTTTTCTCCGTGCCTTCATCGCGGTCACCGTTTTTACGTTGATTAGTCG
TCTGCTCAGTCTTTTAGAAGGGGCGCGTGGCTATATCGAAGTATTTGGCTTAATGATTAT
TTTGCTCGTTTATGTTGGATGGTTATTGTACCAAAAGCGCGTCCGAGACTTTATTGGAGC
GAGACGCACCCGTCAGGTTCAATTGCTGTCGTTTGTGATTGGATTGTTCGGTGGTTGGAC
GTTAATTGGTGCCGTCTTTGTCAGTCTTGCCTTGTACTCGTTTCAAGTTCTCATTTTTTA
TGTATTTGTCCCATTTTTAGTAGGCGTCATCGGCTGGATTTTATTTAGTCGTATATTTGA
TTTCGCACGTCACCCATACCTCGTGTTACTCGTGTCCTCCCTCATCTTTTTTCTAGGATT
TATCGAGCCACTTGCGTTCATCCCTGTCTTATTTGTCAGTGGATATACGCAGACGATGTA
CTCGAGTGTAAGCCATACGTATCTGTTTGATCAATATGGGGAAAATAAGGAGTTTTCTTC
CTTGCTCTTGCAGTTGTGGAAGCGGTTTGGGATGGTCGTTGCGTACTCCTTCTTAATGAT
TGGATTGTTAGGGTACGGTTTGTACGTTGGGCAGACGGTCAACGAGGAATTATCGTTTCA
AATTCCAAAAGCATGGATGTTCGGTGTTCTAGGACTTACGTGGATTTTCAATATTGGATT
GATCAGCCTGTACTGGTTCCGAGTTCGTCCGAGTAGAATACATGAATCATAATTTTCCCT
AGCTTTTTCATATCGCTTTTGTTTATAATGAGGAGTGATGTTTAACTAGTGACGGAAAAG
GAGTGTCCTTTAATGAATAAATCGTTGATTGATTTCGTTTATGAACTTCTCCAAGAAACT
GGCGAACAGCCTGTTTCTTTTGATGAGATTCGCGAAAAAATCAAGCAAAACTATACGTTT
GCGAGTGAAGAGGAAGAGCTCGAAAAAATCGCACAACTTTACACCGATTTGAACATCGAC
GGGTTGTTCGTCAACTTAGGAGCAAACCGTTGGGCGCTTCGTGTTTGGTACCCATTCGAT
AAGTCGGATGAGGATCTCGTCATCGAAGCACGTCAACGTGGTGAACTTGACGAATTCGAA
GAAGAGTTCGAAGAAGCAGACGAAGGCATCGTCGATATCGAGGATGACTTGGATGTATTC
GCAAAAGTTGAAGATTACGATTCATCTGAATTTGATGATGAGGACGAAGAAGAAAAAGTA
GAAGGCCTTGACGATTTCAAGGACGATGACTTGGACGACGACCTCGATATCGAAGACGAG
GATGATTTATAAGAGACCGCAAAAAAGCCGGGCATCGCGCCCGGCTAGGCGTGTCTCTTT
TTCTTTTTTAGTCGTGTTCATCGACTTAAAAAAAAGAAAAAATAATATCTTGACGACTGC
ATCGTCTCTGGCGTAAATTAGTCATGGGCTAGTTTAGCACGTAACGATGCAGCAAAAGTG
TCCTCCATTTTCGGGGGCACTTTTGCTTTTTTTGTTTTTTCGTTTCCCGATGGTTGGTAT
TCAAGAGAGGAGAAAGAAACATGACAAAGTACATTTTCGTAACAGGCGGGGTAGTATCTT
CGCTCGGTAAAGGGATCACGGCAGCTTCGCTCGCGCGTCTACTCAAAAATCGAGGACTCA
ACGTCACGATTCAGAAGTTTGACCCATACATCAACATTGACCCAGGTACGATGAGCCCGT
ATCAACACGGAGAAGTATTCGTCACAGATGATGGCGCTGAGACTGACCTTGACCTCGGAC
ACTATGAGCGCTTTATCGACATCAACTTGTCGCAAAACGCGAACGTCACATCAGGGCGCA
TTTATTCAACTGTCTTGAAGAAAGAGCGTCGTGGAGACTATAACGGTGGGACGGTTCAGG
TCATTCCGCATATCACGAACGAAATCAAAGACCGTGTCTTCCGTGCAGGACGCGAGACGA
ACGCCGATGTCGTCATCACAGAGATTGGTGGAACAGTCGGGGATATCGAGTCCCTTCCGT
TCATCGAAGCGATTCGCCAAGTGAAGAATGACATTGGGAAAGAGAACGTCATGTACGTCC
ACTGTACACTCGTCCCTTACCTTCGTGCCGCAGGTGAGATGAAGACAAAACCGACACAAC
ACAGTGTCAAAGAGCTTCGCAGCTACGGAATTCAACCGGATATCATTGTCCTTCGTACGG
AGCATGACATCCCGGAAGACATGCGTGAAAAAATCGCCCTCTTCTGTGATACACGCAAAG
AAGCGGTCATCGAGGCGCAAGACGCATCGACACTTTATGAAGTACCACTCAACCTTCAAA
AACAAGGAATGGACCAACTCGTCAACGACTACTTCGGTTTCAATTCACCGGCTGCTGACA
TGACGGCTTGGAAAGAACTCGTCCACACGGTCACACACCTTGAGAAGAAAGTGAAAATCG
CCCTCGTCGGGAAATATGTTGAATTGCGTGATGCGTATATCTCGGTCGCGGAAGCACTCA
AACATGCGGGTTATGCGTTCAACGCGGATATCGACATCGACTGGGTTAACGCGGAAGACG
TGACGGCTGAAAACGTCTCAGACATCCTCGGCGATGCGGACGGAATCCTCGTTCCAGGTG
GATTCGGTGAGCGTGGAATCGAAGGGAAGATTGAAGCGACACGTTTTGCTCGTGAAAACA
ACGTGCCATTCTTCGGAATCTGTCTCGGGATGCAACTCGCGACGGTCGAGTTTGCCCGTA
ACGTCTTGAAGTTGGACGGTGCCCATACGGCTGAAATCGATCCATCGACACCGTATCCAA
TCATCGACCTTCTTCCAGAGCAAAAGGACATCGAAGACCTTGGCGGCACACTTCGTCTCG
GACTCTATCCATGTAAACTCGAAAAAGGGACGAACGCGCATGCCGCATACAATCAAGAGC
TCGTTTACGAACGTCATCGTCATCGTTATGAGTTCAACAACGAGTACCGTGAAGCGTTTG
AAGCAGAAGGCTTCAAGTTCTCAGGTACGAGCCCGGACGGTCGTCTCGTAGAAATCATTG
AGATTCCAGAACACAAGTGGTTCGTGGCATCACAGTTCCACCCGGAATTGATTTCGCGTC
CAGAACGTCCACAACGTCTATTCCATGACTTCATCCAAGCATCACTTGGAGAATAAGTGA
ATAAGTGAATAAGTGATTGAAAGCCACGGTCCAAAATGGATCGTGGCTTTTCTTCATGAC
ATATTTATCTCAACCTATTTTTTTTAGTGACTCATAAGGATTTACCTTAGAAGCAATTGT
GGCTGGGATTATGGAAGCTATCCCACCTACAATTGTCGGTAAAAGTAAACTTAACAAAGC
AAGATACGCATTGGTCCAGGGGATAAGCCCAAATGCGAAATAGATGGTGATATAAGACAA
ACCTAAACCTAGTATCCCAGCAATCAGTCCGACGATGAATCCCTCTATCAAAACTAAATA
ACGAATGGAGTGATTTGTCCATCCAATCGCTTTTAATAAAGCGAAAGAATGCTCACGTTC
TTGAACGTTTTGCCAAATGATTTCTCCTGTTGTTAATATTGCAATCAATACCGACACACC
TATTGTTACATAATGAAGTGTTCCGATTTGAACAGCGACAAATTGTCCAAGCCAAGATGT
GTAAAGGACACCTTGAAGATGGAACGTGACATAAACGAAAAATACGAGTAAGGATGTCGG
GACAGCAATCGATGCCACCGACAATAAGTTTCGACGCCACTTGCTTACCATTTCTTTAAG
CGCCAAAGAGCCCATGTTTTTTAATGGAATGATAGAGCTCGAAGTGTTTGCGTACTCACC
AACTTTAATTACTTCATATGGTTGTATTTTTCTAATGTTAAGTGCTGACCATGTTGCACC
GCTCAGATAAATCAGAAGACTAAAAGCTGTAATCAAGAACCAGCTCCAGAGACTGAGCCC
TTCTCCCCGCACGATGAAAAAAACGGATTCGATTGCTAGCGATACAATCGAAACGAGAAA
CGCTAAAATAATCGCTTCTAGATATATAATTTTGTACAAATCTTTCTGACTCCAACCTAA
AGAGAGTAGGATCGCAAATTCACGTCTTCTTGAAAGCATCGTGATATAGCTTGTCGTCAA
TACATAAATGATAGCCACGCCAATAATGGACAAGATCACACCCGAATATCCTGCACTTGT
CTCTCGGAAAATCGTGATGGCTGCACCTAAGTGAATCCATGGCTGCTCAATCCATCCAAG
CGTATTTCCTTCTTTCACGACTTTTGTGATCACAGGTTGCGGGGAAGATCCCGTTGTGAC
TGTGGCAATTAAACCTGTATCTCTTTCAATCTGTTCCTTTAGTTCTTGCAAGGTTGCCTC
CGATGCCTCGTTCAATGTATCAACATTGTTTACCTTGATGCGAATCGAAGAAATGGATTT
CTCTCCGTTTAACAGACGAGCGGCATCTAGAGTTGTGATAATGCTCGGTGAGTTCGTCAG
CAGTCCAGCTGGATTCCCAGAGGTATTGATGCTCACAGATGGATTTAGTGGTGAGCCATC
TTGGTCAAGAACAAGATCGGCTGACGCGGGGCGGTACGTTTCCATAGGGAGTTCATTCAA
CGGATCTTTGGAGACTGCGATTTTTTCTGGATCGAACGTCCCGACCACTTCAAAATCTAG
GACCGGGCTTAAGTAAGCGAGGTCATTGGATTCCGGAAGCGTCGTTTGGACCTCCGTGCT
GTTCACCGGTCTAAAACCTTGTTTCGGTAACACGGATGGGGGGAGCCATTTATTTGTAAA
TGAAATGGGTTGACTATCGATCTGAAAAGCATTTCTCCATCGCTCCGGAAAAGGACTGTC
TGCCTCTTTCATTTCTAGAGGACCTGAATTGAAGATGAGTTGAGACCCCTCATTGATCAA
GGCACCTGGATAGTCTGGTGTCTTCTTTCCTTGTAGTTGGTTAAAATAAATCGCTTCAAG
GTCCTTCGATGGAATGCTCAATGACTGAATATTTTTTACATCGTAACGTAATAAGTCTGA
TTCAGACGCGATGTCTTGTAATACTTTTTTCTGGTCATCAGATGATGAGAATGGCACATC
TAATTGTTCAAGTTCATACTCATGATACCCATTATTAAACGAGGCAGGGTTGACAAGAAT
AGGCATTCGGACATGCTTTTGTTCACTGCTTAAGGACACCGCCCGATCATCGATTGAAAA
ATAAGAGGAAGAGGTGATCGCTTGATCGAGACCCACAAGCTTGGCTTCCTCATCAGGGTC
AACCGCCACGATTAAATTGAGGCTCCCTGGAGTGACGGCGTTTCCAACCTGGTTAAAAGG
GAGCAATCCGATTCCCCTCGGCAAGAGTTCATTCGTTCCGTTCGCAATATGTATAACTTC
CTCTGATATCATTTCTCGTTGTAAACCGGTCTCATCGAACTGACGATGCGTCAGACGGAA
CAGTCCTTGGTCAGGTATCTTCAGCATATTCGGTATATCCACATTTAATTGCGTATACCC
GATGATTGCGACAGGAGCAGCCACATCCACATGTTCCATCGTTTTTATTTTTTCATATTG
TTCAAATGTAATTCCGCCTACAATTCCATTCAGATAGTTTGGTTCAAGAAGGTCATGCTC
TTCAGTAGTGAGTCTACTTGTCGAAGGACGAACTACAATATCATAGGCAGACGACCAGCG
CTTTTGAAGTGTTTCTTCCACCACACCTTTGTTTGTTTCATTCAATTTAAAGATAAGATT
CAAACCTGTAGCAATAATCAACGCGCCAATCAATAATAGAAGTAGTTTTGCCTTTTGGTT
TCGCCAATATTGTAGGATGAACTTCAACATACACGCTCTCCTTTTTGATCTTCTATAATC
CGACCGTCTTGCATATGAATGATTCGATTGGCTCGACGTGCCAAATCTAAATCGTGTGTC
ACGAAAATAAGGCCACACTGTTGTGTTTCATGAAGGTCCACTAATAAATCAAAGATCAGC
TCACTATTTGTACTATCTAGATTTCCAGTCGGTTCGTCCGCAAGGATCCAATTTGGTCGA
TTGACAATCGCACGCGCGATTGCGATTCGTTGTTGTTGACCTCCTGATAGTTGAGAAGGG
AGGACATGGGACTTGGTCTCTAATCCGACCTGGTGAATCACTTCTTTAACACGTTCTTCT
TTCTTGAAATCCACCTTTTTCGTTAAAAAGGGAGCCATGACATTTTCGAAAACACTTAAA
GACGGTAAGAGATGGAATTGTTGAAATACAAATCCGATTTCCTCAAAGCGAAAAGAGGAT
AACTCGGTATTATTTAATTTACTTAAATCAACGTCGTCAAACGTTATCGTGCCTGAAGTT
GGTTTCTCTAGAGAGCCGATTAGGCTGAGCAAAGTAGATTTCCCAGATCCAGATGGCCCC
ACGATAGCTGTGATTTCATTTTTACTAAATACACAATCTAATTGATCGATGATTGTTTCA
TTGTGCCCTAAGTTACTAAACGTATGAACCAACTCACTAATAGAAATGAATGAAGGCATC
AAATCGCTCCTTTTATTTTCAGAATATTCATTATATGTATATTGATAATAAATCTTTTTC
CTTTAATTTACAATAGTGAAAGATAGAGAACGTGTAAAATTATTCCGAGTTCACGAGACA
AGAAAATATGGGTTTTCCTTTGACGAATGACTGAAAGTGTATGGTGACGTAATACAGTTT
TGAGAATTGATTTGTGAACAAAAGATTATAGGTATTTTTCTACATCAAAAGCATGAGAGG
GAAAACGCCTTCGGCAGGATACATCCGCTTCACTTTGTGGGTACACTAGAAGTAGAACGG
GGAGAGGATGAGGGCACATGAAAGAACGATATTCGATTTATCTTGGATATGGATTAGGGC
TTGTCGCGCTCAGTCTGTTGCCGTTCGTCGTCTTGCCTTCCCTTTTATTGCCGTATCAAC
TTGGCTGGACAGGTGTTGTTTTACTCGCCCTCTCGGTCGGGTTACTTCGAGCGATTCGGG
ACGGCTCGAGCGTCATCCTAAAGCAGATGTGGAAGATCACGTTCTCTCTCTTCTTGATTT
TCGTTCTCGTCTATTATGTCTCGTTCGGACTCATCCTTTACGACACATATGGATTGGATC
GTTTACTAGAACAATATGAACGACAGGCGGTCTGGGTGTTTGCAGCATTTAGCTTTTTAC
AACCTATTGCCTTACCCGTCCCGGAAGCGGTCAGCGTGCCGATTGGGAGTGTCGCGCTCG
GACCGTTTCGTGCCGCTTTGGTCGGAAGCGTTGCGACGACACTTGGAATCTTTGTCATGT
ATGGACTGGCCCGATTTGGTCGGGGGCGCATGATTCGTTGGGTCGATGAAGAAAAACTGA
AGACGTACGATCGATATGTCGATCGATACGGTCTTGGTGTCTTGCTCGTCTTATTTATCA
TTCCGATTTTACCGGACGAGGTCATCTGTCTTGCGGCCGGATTCAGCCGCGTGTCCTTCC
CGCGTTTCGCGGGCATCGCGTTTGGGGCAAAACTCGTCACGTCGTTCGGACTTGCTTATT
CTGTTTCGATTGGACAATTGTTTATGACCGATTCGAGTCCAATCGCAATCGCTTCTGTCA
TGGCAAGTGTAGTCACCTTGATTCTTGCGTTCATTTGGCGCAAACGAAAAAAAGGGGATT
CGAACGGGACGCAAGAATAAGGTAAGGACGATCTATAGAGAGGAAGACAAGATGCGACAA
GACAATGAAGTGGTCATTCGACCGATTGGAAAACAAGACTTATCACGACTATGGGAATTG
ATTTACCGAGATGCGACACCGGAATGGAAACAGTGGGACGCCCCTTACTTCGAACATAAG
GCGATGTCCTACGAAAAGTTTCAGCAAATCGAGCAGTCGCTCATTGAGAAAGAAGACATG
TGGGTCATTGAGGTCGATGGAACGGTATATGGGACCGTTTCTTACTATTTCGAAGATGCC
GGACGAGAATGGCTCGAGATGGGCATCATCTTGCATCAGTCCGACCGCTGGAATCGCGGT
GTCGGGACGCGTGCCCTTCGCTTATGGACCGAGCATCTATTTGAGACGTTACCCGTCGTC
CGTGTCGGCTTGACGACGTGGTCCGGGAATGAACGCATGATGCGGGTCTCTGAAAAAGTA
GGGATGCAACTCGAAGGTCGAATCCGTCAAGTGCGTGTCGTGAACGAGAAGCGCTATGAT
TCGATTCGGATGGGTATGTTACGGGAAGAATGGATGAAAACAGGTACGACGTCTATGTGA
ACTACTCGCCACTTATTTGCTTTGCAAATTGAAGTGGGAGCTTCTTGGAAAGACCGTGCT
CCTACCGCCACGGTTATGGACCAAGCTCGTCGGGCAGTCCCTGCCCTGAAGGGTTGTCAG
TCGGCCAACATCAACAGGTTGATGCTCGCGTTGATGTCACGGTCATGGTGCGCGCCACAG
GCACACGTCCATTCACGGACATCCATCGTCTTCTTCTGACCTTTCTTGCCGCAAGAAGAA
CAGATTTGGGTCGATGCGTACCAGGGGTCTGCCTTGATGAGCGTCCGTCCGTAGAAGTTT
GATTTGTATTCGAGTTGTCGGACGAACTCGTACCAACTGACATCTGCAATCGATTTGGTG
ACCTTGTGGTTCTTCATCATGTCCTTCGACTTCAATGTCTCCACGACGATGACTTGGTTC
TCGTCAACGATCCGTCTCGACAGCTTGTGAAGGAAGTCCTTGCGTTGGTTGGCGATTTTC
TCGTGTCTCTTGGCGAGGATCAGCCTGGCTTTTTCACGATTCTTGCTTCCGATCTTCTTG
CGTGACAGCGCGCGCTGTGCCTTCTTGACCTTTTCTTCGGACTTACGAAGGAAACGTGGG
TTTTCGATCTTCTCAGAGACCATCGCGTCGTTCGTCATGACGGCGAAATGTTCCAGGCCG
AGATCAATCCCGACTTTGTGCTCGACTGGAATCCATGGTGCATCGTCCTGTTCGACGAGG
ATGGAGATGAAGAACTTGCTCGTCCTCGAGACCGTCGCCGACCGGATGACGCCCTCGAAC
GGGCGATGTTGTGTGAACCGCACGAACCCGATTTTAGGAAGTCTCACCTTGCCGTTCTCG
ATGCGGATCGTACCGTGCTGGTTGTTCGTCGTGTAGGAGGCGCGCGACCGCCGTCTCGAT
TTGAAGGCCGGGAAGCCGCCCGTCCCGGCGAAGAACTTCGCGAACGCGGTGTCGAGGTTC
AGCTTTGCGTTCGCGAGCGCGAGGCTGTCCGCCTCGGCGAGGAACGGGAACAGTGGCTTG
TAGGAGGCGGGTGTCGCCGGTTTCCGTCTCGTCACGATCCCCGCTTTCGCCTCATCGCGG
ATGGCGATGCGGTCCTCGAGCAGCTTGTTGTAGATGAACCGGGCGCAGCCGATCGTCTTG
ATGAGGAAATCGGCCTGTGCGGGCGTCGGGTGGAGCCTGTATGTGTAACCTTTCAGCATG
TCCGTCCCTCCTCCCTCCAGAAGATCGTGATGTATCCTCCTCGTCCGATACCCGCGGAAG
GGGAGGGAGAATCTGACGGAATCACGAACTTTTGTTCGTCATATCTGTCACAGGGGGAAA
AGACTTTTGGACCGGGTGATTCATCTCCCACCCACGCTGGGCTACGCCCCGAGACGCTTA
GAGGAGGGAGAATTCTCGCCTACTTTTGTTAAAGACGACGTACCTGTTTTGTATGATTTT
GTATATATTTGTCGCCATATTGACGATTTCATTCGTGAAGAGTTTGATACAATCGAATCG
ATTGAATGAAATAGGAGAGAATAAGAATGAGACGACACATGTTAGTTATTATGACGTTAT
TGATTGGGATGGGTACATGGTATTACATCGCGGGAGCCGCCCCAACGATTAAAGAAGTTC
CGACACCATCCTTTACCGGACAATACCCCGGGTTACATTTAACGGTAGAGAGTGAACAAG
CGAAAAGATATACGACATCAATCTCAGTTCCGAGAACGGATTATGAAATGCTAAACGAGG
AGCTGGATGCATTCATTTTAGAAAAGAAAGAAGCATTTCAACACAACCTCACCCCTAGTC
ACGGTCAAACGGGTCACTTAAATATTCAGACCGATACATATCAAACGAATGAGGGAGAAT
ATACGCTAGTCGTTCATACTTATGCATTCACTGGTGGTGCGAATGGTCAAACCACTGTCG
ACGTATTTCGGATGAACCTTTCGGACGGAACGTTCATTGAATGGGATGATGTCTTACGTG
ATGACCAACATGCATTAGAATGGTTCAAGCATAGCGTCATCACACAATTACAACATCGAG
AATACGTGTTTGAGAATCAGTTACGTGAAGCGATTAAACATCCTAAATCGACGAAGTGGA
TACTGACGTCCTCTGGTCTAGATGTCATATTTGACGAGTATGAAGTGGCAGCGGGAGCGG
CAGGTGTGGTAGAAGTTCATATTCCAATGAAGGAAGTTGAGCCGTTTTTGTTATCCAAAT
TAGATACGCCCACTACACAAGAAGAAGATTCTCCAATCATGAATCCCTCAAATAAGCCGC
TTGAACCTAATGGGAAGTATGTTGCACTGACATTTGATGATGGACCACATCCAATCGTGA
CACCTCACATCCTTGAGACGCTTGAGAAATACCAAGCGCGTGCTACGTTCTTTATGTTAG
GGAGTCAGATGGAATTCTATCCTGATGTAGCGAGACAAGTAGCGTTGTCAGGTCATGAGC
TAGCAAATCATACTGAACATCACCCGGATTTGACACAATTGTCTGAGAAGGGAGTCAAAG
AGGAACTCGAACAGGTTGATGGACGAATTGAGAGGCTTACGGGACAACGCCCATCATTGG
TTCGTCCACCATACGGGGCTAAAAATGAAATGATTGAACAGATCATTCAGACAAAGGAGC
AGACCCTTGCACTATGGACGGTCGATTCTCTTGATTGGAGTCACCGTAATGCCGATCAAA
TGTATCGCTTGATTATGGACAATGTCCATCCAAGTGCTGTTGTCTTGATGCATGATATTC
ATGAGTCCACAGCTGAAGGGTTGCCGAAAGTTCTCGATGCGCTGAAACGTGAAGGGTACA
CGTTTGTGACGATGAGTGAGCTCTTGACGTTGAAATAGTAAATGAACCCGCCGTGATAAA
CGGCAGGTTCATTTTTTTATTTCACTTCTTGATCTTTAATTGGGAACCAACCGGCACGTG
TCGTGATGGCGTTCCATAGCGGAGCTGGGACAGCGAGTTCGGCTTGTTTGTTCAAGTCGA
GTTCTGTCTCGATCTCGTCTTCGCGGTCCGATTTCACTTTTTCGAGCCATTCTGGATCGA
TGATCAGTTCGCGACCGAGTGCGGCAAAATCGACGACGTCGAGTGCGTCTTCCACTTGGG
CCGGACGTTGGAGTTGCCCGACTCCGATGAGTGGGATGGCACCATTGATTCGATTGGCGA
TGCGGTCTATCGAACGCTCCGTGACATTCTCGTCACGCATGGAAGCTGTGTTGAAGTTCC
AGAGAGAAGCGTGAATATAATCGACGCCCTCTTCTAAAATCATATCGAGTAACACATCCG
TGTCGTCGAGTGTGATTCCTGGCTCTTCGATTTCTTCCGGTGAGAAACGATAGCCGACTA
AGAAGTCTTCTGCATCTGCAGCTGCTTCTTTCACACGACGAATGACTTCGCGTGGGAACG
TCAAACGTCCGTGGACATCACCGCCGAAGCGATCTTCACGGCGATTTGAATGCGGTGAGA
AGAATTGTTGAATCAAGTAGGTGTTCGCTCCGTGAATCTCAACTCCGTCAAATCCGGCTT
CGATGGCCCGACGCGTCGCTTCACCGAACGCCTCAATGATGGCTTCGACTTCTGACGTCT
CGAGGGCACGTGGTGTGACGGCACCTTCTCGGACCGGTGCGACGGCACTTGCACTGACAG
GTTGTTCGTTCGGGACGAGTTCAGGTGGTGACATCCGTCCAGCGTGGAAAATTTGAAGGA
TGGCTTTTGCGCCTTCTGCTTTTAAACTTTCCGCCAATTGACGGAGACCTGGGATGAATT
TGTCGTCATTGACCCCGAATGCGTTCGGGAATCCTTTCCCGTCTTCTGTCACGTACGCGC
AAGCCGTGATGGCGAGCCCGACGTTTTGCGCCCGCTTCCGATAGTAGGCGAGCTCATGCT
CGGATACTTCGCCCGTTGGCTCTGATGAGTAATGTGTCATCGGTGCCAATACGAGGCGGT
TCGGTACTTCGACGCCATTTTTGAACTGAAAAGGTTGTAACATACGTTTCATCTGAAATC
CTCCTTCAACATGATACCTTGAAGTCTAAGCTTCTCGACTCAAAAATGCGAGTCGGATGC
TTGTGAATGAACACATTACAGATTGCGCAAGCGTAAGAGATGATTGAACTGAAAAGAATA
GGGTATAATACAGGAGAAAAGTTGATATTCGGTTCGAGACAATAGAGAGACCACAACAGA
AGGGGGAAGCCTTGTTTTTGTTGTGGTCTCTTTTTCTATTCATTGAACCGTACTTACTAT
AGGAGGGAATAAGATGGAAATCAGAAATTTCTCAGCGAAAGAACGAGCGAAACGATACGA
ACAACTGACAAGCGAACGTCATGACGTTCTTGTTGTCGGTGGAGGGATTACCGGAGCGGG
GATTGCGCTCGATGCGTCGTCGCGTGGGATGAAGACAGCGGTTCTCGAAATGCAAGACTT
TGCGGCCGGGACGTCAAGCCGTTCGACGAAACTTGTTCACGGGGGACTCCGCTATTTGAA
ACAATTTGAAGTGGCGCTTGTCGCAGAAGTCGGGAAAGAGCGTGCCATCGTGTATGAGAA
CGGTCCTCATGTCACGACACCGGAACAGATGCTGTTACCGATGCACAAGGGAGGCACGTT
TGGTCCCTTCTCAACTTCAATCGGACTCATGGTGTATGACTTCCTTGCAGGCGTCAAACG
GGCAGAACGGCGCATGATGCTCAAACCGCATGAAGTCATCAAAAAAGCACCGCTCGTCAA
AAAAGATGACTTAGTCGGTGGTGGATACTACGTCGAGTATCGGACGGATGATGCACGATT
GACAATCGAAGTGGCGAAAGAGGCCGCGAATCATGGTGCGCTTCTCATGAACTATGCGAA
AGTGACCGGACTGATTTATGAGAACGGCAAAGTAGCCGGTGTACACGTCGAAGACCAAAT
CGATGGGTCGACATATGACGTCTATGCGAAAAAAATCATCAATGCGACTGGTCCATGGGT
CGATGAGTTACGGGAAGAAGACAACTCGAAAAAAGGCAAACAGCTTCGTTTGACGAAGGG
AATTCACCTCGTCATCGATCAATCGAAATTCCCACTCAAACAGGCAATTTATTTCGACAC
ACCAGACGGGCGCATGGTCTTTGCCATTCCACGCGGAAACAAAGCATATGTCGGAACGAC
GGATACGTTCTTCGATAAAAACAAAGCGCATCCACGCATGACGACAGAGGACCGCGATTA
TATTTTGGATGCGATCCATTATATGTTCCCGGACGTCCATGTCACAGCAGACGATGTGGA
ATCGAGCTGGGCGGGTATTCGTCCGTTGATCTATGAGGAAGGCAAGGACCCTTCTGAAAT
TTCACGTAAGGACGAAATTTGGCAGTCAGACAGCGGCTTGATCACGATTGCCGGCGGTAA
ATTGACAGGATATCGGAAGATGTCAGAAACAGTCGTCGACCTCGTCGCCAAATTGTTGAA
AGAAGAAGAAGGCGTCGTTTACTTGGCGAGCCGGACGAAGCATATGCCGATGTCAGGTGG
TCACGTCGGCGGTTCGAAAGGATTCAAAGACTTCCTTGAGAAGAAAACGAAAGAACTTCA
AAATCACGGTCTCGACGCGGGGCACGCGGAAGAACTCGTCCGTCTATACGGTTCGAATAT
TGACCGCGTCATCGAGCGGATGGACTCGAACGCGTATGACTTGCCAGAGGTCGTCTATGC
ACAGTTGATTTATGGCATTGAAGAAGAATCGGTCGTTCGTGCCATCGACTTCTTGATTCG
TCGGACCGGAGCGATGTTCTTTGATATCGATTTCGTACGTCAACACAAAGACGGTGTCCT
TCGCTGCATGGCCGACGTCTTCAAATGGTCGGATGAGCGTTTGAAAGAAGAGCGTGAAGA
GGTCGAGAAGGAGATTGAAATCGCAGTTGTGCCTGTGACTGTCGAATCGTAATGCACTGT
ATCGAAGGAAAGGTTCATTCTAAACAGGATGAACCTTTTTTGTGGCATGGTTTCGTCGAT
TCGGAATAACGGTATACCTCATAAGTAGTGATTCTTAGATTGAGGGAGAACTTTTTATGA
AACGAAATCTCGTTGCCATCCTATTGATTGGCATTCTATTAGTAGTAGGGTGGCGTTATG
TCGATCCCAATCGATTATTGGCCGATGTTTATTATGTCAAAGTCCCAAGTGCAGAAGTGG
CGACACAAACTTCATCCGGTTATCGCTATGATCTCATCGGATACGACGAGGATGGAAAAA
AACGTCCTCTGTCGATTGCCACTTCGGGGTTGTTACCGGAAGGAAACTATCTGCGGGTAT
TCGTGAAAGAAGAAGATGCGGAAGTGACCGACTACGAGCAGGTGAATGTCCTAGACGTAC
CTGAACAGTTGAAGGAAGAACAGGAAGAAGACAATTCCGAGCCATCGTTCCCTTGATTTC
AAAAGATAGACGTCGCGAAAAAGAGATGAGTTTGGTAAGGTTAAATTGTTTGAATATGGT
AAACGATGAATGAAAGAAGGGACATGCATGTCACGGATGTTAATAGCAGATGACCAGGAC
GGAATTCGTACGATGCTCGCGCAAGTGTTCACGAACATGGGTGTAGACGTGGACACGGCG
CAAGACGGCATCAGCGCCTGGGGGTTTTTAGAGCGGGAACAATATGATTTGGTATTGCTC
GATATGAATATGCCTCGTATGTTTGGACATGAAGTATTGCGTCGCATGCGCGAGAAACCG
TTAGACACACCTGTCATGATCATGACGGCGTTTGGGGAGGAAGCGGTGATTGAAGAAGTG
CGCCGTCTCGGAATCACAGCACAATTTGAGAAACCGTTTGATATTTATGGAATGATTGAA
AAAGTGAAAGAAGTCTTGAAAATTTGACGTTTCGTCACCAAGATGACATATGTAAACGCT
TGCGCTAAGCCATTTCTATGCCCGAATATCATAGGCACATGTTTTACGGTGTGTTATAAT
GGGAACGAATTGCACGGGGGAACTTTTCCCAAACGTGTATAATAGCGAACAGACAGGAGG
ATGTCATTATGCCATTAGTATCAATGACAGAAATGCTTAACAAAGCATTCGAAGGCAAGT
ATGCAGTCGGCCAATTCAACATCAACAACCTCGAGTGGACGCAAGCGATTCTTCGCGCTG
CGGAAGACGAGAAATCACCAGTAATCCTCGGTGTATCAGAAGGTGCAGCGAAGTACATGG
GTGGCTTCACGACAGTTGTCAAAATGGTTGAAGGTCTTATGCACGACTACAACATCACTG
TTCCAGTTGCAATCCACCTTGACCACGGTTCTTCATTCGATAAGTGTAAAGCGGCGATCG
ACGCTGGTTTCACGTCAGTCATGATCGACGGTTCACACCACCCGATTGATGAAAACATCG
AAATGACGAAACAAGTTGTCGAGTACGCGCACGCTAAGGGTGCTTCTGTTGAGGCAGAAG
TCGGTACAGTTGGCGGCGAAGAAGACGGCGTTATCGGTGGCGTACAATACGCTGACCTCG
ATGAGTGTGTACGTGTTGTCAAAGAAGCGAAAGTGGATGCACTTGCTGCAGCACTCGGTT
CTGTACACGGTGAATACCAAGGCGAGCCGAAACTTGGCTTCAAAGAGATGGAAGAAATCG
CAAACGCGACACAAACTCCACTCGTTCTTCACGGCGGATCAGGTATTCCTGAGCACCAAA
TCAAAAAAGCAATCGAGCTCGGCCACAGCAAAATCAACGTCAACACTGAGTGCCAACAAG
AATGGACTCGTGCGGTACGTGAGAAAATTGCTGCTGATGCAAAAGTATATGACCCACGTA
AAATTATCGGACCTGGTATCGAAGCGATTTATAACGTCGTTACTGGCAAGATGCGTGAGT
TTGGTTCAAGCAACCAAGCTTAATCCTGTCCTGAAAGGCTGACTCTTTTGTAGAGTCAGC
CTTTTTTTGATGATTTAGGGAACGTATACATATATGGTGAAAAAAGGGGGGAGTCTTTGT
GATTTATAACGAGCGACCGACAGAATTGTTTTGGCGAATCTTTTATGTATATGGAGCAGT
CGTGTTGATTGGTCTTTCTTTAGCATTAGCCGCCGCCCCACTCATTTTAATTTATTATTA
TCCGGTACCTTGGCTTATTCCATTGTTAGTCTTAGTCGCCATCGGTGGGTTTGGGGTGTA
TTGGTTTACGAACACATTCCGTCGTTTATTTTGGAAAGAACGGAATCACTCTAGATACGA
AATGACCGCAACGAGCATCGAGGGTGTGACGTATCGGCATGAACCGGGCGAGTCGGTCGA
GCAATCATTTCCAATCTCAGCGATTCGACAAATCGTCTTCTTCCCGGCGATTGTCCGAAA
GACACAGCCGTCTCCGACGGTTCGGATTGGTCGGCCTACGGTAGAGTACACTCCGATGCT
ATCGATTATGACAAAAGATGATGCCATGGAAATCTTGTTCGATCAACGTGATCTGGTTGC
CTTTGATCAATGGATAAAATCTTTCCATGAGCAGGGAATTCCGCTATTTTACACACCAAA
AGAATTGTATTGGATTGGTGCGAATATCTCGACACGACGTGAGCGATTTGAACGGTTGAG
TCGTCCGGAAGAAATCGTTCCATTTGTCTACACCGGCGACCTTGTGGCAGATGAGCAGAC
GGCAGCAACGAATTGGATTGAAACCCACGGATTGGAACGTTTGAAAGAAGGACCACACCA
AGCATACTATGTGAAGCAAAGTAAAATTATGAAATGGTCATTTTTCGGGACGCTCGCTGG
GATTGGCCTTGTCGTAGGATCGATGCTTGCAATCGCATCGTTGACGTAAAGGGTATAGCA
ATTCGACATGACTTTCCTCATAATAGAGATTGTAAGCGATCACAAATTAAGGAGGAGACA
CATATGCGTTTTTTCATTGACACAGCAAATGTGGAAGACATTAAAAAAGCTCATCAAATG
GGCGTCATTGGAGGCGTGACGACGAATCCATCGCTCGTCGCCAAAGAAGGTGTCGATTTC
CATACAAGACTTCGTGAAATCTGTGAGATCGTCGGGGATCTCTCGGTCAGCGCCGAAGTT
ATTGCACTCGATGCGTCGGGTATGGTGGAAGAAGGAAAGGAACTTGCCGCCATCGCGCCG
AATATTACGGTAAAGGTACCGATGACACCAGCGGGGATGCAAGCGGTAAAACAGTTCAAG
GAGCTTGGAATCAAGACAAACGTCACGCTCATCTTTAACGCCAACCAGGCCTTACTTGCG
GCACGTGCCGGGGCATCATACGTTTCTCCATTCATCGGACGCTTGGATGACATCGGACAA
GATGGGCTTGATTTAGTTGAGACCATTGCGAACATCTTCGCAATCCATGGCATCGAGACA
GAAATTATCGCAGCATCTGTGCGTCATCCGGTTCACGTGACAAAAGCTGCACTCCTTGGG
GCTGACATTGCCACAGTCCCTTACAAAGTTATCGAACAAATGATGAAACATCCGCTCACA
GACAAAGGCATTGAGCAGTTTTTAGCGGATTGGAACAACGCTCAATCCAAATAAGTCCGT
CGTAGAAAGGTTTTGATCAGCGTGGAAATTCTCCATATCGTTGGGCAGCAAAAACTAGAA
GGAACCGTCGAGATTAGCGGAGCGAAACAGAGCGCTCTCCCTTGCCTTGTGGCTGCACTT
CTCACGGAAGAGTCGGTGACGATTGAAAACGTTCCGATGATTGAAGACGTGGAAGTGATG
GTCAATTTGTTAAAAGAGTTAGGGGTTCGAGTAGAGCGGGATGGCGAACGAATGACGATT
CATTCGAATGAAGCAGTCGCAATGCCTCTCCTCGGTTCTGAGACGCGCAAAGTCCGTGCC
GCTGTCTATTTACTCGGGGTCTTCGCGGCTCGCTTTGGAAAAGGGGCGGTTGGGTTACCT
GGAGGATATGCGATTGGTCCACGGCCGATTGACTTACATTTGAAAGCGTTGGAACGTCTC
GGCATTCATGTTGAGAATGAATCAGGTCTCTATCATGTCCGGGTCGATGAACTTGTTGGG
AATCGAATTTACTTGGACTTGCGGTCGTTTGGGGCAACCGTGAGTGCAATGCTTGCGGCT
GTTCTAGCGACAGGGACGACGGTCATCGAAAACGCGGCTTGCGATCCGGAAGTCGTCGAT
GTGGCGACCATGCTCACATCGATGGGTGCACATGTGAGTGGGGCAGGAACGGATGAGATT
CGAATTAAAGGGGTGGAACGCCTCCACGGTTGTACGCACACACTCATTCCAGATCGTCTC
GAAGCCGGAACGTTCATGATGTTCGGTGCAGTGTCCGGTCGTGTGACCGTCCAACCGGTC
ATTCCGACACATCTCGAAGGGGTCATTCAAAAACTGTTGGATTTCGGAGCGGACGTCGAG
GTCGGTGAGGAGTCAATTACCGTGACGGCGAACCAATTCATGCCAACAGATATTCGGGTA
TTCCATTACTCGGGGTATCCGAGCGACTTGCAACCGGTGATGACGGCAGCCTTATTAAAA
GCTGACGGAACGAGTGTTGTCACCGATAAATTGTATGCGCAACGATTCCGCCACATCGCC
GAGATGCGACGGATGAATGCGCAAATTACACTGGAGGATGCATCGGCTGTGATTCGTGGC
GGCAATATGCTGGCGAACGCAGAGATGGAATGCACCGATGCACGGAGTGCCGCGGCCCTG
GTACTGTCAGCGCTCCAAGCTTCTGGTGAATCGACGCTACTACATGCGGAACGACTGAAT
GATTCGTATGTCGACTTTGTCGGCAAATTCAAACAACTCGGTGCGCTCGTTTGGGTGGAG
GAACAAACCGAGGTATAAAGGGGAGATTTCGGGTGGAACGAAGTTTATCGATGGAACTGG
TTCGGGTGACAGAAGCGGCGGCACTTGCTTCAGCCCGTTGGATGGGACGAGGATTGAAAG
TCGAAGCGGATGATGCGGCAACGACGGCCATGCGCGACGTATTTGACACGATTCCGATGA
AAGGGATTGTCGTCATCGGTGAAGGGGAGATGGATGAGGCCCCGATGCTATACATCGGAG
AAAAAGTCGGAAATGGCTACGGTTCTCGTCTCGATGTCGCAGTCGATCCGTTAGAAGGGA
CAAACATCGTAGCGACCGGAACGTGGGGAGCACTTGCGGTTCTCGCGGTCGCGGATGCAG
GCGATCTCCTTCATGCTCCAGACATGTACATGGATAAAATTGCCGTCGGACCGGAAGCGG
CAGGTCTCGTCAGTCTCGACAACTCGATTGAAGAGAACATTGAAATCGTGGCGAAAGCGA
AGAAGAAAAACGTGGAAGATGTCGTCGTCACGATTTTACATCGGGACCGTCACGAAGAAA
CCATTCAACGTGTCCGCGCGACCGGTGCGCGAATCAAATTGATTCCGGACGGGGACGTCG
CCGCGGCCATCAACACCGCTTTCCCGAAAACGGGTGTCGATTTGTTGCTCGGTTCAGGCG
GGGCGCCAGAAGGTGTCATCGCTGCAGTCGCAATGAAGTGTTTAGGTGGAGACTTCCAAG
GGCGTTTGCTCCCGGAAGATGAAGCGCAGAAACAACGTTGCCATGACATGGGAATCGAAG
ATACGGATCGAATCCTCCTCCTCAATGATTTGGTGAAAGGTGAAGATTGTATCTTTGCGG
CGACCGGCGTCACAGATGGTGAGCTGTTACGTGGAGTCCAATTCACGTCACAAGGCGGAC
AGACCCATTCGGTCGTCATGCGTGCCAAGTCCGGTACCGTTCGTTTCGTCGAAGGGAACC
ACTCACTTAAGAAAAAACCAAAAATGGTCATGAAACCAGAATGATCAGAAGTCGTGGATG
TGAAAACGTCCACGACTTTTTTGTGGTGAAAGCGTCAGAAAAGGGGAATGGATAGTCAGG
AGGTGGGTGTGATGATTCAGGTTGAAGGACTCGTCAAAACATTCAAGGATGTTCCAGCTG
TCGATGACGTGTCATTTTTCGTGAAAGAAGGAGAAATCTTTGCGTTTTTAGGTCCGAACG
GTGCGGGTAAATCGACGACGGTGCAAATGTTGACGACACTCGTGAGACCGACATCTGGAG
CGGCACGTGTCAATGGATTCGATGTCGTTAAACAAGAAAAAGATGTCCGATTATCGATTG
GAGTTGCCTTACAAGAAACAGGAATCGATAAAGTGTTGACGGGACGAGAGCTCCTTGTCT
TACAAGGGCGTTTGTTTAAGATGTCGAATGAAGAGGCGCAACGTCGAGCCGATGAGTTAC
TCGAAGTCGTTTCACTGACGGATGCGGCCGATCGCCGGAGTGGTACCTATTCCGGTGGGA
TGCGACGACGTCTCGACTTGGCTCTCACACTCGTCCATCGTCCGACGGTCTTGTTTTTAG
ACGAACCGACGACCGGACTCGATCCGGCGAGCCGAATCGAAATTTGGAATGAAGGACGCC
GATTGAACGAGGAATTCGGGACGACGATTTTTTTAACGACCCAATACTTAGAGGAAGCAG
ATGAGTTGGCTGACCGGATTGCAATCATCAATCACGGGAAGATTGTGAGTGAAGGAACGG
CCGAGGAATTGAAACAGCTCGTCGGTGGAGAGACGATTTCGATGGACTTCGCTACAGAAT
CTGAAGCTACCCTTGCCGCGACGCGATTTCATACATCTTCGAATGGCACACATGTATCGT
TTGAGTTACGTGACATGACGTTGACTGAGATTATTCGTTCCTTGGATGAACAAGGGTTGC
AGCCTGAACGATTGACTGTCAAGCAACCATCGCTCGATGATGTATTCTTGAAAGTGACAG
GCGAATCGTATGAAGGAGGCGAGATCCGTGTGGACTGAGACATGGCTATTCACGAAACGG
AGTTTGCTGACGACTATTCGAAATCCGTTTTCATTCATCCCGAACTTGATTATTTCTGTA
TTCTTTTTACTTGTGTATACGAGTGGCTTGTCGAGCGTGGCCTCGTTGCCTCAGTTCGAA
GGGAGCGACTATTTGAATTTCATCTTACCCGTATCCATTGTTTCAGGTGCAGTCGGGGGA
GCGGGAGGCACGGGTCAGGCACTTGTCCGAGATATTGAGAGTGGCTATTTCGCAAGGCTC
TTGTTGACACCGGCGACCCGTACGGCGATTGTGCTCGGACCGATGATTGCGGGGATGTTG
TAGTTACTCGTCCAAACGCTACTTATTTTTGCTGTCGCGTTTCTCCTAGGTCTCACGATT
CCAGTCGGGGCAATCGGTTTCTTCTTCACAGTACTGCTCGCGATTGGATTTGGACTTGGT
TTCGCAGGATATTCAGTAGGTGTCGCCTTGAAGACACGAAATGCACAAGCGGCACAGGCA
GGGACGTTGTTGTTCTTTCCTTTAATTTTCCTGTCGACGACGTTCGTTCCGAAAGAATTG
ATTGAAGCCGAATGGTTGAAAGTGGCGGCGACGTTCAATCCAACCACGTATATTTTCGAA
GGGATGCGGGCAGTTCTGACGCAGCCGCGGGTACGATGAGTGTACTCATGATCGTCTTTG
CTTGCGGCGACGAACGCGAGAGGGGCATTGAAGCAAAAATAAAACGACTCGGTTTCGATG
AACCGAGTCGTGATGTTGTATTAAAGGTATGATCCAGCGCCAACGTAGCGTGGTGCCCAG
TAACCAGAAGTGAAGCTCGCGTATTTCACGCCGCCTGTTTCTGAGCTGATCATTTGTGTT
TTGCTAAGTGCCATTCCGACGTGTTGAATCGTTCCGCCTGAATGTGAGAAGAAGACGAGG
TCACCCGCTTGGATCGATGATTTCGAGATTTTCTTTGCGCTTGAGTATTGCTGACGTGAA
GAACGTGGAAGTGTTTTTCCGATTGCTTTCTTGTACACGTGACCAGTATATCCTGAGCAG
TCAAACCCTGAAGTTGTTGTTCCACCATAGCGATACGGTGTTCCGAGATATTTCTTCGAC
TCAGCGACGAGTTTCGAACGTTTGCTTGAAGATGACGTTGAGACCGTTGTTGATGTCGAC
GTGTTCGCTTTCAAGTACGTGAACGTTGAAGATGCTGAGATGTAACGGTGTGTGCCTTTG
TAGTTGATTTTGTAGAACGAACCGGATTTACCAAGGTATGTATAGCGTTGACCTTTATCC
ATTTTCGCGACGACTTTCGATGACGTAAGTGACGGGGCAGTACGGATGTTCAAACCGTTT
ACTTTCGAGTAAGCAAATGTACCGGTAGCGGCTTCTGCTTGTTCACCTGTTGAGAACATA
AGACCCGAGAAAGCGACAGTGGCAGCGACGACGATTGATGCAATACGCTTTAACATTGTA
TAAATCCCTCCGTTTTTTAAAATCAAGACATTCGTATATGACAAATCGAGTAATTTTTAT
GGTAGAGCACAAGCTGCGGGATATACCCGGTTTCCTGTGCAAATAAACTATATCATGCGC
AAGACCGATAGCATTTTTCAATCGCAAGTCAAAAAAGCAGTTTCTTGTAACAAAAATGAA
ACAATATGTGGATATAGCACTTATTTTGTTACAAAATGATCTTTTACTGTGTAAGGATTT
GTACAAGAGGGAAACGATTGAACAAGAGGTGAATTTTGCACGGTGACGGCACGGGCAAAA
TATGGTTAGATGATGGCAGAACAAATGAATCAAGTTGAATGCTTCTTGTAATGAAATGTA
GAAAGATAGGTGACTTGAATGAGTCAACAGACAGAACCGACAAAGAACTATACACTTCGT
GAGCTTGAAACGAAGACGTTGAAAGAATTATATGAAATTGCCAAAGAAGTCAAAGTACCG
AACTTTCGAGAAGCGCGTAAGCGTGAGCTCATGTTCCGTATTTTGAAATCACAGGCTGAA
TCAAAAGATTTATACTTCCTCGAAGGTATTTTAGAGATCATCCCACCGAATCCACAGTCT
CAAAATGATGGCGGATTTGGATTCCTCCGACCAATCAACTATTCTCAATCTTCCGAAGAC
ATCTATATCGCCGCATCGCAAATTCGTCGCTTTAATCTTCGAAACGGGGACCTTGTCACA
GGAAAGGTCCGTAAACCGAAGGAGAATGAACGGTTCCAAGGTTTGTTGAGTGTTGAAGCG
GTCAATGGAGAGTCGACGGACTCGACGCGTTCGCGTGATTATTTCCCGGCATTGACACCG
ATTTATCCAGAACAACAGATGGTGCTCGAGACAGAGCCGACCCATCTTTCGGTTCGTGTC
ATGGATATGATCGCACCAGTAGGGTTTGGCCAACGCGGGTTGATTGTGGCACCACCAAAA
GCGGGGAAAACGTCGCTTTTAAAAGAAATTGCCAACTCGATCACGACGAATCATCCGAAC
GTCGAATTAATCATTCTTCTAATCGATGAACGACCAGAGGAAGTGACGGATATTCAACGC
TCTGTACCGGATGCGGACGTGGCGTTCTCGACTTTTGATGAGACGCCGGAAAACCATGCG
CGTATTTCAGAACTCGTTCTCGAACGCGCGATGCGTCTCGTGGAACATAAGAAAGACGTG
GTCATCCTACTCGATTCCATCACACGCTTGACGCGTGCGTACAACCTGTCTGTTCCACCG
AGCGGACGGACACTCTCGGGGGGGATTGACCCGGCGGCGTTCCACAAACCGAAAAAGTTC
TTCGGAGCGGCACGGAATATCGAGGATGGAGGTAGCTTGACGATCCTCGCGACAGCGCTC
GTCGATACCGGATCACGAATGGACGACGTCATCTATGAAGAGTTCAAAGGAACAGGGAAC
ATGGAACTGCATCTGGACCGGAAATTGGCAGAGCGCAGGATCTTCCCTGCAATCGATATT
CGTCGCTCGGGAACACGGAAAGAAGAGTTGCTACTCGGGAAGGACGAACTCGATTCGCTC
TGGACAATTCGTCGTACGATGAACGAGTCTCCAGACTTCATCGAACAGTTCTTACGCCGC
GTCCGTGAGACGAAAACAAACCTCGACTTTTTTGCTGCGCTAGAGGCGGATAAGAAAAAA
AGACGACCGGTGAAAAAAACGAAAACAGACTTGTAAAACCTATAGTAGGGTGATATTATA
TTCTAGTGAACTTTCTCTAGGTTGAAAGAATACTTAGGGCCGAAGGAGTTGAAAAGCAAT
GAAACAAGGAATCCACCCAGAATACCGTAAAGTCGTATTCATGGACTCGACGACAGAATT
CAAATTCATCACTGGTTCAACTCGTTACTCTAACGAGACAATCACGATGGAAGATGGAAA
CGAGTACCCACTCATCCGTGTCGATGTATCTTCTGATTCGCACCCGTTCTACACAGGTCG
CCAGAAATTCGCATCTGCAGATGGTCGTATCGAGCGCTTCAACAAGAAATACCAACGTTA
ATCGTAAAGTTGTATGCTCACCGCCTAGGGATTGCCCTTGGCGGTTTTTTGTTGCATCGA
CACGGGTAAAGAGACGAAAGACTGTCGTGAGGGGGTTGTTATGGAATTTATACTCATTAG
TATCAGCTTGTTGATCGGGGTCGGCATCATGTCCCAATGGTTGGCATGGCGTTATCAAAT
CCCAGCAATCATCATTATGACGCTCGCTGGAGTATTGGCCGGTCCAATCCTCGGGCTGTT
CGACCCACGTGAATTATTTGGGGATTTATATAGTCCGATCATTTCGTTTGCGGTCGCCAT
CATCTTATTTGAAGGAAGTCTTGGGCTTCATTTTAGCGAAATCAATCAGTTCCGACGGTC
GATTGTCCGCATTGTCACGATTGGAGTCGCGCTCTCGTTTGTCGGGATGTCGCTACTTAT
TCAATATGTTGGAGGATTACATTGGGTCGTTGCCTGGACGATGGGGGCGCTCTTCGTCGT
GACGGGTCCGACTGTCGTCATTCCGTTGTTACGTCAGGCACATTTGAAAGATCGGGTCGG
AGCGATTTTGAAGTGGGAAGGCATCATTGTCGATCCTGTCGGAGCATTACTCGGACTCTT
CGTCGTTCGACTCGGATACATCGTATACGAAGGTATGGATTTATGGATGCAACTCCTCTT
TGCAGGTGCCTGTATTTTAGGGATTGGACTCGGTTACTTGTTCGGTCATCTCTTGATGGG
ATGGTTTGTGGCAGAAAAAGTACCTCGCTATCTCCGTGCCTCGGTTACGTTGACGGCTGT
CCTCGTCTTATTCTCACTCAGTGAGCTTATGATGCATGAAGTCGGGCTGCTCGCCGTTAC
GGCGATGGGGATGACGATGGCCAATACGAAGCATCGGGATGAAGAAATCATCGAAGAACT
GCAATCATTCAAAGAGGATATTTCCATCTTACTCATCTCGTCTGTCTTCATCTTGTTGAC
GGCATCTCTGTCCCGGGCCGAGCTGTTGAACATTTTCCAATGGCCACTCCTCTTGACGAT
TGCGGGCATTCTCTTCTTGGTTCGCCCAGTTGCGATTTACTTGTCGACCATCGGTGGAGG
TTTGCCGCTGGCGGAACGAGGATTCATCGGCTGGATTGCGCCGCGCGGGATTGTCGCGAT
GACGGTCGCTGGATTCTTTGCTGAAGAAGTCGCGCATCTTGGGATTGACGATGCGAAGCA
AATGTTGCCGCTCACACTCGGTCTCGTCTTCATTTCCGTTACATTGCACGGTCTCACGAT
TCGACCGCTCGCGCGAAAATTGAAATTAATCGATGAACAAAAAGAGGCGAACGCTGATGA
ATAAAGGACGGAGTTCTTTCAATCAACATTTAGGAGAAGTCAACCCTTTTCCTCAACTCG
AAAGATAGGTATAATCGGAAAGCGATTATCGATGGAGAGGGCGAAGAACAATGATGCATG
TGACGAACCGATATGGTTGGATTGAAGTGATTTGTGGGAGTATGTTTTCGGGGAAGTCGG
AGGAATTGATTCGCCGAGTCCGCCGTGCTCATTATGGAAAGATTCCGGTCCAAGTGTTCA
AACCAGCAATCGACGACCGGTATCATGAAGAGAACGTCGTCTCACATACGGGGAATTCGG
TCGTGGCCGTGCCGATCGCATCGAGCCAAGAATTATATGATGCCGTTCGTGAAGAAACAC
AGGTTATCGCGATTGACGAGGTGCAATTCTTTGATGAAGGAATTGTAGACGTCATCGAAC
AACTTGCGAACGAAGACAAACGCGTCATCTGCGCTGGGCTCGATATGGACTTTCGAGGCG
AACCGTTCACGATGATGCCTGAACTGTTGTCACGCGCGGAGTTTGTGACGAAATTACAGG
CCATCTGTTTGTCATGCGGCGCACCTGCTTCACGGACACAGCGTCTGATTGACGGGCAAC
CGGCTCGGTATGAGGACCCGGTCATCTTGGTGGGGGCTTCCGAGTCTTACGAACCACGAT
GCCGACATTGTCATGATGTACCGAATAAACCACATCCGGTCCGCCATACGGTGGTAGACT
GATGAATCGACGGACCGCCCTCGGCGGTCCGTTTTTTTGCTATAATAGATAGAGTTTGAT
TTGACGGAGAAAGGACGGATCATCATGTTTGACCGTTTAAGTGTATTAGAAGATCGTTAC
ATGCAATTGAATGAAATGCTCGCCGATCCTGAGGTGCTCAGTGACTCGACGAAGTTGAGA
CAATATTCGAAAGAGCAGGCACAACTAGAAGAGACGGTACAGATGTATCGTCAGTATAAA
GAGACAAGCGAAGCGTTCAAAGAAGCGAAGGCAATGCTTGAAGACCGGACGCTCGACGCC
GATATGCGTGAATTGGCAAAAGAAGAGATGAACCTCCTTGAGCCAGAAGTCAAAGAGCTA
GAGGCGAAACTGCGGATTTTATTGCTTCCAAAAGACCCGAACGATGACAAGAACGTTATC
GTCGAAGTTCGAGGAGCAGCAGGCGGAGACGAAGCGGCACTTTTTGCAGGAGATTTATAT
AAGATGTATACGCGATTTGCTGAACGTCAAAATTGGAAAGTGGAACTCATTGACGCGAAC
TATACCGAACTCGGTGGATTTAAAGAAGTCACGTTCATGATCAACGGAGCAGGCGCTTAT
TCAAAGCTCAAGTTTGAGAACGGAGCCCATCGTGTGCAGCGGGTCCCGTCGACTGAATCG
GGCGGACGAATCCATACGTCCACAGCAACGGTTGCTGTTCTTCCGGAAGCAGAGGATGTC
GAAGTGCATATCGATATGAAAGATGTACGAGTTGATACGTTCACTTCATCTGGTCCAGGG
GGACAATCGGTCAACACGACGCAATCAGCTGTCCGCTTGACACACATTCCTTCAGGACTC
GTCGTATCATGTCAAGATGAGAAGTCGCAGCATAAAAACAAGGATAAGGCGATGAAGGTC
CTTCGAGCACGCCTGTATGATAAAATGCAAAGCGAACATATGGAAGAGTTGTCTGCTCAA
CGAAAATCGGCTGTCGGAACAGGTGACCGTTCCGAGCGGATCCGCACATACAACTTCCCA
CAAAGTCGTGTCACCGATCATCGGATTGGATTGACCCTTCAGAAGTTGGACCGTGTCCTA
GCAGGTGAACTTGAAGACATTATCGACGCACTCATCATGGACGAACAGGCACGTCTGATG
GAGGATGCGGAATGATGCGGATTGCCGCGCTACTTAAGCAGACGGAAGAACGACTAGTTG
AAGCTGGGCGCGACCGTGCGGCTGCCGAGTGGTGGCTTATGCATGTGTTGCAAGTCGATC
GCACCGGTCTCCTCGTTCGTTTGTCGGATGAATTGTCTTTAGATGAGGCGGCACGGTTCG
AGGCGGGAATCGAGCGTTTATTGATGGGAGAACCGGTACAACACGTGATTGGTCATGCTC
CGTTTTACGGGCGCTCGTTTGAAGTGAACCGGGATGTGTTGATTCCGAGACCAGAAACGG
AAGAGTTGATCGACTGGGTACTTGGGCAACTTCGTCACATCAAGGATGATGAGATTGTCG
ATGTTGGAACAGGAAGCGGAGCAATCGCAATCACATTGAGCCTTGAGCTCGGAGTACGCG
TGCAAACCGTTGATATTTCTCCGGAAGCAATAACGGTTGCAAAGCGGAATGCGACCGCTC
TTGGTGCGAATGTACGATTTTATGAAGGCGACGGACTTGCACCGATTGGGGACCGCTCAA
TTCGCATCCTCGTCTCAAATCCGCCCTATATCGAGGCGGATGAATTGTTGGATGAGACGG
TCGTCGGCTACGAACCGCATCTCGCCCTCTTTGGAGGGAAGGATGGGCTCGACATGTATC
GACAATTGATTGCGGAGTCGGTGCGCGTCTTACGTGCCGATTGGCAGTTGATTGCGTTTG
AAATCGGGTATAACCAAGGACAAGATGTGAAATCATTACTGTCTGAACGTTATCCTGAAG
CAGAAACGGGTATTTTAAAAGATATAAACGGCAAGGACCGTATCGTCTATGCCGTAAGGG
AAGGGATTGCGTATGGAAACGAAATGGATTAATTCGAATGAGATTGAAGAGGGGGTACGT
CTTCTTCAAGCAGGTGAAATCATCGCCATGCCGACAGAAACCGTCTATGGTCTCGCTGGA
GATGCCATGAACGATGTGGCAATTCGAAAGATTTTTGAGGCAAAAGGTCGTCCGTCGGAT
AACCCGCTCATCGTCCATATCGCTTCAATCGACCAAACGAGTTTGTTTGTCGATTCGATT
CCTCCTGTTGCCAAACGCTTAATGGATGCGTTTTGGCCAGGCGCTTTGACGATCATCTTG
CCTTCAAACGGACAAGCCTCTTCGCTCGTGACCGCGGGCCTCGATTCCATCGGACTCCGG
ATGCCGAATCATCCGGCAGCACTCGAGTTAATTCGTAAGTCAGGGTTAGGGCTTGCGGCT
CCGAGTGCGAATCGTTCCGGACGACCTTCGCCGACAACTGCTCAACACGTCGCGGATGAT
TTGAACGGACGAATCGCAGGAATCGTGGATGGGGGTCCTACCGGAATCGGAGTCGAGTCA
ACCGTTGTGGATTGTACGGGTGACACGGTAACGATTTTACGACCAGGTGGTGTGACGCGA
GAAGAAATGGAAGCTGTCATTGGACCGGTCGCCTTAGATGCCAATTTAAGTAACGATGAA
GCCACACCACGATCGCCGGGAATGAAATATACGCACTATGCCCCAACGGCACCTGTTTTT
TTAGTCGATGGCACACGTGAAGATTTGGAGCGTGTCATCGAGGAGCGGAAGCAAGCGGGG
TTGCGAATCGGTGCACTCGTCTTCGACGAGAACCCGACACCGGCTGAGGTCACGTATTCA
CTTGGGACCTCGATGGAAGTGGCGGCGCAACGTTTATACGACGCGCTTCGTCGATTTGAT
GAAACAGACGTGGATGAGATTTATGTGAACACGATTGAACCGGTCGGAGTCGCACTTGCC
GTATATAACCGTCTATACAAAGCAGCGGGCGGAAAGATCGTGCACCCGACGAAAGATGCC
TAAAGACATAGAGGAGGACACGCGATGTCAATGAAACGCGTATTATTCATATGTAGTGGC
AACACGTGCCGAAGCCCGATGGCGATGGCCTTGCTCCGTTCGAAGATGACCGGGGATGAG
TTTGATATTCGCTCAGCTGGTCTACGGACGATGCAAGGATTCGATGCTTCAGAAAACGCA
CTGCAAGTTCTCAGAGAACGTGGGATTGAGCTCGATCATGTCACCCAGACGTTCGATGAA
GTGTTAGGGAATTGGGCGGATATCATCTTGACGATGACACGCGCACACCGTGAACAAATT
CGGGATACATACCCGGATTTGTCTGAGCGGACGTACACGCTCTATGAATTCGTGACGGGG
CTTGAACGAGACATCAACGATCCGTTTGGCGGTTCGATGAATGTGTATCGCCAAGTGCGA
AACGAGCTCGAACCACTCGTGAATCGACTTGTGTTAAAATTAACGAATGATGGGTCAAAG
GTGACGAAACCACCGAGACGCCTACCAAAGAAGACGGGGGAATGAACGAATGAAAATTGC
AATTGGCGCTGATCATGGCGGCTTCAACTTGAAGAAAGAAATCGTAGCCTTGCTTGAGGA
ACTCGGACATGAGTATAAAGATTTCGGGACGCACTCAGCGGACTCGATTGACTACCCGGA
TGTGGCCATCCCGGTCGCAGAAGCGGTAGCAGCAGGGGAGTTCGATCGTGGGATTTTGAT
TTGCGGTACGGGAATCGGAATCGGGATTGCGGCGAACAAAGTCAAAGGGATTCGTGCGGC
ACTCGTCCATGATTCATTCAGTGCAAAAGCGACACGTCAGCATAACGATTCGAACATCAT
GACGATGGGCGAGCGTGTCATCGGACCTGGTCTTGCACTCGACTTGGTGACGACGTGGCT
CGATACGGACTTTGAAGGCGGTCGCCATTCAAACCGTGTCGACAAGATGAGTGCTTACGA
ATCGAAGTGAGTCAAATGAAGACGGAACTTCTCGGATTATTAACGGAGCTTCACGAACGG
TTCCCGTTGAATGATGAGCGCATTCTCGTCATCGGATGCTCGACGAGTGAAGTGCTCGGA
AAAACGATTGGGAAGGCAGGTTCCATTGATGTCGCAAGCGAATTGATGGAAGCATTCCTT
GAATTTAGAGAAAAGACAAGTGTCCATTTGGCGTTTCAAGGGTGTGAGCATATCAATCGT
GCCCTCACCGTTGAGCGCTGGACACTCAAACAGTTCGGTCTCACAGAAGTGACGGTCGTC
CCGGTCCGATCGGCGGGCGGAGCGATGTCAGAGAAGGCTTATGCCAACTTTGATGAACCA
TGTGTCGTCGAATCGATTCAAGCAGATGCCGGGATTGATATCGGCTCGACATTGATTGGG
ATGCATTTGAAACCGGTCGCGATACCGGTTCGGTTATCATCGAAGCATCTCGGAGAGGCG
TACGTCACGTTCGCAGTCACGAGACCGAAACTGATTGGTGGGCCAAGGGCTCAGTATCCA
AATAAATGAAGAAAGCATCGCATTTAGGTTTTTCGACCGAATGCGATGCTTTTTTTGTTC
AAATTACAAATCTTCTCCAAAGAGATAGGAGATGACCATCGGGAAACGCTCGCGCCAGGC
GAGCTCGTTGTGAACTCCTTCTTCAATCACTTCGAATCGGATGTGCTCGACCTTGTCTTT
TAACAGGTTGTACACGCGTTCGCTCGACTCACGATACATCTCGTTCGTCGGTCCATTTTC
AATCGGTTCCTCGACCTCTTTGGCGCCGACGTCTAAGTAAAGACGTTCCACTCCCTTCAA
ATCGCTCGCTTCAATCAATTGTTCCAGCTCGGTTTGGTTGAACCAAAATGCAGAGGACAG
GGAAGCGACACGCTTGAAGACGTCTGGATACACACATGCTGCATATATCGAGATGAGCCC
ACCCATCGAACTCCCCATCATCGCTGTCGCTTCCGGGATCGTCCGATAGTCGGCATCGAT
TCGAGGTTTCAATTCCTGCGCGATGTATTCGATATAGGCGGAACCTTGCCCGCCGAGCAC
GATGTCACGTCCAAGCAAACTTTCCCCGATATAAGGGTTTTCCCATGGTCCATACTCATC
GAGGCGTTGTTCGCCTGGTGCACTATCGAGGGCGACGACAATCATGTCGCGCTTCGAGGC
ATCTAAGTATTCACCGACGCGCCAGCTCATATTGTAGCTCGCATCCTCGTCATCAAAGCA
GTTCTGTCCATCATGCATGTAGAGGACGGGATATCGTTTTTCGGACGTCTCATAGTCGGC
AGGTGTGTAGATTCGGACCGTTCGTGTCCGTTCGAACGGTGTGATCGTCAGTTCTTTTGT
CTCAATCATAAGTGGCCTCCTCACAGTTACATTCTTATTAATGATACCCAACTTTTCATC
AGATTATTGCGATACCCAAAAAAACAAGCATGTGGTACGATGGGGGTGTTGATTTTTAGA
CATTTAGAGGGGGTCTTCACATGGTAAACACGACGAAGTTGAAAGTGCAGGATGCGGAAT
TATTTGAGGCAATGCAACACGAGCTCGGTCGTCAGCGCGACAACATCGAACTCATCGCTT
CAGAAAACTTTGTTTCAGAAGCGGTCATGGAAGCGCAAGGAGGCGTATTGACGAACAAAT
ATGCCGAAGGATATCCGGGACGCCGCTATTACGGTGGCTGTGAGTTTGTCGACGTTGCTG
AGAACTTGGCGCGTGACCGTGCGAAAGAATTGTTCGGTGCAGAACATGCGAACGTACAAC
CACACTCGGGTGCACAAGCGAACATGGCGGTCTACTTCACGGTGCTTGAAGCAGGAGATA
CGGTTCTCGGAATGAACTTGTCTCATGGTGGTCACTTGACGCACGGTAGCCCGGTCAACT
TCTCAGGTGTGCAATATAACTTCGTCGAATATGGTGTAGACAAAGAGACAGAACACATCG
ATTACGACGTCGTCGCTGCACTTGCGAAGGAACATAAGCCGAAATTGATTGTTGCGGGAG
CATCGGCATATCCACGTACAATCGACTTCGCGAAGTTCCGTGAGATCGCGGACAGTGTCG
ATGCTTATCTTATGGTCGATATGGCGCACATCGCCGGACTCGTGGCAGCAGGTCTGCATC
CGAACCCGGTCGAACATGCGCATTTCGTCACGACGACGACGCACAAGACGCTCCGTGGAC
CACGTGGAGGGATGATTCTTTGTAAAGAAGAGTTCGCCAAAGCGATCGATAAGTCGATTT
TCCCAGGGATTCAAGGAGGACCGCTCATGCACGTCATCGCGGCAAAAGCGGTCGCGTTCG
GTGAGGCACTCCAACCGGAATTCAAAGATTACCAACGTCAAGTCATTGCGAATGCACAAG
CACTTGCGGCAGGCCTTGAAGAAGAGGGACTTCGAATCGTATCGGGCGGAACGGACAATC
ACCTCTTGCTCGTCGATCTTCGAGGAATCGACATCACAGGTAAAGCAGCTGAGCATACAC
TAGATGCAGCGGGAATCACGGTCAATAAAAACACGATTCCATTCGACCCGGCATCACCGT
TTGTCACAAGCGGAATCCGTCTCGGAACGGCTGCGATGACGACTCGTGGCTTCAAAGAAG
CGGATATGAAAGAAGTGGCACGTCTCATCGGGCGTGTGCTGAAACAACATGAAGACGAGG
CGGTAATCGCGGAAGCACTTCAAGACGTGCGATCGTTAACGGCGAAGTTCCCGCTTTACC
CTGAACGAGGCTGAGTCAATGGATATTCGGACACTAGCAGAACGAGAGCTATCCGAACTT
CCATTGTTCGATATGACAGAATGGTTGGCTCGTAAAGGGGAATACGATCCGTCTTTCCGT
CTTGTCGCCAGTGAGTTCGGTGTCATCACGACGCTCCTCGACCATGGCTATTATGAAGAA
GCGAGTGAACGAATCGTGCCGCTCCTCGGGATGAAAGTGCCTGCTGCTTTCCATCGACTA
GGTCTTGCGCTAGAAGTAAAGGCGAACGGAAAAAAAGCGGCCAAGCGCCGCTTTCGTTCG
TTCTCGTCGGCTGTCATCCAACATTCGGATTTAGCCGAATGGCGACAGGCGTTCAAGTTC
GATAAGAAATGGCTCGGACTCCCGCTTGTCGTTGGTCTTGCAGCTGTAGCGCTCGTATTT
TGGCCAGATTCCGAACCGCCGGTCGTCACGCCGGACGAACCGGACGAAGTCGTTGTCGAG
ACGGTGACAGAAGAAGAGGCGCTCGCGGAACGTCTTGAAGAACTCGAGGCAGAAGTCGCC
CGACTCGAAAAAGAGAATGAGAAACTTCAAGATTCGGACGAACAGAAGCCAGAGGAATCG
ACTGAAGAAGCACCGGACACCTCAACGGATGTCGTACCGCTGGCTGAGGTAGAATCACTC
GTCCAAGACAAACAGTATGAAAAAGCCGACCGCCTATTAGACGGGAACGCGAAAGTCGGA
CAAGAACAAGCAGTTGGATTTTATCGACTTCTTGTCGACAATAAGTTAGGACAAGCAGAC
ATTGCGGACTATGCGGCTTATCTCGAGTCGTATCCGGAATCCGGTTATAAGGCGGATGTC
CTTTGGATGAAAGGGATTGCCGAGAAAAAAGCGAATGACCCGGCTTATCGTGAAACATTG
ACGACCGTTTCAGAGATGGAAGGGACGTATTGGGCACCGATTGCGAAGTCCGTGCTCGAA
GAGTAAGGTGCTACATGAGTAGCGCCTTTTCTCATGAAATTCTAATGAAGTACACCACGA
TTTCTCGTTTTCCTGTCGTATGATTTGAGGTAGGAGGGATGCGTGTATGAAACGTGTAAT
GAAAACCATTGGAACAACTTTATTGGCGATCGGACTTATGGGAATCGGACTTGCCGGATT
TTTATTCTTCACTTCACCTGGACAAGCTAGCCTGTCGCAACTATCGCTAGCGGCGCTGCA
AGTCGAACAGCAGATGGAACAAGTCGATACGAAGTGGGATGAATGGGAAGATGATTTAGA
AAGACGAATCGAGCAAGCCATTCCGGAAGGCGTTCGTCTGTTTTTTGCGGATTGAATTCG
GGAAATGAATAACAGTACGTCGAGCGAACCGCTCGGCGTTTTTTCAAAGGAGTGAGCAGG
ATGCAGACGATTCTCGTCGTAGAAGATGATTCGAAGATTGCGCGATTACTGGAGTTGGAA
TTGAAGCATGCGGGATATGCGGTCATGGTGGCGACAGACGGTCGTACCGGTTTGGAACGA
GCTCTCGCTGACGATGTCGACCTCGTGTTGCTTGACGTGATGTTACCTCAAATGAGTGGA
CTCGAGGTGGTCCGTCGTCTGAAAGAAGAGCGACCTTTGTTACCCGTTCTGATGGTGACG
GCCCGTGGCGATCGATACGATAAAGTGAGTGGACTCGATCTTGGCGCAGATGATTACATC
ACAAAACCATTTGAAATAGAAGAAGTGCTCGCACGGATTCGGGCATTTTTACGAATGCGC
CAGCTTGTTCGTCAAGACCATTCCGAACAGGTGTTGACATATGAGACATTGACTGTCGAC
GTGAATCGTCATGAAGTCTATTGTGACGGAAAGAAAGTAGAGTTGACTCGACGTGAGTTT
GACTTGTTGGTTTTCTTTTTAGAGAATCCGGAGCGAGTTTTGACGCGTGACCAACTCGTC
GAACACGTGTGGGGATTCGACTATTATGGGGATACGAACGTCGTGGACGTGTATGTCCGA
TACGTCAGGAAAAAATTGACCGGCTCTTGGATTCAAACGGTTCGCGGTGTCGGCTATATG
TTGAAGCGTGGTGAGTGACCGATGCTACGAACAAAGATTGCGTGGGCGATGACAGGGTTT
ATGCTGTTGCTTCTTCTCGTCTCCTTTGGCGTGACCTGGTTCGTCGCCAGACAGGAAATT
GTCGATTCGCGTTTTGACGTGTTACTGCAGGCGTTGAATCTCTTGGAAGAAGATGTCCGG
AATAGCGATGCGGTATTGTCGCTTCATGAGGACAGTGTCGTGTTAGAACGTCAAGAAAAC
GGCGAATGGGGAATCATCGCAGGAGAAGTGCCAGACGGAACGACGTTTCCCATCAATTAC
GGGGAACCGGCCCTCATCGATGATTGGTTTGTGGTCGCGACGACGGATGGACTAGCGTTC
GGCTTTCAGGATCGAGATGTGAGCAATACGATTCAAGCGCTCGCAACCATTTTTCTCGTC
ATGTTCTTCCTTGCCGTTCTCTTGACGTTCCTCGGGACGTGGTGGATTTTACGTCAAGGT
CTGTCACCGTTACGCCGATTGACAGAAACGATGGAACGGATCACGGAGTCCGGTAAGTTA
GAGACAATCGAAGTGGCTGACCGAAAGGATGAAGTGACGACTCTTTCGGACGGATTTAAT
CATATGATCGAGCGAGTCGAAGGGACGATGGAGCAACAACGTCGTTTCGTCGCCGATGTT
TCACATGAACTCAAGACACCGTTGACCGTCATCGAGGGCTATGCGAAGTTATTGCAACGG
TGGGGACAAGAAGATGAGAGTGTACGTGCCGAAGCGATTGACCATATTTTAACGGAGTCG
CGTCAAATGCGACATGATTTGATTGAACCGATGCTCGAATTGAATCGATTTGCTGCACTC
GAACAGGTAGAGCGAGAAGAAATCGATTTAGCTGAACTTGGGGAATCAATAGGGGAACGT
TTTTTGCGGTCGCACGGCGTCCATTTACCTATTGAAGCTACAGGAAGCTGGTTTGGTCAT
CGTGAGTCGTTACAGCGGATTCTTGTCATCCTATTAGACAATAGTTTGAAGTATGCGGAA
GAGACGAGCCTTCATTTGAAGAGTGATCGAATTGAGGTACGCGATCGAGGACCCGTTCTA
ACGGATGATGTGAGGAATCGGCTGTTCGATCGATTCTACCGATTAGATGAAGCGCGCGAT
CGCAGTGGGAGCGGTCTTGGTCTCGCGATTGCGAAAGAAGTGGCGGACTTGAATGAGTGG
ACGATAGGAAGTAGATCGAATCATCCGGATGGCAGTATATTTTTCCTGACTCGATGATGA
ATATTTCGCATTTTCTCATCAACTTCTAATGAAGCCTTAAATATGCTCTCACGGAAGAGG
CTTATGATGAAAATAAGAAGAACACATCATGAGGAGGAAACAAACATGAAACGCATCGGT
TGGATTATCGGCGCATTATTAGCTGTCATGGCAATTGTTGGAATTGGATTTTACGTAAAC
GGGAATCAGACGGATACGGTCATTGTTCCACAAGCAATCAATCAAGCGAGTGACGATCGA
TCAACGGACAACCCAGATGACCCTGCTACATCGGATGGCTCAAGTAGCGCATCAGATGAT
TCGTCAGCAGCGCGAGTGGGAGATGGAGACGACTATAAACTATACGGGACGCTCGTGAAG
TTATCGAAAGAAGATGTCACCATCAGCTTCAACGGAAAAGAGTCGACATACCCTTTAGCG
GCGACACATGAAATCGATGACGATACACCGCAAGTGGGTGACCGGGTAAAACTCGAATTG
AACCGAGATGATGAAGTGAAGGAAGTGGACCGTGAGAGTGGTGATGATGATGCGTATATT
TACGGCACGCTCGTCAAACTCACAAATCAAGAAGTCACGATTAAGATCGATGGGAAAGAC
AACGTATATCCACTTGCCGCACGTTCTGAAATCGATGATGACACCCCGCGTGTCGGCGAC
TTTGTCAAACTTGAACTAAATCAAGATGGGGCGGTCATTGAAGTCGACCGTGAATCGGAG
GACGACCAGAATGAACAAGATGATTCTTCGCAGGACGACTCATCTCAAGATGACTCACCT
GAAGATGAGCGAGAAAACGACTGATGGTGTAACGAAAAGGACTAATCTTTTGATGGATTA
GTTCTTTTTTTGTGGCTAGACGTTGAGGCATAAAATGGATTGGACCGCTTTTATCAAATC
ATCAGAAACGTAATAATTCTGAAATCATCACAAAAATAGGTTATATGTTATGATGTACAA
GAAAAATTTAGGTGGTTTCCACCTAATTGGGAATGAGGAGGGACATCAATGCGTACGTAT
TGGGGAATCTTACTCAGTTGTATCTTGTTGAGTGGATGTGGTGCCGAGACGTTGAACGCA
ATCGAATTACGTCCTTTGTCTTCCTATCGAGTCGAGCAAGATCCTGAGATACTATTAACG
AAACAAACACAAGAGAAACTGCTTACATACTGTGAGCGTCGTCCGACAGATGTCTTGCCC
GAGCGACGAGCCATGGTGGCGGAAGTGACGTTTCATCATCCGCTCTATGAAGTACTCGGC
TCCAAGACAGTGAAATATTTTGCAGCGGGAGATGAACGGTACCTCACTTGTGCGAACAGT
AATGAGTTGATGGAGCGAACATTTGCTGTGGAGCCCATTCAAGCGTATGAAGCGCTTGAG
CCAGAGCGGTTTCAAGAGTCGAACGTAGTTTCGACGATTGAGTTTGAGCGTATCGACGAA
CTTAAAGCGGTGACCAGTACGTTCAACTTGAACGAGACGCATGAAGAAGTGATATCCGAT
TCAGTTTTTCGTTATAAGACGCCAGATACGGGGGCAATCTATGTGACGTTCGAGACGATT
CGAAACGGACGCACACTTGACCCAATCATTGAACCAAAACTATACCCGTTTCAAAGCGGA
GAAAATGAAGGGTATGTCTTCTTGACGAGGCGGGCCGATGATCGTCTCACCCTACAAATC
GGAGAGGCGTCCTCGCTCAAACAACTCGTCCTACCGAATATATATGAGGCTCCTTATATG
AAAGTCGATCCGAAAGAAGAGATTTCACTAAAGGGAAATCATCGCGAACTCATGAAACGC
ATCATCTTATCGGACCGACCGATTGAAGGGGATGTGGCTGAAGAGACGTCGTTATCGTTA
TCGAAAACATATGGAACGGTCCTTGAAATTTGGGGACATGTCCGCCGTCCTGTGACAAAC
AAGATGTCCACGCGCCCCGCCGAAGGGGAAACGCGCTTGGCCGTTTTTGAATCGGATCAA
GATACAATCTGGCTAGACGGACCAAAAACGCAAGAGTTGTTTGACGCCTTGTCTCATATT
CAGCCGCATGAAAAAACGTCTACAGCTGTCAAAATCGGAGACTTGCATCTGTATGAAGAA
TTGACCGAGCAATCCTTTGACGTATGGAAAACGGAAACAGAACTTTATTTAGTCGATCAA
CACACATCACAATCGTATGAACTTCCGGGCAATGATTATTTCCAGGTCATTCAACCATAA
GTCGCGTCTGACCTTTGATAAAATAGAAGTTGGCTCTACCCATCTCAACAGAGTTAGGGT
ACAATGCTCGAGAGAGAATGAGAGAGGAGTGAAGCAAGATGGGAAAAGTACATGTTTATG
ACCATCCTTTGATTCAGCACAAAATGACGATTATGCGTAAAGTAGAGACGGGGACGAAGC
AGTTCCGTGAACTCGTCGACGAAGTTTCTTCACTTATGGCATACGAAATCACGCGCAGCC
TACCCCTAACAGACGTAGAAATCGAGACACCGGTCTCTGTTTCCACTCAAAAGATGATTG
CCGGCAAGAAATTGGGAATCGTCCCTATTTTACGTGCAGGACTTGGTATGGTGGATGGGT
TCCTCAAAATGATGCCGAACGTAAAAGTCGGTCATATCGGTCTTTACCGTGATCCGGAAA
CGCTTGAGCCACACGAATACTACTTGAAACTTCCGACAGACGTCACAGAACGCGACTTTA
TCGTCGTTGACCCGATGCTCGCGACTGGTGGTTCTGCTGTTGATGCGATCGCATCACTCA
AGAAACATGGAGCGAAGTCAATCAAGTTGGCATGCCTCTGTGCAGCACCAGAAGGCGTAG
AACGTGTACAAGCAGAACATCCGGATGTAGAGATTTATCTTGCTGCACTCGATGAAAAAT
TAAATGACCACGGTTATATCGTTCCTGGACTTGGGGATGCGGGTGACCGTTTGTTTGGTA
CGAAGTAATGACTTAAAAGCGAGAATCGCCTGTGCGATTTTCGCTTTTTTTGACGAATGA
CACGAAAAATATTTATCATTTACAGATGTCACAAAATAGACACAAAACGAGAGCGAGAAG
AATGACGAACGAGGATGGAATATATCTATTCTTTCTTATTTAAATAGAATTCTGCTATTT
CGGATAGGTAATCAGTGGTGAGGAAGCGATTTTGAACCGGATGAGATTCCTCACAAAAAA
ATGGGCGAAATCGCTCGACATGGTAAAAACATCCTCGGTATACTGATACAGGACGTTGAA
AACGATTTCAAAATGAAGTCAACCGACGTTTCGTAATTCTTTGTGAACGTAAGCGTTTAC
CGATTGAATTTTCCAAAACGTGGGGGTATAACTGAACTATTCTTCATCTGATTCCGTTTG
TGAAATGTTATAAAGTCAACATTTTTATTTCAACGTTTCTTCACACTTTCTTTAAAAAGT
GCCTTGATCGTTTAGTTTGTGAAGTGCGTAAAACTATTGATACGACTTGATTTAAAGCGC
TTTTATAATTGTGAAATTCATTGACTTCTTATGCCATTTCTATTACTCTGAACTTGTGTG
ACTTTTGATGGTCACGCGAGTGTGAATTCGTAAAGAATAAGGAAGCACGTGAGACTCGAA
AGGGGGGGTTGGATGGCGAAAAAAGACAATCGTTATCTATCCTATGCCTCGCTCGCTTCA
CAAATCTCGACAGCACTTGCTGGACCGATTGTCATCGGTTATCTCGTCGGACAGTACGGC
GAAAGACGTGAATTTTGGGGCACGTTTGGTTGGAATGTGTCGATTATCCTTGGACTCGTG
TTCGGGGTTACGGCGCTAGTTCTCACCCTTCGGAGTTTATTGACAGGAGAGGACGAATGA
ATACGATTCAAGCAGACAGAAAAGCACAAAAAGAGTTGATGAAGCGTTATACGAAATGGT
TTACCATATGGTTTGCAATTTTGTTAGTTGGCGCCTTCATCGTCCCGATGTACAAAGCCG
TTTTTCTCGGATTGTTCATCGGTGGGGTCGGAAGTCTCATCATTCTACATATGCAGAATC
GAAGTGTCATACGCATGTATGACGTCATCGAACATGGACGACGACCAAAGTCGCACGGGA
CCGTTTCAAGAATGGCGGTCGGTGCGTTAGCAGTGATAGTCGGTCTTCTCTACGAGGATC
GAGTGTCCGTCATCGCGGTGGTAACTGGTCTAATCGCCGGCCACATCATACAATTTGGCG
AGTTTACACTTGCCCAGCTCAGCAGGAAAAGAGGTGAATATTAATGGGTCATGAGTTTCC
CACATATTCTCTGCACTTTGGGGACTATACGTTATACGGGAGCTGGACGAACGTCATTAC
AGTGTTAATAGCAGCGTTACTCGTCTTCGTATTCGCCATCTGGGGAACAAGACGTTTAGC
TATGAAGCCGACTGGCAAACAAAACTTCATGGAATTCTTCGCGGAATTCGTGCGTGGAAT
CATCGCAAGTGCGATGGACTGGAAGACAGGAGGACGCTTTATCGGATTTGGGATGACGTT
GATTTTGTTCATTCTCTTCTCAAACTTGATGGGTCTACCGTTTAACGTCATTTCCGGACA
CTATCTGTGGTTCAACTCACCGACGGCCGATCCTTACGTAACCTTGGCGTTGTCGACACT
CGTCGTTGCAATGTCGCACTATTACGGGGTGAAGCTACACGGGTTCAAGCACTATTCAGC
GGAATTCGTAAAACCAGTCTGGTTCTTGCTTCCGATCAAATTGATCGAGGAGTTTGCGAA
CACGTTGACACTCGGTTTGCGTCTATACGGTAACATCTTTGCCGGTGAAATCATGATTAC
CATCATCTTGGGACTCGCGATTACAGCCGAAGGCGCACTCAACCCGCTCGGTGCAATCTT
TGCGGTCTTCCCAATGATTCTATGGCAAGGTTTCTCAATCTTTATCGGGGTTATCCAATC
CTACATTTTCCTGACGCTTGCAATGGTGTACATCGGGCACAAAGCTTCGGCCGAACATTG
ATTCGGACATCTCGCCAAAGCGTTACAATCAAATTATTTACTTAACTTTTAGGAGGAATA
TACACAATGGAACAACTTAATCTTCTCGCAACAGCACTTGTTATCGGACTTGGAGCACTC
GCAGCTGGTATCGGTAACGGTTTGATCGTATACGGAACAGTACAAGGACAAGCACGTCAA
CCAGAACTCAAAAACGAACTTCGTCAAACAATGTTCATCGGTATCGGTTTGGTTGAGGCC
CTCCCGATCATCGGTGTGGCTGTCGGTTTCCTTCTCCTCAACTCTTGATTCCGAGTTAAC
GAGAATAGCATGAGAGGGAGCACGTCTCCCTCACTTATTTAGTCAAGAGGAGGGTATGCA
TGGATACGATGATGATTGCAGCTGGTGCTGGCGGCGAAGGCCTCCGCATTCTGGATATGA
TCTTTACAATTTTCACATTCCTCGTACTCTTGGCCCTGTTGAAGAAATTTGCTTGGGGAC
CACTCCTTGGAATGATGAGACAGCGTGAAGAGTATGTAGCGAACGAAATTGAACTCGCTG
AAAAGAGCCGCAAAGATGCGGAACATTATGTCGTTGAACAACGTGACGCACTCAGTGCAG
CACGTACTGAGTCAAAAGAAATGCTCGACGCAAGCCGTCGACAAGCAGAAGCAGAACAAG
CACGCTTGGTGGAGCAGGCGCGTTTGGAAGCCGAACAAATTAAAATCGAGGCAGAGAAAG
CGATTGAGCGTGAGCGTGAGCTTGCGAAACAATCTCTTCAAACGGAAGTCGTCACACAGG
CGCTTTCGGCAGCACGCCACGTCCTTCAATCAGACCTTAAAGGCGATGAAGCGAAACAAC
GTGCCCTCGTCACAGACTTCCTGTCTAAAGCGAAAGGTGCGAACTGATGAACGCATCACT
AGCAAAACGCTATGCCAAAGCGCTCTTCGACTTAGCGCGGGAACAAGGCACGCTCGACCA
AGTCGAAGCGGAAGTGCGTCTGCTCGATGAAGTGCTCCACGCGACTCCTGAACTCATGGA
TCTCTTAACGAATCCGGCAGTCAGTGACAGCGAGCTTGCACAGCTTTTAAAAGACAGCTT
TGGTGATATGACGGCGATTGTCGTGAACACACTTCTCGTCATGGTCGAAAACGACCGTGC
GGCAGAGGTTCGCGCATTGCCACGTTACGTCCGCGAATTGATCAACGACTATCGTGGAAT
TGCAGAGGGTATTGTCACAAGCGCCTACCCATTGTCGGCAACAGACTTGAAAGACGTCGA
ACTCGTCTTCGGACAGAAGCTCGGGAAGACGCTCCAATTGAAGAACGTCGTCGATGAAGA
AGTCATCGGTGGACTCCGTGTCCAAGTCGGATACACGACGTACGATGATACGATTGAAAC
GAAATTGACACGCCTTGAGCGTGAATTGTTGAATGCGTAAGAAATAGGGGTGAATTCAAT
GACAATCAAAGCTGAAGAAATCAGCGCCCTGCTAAAAGAACGAATCGCTTCGTACGGTTC
TGAAATCGAAGTCAGCGAGACAGGTACAGTCATCCAAGTAGGTGACGGTATCGCTCGTGC
ACACGGACTCGATAACGTTATGGCGGGGGAACTCGTAGAGTTCTCTAACGGCGTAATGGG
CTTGGCGCAAAACTTAGAAGAAGGTAACGTCGGGATTATCATCCTTGGCGATTACAAAGG
GATCAAAGAAGGCGACTCTGTCAAACGTACAGGTCGCATCATGGAAGTTCCAGTTGGTGA
GGCACTCCTCGGACGTGTCGTTAACCCACTCGGACAACCAATCGATGGTCTTGGACCAAT
CGTAACTGACAACTATAACCCGATCGAGCGTAAAGCTTACGGCGTTATGGCACGTAAATC
GGTTCACGAACCACTTCAAACAGGAATTAAGGCGATTGACGCCCTCGTTCCAATCGGTCG
TGGTCAGCGTGAGCTCATCATCGGTGACCGTCAGACAGGTAAAACATCTGTTGCCATCGA
TACGATTATCAACCAAAAAGAAGAGAACATGATTTGTATCTACGTTGCAATCGGTCAGAA
AGAATCGACTGTACGTGGCGTAGTAGAGACGCTTCGTCAAAACGGCGCGCTCGACTATAC
AATTGTCGTTTCGGCATCGGCATCACAGCCGGCACCACTTCTTTACCTCGCGCCATTCGC
TGGGGTATCGATGGGTGAGTACTTCATGGACCGCGGACAACACGTCCTCGTTGTTTATGA
TGACCTTTCGAAACAAGCGGCAGCTTACCGTGAGCTCTCGCTCCTTCTCCGTCGTCCTCC
AGGCCGCGAAGCCTACCCAGGGGATGTCTTCTACCTCCACTCACGCCTTCTTGAGCGTGC
AGCGAAGTTGAACGACGAACTCGGTGGTGGTTCATTGACAGCACTTCCGTTCATCGAGAC
ACAAGCATCGGATATCTCAGCATATATTCCGACAAACGTTATCTCGATCACAGACGGTCA
GATCTTCCTTCAGTCGGACCTCTTCTTCTCTGGGGTACGCCCAGCGATCAACGCCGGTCT
CTCGGTATCGCGTGTTGGTGGTTCGGCTCAGGTGAAAGCGATGAAGAAAGTTGCTGGTAC
ACTTCGTCTTGACCTCGCGTCTTACCGTGAGCTCGAAGCGTTCGCTCAGTTCGGATCAGA
TCTCGACAAAGCGACACAATCGAAGTTGAACCGTGGTCAGCGTACGGTTGAAGTCTTGAA
ACAAGACTTGAACGCACCGCTTTCTGTAGACAAGCAAGTCATCATCATCTACGCACTCAC
GAAAGGTCATCTCGATGACATCCCAGTCACAGACATCCGTCGTTTCGAAACAGAAATGAA
CGCATGGCTCGACCAAAACCGTAAAGACCTCTGCCGTGAAATCCGTCAAACAGGAAACCT
TCCTTCAGACGAGGCAATGGTCGACGCAATTACGGAATTCAAAAAGACGTTCTCGCCATC
GGTTTAATCCGGTGACGAGCGTCTATTAAGGTGGTGAATCGAAATGGCATCATTACGTGA
GATCCAGATGCGGATCACCTCGACCCAAAGCACGAAGCAAATCACGAAAGCGATGAACAT
GGTGTCGGCATCGAAGTTGAACCGGGCCCAAGGGAACAACGCCAACTTCAAGCCGTACAT
GGACAAGTTGCAAGAAGTCATCTCGTCGATCGCCGGTGGTACATCAGGCGCGACACACCC
GATGCTTCAAGTACGTCCCGTCAAACGGACTGGTTATATCGTCATCACGTCAGATCGCGG
ACTCGCAGGTGGATACAACGCCAGCGTCTTGCGTGACGTGTACCGTGAACTCAAAGACAA
GCACACATCAACAGATGAGTACCGTCTTTACGTAATCGGAAAAGTCGGCGTCCAGTTCTT
CAAGTCACGCAACATTCCGGTGTATAGCGCGATGACAGGGCTAAACGACCAACCAACTTT
TGTTGAAGTCGCAGAAATCGTCAAGCAGACGGTTGGTGCCTTCAGCGAGAGCGAGATTGA
TGAATTGAAGCTTTGCTACAACTCGTTCATCTCGGTCATCAGCCAAGAAGTGAAGATTCA
ACAATTGCTCCCGCTCGGGGATATCGAACAGTCCGCATCCAATGTGATGTATGAATACGA
ACCAGAAGAAGAAACGATCTTAGCGGCGCTCCTCCCACGTTATGCGGAAGGACTCATCTA
TGGTGCATTGCTCGACGCGAAAGTATCAGAGCACGCAGCACGGATGACGGCGATGTCGAG
TGCGACAGACAACGCGGATGAACTCATTCGCGGACTCAAGCTCAAATTCAACCGCGCGCG
TCAAGCAGCGATCACACAAGAAATCACAGAGATTGTCGGAGGTGCGTCGGCGCTTGAATA
AGCGCACGCTCTCTAGATTGTAGGAGGCTAACACGATGAACGAATACGGCATGAAAGGCC
GCGTAGTCGCAGTCATGGGCCCAGTTATCGACGTTAAGTTCGACAACCACTTACCGAACA
TCTACAACGCTCTCAAAGTCACACACGTGGCAGCGACAGCAGACGATGTTAGTGTCGACT
TGACGCTTGAAGTAGCTGTTCACCTTGGTGACGACACGGTCCGTACGATTGCGATGGACT
CAACTGACGGCGTTCGCCGCGGTATGGAAGTACTTGACTTAGGATCACCGATTTCGGTAC
CAGTTGGAGAAATGACACTTGGACGTGTCTTCAACGTTCTCGGTAATCCAATCGATGATA
AAGAAGTGGCAGCTGACGTGCTTCGTGCACCGATTCACCGTCAAGCGCCAACATTTGACG
AATTGTCAACGAAAGTTGAAATCCTTGAAACAGGGATCAAAGTCGTCGACCTTCTCGCAC
CATACATCAAAGGTGGTAAAATCGGCCTCTTCGGTGGTGCCGGTGTAGGGAAGACCGTCC
TCATCCAGGAACTCATCAACAACATCGCGCAAGAGCACAGCGGGATTTCTGTATTCGCAG
GAGTCGGTGAGCGTACGCGTGAAGGAAATGACTTGTTCCACGAGATGACGGACTCAGGCG
TTATCAAGCAAACAGCGATGGTCTTCGGTCAAATGAACGAACCACCTGGTGCACGTCTCC
GTGTTGCCTTGACTGGTTTGACAATGGCAGAATACTTCCGTGACGAGCAAGGACAAGACG
TTCTTCTCTTCGTTGATAACATCTTCCGTTTCACACAAGCAGGTTCTGAGGTTTCGGCCC
TTCTCGGACGTATGCCATCGGCGGTAGGTTACCAGCCGACACTTGCGACAGAAATGGGTA
TGCTTCAAGAGCGAATCACATCGACTGCAAAAGGATCGGTTACTTCGATTCAAGCGGTTT
ATGTACCAGCCGATGACTATACGGACCCGGCTCCGGCAACAACGTTCGCCCACCTTGATG
CCACAACAAACCTTGAGCGTCGTCTTTCGGAGATGGGGATTTACCCAGCCGTTGACCCAC
TCGCATCGACTTCACGCGCCCTCTCTCCTGAAATCGTAGGGAAAGATCACTATGAAGTCG
CACGTAACGTTCAACAGACGCTTCAGCGTTACAAAGAACTTCAAGACATCATCGCCATCC
TCGGGATGGATGAGTTGTCTGAAGACGACAAACTCACGGTTCACCGTGCACGTCGTATTC
AGTTCTTCTTATCACAAAACTTCCACGTGGCTGAGCAGTTCACGGGCCAAAAAGGTTCAT
ACGTGCCAGTCAAAGAGACAGTACGCGGATTCAAAGAGATCCTCGAAGGTAAACACGACG
ATCTTCCTGAAGATGCATTCCGTCTCGTCGGTCCAATCGAAGACGTCATCGAAAAAGCGA
AGACGTTGGTCTAAGACCTACGCGGAAGGGGGAAACTAGACGATGAATACTGTTCACGTC
AACGTCGTCACCCCGGATGGTGCAGCCTTTGAAGGAGACGCACGAATGGTCATCGCCAAA
TCGGTCACTGGTGAGCTCGGTATCTTACCGAAGCACATCCCGATGGTGACGCCACTCGAC
GTCTCAGTTCTCAAGCTGCGCCACGAAGATGGTGGACGCACGCTGATCGCAATCAGCGGC
GGTTTCATGGAAGTTCGTCCCGACACGGTGACGATCTTAGCTGAAACAGCCGAAATGGCG
GATAAGATTGACTATGACCGCGCTTCTGCGGCGAAGGTTCGTGCCGAGCGTCGTCTTCAA
GACACGAAGCTCTCGGAACTCGAATTCCGTCGTGCGGAACTTGCGCTCAAAAAAGCGATC
AACCGCTTAAGCATTCGCGATATGAAAGAATAAGAATGACTCTCACACGAAAGTGTGGGA
GTTTTTTGTTGTTTTTTGAAAAAAACGGGTCTTTTGTCGTGCTTCTAATTGATGGGACTA
GTAAAAAATATATGGGAGAAGACCGATAATAAAGGTGGGAACTATCGTAAAGGAGATTAG
GGAATGAAAGTTTACGTTGCGCGACAACCAATTTTTGACCAACAGTTACGCGTTTGCGGC
TACGAATTGTTATATCGCCGCAGCGAAAATAATATTTTTGAGAATGTAGATGATTCGTTG
GCAACGGCTGACGTCATTCATAACGCTTACCTTGTGTTCAATTTTCGGGAATTGACAGAA
GGGACGCGTGCGTTCATCAACTTCCCTCAAACGTTGATTGAAGGGGAAGTGCCTTCGTTG
CTACCGCGTCAATCGCTCGTCGTCGAAGTGCTCGAACATGTCGAACCGACGGAAAAGCTA
TTACAGTCTCTCCGCTCTTTGAGACGTCAAGGTTATACGATTGCATTGGATGATTTCGTA
TTTGAAGAGAAGTATCGCCCATTGATTGGACTCGCCGACATCATCAAAATTGACTATCAA
GCGACCCCGGTAGACCAGCAGCAAAAATTGATTGATGCGCTCGGACACCGAATCGAATTT
TTGGCGGAAAAAATCGAGACACCCGCAGAGTACGAGATTGCGAAACGACTCGGATATAAG
ATGTTCCAAGGATACTTCTTTAGTCGTCCCATCGTGGAGCACGGGGCCGAAGTCCATCCG
TTGCGTCACACGCTCATTGAAATGTTAAAAGAACTCGATTGTCCGGAACCGAGCTTCCGA
CGGATTTCAGCGCAAATTGAGCGAAGTGTCGACTTATCCTATAAGATGCTCCGTACGGTC
AATACGGTGTATCAAAAAGGTCGACATACCATTCAATCCATCGAGCAAGCCGTCGCACGA
ATCGGACTAGATGAGTTGAAACGATGGTCGTATTTGATGCTCTTACGGGAGATGCAGACC
TCTGAATCGAAAGAACTAATCAAACAGAGTGTCATCCGTGGGAAAATGATGGAGTTGATT
GCGGAGGATACATTGACAGATGTATTACCGTTTGATGCATTCATTACAGGAATCTTCTCA
TCACTCGACGTCATTCTCGATGAGGCGATGCAAACGTTGATTGCAGAGCTTCCGGTGGCG
CCTCCTGTAAAGGCAGCGTTACTCGGTGAACAGAATGGTTTGCGAAAGTTGTTAGAGGAT
GTGATCGCCTACGAACAGTTGACGATTCCACTCCATAACACAGATTCGGATTGGTCTCAA
TATTACGTCGAAGCGATTCGATGGTCTCGTAGCCTTGACGAGTCGATTGAATAATGTTTG
AAATATGTGAGGGGCGTCAATTACTGTAGTAAAGCCTTACTGCTGATGATGTCCCTTTTG
GTGTGCTTGTAGAAAAAGTGAGTTGATCGAATGGTTCAAACCGCTCGAAGCTTAAGACCC
TAAGTCTTTTTTTCTCTAACATGTCATGATATGATTGAAAATGGTACGAATTTTAGAAAA
GAGGGGAATCGTCGATGGTCAATACCGTATTTTCGCTAGCGATTTATATCATAGCGATCT
ACGTTGCTTGGTGGGCACTCTTACCCGTCAAATGGGACAAGTTGCTCAATCAAGTGAGGA
GTCCGCAAGCTGCTGTCTTGCGCGTCCTCGTAGCGGTTGTCTTCGGTTCGCTGATTGCCC
AGTTCTTTTTGGAGTACATCCGACTGGCGCAGGCGCTCGCACCTATGCAGTAGTCGCAGA
ATATTTAACAAACTGTAATCCTGCTGTAACGACTCCTATATGATTATCATGTAGGATAAA
TTCGTCTGACATGATGTTTTTCATTCAGTTTGCACTTATTTATTATTCAATTTGATTGTG
AATGAAAACCCATCACGTTTTACAAATCATTCAAATAATCGACATCATCACATCCGGAAT
CGGATATCGACGCACTATATAAAAAACAATGAAGTTGGAGGACAAAGAGAGATATGAAGG
ATTTGATCGTAGTCCGTGGAGGACGTAAACTGTCAGGTACTGTGCGTGTTGAGGGAGCAA
AGAACGCCGTACTCAAAACATTGGTTGCCACTCTATTAGCTAGCGAAGGAAAATCAATCT
TACAAAACGTACCACGTCTTGCTGACGTGTACACGATTAACAAAGTACTTCGTCACCTCG
GTGCAGAGGTATCGTTCAATGAAGAAAAGAATGAAGTAACTGTCGATGCGTCGGGCGACA
TCAAAGATGAAGCACCGCTTGAATACGTGCGAAAGATGCGTGCTTCAATCCTCGTCATGG
GACCTCTTCTTGCCCGTCTCGGTCACGCTCGTGTAGCGATGCCAGGCGGATGCTCAATCG
GATCACGTCCGATTGACCTCCACTTAAAAGGATTCGAAGCGATGGGTGCGAAAACGGTCA
TCGGAAACGGATTCGTGGAAGCTTCTGTAGAAGGCCGTCTCCAAGGCGCTAAAATCTACT
TGGACTTCCCATCTGTTGGTGCGACAGAGAACATCATGATGGCAGCTGTGCTTGCAGAGG
GTACGACTATCATCGAGAACGTTGCAAAAGAACCTGAGATCGTCGACCTTGCGAACTTCT
TAAACGGAATGGGCGCACACGTTCGCGGGGCAGGTACAGAAACGATCCGCATCGAAGGTG
TCGAAACACTTCGCGGTGCAGAACACTCAATCATCCCTGACCGCATCGAAGCAGGCACGT
TCCTCGTCGCAGGGGCAATCACAGGTAGTGACATCGAAGTCATCGGTGCAGAACGTGAGC
ACCTTCGTCCATTGATTTCAAAAATGGAAGAAATGGGTGTCCACTTCGAGGATACGGCAG
AAGGCATGCGTGTCACGGCACCAGATGAATTGAAGCCGGTTGATGTGAAGACGATGCCAC
ACCCGGGATTCCCGACAGACATGCAGTCACAAATGATGGCACTCGTCTTGAAAGCGGGCG
GTACATCTGTCATCACGGAAACGGTGTTTGAGAATCGCTTTATGCACGTCGAAGAGTTCC
GTCGTATGAACGCGGACATTAAGATTGAAGGACGTTCGGCAATCGTCAAAGGTGGCGTAC
GCCTTCAAGGAGCGGAAGTTGTCGCAACGGACCTTCGTGCCGGAGCAGCACTTATTCTAG
CAGGTCTCATCGCGGAAGAAGAGACACGCGTTGGAGATTTATATCATATCGACCGTGGAT
ACGTTGACTTCCACAAGAAACTTCAAGCACTCGGTGCTGACATCGAGCGTATTGAAGGAA
CTGTCGAAGTTGCTGAAGAAATGGTTCAGAACTAAGAAACGAGCACGAATGAGAGGGCGA
GGAGAGACTCTTCTCGCTCTTTTCAATGAAGAAACGAACGGAGGAACCTATACATCATGT
TTTCAAAAGATATCGGGATTGATTTAGGGACAGCAAACGTTGTCATTCACGTCAAAGGGA
AAGGAATCGTCTTAGACGAACCTTCAGTCGTTGCGATAAAACGCTCTACAGGAAAAGTAC
TAGCAGTCGGTGCAGAAGCGTATGAGATGGTTGGTCGTACACCTGGTGATATCGTGGCGA
TCCGTCCTCTCCGTGACGGAGTCATCGCCGATTTCGCCACAACAGAAGAAATGCTCCGTC
ACTTCATCGAGAAAATTCAAGTCCGAGGCTTCTTCGGAGGCATCCGCATGCTGATTTGTA
CACCTGCGAACGTCACGCCGGTTGAAGCAAAAGCCATTCGTGAAGCTGCTGAGAAAGCTG
GCGCGAAAGAAGTCTTCCTCGCCGTCGAACCAAAAGCTGCGGCAGTCGGTTCAGGCATGG
ATATTTGGAAGCCGGTTGGTCACATGATCATTGACATCGGTGGTGGGACGACCGACGTCG
CCATTTTATCAATGGGAGACATCGTCTGCGGTGAGACTATCAAGATTGCAGGGGATCGCT
TCGATACGGACATCCTTCGTGCCATCAAAGAGAAGCACAAGCTGATCATCGGAGAACGTA
CGGCTGAACAAATCAAGAAAGAAATCGCGACGGTCTTCCCAGGAGGGCGTAACGAATCGA
TGGATATTCGTGGACGTGACATGGTACGTGGATTGCCTCGTACGGTGACCATTACGTCAG
AAGAACTTCGTGAAGCGATGGCTGAATCAGCTAATGAAATCGTCGAAGCAGCGAAGCGTG
TCCTTGAACAGACACCACCAGAACTTGCAGCGGATATCATCGACCGCGGAATCATCATGA
CAGGTGGGGGATCACTCCTTCACGGTCTTGACCAACTCGTCGCAGAGCGTGTCATGTTGC
CGGTCATGATGGCCGAGGAGCCGACACTCAGTGTCGCGCACGGAACGGGAATCATGCTCG
AAAACTTAGATCGATTGAAATAAACAGACAAGCGACCGCGTGCGGTCGCTTGTTTTTTGT
ATGTTCAACTCAATATTTCGGAGACGAGTGCCAACACGTTGCCTTCAGAATCTTTGAAGA
AACTCATCCACGTTTCTGTCGTCCCCATTTTTGCCACACAGTGTGGTTCATCAATGAAAG
TCACTCCTGCATTTTTCAACTGAGCATAAGCATCATCGATGGATGCGATACTCAAATAGA
GAATTGGACTTGATTTTGCAAATACATCATTCTCAGGAGGGGACAACATGAGGCGAACGC
CCCCACAGTCGAAAAATGCGAGCAATCCTGCTTGAAAGAGAAAGGGTACCTCAAGCGTGT
CTCGATAGAATTGAACGGCACGGTCTAAATCTTTGACAGGGATGTAGATTTGTTTGATTT
GTTGAATGAGGCTCATGGGATTCATCCTTTCAATATGTATTTGAAACAGGAAGGGGTAAC
TCTGATTCAAGTTGACGTTGGAGACGGTTGGTAAGTCCTGTTGGGTGAGACATTAAGCCG
ATAGAAATATGTAATGGGAATAGGGTATGTAAGTCGCCAGGATAATATGAGCCATCTCGA
GGTAACGTATGATTGACAATCCGAGAGACTCCTGAGGAATGGTCAATGTGTAAGACGATT
GGAGCAGATATTCCGGTCCCTCGCTCAAGTTGTTGATGGTTAGGATAATATTCTTGTAGA
AGCACCCATACATACACTTCCTGTCGAGTCGTACTCGTCCCGAGGATTTGATAGCTGGCA
TAAACATCCCCACCGAAATTAGGAGACATGACTTGAGTTGTCAAGTATCGCTCCAACACG
TTCTGATTGACGTCGACGGATTGGGTAAGCGTGACAAATGATTCATCCGTCAAGGCAGCA
TAGAGCAAAGCACTCAATATCCATGTACAAAATGTCGTTATGATCAACTTTTTCAAATAA
GCGCCTCCCAATACCGATGTGATGAATCATATATGTCCATCATATCTAAAGAGGATACGA
ATATATAGGTCATTCGTGGGAAAAATTGTATATAATGAAATCATTAATCAATGTGAGGGG
AATCATGATGGCGCCGATTCACTAATAGACTGAACAGAATAATCAAATAGAATCGGAGGA
CATCATGAACAAACCACTTACACTCATTACGGGCGTCAGCCGCCATCAAGGCATCGGAGC
TGCGATTGCACGAAAACTAGCACATGAAGGGCACAACCTTTATTTGACACACTGGAGTCC
GTTTGACGCGACCGACGGAATCGGGGAAGAGAGAGACTTCATCGAACGATTCGTTCAAGA
GTTGACCGAACAGGGTGCCCGTGTCGAACATGAGGCGTATGACCTAGCCTCGGGTGACGA
AGTCGGGCTACTTAATCGGATTGAAGCCAAGCTCGGGATTCCGAGCAGGCTGATTCATAA
CGCGACCTATGAGCGACATGTCAACGTTGAGAACTTTACAACCGACGTATTGAGAAAACA
TTACCTGGTGAATAACGAAGGGACACTCGGACTCACCTTTGCGTTTATTGAGCGCTATAA
ACAAGCGGGACATCAAGATGGGCGAATCCTGTTCTTCGTATCGGGGGGACCGGATGCGAA
TAACCTGGCCTACATCGCAACGAAAGGTGCATTGATTGCCATCACACCTGCGTTGGCGAA
TGGATTAGGAGAATACGGCATTTCGGTGAATGCTCTCGATCCGGGACCGACGGATACGGG
TTGGATCAATGACGAACTTCGCGAACACTTGCTACCATTATTTCCTTATAAGCGAATGGG
GACGCCTGAAGATACGGCTCGCTTCGTCGCTTTCTTGATGGGCCCAGACGGCGCATGGGT
GAATGGCCAACATCTTCACGTTGACGGAGGGTTTACTGGGCGCTAATAGAGAACGTTCGA
TGGATACAATAAAAAGAAGGCATCTCACTTTAAGTGTGAGATGTCTTTTTCAATGCCATG
TATAGTCTTTATCAACAAATAAACGATTTTTTAAGTCTGTTTTAGAAATTGAAGGATTTG
GTGCATCAAGCCAATCATAATAATCACAGGCACAGGAATCACCAAGTTCGATCGAATAGC
CATTATTTATTGTATTAACAGTTATATCGAGTTCATGTTCAGCTAACGTCTTTTTCAATC
GATAAATCGTGTTGTATACGTTGTGTAAGGCGCGTTGTGGTTCATCGATGTCCGGGTAAA
GGGTTTCGGCAAGTACCCACTTATTAATGACCTGCTTACGATGAAAAACTAAGAAGGCAA
ATAACTCTTCTGTTTTTTGTGTTGGCCACTTCACAAGATTTCCATCTTGTGTTCGTACCG
AAAAACGATCTAGAAATTGTATGCGACAAGATTGATTGAGATTCTTTTGTTGAATCGCCT
CATAGCGCTGGATGATACGCGGAATGACGTTATGAATCATCTGCTCTGTGATGGGCTTCA
ACAAGTAATGCGTGGCATGCAAATTGAACGCTTCAACGGCATACTGTTGATGGGCGGTCG
TGAAGACGACTTGTGTCCGTTCTGGCAAATAGGTCGCCAATTCGAGCCCCGTCATTTCAG
GCATCTCGATATCTAAAAAGACAAGGTCTACCGGGTGCTCTTGAATAAAAGTGAGAGCTT
GAACCGGACTTTGGAATGAACCAACCCACTCAAGAGACGGCTCTTCTTTTACAATCCGCT
CCATCATCCCTAAAATATGATGTTCATCTTCAATTAAAATCGTACGCATCTAAATGATTC
GTCCTTTCCTGTTTTGGTAAACGCAGGTGAATGGTGGTGCCTTTTTTCAAAGTGGAAGCT
AAGTCAAACGTTGCACCATGAAGGTGTTCGATTCGACTTTTAATATTGCAAATCCCAATC
CCGGATGTTTTGTTTGATACGTTTGGATCAAAACCACTCCCTGTATCTTGAACATAAATC
TCAATCATTCCGTTTCGTTCCTGGATAGAAAGTGTCAATCGCTTTTGTCCTGGGTGTCGA
TAGAGGCCATGTCGCACGGCATTTTCAACGAGTGGTTGAATTAATAAAGGTGGAATCGAA
CAGTCGAGAAGAGATTCATCAATTTTTTTCTCGACGTAGAACGAATCACGGAATCGCGTC
TGTTCAATGGCGAGATACGAGTCAATCATATCGACTTCTTGGCGAATCGATATCTCGTTT
TCGGTTCGACCATTTTCAAAAATGAAGCGGACGTAAGTGCTTAAGTGACTGAGTAGACGA
GCCGCATCGGGTGGAGACGTGTAACAGAGTGCAATCACATTCCCGAACGTATTGTAAAGG
AAGTGAGGTTTGATTTGAGCGTTGAAGAAGGACAACTCATGCTGGGAAGCCAACACTTCG
ACTTGTTGTTTTTTTCTTTTGTCGGTAGACAAGTGAATCGGTAGAAGTAAAAACATCAAT
AGGAAATAAATGATGGTAAACGTATTGGCGTACAGCTGCTGATTGGGCGAAACGATGAAC
GTTGACGTCATAATTCCGATATACCCAACGAGTTGGGCGAGTGTGAAAGTTAGTAATTCG
AGCGGATTGCCGGTCTTATACTTTTCAAGGAGCCATCCGATGTTCAAGCCGACCCAAAAG
AACGTGATGAATAGAACGATCATCCATACAAAATATTCGAACACCTCGTAAACGGAAGCG
GGCAAGAGGATGGCTAAACCAGTCAATCCGTACAACGGGTACCTCGAAATGGCCAAAAAC
CGGTCAAACGACACACGTTCCAAACATCTTGAAAACTCAATCAACATGATGATGCTCAGT
AAGGCTAAACTCAACGTCAACTTATCACTACCCGAGATCCACATGCCATCTCGGGACATG
ATGGAAAAACTCGTCAACAAAAAGAAAGCTGTCCCGAAACCGTACAAGCGTTCATTTCGG
TGAAAGAGATAGACGATGGCATAGAACATGGCAATCAAAAGTGAAATGAGCAATATGAAA
AATTCGTAGCCGGCATAAGCGTTTTGAGTGGTCATGATGGCATGTAACGGTCCGACTAAT
ATACTTTCTTCGATGGGTGCAAAATTACCTGCCTGTCGTTCATGTTGAATCGTCAGTCGG
AATTGTTTTGTTTCATCATCGAGCAAGAGCAGAGACGGCTGCTCGACGAGACGATTGTTT
CCAATTTGTACCGTTTCAACCATTTTCCCATCTATCAAAATCGTAGAAGAGGAGAGGGAC
TTTGGAATGAGCAAGGCATACGTACCGTTCGGCAACGCGAGATCGAGTTCATAGGTGGAT
TCACGATAAGGGGTTGTAAACGGAATGGTTCGATAGGAGCGGCGATCAACTTGGGTGACA
ATCCCTGACTCATAGCGCCATGAGCCGTCTAGTCGCAAAATCTCTTCGTCGACAGTAGAA
GAGAGAAGAGAAGCTTCGCCCTTGTTAACGGTGACGATCGGATTGATCGACTGATGTCGA
ATCAATAAAGTGAGACTGACACCAACCAACAACACAAGGATGAAGATAAACGTCATTCGA
TTACGCGTCATGAGCACATTCCCTTCAATCTTTGTGAGTTTCTTGTGAGGTCATTCCGTT
ATTCTTCCTAATAGGTGAATGAATTTTTGAAGTGACTCTCCGTCTCATCATCGTACCCGA
ACTTTTTTTGTTTGAACAGAAAAAGTCATTCACCGTACGAAGTGAGGCATTCTAAGAGTG
AAGGAAGAAGGCATTCCATGAAACGTTGGATTGAACAACGCATTAGTCGACAAGTTATGA
CGATTTTTTATATATTGATTGCCTTAGTGACACTCACATCGATTGGGACCTATTTTTATA
CACAGCAATCGATTCAAGAGACGACCGTAAAATTAGAACGAATTAGTGAGCAACGTGCAC
GGGCGACAGATCTGTTTGAAACGTGGCAATCGATGCAATATGAATTACGAGGGCACGTCC
TGTTAGGAGAACGTGCGCTATTAGAAGAAGTAAGAACAGCTCAAACGAATATCGACGAGC
AAACGACATGGTTCGAAGAACAGGCAAGAAACGCGGAAGAAGTACAGTTCGCAGAGGATG
CGAGACTTCTCTTCTCGATCTATACGACACGCGTCATGCCGGCACTTGAGCAGTATGTGA
TTGCGAAGCAGGCAGGAGAAATCGATGAATCGTTCCTGCAGATGCGCACCGTAGGGCAAT
TCATGCCGAAAAATGAAACATCGACTCAGACACGATTTAAACTGAACTCAAGTAGTGCTG
CCGATATGAGTGCGAGCATCGTCGATATGGAGTCGGTCTTTACCGACTATCGACAAAATC
TTGATTTTCAAGAAAGTGAATTGCGAGATGCGCTGTCAAAACAGTTAGTGAAAGCCCAAT
GGATGTGGCTTTTGATTCTACTCGGGGCATTGTTCATATTGTTTGTCGGGTTGCAGCCAT
ATATTTTAAGGTTGACCAATCAACTGCAGACGCTGATGGTAAACAGTGAGCGTCTCGCGA
GCAACCCGAGCGCGACACTCATCCCGATTAAACCGCTACAAAACGAAGTCGGACAGTTGT
CGAAAGCGTTTAATGAGATGGCGACCTCACTTCGGACCCAACAAGATCAAGTCGATCGTG
AACGAGAGAAGACCGCTCGAATTTTGCACACGATGCGCGATTCTATCGTCTATACGGAAC
TCGAGACGAATGAACGATTCGTGAATAGTGCACTCTTTGACTTGTATGAGCATCCACTTC
CATCAACGGAACGGGGCAGTCTATACCCGATTGCGATGTACTATCCGATGTTCATGAACC
AGATTGACGATCCGGAGAGGTTGAATCAATTCACAAAACGTGCAAAAGAAGAAGGTATAT
TCGATGAAACGTATACGTATACGATGCAGGAAGGTCAGAAAACGATTCGCATGTACGCCG
AACCGATTGATCTGCAAAATGAACGCGTGGGTGTCATCTTCGTGTCACGAGATATTACCC
AGGAAACAGAAATCAATCGCTTGAAGACAGAACTTGTGGCGACAGTATCCCATGAGCTTC
GGACGCCCCTTACCTCGATTCTCGGTTTTTCAGAACTGCTCAAAAGGCGTCAATTGGAAA
ACACGAAGCGAGAGCGCTATTTAGACATGATTGCGAGTGAGACGAAGCGGCTCGAACGTC
TCGTGAGTGACTTGCTAGATGTTCAAAAAATGGAGGCGGGTATGAGCGTACCAGACTTTA
AAGTAGAGAGTCTATATGATTTATTATCAGATCTACTCGAAATCCATGCAGGATCGACGG
AGCATCATTTCTTCCACTTTGATTGTGACGAATCGTTATTTGTCGCGGGAGATCCGGCCC
AATTACGTCAAGTCTTCTCGAACATCCTGAACAATGCCATCAAATATTCACCGAACGGTG
GGAATGTGACGGTTGATGTCACGTGTGAGGGTGACACGATTCAAATCGGGATATCGGACG
AAGGATTAGGTATTTCGGAAGAAGATGCGACGCGAATCTTTGATAAATTTTATCGTTCGG
CCTCGGAAGAAAGTAAACGCATCGGTGGAACCGGCTTAGGTTTAGCGATCTGTAAAGAGA
TCGTTCAACTGCACGGTGGTACCATCTCTGTTCAATCTCAACTAGGAGAAGGAACGACGA
TGATTGTTGAGTTACCGATGGTCGACCATGTCAATGAAGAGAGTTCATCCTAATTTATGG
ATGAACTTTTTTGAAAAAACGGTGAATGTCACGCTCGTTTGGTACGATATAGAGAGTGAA
TCATGTTATAGGATGAAAGGAAGACGATTATGCTACGCGGATTATATACAGCAGCGGGAG
CGATGAATGCCCTGCAGCGCCAACAAGAGATTTTGAGCAACAACCTTGGTAACGTGAGAA
CACCAGGCTTCAAAGCGTCTGATGGCGTGGTACGTTCGTTTCCGGAGATGCTTCTTGCAC
AAGTCAGCAATCCGGATAACGCGAAATCGCGCGTGAAGGGAGAAGTAGGTACCCTATCAA
TGGGCGTCTATCTTCAAGAAACAATGCCCCGTTTCTCAGCTGGAAGTATCACAGAATCCG
GTAGCCCGACCGACTTGTATTTAAAGGCACCTACTAATTTTGCGGGAGCCCCGATGTTTG
CGGTCGAACAAGGCGGCGAGACGTTGTATACGACAAATGGACGCTTCTCGATCGATGAGG
CGCTCTTCCTTCGTTCTGCGGACGGCGGATATATCCTTTCTGATGAAGGGGAACGAATCC
AACTGCCATCGAGCGAGTTTCAAGTAGGGAAAGATGGTGTCATCACATCGCTTGGACAAA
ACGTGGCGACTCTTGGTGCCTACCAAATCGATGACTTGACGACTCTTGAACAAGTCGGCA
ATGACTGGCGTGTGACGGGTGATGCCCCGGCGCAGGCCCAGGTCGAAGTACTACAAGGAT
TTATTGAAGAAGCGAACGTCAACCTCGACCAGACGATGGCAGACTTGATGATGACGTATC
GTCAGTTTGAGGCGAATCAAAAGGTCGTCCAAGCGTATGATAAAAGTGCCGAGCGAGCAA
TCGAAATCGCTCGTATTCGTTAAGGAGGAACACCATGCAGTCCATTTATAACTCGGTCAA
CTCTCTGTCTCAACTTCAGCGTCAATTAGATGTGACAGGTCACAATATCGCAAACGTCGA
TACGGTCGGCTTTAAGCGTCAACAGGGGCATTTTGCTTCGCTATTGTCGCAGGCGTATAA
CAACCAACCGCGTCCTGAATTCGAAGTCGGTCGAGACACACCGAACGGGATTCGGATTGG
AGTCGGGGGACATGTCGCCGATATTACACAGCAGTTCAATATCGGACAAGTACGTACGAC
AGATCGTGGATTGGACGTCTTTTTAAAGGCGAGCCGTCAATTTTTTGTCGTGGACACGCC
GAACGGTGTCGGGGTGACTCGAAGTGGAAACATGCAATTGTCAGTCGGTGACGAGACGAC
GCTCGTTGATGTGAACGGGAATCCGCTTCTTGGAGATGACGGTAATCCAATCACGATGCC
GAACGATGCGACGAATCAGCGCATTCGTCAAGACGGTGTGGTCGTTGCGAGTGTGAATGG
CGTTGAACAAGAATTCGGACGTCTCGACATCGTAGAAGTCCGCAATACGTCGGAATTACG
TCCGCTCGGAGATAACGTGTTCGCAGCGGATTTGGAGACCGAAGTCGATCGTCCACTCGG
AAATCTATTGATTGAAGGGACACTCGAGTCATCGAACGTTGATTTGACGAAAGAGATGAC
TGATATGACAATCACACAACGAGCATATCAAATGAACTCACGGGCGATGTCGATGAGCGA
TCAGATGATGGGGCTTGTCACGGCGTTACGTCCATAACGCCTACCGCTTCTCGAGCCGAG
AAGCGGTTTTTTTATAGACAAAGGGGGAGAAGCATCAATGCGGATTGTAGTCGCGATGGA
TTCATTCAAAGGCTCACTTTCGAGTATGGAAGCAAATCAAGCGGTCCTTCGTGCGCTTGA
AGGGCATGAGGTCACCATCATACCGATCTCTGACGGAGGAGAAGGTTTTTTGGATGCTTG
GATTGCGACACATGCAGAAGGAACCATTATAGAAGAAAATGTCGTGTGCTTGGATGGAAT
ACAGCGCGTTGCACGTTTTGGTTTCGAGCCGTCAACGAGGCACGCGGTAATCGAAGTGGC
GGAAACAGCAGGATTGACACTCCTCGCTCATGTCAATCCGTGGCGCTACAGTTCAGTCGG
AGTCGGTGAACAGATCGTTCAAGCGCTAGAGCGTGGGGCGAGGATCATCACCGTCGGGCT
CGGAGGGAGCGGGACGATGGATGGTGGAAAAGGATTGCTTGAGGCGTTAGGTGTTCGTTT
TCTCGATGCGAACGGTGCTGTGCTATCGACCATCCCCCATCGAGTAGAAGAAGTGGCATC
AATTGATTGGTCCGGTCTTCATCCGCGTGCGCGCGAGGTCGTATGGAGAATGTCTTCCGA
TGTACAGAACCCATTGATTGGTGAAAGCGGAGCAGCCTATGTGTTCGGCCCCCAGAAAGG
ATTGGCGGCAGATGTAGTGAAGCGATATGACCGGATCCTGGATCACTACGCGAACTGTTT
TGAAGTAGATAGAAGAGCACTTCCTGGAGCAGGGGCGGCTGGCGGCATCGGCTTTGCGCT
ATTGCAGCTTGGTGCAATCTACGTGAGTGGCGTCGAAGAAGTGGTCAGTTGGTCTAAGCT
CGAAGAACAGTTAGAAAAAGCAGATTGGCTGATTACAGGAGAGGGTAAATTTGACGCGCA
AAGCTTTGAGGGAAAGGCACCGTATGGGTTGGCGCGCCTTGCACATACGCATGGGGTCCC
GACCCTCGTCTTCACTGGACAGTCCGATTACACATCGCATATGGAGTCCGGCATCGTCGC
CATTTTTCCAATCGTGTCTCGGATCATGACGTTAGAAGAAGCGATTTGGGAAGCAGCTCC
ACTATTGACGAATGCGGTCCAACGCGTGCGTCACCTCATTGAAAAGGCGCCACGACAGTA
GTCGGGCGCCTTCGCATTCATAAAGAACGATTTTTTAGCAGATCACGAATCTCTGTCAAC
AGTTGCTCTTCTTTCGTTGGGGTCGGAATAGCAGCTTCCTCCACTTCTTTTTCACGCTGT
AAACGATTGATGACTTTGACAACCAAGAAGAGGGCGATGGCGATCAAGAAGAAGGACACA
ATCTGTTGAATAAAATTGCCATATAACACATCCACTCCGAGTACACTTGCTTTTAAGCCA
GAAAAATCGATTCCTCCAATAATGATTCCGAGAAGCGGCATAAAGATATCATTGACGAGT
GAGTTCACGATGGCAGTGAACGCTGCACCAAGTACGACAGCAATCGCCAAGTCGATGACA
TTCCCACGCATCGCGAATTTTTTAAATTCTTTCCACATAAACAAACCTCCTGACGTTGAA
TAATTTAAGCGTAGCATATTTGAAAGGAAGAAATAAATAAATCGTTCGACTTCTATAAGG
GAAGGATGCTTGTTCGACTTTTCTGCATAGGGTACACTAAAAAGGTAGCAATTTACGCAT
TTTAATACCAGGTACTAATATGATATAATCATTTTAGCTGAAAGGATGGTTGGACGTGTC
GAACGATGAACAGACGAGTTCGGAAGAACAAAAAGGTTCACCAGAACAAGAGACGAAGCA
GACAAAGCAATCGCGATTATCGAATCATCGTCGATTCCCGATTTTACTGCGCGTGCTCGT
TGTTTTAGTGTTGGCAATCGCGATGCTCGCCCTCGGAGCGGTCATCGGATATAGCGTCAT
TGGCGGAGGCGATTGGAAAGATGTATTTGACATCGAGACCTGGCGCCATATCACCGATTT
TTGGCTAACCTCTTAAAGGCGGTGGATGGATGTATACAATTGAGCAAATCAAAGAAGTAA
TCCCACACAGATACCCGTTTCTGTTAATTGATCGAATTATCGAAGTCGAGGAAAAGAAGC
GTGCTGTTGGATTAAAAAATGTCACGGCGAATGAAGAGTTCTTTAACGGGCATTTCCCAG
ACTATAATGTCATGCCAGGTGTCTTGATTGTTGAAGCACTCGCACAAGTCGGTGCTTTTG
CAATGTTGAAAGACGAATCGAATCGAGGCAAGCTCGCCTTTTTTGCAGGGATTGACAACT
GCCGTTTCAAACGCCAAGTCGTCCCGGGTGATCAACTTCGCCTCGAGGTAGAAATCATGA
AAATTCGTGGACCAATCGGTAAAGGACGTGCCGTGGCCACGGTCGACGGAGAAGTTGCTT
GTGAAGCAGAACTCACTTTCGCCTTGAAGTAAGGAGAAATGGGATGCGTGCTTTAGTCAT
TGTATTATTAGTTGGCTTGATGACGATTGTGGGTTGTCAGCAGCTCCAGACAGAAGAGTC
GAGTGAAGAGAACGTCGTTTACGAGCAAAATGTGGATGAAACGATGATTGATAAACGTGC
AGGACAGTCCGATGCAATCGCCGTTTCTCTTGAACGAACGAATAACACGACGATGCTCTT
CACGATTCGAATGCTCGAAAATCGTCGTCTTGATCCGACGACGGTCATGAGTTATGAGGT
CGAAGGCGAACGCGTTGCGATTCCATTTGGTGAACTGATTGCAGAGCGTGAAGAGGATAT
TCGGACGTATGAGTATCAGACGGACGTAGACCCGGATCTGTTCGTATCAGAGACACTTCC
ACTCTTCCATCTCGTTGAAGAAGGTGAATCGGAAGTCACGATACCACTCGAAGTCATTAA
TTCGACAAATGGTGAATAAGAAACAGGCGATGTTGTCGAAAATCGCCTGTTTTTTTGTGG
AGATAAATCTATTCTATCCGATAAAAAGAGTAAGGAGAGAATGGAGGAATTTTGAGATGA
AACAGAAATCACAGTCGTTACAGACGCGCATTCTAGCATCAATGTTAGTCTTCGTCACGT
TGCTCATCATTTTGTTTGGAGTAGTGCAATACTTCAGTACGAAGCATTCCGTACTCAGTA
CGTTACATGCGACGTTAATTGAAGATGGTGAACGGATTAGGAAATCGTTGGATGTCGATG
CCTATGCATCCTTCGTAGCGAATCCGTCAAAAAATGAGCAGTATGAGCAGTTTCGTGAAT
ACTTAGATGCATATCGTCAGCAAATCGGTGCGATGTATGTCTACACGATTGCCACAGAGG
GCGAGGAAGTCCAAATCATCGTAGATGGTTTGAACGAGGCAGATGCCGCAGAAATCGGTT
CTCCGACTACAGCGATGACGTATGAAGGAGCAAAGCCCGCATTCCAAGGTGAGACCGTCG
CAACCGATGTCATCGATGATCCGGAGTACGGGAAGTATGTGACGGTGCTTGTCCCGATTA
AACAAGGGAACGAGGTAGTTGGGGTACTCGGAATTGATAAAGCTGCTACTGAGGTCTCCG
CGATTACAGGAGATGTCTTAAAAGAGAGTCTAGTTCCAATCTTAATCGGTTTACTCGTGC
TCCTTGTCGTTTCGGGAATCATCATCTGGCGTTATCTTGGCTGGAAATTGCGTCCGCTCC
AAGCATTAGAGCGTGTGGCCACATCCATTGCTGAAGGTGATTTGGCGACAGCGACGACTG
CGGTTGAAGGTATTAAGTTAAAATCTAATGACGAAATCAAACGTCTGACGGTGTCGATGG
AGAAGATGACACATATGTTAAAAGATTTGATTTCCGGCATTCAAACGTCGGCACAGACGG
TACGGGATGAGAGTGGCAACGTTTCAGGTATCTCAGAAGAGGTAAATGATGCCTCTCGCC
AAATTGCCTATACGATGGAAGAAATCGCAAGCGGTGTTGAGAATCAAAGTGTCTTGACGA
TGCGTCTTTACGGACATATGAATGAATTTTCGACACTTGTCGAGCAAACGACATCAGACG
GAGAACAAGTGAGTGAACAGGCGGAAGTCGTCAGTCGGGTGACGATGGATGGTCTACGTT
ACATGGAGAGTGCCGTCAATCAAATGACTCACATTCATGCGCAAGTAAAAACATCACAAG
GACAAGTCCGCGACTTTGAACAACAAGCGGACGAGGTGACGGAACTGGTCACGATGATTC
GTCAAATTTCACAACAGACAAACTTGCTTGCACTCAATGCAGCGATTGAAGCGGCTCGGG
CCGGTGAACACGGAAAAGGGTTTGCCGTCGTCGCCTCGGAGATTCGGAAACTTTCGGATA
GTGTCGCTGAGTCTGTCAGTGAAATTTCGGAAATCGTCGGAAGCGTCAAACAAAACTCGA
TTGCGCTCGGTCAAACCTTTACAGAGAGCATGACGGCTGCAGAGGAAGGGAAAGCGACAC
TTGAATCGACGAAGCTTGCATTCACTGAAATCGAACAGAGCGTTCGTCACATGCAACAGT
TGACGAGTTCGATGCGTGGCCAACTCGATCGAGTGAAGACGAACCAGGATCACATTCAAC
ATGGACTGTCTGAAATTGCTTCGATTTCAGAAGAAAGTACGGCCGGAAATGAGGAAGTGG
CTGCTTCGACGGAACAGATGTCGGCGACGAGTGAGACGATGAATCGTCTCGTAAAAGATT
TGTCGAGCACGGCAGAGGACATGCAACGAATGAGTCAACAGTTCAAGTTATAAACAGTCT
CACTTCAGACAGACCTCTCGTGCGTCCGCTATAATGGGCGCAAGGGAGGTTTTTTCATGC
AACAATTCTCTAGTGAACTGACACAGTTTCGGGGAAGTCATTATGACTTCGGACGATTTC
AAGGAAAATATATTAAGCGCAGTCAATTGCTCGAAAATCGGACGGATCAGTGGAAACTAC
GCGTTCCGCGATTTGAGATTGATGCGACTGAGGCGAAGGCTGCCTTCGATGAATTTGCTC
CAAAGATTTGGGAGGAGTTGATTGGGTTACAAGATGAGCTGAAGCTGTCGCTCAATGACA
CGTTACTTCATTTCGGACATTTTCGAGTCAACAATCCAATCAGCGGCTGTTCGATTTTGA
CGGGGGATAACTTTCTCGTTCGGAATTACGATTATCACCCGATGACGTATGACGGTCGAT
ACAACGTCTTTCAACCGGATGACGGGTATGCGGTCATCGGACCGGTCTCTCGTGTCACCG
GACGTATGGACGGAATGAATGAAAAAGGACTTGCCATGGGCTACAATTTCATCAATCGTC
GTCGACCCGGGGACGGATTTGTCTGTCAAATGATTGGACGAATCATTCTAGAAACATGTG
CGACGGTGGAAGAAGCAGTCGATTTATTAAAAGAGATTCCGCATCGCGGGTCATTCACAT
ACGTCGTCCATGACAAATCATCGAAAACACGTGTAATCGAGGCGACGCCTCGAGACATCC
AAGTACGGGAATCGAATATCTGTACGAACCATTTTGAACTACTCCAACACGAGAATCGCT
ATCATCTTGATGATTCGACTCGTCGCATGATGGAAATCAAAGTCGTGCAACACTTGATTC
AAGATGCGGAGAGCGCATTCCGTCTCATGAACGACACCGACAAGGGCGTCTTTTCAGAAT
TGTACAGGAGTTGGGCGGGAACGATTCATACGGCTGCTTATTTCCCTGAAACGCTCGAGA
CCTGGTTTGCGCTCGGTGGAGACCGTGACCCGGTCATCTTCGACTTCCAAAAATGGCTCG
ATGGGGAAGATTTCGATCTTCATGCACTTGACGGTGAATTGGCGACAGATATCGAGTTTG
CGAATACGGTTCAACTTTGGCGCTGACGTTTGTCAGTGCTTTTTTTAGGAGAAACGGGAA
TACCCATTATAGGAGGGATGAAAGATGAAACGATTTGGAATCATACTCATCATGCTGACA
CTTGTTACACTACTCGGAGGTTGTGTTCCGGGTGACGGGACGTACACGACGGATCCGGCA
GGTTTTTTCTGGGGCATCTGGCATGGATGGATTGCACCAGTGTCACTCATTTTAGGATTG
TTCAATGACACATATCGCGTGTATGAAGTGAACAATACCGGTTGGTTCTATGATTTAGGA
TTTTACATCGCTGTCATCAGTGGATTTGGTGGATTGACGTTGACACGGAAGAGTCGGGGA
TGAGTCTGATTATATGAAAATGCCTCATGACGTAGGGGTTCCAATCCGCGTCCGAGGTAT
TTTTTTATGTTGTTCGATGTAAGTAAAGGAAACGGTTGAAGAGTTCGATATAATGAGTAT
GGATGATTTTTTTCGAGTGGAGGTGCCATATGCACTCATATGAGTTTCAAATGTATCGGA
ATTTTGATGAGCTAGCGATTGACTTGATTGAGTTAGCAAAAGAAATAGTACCAGATAAAC
TAGTCTATCTCACGTCAATTGAGAATGACACCCAACATATACTCAAACTATCCTCACAAG
ATTCTCCTATCCTACTTGAAGAAGGCATGTCCTTTGATTTGAAGGATACGGTATGTAATC
GAATCGATTTCAATCAACGAGAAGTTTTGATGTATGAAGACATCGAATCGCAGATTGAAT
CGACGCGACTTCAGTCATTACTACGCGAAGTGAACATCAAGTCGTATTTGGGAATCCCGA
TTCTGACGAAGAACGGGGATATTTTCGGTACGCTCTGTGTCGCCAATCATAAAAGCGCCC
AGTACGATTCAAAAAGTGTCCGCTTGTTGAAGCGCGTGGTTCGTATGTTCAGTTACTATT
TAGAACTTGAACGTCGTGCCTCACGAGATGAATTGACGGATCTTTATAACCGACATTACT
TGTCTAACTATTTTGAGACGAATCCGAATCAAGGTGGGGCACTGTTTTTAATTGATTTAG
ATGGGTTCAAATGGGTGAATGACACATTCGGTCATGATGAAGGGGACCTCGTCTTGAAAG
AAGTGGCGCTTCGTCTGAGACGTTTGATGGAGCCGATACCTGATTCGAGAGTGTATCGTT
TAGGTGGGGATGAATTCCTTATTAAAATCGCACATGCGTTATCCAAAAAGACTGTCATTG
GGTATGCTGAACAGATCTTGTATGTATTGAAAGAATGGGACGACCATCTCCCGTTATCAG
CGAGCATCGGCATCGCTCAATATGATTCCGACGAACAGGCGGACCTCGGTCGATTATTGA
AAGAGGCAGACATTGCACTGTATCAATCTAAATCGAGCGGGAAGAACACGTACAAGTTTT
ATAAATAACGTCAGAAGGCTAAACCGATGGATTGCGATTGGTTTAGCCTTCTGTTTTCGC
ATTCAGCACCAACGAACCGATTGACGTGAAAGGATCGAATGAAAAACGGGTAGTGATTAA
GAGCTCGGTTTGCATCCCGTAACGGCGACCGTATGATAATCACGGGAGTCCGGTCCACGT
TGTACCGATACGTCCTTGAATCCGAGGTTCACCGCCGCGGGGATGAATTGATTCCGAACC
ATCTCGGAGATGTCGTTCCATTCGACATCACCTTTCCCGTCACAGTAGGTGATGACAAAG
GTGCCATTCGGTTTCAAGACGCGTTCGATTTCAGACAGAACGGTCGTGACATCTCTCCAG
AAATATAGTGTGTGAATGCTGAACACGTGATCGATGGATGCGTCCGTCACCTCGAGCTGA
TGCAAATCTCCTTGGATCAAGTTGGCCCGTTTTGTATGAATCGAAGCCTGATTGCGCTGT
CTTGCTGAATCGATGATTGTTTTAGATCGGTCGATACCCATGACATGTACGTCAGGATGT
CGTTGAAGGATGGTTGCCATCGCATCGCCGGCCCCGCACCCGATCTCTAGAACGGTTGTA
CCAGGTTGAATGTCTAACTGTTCAATCGTCCATTCGACTTCGACCCGGTGTTGGCGTACC
ATCTTTTCCCCGATATACTTTCCGACGGGACCCCTTGGATTCTCGTATTGACTGTCAATC
CATTTCAGTAGCACTTGTGGTAACACATCATCACCTCACTTCGAAAGTAGCTCGATTGTA
GCACATCGATGAGACAAAGGAGTCAACAACATGCGTTCATTTTGGATACTCGGCAACCAA
CTCTCGCACGAGCTTGCGATGCTGAAGGATATGAAAGAAGATGATGTCATCGTCATGATT
GAGGCGACGTCGCGCGCGACGTGGCGTCCGTACCATAAACAAAAGCTCGTCCTGATCTTC
TCTGCGATGCGCCACTTTGCGGAAGAATTGCGTGATAAAGGATATACCGTGGATTATCAT
GAGGCGGATTCGTTCCAAGAGGCGTGGGACAACCATGTGAAACAGTACAATCCGGACGAA
ATTCATATCACCGCCGTCACGGACGAACCGATGGCGAAAAAACTGAAACAGTTCGGTAAG
AAACATCACCTTGTCGAACATACGGATGTCCCGCTCTTCTACTTATCAAAAGAGGAAGCG
ACCGAGACGCTCGGGAATGAACCGTGGCGAATGGATCGTTTTTATCGTTACATGCGTAAG
CGATTCGACGTATTACTCGAAGACGGGAAGCCTCGCGGTGGAAAATGGTCATTTGATACG
GATAACCGAAAACCACCGAAAGAAGGACTATCGTTTCCATCTGCCATCCATTTCCGTCCA
GATTCGATCACGAAAGACGTCATCGAAAAAGTCGAGTCAACGTTCTCGGAGCATCCAGGA
GAGGTGACCCCGTTCCATTGGCCGGTCACACATCATGAGGCGAGACGTGCGCTAAAACGG
TTCGTAGAAGAGCGTCTTGAGACGTTCGGCCCGTATCAAGATGCGATGATGACGGATGAA
CCCGAGATGTCGCACAGCCTGTTGTCAGCTGCCATCAATATCGGTCTACTGACACCGCGA
GAAGTCGTTGATGCGGCATGTCAGGCGGATGCACCGCTATCGTCGATTGAAGGATTCGTC
CGGCAAATCCTCGGTTGGCGGGAATATATGCGCGCCGTCTATCTCGCTGTCATGCCCGGT
TATGAAGACGTGAACACGTTCAAGCATGAACGCGACTTACCGTACTTCTTCTGGGATGCG
AAGACGGATTTGAACTGTCTGCATCAAAGTTTGAAACCGGTCGTCGCGCATGCCCACAAT
CATCATATCCAGCGACTGATGGTGCTCGGAAACTATGCGACATTGTTCGAGATTTCACCG
CAACAGACGAGCGACTGGTTCAACGAGATGTACATCGATGCCTATGACTGGGTCGTCTTA
CCGAACGTTCTTGGAATGGCCCTTCATGCGGACGGTGGAAAGCTCGCCACAAAACCGTAT
GTCGCTTCGGGAAAATATATCGATCGGATGAGTGACTATTGTCGAGATTGTCCATATAAC
CCGAAACATACAACAGAAGACGATGCCTGTCCGTTCAACGCCCTCTATTGGCGATTCATC
GATCGTCACGAAGAACGATTCTCGAAAAACCAGCGGATGAAGATGATGGTCCGCAATTGG
CAAGGGCGGGATGATGACGTGAAAGCCGACATCTTAGCGAAAGCCGAAAAGACGTTGACC
GATTCCCCGTGAATCGGTTTTTTTTACGTTCTCTTCATGAAACTTAGCAATTCCTTTATC
ATAGCTTTACAATCATTCGTTACGATAAGAGCTGTGAGACCCCCTCACTCCAAGTGAATA
GTTACCGGTAGAACCTTTGAGAGACCAACAGAAGCCCGTACGTTGATGACGTGTCGTTTC
TGTTGGTCCTTTTTTGAAGAGAGGATGATTCAAGTGAATGATGCGATTGAACGGATTGGG
CAAGAACGGATGATTGCCTCCATCAAAAGTCCAAAACAAATCGAGACGTTTTTACGGACG
GATGTGACGACGACGTTTCTCATGATGGGAACGCTCAGTACGCTCGACCGCTATGTGGCG
CACTTAAAGCGAGAGAATCGAACGGTCTTCCTCCACGCTGAGCGAATCAATGGCATCAGC
CTCGACCGGGACGGAATCGATTATCTTGCCAAACGTGTCGGTGCCGATGGGATTGTCACG
ACGAAAGCATCCGTGCTCCAGCATGCGAAGCGAGCGGGGCTCTTGACGGTACAACGACTC
TTTCTCGTCGACTCGGACGCGGTCACGAGCGGACTCAAGCTCGCAGAGGCGCAACAACCG
GATGCGATTGAACTTATGCCGGGTCTGATTCCGAGCGTGGTCGAGAAGATTTCCCAGGAA
GTCTCCTTTCCGATTGTGACGGGTGGCATGATTCGTCAACCGATTGATGTGCATCGCGCC
CTCGATCATGGGGCATTCGCCGTATCGACCGGGGATGAACGACTTTGGAACGTACAAAGT
CAGAAGGAGGAATTAGCATGAAATCGATTCAACTACAACAACTGACAAAATCATTCGGGG
AGACGGAAGTCATTCGAGGGATTGACGTGACGATTGAAGCAGGAGAGTTCTTCGCACTCG
TCGGTCCGTCCGGCTGCGGGAAGAGTACGATGCTTCGGATGATAGCCGGGCTCGAATCCA
TCACAAGCGGAACGCTTCGCATCGACGGTGTGGCGGCGAACGGGATGAAGCCGAGTGAGC
GTCACTTGTCGATGGTGTTCCAAAACTACGCCCTTTACCCACATATGACGGTGGAGAAAA
ATATCACGTTCGGTCTACATACGAAAGGACTGACGAAGCTTGAACAGCGGGAGCGTTGCC
TACAGGCAGCGGAAACACTCGGGCTCACCGATTACCTGAAACGGAAACCGCGTGAGCTAT
CTGGAGGTCAGCGACAGCGTGTCGCCTTGGCACGTGCCATCGTGACTGAGGCACCGATTT
GCCTGATGGATGAGCCGCTCTCGAACTTAGATGCGAAGCTACGGGCAAAGATGCGTTCAG
AGATTCGCCAGTTACAGCGAAAACTCGGATTGACGATGATTTATGTCACTCACGACCAAG
TCGAGGCGATGACGATGGCGGACCGCATCATGCTCCTCAATGAGGGGGAAGTGCAACAAG
TCGGAAAGCCGCTCGACTTATATAACAAACCGGCGAATACGTTCGTCGCTTCCTTTATCG
GGTCACCTCCAATGAACCTAGTTGAGGTCACGCGACAAGAAAAAGGCTGGATGGCATCGG
ACGGTCGCATCTTCCACCCAAATGCCTTGACGGAAGTATCACAGGCGACACTCGGTGTCC
GTCCTGAGCAAATCAAGCCAGCGGACAAAGATGTGACATTTTACGCAGAACTGAAAAATA
TTGAAGTGCTCGGGACCGAGACGATTCTCGCCTTTGACGTCGGAGGGAACGAATGGTTGG
CAAAATGGCCGGGACAATGGCCGCTCACGGTCGGCGAAAAGGTAGCGTGTTATGTGGATT
CGAAACAGATGTCGCTATTTGATACGAACGGACAGCGCATCGAGCCACGACAACCGAAAC
TATTTGAGGCGTTGGAGGTGTTCCAATGACGGTCGCCTTACCGAGAGAGAAAGCCCGGAC
ACGGCTATCTGACGCGGCGAGCGGTCTGTTGTACTTGTCTCCGTCTATCATCTTGTTCGG
TGTCTTTCTCGTCTATCCGCTGTTGCGAACGATCTATTTAAGCTTTTTCCGGACCGACAC
ACAGGGGACACCACTCGAATTTGTCGGAGTCGGTCATTACAGCACGCTGTTCACGAGTGC
CGCATTTTGGCAAAGCATTCAGGCGACAGTCGGATTCGTCCTTTTGACGGTCCCGCTCAC
GATTCTCATTGCGCTCGGTCTCGCACTCCTCGCCAATGAGAAACTGAAGGGCATTGGCAT
CTTTCGAACAGCGTTCTCGGCGACGATGGGGATGAGCGTCGCGGCGTCATCGGTCATTTG
GATGTTCATGTACAATCCGTCAATCGGTATTTTCAACCGGTTCCTCGAGGCTGTGGGGGC
AAGCGGTGTACAGTGGCTCCTCGATCCACAATATGCGCTCCTTTCCGTGTCACTTGCGAC
CGTTTGGATGAACATCGGCTTTACGTTCTTGATTCTACTTGGCGGTCTGCAAAACATCGA
TCGGACGTTATATGAGAGTGCGGACATTGCCGGAACGAGTTATTGGACACAGCTTCGGGC
GATCACCATCCCGATGTTGTCGCCGACACTTTTCTTTGTCGGGATCATCTCGCTGATCAA
CGCCTTCCAGACGTTTGGACAGATTGATTTATTGACGAAAGGTGGACCGACGAATGCGAC
GAATGTCATCGTCTATGCCATCTACAAAGATGCGTTCATCAACTATAACGTCGGCAGTGC
CAGTGCCCAGGCCGTGCTCCTATTCATCGCCGTCCTTTTGTTGACATGGATCCAATTTAA
ATTGGTTGAAAGGAAGGTGCATTACCAATGAGACTACGGAATGTTGGCGTCTATGTCTTA
CTCGTCTTGAGCGCCATCGTCATGCTGTTTCCAATCGCCTATGCGTTTTCGATCAGTCTG
ATGGACGGGAAGGAGGTGCTCCAGGGACATCTCCTTCCACGTGAACCTTCATTGGAAAAC
TATGTGGCCGCGTTCGAACGCATCCCGATGATGACGTACCTGCTCAACAGTTTGATTGTC
GCGCTCCTCGTGATGGTCGGACAGGTCGTATTATCGAGTCTTGCAGCATTCGCGTTCGTC
TTCATCGACTTTAAAGGAAAAGGGCTCATCTTTATGCTCTTCTTGGCGACGATGATGGTG
CCATGGGAAGCGACGATGGTCCCGAACTTTTTGACGATCCAGTCGCTCGGCTGGCTGAAT
AGCGTCTGGGGACTGTCTGTGCCGTTCTTCGCACTTGCGTTCGGGACGTTCTTACTTCGG
CAACAGTTCAAAACGATTCCGTATGAAATGTACGAGGCGTCCCAAATTGCCGGGATCAGT
CGCTTCCGATTCTTTTGGAACGTCGTCTTGCCGGTATCGAAGACACCGCTCGTCACATTG
TCGGTGTACAGCTTTTTGACGACTTGGAATATGTACTTATGGCCGCTTCTCGTCACGAAC
ACGGAACAGGCGCGGACGGTCCAAATCGGCATCAAACAGATGCAGTCGAACGAAGTCGCC
TCGGATTGGGGCGTCGTCATGGCAGCAGTCATCTTGATTATCATTCCGACACTTGTATTG
TTGTTCGCAGGACAAAAGCACTTGCAAGAAGGATTGACGCAAGGCGCTATCAAATAATAG
GGGGATATGACAAATGAAAAAGTTAGGATTATTCGCAGGGTTGGCAAGTTCGGTGTTATT
ACTCGGGGCATGTGGCAGTGAAGAAGCGGCACCCGTCGCGGCGACGACAGAAGACGGAAA
GACAGAAGTCGTCTTTTGGCATGCGATGAGTGGGGACTTGGAGACGGCTTTAAACAGTCA
AGTCGATGCGTTCAACGTTTCGCAAGACGACTATGAAGTCAAACCGGTCTTCCAAGGAAC
ATATGAGGAAGCGTTGACGAAATTCAATGCGGTCGCCGGTTCGGAAGACGCGCCAGCCAT
CATGCAGACGTTCGAGGTCGGGACGAAATACATGATCGATTCGAACAAAATCACACCAGT
TCAAGAGTTCATCGACAAAGAGGATTTTGACACGAGCGTATGGGAAGAGAACATCTTGAG
TTATTATCAGGTCGATGGGAAGCAATACTCGATGCCGTTCAACTCCTCGACACCGATCCT
CATCTATAACAAAGAGGCGTTTGAAAAAGCAGGGCTCGATCCAGAGAAAGCACCACGCAC
ATATGACGAGTTGAAAGAGGCGGCGAAGAAGTTGACAACGGACGGTCAGACCGGCTTCAC
GATGCTCAACTACGGTTGGTTCTTTGAACAGCTCTTGGCCGCACAAGGTGGACTGTATGT
CGACAATGACAATGGACGAAGCGGAGACCCGACGAAAGCCGTGTTTGATGGCGAAGAAGG
ACAGAACGCGTTCAATCTCATCAAAGAGATGTACGATGAGAAGACATTCCTAAACGTCGG
TCAAAACTGGGACGACATGCGCGCGGCATTCCAATCTGGAAAAGTTGCCATGTACCTTGA
TTCGTCAGCAGGAATCCGTACGGTAGCAGACAACGCGGACTTTGAAATCGGCGCATCGTA
CTTACCGGTACCGAATGAAGCGGAGCGTCAAGGCGTCGTCATCGGCGGGGCATCGCTCTG
GATGGGTGATGGCATTGCCGAAGAGACGAAAGAAGGCGCATGGGAGTTCATGAAGTATGT
CGCTTCAACGGAAGCGCAAGCACAGTGGCATGTTGACACAGGCTACTTCGCCATCAATCC
GGAAGCATACAATGAACCGATCGTAAAAGAAATGTGGGCGAAATATCCACAACTGAAAGT
GACGGTCGACCAACTCAGTGAGACGAAACCATCACCGGCGACACAAGGAGCGCTCATCTC
GACGTTCCCGCAATCACGTCAAAGTGTCGTCAACGCGATGGAAAGTTTGTATCAAGGGGT
GTCGGTCGAAGAAGCATTGAAGCGTGCGGCCGATGAGACGACTTCCACCTTGGGGCAGTG
ACATGTTGATTTACGCACATCGCGGCTATAGCGCCAATTACCCGGAAAATACATTGTCCG
CGTTCGAGGCAGCTCTTCCCTATGTGGACGGAATCGAGCTGGACGTACAGCTATCGAAGG
ACGGGCGTCTCGTCGTCATTCATGACGAAACCGTCGACCGGACGACAAATGGAACGGGAT
GGGTGAAAGACATGACGCTTCAGGAGTTGCGCCAGTTGAAGATTGACGGCTATGAACGCA
TCCCAACGTTAGAAGAGGTGCTCGGACTGATTGAACGAAGCAACGTCACCCTGAATATTG
AATTGAAGACGGATCAATATGCGTATCCAGGAATCGAACGTCTCGCTTGGCTTGCTGTTG
ACGAGTTTGAACTCGGTGACCGTGTCGTATTCTCCTCGTTCAATCGTGAAACACTCGTCC
TCATGCGGGATGTGGCACCTGTCGCCCGGCTTGCGGTATTAACACTCACGGGTGAGTCGG
ATACTGTCTCGTTCGCTGAAATGATTCGGGCAGAGGCGATTCACGCCCAGCCTGCATTTA
TCGGTTCGAAAGCATGGGATCAGATACAACAGACGACGCTCGAGACACGGCTCTACACGA
TCAACGACGTGAAGGACCTGCCCCTGATAGCGGTTTCGGCCATCATGACAGATGAGGTTG
AACGGTTTACAAAATGAGTACAACAAACCCCGCTTTCACTTGAAGCGGGGTTTGTTCATG
TCATGATCGGTTGTGGTGTGTCATAGGTCGAGACAACAACTTGATTGCGCCCTTCATGTT
TTGCTTGATAGAGCGCCGAATCCGCAAGATCGACCATCCGCTTGATGGGAAGCGAGGTCC
CGTGCGCGACCCCGACAGACGTCGTGATTTGAATCGGTGGAAAATCGTTCAAGTGGAATA
GTTCAGCAGCAATCCGTTCTCGTATCCGGTTGGCCACTTTGTCTACCTTCTCTGGCGTCA
AGTCGTACATCAAGATGACGAATTCTTCGCCACCGATTCGTGCGACAGTGTCATGGGCAC
GCGTCTCGACTTTTAAGATGTTGGCGAACTGTTGTAAGACGAGATCACCGTTTCCGTGAC
CATATGTATCGTTCACATGTTTAAAATGATCGATATCGAGCGCGAGTACATTGTACGTCC
GATTCTCTTGCCCGATGGAAGCCGTATATCGATCCCACACACGTCGATTGTATAGACCGG
TCAAATGGTCTCGTTCAGACGACTGTTTGTACTCGATGGCACGGCGGGTCGTCTGTTCTA
AATCGATGGTGAGGATACTCGAGAGTAGACCGACGAGCATGCCAATCATCCAAATGGACA
AGACGAGGGATACATAGGCTGTGCTCCAACCCATATTGATATAGACGGCAATCGAAATAA
TGAAGAGCGCCCATACGTTCAAAAAGATACTCTGTAAGAAAAGTCGCTCCCGAAGCAGCC
GATGAATCCAGAGCATCCCGATGCTGACGATGAACGTCGCGATAAACGCAATCACGGCCT
GCTCGGTCATTCCGAACAAAAATCGTGTACTGGCGATGACAAGTGTCGCAATGAATAAAG
GAAAACGAGCACCATAAAAAGCAAGCAACACGAGCGGTAAGTGACGTAAATCCACACGGA
CCATATCGTTAGCTTCTACGGCGTTATACATCAAAAACAGACCGAGTGCACCGGCGAGTA
TTCCAATCACAGAACTACGAAGACGGTACGAATTAAAAAGCGAAGAATGATAAATCTTCG
AGATGATATAAAATCCGGTGAATGCGACACAAGCATTGAGCAACAAGACGGTGAGCGTCA
TTCCTTCACGACCTTTTCGATAGACTATACATTAACGGTAGCAGTCTTCAAATAATTGTC
AATCTGAAGGTGTGTAAATGTTCATTATCTTTTCACGCTTTCTTCTTTGTTCCTCGAAAC
GCAAAAAACATAGCGATGCCAATTCCAATGCCGAGCCACCAATTATCGAGGGTGAGCCCG
AAAACGACGGCGAATACGACGGCGACGGGAATCGATAAGTAGCCACGTTGTTTCATCTTC
ATTTCCTCCTCTCTTCGACACTTCTTTATTCCCAAAAGGTAGACACTTCATTCTCAAATT
GAGGTAAGACAAAAACGTTCGACCGAGTGAACTACTCACCACTTATTTGCTTCACAAATT
GAAGTGGGAGCTTCTTGGGAAGACCGTACTTTTATTAGCCACGATTGTTTACCAAGCTCG
TCGGGTGGTTCCCACCCTGAAGGAATTCGTTTTAGTTTGCCAACATCAACAGGTTGATGC
TCGCGTTGATGTCACGGTCATGATGCGCGCCACAGGCACACGTCCATTCACGGACATCCA
TCGCCTTCTTCTCGCCTTTTACACCGCAAGTGGAACAGATTTGAGTGGATGCGAACCATT
GATCCGCCTTGATGAGCGTCCGTCCGTAGAAGTTTGATTTGTATTCGAGTTGCCGGACGA
ACTCGTACCAACTGACGTCGGCAATCGATTTGGCGAGCTTATGGTTTTGCATCATGTCCT
CCGACTTCAATGTCTCCACGACGATGACTTGGTTCTCGTCAACGATCCGTCTCGACAGTT
TGTGAAGGAAGTCCTTGCGTTGGTTGGCGATCTTTTCGTGTTTCTTGGCCAAAAGTAATT
TGGCTTTTTCACGATTCTTGCTTCCGATCTTCTTTCGCGACAGCGCCCGTTGCGCCTTCT
TGACCTTCGCCTCGGACTTACGAAGGAGACGTGGGTTTTCGATTTTCTCCGAGACCATCG
CATCGTTCGTCATGACGGCGAAGTGCTCCAAACCGAGATCGATCCCGACCTTGTTCTCGG
CTGGGATCCATGGTGCATCGTCCTGTTTGACGAGGAGGGAGATGAAGAACTTGCCCGTCT
TGGTCATCGACACCGTCGCCGACCGGATGACGCCCTCAAACGAGCGATGTTGTTCGAACT
TCACGAAGCCGATTTTAGGAAGTCTCACCTTGCCGTCCTCGATGCGGATCGTGCCGTGCT
GGTTGTTCGTCGTGTAGGAGGCGCGCGACCGCCGTCTCGATTTGAAGGCCGGGAAGCCGC
CCGTCCCGGCGAAGAACTTCGCGAACGCGGTGTCGAGATTCAGCTTCGCGTTCGCGAGCG
CGAGACTGTCCACCTCGGCGAGGAACGGGAACAGGGGCTTGTAGGAGGCGGGTGTCGCCG
GTTTCCGTCTCGTTCCACTCCCCGCTTTCGCCTCCTCGCGGATGGCGATGCGGTCCTCGA
GCAGCTTGTTGTAGATGAACCGGGCGCAGCCGATCGTCTTGATGAGGAACTCGGCCTGTG
CCGGCGTTGGGTGGAGCCTATATTTATAGCCTTTCAGCATGTCCGTCCATCCTCCCTTCA
GAAGATCATGATGTGTCCTCCTCATCCAATACCCATGGAAGGAAGGGAGAATCTGACGGA
ATCACGAACTTTTGTTCGTCACATCTGTCACAGGGGGAGAAGAGTTTTGGACCGGGCGAT
TCATCTCCCACCTACGCTGGGCTACGCCCCGAGACGCTTAGAGGAGGGAAAATTCTCGCC
TGATTTAGTTAAATCAGTCGAACGAAACCGAATGTTTAGGGGATGGCAGCAATGGACAGC
TCTGTCTGGTATGAAGCTCGATTGTAAAGGTGGTGCCTTCTCCGTATACCGAGTCCGCAT
GAATTACCCAACCGTGGGCTTCGGCAATTCGTTTGCAGATTCGTAGACCGAGACCTGTTC
CTTTTATGGCTTGGTGGGCGGCGGATTCGACACGGTAATATTCATCAAATACGTAGGGAA
GTGCTTCTTCTGGAATCCCAATCCCGGTATCGGATACAGATAAAGTTACCGTGCCAGCAC
TTTCAAATACGCTCGTATGGACCGTCCCGCCATCGGGAGAGTACTTGATGGCGTTACCAA
TGAGGTTATGGAGCAATTGCCGTAACTTTTCTTCATCTGCTTGAATCAAGACATCATTCG
TTTCAAACGTCACCGTATGAAGCGAGGAGGTCGTCTGATAGCTCGACATGACATCCTCTA
AAAGAGGACGGAGTGCGAACGTCGTCACGGTCAGTTGATCAGCCGTGTATCGTTCTTTTT
GATAATCGAGGAAGTTATCGACGAGCCGCTCCAGCCGTTCCGATTCTTGTTTGACTTGTG
TTAGCATCTGATACGATTTTTCCGAACCTTGATGGCGTGTCATGAGTAGCTCCGTATATC
CATGGATGGCAGTCAATGGCGTGCGGAAATCATGAGACAGTTCGGCAAGGAAACTGTCTT
TACGTTCTTCAAAGCGGACGGCTTCCGTTTGGTCGCGCCACATGATGAAAACGCCACGTG
GTGTCCGCGTGAAGTTGAAAATCAAATGTAGCGTCTTGTCATTAGAACGCAGACGACGTG
AAGTCATCCTTGGATCCGTTTCGGTCGCACATTCGAGCAATTCCTGGATGAGGTGCATGA
CTTGTGCGGAATCCGCCCCATGCTGTTCCAACGTGGTATATACATAACGAGTCAATGTTT
CCAATGTGTCAAAAGATTGTGTTGTCATAGAAGGGTACCATTGCCGAAGAGAATCATTCG
AATACAGACGACATCTTGAGAAATCGATATAACACATCGCATCCTGTACTTCTTCCACGA
TGGAAGCGATGGAGAACGTATGGCGTTGCTGTTTTTGACGAGCGGAGCGTTTCTGCCTAA
TCCTATGGAATCGGCGCATGGACCTACCTCCTCGCGAACATTTGTACATGCATTCACAAC
TAGTATACGACATTTGAGAAGGAATCCCTATACAGGCAATAGTCCTAGCAGAAACGTATC
GAAATCAGGACGGATACAAAACACCTCTCCGCTGATAGAACAGAGAGGTGTCGGTCATTC
GGTCACGTTTACTTGTCCCATCATCCCATTTTCTTCATGTTCGAGGATGTGACAATGATA
CATAAATGTGCCGGTTTTCGTGAAGGTGATTTCAATCTTTACTCGTTCATCCGGAGCGAC
GGCTACCGTATCTTTCCACCCTTTTTCCTGATCGGATGGTGGGTTGCCGTCTCGACTAAT
GACTCGGAACTGGACGCCGTGGATGTGGAAAGGATGTGTCATCCCACCCATCATATCCGG
CTTATTTTCAATTTCCCATACCTCAGTGTCTCCGCGTTTCGCTTCGATGTCGATACGCTC
CGGATCATAGGTCTTTCCGTTGATTGAAACCATGTTACCCATTCCAAAAAGGGTGAGCCG
TCGATCTGCCGTCTCATCTGTCGAGCGCTCCATCGTTTCGGTCACCGGAATCTTAATGGA
CGCCTTGTCAAGTTCACCGACACGAAACGTGGTGAATGTCACCCCGTCCGCTTTTAAGGC
GGCGACATCTTCAACTTGTGAAAAATCAATCAGTACCTCGGCCCGTTCACCTGGTGTCAA
CGTGAGGGTCTCTAAGGGAATCGGGCGTTCTAACGGCCCTCCGTCTGTCGCAATCTGCGT
CATCTCGGCCTCGTTAGATAACGTAAAATCAAAATCACGCGCATTCGAACCGTTGACTAG
TCGCACTCGTAACGTCTCGGTTTGAACGTCGAACGTCGTGTTGATGGCTCCATTCGCAAG
AATGGTATCCCCCGTCGTTCCATCAACGTTCATATGGGCATCATAATCCAACTCACCGTT
CGGCGTGAAGAGTCGATCTTGTACGATGAGCGGGATGTCGTCGACTCCATATTCATTCGG
GAGACCGTTCTGTGCATCGTCGGTCACATAAAGAAGACCGGCGAGCCCTTTATAAACTTG
TTCGGCTGTCAATCCCATCAGATGGGGGTGGAACCACAGTGTACTAGGTTCTTGATCGAT
GTCGAGTCGAACTTGTGCCTGTTCACCTGGTGCGACGGTCTGATGAGGTCCCCCGTCCAT
GTCGGCAGGGATGACGAGTCCGTGCCAGTGGAACGTTGTCGGTTCATCCAATCGATTGAT
GGTATCGATTACGACTGTTTTTCCTTTCGGTAACTCGATCATTGGTCCGAGTAAGTCTCC
ATTATAGCCGAACGTTTCCGATTTCTTGCCGTCTTTGAAAAATTGTGACGTGCCTTTAGT
TGCTTCCACCGTATAGTAGACCGTGTCTTCCGTGACACGATTTGGCTGTAAGGCAGTCGG
AATCGGAAGCGGCTGTGTCGGTTCATCCGTTGCTTGGAGCTCTTGCATCGCTCCGTGTCC
CATCGGTCCGTTATTGCCCCCCATTCCATTATCACCCATCATGTGATCATCCATCTGACC
CGTTGCCGAATCGTTTCCCATCATATGATCTTGGTCCATATTGTTGTTATGGTTCCATGT
CCCGTTGAAAAGGACGATTAGTAAAACGAAGATGCCTCCAATTAAAATCCCCGTCAACAG
AAACCATATTCCTTTCGATTTCATGCTATAACACTCCTTCATTGTTCAGTCCTCACTTTG
TTGTACCACCTAATTGTGAAAGAAACATGAAAGTCCAAATCTGTTTAATCTCATACCGCA
TAGGGGTATAAAAACCGTGTAAAGGAGAGGATGAATGATGGAACATACGCACGATCAACA
TCATGAACATCATGAGGAGAGTCACGAGTCTCATCATGGCGGGCACGGACACGAGCATAT
GATTGATGATTTCAAACGACGTTTCTTCATATCGCTCGGACTGATGATTCCGATTTTATT
GTTATCGGACATGATTCAAGAATGGCTGCGGTTTGAACTCGATTTTCCGCTTGAAAAGAC
AATCTTATTTGTATTGGCGACGATTGTATATGTATACGGCGGATGGCCATTCTTAAAAGG
AAGTGTGGAAGAGCTACGAGAGCGTAGCCCGGGCATGATGATGCTCATTGGCTTGGCGAT
TAGCGTCGCTTACTTTTATAGCGCAGCTGTCGTCTTTGGATACGGAAGTGGGCATGACTT
CTTTTGGGAACTCGCTTCACTGATTGTGATCATGCTACTCGGTCACTGGATTGAGATGCG
TTCGGTCATGGGGGCATCAAATGCGTTAGAACAACTCGTACAACTGCTCCCGAACGAGGC
GCATCGCATCAATGGGGAAGAAACGGAAGACGTTCCCATCTCTGAACTGAAGGAAGGAGA
CCGAATCCTCGTCAAACCGGGGGAGCAGGTACCCGTGGACGGGAAAATCATCAAAGGACG
AACGACCATCGACGAGTCGATGTTGACCGGCGAATCGGTACCGGTCGAAAAAACAGAAGG
TGAAGATGTCATTGCGGGTTCGATCAACCAAGAAGGGAGCTTGACGATTGAAACGATTGG
TACGGGAGAAAGAACGTACTTGTCAAAAGTGATTGAATTGGTGAGTGAGGCACAAAAGTC
GAAGTCGCGGGCTCAAAATCTGGCGAATCGGGCGGCAAAATATTTGTTCTATATCGCAAT
TGCCGCTGGAGTCATCACGTTCACGGTTTGGTTCATGCTCGGATATTCGGTCGGGACGGC
GGTTGAACGGATGGTAACGGTCATGGTCATCTCATGTCCCCATGCACTTGGACTGGCGAC
ACCTCTTGTTGTCGCTGTTTCGACAGCATTATCGGCGAAACAAGGTCTTCTCATCCGCAA
TCGGACTCAATTTGAAGAGGCGCGTCGACTCGATGCCGTCATTTTCGATAAGACCGGTAC
GCTGACGGAAGGGAATTTCGGAGTCACAGACATACAGGCGAGCTTGTCTTATAAGGAAGA
AGACGTGTTGCAACTCGCAGGAGCAGTTGAGCGTGAGTCGCAACATCCTCTCGCGCAAGG
GATTTTAAGAGAAGCCGAGAGACGGGAATTGAAACTGGCGGCTGTCGACGACTTCGGTTC
GATGACAGGTGTCGGATTGGAAGGAACGGTTGACGGTGCGCGTGTTCAAGTCGTCAGTCC
GCGACATATCCGCGATCAACACATTCAAATTGATGAGGAGACGTTTGCACGACTCTCGGA
AGAAGGAAAGACCGTCGTCTTTGTTTTGAAAGACGGAGAATGGGTCGGGATGATTGCGAT
GGCCGATCTGGTGAGGGAAGAAGCGAAGGAGACCGTCGAGGCACTTCATGAAAAAGGCAT
TCGCTCGATCATGTTGACGGGTGACAACGAGAAGGTCGCGCATTGGGTCGCGGGTCAGCT
CGGTATCGATGACGTGTATGCAGAAGTATTACCGGACGACAAGGCAAACCAAGTGAAAGA
CGTCCAAAAAGATGGCAGCAAAGTAGCGATGGTCGGAGATGGAATCAATGATGCACCTGC
CTTAGCACAAGCGGATGTCGGCATCGCAATCGGGAGCGGGACAGACGTTGCTGTTGAGAC
GGCTGACATCGTTCTTGTCCGCAGTAATCCGAAAGATGTCCTATCGATTTTGGAGCTTTC
ACAGAACACGTATCGTAAGATGATTCAAAACTTGTGGTGGGCAGCCGGGTATAACATCGT
CGCCATCCCGCTTGCAGCAGGGGTACTCGCCCCAATTGGAATCATCTTGTCCCCAGCCAT
CGGTGCCGTCTTGATGAGTTTAAGCACCGTGATTGTCGCAATCAACGCCCGACTTCTGAA
GATTTAACAATTTTTTCATCTTTGGCACGTATGCTAGACGGGATGCTAGAGATGGAGGGA
TCAAGATGAAACGAATGTTGATACTATCACTATTCCTGACTCCACTGCTTTTAACGGCTT
GTGGAACGGAAGAAGCACCGTCGGACACGAGTCAATCCGAGAACGTGACGACAACTACAA
AAGACGAGTGGCAGCGTGTGAGATCCGATGAAACGGTTTCTCATATTCACGGGGCTGGAT
TTTGGCAAGACGATAACCGTCCGGTCATTGCAACGCATGCCGGATTGATGGAATATCGTG
AAGATGGCTGGTATACACTTCCGACGAATCGTCATGACTATATGGGATTCGAACTCGTCG
AGGATGGATTTTATGCAAGTGGTCATCCCGACCGACGTACCGACTTCCAAAATCCACTCG
GTGTGTTATACGGGAAAGACCATGGCATGACATTAGACGTACGGGCACTGGAGGGAGAGG
CAGACTTTCATTACATGAGTGCGGGTTATGCGACGGAAATGTTGTACGTCTACCTTGAGG
AAGCGACGTCAGAGCTAGAACCTGGATTCTATCGTTCGGACGATGGCGGAAGATCGTTCG
AGTCGATGCGAGGATCTGGGGTAGAGGGTGAGCAGGTGGCAGGGATTGTCGCCGACGCGA
CGGAAGCGGAGCGGGTCTTCTTATACGGACCGTCCGGTATCCTCGTTTCGAAGGACTTTG
GAGATTCGTTCGAGCCACTCGTTGAATCAGAACAGGTGATTACGGTCGGAGCGGATGAGG
GGCAGTTGGCATACGTACGACAGACAGATGGTTCTTTCGAAGGGGTTCGTTTCAATCTAG
ACGATGAGTCTACAGAGACGTTCGATCTTCCAGAGTTTCAAGCGGATGCTGTGCCGATTA
AATTGGCGATCAAAGAGGAGCGCATGCTGCTCGTCACATCTGACAATAGCGTATATGAGC
TCATAGACGAGAAGTGGCAGACACAACTTGATGCAGGTGAACTCGACTGACGAAAGACGC
CTTTCCATTACTGGAGAGGCGTCTTTTTGCTGAGTGGTAGGGCGACGGTGAACGAGGTAC
CTGTTGTATCCGAAGATACCGTCAACGTCCCACCATGCCGTGTGACGATTTGCTTGGCGA
TGGCGAGTCCGAGTCCGCTTCCACCAGTTTGACGAGATCGTGATTTTTCAACACGGTACA
GACGGTCGAAAATGTGTGGGAGATCTTCTTCAGGAATTCCCTTTCCGTCGTCAGTGATGG
TCAAGACGAGATAAGCGTCTGAAGTATTAGAATGAAGTGAAACATGTGTCGCCTCACTAT
GCTGAATCGCGTTGTGGGCAATGGACCGGAAGACCTGAAGCATGCGATGTCGATCCAATG
TGAGCGTGATGTCTGCTTGTTCTATGTTCGGAGAAGCAGCGAACCGAATCGTCGTCATTC
GGAACATCGTATCGAGCATTCGTCGTAAATCCTCACAAAACGTCGTGACAGAAACTTCTT
CTCGATGTAACAAGAACGTGTTAACGTCGAGTTGAGCCAATTGAAACGCATTTTCCACCA
GTTCTGTGAGCGAACGACTCTCATCTAAAATTGTCTGGATGGATTGATTGCGTAGTGGTT
CGGGTGTGCTTTCTTTCGAAGCAATCTCGGCATATCCCCTCAAATAAGTGAGAGGGGTCT
TGATTTCATGTGAGAGATCGGACAAAAATTGATGTCGTTCGCGACGTAAGCGAGCCAACT
CTACGGACATGGCCTCGATGGAGCGAGCCAACTCACCGATTTCGTCAACGCGATTCGTTG
GTAGCTGTAGGTTATCGGGATTCGTCAGTACGTTCTCGGTCGCTTGTTTCAGTGACTGAA
TTGGTTTCGAAATGAGGCGGCTCAGCAGGATGAAGGTCAGCACGGTCGTCACCAGTGCGA
TGGTCGTGATATACAGAAATCGCAACTGAAGGCGATGACTGATTCCATGAATGATCTCAG
TCGGTAAAAACATGTAGACGTACCCATACCGTGTATCGAGATCATCCGTGATCGGCGTAC
GAACGCTTAAATACGGCTCGTTTTCCCAGTCGTCCTCTAGAACAGTCGTATCATCGAATG
GACCTGCACGTCGTTTCGTTTCGACGGTATCGACCAGTACCTGTGGAAAAGAACGGGACG
TTTGAAGAAGATCATGTGCTGGGTCAGTGATGGCAACTTTTGTGTCCGTCTCACTTTCCA
TGGTAGCCACATGACCGATTGTCTCTTCGGAAAAGTTCATCGCCAATACATTCGCATGAC
TCTCAGCCCGTGATTCTAATCGATGGACTTCTTCTGTCACGCGTTCCCCAAGTAGTGTGT
GGTAAAGGAGCAAGAATAAGACTCCTTCAATCAACAACGTAGACAACAGGAAGACGAGGC
TGATTCGGAACGGTAAGCTATTACGACTGCGTCTCATCCGGAACGCTCCTCGGTCCATCG
ATACCCACGTCCCCATACCGTCTTCAAATAATCATCGATTGGAAAGCCTGCGTCCCCTAA
CTTTTCTCGAATCATGCGTATGTGTGCATCGACTGTACGGGGGTCAGATTCGGCAGAGTA
CGGCCAGACGAGATCATACAAATCTAAGCGATTGAACAAACGATTCGGGTGCTGAAGAAA
TAGCTTCAAGATGGCTGTTGCTTTTGGCGTCAGAATGATTTCCTGTTCTTCATATAAGAT
GCGCCCACTCTCTTCATCGTAACGGAGTGGACCGTATTGTAGGTTAACGACCCGACTTCT
TCGCAGGACGGCTCGAATTCGAGCGAGCAACACATTTCCATCGAACGGTTTGGTGACGTA
GTCATCCGCTCCGGCATCTAGCCCTTGAATGGTGGTCTCGTTGTCTGAACGTGCCGTCAA
CAAGACGATGGGTAATGCCGGATCCATCGTTTTCAACTGACGACAAAGTGAGATGCCGTC
CACTTCCGGCATCATAATATCTAAAAGGATGAGGTCCGGTCGCTCTTCAATCTTATCGAG
TGCGGAATCGGCATCATTTGCCTCGATGCAAGCATACCCATCGCTCTCAAGAAACAAACG
AATCAAATGTCTCATTTTTTCTTCATCGTCTACGATGAGAATCTTCATCTTGTATTCCTC
CTTCCTCTTATTATTATCGTTCCGTGTGCTTTGCGTGATTTCCTTCCATGGCGAAAAGAG
TCTGTAGTTGTTCACGTGCGCGTTCGACGTCTCGACAGTAAATGACGGGTACTCTCGCGT
CAATCGGTCGATCCGTGACGATGGCTACTGCACCATTTCGGATGGCGGCCCTCACTAAAT
CGACGCCACGTTCATTGATTGGGCGCTTGCATATATATAAAAACATTTTATTTATTTTTT
CTGGTGTCGTTCCGATTCCGCGAATTGTCATTTCTTCCGGGTGATCGAGATAAGACCAAG
ATAAAACAGAATCAAGTGTTGCCAGTACGTCACGCAATGTCCGCTCTTGCATCATCGTTC
TCCTTCCTTGCATGAACTCAATTTCACTAGTGTACCCGATGTTTGTGAAAAAGAAGTGAA
AAGCGTTAAGAGTACGATTAGACCGAGAAATAGGCGGGTTTGAGTATAGAAGAAGTAGGT
AAAAGAGTTTTTATACGCACAATAAGAAAGGATGAATAAGATGAAACAGTACGGTAAATT
TGGAATCATGATTGCGGTCTCGACATTCATTATGTATTGGCTCATGTATTTGAACGTGTT
TCAGTTCAATCATATCTTCTTTAGTCAGACGAGGTTGTACATGGCACTCATCATGGGATC
GGTCATGGCGTTCGTCATGCTTCTCTTCATGTGGGGGATGTATAAGAACAAAACAGTTAA
CTTTATCATCCTAGGGGTCAGTGCTCTCGTCTTCAGTGCCTCGCTTTGGCTCGTACGTAG
CCAGACGACCGTCGATGATGTCAGTTGGATGAAAGCGATGATCCCTCACCACTCGATTGC
CATTTTGACAAGTGAACGCGCTGAAATTGAAGACCCACGCGTGAAAGAATTGTCTGAAGA
AATCATCAAGGCACAGCGCCGTGAAATTGAAGAGATGAAGCGATTGATTGAAGATTTAGA
GGATGAAGAGGAGAACGCCGAGGAAAATCGTGAGTAACAGACATGCACAGTCGAAAACGG
CTGTGCATTTTTTGTATGTTGAAAAGGAAAAATAAAGAAGGTAAGTTATAATTTGTTTTC
CTTTATTTGAAATATAAATGACATATTTGTCGGTTCGTTTTGGTGGTAAAATTTTTTCAG
TTAGATAATATAAAAAAATAAAAATTTAAATACATAATTGAAAGGATTTACCACATCATG
AAACGAAAGATGCTTTCTCTCTTCTGTGCCGTTCTTCTCACAGTCGGAATCTTCACTCCG
ACAGGTACCCCGGCTGAAGCTGCTACCACGTATTATGTCAAAGTCACGACTAACAGTTTA
AACGTCCGTTCGGGTCCGGGCACGACGTATGCAATCGTCGGCAGTGCGAAGTTGGGACAA
TCCTTCAAATATCTCGGCGTGAGCGGGGGATGGACAAAAATCAATTTCAACGGGACATCC
CGCTACGTATCCAGTACATATGTGAAGAAGTACAGTGTCTCCACGCTTTCAACCACATCG
GCTGCGAAAATGATCATCCCGACAAAAGGGACGTTGACACAAAAGTATGGTCCGGCGAGC
GGGCAGTACGGTTATACGTTCCATAACGGTATCGACTTGGCTGCTCCAAGAGGAACACCG
GTCGTGTCAGCCGCTTATGGAAAAGTCATCGTTTCTCGGAACTATGGGGCTTACGGTAAC
CACATCATGATGAGCCACCAGTTGAACGGACAAACATACATCACAGTATATGCACACCTC
GATCGTCTCAATGTCGTCACAGGACAGACGCTAGCAAAAGGAGCAACGATTGGAACGGTG
GGGAATACCGGTAACTCGTTCGGGAATCATCTCCACTTCGAAGTGCATCGGAACAGCTAT
GTGTATAGCAGTTCATCTCCTGCTAACAGTATCAATCCGTATACAATGTTTTGACATAAA
AGCACGCGCTCTCAAACAATGGGAGCGCGTGCTTTTTGATTAATGCCATGTTGTTTGTTT
GTTTCGTTCGATTTGGTTGGCGGCGATGAAGCTGACACCAAGGACGATACCGAACACCAA
TCCGAATAGATTATTGAAAAGTAACATAAGGATGATCCCGAAGACGAGACCGATACTCAT
GAGGCCAATCCGATCAAACATATTGAATCCCCTTTTCTGTAGTTGTGCACCTCAATGATT
ACCCGATTTTCAAAGAAAGAACACCGACGAAATGGACTGATTGATTCATTATACGTGTTT
AGACGAACCAGGTTTCGTTTTGTAGAAACTATAGAGGACGCTAATCAGGATGACGAGAAC
GATGGTTCCAAGAGACATCCAAATCGGCATTTTGTACACATCACCGAAAATCATCTTCGC
CCCGATGAAGACGAGCATGAAGCTGAGACCGTGTTTCAAATAGTAGAAGCGGTCGATCAA
GTTGGCGAGGACGAAGTAGAGGCTACGAAGTCCGAGAATCGCCATGATGTTCGCATAGAA
GATGATATACGGGTCACGTGAATACGCGAAACTTGCAGCGACCGAATCGACAGCGAAGAC
GATATCCGACAATTCGATAAAGATGAGCGCGATGAAGAGTGGCGTGAAGAACAACTTCCC
ATTGATGCGCTTCGTGAACTTCCCGGATGAGATATCCTGTGTGATGGGCAGGCGTCGCTC
GAGCCAACGAATCGTCTTGTTTTCTTCAAGTGACTCGTCTTTCCCGATATTCTTATACAT
CATCCACCCTGTATAAACGAGAAACGCTCCGAACACGTAGTAGACCCAACCGAAGTTTTC
TAAAAGGGATACGCCAGCGACGATGAAGACAGCGCGGAAGAAAATCGCTCCTAGAATCCC
CCAGAACAGTACCTTGTGTTGATACTTGAGTGGGATGGCGAAATAGGCAAAAACAAGTGA
AAAGACGAAGACATTATCAATCGCGAGTGCCTTTTCGATAAAGTAGACGCTCGCATATTC
CGTTGCGGCTGTACTTCCTTGCGTGAAGAACAACCATCCTCCGAATGCGATGGCAATCCC
AATCCAGACAAACGTCCATGTCCATGCTTCGCGGAGCGAGACTTCGTGCGCTTTACGGTG
GAACACCCCGAGGTCAAGTGCGAGCATGAAGATGACGATGAGTAAGAACCCGATAAGTAG
GGTCAACAACAATTCCTCCTTTTAAGGTCATATGAACTTCTATATATTTAATTTAAGTTC
ATAAGAACTCAAAGTCAAGCGTAAAAATAAACAACCACTCGAAAAAGAGTGGTTGTTTAT
TCCTCAATCTATACTTTGTTCAATGTTTTGTACAACATCTGCAAGCATAATTTGCTCTAG
GACTCGTTCCATGGCGGATTGAGCTGTTATAAAAATGGGCTCAATCGTTGCTTGGATGTT
TCTTCCGACCGGGCAAGCCGGATTTGGTTGATCATGAATTCCGAACAGTTCATTTGGTTC
GACGACAGCAACGGCTTGATAAATTTCAAGAAGTGAAATGGTGTTTAGTGGTTTAGTAAG
AATTGCACCAGCAACACCTGGTTTAACTTGAATCAATTCTGCTTTTTTTAACATGGCCAT
GATTTTTCGAATAAGAGCAGGGTTTGTATTTACGCTCCGCGCTAAAAAATCTGATGAAAT
CACTTCTGGTGGTGAAAGCGCAACAAGAGTCAGCATGTGGATGGCAACCGAAAAACGACT
ACTGATTGTCATAAATATCTCCCTTTCGGTTTTTATAGATGTAAACAACTTTGTTACATG
CTTAGTATAACAGGGAAAGAATAATTGACAAATCAGTTACCTGTAATTATCATAATTACA
GGTAAGTGATTCGATTACAGGTTAGGGGAGGAAAAAGAATGAAATATTTAGTCACAGGAG
CAACGGGGAAACTCGGCTCGAAAATTGTAGAGGAACTACTTAAGTCGATTGATGCGAGTG
AGCTCGCTGTAAGTGTACGGAATCCGGAGAAGGCGGCGTCTCTTAAAGAGCGTGGCGTTG
ATGTGCGACATGGTGATTTTGATCAGCCAGACACACTCGATGAAACGTTCAAAGGTGTTG
AGCGTCTTTTGATCATCTCGGCAGATGGCGATAACGATACGCGGATTCGTCAACATACGA
ACGCGGTTGAGGCGGCGAAACGGGCAGGTGTTTCATTCATTGCCTACACGAGTCTAGCCG
ATGCGACAGACAGTGAGAACTTGATGGCACCTCCACATGTCGTCACAGAGGAAGCGATTG
TCGAGTCCGGTATTCCACATGCGTTCTTACGGAACAACTGGTACTTAGAAAACGAGTTAT
CAAGCATTCAAGCGGTAATTGACGGGGCGCCATGGATCACGGCGGCTCGGGACGGTAAAG
TCGGTTGGGCTCTACAACAAGATTATGCGGAAGCCGCAGCGAATGTTCTGTTGAAAGAAC
AACAGGATCATGTGATCTACGAACTATCAGGACCACTTCATACCCAGCAAGATCTTGTAG
ACGCACTCAGTGAAGTGTTAGGTCGTGAAGTGATGATGCAGGAGTTGAGTCTCGAGGCAT
ACGAAGAGACGATGCGCGGGGCTGGGTTGCCAGAGGAAGTCGTTGCGATTCTTGTGGGGA
TTCAGCGAAGCATTCGTCAAGGAACGCTCGAAATTCATGAGAGTGACTTCGAATCGGTTC
TCGGACGCCCGGTCACACCTCTTCAAGAAGGAATTCGTCAATTGCTCGGCCGATAAGGAA
AATGCCCTCGACCAAGTGGTCGAGGGCATTTGTGTTAGGCGCGAGTGGCGTGATCCTCGA
GTTGAGAAGTCACGTTTTCAAGCGAATTCGCGGTTAGCGCGAGTCGGTCCGACATCGAGC
TGAGTTCTTTTTGAATAGCGACTTGCTCTTCCGTTGCTGCGGCAACATGGTGAATCTGTT
GTTGAAGTTCATTCGCCGCATATTTCGTCGATTCAAGTCGTGTTTCGAGTGTTTCCATCT
GTGTCGTGACCCGCTGGCGCGTCTCTTGAATTGAAGCGATTTGTTCGTCGATTTCTGATA
CATCTTCTGTAAGACGGCCAAAGACAGCCGTCACATCGTTCGTGACCGTTTGACAGTTTT
CGGTCGCTTGTTTGAAAAGATGCGCTGATTTGGATACGACGGTCGTATCTTCCATCAATC
CACCGAGGACTCGGGTCATCTCGGATGCATATTCACGCGATTGGACAGCGAGTTTCCCGA
CTTCGGAGGCGACGACGGCGAATCCTCGTCCAACCTCACCGGCACGAGCCGCTTCAATGG
ATGCGTTCAAGGCGAGCATATTCGTCTGTTCACTGATGGAACCGACTTGTTGCAAGATTC
CTTGGATTTCGGTTGAACGATTCGACATCGTCGCAACAATCCGGTCGAGTTGTTCCGACT
CGGTGATGATTTCTTGTACTTTTGTTTCCATTAGTCGCATGTCTTTGTTCCCGGCAAGGG
CATCTTTGGCGATACGCGAGGACGCTGCGGCCGTCTGGGCCATTCGTTCTTGAATGAGCG
CTGTCAAAGAACGGATTGAGTGAATTTCATCTGCCCCTTGCACCATGGATTCCTGTTGGG
ATGAAGCATGCGCGACAATTGGATCGACCGTGACAGCGATTTGCTCACCAGATTCAAGAG
ACTGGTTAGCAGCAGATTCAAGCTCTTCGGCGTGACTGTTTAACGATTGAACGAGGGCGC
TGACATCATGAATCGCTTGTTGTAACAACTGTCGTGTTTCTTGCTCCTGTGCCTCGGCAT
GTTGCGTCTCTTTGTTACGGAGGTGGATTTGCGCGACAAGCACGACGCTGAGAAGAATCA
AGTACACGGCATGGACGAGTAGTAAACTGAACGGATAGTCGCTCGTCCCACAAATCATCT
CAGGGATTAAAAAGTATCCGACTAGATGTTGCACAGCAAAGATCCCCGCACTATACAAAA
TCAAATCGGTTCGACGCATGAACGACAAAATCGCCAAGACGACAAAAATGGAGAAGTGAT
ACTCAACGAGTCCTTGCCCTCCTGCGACGGTCGAGATGCTAGCGAAGGTGAGCGTCAGCA
TCATCCAATAAGGAAATGCTACGGATTCTCGCTTCGAGGCGACGACCATCATCCCAAAGA
AGAGGATTGGAAGGGCGAACAAGACCCACGTCACACCGGAATACACGTAACCGTCCGCAC
CGTTTCGTAGGATCGTATACGCATAGGCAAAGTCCGTGAAACGATGTAGCAAATGGACAA
CAACCGACGTCATCACAATCAATAACGTCGTCAACAACATCAACTGATTTCTTTTGATCA
AACTCATCATTCTTTCCTCACATTCTCGTGTTCATTTGTTGTAGCTCTATACATATCGGA
TGAAGTTGACGGAAGTTAATATAGATTGCACATTTGGAACAAAAAAAGGAGCACAGGGCT
CCGATTGAGGTAATCAATGTGATGTGCCGTACCACTTGTTATAGAAATGATACGGTTTTT
TTGCTTGATCCGTCGTCAAAAAGAGAAACTTCTCACGTGTCAAATGTCTCAGCATATAAG
AGAGTGATTCTGGAGAAGTGGCGTGATCATGCATCAAGACGATAGATGCTTGATAGTAAG
CGCGATGAGCACGTACTTGTTTGATCGTTTGATAGCGCATCGTTTTTTGATCCTTTTTAT
ATTTCCAATCGAGCGTATCAACGTTCCAGTCCCACATGTCAAAACCGGCCTTTTCCATCG
CTTGACGATGTGCTTTGGTCATATGAGGCACACTTCCATAAGGGACGCGAATGGTCGTTG
ACTTTACGCCGGTGATATCAAAAATCAATTGTTGAACTTGTTTCATCTCATTTACTGCGG
TTTGAGGGGAACGATAAAATGTTTTCTTATCGTGAGTCATACTATGTAATCCGATTGTAT
GACCCTCGTCCACGATTCGTTGGAGAATGGCTTCATTTCCTTTGATTTTCTTGCCCAAAA
TGAAAAAAGTTGCCTTCACATCATATCGTTTTAAGACATCGAGCAACTTCGGTGTGTATT
GATTTGGTCCATCGTCGAAGGTTAGATAGACCATTTCTCCTTTATTATATCGAGAATGAA
ATTCTTTTGCTGAAATTGAAACAGACGAACTACATAACATGAAAATAACTAGAAGACAGG
CGATAACTTTTTTAAACACGTGGTGATTCCCCTTTAAATGGTATATGTGGATATTATTCC
CACATATAATTTACAATAAAAGGGATTGTGTGTTCAAATGCCTTTTAGTGAGATAGGAGA
ATCGATTTTTCAATTTAGGCCTAACCACTTTTTCACCGGTTCCCGGAAGATATACGTCAC
GACAATCAAGCCGACGAAGACGAGCGCGGCGATGAAGATCGTAGTGACACTGCCTGAGGC
GAGGCTCGCCCCGAGGAAGCTGTAGGCGAACGTACCTGGGATCATGCCGAGTACGGTCGC
CGGTACGAAGGCACGGAAGCGAACACGTGAGATTCCACCGGCATAACTAAGTAAGTCAAA
ACTGACGAGCGGGATGAGCCGGAGGACAAATACATATAAAAAGCCACGACGCTCCATTTG
TGTGAACAGTTTCTCTGACCATGGATAGCGGTCGACGTTGATGACTGAGCGTCCGAAAAA
ACGCCCCATCACATAACCGGTCGTCGCAGCAGCAGTTGCACCAATAATGATATAGAGGAC
ACCTGGCCATACGCCGAACGCGAGTCCGGCTCCGAGCGAGAGGACGGATGTCGGTAAAAA
TGCGACCGGACCGATGGCATAAAGAAAAATAAAGAAGAGTGGACCCCAAAATCCGAATGA
CAAGACGATGTCCCGGATGTCAGACGGACGCAACTCATAGTGGAAATGGGTGATATAGAA
CAAAGATCCAAACACGAGAAGAAAGAGTGTGAGTTTAAGTGGTCGTGACAAGTTGTCCGC
TCCTTTCGTAACCGAATGTATCTGATGTTAGTATACTGCATCTCCATGCAACATAAATGC
GAGCCGGCTTACAAAAGGTGTAACGAGATGGAGCAAAGAGGCAGCTATCTGAATCGAAAC
TTAGGTCAAGGCTTTCTAAACATTGCTTCATTTTTCACAAATTCGACACGATAAATAGAA
TGGGAGGGAAAATGATGAAAAATTTAACTAAATCAGGCGAGAATTCTCCCTCCTCTAAGC
GTCTCGGGGCGAAGCCCGGCGTAGGTGGGAGATGAATCGCCCGGTCCAACAGTTTTCTCT
CCCTATGACAGATGTGACGAACAAAAGTTCGTTATTCCGTCAGATTCTCCCTCCCCCTCC
GTGGGTATCGGATGAGGAGGACATATCACGATCTGCTGGAGGGAGGAGGGACGGACATGC
TGAAAGGCTACAAATATAGGCTCCACCCGACGCCTGCACAGGCCGAGTTCCTCATCAAGA
CGATCGGCTGCGCCCGGTTCATCTACAACAAGCTGCTCGAGGACCGCATCGCCATCCGCG
ATGAGGCGAAAGCGGGGATCGTGACGAGACGAAATCCGGCGACACCCGCATCCTACAAGC
CCCTGTTCCCGTTCCTCGCCGAGGCGGACAGCCTCGCGCTCGCGAACGCGAAGTTGAACC
TCGACACCGCGTTCGCGAAGTTCTTCGCCGGAACGGCCGGCTTCCCGACCTTCAAATCGA
GACGACGGTCGCGCGCCTCCTACACGACGAACAACCAGCACGGTACGATCCGCATCGAGA
ACGGCAAGGTGAGACTTCCTAAAATCGGCTTCGTGAAGTTCGAACAACATCGTTCTTTCG
AGGGGATCATCAAGTCCGCGACAATCTCGATGACGAAGACAGGCAAGTTCTTCGTTTCCA
TCCTTGTCAATCAGGATGACGAGCAATGGATTCCGGCTAAGAACAAGATCGGCATCGATC
TCGGGTTAGAACACTTCGCCATCATGACAAATGATGACATGGTTTCTGAGAAGATCGACA
ACCCTCGCTTTCTTCGCAAGTCCGAAGAGAAGGTCAAGAAGGCGCAACGCGCTCTGTCTC
GTAAGAAGATCGGGAGCAAGAATCGTGAAAAAGCCAAATTACTTTTGGCCAAGAAACACG
AGAAAATCGCAAACCAACGCAAAGACTTCCTTCACAAATTGTCAAAACGAACCGTTGACG
AGAACCAAGTCATCGTCGTGGAGACATTGAAATCGAAGAACATGATGAAGAACCACAAGG
TCGCCAAATCGATTGCCGACGTCAGTTGGTACGAGTTCGTCCGCCAGCTTGAATACAAAT
CAAACTTCTACGGACGGACGCTCATCAAGGCCGACCAATGGTACGCATCGACGCAAATCT
GTTCCTCTTGCGGCGAAAAAGGCGAGAAGAAAAAATTAGATGTCCGTGAATGGACGTGTG
CCTGTGGCGCGCATCATGACCGTGACATCAACGCGAGCCTCAACCTATTGATGTTGGCTG
ACTGACAACCATTCAGGGCAGGGACTGCCCGGTGAGCTTGGTAAACAATCGTGGCTAGTA
AAAGTGCGGTCTTCCCAAGAAGCTCCCACTTCAATTTGCGAAGCAAATAAGTGGCGAGTA
GTTCACTGATTCGATTTCGACAGAAGATCCTGAATTAATGAGTCGAATCGAAAAGCTGAA
TGAAGAGACGAACGCATATTTGGAAAGCATAGACGTCGTATTGCAACCTGCATTACGAAA
TGAAAACGAATCTGCTTACCGACAATATGGAACAGAATTACGTCCAATTCGACTTGCGCT
TGTTGAGACAGCGAAAGAAGTTATGGATCAGTTGAATGTGGATGCGGAAACGGCCAGTGA
TACGATGCGGTCGGATCGAGAGGGTGCTGTGTTTATCTTTTGGGGTCTTGTCATTTTGGG
AGCTGCGCTTTCAATTGGATTAGGCGTCTACATCACGCGCCTTGTGGTTGGTCCGGTGAA
AGAATTGAACGTATTGATGAGTCGTGCCGGTGAAGGGGATTTGACAGTCAATAGCACATA
CACATCACGCGATGAAATCGGGGCGCTCGCACAGTCATTCAATCAGATGAAAGAAAGTTT
ACGAGAGTTGATTGGTGGAGTGACTTCGACTTCTGGGCGTGTTGCAACTTCATCGGACGA
TTTGAAAAATAACGTAGAAGAAACGACAAAAGCGACAGAGATGGTAGCCGTGACGATGGA
AGAAATCGCTTCAGGTTCACTCCATCAGTTGAAACGGGTAAAGTCTTCAAATGGTACCCT
TTCAGACTTGACGAATGGCATTCACCAAGTCTCTGATCGTGCTCAACAGATGACTGTATT
ATCGGAAGGGGCATTGGACAAAGTACAATCAGGGAATGAGCTAATCGTAACGCTTGAACA
TCAGCTTGAAGCGATGAATGAAAAAGTGAAGACGTTGCAACAAGTCATTGAGCAGCTTAA
TACTCGTTCTCAAGAGATTGGTACAATCAGTGGGACCATTTCAGGAATTGCAGAGCAAAC
GAACTTACTTGCATTAAATGCAGCAATCGAGGCAGCGCGTGCAGGAGATCAGGGACGTGG
GTTTGCAGTCGTTGCTGCAGAAGTACGAAAACTGGCAGAAGAATCAGCCGATGCGACCAA
ACAAATTTCCTCTTTAATTCATCATACACAGACAGAAACAAAGCATGCCGTAGAGACGAT
GCATGTCGTAGAAGGTGATATGGGACAGAGTGTGACGAACGTGCGGCAGACAGGTGTTGC
GTTTGATGAAATTAAAGTAGCCATTGAAGAAGTCGGGCAACAAATAGAAAAAGTGTCCAG
TGCTGTACAAGAAATGGCGGCGGGAGCGACAGAAGTGTTGAACTCCGTGAATGAGATTCA
AGGAATTACTGAATCGACTGCTACAGAAACGGAGAACACATCAGCAGCTACTGAAGAACA
GATGGCATCAATGGAAGAAATTACGGCAGCCGCTCAAGAATTATCGAATATGGCGGATGA
GATGCGAGAGATGACGAATCGATTTACTGTGTAAATGAAAAGAGTCCGAAAATTAGTCGG
ACTCTTTTTTATTATCTCGTTGTCCTTCGTAGTGCTGAATCCATTCCTCGACAGTCATCT
TCTCGACGAGTTCTCCGACCAAGTCAAACGGGATTCGCTGCACGTTATTGAAACGGATAC
AGCTTTTCCCCATATCAAGTTTCGTCGGGACACGACTCGCATACTCCCGTTCGAACCAAG
CGAGTAATTCAGGGTCGGCGTAAATGCCCATGTGATACAGTCCGACATGGCGCTTTTGCG
CGATTACACTGATAAACGGTAGTGGCGTCCCCGGTGTGACATGATACCCGGACGGATATC
GATCGAGTGGAACGACGTAATGGACACCATGTCCGTCCGTCGTTTTTTCAAATCCGCCAG
GTAAATGATCATCGATGACCTCGAGCAGATGAATAAATGAATCGAGCCGTGCCTCGTCGA
CGAGTGCTGTCACATCCATCATGATTCGCCTCCTCGTAAGATCTTCTCCATTTTCTTTCC
TTTTGCCAATTCATCGATGAGTTTGTCCAAATAACGGATCTCACGCATGAGCGGTTCTTC
GACGTTCTCGACACGAACCCCGCAGACGACGCCTTTGATGAGGGCGCGGTCTTCGTTGAG
ACGAGGTGCTGAAGCGAAAAATGTATCAAAATCGACTTGATTGGCTATCTGACGTTCGAG
TCCGGTCTCATCGTAACCGGTCAACCATTCGATGATGGTGTCGACTTCTTCCTTCGTCCG
TCCTTTGCGTTCGGCTTTGGCGACGTAGAGTGGATAAACGCTCGCGAAACTCGTCGTATA
GATTCGGTGACCCATCTTTCATTCATCTCCTTCTTAGCGAAAATTCTTACTTCCATTCTC
TCACAAATTACGATACGCTTATATAAAGTGTTTTGTTGCGTTTGCAACAAAAAAGTAGAG
GTGTCTAATGATGCATGACCATTTACGAGAGATCGGGATGATTGCGCGTGCCCTCGATTC
AATCAGCAACATTGAATTTAAGGCACTCGGTTTAGAAAAAGGGAAGTACTTGTACGTCGT
TAGGATTTTTGAACACCCAGGTATCATTCAAGAGCGGCTGGCAGAGTTGATTAAGGTAGA
CAGGACGACCGCCGCACGTGCCATCAAGAAACTGGAGCAAGAGGGATGGATTGAGAGACG
GTCAGATTTAGAGAACCAGAAAATCAAACGGTTATACGTGACGCAGAAGGGCGAGACATT
GTACCCGCTCATCATTCGGGAACATGAATATTCTACATCGGTCGCGTTATCAGGACTCGA
CGAGCAAGAAAGTGAAGAGTTGTTACGCCTTTTGAAAAAAGTACGACGTAATGTTGAAAC
AGATTGGATCGAAGTGAAGAAAGGCAAGTATCGAGAATACTGAGAGGAGCGAGAACATGA
TTGAAATCTCAAAAGTGACAGACGTAGAAGTCTTACGTCACATTAGCATCCAGACGTTTA
CGGAGACGTTCGCACGTCACAACACAGAAGAACATTTGAACGCTTACTTAGAAAAAGCGT
ATGCGCCTGAGCAGTTGCAGCATGAGTTGGCACATCCCGATTCTTATTTTTATTTTGCAC
ATGTAAAAGGTGAGTTGGCAGGCTATTTGAAAGTGAACGTACGCGATGCTCAATCTGAAC
CGATGGGCGAAGATGCGATTGAAATTGAACGAATCTACGTATTAGAAGCGTTTCAAGGTC
AAGGGGTGGGGAAAGCGTTATTTACTCAAGCAACCGAATTGACGAAGGAACTACACAAAC
GAAAGATGTGGCTCGGCGTATGGGAACGTAATGAGAGAGCGATTCGATTCTATCGACGAA
ACGGGTTCGAACAGACGGGGGTGCACACCTTTTTCATGGGGGAAGATGCACAAAACGACC
TCATTTTCATGAAGTCGTTCACGGACTAAAGCCATTCTGACAAGTTGTTTAAGTTCGGAT
AGATGGCATCTGGTTCTATATCAAATGCTTCAAATGGTAAGTCATTCCGATTGATCCAGG
CCGCATGAAAGCCAAAGTTTTTCGCCCCGGCGATGTCCCAACCGTTCGACGATAAAAAGA
GCACCTCGTCACGACGAAGACCAGACGTCTTGAACCAGTGCATATAGGCGGCAGGCGTCG
GTTTCGGTTGTTTGATGCCGTCGACGCTGACAACCTCATCAAAATAATCGGTGAGACCGG
CGTTGTGAAGCAATGCCTTAAGCATCTCGTCCGTCCCGTTTGAGAGAATGACGGTCTTCA
CGTCATGCATCTCTTTTAGGACCGATTCGATCTCCTTATACGGGGTGAGGTGCGCATACG
ATGCAGTCAGACGTTGTTCGATTTCCTTTGTGAATGGTGCGTCATGCACGGCTAATGCGT
AACGGAGTGCGTCCTGGGTCACTGTATCGAAATCTTCATAGCGTCCCATCATGTGCCGCC
AAAAGAAATACTCAAGTTGTTTCGTCCGCCACACTTGACTGATGGCTGCGCCCTTTTCAG
GGAACTCTTGTTCACAGGCATCCTTCACCGAATGGACGTCGAATAAGGTGCCGTATACGT
CAAAGACGATGGCTTTAATCGTTGGTTTCATAAATAACATCCCTCCTTCTGTGTCGTTAT
ACCCGTCTTGTTCAGAATATAATAGGAGAAAGGGGGTTCGACATGTATATTCCAACTCAA
TATTCCGTCACAGAGCGAGCTGAGATTTACGCGTTTCTCCATGCCCATCCGTTCGGTGCG
ATCGTGACACATGATGGGGACAAACCGATTGCGACACATGTCCCGTTACGATTCGATGAG
GCGAATGGTCAACTGACGACGCATATTGCGAAAGCGAATCCGCAGTGGCGAACGATTGAA
AATCAAACCGTTCTCGTCATCTTTCAAGGACCAAACGCTTACGTGTCGGCGTCCTGGTAC
GGCCATGAGGACGTTTCGACATGGAACTATCAAGCCGTACACGTGTACGGACGTGCGACG
ATTCTCAATGAGAAAGAATTAGTGGAGGAACTTTCAGGATTGCTCCAAGAGCATGAAGGG
GAACGCGAGCATGCGGTGCGTTGGGATGCATTATCCGAACCGGTGAAGCGACAAATGAAC
GGCGTCGTCGGGTTTCGGATCGACATCACCGATATGCAGGCGACGTTCAAGTTAAGCCAA
AACCGAAACGACGTGGACCATGAACGGATCGTATCGGAGCTTGAAAAACAAGATGAACCG
ATCGCGGACGTCATGCGACAACATCGAAAGTCCTAATAAACCTGTCCTAAAACGACAGGT
TTTTTCATTTTTCTATATCGAATAGCAGTTGACACGAAGGAATAGCAAGTCTATACTCAT
AACTGATAATGATTATCAGTATCGAGAAAATAGAGAAGTTGAAAAAGGAGAAGAAACACG
TGAACAAGACAATGAAGAAGTGGTTACATATGTTTATTTTTGCTTCAGCGTTTGCACTCA
TCTTAGCCGGCTGTGGTTCGGAAGAAGCTGAGAACGCTTCCACGAACGAAGGGACGGAAG
AATCAGCAGAAGGTTACCCCATCACGATCGAGCATGCGTTCGGTGAGACTGTCATCGAAG
AAAAACCAGAGCGTGTCGCAACGATTTCGTGGGGAAACCATGACGTCGCACTTGCACTCG
ATGTCGTACCGGTCGGATTCTCAGCTGCGAACTACGGTGTACAAGATGATAGCGGGATGC
TTCCATGGACAGCAGAGAAGTTGACAGCGCTTGGCGAAGAGAACCCGAACATCTATCAAG
ATACGGACGGATTAGACTTTGAAGCAATCGCAGATTCAAATCCCGATGTCATCTTGGCCG
CCTACTCAGGCATCACGCAAGAAGACTATGACACGCTTAGCCAAATCGCACCGGTCGTGA
CATATCAAGAAACACCTTGGGTCACCTCATGGCAAGACATGGTTCGTTATGACTCACTCG
CAATGGGACTTGGTGAAGAAGGCGAACAGTTAATCAAAGACACGGAGCAGTTGATTACTG
ACAAAGCGACAGCCGTTCCTGAGATTGCTGGAAAGAAAGCCGCTTTCGTCTCGATGAGCG
CAGAAGATCTTTCAAAATTCTATATCTATACAACAGGTGATCCTCGTGGTGCCTTCATCG
AAGAACTCGGCATGGAGTACCCACAAAACATTGTCGACGAAGCTGAAAAAGCAAATAGCT
TCTATCTCGAGCTCAGCAAAGAGAACGCCGACATTTTGAACGACGTCGACATCTTCGTCA
CATACGGAAATGAAGACACGTTGAAGGCGCTTCAAGCAGACCCGCTCTACAGTAAAGTAC
CAGCCATCGAACGCGGATCGGTCGTATTGATTGAAGACAACACGCCACTCGCAGCGGCTG
GAACACCGACGCCACTCTCGATTGAATATACGATTGATGAGTACGTTTCACGCGTATCGG
ATGCCCTTGCGAAAGTAAAATGATGCAAAATCAGGTGAAACAGATGCATACCCCGAAGTA
CTTCCCGCTCCTGTTAGTTGGGACGCTCGTACTGACGGTGCTATGCATCGTGGCATCCCT
TGCCTTCGGCTCTCGAACAGTCGGGTGGAATGAACTGCTGGACGGTTTATTCCGTCCGGC
TGTTCAGTCGTATGAGGCAGACATTGTCCGGGAGCGGGTCGTCCGGACAATTTTCAGTTT
TATGTGTGGCGCAGCACTCGGTGTGGCAGGTGCACTCATGCAGTCGGTGACGCGTAACCC
AATCGCTGACCCGAGTATTCTTGGGGTCAACACGGGAGCAGCGCTCGCCGTCGTCATCGG
CATCGCATTCTTCAACATCGCGACGGCGAGTGCGTTCATCTGGTTTGCGCTCGTCGGGGC
GCTATTGACGGCCATTTTCGTTTTCGGCATCGGTTCACTCGGAAGGGGAGGGGCGACCCC
GCTCAAACTCGTCTTGGCGGGAGCGGCGACAAGTGCAGCATTATCGTCGCTCGTCATGGC
TCTTATGATTCCACGCTCAAACGTCATGGACCAGTTCCGCTTTTGGCAAGTAGGGAGTGT
CGGTGCGGGAAATCTGGATTCGATTTATACATTTTTACCGTTTCTTCTAATCGGTCTCGT
GATTGCGGTAGTGACCGCACCTTCCTTGAACGCACTTGCGCTCGGGGAGGAGATGGCGAA
GAGTCTTGGTGTTCGGACGGGGACATTGAAGTTGACCGCCTCGTTCGCAGGCGTGATTCT
GTGTGGGGCTGCGACTGCACTCGCTGGACCGATTGGGTTTATCGGACTTCTCGCCCCACA
TTTGATTCGACTCGTGCTCGGTCCTGACCAACGCTACCTCATGCCGATGTCTGCCTTAGC
AGGTGCCATCATCTTGACCTTCTCGGATGTCATCGGACGTTTGCTCGGAAGTCCAGGTGA
ACTTGAGGTCGGGATTGTGACGGCGTTCATCGGGGCACCGATCTTGATTCTATTGACAAT
GAAAGTGAAAGTAAGAGGACTATGATGCAACCAGCGATTGAACAAATCAGACAAGGTCGC
ATGAAGCGACGCCGTCGTTATGTCGGGATGACGATTCTTTTGACCATCGTAGCGGTAGCA
TTGAGCGGGTTGATGCTCATGTTGGGCAATACGATTTATCCGGTTCAGGATGTCATCCGC
GTCTTGCTCGGGGAAGACGTAAAAGGGGCGACGTTCGCCATTGAAGTATTGCGTCTACCA
CGTATGCTCGCTGGTGTCTTTGCCGGTGCAGCATTTGGTGCTGCGGGAACGATTTTCCAA
ACGATGCTTCGAAATCCGCTTGCCAATCCAAATGTCATCGGGATCACAACGGGGTCCAGT
GCGGCGGCTGTCTTCTGTATCGTCGTCCTACAATCGAGTGAAGCGATAATCTCGATCGCT
TCGATTATCGGAGGGCTCGTCACCGTGCTGGTCATCTATTTCCTATCCAAAGGGGCGGCT
TTCTCCATCGGTCGTTTGGTGTTAGTTGGAATTGGGATTCAAGCGATGTTAACAGCCGTC
ATCAATTATCTATTGCTCATCAGCCGACAAAACGATGTCGCGATGGCGATGCGGTGGTTG
ACAGGAAGTTTAAATGGGGCGAAACTTGAAGAGTTGCCACCTTTAATCATCACGGTACTT
ATCTGTTTACCGATTGTACTGTTACTCACTCGTCAGCTTGAAATGCTCGAGCTCGGAGAA
ATGGCGGCGACAGGGCTTGGAATCAACACGAACCAGACCAGACTTCTGCTCATTGTGGCG
TCAGTATTCATGCTCGCCCTTGCAACAGCGACAACGGGACCGATTGCGTTTATTGCCTTC
TTGGCAGGGCCGATTGCCAAACGGCTCGTCGGAACGAGCCACGCGGGAATCTTGCCGGCA
GCGCTTGTCGGAATCATTTTAGTACTAGCGGCCGACCTTGTCGGACAATTCGCCTTCACG
GCACGCTATCCGGTCGGTGTCATCACCGGCATCATCGGCGCGCCTTATCTCTTATACTTG
TTGATTCGGATGAACCAGAAAGGGGACTTCTAAATGGCATCCATTATGAAAGTGGAACAT
CTCACCTCGGGATACGAGGACAAGATGATTTTGAACGATATCAGCCTTGAAATTCCGAGC
AATCAAATCAGCATCATCATCGGTGCGAACGGTTGCGGGAAGTCGACGCTCCTGAAGACG
ATGGCACGCCTCATCAAACCGAGTGCCGGTCAAGTGACGCTTTACGATAAGCCGATTTCG
AAAATGGCACCGAAAAAGCTAGCGCGTGTCCTCGGGATGTTGCCACAGTCCCCGGTCGTA
CCGGAAGGGATTACGGTCGCCGATCTTGTCGGTCGTGGTCGTTACCCTCATCAATCCTTT
TTAAAGGGCTGGACGAAAGCCGATTACGAAGCTGTCGCCGAGGCGATGGAGATGATGAAC
ATCACGGAGTTCGCGGATCGTCCCATCGACGAGTTGTCAGGCGGGCAGCGCCAACGCGTC
TGGATTGCGATGGCACTGGCTCAACAGACGGACGTGCTCTTTTTAGATGAACCGACGACG
TATCTTGATATCACGTATCAGGTCGAGATTCTCGACTTGTTGACGGACTTGAACCGGAAG
TATGGGACGACGATTGTCATGGTGTTGCACGATATTAACTTGTCGGCGCGTTATGCGGAC
TACATCTTCGCGCTCGACAAAGGAAAGTTGATCGCCGAAGGAAAGCCGTCGGACGTCATC
ACGTGTGATTTGATCCATCATGTGTTCAACCTTCGCTGTTCAGTCATGTGTGACCCGGTA
TCCGGTTCACCTTCCGTTATTCCGATTGGGCGTCATCATGTGCAGACGGAAACGGAAGAG
GCGGCTGTCGCGCAGCTTGAATTGGTGTGACCACGTATAGAGAGTCAAGAAGGGGCGAGC
GCTCCTTCTTTTTTTGTTTATCCATGAAAGCGTTTGTAAAAAGTCATTGACTTCTCTTTG
AGGCGGGTGTATGCTATAAATCCTGCCCAAAATGAGAGGCATGGGGACTGGCATCAGTTC
ATTCGATATTCGAGAGGAATGACTTAAGATGAACCAACAACAATTAGTCGAGCGCGCACG
CCAATTGAAGGACAATGCGTATTCACCATATTCGAAGTTCCGCGTCGGGGCGGCACTTCT
CATGAAGGATGGTACGGTCATCGACGGCGTCAACGTCGAGAACGTCTCGTTCGGAGCAAC
GAACTGTGCAGAGCGCACAGCCATTTTCACAGCGGTCGCAAAAGGATACAAAAAAGGTGA
CTTCGAAGCGGTTGCCGTGTCTGGGGACACGGAAGACTTCTTGCCACCATGTAGTATCTG
CCGTCAGGTCATGGTCGAGTTTGGCGATCCTGACTTCAAAGTACTTCTCACAAACGGCAA
CGCCGATGTGAAAGAAGTGACGCTTGGGGAGCTCGTCCCACTTGCGTTCACCGATTTGGA
TATGTGATGTTGGGCCCCTCAGATTTCTGAGGGGTTTTCTTATCCAAAAAAGCGAAAAAA
TAATCGCGGAATGGCTTGAACAATGTAAAGAAGCAGTTCTGAAAAATCGAGGGCTGCAAT
TCCATACGACCATCCCTCTTCCTCACGAGAGGTGGCTACTTTTCCACGCACAGGTCGCAA
TCGACCTTTCCATCGAATCGGGAGGGCGGTCGCGCTGTCCACATCTGGGTGATTCATGAC
ACGCATATGCAAGCGTGGCTCAGGTGTAATTCCGGAACGCCCACAGCGCCCAATCAACTG
TTTGGTTTTGACCGTTTCTCCCACATTCACGGCAATGGAACCATTCTCTAGATGGGCGAG
AAGGCAATATTCATCGTTCGCATGTTGAATGATGACGTGATTACCGAATGGATGATCAGC
ATCTAGTTCGTCTGACAACCCATCCACGACTTGATGAATTGTCCCGTGTAATGGAGCAAT
CACTCGTTCTCCAAACGCATACGAGCCATCCATCCCGATTTTTCTACGATTGTAAGGTTG
TTGCTCTTGTGTTTTCAAAAAGTCATAGCCATCACGCTTTTTTCGAGTTGGATCATGATG
ATACATTCCGAGGGTTGTCCCTTCTGAGACGACGAACCACTGCTCTTTGAATGGAAGGTG
GTATTTGTTTTTCGTGAAAGGATTGGTCTCTTTTGAAGAGGATGTGACCGTCATCTGAAT
GGATTCAACCTGATTCACGCGATTGAATTGAACGGACAATAACTTTTCTTTTCGGAAATC
CGACCACAATGCATACCGATTCCCGTTCAACATCATCTCATTGAGCAGACGATAGCGCCG
AATTCCATGATGAAACGAAGACGCTTCGTGATGAAACATGGCCATGGAACAATGAGATTT
GCAAGAATCGGTCATTTGATGATAAATGTCATCGAACTGACCGTCTTTGAATAAGTGAAT
GAACTTTTTGTTCTGGTGATGCATGTGCATACCGCCTTTGTTGATGATTGATTGGTCTTT
TATACGGATGTAGAAACATAGATGTTTCGTCATTCATAAAAAATCATAATATAATGGACA
TAAATGAGGAGTGATGTGAATGTCTACGGTTCCATACCGGAAAGCGAAAAAAAGTTGAAC
CACTTGCTTCATCAAGTATGTGAAAATGACGAGACGATTTTCATCTCGAAAGAAGGCAGG
AAGAATGCTGTTATCATTTCTGAACGAGAATATAATAGCTTGTTAGAAACCATTTACCTG
ACGAGCAGTCCAAAAAATGCTGAGCGTCTATTTGAATCCCTAAGGCAGCTTGAATAGCAT
TAGTCTAATGTTGAAACATATGAGTTTGCATTAACAAACACCCAGTGAATCGTTGAATTC
ACTGGGTGTTTGTTGTTTCATGTCTTCGACCGGCACGGATGATAAAGCGATACTCTTCAC
TCTTGAAATACGTTTCGGTGAACTCAAAGCGATTGCCATCCATGAGAAACGAATAGAGTT
CGACTTTGAGTATCGGTGTTCGATCGCTCACCTCGAGCATTTCAGCAATTTCTTTCGTCG
GCAAGACCGGGATAAATTCCTGAACACTGTCTGCAATCTTCAGGTTTTTGACATTTTCAA
TGTAATCATACTTCGACCGTGTCATTACCTCATACGTTAAATCGGGAAATAATTGGAGTG
GAAGATACGTATCTTCGACGATGAGCGGTTCTCCGTTCGCAAAGCGTAACCGGCGAATAT
AGTAGACAAGAGCGTCTTCATCAAGCTCGAGTATTTCCTTTATTTTTTCAGTCGGAGGTT
GAACGGTGAAAGTAAGTACTTTACTCGTGACGTCCTTTCCTTCCCGTTTCATGTCTTCAG
TGAAACTTTTTAATTCGTACATATTATGTTCAATCTTTTCGGATTGTACATATGTGCCGC
TCCCTTGTCGTTTCCAAAGCAATCCTTCTTCTTGAAGTAGTTTGACGGCTTGTCGAACGG
TGACTCGACTCGCTTTAAATTTCTCGACGAGTTGTGCTTCTGTCGGAATTGCTTCACCGG
GCGCCCAATCGCCGGTCTCGATAAACGTGCGCATCTCCTGAGCAATCCGCTGGTATAGCG
GAGATTTAGCTTTCATGTAGATAACCTCCTGATTGTATGCGTTCCTTACTCATAGTATAC
AAAAATAAAACGTTTTAAAAAAGGTGTTGACGGTTCAGATAATATGTATTAGATTTGTAT
TGTAATCAATTAGATATGTATTGAAAGGGGAACGCACACATGAAAACACCACAGCGTCTC
GTAGTCGTCGGTGGAGGTAGTACGTACACAATCGGCATGATCATGAGTTTGATTAAGGAA
AAAGAACACTTCCCACTTCGTTCTATCACGTTTTACGATACAGATGAATTACGTCAAGAA
CGTGTCGCGAAAGCGAGTGAAATCATCTTGCGTGAGCATTATCCAGAACTCGAGTCGTTC
GAATATACGACGGACAAAGAATATGCTTTTAAAGATAAAGATTTCTTCTTCGTCCAAATT
CGGACAGGTGGTTTGGAAATGCGCGAAAAAGATGAGCAGATTCCGCTTCGACATGGCGTG
GTGGGACAAGAGACGTGTGGACCGGGCGGAATGTCATACGGGATGCGCTCAATCGGAGAT
ATGATTGAACTCGTCTCTGACATTCGCACCGGCTCACCGAATGGCTGGATCTTAAACTAT
ACAAACCCTGCTGCGATTGTCGCCGAGGCGCTCAAACGTGCTTACCCGGACGATCAAAAA
ATATTAAATATTTGCGATATGCCGGCAGCAATCATGGTGAGCTATGCGAAGATTCTCGGT
AAAGAGATTTGGGATCTCGTTCCGGAATATTTCGGACTCAACCACTTTGGTTGGTTCACA
GGTATCTTCGATAAAGAAGGAAATGAATTGACTGAAGATATCAAACGCGCCATTTTAGAA
GACGGTTTCATCCCGGAAGATTCGGAGATTGCGAATGATCCATCTTGGATCAAGACGTTC
AAACAAGTAGAGAAGATGCTGACGGATTTCCCGGAGTACTTACCGAACACGTACCTTCAA
TATTATTTATATCCATCTGACATGGCAGAAAAAGAAGATGTCACGAACACACGGGCACGG
CAAGTAATCAACGGACGTCAAGAACGTGTCTTCTCGATGTGCGATCAGATTATTCAAGAT
GACTCGCTCGAAAATGTTCACCTTGAGGTCGATATCCACGGCTGCTATATGATTCGGGTC
GCTGCTTCGCTAGCCTATAATAACGGTGATATTTTCATCGTCATGGTGAAAAATGAAGGG
ATTATTTCGAACCTGCCGGACGATGCGATGGTTGAAGTGCCTGCGATGCTTACCAATCGT
GGACCGAAACCATTCGCAGTCGGAAAGATTCCTCGTTTTTACAAAGGAATGATTGAAGGA
CAGCTTGCTTACGAGCAACTTGTCGTCGACGCATACTTCGAAAACAGTTATGGGAAGGCA
CTTCAGGCGTTGACACTAAATCGTACAGTCATCGATGCACCAATAGCTCGTCGAATCTTA
GATGATTTGATTGAGGAAAACAGAACGTACTGGCCGGAATTAAAATCGGGCGAGACAGTA
GCAATACGGTAACTAGAGAGGGGAGGCAATCCCCTTTCTCATTGTTCAGATTGATAACGC
TTACAAGATGAGGAGTGAATCGAATGAGTCAATAGTTTGGAGTTTTTCAAAAGTTTGGAA
AGGCGCTCATGGTACCGGTCGCTTTATTACCGGCTGCCGGAATTTTGCTAGGACTAGGTG
CGGCACTCACGGGACCATTAGCCGAAAGCTGGACGTTTTTACAGAATGGAACAGTATAAG
CGATCAGTGCTGGAATGTTACAAATTGGTCTTAGTATTTTTGCGAACTTACCAATCATTT
TTGCAATCGGGGTCGCAGTTGGTTTGTCAGGAGGATCAGGGATTGCCGCACTCGCAGCAC
TCGTCGGATATGTCATTATGAATACGACAATTTCAATCTCCCTCGGCATCACGGCAGAAA
TGGCTGCCGAGAGTGGAGAATATGGCATGTTACTCGGTATTCCTTCCCTTGAAACCGGTA
TACTCGGAGGGATTGCGGTCGGGTTGCTCGCAGTATGGGTGTATAAAAAAGTTCCATACG
TTCAATCCACCAGAAGTGTTGGGATTCTTTGCAGGTGATCGTTCTGTCGGAATTGTAATG
GTCTTCTTCTCGATTTTACTTGGATTTGTCATGATGCTCATCTGGCCGCCAATCCAATCG
ACACTCACTTCAATGGCAAACGTCATCGCGAGTGATGCGACCAATCCTGCATATGTTGGG
TTATATGGAATGTTGGAACGATTATTGATTCCGACAGGATTACACCACATTTGGTATGCC
CCGTTCCTCTGGACATCTCTCGGTGGAACGGCAACGGTCGGTGATGCGGTCGTGAACGGT
GATCAGTATATTTTCCTCGCTCAAATCGCGGAAGGTGTCGAAGTGACGGCGGGACGTTTC
ATGTCTGGTAAGTTCCCAATCATTATGTTCGGTTTACTCGGGGCGGCGCTTGCGATGTAT
CGTCAGGCTGACCCAGACAAACGTCCTGTCGTTCGAGGCTTATTGATTGCAGCAGCCGGT
ACAGCTTTTCTAACAGGAATCACAGAACCGATTGAATTCACTTTCTTATTCGTGGCACCT
ATCCTTTATGTCATCCATAGTGTGTTGACGGGGATTTCCTTTGCGCTCATGTATGCGCTC
GACACACATATCGGTTGGGCTGGAGGATCAGGGTTGATTGACTATATTTTAGTGAACGTC
TTACCAGGAACACCACGCTGGTGGATGAATGTCGTCGTCGGCATTGGTTTCTTCATCGTT
TACTATAGTATCTTTACTTTCGCTATCAAGAAGTGGAATTTGGCAACACCAGGGCGTGGC
GGACAAGAAGCGAAACTGTTTACGCGTAAAGACTACAATGATAAAAAGTCAGGTCAATCA
GTGATTCAAACGACAGCACTTGCGATTGAAGAGGCACTTGGGGGACGAGAGAACATCCGT
GATATCGATGCATGCTTCACACGACTTCGTGTTGAAGTAAGTGATGTTTCTCAAATCAAT
GAGGATGAACTAAAAGCACTCGGAGCAGCTGGAGTCGTCAAAGTGAAAAATAACATTCAA
GCGATTTTTGGAGGTCGCTCTGATTTATACAAAAACGAATTGCTACGTATTCATAAGGAA
ATGGATGAAGCAAATTGAAATCGGGCTCAACCGCATGGGTTGAGCCTTTTCAGTTTTCAT
ACGTATAATGTTACAAGACGTTCCGCATGCTCCTTCATCATCTCCCGCAACGCATGCGGT
GCCTTGACCTTCACTTCGGCTCCGGCCTTCAACAGCTGTCTCGACAAAAACGGCAGCTCT
TCTTTAGGTACGTCCCATTCATTCTTCTCTTCGATATCGGGTAATACATCTTCAAGTAAA
CGACGACCGAGTGACGTCAGCTCGAGTTGAACGGTCACACCGCCCCGTTCATCACTTCTC
TGAAGCAAGGTCACCAAATCCTCGGACTCGAACGATTCCTCGAGCACTTGGACCGCTTCG
ATGCGATCAATCCGATATTGACGGAATCCGAGTTCGGAGAGCCCGAAGACATACCACTTT
AAGTCAAGGAGTGCCATACCGACCGGTGCGATGGGGAACGTACGTGATCCGTTCGTCGAT
CGATACGTCATCTCGATCTTGTTTTTGCGCTCGACCGCCTGATAGATGTCCTTTGTGAAC
GGCGCTTTTGGAATTTGTTTGTTTCCAAGCCAGAGAATGTTTCGCTCCAATCGTCGAATT
TTCGACTCTACGTCATGTGGTAACTCATTCACGTACCAATCGGACAACGTACTTCGTATG
TCCCCGAACGGCACATCAGGAATGTGTTCCATCCATTTGAGCGTGAGATAGAGTGCGACG
GCTTCTTGTTCGCGGAGATGGAGCGGGGGCAATAAACGATTCGGCAACATTTCATAGCCG
CCCCCAGTTCCAGGAACACTCCAAATCGGATAACCGAGTTCTTCGAGCGAGAGCATATCC
CGTTGAATCGTCCTAATGGAGGCGCCTGTCTCTTGGGCCAGTTCTTCCGCCGTGAAACGT
CGTCCGCGATTGAGTAGCCGAATCAGTTGCAAGTGTCGTTTTTTCATATCTACCATTCCC
GTCATCTTTTGTCGTGTTTGTTCGTTAAGCTGAATGTATCACGAATCAAGGAGGAACACA
TGATGCCGAATGTTGTGTTATATATTGCGATGAGTTTAGACGGAAAGATTGCCCGGTCGA
ACGACCAACTCGATTGGTTGTTCGCTGTAGAGGGGGATGGGGACAACGGCTATGCTGATT
TTTTCAAGACCGTTGGTGCTGTCATCATGGGACGGAAGACGTATGAGGAAGTATTGAAGT
TAGAACAAGGAGAGTATCCGTATCCAGACATCCCGAACTACATTTTGACACGTCAGGCTG
ACCGTGAGGCCGAGCATGTCACATTCACGGACGAACCAATCAAAGAACTCATCAATCGGT
TAAAGCAAGAAGTTGATCAAGATATTTGGCTCATCGGCGGGGGAAAAGTCATCAAAGCCG
CGATGGAACATGATTTGATTGACCGCTATGAGATTGCGATTGCGCCGGTCGTGTTAGGAG
GGGGAATCCCTCTTTTCCTAGAAGGCACGAAAGAAACGAAGCTTCGACTGACGAGTCACC
ACGCCTCCGGTCAATTTGTGATGGTGACCTATGAACGACAAATGAGCATCGAGTCCACAT
AAGGGCTCGATTTTTTATAATTCATCTCATTGTATAAAAACTGCAGACCATTAAGATGAT
CTGCAGTCATGGGGTCGCTCGTTCGCTTAAATGCGGTTCCCATACATCAGAAAAGTTGTG
AACCGGTTGGACACCCTCTAACGTACGGAATTCATAATCTCGTTCTTTCGCATAACGAAT
GATTGTATCGAGTGCTTTCGGCGTCATCGAGTGATCGTGCGCTAAAATAATCGAAGCAAT
ATTGGCGGCGCGATTCGCTTCGAGTCGGTCGAATACACGTTGCTCGACACGGGCATTGTC
TTTCTTATACACATGGTCGAGACTACCGACGTTCCAGTCCCAAATCTCAAAACCGGCATC
GGTCATCGCCTGCCAGTGTGCGGGTGACATGCCGGCGTCGCTCCCATAAATGGTGCGGGC
CATGTTCGTATGAATGCCGGTCACTTCATAGATAAGTGCTTGTACTTCCTGCATCTGAAG
CACGGCCGTCAACGGTGTTTCATAAAATTCATCCCGGTCGTGTCGCATCCCGTGTAAGGC
AATCAAATGACCTTCCGCAATGATGCGGTGAAGCAGATGCTCATTTCCTTCGATGTTCTT
TCCGAGGATGAAGAAGGTTGCCTTCACTTGATGTTTCTTCAAGACATCGAGTAGCTTTCC
CGTTTTCCAGTTCGGTCCATCATCGAGCGTCAAATAGATGAGACTCGGGTCGTTATAGGC
CTTCGGCTCCGGAATCGCAGCCTGTGACAAAGACCCAATCAGTAGAAAGATCGACATGAG
CAAAAGAACGCGTTTCATCATTCCATTCAAAACTCCCTCAAATCAAAACCAAGCGACATG
TGATACATACTTTATCATATGTTGGAGACATCGAGACGATAAATCTGTTCGTCAAGCTCT
GTCTCGAAAAAGGTGAAGTTCAATTTCTTCAATAGCGCGATGGATGCCGCGTTCGTCCCA
AGCACACCGGCTTTGAACTCTTTCGCTCCTTGGTAAGTCAAGTGACGAATCAATTCCGAC
ATCACTTCAAATGCATAGCCTTGCCGAGCGCGCGTAGGGGTAATCGTGTAGCCGATCCAA
TGCGTCATACCTTCTTGCTGGATATACACGTCCCCAATCAATTCATCGGTCGCTTGGTCG
ATGATGGCGAGTTGCATGCCGTGTTGAAGTGATTGTGCGCCGATTAGGGCGTTCTCGTAT
TCTTCAAAGCTGAGTCCTTTGAATGACTGATCTTTCATCCAATCCAAGTCATTCCGGTAA
ATCATGAATGATTCGATGTCTTGGCGTTCGAATGGGCGGATGAGGCAACGGGTTGTCGTG
ATCATGGTTGTCTTACCATTCAAACCAACTTCTTTTCTTTTTTGAAAAGACCAATCAATA
GCAACGCCAGACCACTCAAGAAAATCACAGGGAAAATAAACCACATGATCAATCCAGCCC
ATCCGTTCTGTACACTGATTGCGTACGAAAGGCCGATGGAAAACGCTAAGGCTGGTGATA
TAGGAATCATAAGAGCGATTCCCCATATTTTCAATTTTGTGTTTCGTGCTTCGCCGGTAC
TGAACCAATATGCCACGAATGCACCTAGACCTGCGATGAGATATCCGATTGCAATCGCCA
TTTAATCAATCCCTTCTTCGATACGATGATTGTTTGACCTCGTCCTTAATTTCCGTGTAT
ATCACGAAAAATCCTGTCATAAATCAAAAAGACCGAGCCCTTCAAGGACTCGGTTTGACA
TTATACATGCTTCCGCTGAAACGCTGAAATCGCTTCATACTCTTCAGACAAATGGCGCGA
TAAGCGAATGTAGATCGGCAAAAGTTCACGATACACATTCGTCGCTTCCATGTCCGGTGT
ATGCTCATGGGTCACTTGCGGTACTTCTTGGAACTCCTCGATGTCCCCGAAAGCGTATTC
CCCGAGCATGACAGCCCCGAGACATGAACTTTCATGACTCTCCGGCACGACGACCGGTGT
ATCAAAGATGTCTGCCATCATTTGACGCCAGAGACTCGACTGGGCAAACCCCCCCGTCGC
ATGGATGCGGTTCGGGGCGCCCGTCAACTCATCGAGTGCGAGCATGACCGTATAGAGGTT
AAAGATGACTCCTTCCAATACGGCACGGATGAAATGTTCGCGCTTATGGTGAATGCTGAG
CCCGAAAAATGAACCGCGGGCGTTTGAATCCCAGAGCGGAGCCCGTTCACCCATCAAATA
CGGATGGAACAACAGTCCGTCGGCACCCGGTTTGACCGTCTCGGCGATTCGTGTCAACAC
ATCGTACGCGTCGATCCCGAGTCGTTTCGCCGTCTCGACCTCACTTGCTGCGAACTCGTC
ACGGAGCCAGCGGAGGATGATGCCGCCGTTATTGACCGGTCCACCAATCACCCAATGCTT
GTCCGTCAGCGCATAACAGAAGATGCGACCTTTCGGATCTTCGACCGGTTCCGAGACGAC
CGTCCGGATGGCGCCGCTCGTCCCGATGGTCACGGCGACGACGCCTTGTTCGAAGGCGCC
GACCCCGAGGTTCGAGAGCACGCCGTCGCTTGCCCCGATGACGAGCGGGAAGTCCCAGCC
GAGCGTCTCGGTCACCTCAGGTGTCACCGGTAAAATCTCTGTCGTCGGCACGAGTTCAGA
CAAGCGCTCTGGTGTCACACCGGCGACATCAAGTGCTTCCGTGTCCCAGTCTCGTTGCTT
TAAATTGAAGAGTCCGGTCGCCGAGGCGATGGAGTAGTCAACGACGAAGCGACCCGTCAA
GCGATAGAAGACATACTCTTTGATGGAGACGAACTTGGCTGTCTGTTCAAAGACGTCAGG
ATGTTCTTTTTTCAACCAGCGCAGTTTCGACAGCGGTGCCATCGGATGGACCGGGGTGCC
CGTGCGCATATGGAGCGCACTCGCATCAACATCGCGTTTGATTTCTTGCGTATATGGATT
CGCGCGACTGTCGGCCCACGTGATGCTGTTCGTGAGCGGACGTCCTGATGCATCGAGCGC
GATTAAACTGTGCATCGCCGAACTGAACGATGCGAAGCGAATCGGACCGTCCGCTTTGGC
GCGGACCGCCGAGACAGCTTCGAGCACGGCCCCATAGATGACGACCGGGTCTTGCTCGGC
CGTCTCCGTATCGGGCGTGAGAAGCGGATACAACACGTTATGTACCGCCAGTTGTTGATG
ACCGTTGAACAGGACGGCTTTCGTACTCGTCGTCCCGATATCGACCCCAATCGTAAACAC
ACAATCACTTCCTAACTTAGATGATAAATAGGCTAATCAAGAACACGACGGCAAAGCCGG
TGAGTCCGATAATCGTTTCCATGATCGTCCATGATTTGAGCGTGTCTTTCACGTCGAGAC
CGAAGTACCGGTTGACGAGCCAGAAGCCTGAGTCGTTGACGTGTGAGAGGACGGTCGCCC
CTGAAGCGATGGCGATGACAATCAATCCGAGCGCCGCGCCCGTGATGTTTTGGATTTCGA
GTAGCGGTGTGATGAGTCCGGCCGCTGTGACCATAGACACCGTTGCCGACCCTTGGGCGA
CACGGACGACCGTTGCGATCAAGAAGGCAAGAACGATTGCCGGAAGTGGTGAGCCAGCCA
TCATTTCACCGAGCACGTCACCGACACCAGAGTCGATGAGTACTTGTTTGAACACACCAC
CGGCCCCCGTGACGAGGATGATGATTCCGGCTGGCTCGAGTGCTTTCGTTGCGATCTCTT
GTACTTCGTCACGTGAATATCCACGACGTGTCCCGAGGAAGACGAACGTGAGGAGCGTCG
CAATCGTTAAGGCAACGAATGGATGTCCGAGGAACGTCAAGAAATCACGGACAGCGTTGC
CTTCGTTCAAGAGAACCGCTGAGAGCGTGTTCGCTAAAATCAACACAAGTGGGATCAAGA
TGAGCGACAAGATCATTTTGAAACTTGGTAGTTCTTTCGATGTATCGATTTCTTCAAATT
CCATGTAATCCGGAATCGTCACATGAATTTTCTTAGCAATATACTTCCCAAAAACCGGAC
CGGCTAAAATCATGGCCGGAATCCCAGCGAGGACACCGAACAAGATGACCCAACCGAGGT
CGGCACCGATCAAGTTCGCAACAGCGATTGGACCAGGTGTCGGCGGGATGAAGCTGTGTG
TGACCGCGAGACCCGCAAGGAGCGGAATCCCATAGTAAAGAAGCGAGCGTCCCGTCTTTT
TTGCGAGACCGTATACGATTGGAACGAGAATGATAAAACCGACATCAAAGAAGACCGGGA
CGGCGACGATGAATCCGGTAATCCCGAGCGCCCATTGTGCCTTGTCTTCCCCGAACTTGC
TGACGAGTGTCTGGGCAAGACGTTCCGCGCCACCCGATACTTCAAGCATCTTCCCGAACA
TCGCGCCAAGACCGACGACGACGGCGACGAAGCCGAGCGTTCCGCCCATCCCGTTTTGGA
TGGAGGCGATGACATCCCCGAGTGGCATGCCGGCTGCGACCCCGACGATTAAACTGACAA
GTAACAACGAAACGAATGCATGAAGCTTTGTGCGAATGACCAAAAATAAGAGCAAGAAGA
TCCCGGCTAAGGCGATCAAAATAAGTGTTGAGCCAGACATTGAGTATTCCCCCTAAATTC
CGAATATGTAACCGTTTACAGTTCCTAGCAAAGGAAAAGGCCATATCCCCGTGACCTTTT
CCACAGATGTTACTTCTTGACGACCGCGTGGCCACCGAACTCGTTGCGGAGCGCGGCGAC
GACTTTTCCTGAGAACGTGTCGTCTTCGAGTGAACGGTAGCGCATCATGAGCGACAGGGC
GATGACCGGTGCCGCGGCTTGAAGGTCGAGCGCCGTCTCAATCGTCCATTTACCTTCACC
GGATGAATGCATGACCCCGCGAATCTCATCGAGCTTCGCATCTTTCTTGAAGGCATTCTC
TGTGAGTTCCATGAGCCAAGAACGTACGACCGACCCGTGATTCCATACACGAGCGACTTT
TTCATAGTCATAGTCGAACGGGCTCTTCTCCAAGATATCGAATCCTTCGGCGATCGCCTG
CATCATCCCGTACTCGATGCCGTTATGGATCATCTTCAAGAAATGACCGCTTCCGGCAGG
ACCTGTATACAAGTAGCCGTTCTCGACAGACAGATCTTTGAAGATTGGTTCAATCGTTGG
CCACGCCTCCGCGTCACCCCCGACCATCGTACAGGCACCGTTTCGTGCCCCGTCCGTGCC
TCCGCTCGTCCCGCAATCGAAGAATTTGATCTCTTTCTCGGCGAACTGTTCGGCGCGTGC
GACCGAGAGTTTGTAGTTCGAGTTCCCGCCGTCGATGACGATGTCGCCGGGTTCGAGGCG
CTCATATAGTTCAGCGAGTACCGCTTCGGTGACGTCGCCGGCAGGGACCATCGTCCAGAT
GACGCGTGGCGTAGACAATTTGTTCACGACATCTTCGAGCGTCGGCACGATGGAGAACGC
GTCCGAAGTGACATTCCCGACGTCCGTCCCGACGACCGTGTGTCCGTGGTCGCTCAAGTT
GAGTGCCAAGTTGTATCCCATCTTACCTAAACCAATCAAACCAATTTCCATATTGTCACC
CCTGAAAAAGAATTTTTTTCCGTCTCTAGATTTATCATATCAAAATAAATTCGACTTACA
AGTCTAATGACGGAATTTTTTTCGAGTAATGCAAAAAAAGCGTCCCGGCTTAATTCGTAG
GCGGGACGACGGACAGGCACTCTTATATAGATACAAGAACGAACGATCAATCTTTGAGAG
TGAATAAAATTCCCGAAATGCGATACAAGCGTTGATTAGTAATAAAGTGATTGCGGTAAC
CCTAAGACGAAACTTTCATTTGGTTCAGCTTGTCAAATAGCTTCGCATACAGCCCCATAC
CGATGAGTGCCGACAGCAAGATGAGTGTGAACACAGCGAGAGGGGAGAGAAATCCTGATG
CAAATACCGTCACCGGTGCGAGGAACTTGCCGATTGTGTTTTGGAGCGTATCGGTCGCGA
GGTATTGTCCACGTGACTCGATTGGTGCATAGTGACTAACGAAACTCTGACTGACGGGAG
AACGAATCAGCTCCCCGAACGTGAACATGGTCGTGACGATGAGCAAGTACCAGATATTTG
ATGAGAAGGCGACGAGAAACGTCCCGAAACCTCCTAGGAAAGTCGACAATAGTAAAACAC
GCCGTTCGTCCCACGCCCGAAACACACGTGTGACAGGAATGATGAAGACGACGAACAAGA
GGCCGTTATATGCAACGAGCCAGCCGAATAAGACTGTATTCGAGACGTTGAACGTGGCCG
GAGTTTGTTCAATCAAATAGACAGGTAAATACACGTCTAGTTGCATGATTGGGATTAAGG
CGAATACGCCAGCAATCAGATAGAGGCGGAAAAGCGGGTCAATCAAAATCGTCGCATACG
ACCGCCCTTGGGTGAAAAATGTCGTTGCGACCGTCTTCTCGGTCGAGACCGGTCGTGTCT
CACTGGTTAGAACCGCGAGCAAACCCCCGTAACCAAAAAGAACAAGGGCGCAGCCGAGGA
GGAGCGCCTGACGATACTCGAAAAAGAGGACCGCACCAAGAAGCGGACCGAGAACAGCAC
CGATATTGTTCGAAGCCATAAACGTCGCGAATACATTCCGTAAATGTTCAGTCGGAACGA
GGTCGGCGACCATCGCCGAGCTGGCCGGTTTGTAGATGGCACCCATAAAACCGATGCTGA
TGTAGGTGATGTAATCGACATAGGCGTTCGTTGATAAAGCGAAAACGAGGAATAGGAAAC
CTTGTGAGAACGTCCCGGCGAGCATGACGGGGCGGCGACCAATCTCATCTGCAAGCGAAC
CGCCAATCAAGCTGCCGACTAGCAGGAACAACGGTGGCACGGCCATGAGTAGTCCGGCTA
GCTCGACACCGAGCGTCCGGGCGAAATAGACGGTGATGAATGGAAAGTACATCCAAAACA
AGAGGTTGAATAAGCCTTCGCCGAATAAGCGAACTTTCAGATTGAGGTCCCAACGGTATA
ATTCCATAGATATGCTCCTTTCAAGAGTCTCTCTTTAATGTAAGAGGTCGTGGAGAGAAA
GAATAGACTTATGTTGCGGGATTTGCTAGACTAAAAATAGAAAAAGCGAATATATAGGCG
CTTGTTTGCGTTGTACTATAAAACGAACGTATGTTTGTAAAATGACCTCCGATATAATCA
TCGGAGGTCATTTTTATTGTGTCGTCTTCATCGATTTAAAGCTATGGGCGAAAGATCACT
CAAATAGTTCGTCATTTTCAGGCAACAATTTTCCAATCATTGAGAGGTGTCGGGTAACCT
TTGCGCATTGCTCGGTGTGACTCAGCGATCGTCAAAATCCTAATAAAAAATCGACCCCCG
TCACGGAGGTCGAACGAATTAACTTGATGATGCTTTCTTATATTGTTGGAAGAAGACTTC
GATTTCTTCCGCCGGCAAAGGACGATTGTAGAAATATCCTTGTGCCTGGTTACATGATTC
GGCTTTCAGAAAAGCGACTTGATTCTCGGTCTCGACCCCTTCCGCAATGACGTTCAAATC
GAGCTCGTGCGCCATGCGGATGATCGTTTTGACGAGGGCAGCGTCTTTCTCGTCACTTTC
GATGTTCTTCGTGAAGTGCTGGTCGATCTTCAGCGTATCAATCGGGAACAGCTTCAAGTA
ACTGAGTGATGAATAACCGGTCCCGAAGTCGTCGATGGAGAGGTGGACGCCGAGGGCGAC
GAGCTCATGCATCGTCTCGATGGCGCGGTCTGCACTTTGGATGACGCTCTCGGTCAACTC
GAGTTCTAAATACTGCGCGTCGAGACCTGATGAGTCGAGTGCGCGGCTGACGACTTCCGG
CAAGTCTTTTTGAGCGAACTGAATGGCCGAGATGTTGACGGCGACCCGAAACGGGGGAAT
GCCCGCATCTTGCCACGCCTTGTTTTGGCGACACGCCTCATTCAAGACGAACTCGCCGAG
GCGATGGATGCTTCCCGTCTCTTCGGCAATCGGAATGAACTCGCCAGGCGAAATCATCCC
GAGGTCTGGATGATTCCAGCGGACGAGTGCTTCCATACCAATGACCATTTCTGTCTCTAG
CTGGATCTGCGGTTGATAGTGGACGGTGAACTCGCCACGTCCAATCCCTTTCCGGAGTGC
CATCGACAAGTTCGAACGACGGGAAACGGACTCGTTCAGTTCGTTCGTGAAGAACTGATA
GCCGTTCTTGCCGTCGGCCTTCGCCCGGTACATAGCGATGTCAGCATTTTTGATTAAATC
CTCTGCCGTATCCCCGTCGGATGGATGGAGACTGATCCCAATCGAGGCACCGGTGAACAC
TTCCTCGTTCTCGAGTTCGAACGGAGGATGGAGGATGTTGATGAGCTCCTGCGCACGATG
GGCCGCGAGGTTACTTTTCGTATGTGGCGACAAGATGATAAACTCATCTCCGCCGAGACG
GGCGAGCGTGTCCGACTTTTGAATCGTCGATTGGATGCGGGTCGTCACTTGTTTCAAGAA
TTGGTCGCCGATCGAGTGGCCGAACCGGTCGTTGATGACCTTGAAGTTGTCCAAGTCGAT
ATAGTATAAGGCGAACGATTCTTGCTGGGACTGACCGAGTAGCGCGTCGAGTCGGTCGCT
GAATAGACGACGGTTCGGGAGACCGGTGAGCGGGTCCAAATAGACGAGGTCGTTGATTTG
AGCCTCGATTCGTTTCCGTTCACTGATGTCACGGATAATGCTACTGAAGAAGATGCCCTT
GTCCGTCTTCCACGTTCCGAGTGACATCTCGATTGGCACTTCGACACCGTCTTTTCGTAA
TCCGATGAGCTCGACCGTTTGACCGATGACGCGTTTTTCACCTGTCGCTTCATAACGCTT
CATCCCGCGCTCGTGCGCATCTCGGAATCGTTCCGGAATGATGGCGACAATCGATTGCCC
GATCATCTCGTCATACGTATATCCGAACAAGTCGGTCGCCCCTTGGTTCCACTGAAGGAT
GGTGCGATTGTGATCGGCGACAATGATGGCATCCGAGGCAGATTCGATGATGGATTCGAA
TTTTAATTCTAGTTCTTCCGACTGTGCCTCGAGTTGTGATGCCGTCCGGAGCGAGATGTA
CATCAAGATGAATAGTGTCATGACGCTCGCCGCAATGACATAGGCGAGTAGGGTGCTGTC
GACGGCATAGTCGCTGACCGGTTTGGCCGCACCTTCCATCGGGGTGAAACGGGCTGCGCC
CATCCCGACATAATGCATACTAGAAACGGCAACCCCAATCAAGACCGAACTGGCTAGACG
GCGCCAATGGAATCGCGAGACGTTTGGGATATAAAAGAGAATATATAGTCCGACGAGCGA
CGCAACGAAGGCAACGATGGCAGATGCAATCCACATGATGGGGTCGTATGTGAGGATGGC
GTTCATTTGCATCGCTTCCATCCCGATGTAATGCATGGAGACGATGCCGACGCTAATCAA
GAAGGCACCGAAGACGAGCTGAATGGGTCGCGTCTCCGGATGGCTGATCATCCAAAAGGC
AAGTCCGGAAGCGACGACGGCCGGCACGATGGATAATAGTACGATGCCGAGATGGTACGT
CACATCATCGTGCAAGTGAAACGCCAGCATACCGATGAAGTGCATGGCCCAAATGCCGAG
ACCGAGGCTGAAGGCACCAGCGACGACCCACCTGAGTCGCGAGGCGTGCTTCGCATATTT
CAAACGACTGCTAATATCGAGAGCGACACCGGCAGCGAAGATGGCGACAGCGATGGAAAG
AATGACGAGTGTGAAGTTATATGAGCTACTCAGGTGATGTTCGATGAGAAACAGTCCTTT
CAATTTCAAATGGTACAAAGAATGAATGAAAAAGTGCTTTATTAGAGTAGCACACTCGGG
AATCACGCTTCTTGCCTACTTTTGTAAGGTGGGTCAATCATTTGCATGAATCACACATTG
CGGAATTTTTTTCGAAACGGTATCGTTAGATGAAGAAGAGAAAGGGTGATGCTTGATGGA
AACGATGAACGGGACGGCCCGCATCCGTGGTGCCTATTCGACACTGAGCAAGAAAGAACA
ACGTATTGCCGACTATATTTTGAAGCAACCAGAAAAAATCATTCATCATACGATCAATCA
GGTGGCAGATGACCTCGATGTGGCAGAGTCGACTGTGTTTCGTTTTTGTCAGCGTGTCGG
ATTCAAAGGCTATCAGGCGCTAAAAATCGCACTCGCCTCAGATGTCGTCGCACCGCTTCA
AGATATTCATGAAGATATTATCGAGACGGATACGGCACTCGAAATCGCAGAGAAAATTTT
TTCGACGAACGGGAAGACGATTGAGTCAACGCGTCAGATTTTAGAGGGTGCCTCTCTTGA
GAAAACCATTGAGCTGTTTCTTGGGGCGCGCCGTATCGAATTTTTCGGAAGCGGCGGGTC
GGCCGTCATCGCGTTAGATGCCTATCATAAGTTTGTCCGGAGCGGGCTTCAAGTGAGCGC
GATTCTCGAGTCGCATATGCAGCTCATGTCGGCCTCACAATTGACGACCGCAGACGTCGC
CGTCGTCATCTCGCATTCCGGTGCCTCGAAAGAGACACTCGATATCGCCAAACTCTTAAA
AGAGAAGGGCGTGCCGATGATTGCCATCACCAACTATGCGAAGTCCCCTCTCTCGAAACT
GGCGGATGTGTCGCTCTATACCGTATCTCAAGAGACGGCATTTCGCTCGGAGGCGCTCGC
TTCCCGGATTGCTGAATTGAGTCTGATTGATGCGTTGTTCACAGCCGTCATGATGCGCCG
AGGCGAGGCAGCCCGGGCGTCGCTTCAACAGATGCGTGAGGCGATTTCGCTGCGCCGAAT
CTGAGCGAAAGAGGGTTAGTTTCTACAAAAAGGTGGAAATTATAAACCTTGAGAGCAAAG
CATGGCTTAGAGAGAGAAGGTGGACCGATGAACCATATTGATTTTTTATCTTCCGACCAT
TACAACGAGTTCAAACGGTTGGCACAACGGCTCACGGATCCGGGGAGTACCGGTCGAGAA
TATTTCGCCGCGCTGTATGTGATTGCGGGAAATGAACATATACGTGAATGCCTACTTCCT
TATATGGATCTTGAATCAGGTAAGATTCGCACTTCGACGATTATCGATGACAATACGTTT
GATAAACGAGAGTTTGTGCTCGCCAAGCTCGTCATCCATCTGTATAACTCAAAAGAATGG
GTCCTTCCGACCGAGTTGATTGCCTTGCCGGAAGAAGACTATAAGTTGGCGATGCAAGCA
ATCACGCTATGCCGCAATGAACAATTTGACGGGGTCACGATCCCGAACGACTGATGACAC
CCTGTTTTGTTGGAAACAGGGTGTTTTTCGTCGAGCCATAGAGGAGGGAATTCCGTGTCA
CTCACCACATCGATGTTAACCATTTTACTGATGCTCATGTTGCTCATCATGATCACGCCA
CCGCTCTTGATTTTTTATCTGTGGCGGCGTGACCGGAACCAACGCGAACACTCCGTCCTC
CGGAACTTCCCGATTCTCGGAAAGTTGCGCTATATATTTGAGAAGATGGGACCCGAACTT
CGGCAATACTTGTTCCTGAATGACAATGAGGCGAAGCCGTTCTCACGGAATGATTATGAG
TCGGCCGTCATCGCAGGGAAGTATAAGTCGCGCATCATCGGATTCGGCTCGGAGCGAGAT
TTTGACGCGGGTGGGTTCTATCTTCAAAATGCATTGTACCCGACAAATCGGAACGAGTTA
CGAATCGACAATTCAACGAAAGTGTCGACATGGGTGTATGAACTCGATGAAGACAATCTG
TTCACCCGAAAAGAACATCTCGTCGAACGAGACATCTCCCCGTACTTATTAACAGAAGAA
GATACCGTCATCATAGGCGAACAGACGTGCCGGGAACCGTTCTACGTTCGGGGGCTTGTC
GGTCAGTCTGCCATGAGTTTCGGGTCGCTCGGAGACAGGGCCATCACAGCGCTTTCGATT
GGGCTCGGTCGTGCGGGTGGCACGTGGATGAATACTGGGGAGGGTGGACTATCCGACTAT
CATTTAAAAGGGGACGTCGATCTCATCTGTCAAATTGGACCGGCGCTCTTCGGTGTCCGG
GATGAAGACGGTAGGTTTTCAGTCGAGGCATTCAAACAAAAGAGTGACCTTCCGCAAGTG
AAAGCGTTCGAACTGAAACTTGCCCAAGGCGCGAAGACACGTGGTGGACATATCGACGGA
TCGAAAGTGACCGAGGAGATTGCCCGAATCCGTCGTGTACGAGTCGGGGAAACCATTGAC
AGCCCGAACCGCTTCTCTGAATTTCACACCCATGTGGAATTGTTGGCATTTGTTGAGAGG
TTACGTGAAATCGGTGGGAAGCCCGTCGGCATCAAACTTGTAGTTGGGAAGTTGCAAGAC
ATCGACTCGCTCGTCCGAGAGATGGCGAGATCTCAAATTGTACCTGACTTCATCACCATC
GACGGGAGTGAAGGGGGTACGGGTGCGACGTATCAAGAGCTTGCGGATACAGTCGGTTTA
CCGCTGAAGGCGGCGCTCCCTTACGTGCATCACCTTCTCATCGAGCACGGTTTGAGAGAC
CGAGTCAAACTGTTCGCCTCTGGGAAACTCATCACGGCGGATAAAGTCGCCATCGCACTC
GCGCTCGGCGCAGACCTCGTCAATATCGCTCGCGGACTTATGTTCAATGTCGGGTGCATT
CAGGCACAGGTTTGCCACACGAACCGCTGCCCGGTCGGTGTCGCAACGACCGATGCGAAA
CTGCAGCGTGCTCTCGTTGTCGACGAAAAGAGCTATCGGGTGACGAACTATATCATCTCG
CTTCGGGAAGGACTATACAATATGGCGGCTGCGGCAGGCGTTCGCTCGCCGACGGAACTG
TCACAAGAGCATGTGGTCTATCAGGAACCGGACGGCCAGATAAAATCGATTATAGACAGA
TATGATTAATACGATTTTATAGATTTTGTGATATAGATTTGAAACATTTGACGAACGGGA
ACACCTAATGGAACATCATTTTACTTAGGAGGGATCGAATGAAAGCCTTGTTTTTGAACT
GTACGTTAAAAGGTGGCGACATGACGTCGCATACGGAAGGGTTGATTCGTGATATCATCC
CGCACTTCGATGCGCTCGATGTTGAATCTGAGATCGTTCGAATCGTCGATTACAACGTCA
CGTTCGGTGTGACGGAAGATGAAGGGGATGGGGACGAGTGGCCACAGATTTTTGAAAAAG
TGAAGGCCGCGAACATTGTCGTGATCGGGACACCACTCTGGCTCGGGGAGAAGAGTAGCG
TCGCCACCCAAGTGATTGAACGTCTATACGGCGGTAGCGGGCTGACGAATAAATCGGGAC
AGGCCATCTACTACAACAAGGTCGGAGGAGTCGTCGTCACGGGGAATGAGGACGGGGCGA
AACACGCCTGTGCTTCGATTCTATATGGATTGTCCCACATCGGTTTCACCGTGCCGCCGA
ACGTCGATACTTATTGGGTCGGGGAAGCGGGACCGGGTGACTCGTACCTCGATGCTGGAC
GAGAAAATGAATTCACGAAGTCTCATGGCAAGACGATGGCATATAACCTCGTTCATTTTG
CGAGAATGCTTAAAAACCATCCCATTCCGGCAGAAGGGAATACGATGGAATGAATCAAGG
TCTCGACCGATGTTGGTCGAGACCTTGATGATTTACTCTTTCTTCTCCACCGCATGCCCA
CCAAACTCATTTCGTAATGCGGCAACGACTTTACCTGAGAACGTATCGTCTTGAAGCGAA
CGTTGACGCATCATAAGGGAGAGCGCGATGACGGGCGTCGGGACGTCGTACTCGAGTGCC
GTCTCGACCGTCCACTTGCCTTCACCGGACGCATGCATGACCCCACGGATGTCGTCGAGC
TTCGCATCTTTCGAGAAGGCACTCTCCGTCAGTTCCATGAGCCACGAGCGAATGACCGAG
CCGTGATTCCACACACGTGCGACATCTTCATAGTCATAGTCGAACGGACTCTTCTCAAGC
ACTTCGAACCCTTCTGCGATCGCCTGCATCATCCCATACTCAATCCCATTATGCACCATC
TTCAAAAAGTGACCACTTCCACTTGGTCCCGCATACAGATAACCGTGGTCGGTCGAGACG
TCTTGGAAGAGCTGTTCGATTTTTCCGAACGCTTCCAAGTCGCCTCCAATCATCGTACAC
GCTCCGTGACGGGCACCTTCCATCCCACCACTCGTCCCGACATCGAAGAAATAAATTAGT
TTTTCTTTAAAGTGCTCGGAACGTCGCATTGACTCCTTGTAGTTCGAGTTTCCTCCATCG
ATGACGATGTCACCTGGGGAGAGAAGATGGTGCAAGTCGTTCAAGACGTGCTCGGTCACG
TCACCCGCCGGCACCATCACCCAGACGACGCGAGGGGCCAGAAGCGTGGAAACGACCTCC
TGCAAAGAGTCTTTCGTCTCAAATTGACTCGTCGATACGTTTCCCGGGTCATACCCGACG
ACACGATGCCCATTGTCTGTCAAATTCAGAGCCAAATTGAGGCCCATTTTACCAAGTCCG
ATCATACCGATTTCCATTCGTTCCACCCCATTTGTAAGATTTAGTCCTCTATAGGGCATA
CCCGAAATAACGATTGCTCAAAAGGACAGGTTGCCCGAGATGTAGAATGATATAAGAGAA
GAAGTGATGAGAGGAGGGTGGCGATGTTTGAAAGTATGTTTCGACTGGCCGTGGACGTCA
GGCATCGATTCAAAGACCATCATATTAACGATTATAGTGCCACACTGGCGTTTTTTTGGT
TTTTAGCCATCTTTCCGACGTTTGTCGTCCTCTTCGCCGTGATGGCATGGTTTCAAATCG
ATGACGCGCTTCTCATCGAGCAGATTGAAACGCTCATTCCCGGTTCAAGTGTGCGTGAGC
TGTTATCTATCGTCTATGATGTGAGCGGAAACTTGAACGGCGGACTGTTATCGGTCAGTG
CCATCATCGCGTTTTGGTCCGCTTCGAACGGGACGGCACGACTCGTCAAGCTGACGGTGT
TCGCATATGGGGAGACGGAAGCGCGTGGCTATATCTTCCGACGGTTGATCGGGTTGCTCG
TGATTTTAGCAGGGAGTATCGGAGCGGTCATCTTGATCGTGTTTCATCTATTCGGTCAAG
AGTTTGTCGAACTGATTTATGCCCTCTATCCACAAGTTGAGGAATTCGACCGCTTGTCGA
CGGTGACGCGTTATACGGTCTCGACCATCATTTTGATCATCGCGTTCTCGCTCTTTTATA
AAATCGCGCCACAGCAGCGAGTGCGCTTCATCGAAACACTTCCCGGAGCCGTGTTTGCGG
TCATCTCGTGGCAATTGCTGTCGACCGGATACAGCGTCTATGTCGAACGTTTCTCGATTC
TCGGGGATACGTATGGCACGATCGGTGCGGTCATCCTGCTACAGATTTGGCTCTATCTGA
CGGCGGCGACGATGCTGATCGGGGCAGAAATCAATGCAGCCTGGCCCTACCATATGACCC
GTCAACCGATCCGGACCCATTTCCCATAACAAAAAAAGGGATATCGTGATTATTCTTTGT
GAACATGCTTTAAAACAACCCGTGGCATGGGAATAAACTAGTACTATTTCACGGAAGAAG
GTGTGGCCACATGGCGAAACATCGTAAACCATCAAAGTGGAAAATCGTACTAGGGGTTGT
AGCAGGCGTCATGGCCTTGGTGCTCATCACAGGTGGCGCGTTCGTCTGGTCAATGGTAAA
AGAAGTCGATGACACCGTCGCACAAGTGAATGACAACTTGAACATCAGCAAAGAGCGTAA
ACAGGTCGAGACCATTGAACGCAAAGAGTCGGTTTCCATTCTCTTGCTTGGAATCGACCG
ACGCGGGACCGAACAGGGACGAAGTGACTCGATCATCGTGCTGACACTCAATCCGGAACT
GGATGAAGGCGCGATGCTCTCGATTCCTCGGGATACATTGACCGAAATCGTTGGGAAAGG
GACGCGCGATAAGATCAATCATGCCTATGCGTTCGGTGGAGCCGAAATGGCTATGAATAC
GGTCGAGAATTTCCTCGACATCCCAATCGATTATGTCATCGAGACGGATATGGAGGCATT
CAGCGACGTGGTGGATGCACTCGGAGGCATCACGGTCATGAATAAATTCGCGTTCTCGAC
AGAAGATTACACGTTTCCCGTCGGTGAAGTGACGCTAGACGGAGAGGCGGCACTCGATTA
TACGCGGATGCGCTATAACGATCCAAACGGTGACTTCGGTCGTCAAGAACGTCAGCGGGA
TGTCGTCGCCGCCATCATTGAAAAAGGACGGACGGACTTCTCGCTCGACAAGGTCACTGC
CTTACTGGAGGTCGTCGGTGATCAGGCGAAGACGAATATCGAACTCAATGAATTCGTCTC
ATTGTCGACGGACTATATGAACGCGTTCCGCAATGCGAGTGTGTTACGGCTCGAGGGGGC
GGGTGGATTAGCGGGGGACGGGATCTATTACTGGAATCCGGATTCTACTTCGTTGAATGG
CGTTCAGGAAGAGTTGCAACGATTGATGGAGTAAGCTGTCTGACTCAAGTCGGACAGTTT
TTTTGTGTTTCAAAGGGGACGGAAAGTGGGAGAAATAAAGAGATGCCAAGGAGGGATGAG
TCATGAAATGGGAAGCGATTGAAGAGGTGCTTCACGAACTCGGGGAGACCTCACAAGAAA
AGTGGGAGCAGTTATTTGAAAAGTGGTCGGATCATCGTTGGCATGACCATGAGCGTCCGT
CTGAAAAAACAAACGTCTTGTTGATGGATGCCGGGTTTATTCTGACGGACGGTCGAGCGA
ACCTCGAGGCGCTCCATCAATGGTTAGCCGATCACGTCCAAACGACGGTGAGTGATCTTT
ATCTCGTCTCTATTTTCCCATATCAATCGAAACAACAGGACACGGCGATCGACTCGCGGG
TGCAACTATTCGAAGACTTAGGACGTTTCACCGACACGTTCGATTTGATTTACGAGATGA
CGCCTGAAGCATGGAATGAGGCGCAATTCGACCTTGTCACCGTAACGGATGAACTGATCG
AACGTCTAGCGTACGGAGCGACGAAAATCCGCGTCCATGTCGAGTCGTTTCGTGGAATGG
AGCCGGAACGAGTCAAACACATCCTCAAGCTGTGGCGGACGATCATGCATGCGTATAAGC
CTAATGCGCAACTGATTATCGCCAATGAGCGTGTGGATTCTGCCCTCATCTATGAGGCGG
AGGCGGACGTCGTCTGCCATTTCGACTTATCCAGCCATGTGATTTTAGCGTTTGCGCAGG
CAGATGTGACACGTTTGAGCGATTGGGCGAGTCAGGTGCATCCGCTGAGAGCCGATCAAA
CCTATTTCAACTTCCTCTCTTCGGCGGAACGTGATCCGTTTGAGAAAAATCTGATGGACA
CTAACCCAGATGTGATTCTCGCAGCCCACAGTGTATTGTTGTCGCTTCAAGGGATTCCGT
TGATTGATTACCGAACTTTATTTGGGGTGACGCAACCGATTGAACAAGAAGACCTCGTTC
GAGCGTTGAAGCGTGATCCAAATCGACTTCGTGTCTATGAAGGGATATTGAGTCAATTGA
ATGTGAAACGACTCCAACCTGCCTTTTCACCGTATACCGACCAAGAAATCGTACGTCTCG
ATCGCCGCGTATTCGCCGTCAAGCGGAAGCACCAAGAAGAGTCTCTCCTGTTATTGACGA
ACATGAGTGAAGAGACGGTACAGACGGATTGCGAAGGAACGAGTCTCTTTACAGAAGAAT
GGATGAGCCATGTGACGCTTCGCCCATATGAATACGTTTGGCTAAAACAAACACACACTG
GAGAGTGAATCCTCATGATTGATGTACATTGTCATTTGTTGCCTGAGGTAGACGACGGAC
CACGTACGATGGAAGCGTCCCTGCAACTCGCAAGGCGTGCAGTCGAAGAAGGGGTGACGT
CGATTGTCGTGACACCACACGCGTATCATCCGTACTTCGAGACGGAGCATCATGACATCA
CGAAAGAAGTCGCGCATCTACAACAACGACTCGATGAGGAACAGATTCCCTTGACCTTGT
ATGTCGGGCAAGAGATTCGAATCTTTGGGGAGTTGATTGATGCGCTCGAGTCTGGGGAGG
CACACTCGCTCGCCGGGTCCCGCTATGTGCTGGTGGAACTACCGAGTCAAAGTCTGCCTG
CTTATACGGAATCCTTGTTCTTTCAACTGCAGGCGGCTGGATACGTTCCAGTCATCGCGC
ATCCAGAGCGGAATCGAGAGTTTGCACTCCATCCCGAAAAATTGCACCATCTCGTATCAG
CAGGTGCGCTGTCGCAAGTGACGACAAGCAGTTTGACAGGGCAGTTCGGAAGACAGGTCC
GGGAGCTCGCGCTCACGTTCATCAGTAACGGGTTGAGTCACATCGTCGCCTCCGATGCCC
ATAACGTAGAACATCGTGATTTCAATTGGTTAGCAGCAAGACAGGAAGTCATCAACGAAC
TAGGAGAAGAGATGTGGCAACAGCACCTCCACTTTACGGAGGAGATGTTAGCGGATGAAC
CGATTTCGGTGAATCCTCCACGTTTACCTGAGAAAAACTGGCGAGGACGTTGGAAGTGGT
AAATCAATTGCCCGATGACGGGTTAGAAAGGTGATGGCATGAAACAAGCGACGATTCAAA
ACGCCAACGGCATGACACTATCCGCCATCGACTATGGCTGTGCGATGACGGAACTGACGG
CCCCGGACCGGAAAGGGAATTTCGACTCGGTCATCTTGAAGTATGGTGACGTCTCTCAAT
ACTTAGAAAACCCGGTCTATCTCGGGTCGGTCGTCGGACGGATTGCCGGACGGATTCGTG
ACGCAGAGATCGAAGGTGTCGCCTTGACCCCAAGCGAGGCGCCCCACCATATTCACGGAG
GCGACAAAGGCATCACGGCCCGTCACTGGGAGATGGACGCCGACGAACAGTGCATCCAGT
TCACGTATCTCAGTCCGGACGGGGAAGAAGGATACCCGGGGAACGTCTTCTTTAAAGTAT
TGTATGAACTGACGGATGACAATGAACTGATTATCACGATGACAGCGGAGACGGACCAAC
GGACGTGGATTAACTTAAACCATCATAACTACTTCAATCTCGGCGGACGCCCGACCATCC
ACGACCATGAACTGACGCTACCAGCCGATTCAGTCGGGGTGCTCAATGCGGAGTCGCTGC
CGACAGGAGCGTTGCGGGATGTGGGCGGGACGCCGTTCGACTTCCGAGACGGAAAACCGG
TCCGAGAGGCGCTCGTGTCGGGAGACGAGGCGATTGAACGGGCGAGCGGTCTCGATCATC
CGTTTATCTTGAAGGATGAACCGATTCGATTGCATGACCCGGTGAGCGGACGGACGATGA
CGGTCGAAACGAATCAACCCGTCATGGTCGTTTATACAGGGAATTTCTTGAGTGAAGAGA
CACCCGTGACGCTCAATGGTCGACAAAAACATAGCGCGATTTGTCTCGAGGCACAGGCGT
TCCCGGACGCCCCGAATCATCCGGACATCGCGACCTCCATCGAACTGAAACCGGGTGAGC
TCTATCACTCGCGGACGGTGTATCGGTTTGGGGTGGAATAAATCCATCACTACCATTCAA
AAAGGAGGCAACCGATTTAAGTCGGTTGCCTCCTTTTTAATCAAGATTTAGTAGTTTGAA
CAGGAGTAGTGACGTCCGCCCCGTTCGTCGCAATCACTTGCTTATACCAATCGAAGCTCT
TTTTCTTGGAACGTGTGAGCGTCCCGTTGCCTTCATTGTCTTTATCGACATAGATGAAGC
CGTAGCGTTTCTTCATCTCACCGGTCGACGCACTCACCAAGTCAATCGGACCCCAGCTTG
TGTAGCCGATGATCTCGACACCGTCCTTGATAGCCTCGTGCATCTGTTCGATATGTTTCG
CCATATAGTCGATGCGATAATCGTCTTCGACATATCCAGTCGCATCCGGTGTATCGACGG
CACCGAGTCCGTTCTCGACGACGAATAGCGGCTTTTGATAGCGGTCATACAGTTGGTTCG
CCGTGATCCGGAAACCGGTCGGGTCAATTGTCCAGCCCCATTCCGATTTCTCGAGAAACG
GATTCTCAAGTGAACTGAAAATGTTTCCTTCGGTCGACTGATTTATCTCTGGATCCGTAC
TCGTCGTCCGACTTGAATAATAGCTGAAGCCGATGTAGTCGACCGTATGCTCTTTCAACA
GTTCGAGGTCACCTTCTTCTATCTGAAGCGTAATACCTTGCTCCTCGAGATATCGTTTGG
CATATCCCGGGTACTCTCCACGTGATTGGACGTCGATGAAGAAGAACGATTCACGGTCTT
TGTCCATTGCATCTAACACATCATTCGGGTTACACGAATAGGCATATGTTTGACCAGCAG
CAAGCATACAACCCACCTGTAGATCAAGATTGATTTCGTGGGCTGCTTTGACGGCTTTCG
CACTCGCGACGAGTTGATGATGGGCCGCCTGATATTTCACTTGTTGCTTGTCTTCTCCGT
CCCCGAACACGATGCCCGCTCCAATGAATGGGAGGTGGAGTAGCATATTGATCTCGTTGA
ACGTCATCCAATACTTCACTTTACCGTTGTAGCGGGTGAAGAGGGTCTTCGCATATGTCT
CGAAGAAGTCGACGACTCGTCGATTGCGCCAGCTTCCATATTTTTTGATCAAGCTGACAG
GTACATCGAAGTGAGCGATTGTCACGACCGGTTCAATCCCATGTTTTAATAGTTCATCGA
AGACATCATCATAAAACTGCAAACCTTCCTCGTTCGGCTCCACGTCATCTCCGTTCGGGA
AGATTCTTGACCATGCGATCGAGAGGCGAAGCGCCTTGAATCCCATCTCAGCGAATAAAG
CGATGTCTTCTTTGTAGCGATGGAAAAAATCAATCGCTTCATGCGAAGGATAAAACTCTC
CGGGTATAGGTTCTAATGATGGCAATTCTCCAAACATGACATCGAAGCGTTTTTTACCCG
TCGGCAACAAGTCGACGGTAGTTAAACCTTTTCCCCCTTCTGCATAAGCGCCTTCTGCTT
GGTTGGCGGCAATGGCGCCACCCCATAAAAATCCTTTTGGAAAACTCATCGTATCCACAC
TTTCTATATTAGTGGGAGGAAAAATCCTCCCACTTGATTCATTAGATGATGAAAATCGGA
TCGCCCGTCTGGACATGTGAGGCGTAGTTTGGTGAGAGTGCTTTTCGGTTCGTGACAATC
ACAGGTGTCGTCAACGCACGACCTGATTGCTTGATCGCGTCGATATCGAAATCGATCAGC
AGTTGTCCTTTTTCGACAAATTCACCTTGTGTGACGTGTGCTTTGAAATGCTTCCCTTCT
AGTTGAACGGTATCCATACCGATATGGATCAGGATTTCAGCCCCTGATTCCGTTGTGATC
CCGATGGCATGATGTGTCGGGAAGAGGGCAGACACGGTACCGGAAATCGGAGCGATCAGT
TTCCCTTCCGTCGGTTCGATGGCAACACCTTGACCGAGTGAACCAGATGAGAAGGCGACA
TCCGAGATATCTTTCAAACGGACGACAGTTCCTTGAAGCGGGCTAACGACTTGTTCCTGA
CTGACAGTTGTCGCAGATACTTCTTTGGCGACCGTTGTAACTTCTGATTGTGGTGTCGCG
GTTGCTGCTTGATTGACACCGCCAAAGAGGTAAGTCAAGACGAACCCGACGATGAAAGCA
ACGGCCGTTCCGATGAGTGAACCATAAAAACCAGTTGTGATGCCTTCAGGCGAAATGGTG
GACGGATAGCCGAAGACACCGAGCCCCCCGATGATATAAGTTTGTGTACCCATGACACCC
ATGATTCCACCACCGACAGCACCACCGATACAGCTCATGATGAACGGTTTTTTGAGGGGG
AGCGTCACCCCATAAATAGCGGGTTCGGTCACACCGAAGATACCTGAAATGAAGGACGGT
ATCGTGAGCGTTTTAATCTTTTGATTTTTAATTTTGAAGAAGACTGCGAGCACGGCACCG
ATTTGTGCGAACGATGCTGCAAACACAAGTGCGAGAATCGGGTCAGCCCCGAGTGACGTC
AAGTTGTTGATGGCGACCGGGACAAGCCCCCAATGAAGACCGAAGATGACGAACACTTGC
CAAAATCCACCGAGGAAAATACCGGCGACGAGCGGGCTCAAGTTATATACAGCGACCGTG
GCGCTACCGAGAAGCATCCCTGCCCAAGTCGCGATTGGTCCAATCAAGATGAATGTGAGT
GGTACGACAATCAACAAAGTGAGTAGTGGAACGATGAACATTTTGATGACGTCGGGAATG
ATCGTCTTCAAGAACTTCTCGAGTTTTGCTGCAAAGAATGCCGCGATAATAATTGGAATG
ACGGAAGTCGAGTACGTCATCAAGATGACAGGAACACCGAGGAACGTGATATGAATCGGT
GACTCGAACATGGTTCCAGCAAAGACCGTATAGAGAGGATCTCCAGCCGTCAGCGTCGAT
AAGGTCGGATAGACGAGTGACGCCCCGATGGCCATACCAATAAACGGACTTCCTCCGAAT
TTCTTAATGGCCGTATAGCCGAGGAAAATCGGGAAGAAGTAGAACAGCGAATCCCCGATG
GCATTCAACAATTGATACGTACCTGACGTATTGTCGAGCCAACCGAGTGCGACGAACAGG
GCGTTGAATCCTTTGATCATCCCGGTCGCTGCTAAGACGCCGAGCACAGGAGTGAAGATG
CTAGAGATGATATCGATAAAACGGCTGAACAACGATCCCTTTGGAGCGTTCTCTTCTTCA
ATTGGAGACTGTTGTTGGAATCCGCCGACCTCGACGACGGCTTTATACACTTCCGGTACA
TGATTCCCGATGACTACTTGGTATTGACCACCGCTCTTCATGACCGTGACGACCCCATCC
ATGTTTTTGATGGTTTCAGTATCTGCTTTTTGTTCATCCTTTAATTTGAAACGCAAACGG
GTGATACAGTGGACGACGCTATTGACGTTCTCTTTCCCGCCAACATGTTGAATAATATCG
CGTGCGAGCTGTTCATATTTCATGTCCGTTCCCTTCCTTTTCCCATAATTTTGGTTTGCG
TCAAATAAAAAACCTGACCCGTGTCAAATGAAGAACGTGAAATCACGTCATTCATCCGAC
TCGAGTCAGGTTATGCCCACTAAAGGTAACATTCCTGCGCAGGATACCGTTCAGTTGTTA
TTTGATAATTGAAATGTAGCATGCAACAATTCAAAATGTCAACGCTTACATTTTACTTTT
TTTGTTTTTCGACCCTCCCTACAACGTAAAAGAAGAAAGCGGAACGGCATCATGACATGA
TGTTGCGAAAAAATGATAAATCCTTCTTTCCAATTATCAAGATGAAGGGGGTAAGAAGGT
ACTACAGTTAACCTGCGCCTGATTTCGGTCATTTAATCTGTCTTTAGGGAGGAAACCAAC
ATGAAGGAACAAACGACGATCGTGGGCGATCTCGTGGAAGTTCTCAAGAAAAGTAAGAAA
TGGATGTTCGTGAGTATGGTTCTCGTCGGACTCTTAGCTTACTATGTGAGCACTTCATTC
ATCCAGCCGAAATATGAGGCGTCCACACAAGTGCTACTCGTTACACAACAAGAAGACAAC
CGCGTAGACAGTTCGGAAGTGTTATCCTCGCTCTCACTCGTCAATACGTATCGCGTCATC
ATGAAGAGCCCGGCTGTTCTTGAAAAAGTCAAAGAACAGGTGCCGAGCGCACCAGACCCG
CTCTCAGATGCGCTCACCGTAGAAAGTGAAGAGGAATCGCAAGTCATCAATGTGTTCGTC
ACCGCGAACGATCCGGTCGTGGCAGCGGAAACGGCCAATGTGATCAGTGAAGTGTTCGTT
TCTGAAATCCCGGATTTGATGAACATCGACAACGTTCGAATTTTATCTCCAGCCGAAATT
CCGGAAGCTCCTGTCTCACCGAACGTGCTGCTCAACACGGCAATCGGTCTATTCGCCGGA
TTCTTGTTAGGTGGATTCATCGGTCTATTACGCCACGTCTTTGATAAACGCATCCGGAAC
GAGCAAGAAGCGGAACGGTTGCTGGACTTGCCGGTCATCGGGTCGATTCCGACAATCGAA
CGACGGGATTTGAAAACGAAAAATGTGAAGGAAGCGACACCCCAAGTGAAAGGAGACGTT
TCGCATGTTCGGTCGAAAAAAGAACGCCAATCGTCTTGATTATAAAAAACGGGATCTCGT
CACATTGGCGAATCCGAAGTCACGGATTTCTGAACAATATCGGACGATTCGGACCAATCT
GGAGTTCACGTCCGTCGGTCATAAGTTACAGATGATCACCATCACATCCGCCTCGTCCGG
GGAAGGGAAGTCGACCACGGCGGCGAACCTAGGGGTCGTCTATGCGCAACTCGGAAAAAA
TGTCGTCATCATCGATTGTGATATGCGCAAACCGACGGCACACCAAACATTTCAGTTGTC
AGCACATGCGGGACTGTCTACCGTATTGGCCGGTCGGGTCACCCTCGAACATGCGCTTCA
AAAAACGGATATCCCGCGCCTGACTTTGCTTGCGGCCGGTCCAATTCCACCGAATCCGAC
CGAACTGATCGCCTCGTCACGCATGACGGACCTCCTGAGTGAGTTGCGTGAGCAGTTTGA
TATCGTGATCGTCGATACGCCTCCGATGATGCACGTCGCCGATGCACGACTGTTGGCCAA
CGTATCCGACGGGACAATTCTCGTGATTGGCTGCGAGAACTCAGATCGTCAGCTCGTCCT
GAAGGCGAAAGAGCAACTCGAGCGGACCGGATCGCAACTTCTTGGACTTGTCCTCAACAA
GCGTTCTTCTCGTAATACGAACACCTACTACGCATACGAGTGAGGTGTCGGACATGAATA
TTCTTCACATCAATGCCATCAACGAAGTGAAAAGCACCGGTCGGATGTGTAAAGAGCTCG
CATCCGTTCATGCCTCTTATGGACACCACGTCCGAATCGCCCATGCGACCGGACCAGTGA
CCGAGAAAAGTGTGGTGGTTGGTCAGGCGTGGGAAACGAAACGGCATGCCCTCCATGCCC
GCGTGACGGGGCGTCAAGGTTATACGTCCAAACGGTCGACCGCTGACTTGATTGCCTTCA
TGGACAGCTTTCGACCGGACGTGGTTCACCTTCATAATCTTCACGCCAATTACCTTCATC
TTCAGACGTTGTTTGAGTATTTGGCGAAAAGGGACATCGCCACCGTCATGACGCTCCATG
ACTGCTGGCTATTCACCGGGAAATGTACCCACTACACGGCGGTCGGGTGTGAGCGCTGGA
AGGACGGATGTGGACAGTGCCCGCTCTTAAAAAAGGACATCCCGAGCTGGTTTTTAGACC
GGACCGGAGAGATGTTGGCGGACAAGCGACAATGGTTCGATGCCATCCCTCGCTTGGCAG
TAGTCGGAGTGTCGGATTGGATCACGATGGAAGCCCACTTCTCGATTTTGCAACATGCGT
CCATCATTCGTCGTATCCACAACTGGGTCGATTTGGAGACGTTCACGCCGAAAGAGCCAG
GCCCACTTCGGGCACGCCTCGGGTTGACGGGACAACACATTCTTCTCGGCGTGGCGAGCC
ATTGGACCGAGGCGAAAGGACTGTCTGCCTTCATGGAGTTGGCCAAGGCCAGACCGTCCG
ACCAAATCGTCTTAGTCGGACAGATGCAAGAACAACATGACCTGCCGGCGAATGTGCTTC
ACATTCAAGAGACACATGACCCGAGCGAATTGGCTTCGTACTATGCCGCGGCAGACGTCT
TGTTGAACCTGTCAGAGGAAGAGTCATTTGGAAACGTGACGGCAGAGGCGCTCGCATGCG
GCACGCCAGTCCTCGTCCTCGATTCCACGGCCAGTCCGGAACTCGTGACCGAACGGACCG
GCGTCGTCGTCGCCACACGATCGGTCAACGATGTGATGGACGGACTCGATCGTCTCCATC
ACGCCTCGATCTCACGAATCGCTTGTGCGAACGAAGCGCGTCAACGGTTCGACTTATTCG
AACGGGCGGAGGATTACCTGCACGTGTACGAGGAGCTGCAAACCGAGAAAGTGAGGAACG
CCTTATGACACCACTCGTATCCATCATCATCCCAGTCTATAACGGGAGCGATTATTTACG
AACATGTATCGACAGCGCCTTGGCCCAGACGCATCCTGCGATTGAAGTGATTGTCGTCAA
CGACGGCTCGACCGATGAGGGAAAGACGGCGGCGATTGCCACAAGTTACGGCAAGCAAAT
TCGCTACGTGGAAAAGGAGAATGGGGGCGTCTCGAGTGCATTGAATCGTGGAATTGAAGA
GATGAGCGGAGACTACTTCTCCTGGCTCAGCCACGATGACGTGTATGCGCCGACAAAGAT
CGAACGACAGCTCGATGTGATGCGCGAGCAACATCTCCCGATGAATCAGACGATCGTCGT
GACAGGGACGGCGTTCATTGACGAAAAGGGGGAGGCGATTCGACGGGTGCAACGGAAAGT
GAGCGGATTCTATTCGAGTCAGGACATGTTCCGTCACTTATTGTTGTCGTCGACTTTGAA
CGGATGCGCGCTTTTGATTCCGCGACGAGCGTTCGAACATCGGCGTTTTTCGTTAGAGGA
CCGCTTCATTCAAGACTGGATCTGCTGGGTCGAGTTGGCGCTCGATGGGTTCGACTTTTA
CGTGATGCGTGAGCCGCTCGTCTATTCACGGATTCACGGCGAGCAACAGACGAAAAAAAT
CGCACATCGAGCCACGATGGAATCGAATCGCTATCTGAAGCGGCTACTCCAGGACGTCGA
GGTGCGTGATAACGGAGAGAAATTGACCACTATCATTCTGAAGCACACGTTCAAAGAAAA
TGCGGCGGACGTACGGGAACAGTACTTAACGACACATGATGTGACTCGTTACTTTGGACC
GCTGGAATATCAGTGGCTCCGATGGAACGGCATCTTGTTTTCAAACCTGCTGTCTCTATA
TCGGGGGATGACGAACCTGATCTATCGGTAGAAAGGAGGGATGGAGATGACGATCTATTT
AGTCAATATGGCGCTGTTGGTCGGTTGGGCACTGCTCTTGATGCGTCATGACATTCCGAG
TCGACGCGGTTGGTTCGTCTCATTTGCCACGATTCAATGGATTGTCTTGTCCGGTCTTCG
AGATATCTCGGTCGGAGACGATACAGCCCAATATAAGGCGCTCTTCCTTCAATCTCAAGC
CCTACCGCTTCATACGTTCACGGATCGCTTCTTTCAAATTCTATTCACGGAAAGTGAGGA
TCCGGGGTATTACTTGTTCCAGCGTCTTTTGCAATACGTGATCACGGACTATCAAGTGTA
TCTCGTAATCGTGGCGATGATTTTCATGATTCCGCTCGGCTATTTCATTTACAAATATTC
AAGCGAGGCACTCATCAGCTTTCTTCTCTTCTCGGTCTTGTTTTACGAATTTTTCGCCGT
CACGGGACTACGTCAAACGATCGCGACGGCACTCGTCGTGCTCGTCGGTTATCACTTCGT
CCGTGCTCGTAAACTCGGGTGGTTCCTCCTCATCGTATTTGTAGCCATGACCATTCATAA
GTCGGCGCTCATCTTCCTCCCGTTCTACTTTTTAGCGAACAAGCAACTGACCAAGGCGTA
TGTGATGACGATGTTCGGGGTCATCGTCGGATTGTTCGTCTTTCGGAATCCATTCTTCGA
CCTGCTCGTCCAAGTGTCTGGTTACGATACGTACAGCGCCATGGACGGCGCCGGGGCGAT
CAACTTCAGTCTGATGTTGCTCTCCGTCCTCTTCGTAGCATTATGGCGAAAAGATCAAAT
TCTAGCGAACAATCCATCTGCCATCCATTTCTTCAATGCGCTGTTACTCGCCGCCTGTCT
CTTGCCGTTGACGTTCTTGAACCCATCCATGATGAGGCTCGTCCAATACTTCTCGCTCTT
CCTGCTGTTGATGATTCCGGAGATTGTCGGCACGTTCGAGCGGCGGGAACGACTCGTCGT
CTATTACTCGGCGGTCATGTTGCTCGGTCTCTTGTTCATTCGCGAAGCGCCGGTGTATTC
GTTCTTTTGGTAACACGAGGAGGTGAAGCATATGTCGACACGCATGACGCTAGACGAGGC
AGCCAGTAACCGCAAAATCAAGATCGGGGCGGTCATGTCCTACACGCAAATCTTTTTCGG
CATCTTATCCGGTCTCATCTATACGCCGTGGATGATTCATGAGATCGGGCAGGCGAGTTA
CGGGTTGTATATGCTGACCATCTCGCTCATCAGTATGTTTGCGATGGACTTCGGGCTCGA
TGCGGCCGTCTCACGATTCATGAGCAAGTATATGGCGGAGGGGGACCACGAGCGGGCAGG
ACGATTTTTAGGCATCGCCTATAAACTGTTCATCGCCATCTCGCTCGTCCTCTTCCTCAT
CCTCACCGTCGTCTACTTCTTCTTGGACTCGATTTACTCGAGTTTGACGGCGACCGAGCT
CGAACAGTTGAAAGTCCTCTATGTGATCGCGGGACTGTTCATCGTCGTCTCGTTCCCGAC
GAAGCCATTCTCTGGCATTCTCGTATCCCATGAACAATTCCTCTTCTCGAGTGCCCTGCA
TCTCGCTGAGAAGGTCGGGACGGTCGCTTTGATGGTCACCGCGCTTCTTCTCGGCTATGG
GTTGTATGCCCTCGTCATCGTCAATGCGTTGGTCGGCACCATCGTCTTACTCATCGAGTA
CGTCTTCATTCGGCGCAAGACTCTCGTCCGTGCCAACTTTCAGAATCGAGAGAAGGGGAT
TTATCGGGACATCTTTAGCTTCACGTCCTGGAGCACGATCACGCTCGTCGCCCAACGCTT
CGTGTTGAACATCACCCCGAGCCTACTGGGGATTCTAGCAGGCAGTGCCTCGATTGCCCT
CTTTTCCGTCGGGATGGTCATCGAAGGGTATGTCTGGACCATCGCGGCCTCGCTCGGTTA
CTTATTCCTTCCGAAGGTCAGTCGGATGTTGTCCCGAAACGATCGTGAGGCCATCGGGTA
CCTCTTCGTCCGCATCGGCCGGATTCAACTGTATATCGTCGGACTCATCCTCGCCTCGTT
TTTCATCCTCGGTCGCGAGTTCATGCACCTATGGGTCGGACCAGACTTCACCGACTCCTA
CGTCATCGCCCTTCTCTTGATTGCACCGAGTGTGATCACGTTGACGCAAGACATCGGCAA
TACGACACTCATTGCCGAGAACAAAGTGAAGTATCGGGCGTTCGCTGCCCTCATCGTGGC
CGCCATCAGTATGACACTCTCACCACTGTTGATTCCACACTTTGGTCCGATCGGTGCGGC
CATCGCCATTTGTATCGGCAACATCGTCGGACTCGTCTTCTATATGAACGTGATTTACCA
TCGGGTCCTCGGTCTCGACATCCTCGACTTTTTCCGCAAGTGCCATCTGAAGCTCTTGCC
CGGTATTCTCCTGTACACGCTCATCGGCTGGGGGATCCAGTTCTTCTTCCCGTCCTCGAA
TTGGTTCGGCTTCGGGGTGAAGGGAATCGTGCTCATCAGTATTTACGCCGTAATCATGTG
GGGACTCGCATTTGATGAGACGGAGAAAACCATGTTCCGCCAAGTGTTCGCTCAATTGAA
ACTACGCATCCTATCCATTCACCACACATCCTAGGAGGGAACAAGATGAAACGACTCAAG
GTTATGACGATTGTTGGGACCAGACCCGAAATCATTCGATTGTCCGCCGTGATGGCACGT
CTCGAAGCCTCCGAGGCAATCGATCATGTGCTCGTTCATACGGGACAAAACTATGACTAT
GAATTGAATGAGATTTTCTTTGAAGACTTCGGACTCCGGACACCGGATTATGTGTTAGAC
GCCTCGGCGGATGGTCCGATGGCGACGATTGGGAATATCCTCATCACCATCGATCCCGTG
CTCGCATCTGTTCGTCCGGACGCGGTCTTGTTACTCGGGGACACGAACAGCTGTCTCGCA
GCCATCGCCGCAAAACGCCACCACATCCCCATCTTTCACATGGAGGCGGGGAATCGTTGT
TTTGACGAACGGGTCCCGGAGGAAACGAATCGTCGCATCGTCGACCATATCGCCGACATC
AACCTGACCTATAGCGATATCGCACGCGAGTATCTACTTCGTGAAGGGTTACCGGCGGAC
CGCATCATCAAGACGGGGAGCCCGATGTACGAGGTACTCCACCGTCAACGGGATAAGATC
GAGCGGTCAGACGTGCTCGAGCAGCTCGACTTGGAGCGAGATGCCTATTTCGTCGTATCG
GCCCATCGCGATGAAAACATCAGTGATGACGAGAACTTCTTCGATCTCGTCGACACGCTC
AATGCGGTCGCGACCACGTACCAGCTTCCACTCATCGTCAGCACCCACCCCCGGACGGCA
AAACGTATTCGTGAGAGCGGGGTGCGTCTCCATCCGAACATTCGTACCCTCAAACCGCTC
GGCTTCAGTGACTACGTCCACCTGCAACTCCATGCGAAGGCCGTGTTGTCGGACAGCGGC
ACGATTAGTGAAGAGAGTTCGATTCTTGGAATCAAAGGATTGAATATCCGCCAAGCGCAT
GAACGTCCGGAGGCGATGGAGGAAGGGGCGGCGATGATGGTCGGATTGAAGCGGGAGCGA
GTGCTGCAGGCGCTTCGAATCTTAGAAGAGACGGATGGCTCGATGCGACTCGTGAGCGAT
TACGCCATGCCGAACGTCTCTGATAAGGTGCTGCGCATCTTGTTGTCCTACACGGACTAT
GTGATGCGAGAGGTGTGGAAACAGCACACGGTGTCGACCGAGAAGAAAGAGGTGTGAGCC
ATGGACTATATGACGTTCAAACGAATCTTCGACGGGACGCTCAGCGGAGTGGCGCTCCTT
CTTCTCGCACCGTTCCTGCTCCTCATCGCCCTCTTGATCAAAATCGATTCGCCGGGTCCC
GTTTTCTTCAAACAAAAGCGCATCGGGTTACGGGAGACACGCTTTTGGATGTATAAGTTC
CGGACGATGCATCAGGACACCCCGAACGATGTCCCGACACATCTGTTTAACGACTCCACG
AAACACATCACGCGCGTCGGGGCGTTTCTTCGCAAGACGAGTCTCGATGAATTGCCACAG
CTCGTCAACATTTTAAAAGGCGAGATGGCCATCGTCGGACCGAGACCCGCACTGTGGAAT
CAAGATGACTTGGTCGAGGCCCGTCGACAAGTGGGCGCGACAGAAGCGCTACCGGGGCTG
ACCGGGTGGGCACAGGTGAAGGGTCGAGATGAGCTTCCGATTGAGGTGAAGGCGAAACTT
GACGGGGAGTACGTGCGCCAGATGAGCTTTTGGTTCGACCTGCGCTGTATCGCCTTGACC
GTTCGGAACGTCTTGCTCCGGGAAGGAATCGTGGAAGGGGCACCCCCACCGAGCCCGTTG
TCTGAAGAAAAGAAGATGATGCATGTTGCGAAAAAATGATAACGGTTTCCATTAAGTTAC
CAATTTAAGTGAGACCAACCGGGTAAATGATGACATACCGCTCTTCCTACATCTGAGACT
AGACATCTACGAAAGGAGCCTTCTTATGTTTTCCAACAAAACATTGCTCATCACGGGTGG
GACGGGATCGTTCGGCAATGCCGTGATGGAGCGATTCCTCGATACGAACATCAAAGAGAT
TCGCATCTTTTCACGGGATGAGAAGAAACAAGAAGACATTCGCAACCGCTATCATCATGA
CAAGTTAAAATTCTACATTGGTGATGTAAGGGACCCGAACAGCGTCAAAAATGCCATGTA
CGGCGTCGATTACGTCTTCCATGCGGCGGCACTGAAGCAAGTTCCCTCGTGTGAGTTTTT
CCCGATCGAGGCGGTGAAGACGAATATTCTCGGTACGGAAAATGTTTTGAATGCCGCCGT
CGAAGCGGGTGTGGAGAAGGTCATCTGTCTCTCGACGGATAAGGCGGCCTACCCGATCAA
TGCGATGGGGATCTCCAAAGCGATGATGGAAAAAGTCTTCGTCGCCAAGGCCCGTGCGGT
CGGACCAGACCGGACGCTCATCTGCGGGACCCGTTACGGGAACGTGATGGCCTCGCGTGG
GTCGGTCATCCCATTATTCGTGGAACAGATTAAAAGAGGGGAACCGCTCACCGTGACCGA
TCCGCTCATGACGCGTTTCTTGATGAGCCTGGCCGATGCGGTCGAGCTCGTCGTCTTCGC
ATTCCATCATGCGCATGCCGGTGACATCATGGTCCAAAAATCACCTGCCTCGACGATTGG
TGTACTCGCCGAAGCGGTGAAGCAACTGTTCGGGGTCGATCTTCCCATCAAAGTCATCGG
GACCCGCCACGGCGAGAAAGCGTTCGAGACGTTGATGACCCGGGAAGAGAAAGTCGTCTC
CGAAGACATGGGTGGATTCTTCCGCGTCCCGGCCGACAATCGAGACTTGAACTACGAGAA
GTACTTCAGTGAAGGCAGCCAGGAACTGACGGCTCAAGGGGAGTACAACTCGAACAATAC
GAGACAGCTCGATGTGGAGGAAGTGAAGGAACTCTTGTTGACATTACCTTACATCCAGGA
AGAACTCGCGAAATGGACAATTCCCGCTTCCGCGAAACGAATCGGGTGAGCGTGATGACC
AGACAACGACTCGTCTTCTTATCCAACATCGCTTCCCCGTATCAAGTAAAATTCGCTGAC
GTGCTTCAAAAGCACGTTGATACCGAGTTTTGGTTTTATAAACAAATCACCGATCAGCGA
CCTGACTGGTGGATTATCCCACTAGGTAAACGCTGTCGCGTCTTGAGAGGATCGTATTTC
TCGAAAAAGACGAACTATCTCTCGTTCGACGTCTTTCTCCAACTCATCCGATTTCGACCG
CATATCTTGCTACTAGCCGGCTTCACCCCGTTCCATGCCCTGCTCTTACAAATCGTCAAA
CTGTTCGGGGTGCGCGTCGTCGTCATGAGTGAACCGATTCGAAACGTACGGGGCGAGACG
AGCGGCGAATCGACGTTATTGACAAGAGAGAACGGCTTGCACAAGACGACGCGGATTCAT
CGATTGTTCAAGCGGACCGATTTGATTTTTGGAATGGGGAACGTCGCACGTGATCAATTT
ATCAAGGAACTCGGCTTTCCTTCCGAACAAGTCGTCTCGGCACCCTATCCGATCGATATC
GAGACGCACATGTCGCACCCGTTACGTCAGAAAGGACCAAACGACTCGATTCATCTGTTG
TTTGCCAATCGCTTAGTTGAACGTTATCAACCGCTCGTCGCCTTAGAAGCGTATCGAATC
TTGAAAGAAGAATATCCGAATCTTTCCATGTCGCTCAATCGCGACGGACACCTCGCGGAT
GCATGTCGACGATATATCGAAGACGAGCAGTTGAAGGATGTCACGTTCCTTGACGAAATC
GAGTCGTGGGACGGATTGAATCTCGTTTACCGGAGTTCAGATATTCTCGTGTTACCGGCG
ACTTATTCGAATGGGAACATCAGCATCATTGAAGCCTGCGCGTCGGGGATGGGAATCGTC
GTCAGCCATGACGTCAACAACGTCGCGCGTCATCTTCACGAAGGAATCAATTGTTACAAG
TGCGAACCGACCGTGGCATCGCTCGTGACCGAACTGAAACACTATCTCGACCATCCCGAA
CGATTGACAACCCACGGACAGCAATCGAAAGAACTCGTGACGCCAAGATTGAACGCCAAC
ACGGCTGCCGTCTATGTCGATTTACTCCAACCACTTTATCGCAAAGGAGATTCTCACCAT
GCTGAAGCTGCTGTTGCTCGGGGGAGCGATGCATCAAGTTCCCATCATCCAAAAAGCGAA
ACAACAAGGGATATCCACCGTCCTCTGTGACTATCTACCGGATAATCCAGGTCGCCTCGT
GGCCGATCGCTATTACTGTACGAGCACCCTTGATCGGGAGGCAGTCCTCGCCATCGCGAG
AGAAGAAGGCATCGATGGGATTGTCGCCTATGCGTCCGACCCGGCGGCGCGAACGGCCGC
CTATGTTGGAGAAGCGCTCGGGTTAGTGACGAACTCACTTGAAACGGTCGAAACGTTGAC
GAATAAAGCGAAGTTTCGGACATTCCTACAGCGACATGGATTTGCCGTCCCGAAAACCTT
TGCGTTCACCGACGTGGAAACGGCGGTCGAGACGTTACGGGAGCGAACAGGTGATTACAT
CATCAAACCGGCCGACGCCTCCGGGAGTAAAGGGGTCAACAAATGGAGTCGTGGGAAGGG
GATTGCGCAGCTTCGCCACCATCTCCGAGTGGCATTTACGATGTCATTCAATCAGGAAGT
GGTCGTGGAGGAGTTCATTACGCGAGACGGCTATCAATTAGCAGGTGATGGATTTGTCGT
CAACGGGGAGTTAGTGTTTCGCTGTTTCGGAAACGGACACTTTAACGTGAACGGAGTCAA
CCCGTTCGCCCCGATCAGTGCGAGTTTTCCGAGTGTGCATCCGCCTCACGTGCTTGAGCG
AGTCCATCAGACGTTGCAACGTATGTTGACTGAAGTCGGCTTCAAGCAAGGAGCGTTCAA
CTTCGACGTCTTCGTCAAAGGAGAAGACGTCTATCTGATGGATATTGGTCCACGGAACGG
AGGGAATTACATCCCACAAATCATCGAACAAGCGACAGGCGTCGACTTGGTTCAGGCGAC
GATTGATGTCGCACTCGGGATGCCGGTGACGCTCGAGATGAAACCGGTCACCGTACCGTC
CGCTTATTTCATCGTCAGCAGTCAAGAAACGGGGCAGTTCATGGGTGTCCATTTCGATGA
GGACGCATATACGATTCGACAAGCGAACATCTATTACAACGTCGGAGATGTGGTCCCTCG
CTTCGAAGGGGCAAATCAAGCGCTCGGTAGTTTGATTCTGGAGTTTGAAGACGTCGAGAC
GATGCTTCGACTCGTCGAACATCCCGGGCGATGGCTGACCTTACACATCAAGTCAACCGA
AGAAACGGAGGGAGAATCATGGACATCGTCGTCACCGGTGCGAACGGTTTTTTAGGCAGA
CACCTCGTTCACGCCTTGGAGCGGGCTGGGCATCTCGTCCTCCCGATCACCCGTTCGACC
TCATTCATGGAACGAAGCAGCTATCTGCGTCGAGCGGACGCCGTCTATCATGTGGCCGGA
GTGAACCGTCCCGAACGAGTCGAAGAATTCACGACGGGAAACGTCGACTTGACCGAGGCG
ATCGCCACCGAATTGCTGTCCTATAATCCGGTCCCCGTCTTTTTTGCCTCGTCGATTCAA
GCGACTCAAGACAATCCTTACGGAAACAGTAAACGAGAAGCGGAGGACATTTTGCGGCTG
TACGGTCAACGGAGCGGGGCACCGGTTCACATATATCGGCTCCCGAACCTGTTCGGCAAA
TGGGGGAGACCATTCTATAACAGTGCGGTTACGACGTTTTGTTATCAGATTGCACGAGGA
GAGGACGTCACGGTCACGCATCCCAATCATGTGTTGACGCTCGCCCATGTCGATGACGTC
GTCGCCTCGTTTGTAGGGGCGCTGCATAAAACAGAAAGCACTGATTCAGACGTCCCGACA
CACCAGATCACATTATTCGACCTTGCCCGAATGATTGAATCGTTCGAAGCGGTCCGAATG
GCTAGAGGGGTACCGGATGTATCGGATCCTTTTACGAAAAAGCTGTACAGCACGTACTTA
AGTTACTTGCCGAAAGAACGGATGGTCACGCCTCTCTTGATGCATCAAGACGTGAGGGGA
TCGTTCACAGAACTGTTCAAGACGCCTGACCGTGGTCAAGTCTCCGTCAACGTGGCCAAA
CCCGGAATCACAAAAGGGGAGCACTGGCATGAGTCGAAACATGAACAATTCATCGTCGTC
AGCGGTGAAGGCGTGATTCGGCTCCGGTTGATGGACCAAGATCAAATCATCTCGTTCCAT
GTTAGTGAAGAACAGCTTGAAGTCATCGAGATTCCGCCAGGTTACGTCCATCATATCGAA
AACACGGGCGTGAAAGATTTAGTGACGGTGATGTGGGTGAACGAGCCGTTCGACGCGAGT
CAACCGGACACCTATCGAGCCACTGTCGCACAAGACGCGGAAGTCTCATAAAGGAGGGAT
TCATCATGGTCATGGTGAGCATCAACTGCATCACATACAATCACGAGAAGTACATCGCTC
AGGCGATTGAAGGCTTTTTGTCACAGCGCACGAACTTCGAGGTCGAGATTCTGATCCATG
ATGACGCCTCGACGGATCGGACGGCAGACATCATCCGGGAATACGTTCAGAAATATCCTG
AAAAATTCAACGTCATCTATCAGACGGAGAATCACTATTCAAAAGGCGTGTTCATCGGTC
GGTTGAACGAGGAGCGGGCACGCGGCAAATATATCGCGGTTTGTGAGGGCGATGATTACT
GGACCGACCCGTACAAATTGCAAAAACAAGTCGACTATATGGAAGCCCATCCGGACTGTA
CGCTTTGTTTCCACGATGCGTACGTCGAGACAGGTGGGAAGCTCCACACGAATTGGCACG
TCATTCCATGGATGCCGGAAAATCGAAAGCTCGCTTCATCCGTGCCCCGGACGTATGATG
CCGGAGAATTACAGTTACTCGGGTTCGTTCCGACGATGTCCATGTTGTATGTGAACGATT
TCCGTGACGCCCCGCGATGGCTCGAGGAGACGCCGGCGCGAGATGCATCGATTCGCTTGT
ATATCACGAGCAGGGGATACGCCTACTACATGCCGGAAGTGATGAGTGTCTATCGCTACG
AAGTCGAAGGGTCGGCGACGACCATTTGGAACGAGGGGAATGTCGAACGTGACGTGAAGC
GACATGAGGAGTTCATTCGTTTCATCAACTTATTTGATGCCTATACCGATGGGAAATACC
ATCAGGAGCTGGAGTTGTCCCGGATTTCCTTTGAAGTGGGGCTCCACCGATTGAAGGGGG
AGTATGATGCGTTACGTTCTACTCGATATGACGCGTATCTCGATCGATTCGTCGGAATCG
ATCGAATCCGACCTTACTTGATGATCAAGCAGCCACATTTAACGGAGTGGCTGATTAAAA
TACGAAATCGGGCATTCGCTTGAACGAAAGGAAAAGGGGTGATTTCACCATGAGTGGTTC
AAATATAGAAACAGATGCCGTCATTCCCGTCACGCGACCGAGTATGCCGGACTTTGATAC
GTATGTCGAGATGATTCGTCCCCTTTGGGAATCGCGTCACTTGAGCAACCGTGGCGAGCA
TGTGCGAGCGTTAGAAGAAGAGTTAGAGCAGCGTCTAAACGTCCCGCACGTCTCCTTATT
GACGAACGGTCACCTGGCCCTCGAGACGGCGATTGATGTGCTCGGGTTAACGGGTGAGGT
CATCACGACACCATTCACGTTCGCCTCGACGACGCATGCGCTCATCCGAAAACAGATCAC
TCCTGTCTTTTGTGACATCAACCCGATAAACTACACGATTGACGTCAACAAAATCGAGGC
GTTGATCACGGAATGGACGACGGCTATCCTACCTGTTCATGTGTATGGGAACGTATGTGA
CGTGGAGGCGATCGAACAACTCGCAAAACGCCATGGACTTCATGTCCTCTACGATGCGGC
GCACGCGTTCGGTGTCCGGCAAGACGGGCGCGACGTCTCGACGTTCGGCGACCTGACGAT
GTTCAGCTTTCATGCGACAAAAGTGTTTCACACGATTGAGGGTGGTGCGCTCACGTTCCG
GGATGCCCGTTACGTCGAAGCGATTCATCAAGCCGTCAACTTTGGGATTACCGGACCAGA
ATCCGTCGAATCGGTCGGGGGCAACGCCAAGATGAACGAGTTTCAGGCGGCGATGGGACG
GTGCAACCTCCCACGGATCGATGCCGACATTGAAAAGCGAAAACGTTTGGTCGAGCGATA
CGACACCCGTTTAGCGGACGCTTCATTTCTACGCTTGAACCTTCGGGATGAACGGACGGA
GTCCAACTATGCGTACTATCCAGTTCTCGTCAAGAAAGGGAGAGCGGCACGCGATGACAT
GATGGCATCCTTAGCGCAGCATGGGATTCTCGCCCGGAAGTACTTTTATCCACTCGTGAC
CGATTTTTCCTGCTACGCATTCGACGCATCCGTACCGAACGCCACGTACGTCTCGGATCG
GGTGATCACGTTACCGCTCTATCCGGACATGACAATGGAGATGATCGACCGCATTTGTGA
CGTAATCCTTGAAGGAGGGAATGAACGATGAAAGGAATCATTCTAGCGGGTGGGAACGGG
ACGCGTCTCTACCCGATGACGAAAGCAGTCTCGAAACAGCTGTTGCCGATCTATGACAAG
CCCCTCATCTATTATCCGATGTCGGTGCTGATGCTCGCCGGCATCAAGGAGATTTTATTG
ATCTCGACCCCGAAAGACATCTCCGGGTATGAGCGACTGTTCGGTGACGGGCATCAACTT
GGAATCTCGATTACGTACCAAGTACAAGAGCGTCCGGTCGGTCTCGCGGATGCCTTCATT
CTAGGAGAATCGTTCATCGGGGACGACTCCGTTTGCCTCATCTTAGGGGATAACGTCTTC
TATGGGCCGAACTTGACGCGCTTTTTACAGGATGCGAAAGAGCGACAGTCAGGCGCGACG
GTGTTCGGATATCCGGTCAAGGACCCACGGGCATTCGGTGTCGTCGAGTTCGATGCGGAT
CGACGCGTCTTGTCCATCGAAGAGAAGCCGGCGGTCCCGAAATCCAATTATGCGGTACCG
GGGCTTTACTTTTATGACAATCAAGTCGTCGAGTTTGCGAAACAAGTGAAGCCGTCGCCA
CGCGGCGAGCTCGAGATCACGTCGATCAATCAAATGTATTTGGAACGAGGCGAGTTGAAC
GTCGTCTTGTTCGGTCGCGGGATGGCATGGCTCGATACCGGGACACCTGAAGGGATGATT
AAAGCTTCCATTTTCGTACAGACAGTACAGGAACGGCAAGGTTATTACATCGCATGTCTG
GAGGAGATTGCATGGCGTCGTGGGTTCATCACACGAGAGCAATTGGTCGACATCGGTCAG
ACGCTCAAGATGACCGATTACGGACAGTATTTGATATCGCTTCTAGAGGAGGGAGAACAG
ACCCATGCATACAATCCTAGTGACTGGCGGAGCCGGGTTCATCGGTTCAAATTTCATAAA
ACACTTTCGGGACAAACATCCAACGTCACGCATCCTTAACGTCGACGCGTTGACCTATGC
CGGCAATTTAGAGAACGTCCAAGCGTTCGAGCACGACCCGCTCTACGTGTTTCGGAAAGT
AGACATCCGCAACCGTCCGGCGATTGACGAACTGTTCTCTCTCTTTGAGATTGACGAAGT
CGTGCATTTTGCGGCGGAATCGCATGTCGACCGAAGTATCCTTGAGCCGGAGTTGTTCCT
CTCGACGAATATCCTGGGCACACAAGTGTTGCTCGACGCGGCCATGCGGCATTGGAAACG
GGATCAGGACGATAAAAACAGTCGAGAATACCGAGATGACGTCTGTTTCGTCCATGTCTC
GACGGATGAGGTGTATGGGTCGCTCGGGGAGACGGGATTCTTTACTGAAGAGACCCCCCT
CGCCCCGAACAGTCCTTATTCCGCCTCGAAGGCCGGGTCTGATTTGCTCGTTCGTTCCTA
TCATGAGACGTACGGCTTACCGATCAAGATCACCCGTTGCAGCAACAATTACGGTCCGTA
CCAATTCCCCGAGAAACTGATTCCGCTCATGGCGCACCATTGTATGACCGATCAACTTCT
CCCGGTATATGGGGACGGAGGACATATCCGAGATTGGTTACATGTGCAGGACCACTGTGA
AGCGATCAATCTCGTCCGACAAAAGGGGCGAGTCGGAGAAGTCTATAACATCGGTGGACA
TAACGAGAAGACGAACCTGGAACTCGTCCGAACGATTTTACGAGCGTTTGACTTGCCTGA
TGAGCGCATTCAATTCGTGACGGATCGCCCTGGCCATGACCGTCGTTATGCCATTGACGC
AACGAAAATGAAAGACGAACTCGGGTGGGTGCCACGCTACAGTTTTGAACAAGGGATTGA
AGAGACGATCGAATGGTACCGGTCACATCCCGAATGGGTCGAGCGCATCGTTTCGGGAGC
GTATAAAACTTACTATCAAGACATCTATTCTTCCTAAATCTGAGTCGTTCTATCATCCCG
GGGAAAGGAGGGAATCGACATGGTGATGGTCAGCATCGACTGCATCACGTATAACCACGA
ACCGTACATCGCCAAAACGATTGAAGGATTCTTGATGCAGGAAACGGATTTTGAATTCGA
GATCCTGATTCATGAGGATGCCTCAACGGATCGGACGGCGGACATCGTGCGCGAATATGA
AGAACAACATCCGGACCGGATTCGGGTCATCTATCAAACGGAAAACCAATATTCTCAAGG
GGTCATGGTGAATCTGTTGAACGAAGAGAGGGCGCGTGGCAAGTACATCGCCCTTTGTGA
CGGGGACGACTACTGGACCGACCCACACAAATTGCAGAAACAAGTCGACTATATGGAAGC
CCATCCGGACTGTACGCTCTGTTTTCATGATGCGTATGTCGAAACGGACGACACACTCCA
TACCGGATGGCGCGTCATCCCGTGGATGCCTGAAAACAGAAAGTATGCCTCGACGGAGCC
GCGGTCCTATCATGCCGGGGAGTTACAGCTACTCGGCTTCATTCCGACGATGTCCATGCT
GTACCGGAATGGACTGACAGACGATCTGTTAGATTGGATCGGCGATACGCCCGCCTTCGA
CGGCGCGCTCAAACTGCACGTCGCAAGCAAAGGTTACGCCTACTACATGCCTGAGGTGAT
GAGCGTATATCGATTCGGTGTGTCCGGGTCGATCACCACGAAGTGGCGTCAACGAAACAG
GGAGCGTGATATCGAGCGGATGGAGGCATTCATCCGAATGATGGATGCGTTCGATTCCTA
TACGGATGGCAGATTTCATCAAGAAATCGAAATTTCTCGCTTATCGTTCGAGGTCGGCTT
GCATCGGCTCCGACGAGATTTTCAAGCGCTGAAGTCACCCCGGTATGATCGATATGTGGA
GCGTTTCGTCGGGAGAGAGCGGCTACGTCCCTACTTGATGGTACGACATCCGCACTTGAT
GGAGTGGTTGATTCGCATGCGCTCGTTCCAGCTGGGCTAAGGGAGGCGGCTCAAATGAAA
TTAGGGATTATGCAGCCGTACTACTTCCCATACCTCGGTTATATTCAATTGATGAACGCG
GTGGACCAGTTCGTCATCTTGGACCATGTGCAATTTGCGAAACGAGGATGGATTCATCGA
AACCGCATTTTGGTCGAGGGACATATCAAACCGATCCATCTGAAAATCGATCATATGACA
CAACATCGTACGATCCGTGAGCATGAGCGGATTCTCGATCCAGTTCATGAGAGCTATCAA
CTGCGCTTATTACACCATGCATATCAACGCGCACCAAGTTATGCCGACGTCATGCCGATG
GTGGAACGAATCATTCAAAATGAGGAACGCAATGTCGCCACTTATCTAGAAACGTTATTG
ACGGAAGTGCGTGACTATCTCGAGATGGATACGGAGTTATTGGTCGCCTCCTCGCTCGAC
TACGACAAGTCGCTGAAGTGTGAACAACTGGTGCTCGAGATTTGTCATCACTTGCGTACC
TCGCATTATATCAATGCGATCGGCGGGCAGGAACTTTATGACAAACAGCGGTTTGCGGAA
TCCGGGGTGCCGCTTGATTTTATCCAGATGGATGCGGTGGAATATGCTCAATTTGGTCAT
CCGTTCACGCCCAACTTGTCCATTATCGATGTCTTGATGTTCAATTCGAAGACGAAAGTG
CGTGAATTGCTCCACGCCTATACGCTCGTCTAATCGGACGAGATAGTGGACGCAACGATT
AGAGGAAAGGGGATGAACACGTTGAACACATCATTTGAATGGACCAATCGACGTCTATTC
TTCAGCCCTCAGCGAGACGCATCACTCGACTGGATGGATGCGTTCGCACAAGGACCTTGT
GTGTTGGAACGCGATACCTATTTGCGGATCTACTTCAGCTGTCGACCGAAGCCGATTGAT
GGACGATACGTCAGTCACAGCGGGTATGTGGATGTCGCAAAAGAAGATTTCTCGATTCTT
CGGGTGAGTGAACGACCGATATTGGAGCTCGGTGCACGTGGGACGTTCGACGAGTTTGGT
GTCTATCCGTTTTCGGCGATTGAGGTCGGGGATGAGGTACATGCCTATTACGGGGGCTGG
ACGCGTACGGTGTCCGTTCCATTTAATGTGAATATCGGAAAAGCCATCAGTCGAGACGGC
GGACGTACGTTCGAGCGCGTCGGTCCAGGACCGATCCTATCGTATACGCTCGACGAACCC
TTCATCTTGAGCGGACCGAAGATTCGGCGTTTTCAGGACACGTGGGTGTTGTTCTATATC
GCCGGACGAGAGTGGATCATGGATGGTGAACGTCCGGAACCGGTGTATAAGATTCGGCTG
GCCACGTCGAAGGACGGGGTCACGTGGGTGAAAGCGGGACGCGATTTGATTGAAAGCGTA
CTTCCGAATGAGGCGCAGGCTAGTCCAGACGTCTTTTATGAGGATGGACGCTATCATATG
TTTTTCTGTTACCGCGACGCGACCGATTATCGGAAAAATCCCGAGCGGACGTATCGAATC
GGATATGCCTCTTCTCCGGATTTCCTCCATTGGACGCGTGACGATGACGTGATGAAGTTC
TCGCGGACAGAATCAGGATTCGATGACGAGATGGTCGCCTACCCCCATACGTTCACGTTG
AACGGGAAACGGTATTTACTTTACTTGGGGAATGAAGTCGGACGAGAAGGATTCGGCATC
GCGGAGCGCAAGGAGGGAGCGAGATGAAGTGGAAGAAACTCGGACACATCTTCGACCCGG
AGCCGTACGGATTTTTCGGGAAGTACTCCTCGTTCGCCCAGTCCCCTCAGGCGCTCGTCT
TCGAGGATTTTGTGCGCATCTATTTCTCGACCCGTGAACCGGATGGTGACATGTTCAAGA
GCCACGTCCGATACGTGGACATGACACGTGATTTCAACATCATCGACGTGTCCACAGATG
AGATCATCCCCCTTGGAAAACGGGGGACGTTCGACGAACACGGGATTTTCCCATTTCACG
TCACACGGACACGTGATGGGCTTTATGGCTATACGAGTGGCTGGAGCCGTCGTGACTCGG
TAGCTGTCGAAACGGGGATTGGCCTCTCTGTCAGTCGGGACGAGGGAGAGACGTTCGAAC
GGCTCGGAGACGGACCAGTATTATCGGCGAGCATCGAGGAACCGTTTCTCGTCGGCGACC
CCTTTGTCGTCACACGGGAACAATACTATATGTATTACATTTACGGGACGACATGGAAAG
AGGGGCCGGATGGCGTCCAGGAACGAACGTATAAGATTGCGCTCGCCACGTCAGAAGATG
GACAGACGTTCAAGCGTCACGGAAGAATCGTTTCGGATACGATTGCGGACGAGAGTCAGG
CGCTTCCGACCGTGTTCGAAGCGGACGGACGCTACCATATGATCTTCTGTTTTCGAGACA
CATTCGGCTTTCGGACCGACCCGTTACGCGGATATCGATTAGGTTACGCCTATTCGGAAA
ATCTGTTGGACTGGACGCGGGATGATGCGGCGCTCGGATTCGAGCGAAGTTCCGACGGGT
GGGACGCGGACATGGAGTGTTATCCGCATGTCTTCGAGTGGGGAGGTCGGCACTATCTTC
TCTATAACGGGAACGAGTTTGGGCGACATGGATTTGGTGTCGCAATTTTGGAGGACGTAT
GATGACTCGCGACCAAGGGACGGTCTCTGACTATGTGGCGCATCTTGAGGCGTGTGATCA
CCTGTTCCCGACCAAGCTGTCGGAGCGGGTGGCGCTAGAGCCATACGCTTTGAAGCTCTA
CGAACGGGCGACGTCATATGAAATTTGGAATGACGGGTGTCTCGTCGGGCTAATCGCAGC
ATACATGGATACGGACATCGTCTTCATCAGCCATATTTGCGTGTTGCCGAAAGCGCCGTC
CGGTAGTGGGCACGCCTTATTGGAAGCGTTATGCGAAGAAGCAATCGAGACGAACAAAAG
GAAGATTCACTTGCACGTCGAGACAACGAACGAACGGGCGATTGCCTTCTACATGCGACA
CGGCTTCAGCGAGCTCGACCGAATCGATGATGTGCTCGTCATGGAGAGTGTATTATGAAA
CGCATCTCTCTCGTATTTTAGAATAAGAAAGTTAAATACAAACCGAAGCTGATCCTCGTC
CATCGTACGAGGATTTTTTGATGAATGCAGGAAACTGATAAGCTTTATCGAATACGACAA
AAAGAAAAAGCGCCTGACCGAGGTCAAACACTTTTCTTGAGCTCTCGTTTCCGATCACGT
TGTACTTTCCAAATCACCGATCCAACGATGATCAGGATTGGCGCGATGACCCATGGATGG
GCTTCGAGAATCGAGACGAGTTCAAAAATGGAGAGCCATCCGCTCACCATGATCAAGACT
AGCAAAAAGGTTTTCAGTCTCCCCCGGACCGGAAGCCAAAAATAAACGAACAATGTCACT
AAGAAGAAAGCGATTAAGCCCATGCGGTTTGTCCTTTCACCCATCATTTTGACTCATTAT
AGCAAAGAACATCGAGAGAGTGTTAGAAGCTTCACTTCTTCGGCGTGTTTCGGTACGCTT
ATAAAAGATGATTGAAGGAGGAACTGATGTGAAATTTGGAATTATTGGTTTAGGATACGT
TGGATTGGCTACACTTTGTGGTTTGGCAAAAGCCGGTCATCACGTCATCGGGGTTGAAGC
GGACGAAGAGAAGCTACGTCTTCTCATGAGTGGACACCCACCATTCCATGAACCAGGCAT
GGCAGAGGTGTTGCAAGAGCACGCCGACCAGATCACCCTGACAAGCCGAATCGCGGATAC
GGAGCAGGTCGACTATTTGATTCTTGCGGTCGGGACACCGAGCAAGTCGGATGGAAGCTG
TGACTTATCTTATATCGAAGCAGTCCTATCGGAACTAAACACGAAGCATAAAATCGTCAT
TCGTAGCTCGGTCCCACCCGGCACGACAGATTTACTGAACATCATGTATCCCTCTCATAC
GTTTGCAATCGTACCGGAATTTTTACAAGAAGGACGCGCGCTCGCAGATGTCATGAAACC
ACACCGGGTCGTCATCGGGTGTGTAAACTTCGAAGTCGCAGAAGAGTTGGCAGGAATCTA
CGGACGCCTTGGCGTTCCGCTCATCTGTACAACACCGATCAATGCAGAACTCATCAAATA
CGCCTCGAACGCCTTTTTGGCCACGAAAATTAGCTTCATGAACGACTTGTCGCGTCTAGC
CGATCAAGCTGGCGCTGACATTTCGACGATTGCGGACGGGATGGGACTCGATCCGCGAAT
TGGGCGTTCGTTCTTGAACGCGGGCATCGGGTACGGAGGTTCGTGCTTCCCGAAAGACAT
GAACGCACTCCTACACGTCGCGAGTGAAAACGAGATCGATCTACGTGTCATCCGGGCGGC
GACGAAAGTGAATGAGACGCAAATCGAGTACGTGCTCTCAAAATTGAACGTTGAACCGAA
CATGCGCGTGGCTATCCTTGGTTTGGCATTCAAACCAGGAACAGACGATATGCGAGATGC
CCCATCAATTCTACTCGCTCACCACATGGTGGCCCGTAACGTAGACGTCATCGGGTATGA
TCCGATTGCGACGTGGGACTATCCACAAGCGACGACGGTCGAAGAGGCGCTGAAGGGAGC
CGATTATGCCATTCTCGTCACAGAATGGGATGAGATCGTGAACTTGGCACCGGATGCTTT
CAACGGCATGCGCCAGCGTCGATTGATCGATGCACGAAACGCATGGAAGTTCGCACGCGA
TCCGGGCGATGTGTCATACGAAGGAATCGGACGGATGCAACGTCCGTCGAACACACCGAC
TTCAAACTAAAACTGTTCAGGACCGCTCATATAGGCGGTCCTGTTTTTGCGAGACGTGAA
TCTTTTGTAGCAGTCATGACGTATAGAAAGGAGAGGAGGCGAGGCATATGTGGATTCTCA
TTCTAGCAGCAGGAATCGTCATCGCGTTAGGCTTCGCGGTTGACAGGCTCGGTTGGTATC
ACTTCATCTCTGGATACAATACAATGTCGAAAGAGAAACAGGAGCGGGTCGACATCAAAA
AAGTGGCGCGACTGATTGCCTGGATGTGTTACGGGATTAGTGCGCTTTTTCTCATCATTG
CGCTCATCGAACTGTCTGGTTGGAACGTTCCGCTCGAGCCGTTCTTTCTCGCCCTGATGG
TATTCATTGTCGGGATGCTTTGGCGGATGCAGCGCTATGACGGTAACATCTACGATGGAG
CGGGGCGCTTGAGGCCAGATGGGAAAAAACGTCTCATTCCGATCATCATCGTCTCTGTCG
TATTACTCGTCGGTGTGCCGGCGCTCATGTTTTGGTTCAGTCAACCGACTGAGGTGATCA
TGACGGATGAAGCGATCGTGATTGAAGGCAGTTATGGTCGTGAGGTCCCGTTTGATGAAG
TGGAAGACGTGACATGGACGACATTGCCGGATATCGCGCGTCGAACGAACGGAGCAGATA
CGGGAACGCGTCTGACCGGACATTTTCGGACGGAAGCAGGGGAGGATGTACTCCTCTTTA
TCGACCGTGATGTCGAGCCGGTGATCCGACTCGATTGGTCAGACAAAACAATCTATCTCA
ATCAGTCTTCGTTTAAAGAAACGAGGCAGTTATATGAGGACATTCGTTCACGCTGAAAAA
AGGGACACTCAACGCGAGTGTCCCTTTGTGTTGACCCATGATTCGAATGAGGCTGCGTCC
AGGGCGGGTGAGAAGTAGAAGCCCTGTCCGAGTTCGACCCCTTCACGAAGCATGCGTGAC
AGGTCGCTTTCGGTCTCAATCCCTTCGGCGAGAGCGGTTAGTTGTTGCTCGTTCGCAAAG
CGAGAGACGGCACGTAAGAAGGACGTACTTTCTTTCGCCTTTCCACTCACATACATCCGG
TCAATTTTCACTTCTTGAATCGGTAGGTGCCAAATCGCTTCGAATGAGGCGTATCCGGTC
CCGAAGTCGTCGATTGATAGGCAATAGCCGAGGTCAGCGATATCTTCTAATCGTTCGAGT
TCACTCGCATACGACATGATGTCAGAGGACTCGGTCAATTCAATCTTCAATCGGTCAGGT
AGCCACGGGTATACCTCAATCGAATCCCGAAGCTTCGCCACGATGGAAGGGTCGACCGAA
TGGGCCGACAAGTTGAACGACAAGGAGATGTCTTCAAATGAAGTCCCTTGCCATGCGACG
AGCTGGGCAATCGTCTGATCGAGAATATTATGTGAGAGCCATAAGATTTGATCGGAACGT
TCCGCGATGCGAATGAACTCGTTCGGTGGGATGACTCCGATGTCAGGATGTGTCCAGCGA
GCGAGCACTTCCGCGCCAACGACGCGACCTGTTTTCAATTCGACTTGCGGTTGATACGCG
ACCGTCAATTCTCCTTTTCGGATGGCATCCGGAAGTGCTTGTTCAATCAATGCGGCGAGT
TGCATCTGGGCTAAAATCTCGGAGTCATACCAAACCGAAGGGGTACGTGTCTCTTTGGCG
TGCTGTAACGCCTTCATCGCCTTAAACAGACAGTCGTTGTATGCCCCTTCCGTTTCGGTC
GCCCCGATTTGAATATGTACGTTTTGGCGTTTATGGTTGATTGTCACTTCAGTCGGGAAG
AGCTCCAACAGCTCATGCTCGTCCTCGTATGAGAAGCCTCGGACATACAACATAAACGTG
TCGTCTCGGTATCGACCGAAGAGATGTTGGGCATATTTCGAAAGACGGGACTCGACGGCT
CGCGCAAACTCAATCATGAGCAAATCAGCATACGCAGGGTCGTACCAATCAACGAGATGA
TGATAGTCATGAATCCGGATAAGGATAAATGCACCGTCAATCTCTTGCTTTTCCCACTTG
CGAACAAAGCCATATTCATTATAGAGGTTGGTCGCCAAGTCGAAACGGACGAGACGGTCG
ACCTTCCGTTCCCGTTCGACCCGGTCCGTCTCATCTTCGACGATGAGGTAATACGTCAAC
TTTTCCTCACGCTTGAGCGGCGTCAGTTTCACATTCAGATAACGGAGATGTTCCCCTTTC
AGATGAATGATGAACTGCGCACTCGTCCCATGTTCAGTCACACCTTCGAGCGCTTGCTCG
AACAAGCGGCGACCCGTCTCGGTGAACAATTGGTTGATCTCATATAAGTTCCGATCACCG
AAAAACTGCCGGAACATCTCGTTGCGCTCAATCAGGTTATACGAGTCATCCATGAGGGCG
ATGGCGAGTCCCGTCTCAGAGAAGAGAGACGACCAGCGCTCATGGTAACGCACGAGGTCT
TGTGAACGATTCTCTAGTTCGTGAACGGTCGAATGGACACTCGTGGCAATCTCGCGTAAC
TCGTCCTCGATCCCTCGGAAATCATGTGTTTTCGGAAACATCGCTTCGACAGGTTCTAGG
CTAGGGTCGATGGCGAGTGCGCGTGCTTTGAGATGCGCCAAATCGTGATTGTAACGATTG
CGTGTATAGTAGAGCAGAAATAGGAGTCCGAGCGATAACAGCAACGTCACCACGAATGAA
GTGGTGGCTAAGACTTGATAATGCTTACTTTCTTCTTGAAGCATCGTCTCAGAACTCGAA
CGGATGGAACGAAGGGCACCATAGGCGTCCTCGTAGACATTCGTTGAATTGACGTAACGA
GCTTCTAGAGACGCCTCGCGATTCGCCATATTCGCAAAGGACTGTCCGCTTTCCGCCACG
TCGATGACCGCTTTCGACTGCAGTGTCTCATTCGATTCAATGATGGTTTGAACAAGTTTT
GCTTCGCCGACAATCAGATCCACGGTGTTTGTGAGTTGACCCGCATCAATCGGGTTACGG
AAGAGGGCTTCACGATTCCGCATAAGAATCGATTGCATTCGCATGATGGCATCAGTCAGT
TCGTATGCCGCATTCGATTGATTCGTTTGCTCGAGTGCTTGATATAGCCAGCGTCGATTG
ATGGAACTGATGACATCGGTTGGGACCGCCTCGAATTGTTCAGCCTCGAGAATTTGATTC
AACTCATTTGAGAACGTCTGGAGCGTCTCCCGTTCCCGTTCGTTCACACCGTCCTCAAAG
TCGTTCAATAAACGCTCATTGTATTGGAGTGCCCGTTCTTTGTACGGTGTGGAGAGGAAG
GATGTCGTCGGATTCGACTGCTCCTCATACCGGGTCGCCGCTTCGAAAAGAGAGACGTAT
GCTTCGACACCAGCTAGGTTTGCCGCTTGATTCAAATTCGTAATCGTCTGGTCGATGGCT
TCTTGTTTTTCATGCCAATAAAAACTCGTGCCAAGTCCAAACAACAGGACACCGATGAGA
CAAGCAATCGCGAGCGCCATCGTGTAGGTACGGTATGGAATTTTTGCAAAACGGGGTTGG
CCCATCCGGCACCTCCTTTTTTCCTTCATCATACTTCCGAATTCGGGTCAAGCGATAAAA
ATCCTGCAATACGAAAGAAAAACCCGACTTTTGTCGGGTTTTTTGGCGTGACCAAAGTCA
CGGTCGCTTATAACCGATTAAGCGTGACTGCCAATACGGTTCTTTACTGATTTGGTTGTA
TCCTAATCCAGATGAACCGGCATGGATGAACGTATCGGAATTGATCATGATACCCATGTG
CGATGGCCCGGCGGTATATGTGTTTTCGAAGAAGACGAGGTCACCGGCTTGCGGGACGAA
TGACTTGGGCAATTGAGGTCCGAAATAAGCACCACCCCAATAATTAGCCACGTTTGTCCG
TGGGATGCTGACGCCGGATTGATTGAATACATAATAGATGAGTCCTGAGCAATCGAATCC
ACCATTTGCCGGGCTTGATGATGCCCATACGTACGGTGTGCCGACGAAGCGTTTTGCCAC
ATCGATGGTCGAAAGCCTAGTAGCTTGGGCACTTTGCCCTTTGATTTCAGCGACGGCTGA
TTTTGCGACGAATCCTGATGCGAGACGATAGTGGGTCGATGTCTCCCCGATTACGTTCAA
GAGTTCTCCCCGAAGTGTCGAGCCGACCGTGCTACTCGACTCGTTCGCCTGTGACCGAAT
CGATGTTGGATAGTACGTATAATATGAATTCGAATCATAAGAACCTTCAACCCAAGACGG
GCCGTCTGCCGAACCTTTCGGGATGGTTTTCACATAAGCCGAGGCGACAAATCCTACCGT
ATTCCCGTAATAGATTTGAAGCCAGCCTTTTGACGACTGGACGACGCGCAACGTCTGTCC
TGCTTTGACACTCCCGATGATGGTCGCGCTCGTCGATGCGCTCGAACGTACGTTCAAGGA
CGGTGTGTTGACGATATAATCGACAGCCGCATTACCAGCACCGGCATCGCCTTCGTTCGG
AGCCGGGTTGCTCGGTGTCGTGGACGTCTGCTTCAAGTAACCGGCGCTCACGTATCCGGA
CTTCCCATTATACGTGACATAGTACCAACTGCCCGACTGTCTCGTCGCTTTGACGACGGT
TCCGTTCGGGATAGTCGTGACGAGCGGATAACCGACGCCTGCACCTTGTCGAACGTTCAA
GTTTGCCGTCGTAGTGAATTGTTGATTGATCGATTGTCCTGTACTCGGTGTTGTCGGTGT
CGCCGCTCCTGATGTTGTTAAATATGTATTGGCGACATATCCTGTTTTCGACCCATACTT
CACTTTCGACCATGACCCTTCGACAGATAAGACGGTCACGGTTTTGCCTTTTGGAATCGT
GAGCAATACGGTCGTCTTCGTAGACTTCGACGAACGCAGATTCAAGTTGGCTTTCGTTTG
AGCTGTAGTCGAGCTCGGTGTGACCGTTGTTGGTTTGTCGGTACTGCTCGACATAGATGC
CTTTTGCAAATAATCGTTATGCACCCAACCGGTCTGTCCGCCGTAACTGACTTTCGTCCA
TGAACCGTTTGATTGGATCGGTGTGAGCGCCGTACCTTTTGGAATCGTCAAGAGGACACG
ATGCCACGTTCCCCCGGCGACCCGCATGTTCAATGCGTGTGTCGTCGTGACGCGGTTCGT
ACTCGCCGTGGTTAACGAGGAACCACCTGTCGCAGCAGAGGGACTGCCTGTGAGCTTTAG
TTTTTGACCGATGCGAATGTGATCGGAAGAGAGACCGTTCAACGATTTAATCGTCGCAAC
GGACACATCATAGGACCGACTGATCGACCATAACGTATCACCCGAACGCACCGTATGTGT
GCTCGCCGCTGCTGCTTCGTCTGCGTGGGCAAGCACGCTGACCGCTGCGAGTGCCGCGAA
TGAATAGGTGAGACCAGACTTTGGATTCATAGCGTCACATCCTTTCAAAGAGTGAGAACG
AAACAATTTAACAATTGAAACAATACAAGTTCATTGTACGGTGCAAAGAAATAGGCAAGC
AATGGGACAAAAGGTCAATTCGCGTCTCTTTCTTAAAAAGAAGGTCAATAATTTAGAAGT
GGGAATAAATCCCTGTTTCATCACTTGAAAAAAGAAGGAAGTATTGACTTTCTGTTGAAT
TTTGAAAACCGTTGAATCGGTTGATTCGTGCTATCATTAGGTCAAATTTAAATGGGTGAG
GTAGCAGACTGATGATCGAGAACAACTTTTCAAACCGAGTATATCGTAAACATCAAGAGA
AACTGTTCGCGCTCGTACGGATGCCGATTGTAACGGAAGAAACGGTGCAGGAGGCAATTC
TGTATATGTGTGAGATTGTCGCCGATATGTTGGCAGTCGATACAGTCTCGATCTGGCATT
TTGATACATCGTATCGATCTATTTCATGTCAAGTCGCTTATTCTCACGAATCAGGGACAC
ATCATCCGAAGTTGACGGTCCAGCGTGAACTTGCGCCTGACTATTTTGATGCGCTTCAAA
CAGAGCGAATCCTTTCGTTTGAGGATGTTCGCAGTCATCCATGGGTGAAGGACTTGTACA
AAGAGTACTTTGTAGAAGGAAAGCGTGTGTACTCCATGCTAGATGCTCCGATTTATGCAA
ACAATCGTGCCACAGGTGTGATTTGTTGCGAGACGTTTCTGCCTCGGGAGTGGAACTATC
TTGAGGAATTGATTGTGAGTACACTTGCGGATTTTATTGCCATCCTGTACTTCCGGCTTG
ACCGGCAGCTTGTGGATGAACGGATTCATCAGTTAGCCTACACGGACGAACTGACAGGTT
TGATGAACAAATATGCATTTGTCGAGGAAGTCGATCAATTACGTCAACAAGCGAGAGGGT
TTTTAGGAGCAGTTTTATATATTCGAGCAGACGATTTTCGGTCTATTGAGGATGCGATTG
GAACCGAAACATCGAATTTGATCGTGAAAGAAATGGCGAAACGACTACGAGCAGTAATCG
ATGAATCTAGGATGGCACGTACCTCGCAATCGGGATTTGTCATTTGGGTACCTTACGGGG
AACGGAGGAAAATACGTTCGTTTGCAGAACATTTATGCGAGCAAGTGACGCGTGCGCCAT
ATCGAGTCAATGAATTAGACGTTGTACTGACGACGAGCGCATTCATCTCCATTGAACATG
AAAGTCGATCTACTTTGGATATGATTCATACAACACGTGTCGTTGCAGGTCAATCAGATG
AGAAACGTGGGGTCATCAAGTTTTTTGAAGAGGCCATGGCGCAAGAAGCATCTGAGAGAC
TCTTGTTAGAGATGAATTTACGTACTGGTGTGATATCAGGTCAGTTTGAACTGTATTTCC
AACCGAAAGTGAATGCTTCCTCAGGTAAACTGAAAGGGTTTGAAGGGTTGATGCGCTGGA
ATCACCCAGAGCGAGGTCTCGTGCCGCCGCTCGACTTCATTCCGCTTGCCGAATCAACTG
GTGTCATCATCGACTTAGAGGAATGGGCGTTCGTGACGGCCTGTCGCCAACTCAAACGTT
GGCATGAACGGGGAGACCGGTATGAACTCGCCCTCAATTTATCGGCGCGTCACTTCTTAT
CCGAAGGGGTCGTCGAAAAGTTTGCCCAGATCGCACGGGAAGAAGGGGTCAGTACGAGTT
ATTTGACCTTAGAAATCACGGAAAGCGTCGGGATGGAGAACCAGAAACACGTCATCGATC
GTTTTGTTGCATTCCGAGAAGAAGGTTTTTCCATCTCGATTGACGACTTCGGGACAGGGT
TCTCGGCGTTCGTCTACTTGAAGCATTATCCGATTCATGAGATCAAAATCGATCGCCAGT
TCATTCAAGTGACCGAGAATGACCCGACCGGCAACGTCATCGTTGAATCGATTGTCGATT
TGGCCCGTGGCTTGAACTTGAAGACGGTGTGTGAAGGCGTCGAGACGCTTGAACAGTGGA
ACGCGTTACGCGAACTCGGCTGTGACGAGATGCAAGGATATTATTTCTCTAGACCGTTAC
CGCTTGAAGAACTGGAAACATGGATTGTTGACTATACGGTAAAATGATCGGACATTCCTT
TTGGATATGGTGTCGGAGGGAAGTAAATAAAGGGTTGCCTTCTGTGGCAACCCTTTATTT
GTATTGCAATATCATGGGGCACTGAGACGTGTGATGTTTGAATCGGACAAAAAGACGAGA
GAGTAGTAATTGAAGTGTGAACCGATTATCGTCCGTCTTTTGAAAAACAATCCAAGAAAT
GGAGTAAATCATTTTTTAGCATCTTTATCTTTGGTTAAGGTAAACTGAATCTAATCCATT
TCAAGCAAGGGGGCGAATCGATGTATCGGACGATATTGATAGTTTATGCAGTTGAATACA
TAGGCGATCGCCTGAATACCGAACCTGCGCTCATTTGAGTCGGCTCAATTTTTGGAACGA
GTTAGTAATCGAACCTAAAGGAGAGCCTACTTCATGAACAATATTCATATTCAAAATAAA
GAGAGTCTTACCTATTCCCCAAAAATCATTCTTCTCATTTGCCTGGCGCTTGCGTTTGCT
GTGATGAACGGAACTATGTTTAATATCGCACTGCCGGATGTCGCAGAAACATTTGCCTTA
CGTACAACGCAAGTCAGCTGGATGGTCACGAGCTTTATCACCGTGTTTGCACTAGGTACG
TTGATTTATGGAAGACTCGCCGACCTTTTCCCGATTCGGACACTTTATACTACAGGAATC
GCACTATTGGCTTTGGGTGGGTTAATTGGCTTTTTAGCCATTTCTTATGAGATGTTGATT
ATCGGAAGGATTGTTCAAGCAATAGGGGCGGCAGCAATCCCGTCTCTGTCGTTCATCATT
CCAGTACGCTATTTTCCTGAACATCGTGGACAAGTATTTGGGTATCTTGCAGCCACAATC
GCTTTTGCATCGGGAATTGGACCGATTGTTGGGGGATTCGTAGGAGGGATACTCAGCTGG
CGATTTATCTTTTTAATTTCTGTGATAAGCGCTTTGGCCATTCCGATTTTCAGAAAGTCA
CTTCCTGTCGGGAGTAGACGACCAGGAAAAATTGACTACATCGGTGCACTTTTAGTTGGT
CTCTTGGTCATTTGTCTGCTTTTCGCGTTAACTAAATTAATAGTATTACCGCTATTCATG
GCAGGATGCGTCTTCATTCTTCTTGTGTGGAGGATAAAGGCAGTGCCGGATCCGTTCATT
AATCCCAACATGTTGAAGCATGCTTCTTATAGTCGTATCTTGCTTACAAGCTTTTTCGGG
ACATTTATTATTTCTGGTGTTTTATTCACGATGCCTCTTTTGTTACGTGAGCTATACCGG
TCTTCGACAATGGAAATCGGACTGATTATGTTTCCAGGCGCACTAGCTGCAGGGTTGTTA
GGAAAGTATGTTGGTAAATCGATTATGTATAAAGGTGGGGAGCGATTCACGCTTTTCGGG
CTGATGTTCGTTACCTGTGGAACGCTCATTCTTTCATATGTTATTGGTTCAAGTGTTTGG
ATTGTGACGATTGCGTTATTTATCGCCTATATCGGTTTCCCGTTTATTCAAAGTGCGACA
GCAGATTTGATTAGCCAATGTCTAGATGAAAAAGAGAGTGGTACGGGGTTGGGTCTATTC
AATCTCGTCAACTTCTTTGCGGGAGCATTTAGTAGTGCCTTTTTAGCAAAGTTAATTGAA
ATGGATGAGATGTTCGCTTTTCATCCTTTGAGAACAGACCAAGCAAACGTAGTTTACAAT
GGAATTTATCTTATTTTGGGTATTCTAGGGTTGCTGACGACAATCAGTTTTTTAATCGGA
CTCAAAAAGATAATGCAGAAGCGCTGAACAAGATTTTCTGTATTGTTCCCACAACGTATT
TGAACATTCTTTTATCAATAGGAAAGGGACGCCTGAGCGTCCCTTTTTCTTATGCAGTGA
ATGTGATTCGAATCGTGGTACCGTATCCCGGTGCACTTTCGACTTCGACCTTCCCGCCGT
GGGCTTCGATGATGTCCCGTGAGATGGCCATGCCGAGACCACTCCCGCGTGCGTCATCTG
TATTTGTGCCTCGGTAATAGCGTTCAAAGATATAAGGCGATTCGGATTCGGTAATCCCAT
TTCCATCATCTACAATCGTCACGATGTCACCGTCGACTCGAACGGTCACCTCATATGAGG
AAGTGTCCCGTGCGGACGTGCCGCAGTCGATTACGAAAAAGTGAGTAAAAAAAGCCATTC
GTCATGACCTTCATGGCGGATGGCTTTTGCCTGTTCAGACGACAGGCGCCTCATAAGCGT
TTAGTTCGAGTTTTAATATGTACGTTAGTTCATGATGCACCAATTCGGAGAAGTTCGTCT
TTTTGACGTGTGTTCGTGGGCGCAATCCGCATTCCAATGCGATGTCGACAATGGTACGAA
TCTGATTTTCCGTATAGAATCGCTTCCGACCAAACGTGAACGGGGTCGGCGGCAAGACGC
CATCGGTCTCCCACTTGATCAATTGCTGTTGGCTGCGTGGGATGCCGGCCACACTAAAGG
CGCGGCTCAATTCTTTGAGCGGATAGACAATCAAATGTTGCTCTTTATACGAAATTGGTT
TTCCTTGTTCCGGCCGGTATGTATCCCATTCGGTCGCTGAAAACGTCAGGTCGGCTTGGT
CGAAGTCGTGTTGAGCGGAAGGAATTGAGGCAAAGCTTGCGAGGTCTAGGCTGTTCATCG
TGTATGTCTCCTTCTTCAAGACTGACTAGTAAAATTCAAAAAATGCCCTCCTACGTATCG
TACCCCATTTACAAGAATTTAACTTACAGTTTTTTCAAATATGGGGAATAAATCATGGTA
CTTTTGACGTATTTTTGAATGCTGTCTGCCGAAGATTAAGATACCCTAATTGGTATGAAA
ACTCAAGGGAAGCAGTCAACATTTGAAAAATGAATAAAAATTCAGAGGTTTTGGGACTAT
CGTCACTCATTGTTATATAAAAATAGAATGAGCACTTTCTTTGTGAAAGCGGTTAATAAG
GGCGAAGGAGGTGAGACAGATGGCAGCATATCGAGAAACAGCGACGATGCTTTATTTGGA
CACCCGGCGACAACTCGACGGCAAAGAGAAAAAGCAACTCGTCCGCTATGGACCGCTTGG
AAGTCGGATGGATGAGGCACGGATGAAACAGTTTGGTGACTTGATCAAGGCACTGATTGA
TGTGGAATCCGCCAACTACGTCGTGGCCCAAGAATTTCTAGTGTATTAACAGGGAGGACT
TATGAAGAACCGCACTCGTCCCGCCGCCGATCCTCGGCACGATGAGCAGGTGGTCACATG
AGTTGGCCCGAACTCATCTCCAATCTGGGGTTCCCCATCGTCGTCTCGCTCTATTTGCTT
CATCGGATTGAGACGAAGCTCGATCGTATGATCCAGCTACTCGAACGAATGGATACCTCG
ACCGTATCAGAAACCTAATCCCCTATTGAAAGGAGCCATCCCCCCATGGCTGTCTTAACA
GAGAAGAAAGCAACGTTCGTGTTGACGACGCATCATGACGTACAAACAGCAAAACCGACT
AAGAAAGCACAACGGTTCGGTCCGATTCGTGCCGATCTGACGGCAGATACGATTGACGCG
TTCGGTCGTCTCTTGATCGACCTCGTCATTCAAGAGGAAGCAGACCTCGGCATCGTCCGT
GAATACGATTTAGTCTAACCCATACCTAAGGAGGAGAATCACCCATGACTGACACAAAAC
TTGAAATCTCATTTTTAGATGCATTCCATAAGGTCGTACGCTTCCGCTTGAACAACGTGA
AACAACCGGTCGAAGCCCAAAAGGTAGAAGCGCTTGCTGACTTCATGGTCGCCAATGATC
CGCTCGCGAAGAACGTGATGGAGTGGACCGAAATCAAGATGATTGAAGGTACGCAGACGG
TATTGAGTGAGAAATAATCGATTGAAAGGTGACTCCTGTAGTTTGAGTCACCTTTTTTAA
GTTTGGTCAATCCTCTTCATTATTTTCTGAAAATTGTCGATAGTATAGGAAACACTGCAT
GATTGAGAGGGGAATACATAAATGGCATGGAAATCAACATGGTCGAAGGCACTGAGCCGA
ATCAAACGAAAACCGACATGGACGTGGAAACCGACACTCAAGTGGAAACGCGGAGAGAAG
CGTGAACGCACGACATCTTTCGGAGCGAACGTTGGAAAGAATTTGACGATTCGTCAAAAA
TTATGGGGGCTCGTCATCATATCGCTCGTCATGGTCATTGGCGTCGGTGGTTACGCACTG
TTTTCAATGAGTGACGCGAACCGTCAAGTGGACGATATCGTCAACAATTGGAATAAAGGG
CTCGATTACGCGCACGAACTCAATACGCTCGCTGCGAACTACCGCACGCTCGAACTCGAT
CACATCGTGACGGAGGATGCGGCACAAAAAGAAGAACTGATGACACGAATGAAAGAGATT
CGTGACGAAATCAACACGATTGCACCGAAGTATGAAAAAACGGCTTCCGGTGAGGTGGAC
AAGGAACTCTTTACGAATTTCTCGCGTCAATGGGAGATGTACCAACGTGTTTCAGACAAC
ATGTTGACGTTCAGCTCGACCGGTAACACAGGGATGGCTCGCTCATACTATGATGCACAG
TCCAAGTCTACGTATGACAACTTCACACAAAAACTAGCAGATCTGGTCGACTACAACTCA
GAAGGGTCGCAACGTGTCGGTCAGGACATGGAGCGTGAATTCATGCAGTCTCTCATGGCA
TTGATTGCCGTGACGGTCGGGGCCGTGGTGATTCTCTTATTCCTCGGACTCAGCCTGTTA
CGCTCGATTATTCGACCGATGCAAACGCTCCAGACACGCTTTGATGAACTCGCGACACAA
GGTGGCGACTTGACGATGACGATTCCGGTCACGTCGAACGACGAGATCGCACAAGTCAGT
CGTTCGTTCAACACGTTCCTCGGCACACTTCGTGAGATCATGATTGATGTCGACGAGACG
GCGAAAGTCGTCCTCTCGTCTTCAAAAGACGTATCAGCCGAAGTGACGCGACTCAGTCAC
TATATGGAAGAGACGTCGGGTACGGTCGAAGAATTGACGGCCGGGATGGAAGAAACGGCA
GCCTCTTCACAAGAAATGAGCGCTTCGACGACCGAGATGGGAAGTTCAATCGATTCAATC
GTCGACTTATCCAATGAGAGTGCCGAAACAGCAAATCGTGTCGAGACACGGGCTCACCAA
ATGCGTGAGCAAGCTGTCGTCTCGAAAACAGAAGCAGTGGCAATTATCGAGAAGAAACAG
GTCGAGCTCGCAGAAGCCATCAAAGGGGCCAAGTCGGTTGAAGAGATTCGCGTCTTGACG
ACAGCTATTCTTGCGATCGCCGACCAGACGAACTTGCTCGCCTTGAACGCATCGATTGAA
GCGGCACGGGCAGGGGAAGCGGGTCGCGGATTCGCGGTCGTCGCATCCGAGATTCGCAAA
CTGGCGGAAAACTCACGTCAGACGGTCAACGAGATTCGTGACGTGTCAAACACGGTCATC
GATTCGGTCGAACGACTCAATACGAGTTCGGCAGACATGTTGACGTTCCTCAATACGAAA
GTCATGGCCGACTACGACCGACTCGAAGATGCCGCAACGCAATACGAACAGGATGCGACA
GTATTCGGTGAGACGGCGAAGACGTTCGAAGGTAACGCGCTTCAACTTCGTCATATGACG
GACAACATTCTTGGTGTCATTCAAGAAGTGGCGACGACCGTGACAGAAGGCGCGGACGGA
ACGCAGTCCATTTCAGAGAAAGTTCAACTCTCAGTCGAGCGTTTCAACGACGTTCAGGCG
AAGATGGGCGAAACAGAACAACGGGCGACCGAACTCTCGAATCGCGTGGCGCAATTCAAG
CTATAAGCAAGACTCAGAACCAGGCAGCTGTCTGGTTCTTTTTTGTTTCTCCCACGAAAA
ATAAAAAGATAGGTCAATACATAAATGAATTTCAAATTGTTGGTACAAATTAGGCTGTTG
CGTCCGATATAGAAAAGGCAATACATAAAAATAGAGAGAAAAAGAGGTGAGAGAGGAGAT
TACTCCTCGTAGTACGTGAAAAAGCTATCGAACAAATGGACGTTATCAAAAAAAATCATG
GCAAGTGTCGGCTTAATCTTGATTCTGACATTGGTCGGGATGGCCTATAATTTGTGGACG
CTCGATCGGATGACAAGTCAGTATGAGCACATGATCTCAAACGATGTCATGAAAATGAAA
GCGGCGGACGACTTGGCGCTCGGGATGGTGCGTCAGGCGTATGGGGTGCGTGGGTATGTG
CTCGTACAAGACGATGAACGGAAACAAGAAATCATCCGAGGTGGAGAAGAAAAGAAAGCC
GCCATCGAATCGTTGATTGAACTCGCGGACAACGAGTCCGAACGAAAAGAATTTGAATCG
TTACTCGGATACGCGACAGGATATGATGAGTTGGCGACACAAGCCATCGCGGCGATTGAC
TCAAAAGATCAAGAAGCAATCGATCGTTTGACGCTCCGTCTCATGCCGGACGTGACAAAA
TCGATTGCATCGACCGGTGAAGCACTGCAGACCGAGACAGAAGAGAAGATGTTGGCGATG
CAGACGGAACTCCAAGAAGCGAGTCAGCGTGCCTTCTGGTACTCGGTCGTCATCGCCATC
GTCAGTTTCGTCCTGACGATGGGCGCCGGATATGCCATCAGCCGTATGGTGACGACACCG
CTCCGTTTCTTGGCAAAAGAAGTGGACGTGGTGGCGGAAGGAGATTTGACACGTGAGGAC
CTGCAGGCGCTCACACAAGATGAAATCGGACAATTGATGACCGGCTTCAACCGCATGAAA
GGCAACTTACGTGAACTGATTGACCGTGTCACCCAAAACGCGCAGGAAATTACGGCGCAA
TCGGAAGAACTGTATGCGAGCACGGAAGAGATGGCATCACAGACGGAGGAAACGACCCGT
CTCATCGACCGAATCGTGGACGAAACGATTGCGCAAGCGAAAGAAGCGACGGGAACGTCG
CAAGCGGTCGCAGCAGCAGATGAAGGCATTGGCAAAATTGCCGGGTCCATCGGCTCAATT
GACGATGACGTGTCACAGAGTTTGAAGCTCGCCGAAGAAGGCGGTGCGACGATGGCTCAG
GCGAAAGACGAGGTACTCGCTTTGGAGCGGGAGACACGTCTGACGGGAGAATCGATTTCG
GCACTGAAGCAACAGTCTGACGAGATCGCACTCATCACCGAGGTCATCCAATCCATCACG
GATCAGACGAACTTATTGGCATTGAACGCGGCCATCGAGGCGGCACGTGCCGGTGAACAA
GGAAAAGGGTTCGCCGTCGTCGCAGAAGAAGTCCGTAAGCTTGCCGAGCAGTCGAAACAG
TCGGCGACACAAATCGCCGGGTTAATCGAGTCGATTCAGGCACAGTCGAACGCCGTTCTC
GACCAACACGTCGTCAGTGCGAAACGCGTCGAGACGAACACGTTGTTGCTCGAACGAGCG
ACACGTGCGTTCGAACAGATTGTCAGTCAGCTCGAGACATCAGTCGATAATACGTCACAT
ATCCGCATCGCCTCGCATGAGATTGCGGAGACGACGAAACAAGTCGCGACGTCCTCTCTT
CAAATGTCACAAGACAGTGAAGGGATGGCCGACACAATGCGTACGGTCGGTGAGACGGCT
GACGCCCAACTCGCGATGATCCAAGAATTGAACGGTGTCGCTGAATCACTCGGCAATATG
ACGAGTGACCTGCAGACACTGATTGGTCGATTCACGACATAAGTTGAAAGCCCTGTCTCC
TTGGAGTCAGGGCTTTTCGTTCACATCGGAACGATTCGCGATGAAGAAAGTGGGGAATCA
ACAACAAGGTAAACGACAAAAAGGAGTGGATTATATGAAGTATACGGTCATTACAGGAGC
TAGTTCAGGAATCGGCTATGAGACAGCGAAGCTACTCGCCGAAAAAGGCAAGTCGCTTGT
GCTCGTCGCAAGACGGAAAGAAGAGCTTGAGTCGCTACGTGATGAGATCAAATCCATCTC
GCCAGATAGTGATGTCATCATCAAATCGACCGACCTATCATATAGCGAAAACGTGTATGG
TCTCTATGAATCGCTCGCGGACCTCGATATCGAAACGTGGATCAACAACGCCGGATTCGG
GGATGCGGATCTCATCAAAGATGTCGACCTCGGTAAAATCGAGAACATGATTCGTCTGAA
TATCGAAGCGCTCACCGTCTTATCGAGTCTATACGTCCGAGATTATCATGACGTCGAAGG
GGCGCAACTGTTGAACGTGTCGTCTGTCGGGGGCTATCGGATCGTCCCGAACTCGGTCAC
GTATTGTGCGACGAAGTTCTTCGTGAGTGCGTATACGGAAGGGCTCGCGCAAGAGTTGAA
GCAGAGTGATGCCAAGCTTCGGGCGAAAGTACTCGCACCGGCTGCAACCGAAACGAGTTT
CGCCGACCGGGCTCGCGATACGGAAGGGTTCGACTATAGCGAGAACGTCGCAAAGTATCA
CACGGCGCGCGAGATGGCAGAATTCCTATGGGAGTTACTTGAAGGCGACGAAGTCGTCGG
GATTGTCGATCCGGAGGACTACTCGTTCAGCCTGCGCGGACCGATTAAACCGTATGCCGG
ATAAACAAAAACATCACGCCGCGCTGAACTGCTCCCCGTCAAGTAGACAGGGCAAATAAT
GAATACCGACCTAGGCGGCTTGAGCCCTGTATTCGACAGGGCTCAAGCCGCCTAGTCGTT
TCTGAAAACGATCGTGGTTGTAGAACGATATGTAGGTCTCGATGGCCGATGTGAGTTCGC
TATATGCTTGGAACTCACGCAAGTAGTACATCTCCACTTTCAAGGTGCCCCAAAAACTCT
CGATCGGCGCATTGTCGATGCAACGTCCGACCCGGGACATGCTTCGGGTCATTCCCGCGT
CTTCTACCATCCGTTTGAACCCTCTCGAGGTATATTGGAACCCTTGGTCGCTATGGATCA
TCGGACGTGCTCCTGTACGGAGCCCCGCGATGGCTGGCATCATCGTATGGAACACGAGCC
CGTTGTTGTTGGACCTCCCGATGCGATAGGCGACGATTGAGCCGTCATACAGGTCGATGA
TCGCGCTCAGGTAGGCCTTCTTCCCGGCGCCGTATTTGAACTCGGTGACGTCGGTGCACC
ATTTCTCGTCTGGCCGGGATGCACTGAATTCTCGGTTCATCAGGTTCTCGGCCACATGTT
GTGGCGTTGATTTCTTATGTCTCTTCCGCTTCCGGCGGATGATCGATTGGATCCCATGGA
TATGCATCAAGCGATAGATCCGCTTTTCATTGAACGGGGACAGGCTCTGTTGCCGGCGCA
GCCGATTGATGGTCATCGTGATCCGACGGTACCCGTATGTGCCGTTCGCCTGGTCATAGA
GTAGACGGATGTCCTCCAGAAGCTTCTCGTTCTCTTCTTGACGCACCGGTATGGTACGAT
TCAACCATTTGTAATAGACCGCCCGTGAGATGCCGGCGACTCGACAGAGGAGCACGATCG
AAAGGGCCTCCTCTTCGTTTAATTCTTTGATGGCGATATATCGTTGCTGTAGCCGTACCT
GGATGATCACGACCTCCTCTCGATGCAGCGCACTCAATTTTTGTTCGATCGTATGCCGAC
TTCTCGCCATAAAAAAACACTCCCCAATAGATAAACAGATTTTTTATTTCATCTGTCTAC
CTATTGGGGAGCATATCAGTATCGATACCAGGTCGCAGCTTAGGTCTACCCTTTTTTCTT
TTTTACTGTCTACTTGACGGGGAGCAGTTCAAAAACCCCTGGCGTTGATTTTTGTTCATT
TAACTCTTCGCCTGCCTCAAGTACCGCGGATAGAATACGAGCGCTGTGACGATACAAATT
GTTCCGAAAACCACAAGAATTGCTAGAGATGCCCAAACATCTAGTAGAGTACCTTGCTCC
AAGAGCACGGTCTTGTAGCCTTCCAGTGCCCAGTAATGTGGTAGGAACCTCGCAATGTTC
TGCATCACCTCCGGCATAAATTCAACGGGCATCCAGAGACCACCGAGCATTGCACCACCG
AGAGCAATGACTTGCGTGAGAGCAATTCCCATGTTTTCCGTCTTGGCGAGCACTGCCATC
GCCATTCCACAGCCTGTCGCAACAAATGCCAGGCCGACAGAGAGTACAGCGAGCGCCACC
GGGTCGCCGAGAGGAAGGTCATAGACAACTACACCAAACCCGAACAGCACGATGATCTGT
AACAAGACCACTGCGACGAACGGCAACCATTTGCCAAGGAAATACTCCATCCGCGACAAT
GGTGTACTGGCCATACGCGCCGTCATGCCACTGTCGCGATCTTTGATAAACGCGATGACG
ATGGAAATCATGATGTAGAACGAGAACATGACTGTATACCCCGGCACGATCTGGACGACA
AGTTGCTCGGGCTCTGCACCCATGCTCTCTCCAAATAACGTGATAAAGCCGACGATGAAG
ATGATGGGTAACAGAAATGTCCAAAACCATAGTCCCTTATCCTGTGTCTTCTTTTTCAGC
TCTAGTAAGGCAATCGCGTTCATTGCACTCCCTCCTGTCTCGTGTCGCGTAAATGCGTGC
CAGTCAGCTTGAAGAAGATGTCCTCGAGCTTCGCTTGACTGAGTTCAAGGCGTTCCGGAA
TGATGGCCTCAGCGGCAAACTGTTTGGCGATCCGCTCCAGAAGACGTAAAGGTTCTGCAC
TCTCAATCACAAACCCCTTATCCCGCGCAGTCACACCCTCGTATCCGTTTAACCCTTCTC
GCGTCACGGACGGACCTTCCAAATAGATGGCCGCGTGTCGGTGTTTGGCGAGAACCTCTT
GCATGGTTCCGTATTCGACGACGTTTCCTTGGTCTATAAACCCTATCGCGTCACACAACT
GCTCCACTTCTTCCATGTAATGACTGGAATAAAGAATCGTCTTGTCCTGCCTTTTCAAGT
CATGAATCAATTCGAAGATGGCCCAACGTGACTGAGGATCGACGCCTACTGTCGGCTCGT
CGAGTACAATGATGTCGGGATCATGAAGTAAGGCACATCCGATATTCAATCGCCTCTTCA
TCCCTCCAGAGAAGGTGCGGACAAGGGATTTTTCTCGATCAGCTAAACCGATTAGTGCGA
GTACCTGTTGTATGCGTTCTTGAAGCTTAGAACCCTTCAACCCATACAGCCTTCCGAAGA
ACAGCAAGTTATCACGCGCCGTCAACGTCTCTTCTAAACAGATGTCTTGCGGGACGTAAC
CGATGCGCCGTTTAATGGCTGTGACATTCTGTTTAAATGGTGCTCCTTGCACAAGGACAT
CTCCTTCATAGTCTTCCACCACACCGACTAAAATCTTCATGAGCGTCGACTTTCCTGCTC
CGTTCGGGCCGACCAAACCGAAGCAGCTTCCCCTCGGTATATCGAGGTTTACTGAGTCAA
GCGCTTGCCGTTTGTCATAGTTCTTGCGGACGCCTTGAATCTCGATCATATTTGTTCCCT
CCCTTTATTTTCGTTGTTGCAAGGATTCATTCATGCGCTTTTCCATTTGCTTAAAGTACG
TAAACCAGCCGAGCCAGTTGAGGATGTAGGTGATTGTGAAAAATACAAATCCAATGGCAA
GTGAACGTGGTGTGAGTGGAACCCAACCTGTGAGCCAAGTAAAGACAGGAAACAGCACAA
TCAGCGACGTTACATAATGAAACAAGGTCTGCTTCAACATGCTCCATTCGTCTCTTTCGA
ATAATAAAGCGCTTATGCTAAAGTACGCACCGATCAACATGCTGCCGAGTAAGTTCAGAG
CAATCAGGTGAGAAGAAACGGTATCTTCGGGATTATTCAGTACAACAAGCGCAATGAGCG
TCACCACAGCCCCTACACCAAATCCACCAAACATACGGACAATCAATTTACTCACCACGG
CCGCCACCTCCTTCCACTAATTGCTTGCGCAGATGCTGCACATAGCTTCGTGTGACGTAT
TCTTTATTACCGGATTTAAAAAAGACACACAGATTTCCGTTGAACGATAGTTCGAATCTG
TCAATCCGGTCCATGTTGCCGATGACCGATTTGGAGAAGCGAATAAAGCTGTAGTTGGTC
AAGAATTCTTCTAGTTCATATAGTTTGAGCTTCAACTCTAGCGTTTTCGTCTGCATCTGC
GCGTACACCTTTCGATTTGCCGAATAGACATAGTCAATCTCACTCGGCTGCAAGATCACA
GACCCCTCGCCGTCTACAGCTACAAGTCGCTTCGGTGAACCTTCTGATTTATCGAGTTCC
TTCAGATGCCGCACAATCGCCTCTACTTCTTCGGTCCACTCGCTTGCCTGGATGGTCACC
ATGGGAGTGTCTTCGTGGGCCGGGTCAATATCAATTTTGATTTTCATGGAGGCCTCCTTC
TCTTCTTTTACAGTATGTTAGAAAAAGTCACAATTGGTGTATGTTTATGTATGAGTTGCA
AAAACGGAAGCCTGACATGCACAATTTGTTGCATGAACGCCCCTCCTCGAACGGGGACAG
GCTCTGTTGCCGGCGCAGCCGATTGATGGTCATCGTGATCCGACGGTACCCGTATGTGCC
GTTCGCCTGGTCATAGAGTAGACGAATGTCCTCCAGAAGCTTCTCGTTCTCTTCTTGATG
CACCGGTATGGTACGATTCAACCATTTGTAATAGGCCGCCCGTGAGATGTCGGCGACTCG
ACAGAGGAGCACGATCGAAAGGGCTTTCTCTTCGTTTAATTCTTTGATGGCGATATATCG
TTGCTGTAGCCGTACCTGGCTGATCACGACATCCTCTCGATCTCCTCTAACTTTTTTAGG
AACAAGATGTCTGCACGAAGAAGTTCGTTCTCAAGCTCCATTTGCTGGATACGGCGCTTA
AGCTTCTCTTCTTCGCTTAGTTCGTCCTCTGGCTTCGTACGCCCACGGCGGTCCACGAGC
GCCTCTGCCCCGCCCGTGTCATACTTTTTGATCCAGCCATAGACCTGGGCATAGGACACC
TGAAATTGTTCCGCGGTCTGCTGGTAGTTGCGTCCATTCTCCAAACAATATTTCACGATC
TCAAGGCGCTCTTCGAATGTAGTTTTTCTTCCTTTTGTCATAGCTCAATCCATTCCTTTT
CTCGAATCTGTTAACTCGCTATGACTAGTATACTTCTTAATCCATTTACGAAGAACAGAC
CAATTACTGATCTGATACTTGGAGAGTACCTCCATTCTAGTGAACCCATCGAGATAGTCG
CGGACGGCCGCGATTTTCAGTTCCTTGGTGTAAGATTTCCATGCCTTCGATTCCTTCAAC
GCATCGATCCCACCGGTATCGAATTTCACTTTCCACACCTGGAGGGTGTGCCTAGAGCCC
CCATGAGCCCCCATGATTTCCTTCCAAGTATATGTTTCTTCTTCCATCATGCGCAGCGCA
CTCAATTTTTGTTCGATCGTATGCCGACTTCTCGCCATAAAAAAACACTCCCCAATAGAT
AAACAGATTTTTTATTTCATCTGTCTACCTATTGGGGAGCATATCACGCTGGCGTGATGT
TTTTTCATGACGTCGGTACAGAGTAACCACCCGTGAAGCGGTGTGTCAGGCGACGTGTCC
AGTAACGCAACCGAAGGCGCCACACATAGAGCTGCGACGTGTTCGGAAGAATGACGTTGT
CGACGTATTCCGCGAACATGTGACGGAACATCCGCTCTTCACTGCGGTCATAAGTCGCAC
TCCACATCCCGTGATTCTCGACTTCTAGGAGCATCCAAATCATCTCGTCGGTAAGCGGGT
CATCGTCCTTCAACTCGGCCGTCAGTGCAGCGAAACGATGGCTACACATAGACGCGTATA
AGGAATGGGCATGCGGGTCATGCGGATTTAATGTTAAGTAACCGCTCGAAGTCTTCATCA
GTTCATTGACCATATCGAGCGGAATGTCGTCATACACTTGGAAAAATTCGAGCAACATTG
GGACGGTGTCCGGGCCGAATCCGGCTAGACGGACATAGTTCATGATATGAAGACCGGCCT
CGCCATGGAACTTGCGGTCGAAGTAGTGGACGGCAAGGGCGCGGTGCATGATCGGGACGT
CCGGATAGCGTTCGACGCCACGGAGAAAGTGTTGTTCCGCTTCGAACGTGAACCCGGTGT
CTTCACTGACGAACCCTTTCAACATATGAAGAATGTAGTGATCGCCGAGCGCGCTCGCTT
TGTCGAGCCACGGTTTGGCCGAATCAGTGTCACCTTCTCGAATGTATGGATAAGCGCGCA
TCGCCGGGAAGAATGGGTCATCCGGGAACGCGGTCTCGCCACGTGTTGCCATGTCATTGA
TGGCTTCAGCGTTATAAGCTTCTGTTAATTCTGCGAGGAGCATCATCTCAAGGAACGTGC
GCTGGAACTCTGGGGTGTGTAAATCGATCGTTTGTGTCATACGGTGTCCTCCTCACAAGT
ACTGGTGTCGCTCTATTATACTTGTTCTTGCAAAAGGCGAGTAGCATCTTTTTTGACACT
CCCACGATTAAAACCGTGGGATTCTGAAGTGCTTGTGCGAGCGCAGTCCATTTCTGTTTT
GCTCAAACCTCCAGATGAGGGTGTGCCATCACCCCTCCTGAGACAGATCATATAGATTCT
CAGGCTGGTGGACTGTTACCATCCACCACAGGTCGTTGCAGGTGTGTCCATCTGATGTTT
TAGCGTCTTTTGCATGACGACAGGCATCGTTTTACCGGTCATATGTTTTCATGACCGAAC
CGTATACGATTTTCAAGGGGCGATGGACACAGGCGTTTTAGAGACTTGTTCTTGTCTATG
GGATAAGTATACCCGAACGTCGGATGTTTTCACATCCGAACTCACTCTCATCCCATGCCT
AAAGGCGGGCTATGTCCGATATGGGCTTTCCCGTTCGTAAAATCTTGTAAAAACGGGAAA
TGGAAAGGTAGGACTGGAAAGGAGGGGGAAGGCATGGCGACGTTCACTGGATATGTCGCA
GAGGTGATGGAGGAAAAAATCCGCGTCACGCCGACGCGGGAAGCGGAACCGTTTGATGGC
ATCGTGTTTCATGTAGCGAGACCTCTTTTGGACGAGACACCGCTTCTCGTCGGACAACAG
GTTCGAGTCGAGCATGATGAACGATTGACACGCTCCTTGCCGCCACAAACAACGGCATAT
CGAATCGTTGTGTTATGATGAGGACGAGGTGAATGACATGGGACAACGGAACTTTCTATG
GCTCGGAGCCGTCGTCGGCTTCAGCGCCCTCGTCGTCTGGTTGTTGCAAGATGCGCTCCC
GTTCTGGGCGCTGTCGATTCTGCTTCTGGCATTAGGAGCGGTGCTCGGCAATCTCCAACG
ACGCTTCACACGTGACGAATAACGAGCACTCCATCATTCGGATGGGGTGCTCGTGTCGTT
TTCCTCTTCAATCGGTTCTTCTGGATCGTCTTCGACGATGGAGTCCTCATCCCCGTCTGG
TTCGAGTGTCGTCGGTTCTTCTGGCTCCGTTGGCTCTTCCGGTTCGCTCGGTTGCTCCGG
CTCCGTCACCGGGGGATCGTCTTCAATCGGCTCTTCCGTTTCCGGTGGGTCCGTCGGTTC
CTCTGGTTCGCTCGGCGGTTCCGCAGGCTCTTCTGGCGTCACTTCCGGTGTCGTCGGTTC
GGGCTCTTCCACAACATCCTCTTCGACTTCTTCCTCGACCGGTGCCTCCGGTTCAGTGGC
CGGTGGGATTTCAGGTTGCGCCTCAAGAATAGGGGGTGCTTCCGGAACGACGACCGGTTC
TTCGGTCAAGTCTGGTTTGATCGGTTCGACCGGTGCGAGTTCGATAGGTGGCGGTGCCGG
TGCATCTTTTGCGATGAACGTCCGGATGTCTTGTTCAAATAGTGCAGTCGGTAAGGCGAT
TCCACGCAAATGGATGGCGACGACTCGACCGGATGCTGAAAGGAGTGGACTGCCATACGC
ATGACGAGGTAATTTAAAGTTTCGGCTATAGCCGTTCTCGGCGAAGGTGACCGTCCCGTT
GATGCGTTCTTGCATCGTCAATGTGATCAACGTCTCATCCTCTGCTGCAATCGCTTGCGT
[truncated: 2,621,330 more chars]
