# Supplementary material for: Bacterial diversity in the jelly of shark Ampullae of Lorenzini: a holobiont perspective
Source: PeerJ. 2026 Jan 5;14:e20461. doi: 10.7717/peerj.20461 (PMC12782034; doi:10.7717/peerj.20461)
Supplement: Supplemental Information 3 [file peerj-14-20461-s003.zip › mandar_natali_28junparaarticulo/I0N_12102019.fsa]

>NODE_1_length_2303530_cov_15.0321 [gcode=11] [organism=Genus species] [strain=strain]
TCGTCTCTCGTCTCTCGTCTCTCGTCTCTCGTCTCTCGTCTCTCGTCTCTCGTCTCTCGT
CTCTCGTCTCTCGTCTCTCGTCTCTCGTCTCTCGTCTCTCGTCTCTCGTCTCTTTCCCTT
CCTCTCTTTGAAGGTTAAAATCCACTTTAAATTACGACCTATCCAAAATACCGGAGCCTC
CTTTTGTCAGATTCTCAGTTTTCCCCTCAAGACGAACTATTTATGCGCCGTGCGATGGAG
CTTGCAGAGCAAGCAGAAGCTGAAGGGGAAGTGCCGGTTGGTGCTGTTTTAGTGAAAGAC
GGAGAGATCATTGCGGAAGGTTGGAACCGCTCTATTTGTGCTCATGATGCGACTGCTCAT
GCCGAGATCCAGACATTACGCAAAGCAGGAGAAGCTTTAGGAAACTATCGACTGCTTGAT
ACCACTTTGTATGTCACGCTGGAGCCTTGCCCAATGTGTGCTGGTGCGCTGTTACATAGC
CGAGTGAAACGTGTCGTATACGGTGCGCCTGATTTAAAAGCCGGTGCGGCAGGGACGGTA
TTAAACTTGTTCGAAAGCCAAGCGGCGTATCATTACGCGACAGTCGAAAGTGGGTTGCTA
GAGGATGAATGTCGCTCGCAGTTACAAGCGTTTTTCAAACGTCGTCGCAAAGAGATTAAA
GCGAAGAAGCAAGCGCAAAAAGCGAACGATGATGAACAGGAAACAAAAGGCGAATAGTTT
AAGGAAAAGGCTTCTTAAAGGCGGGGGACTTGGGCTTTTAGTTACTAGTTGCCTTTAGCA
AACACCTACTTTGCAGTAGATGTTTGCTTTAAGTTCTCAGTGATTCACTAGGTGAACGAA
AACACGGTTACGTGCACTGACTTTCTTTTTCATACACGTAAGCTTGCGCTTACGGCGGTT
AGCAGCCACTGTCTTATTCAAACGTTTTGACTGCACTCTGCGTTTTCTCATTATCAGAAC
CTCTTGCAGACAACGAACACACTCTCCGACACTCGCATGGCAAAGTGTCTGATTTATTAT
CAATCGATGACATTCTGATGAGGCACGCTTACGGACGAAGGTGGCATCAGTTCGAGGAGA
GGTGACCAAAAGAGCCTCTCTGTTATGCGAGCCCAATCTTGGTAAGGCACCAAGGAGCAG
CACAAGCTAGATTAGCCCGAAAGAATGGATTCTAGATAACTTTATCTGTTGACTCAATAA
AAAAATAGCGAGCTGTGAGCTCGCTATTTTCGAAAGGTTTATTCCGGTTTTGGTTCGGGT
GTTTGTTCCGCCTCTTGAGGTGAACTTTCCTCAGTACTGGAGATAGTTTCAACCGCTCCA
GAAGTCTGCTCCGCCAAGGTTTCCACTGCTCCAGAAATTAACAAATCTGGACTGAGTGGC
GGGATCACTTGCAGATCTTCTGTGTCTTCATCAATCGCTGGCTTCTGACTGACGTGACCA
ATGATCGATTGGTAGTAACGACGAATATTTTCGACGTAGTTACGAGCTTCATCACCACGA
GCATAACCATATCGAGTTTGGCTGTAGAAGCGTTTCTGACGCAGCAATGGTAGGCGTTCT
TTCACATCTGCCCATGCATTTGGATCGCCACCTTGTGCTTTCGTTAAGCGTCTTGCATCC
ATCATATGGCCATAACCCACGTTATAAGAGGCCAATGCAAACCAAATCTTCTCATGTTCA
TTAATTGAATCTGGCACACGAGCCACGATACGGCGAAGGTATTCCACACCACCACGCACA
GACTGCTCTGGATCTAGGCGATCTGTTACCCCAACGCTCTTCGCTGTTGGCAGCGTTAGC
ATCATCATTCCACGCACACCTGTTGGCGATTTCGCTTTCGGTTTCCAGTGAGACTCTTGG
TATGCCAAGGCTGCAATCAAGCGCCAATCAAACTCTTCACTGTATTTTTGGAACAGTGGT
GACCATTTCGGCAAGGTGTTATCCAAGGCGCGAATAAAGGCACGAGTGTCTACGTAGTCG
AAAGCTTCAATATGGCCGATGTATTTCTCTTCGAGCGTCGCGAGTTCACCAGACTGCTTA
ATGTTGCCAAAGAACTCGATCAACATGGCATACAAGCTTTCATCTTCAGAACGACGAGTG
AACCAAGAAACGGGTTGGTCTTCGGTTAGCTCAAAGGCTAAAGCTAGATCTGGGTAAAGG
CGCTGAGCCAAAGACAGTTCCACAGAGTCTGTAACGGTAAAACGCAGTTCACCCGTCGAC
ACGTGTTTTAGAAGATCTCGAGTATCTGCGTCACCAACAATTTCAAACTGAAGTTCTGGA
TGCTCTTTTTGTAATGCCGTTAGTGTTGGAACAAATTGAGACTGTTCAACGATTTGTAGC
GTCTCGGCTCCTGCGTTCGTGTCTTCATTGCCCGCTTTCTCATCTTTCGACTCTTGGTAG
TTGATGAGTTGGTTGATATCACGAGGACGAAGCTGGCCTTTTTTGTACACCACTTGCTGG
CTCACATAGTAGTAAGCAGGTCCAGGACGGAAGCGTTGCACCGCTTGAGAGGTTTGATTT
AGACCGGTTGCGATAATATCGATATCGCCTTTTTTCAAGGCAGGGAATAACTCTGCCTGA
CGAAAAGCGGGCCTGATCTCGAGCTTAACGCCGAGTTGTTCTGCAAATTTACGCGCCAGT
TCATAATCCAAGCCAGCAGGGCCATCAGGACCGATGTAGTAGGAGAGTTGATTGTTTAGC
GTGCCCACACGTAGGACACCGCGCTCTTGGATTTGCTCGAATTCACTTTTGGGTTCCGAC
TCAATCTGACAGGCAGAAAGTAAAAGCACAGAAGCGAAAAGTAGGGCGCTGCGCTTGAGT
CGGTTGAACTGACTTATTTGCATTAATTCGGTACGTCTCGATAAATTTCTAGTTGCCTTT
ATATCAAAGCGAGCTGGTGGGGCAAAGTGAATCAGACAGATAGAGTGCGACATTGTGTGA
TTTATCGACATTTTAGTCGTAATTCAAATTTGACGAAAAAAATGACGCAAACGGTTGCTT
TTGGTGTTACATCACAAAAACAATTGCTATATAATGCGCTCGCAACGAAGAGGTGGCATC
GGCATAGGTTTGAAAAACCTTCGGGAATAGCTTCGAAGAAAACAGTATAACCCACTGAAT
TTATTCCAATATCACCTTAATCACTTGCAATAAGAGACCTAAGCACATGAGAATTTTGCG
TGGCTCCCCAGCTCTTTCTGAGTTTCGTGTTAATAAACTACTGGAACTTTGTCGTGAACA
AGATCTGCCTGTCACTGGCATTTACGCTGAGTTCATGCACTTTGCGGATCTAAAGTCTGA
CCTTGATGCTCAAGAGTTGGAAAAACTGGAAAAATTGCTGACTTACGGTCCAACGATCGA
AGAGCATGAGCCAGAAGGTCTTCTACTTCTTGTTACGCCTCGTCCGGGCACTATTTCGCC
TTGGTCTTCTAAATCTACTGATATCGCCATCAACTGTGGTCTAGACAAAGTAAAACGTCT
TGAGCGCGGCACTGCATACTACGTAGAGACATCGACTCCTCTTAACGATGCTCAAATTGC
TGATGTAAAAGCACTCATCCATGATCGCATGATGGAAGTGACATTTACTGATTTTGATGC
AGCAAATGCATTATTCCAAGCGGCAGAACCTGCTCCTGTAGCAGACGTTGATCTATTAAA
AGGCGGTCGTGCTGCGCTTGAAAACGCAAACGTTACCCTAGGTCTTGCACTTGCAGATGA
TGAAATCGAATACCTTTACGATGCGTTCGTAAATAAGCTAGAACGCAACCCGACTGACAT
TGAGCTAATGATGTTTGCACAAGCGAACTCAGAGCACTGTCGTCACAAGATCTTCAATGC
AGATTGGACTATCGACGGCGTTAAGCAAGAGAAGTCTCTGTTCAAGATGATCAAGAACAC
ATTCGAAACTACGCCTGAAAACGTACTGTCTGCATACAAAGATAACGCAGCGGTAATGGT
AGGTTCTGATGTAGGTCGTTTCTTCCCGAACCCAGAAACTCGCCAGTACGGCTACAGCCA
AGAGAAAGCGCACATCCTAATGAAGGTGGAAACGCACAACCACCCGACAGCGATCTCTCC
ATGGCCGGGCGCTTCTACTGGTTCAGGCGGTGAAATCCGTGATGAAGGCGCGACTGGTAT
CGGTGGTAAGCCAAAAGCAGGTCTTGTTGGCTTCACTACCTCTAACCTACGTATCCCTGG
TTTTGAACAGCCATGGGAAACAGATTTCGGTAAGCCGGGTCGCATCGTTAACGCTTTAGA
TATCATGCTAGAAGGCCCACTTGGTGGCGCGGCGTTCAACAACGAATTTGGTCGTCCAAA
CCTACTTGGTTACTTCCGTACTTACGAAGAAAAAGTTAACTCACACGCAGGTGAAGAGGT
TCGTGGTTACCACAAGCCAATCATGATTGCTGGTGGTATGGGTAACATTCGTGACGAGCA
CGTTCAGAAGAAAGAGATCCCAGTAGGTGCAAGCCTAATCGTACTTGGTGGTCCTGCAAT
GAACATCGGTCTTGGCGGTGGTGCTGCTTCTTCTATGGCATCTGGTCAATCAGCAGAAGA
CCTAGATTTCGCTTCAGTACAGCGTGAAAACCCAGAGATGGAACGCCGCTGTCAGGAAGT
GATCGACCGTTGTTGGCAACTTGGTGATGCTAACCCTATAGCATTTATCCACGATGTGGG
CGCGGGCGGTATCTCGAACGCACTTCCAGAGCTTGTTGATGATGGCGAGCGTGGTGGTAT
CTTCCAACTGCGTGACGTACCAAATGACGAGCCGGGTATGAGCCCACTTGAGATCTGGTG
TAACGAATCTCAAGAGCGTTACGTAATGGCAGTTGCGCCAGAGAACATGGAACTATTCGA
TGCAATCTGTAAGCGTGAACGTGCACCATACGCCGTTGTTGGCATCGCAACAGAAGAGCG
TGAGCTGAAACTTGAAGATTCACACTTCGAGAATACGCCAATCGACATGCCAATGGATGT
GCTTCTTGGTAAGACACCTAAGATGCACCGTGATGCGAAAACGCTTAAAGCGAACAACCC
AGCGGTTAACCGTGACGGTATCGAGCTAAACGAAGCCGCGGATCGCGTTCTGCGTCTTCC
AACGGTTGCAGAAAAAACATTCCTAATCACTATCGGTGACCGCACGGTGACTGGTCTTGT
TGCGCGTGACCAAATGGTTGGCCCTTGGCAGGTTCCAGTAGCAAACTGCGCGGTAACCGC
AGCAAGCTACGACACTTACCACGGTGAAGCGATGTCAATGGGTGAGCGTACACCTGTTGC
TCTACTAGACTTCGGAGCTTCAGCTCGTCTAGCAGTTGGTGAGGCAATCACGAACATTGC
AGCGACGAACATCGGTGATATCAAACACATTAAACTGTCTGCAAACTGGATGTCTCCAGC
TGGCCACCCAGGTGAAGATGCAGGTCTTTACGAAGCAGTTAAGGCTGTGGGTGAAGAGCT
ATGTCCAGCACTTGGCCTGACTATCCCAGTTGGTAAAGACTCAATGTCAATGAAGACCAA
GTGGGAAGAGAACGGTGAGCAGAAAGAAGTTACTTCGCCACTATCTCTAATCATCACTGC
GTTTGCTCGTGTTGAAGATGTTCGTAAAACAATCACACCTCAGCTTCGCACAGATAAAGG
CAATACTAGCCTTGTCCTAATCGACCTAGGTAACGGTCAAAACCGTCTAGGTGCAACGGC
TCTAGCACAGGTTTACAAGCAGCTTGGTGATAAGCCAGCAGACGTAGATAACGCAGCACA
GCTAAAAGGTTTCTATGAAGGCGTTCAAACTCTAGTCGCGAACGACCAAGTAGTGGCTTA
CCACGATAAAGGTGATGGCGGTCTATTCGTTACGCTTGCTGAGATGGCATTTGCTGGTCA
CTGTGGTGTTAAAGCTGACATCGCTGACCTTGGCGAAGATGCGTTAGCTGCACTATTCAA
CGAAGAACTAGGTGCGGTACTTCAGGTTAAGAACGAAGATTTAGACGCTGTACTTTCAAC
GCTAGCAGCAAACGGTCTTGAAGCATGTTCACACGTAATTGGTTCAGTAGAAGCTTCTGA
TGAGCTAGTGATTACTTCTGGTGAGACAGTAGTTCTTGAGCGTAACCGCACTGAACTACG
TACTATCTGGGCTGAGACAACGCATAAGATGCAAGGTCTACGTGATAACCCAGCATGTGC
TGACCAAGAGCACGAAGCGAAGAAAGACAACTCGGACCCAGGTCTGAACGTTAAGCTAAG
CTTCGATGTGAACGAAGACATTGCAGCGCCATACATTGCGAAAGGTGCGAAGCCTAAGAT
GGCAATCCTACGTGAGCAAGGCGTTAACTCTCACGTTGAGATGGCAGCAGCATTTGACCG
TGCAGGCTTTGAAGCAACGGATATCCACATGAGCGACATCCTAACGGGTCAAGCGGTACT
AGAAGAATACAACGGTCTAGTGGCTTGTGGCGGCTTCTCTTACGGTGACGTATTAGGTGC
TGGTGAAGGTTGGGCGAAATCTATCCTGTTCAACGAGCAAGCTCGCAACCAGTTTGAAGG
CTTCTTCCAGCGTGAAGATACCTTCTCTCTAGGTGTATGTAACGGCTGTCAGATGCTATC
GAACCTGAAAGAGCTAATCCCAGGTGCAGACCTGTGGCCTCGCTTCGTTCGTAACGAGTC
TGAGCGTTTTGAAGCTCGTTTCAGCCTAGTTGAAGTTCAGAAGTCTGACTCTGTATTCTT
CGACGGCATGGCTGGTTCTCGTATGCCAATCGCTGTGTCTCACGGTGAAGGCCGCGTAGA
AGTACGTGATGCTAACCACCTAGCAGCGATTGAAGCATCAGGTACGGTTGCCGTTCGTTA
TGTGGACAACCACGGTAACCCAACGCAGCAATACCCGAACAACCCGAACGGCTCGCCAAA
TGCAATCACAGGTCTAACGACTCAAGATGGTCGCGTAACTATCATGATGCCGCACCCAGA
GCGTGTATTCCGTACAGTTGCGAACTCATGGTCTCCAGAAGGTTGGGGTGAGAACGGTGC
TTGGATGCGTATGTTCCAAAACGCACGCAAGAACATCGGCTAACCATGACTTAGTCAACG
GTTAACGAAAATAGTAAAGCGCTGGTTGAGAGACCGGCGCTTTCTTTGTTTAAGGGAATC
GAGAAAGGACGTCGTCCTAGAGGACGCTGCGCTTCGAGATCCGGGAACGCTTCGCTGTAG
GAATCGAGAGGTGTGTGCTGGAATACTAGAGGTAGATACATGGACTCATAAGGTGTTGAC
AGTATTAACCCCTAAATAGACAAAATGAAATCGTCTCCCGTCTCCCGTCTCCCGTCTCCC
GTCTCCCGTCTCCCGTAAAAAACTTGCAGCGTTTCGGTAACTTTTATGCTCTAATACCGC
GCTTACCAAGGGATGGTGTTAAACAGCTCAGCTTAGATGGAGTTATCAAGTTGACCGAAT
CCCTGATTAATCCCTTAGGAAATGAAAGAAATGGCTAAAAATCCAAAATTTGCTATCCGC
GTAACTGAAAAACGTAACGGTTGGAGCGCAGAGATCACTCGTCAGGTGACTTCTCGTAAA
GTAGTGGTATCAAAACGTGAAACTGGTTTTGACAGCGAAGAGAAAGCACAAGCTTGGGCT
GAGCAGGAACTAGCGGGTTTTGTACAAAACCAAGTAGTTCGTAACGAGCGTAAAGCAGTA
CAACGTCAAGAGCGTGAAGCAGAGCAACTAGCGGCAAAAGTTCGCAAAGAAGAAGCTCGT
CAAGCTCGTGAAGCAGACGCTGACGAAGAATAATCGCAGTGTGCTTGATGGTTGAATACC
ATCGATTATGAATTTGAAAATGCCCCGAGGTTATCTCGGGGCATTTTTATTTGCGTCGTT
ATAAGCAGTCAGAAGAAACTGAGAACTTCACTGAACTGCCCGATGACGCGGTATTGTAGA
TATGATCTTTGCGCAGCTTTTTCGGCGTGTGAACAGGCTGTAAATCAATGTGGTGTAACC
CGTCTGATAGATTGTTTGCCACACCGTAGTCGTAATCTCTTGCTTCGGTAGCCTCTCCTT
TGGCGTACTGACAATCTCTAGGCGTTTGGTCGTCTTTCCATACAATTGTGTTTGCTTTAG
CATCAAGATCTAAGTTCCCCGCAACGGGAGCTGAGTAATGATCTTCCTGCGATAAATCAT
TGCTTTGTTGTTCTAAATATTGAGTGAGGTTTTGTTGTGCTAAACAGGGCGTAACAACGC
AGGACAGGCCTATTGCAACAAGCGTTGTTTTGGCTTTTTGTGTTCTTGTCATATTCTTCA
TCGGCGAACGTACTAAAAATGGCTTTGAGTAAAAATAAAAACTCGGAGCAAGCGGTTACT
CCGAGTTTGGCTAGATTGCTATTGGTTGGTGAGTATCGAATTAGTACTGGTAAGTCAGAT
TCAATTTCACTTCTCGGCCAGGAGAAGGCACACCATTCGACAAGTAAGCTTCGTAATAAC
GATCAGTTAGGTTGTTGACGACTGCTCCGACACTTAGACCTTTAACTTGTTGTACGTCCC
AGACAACGTAAGCATTTTGTAATGTGTACTGCTCGCTTGGTGATTTGACTTTTAGGTTGT
CGCCTTCCGCTTTGGTTTTCGTTTGTGCATCGTACCAACGGACTTCCCAACCTGTTCGCA
GACCCGGAATCCACTCGTAGCCCAACCCAAGGTTAATATTCAGAGGTGGTACTCCTGGGT
AGTCATCATCAGAGCCCGTAGAGTCTGATAGGCTGCCTTTGTTTTTACCGCGAATGTAAC
TTGCTGAGAAATCAGAATAGAAATCTGCGATGCGGTACTGCGAAATCAACTCGAAGCCGT
AGTTTTTGAAACCATCTAGGTTTGTGCTCCAACTTTGAATATCACCGCTGTCTTTATCTA
AGTTTTCACCAGTTCGGATATCAACAGTGTCACTCACATCGTTGTAGAACAACGTCAGTT
CTGTTGCGAGGTTGTCGCGCTCGCTAACCAATCCTTTGGCCAAATTAATCACACTGGCTT
GATAAGCATGAATACGAGAAACATCGAGATCGCGTGCCGTTGCTGTGGCTGTTGCTCGGG
CATATTGCACAGAGTAAATGTTATCGACGGTTGGAGCTTTTAAGGCGTAGGCATAAGAGA
AGTTCAAACGAGTATTGTTGGTCGCGTCAAAATCGATATCCAAACGTGGACTAAAGCCGT
TGTGGCTGGTTTCGCTGTAATCATGGCCTGCTGCTTGATCATTGTAATCTGGCGCCGCGT
TACCTTTACCTTCGCTCGTGATGTACTCATAACGCAGAGAAGGGGTAATCGTCAGGCGGT
CGGTTGCTTGATAGTGGTCAGCAATGTAGGCCGCGTATATAGACTGAGTGCCCGATGGCT
CATAGTACGGAGTATACCAACCGTAGTTTTTTGCTTCTTTATCATCATAAGAAGCGTTAA
ATACCAAAGAGTCACGATCCGTTTTTTGGTACTGAAGCCCAGTGACTAGTGTGTGGTCTC
CAAGTTGAGCTTGGTTGAATACGTCGACGTAATCGCGTTGATAGCTCAACCAAGATTCGT
GGCCGTAGCTGCCAACTGAGACGAACATTTTCTCGAAAGCGATATCAGGACGAACCCAGT
GACGGTCATTCTCCGAGCGAGCCAATTTGATATTGAAATCAATATAAGGGTTGGTTGGCA
TGTAATGGTAGGAGATAGTCGTCGTATTGTCTTTGTATTCGTTGTAGACCGTGTAAGCGT
ATTGTGCTTTTTCTAACGAGCCATATTTTTTGATGTTGTAATCCGAAATAGTTGGCATTT
GACCACGACGGTTAGCCCATGGTTTACGACCCTCATCTTGGTAGCGTGTATGGCTGATTT
CAAATTCGTGGTCATCATTTTCATAGCCAACTTTTACGAGCATATTCTCTTGTTCATAAC
CCGAGTAATCCAGCGTCTCACCGCCACCGACTTTAATATCGTCGGAATCTTTTACTGAGC
CGTTAGCTAGGAAGTAGAAGCCAGCATCATTTTTGCCATAAAGGGAGAGTGTGTACGAGT
TCTCATCGCCATTATTGTTATAACCCGTTGATGCTCGAACGCCGAAGTTGCGATCGCCCT
CGAGCAAGTCATCAACGCTTTTGGTTTTGATTCGAATAGACCCACCAAATTTGCCGTTTA
GCGCGCGGTAGTCGTGCGCACCTTTGATGATTTTCGCTTCACCAATCAAGAAGGGGTCAA
AGAAGAAGGTGCCGTAACGATATTGTTGGAAACCTATTGGAGCGCCATCAACGAATACGG
CGATGTCACTAGGGTCGTCAAAACCACGAATGTTAATACGCTCACCACCAGAACGAGCAC
CCCCGTCAAGCGTGGCACCAGGCACGGCGTCAATCATTGCTGCAAAGTTAGAGTATTGCT
GCTCTTCGACTTGGGTCCAATCAATGATGGTTTCAGCAGGTTCTGCGACGGTAATCGGTT
TGGCATAGTGGACACCAATGACTTCGAGTTCTTCGTCGGCGTTTTCCGCTGCATGGAGAG
AAAGTGAGTTGAGCACTGCGAGCGAGACAAGGCTTACTTTTAAGCGATGGGGCGATAATC
GTTTCATATTCATTTGTTATAGTAATTTGAGAGGTGGGGATTATATGAATGCTGAAAAGA
TTAATAAATGATAATGAGATTAATTATCAATAATGAATTTTGGTCTTCCTGTAAACTTTT
ATACCCACTATTTGACGGTAAATTGGATTATTGTTTGGTTTTTGTTCTTTTAGATAGTGA
GAGTGTCTACTTTTACGACAAAAGAAAGCCCAGAGATGGAATCTGGGCTTGGAAGTTGGT
TTCTGCTAGTTCGCAATTATTGTTGCGTTTCTAGTGGGATTTGCCCCGTCGTCACTTGGT
CGACATCAAACTCAGTCAGCTCTTCAATATAGCTTTCTACCGTTTGCTCAACCATGTCAT
CATCTTGCTTGAAGTAAGCGATGTGGAAGATAGCATCACCTTCGTTAACCAGTGGCAGTG
TTTGCTGGCCAATTACGATACCGCCTTTTGGTGCCAACAGCTCTAGCTCGTCATGACCTA
AAGGCGAGCTGATGTAAGCGAGAGTCTCGCCTTCTTCTACTTTATCACCTAAGTTCACAA
CCGTACGTAGAATACCGTTGCCCGATGCGCGAACCCAGCTGGTGGATTTTGCGATGATTG
GTTCTGGTAGTTTTTTGCGACTCGCACGTAGCATGCCGATAGCCTGCATCACACGTTGCA
CACCTAGTACACCTGCACTGATCGACAATGGGTCAAAGCGCAGAGCTTCACCCGCTTCGT
AAGTCAGTACTGGGATATCGCACTTTTCCGCTTCACTACGAAGAGAACCGTCACGTAGAG
CTGAGTCTACGATCACTGGTGTCGCAAATGCTTTTGCAATGCGTAGTGTTTCTGGGTTGC
TCAAGTTCGCACGGATCTGAGGTAGGTTAGTACGGTGAATCGCACCCGTGTGAAGATCCA
AAATATAGTCACAACGCTTAGCAATATTGTTGAAGAAGCCATGCGCCATGCGTGATGCCA
ATGCGCCTTTCTCACTGCCCGGGAAACAGCGGTTTAGGTCGCGACGGTCTGGAAGGTAGC
GCGACTTATGGATAAAGCCAAACACGTTTACGATAGGAACCGCAATCACCGTGCCTTTTA
GTTTTGCTGGATCCAATTGGTTGATCATCTGACGAACGATCTCTACGCCATTAAGCTCAT
CACCATGGATCGCTGCATTTACCATTAAAACAGGGCCTTCCTGTTTACCGTGGATAATTT
CCACAGGAATAGAAAGAGGCGAGTGCGTGTAAAGCTGTGCCGCTTCAAATTCGGTTTCTA
GTCGTTGTCCTGGTTGTACTTGGTGCCCGAGCAGCTCAAATACTTTGCTTTTTTTACTTC
TGGCCATAAACCATCTCTGTCAAATACGTTAGCAACAATGTAACAACTGGTTCAAAATCA
CACTAATCATTCTTCTTGATGTGACGAACAATAATTTTTATTGAAAAGATCAAAAATTCA
CCGAATGTATGTCTTGTGTAAGTTTATTGGGTGAAATCTAGTATCGATTGAGTAGCCTTG
CCTTGGTTTTTGATGTGTTACATTCATAGAGAAAATAAGGCTGTGTTAAATTTAATACTA
ATATTTTTTTGGCGAAAAACTGTCTTTTACCTCTTGTTTTTATCCGCTACTATCCCCGCC
GAATTTTTGACCTAATACTATTTAACTAGAGGTTTTAATGAAAAAGGCGATCGCTAAAAT
TGGCGCACTAACTGCAGTCGCAGTTTCTCTTTCTGGCTGTGTAGGCAGCAACGCAGTAAC
GGGTTACGTTATGGGCTTCAACTTGAAAGCCGTTGATAACCGTTACGCTCGTGGTGGTCT
AAACATGCTAATGGCGCCAGTTTACGGTGTTGCGATTGCGGCTGACTACATTGTGTTCAA
CTCGCTAGAGTTCTGGACTGGTAAAAACCCGCTAAACGGTAAGCCACACATCTTTGATAA
GAAGATGGACACTTACATCGACGTAAACCACCAGTTAGATAAGTCTCTAACGACAGCTCC
TGTTGGTCCTATTACGAATAACCGTGTTATCGAACAAGGTCAAATGCAACAGATCGACGA
AAACACAGTTCAAATGGACATCACTTACAATAACGGTGAAAAAGCGACACTAATGGGTGT
TCGTGAAGGTGAGTTTGTTACTTACTACATCGATGGTGAAGTTGTTGCTAAGACTTCTAT
GGATGAGCTAGCGTCATACGCGCAAACTCGTGCATAAGTAGCGACTTTTCTGAGCTCGCA
ATAAAAAAGGGTGCCGAGGCACCCTTTTTCGTATTTATCGAATCTGGTTAGGATTACGCT
TTTTCTGGAATTGCTTCTAGAAGTGCAACCATTTGATCCCAGAACAGCTGAACGGTATCA
ATCTTCACTTTCTCATCTGGAGAGTGCGGGAACTTGATGGTTGGACCGAAAGAAACCATA
TCCATGTTCGGGTAAGGTTCTTTGAATAGACCACACTCAAGACCTGCGTGAATAACCATG
ATGTTTGGTTTGTGACCGTAGATGCCTTCGTACATATCACGGAAGATAGCCATGATTTCA
GAATCCGCATCTGGTTTCCAACCTGGGTAAGCACCAGAGAATTCGATTTGTGCGCCAGCA
AGTTCAGCTACAGACTGAAGCATGCCTTCAACTTGACTACGACCTGAATCGATCAGTGAG
CGAATTAGGCAAAGTACGGTTACTTTGTTCTCTTCTGTTGTGATAACGCCAACGTTAAGT
GACGTTTCAACCACACCTTCAACTTCGTCACTCATGCGCATTACGCCGTTTGGACACGCG
TTAAGCGCCGCGATGAAACGTTGTTGATCTGCTACTGCAAATACTTGTGCATCAGTCGCG
AACTCTTCATTGAAAGTCAAAATGTCAGTTTCAACTTTACCAAGCTCAGTTTTTAGTAGC
TCAGTGTAGTAGTTGAACAATTCCGCTAACTTATCTTGGTTTTCTGCTGGTAGAGCAACC
GTAACGAATGCTTCACGAGGGATAGCGTTACGTAGGCTGCCACCACGGAACTCAACAAGA
CGAAGATCCAACTCTTGTGCGTGACCAGCAAGGAAACGACCAATCAGTTTGTTTGCGTTG
CCACGACCTGTGTGGATATCACAGCCAGAGTGACCACCTTTTAGGCCTTTTAGCGTTAGC
TGACGAGTAACAAAGCCTGCTGGAATGGCATCGCGAGTGATGTCGAATGTCATTGCGCCG
TCGATACCGCCAGCACAACCCATGTACACTTCGCCTTCTTGCTCTGAATCCGTGTTTAGA
AGGATATCGCCTTCTAGCCAACCTTCTTCAAGGCCAAATGCGCCAGTCATTCCAGCTTCT
TCATCAATCGTTAGCAGCACTTCAATAGGGCCGTGTTTGATTTCAGTAGAAGCAAGAACC
GCAAGACAAGAAGCCATACCGATGCCGTTGTCCGCACCAAGTGTTGTGCCTTTTGCGGTT
ACCCATTCGCCATCGATGTATGGCTGGATAGGATCTTTTGTGAAGTCGTGATCAGTATCT
TCATTCTTTTGCGGCACCATATCGATGTGCGCTTGAAGAACCACGCCTTTCTTGTTTTCC
ATGCCAGGAGTAGCTGGTTTCTTAATGAACACGTTGCCAGTTGGATCGCGGCGTACGTCA
AAACCTTGCTCTGTTGCCCAAGTAACAATGTACTGAGCTAGCGCCTCTTCATGCTTTGAA
GGGTGAGGAATTGAACAAATCTTATCGAAAAACTGCCAAAGTGGAGTAGGTGATAAGGTA
CTGATTTCAGAATGGAATTCAGACACGGAAGACTCCTTTTGATGTGCTTTGCCAAATTTA
AACCGTAAATTTAATGAGTGTTTAGCAGTAAATGCTAATCGGTATTGGCTTGAAATTGCC
ATCAGCATACCACCACAAAAGCCGTTCTAGTAGTTGTGGTGAAAAGGATTTGCCCTAGAA
CTGTCACAGATTATGAACACAATGCAATACACTAATGCAACGCACTTAGTATGAATTGAA
AGTTTGGCTATTTTTTAATTTACTAAACTGTAATTTAATTACAGTTAATTCTTGATGAAG
ATCAATTTATCAATATTTTGTGATTTTGGTCACTAAAATGCTTGTAATTAAATTTCTTGG
TGGTATATTTGTAACCAGCTTCTGAGAGAAGAATGAAATGCTCAAAGGATGAGTCCGTTT
ATCGCCTCCAAGGAACCGAGAAATCAACCAAATTAACAGTATTAATTGATTTAGAAGGTG
ATATTTATGAAAGGTTTACCAAGTGCAATGTTCTGGAACAGCAAATCTGTTTACACCGGT
AACTTTGTATACCCAACAAGCTTTGGTTACTAATTGAAGCCAACGCATGTGACTCGAACA
AATTTGTTCACCCCTATAAATTGGAATTTTTTTTCAGTGCATAGTGCTGACATGATTCAC
CGCCACTCAAATTGAGTGGCGTTTTTTTATCTACAATTTCAAACTTCGGCTACTTTCTCG
CCACCAAGCTCGCATTCTACTGCTGCTTCTTCCACATATTTCATTTCCTGACCAATTCTG
TGGGTGTTTTACGTCCAAAACCTCGGGTTCGCGTTTGAAAGTTTAATACATTGTTCAGTT
TGTACACGTTGGACTGCACAGAACATAACTCTGTTAGTCGTTGTTTATTAAGGCCTAAAT
TTTTAGCCTGTTTAAAACACTAGCGAATAGGTTTCATATCCGAAGAAAAAAATCCTATTA
GAGTGAAAATTCTATCTGGAATTTGTTATTTGATAACTTTATAATTCGAGCCAATCGATT
ACGCAACCGTTTACTTTTTACCTTTTACAGGATTCGATCATGCTCGAAAGGCTCTTTAAA
CTTAGTGAAAATGGCACCAACGTGCGCACTGAGATCATCGCAGGTATTACTACCTTCCTA
ACTATGGCTTACATCATCTTTGTAAACCCAGCTATCCTTGCGGATACTGGTATGGATCGT
GGTGCCGTGTTCGTTGCGACGTGTCTTGCTGCAGCTATTGGCTGTTTCATCATGGGCTTA
GTAGCAAACTACCCAATCGCTCAGGCTCCAGGTATGGGCCTAAACGCGTTCTTTACCTAC
TCTGTTGTGTTGGGTATGGGTTACACGTGGCAAGTAGCGCTAGCAGCCGTATTTGTTTCT
GGTCTGTTATTCATTGTCTTGAGTGTGTTCAAGATCCGTGAGTGGATCATCAACTCCATT
CCACTTTCTCTTCGTACAGGTATCTCTGCAGGTATCGGTCTGTTCCTTGCGTTCATCGCA
CTGAAAAACGCAGGCATCGTAGTAGATAACCCAGCAACGCTAGTTTCAATGGGTAACATC
ACTTCGCTACCATCTGTACTCGCGGCTATTGGCTTCTTTATGACTATCGCGCTGGTTCAC
CGTGGTGTGAAAGGTGCGGTTATGATTGCCATTTTGGGTGTGACAATTCTTGGTCTTATC
TTTGGTGACGTTCAATGGGGCGGCATCATGTCTACACCACCAAGCATTGCACCAACCTTC
ATGCAGCTAGACTTTTCTGGTCTGTTCGAAGTTGGCATGATCTCGGTAGTATTTGCTTTC
CTATTCGTTGACTTGTTCGACACTGCAGGCACGCTAGTTGGCGTTTCACAAAAAGCAGGT
CTAACTGACGAGAACGGCAACATTCCACGTCTAAACAAAGCGCTACTTGCTGACTCAACA
GCAACGTCAGTAGGTGCTCTACTGGGTACATCTAACACGACGTCATACATTGAGAGTGTT
TCTGGTGTAGCAGCAGGCGGTCGTACTGGTCTAACAGCTGTGGTTGTTGGCGTATTGTTC
CTTCTAGCTCTGTTGTTCTCGCCACTAGCAGGTATGATTCCAGCTTACGCAACATCTGGT
GCGCTGTTCTACGTAGCGATCCTAATGCTTTCTGGTCTTGTTGGTATCGACTGGCGTGAC
CTAACAGAAGCTGCGCCAGTTGTGGTTACTTGTTTGGTAATGCCTCTTACTTTCTCGATT
GCAGAAGGTATCACGCTAGGTTTCATCGCTTACGCTGCTATCAAACTGTTCAGTGGTAAA
GGCCGTGAAGTATCGATGAGTGTGTGGGTGATGTCTGCTATCTTCATCGTGAAATACATG
GTCGGTTAATTCCAACGATTGAAAAAAGCCAGTGCGAGCTTGAGTTCGCACTGGCTTTTT
GTTTGTGGGGGATTTGTATTCAAATTCATCCACTTTTCTAATTTGTATTGTTCACCGAAC
TCGGTTTTTCTGCGGAATTGGCGGAGAATTTTGATATCAGCGTTGGTATTAGCCATGGGT
TTCGGTAGAATAATCGTTTGCGCAGCTTGAAACCCCCATTTCCTCTGGTGTGGAAAGTTT
AGCTTGTTGAGTCCATTTCAGCGCCAACAGCTAGATAGAGGGGATGCATATTTTGAAATT
ATTAGGTTATTACAATGAGTAAAAAATTCATTATCACTTGGGATGCGATGCAGTCTTACT
GCCGTGAACTGGCTGAGAAACAAATGCCAGCTGAGCAATGGAAAGGTATTTGGGCGGTAA
GCCGTGGTGGTCTAGTTCCTGGTGCAATCCTAGCGCGTGAACTGGGTATTCGTCACGTTG
ATACTATTTGTATCTCTAGCTACGACCACGATCACCAGCGTGATATGACAGTAGTTAAAG
CACCAGAAGGTGACGGCGAAGGTTTCCTAATCGTTGAAGACCTAGTAGATAGCGGTGACA
CAGCACGCAAGCTACGTGAAATGTACCCGAAAGCGAAGCTTATCGCAGTATGTGCTAAAC
CTGCAGGTGTTGAGCTACTAGATGATTACGTAGTAGACATCGCTCAAGACACTTGGATCG
AGCAACCTTGGGATATGTCTATCCAGTTTGCTGAGCCAGTGAACCGTAAGCAAAAATAAG
TTTGCACTAAGAATATTGAGAAATGCCCCTTTATAGGGGCATTTTTTTTATTATTATTAC
GCTATCGCAACCAGCCTAGAGTTCTTCCTATGCCAGAAGACGTCAGTAAAAACCTCTCCG
AAACTTTGTTTGTAAAACACAAGCAAGCGAAAGAAACCTCCGCACTTACTCAGTACATGC
CGACCAGCCAAAAGATTCTTGATGAGCGAGAAGAGCATGGCGACCGTGCTTGGTATCGCC
ACTTAAGACGCCTCCAATGGGCGTGGCAAGGTTTGTCACCAATTGAAATGGAAAGTGTTC
TGTCTAAGATTGCGTCGTCCAAGCACTCTCGTACCGAAGACCAGTGGCTCGACACTGTCA
TGGGCTACCATAGCGGTAACTGGACGTTTGAATGGATCAAACTGGGCATGGAACACCAGC
GCCGTGCGGGTGAAATGAAAGGTGAAGAGGCTGCTGACGAACTTTTTACGGCATCACTAT
GCTTCAGTATTGCGGGCTACCCACATTTAAAGAACGACAACTTAGCGGCTCAAGCTCAAG
TGTTAGCAAACAAAGCTTATACCGAAGGTTCTGAGAAAACTCAGTACGTTATTAAGCAGA
TCGAAGTGCCTTACCAAAAGCGAAAGATCATCGCGAACTTACACCTTCCACGCACAGATA
AACAACTTCCTGTTGTCATGGTCAGTGCTGGACTGGATAGCTTACAAACCGACATGTGGC
GTTTGTTCCGCAATCACCTGGCGCCAAAAGATATCGCGATGTTGACCATTGATATGCCAT
CGGTCGGCCACAGCTCGCATTGGCCTTTAACGGAAGACTCAAGTTGTCTGCACCAAGCAG
TACTCAATGAGTTGGTCTCTTTACCTTGGGTGGATCATCATAAGGTGGGTTTGATTGGTT
TCCGCTTCGGCGGCAATGCGATGATTCGTCTTTCTTTCGTTGAGCAAGAGAAGATCAAAG
CTTGTGTAGCATTGGGCGCGCCGGTGCATGATCTGTTTACCTCGCCGAAGAAACTGCAGC
AGATGCCGAAGATGTACCTAGATCTGCTGGCGTCTCGTCTGGGTAAGAACGCCGTGGACA
TCAATAGCATGGCAGGCCAGATGATGGCGTGGTCGTTGAAGGTGCAAGGCTTTTTGAGCA
GCCGCAAAACGAAGGTGCCAATTCTTGCGCTGAGCTTAGAAGGCGACCCTGTTTCACCGC
ACAGTGACAACCAGTTAGTTGCGCTGTTTAGCCAATATGGGCAAGCAAAGAAAATCAGTT
CCAAGACAATTACAAAAGGTTATGAGCAATCCCTCGATTTGGCCATAAAGTGGTTGGAGG
AGGAATTATTAAGATGACAAATCTCCTAATTTAGTTAAGAGTGATATAGATGAGCAAAAA
ATAAGCTCATGATAATTAAAAATAATAATCATTCTTGGATAGCTCAATATCCTTACTATG
GAAACGGAGATTCTTATGTCAGAGACGACTCAAGGGCCGACTCACTTTCGCTTGATGTCA
AAGTTGAAGGCGATAGGTCCTTACCTGCGCGAACCACAATCACAAGAAGGGCATTACTAT
TTTGACTGCCTATCTGTCTGTGTTGACGATAAAAAGTCACCAGAAAAACGTGAATTTTGG
GGCTGGTGGATGGACTTGGAGTCCATTGAAGGTGGCTTTACGGCAAAATACCACATCGGT
AAATACAACAAAGAAGGGGATTGGACCTCAGAACCATTGCCAGATAAGGTGACAGAAGAA
GTGTACCTCACTCAGAGTACCTTCCATCAAAAGCTTATCGATACAGTGGCTGAGCATTTC
AAACTGGAAGTGGAATATCACACAGAATCGTTTGATTTCGCCTAATTTGGCTGTTTTCTT
CCTCTATAAGACAAAAAGGTGCGTTTTCGCACCTTTTCTGCTTGTTAAATCCCCATTTGA
TTGCTAAAACGTTCACTCTTTATTTGTTTTTCATTTCAGAAGACATCATGACAACGAATC
AACAGAATGCAGTTATTTCACAACCACAAACCGTCGTTGTGAAACTGGGTACAAGTGTGC
TGACAGGCGGCACTTTGGCGTTAGACCGTGCTCATATGGTAGAGCTGGCTCGTCAATGTG
CTGAACTAAAGAAACAAGGCCATTCAGTAGTAATGGTTTCGTCTGGTGCAATTGCAGCAG
GCCGTGAGCATCTTGGATACCCCGCACTGCCCAACGCGATGGCGAGCAAACAGTTGCTTG
CAGCCGTTGGCCAGAGCCGCTTGATTCAAACATGGGAGTCTTTGTTTGGCATTTATGGCA
TCAAAATTGGTCAGATGTTGTTAACTCGTGCTGACTTGGATGATCGTGAGCGTTTCCTAA
ACGCACGTGACACCATTAATGCTCTGGTAGCAAACGACATTATTCCGATCGTGAACGAAA
ACGACGCAGTTGCGACAAACGAAATCAAGGTTGGTGACAACGATAACTTGTCTGCTTTGG
TGGGGATTTTGTGTGGTGCAGACAAATTACTGCTCTTGACTGACCAAAAGGGCTTGTTTA
CCGCAGACCCACGTAAAGATCCGAATGCTGAGCTGATCAAAGAAGTGAAAACCATCGATG
ATACTTTGCGTAAAATTGCGGGTGGTAGTGGCACTACGCTAGGTACAGGCGGTATGGCAA
CTAAACTTCAAGCGGCAGATATTGCTCGTCGTGCGGGTATTGAGGTCATTATCGCAGCGG
GTAGTGCGCCAAATGTTATCTTCGATTCATTGAGTTCGGAGCCACAAGGCACACGTTTCT
TACCTTGTTCAGAAGCACTGGAAAACCGTAAACGTTGGATCTTAGCTGGTCCTGCGGCAT
CGGGTGACATCATTATCGATGATGGTGCAGTGAACGCCGTTGTGGGTAAGGGCAGCAGCC
TACTTGCAAAAGGTGTGGTCAAAGTCAGTGGTGATTTTGCTCGTGGTGAGGTTGCACGCG
TAACAAACGCACAGGGTAAATTGGTTGCTCGTGGTATTAGCGCCTACTCAAGTGAAGACC
TAGCGAAAATTGCCGGTAAGCACAGTAAAGACATCATCTCTATTTTGGGTCATGACTACG
GCTCAGAAGTGATTCATCGCGATGATCTTGTCGTCATTCAAGAATAGATTGAGGGAAGCA
AAGTGGATTTAACGAATATGGGTAAAGCTGCTAAAGATGCAGCTTTCGAATTGGCGACAG
CGTCAACCGCACAAAAGAACCAAGCACTAGCGATCATCGCTGATGAGCTAGAAGCAAATG
CAGCAACCATTTTGGCTGCAAATGCAAAAGACATCGAACTCGGCCGTGAAGCGGGCCTAA
CCGATGCGCTACTAGACCGTCTTCTACTTAACGAAGAGCGTTTGACAGGCATTGCTAATG
ACGTTCGTAACGTGATCAGCCTAAACGATCCTGTGGGCAGCGAAATTGACAGCAAAGTGC
TAGAAAACGGCATGTCACTGTCTCGTCGTCGCGTACCACTGGGTGTGGTCGGTGTGATTT
ACGAAGCGCGTCCGAACGTAACCATCGATATCGCAGCACTGTGCCTAAAAACAGGCAATG
CAAGCATCCTACGTGGTGGTAAAGAGACGTTCTTCTCTAACATGGAGTTGGTGAAAGTTA
TCCAATCAGCATTGGCGAAAGCGAACTTGCCAGCAGCCTCTGTACAATACATTGAAAAGC
CAGACCGTGAGCTGGTTTCTCAACTGCTTAAGCTTGATGATTACGTTGATATGATCATTC
CACGCGGTGGTGCTGGTCTGCACAAAATGTGTAAAGAGAACAGCACAATTCCTGTGATCA
TTGGTGGTTTTGGTATCAGCCATATCTTCGTTGATGAAACTGCGGATTTAGAGAAATCTT
TGAACGTAGTTGAAAACTCGAAAGTTCAACGCCCATCTGCATGTAACTCACTAGACACTT
TGCTTGTACATGAAGATGTTGCGGCGCAATTCCTACCAATGATCGTAGAGCGTATGAACG
ATAAAGTGACCTTCGTGGCAGAACCAAAGGCAAAAGCACTGATGGCTCAAGCAACACAAA
TTCGTGATGCAGCGGAAGGTGACTTTGATACGGAATGGTTAAGCTACACGCTTGGCGTGA
AAGTGGTTGCAGACGTGAAAGAAGCGATCGACCACATGCGTGTTCATAACGCGAGCCACT
CTGATGCGATCATGACCAACAGCTTGGTGAACTCTGAACTGTTCATCAATTCTGTCGGTT
CTGCAGCGGTTTACGTAAACGCAGCAACACGTTTCACTGACGGTGCACAGTTTGGCTTAG
GTGCTGAAGTGGCGGTATCAACTCAGAAGCTGCACGCACGTGGCCCAATGGGTTTAGAAG
AGCTAACCAGCTACAAATGGGTTGGTAAAGCAAACTACCTAGCACGCAGTTAACAGAAAC
TGTCTGTTATTGATTGAAAAGGGGCTGAGATGCCCCTTTTTGTTTTCTCTAACATAGCAA
TTCCGCTACACTAGTCTTGCTTTTGGGACTACCCCAATCGCATGCTATTTGGAGGTGATA
TGCATTGTCCTTTTTGTTCTGAGAACGATACAAAAGTAATTGATTCCCGCTTAGTTGCGG
ACGGCCATCAGGTTCGTCGCCGTCGCCAATGTTTGGCGTGTAGCGAACGTTTTACCACGT
TTGAAACGGCTGAATTGGTGATGCCGAAAGTGATTAAGTCTAACGGCAACCGTGAACCGT
TCGACGAAGATAAAATGGTTGGTGGTATTCAGCGCGCACTAGAAAAGCGCCCGGTAAGCG
CCGATTCAATCGAGCTTGCAATCAGCATGATTAAGTCCCAGCTGCGTGCAACGGGTGAAC
GTGAAGTACCAAGTGAGATGATTGGCAATCTCGTGATGGATCAACTGAAAGAGCTGGATA
AAGTCGCTTACATCCGTTTCGCATCGGTTTACCGCAGCTTTGAAGATATCCGTGAATTCG
GCGAAGAAATTGCTCGCCTAGAAGACTGATTGAATCATGGCTCAACAATCTCTCTCTTCA
GAATTTACCCCTCAAGATTTCGAAATGATGTCGCGTTCGCTCAAATTGGCGAAACGCGGC
ATTTACACCACAGCACCTAACCCCAACGTAGGTTGCGTTATTGTCCGTGATGGTGAGATA
GTTGGCGAAGGTCATCATCACCGAGCGGGTGAACCTCATGCTGAAGTTTATGCAATGCGT
ATGGCGGGTGATAAAGCCGAAGGTGCAACGGCTTATGTGACGTTGGAGCCTTGCTCTCAT
TATGGTCGCACACCGCCTTGCGCTGAAGGGTTAATCAAAGCCAAAGTGGCTCGTGTTGTC
TGTGCGATGGAAGACCCAAACCCAAAAGTAGCAGGACGTGGTTTTCAAATGCTGCGTGAT
GCTGGCGTAGAAGTTCAGGTTGGCTTGTTAGAAAACGAAGCTATTGAGCTGAACAAGGGC
TTCATCAAATTTATGCAAACGGGCATGCCATACGTTCAGCTAAAAATGGCGGCCAGTTTA
GACGGACAAAGTGCGCTCAGCAATGGCCAGAGCCAATGGATCACCTCCCCAAAGGCTCGC
CAAGATGTGCAGCGTTACCGTGCATTGAGTGGCGGTATTCTCTCAACCAGTAAAACAGTG
ATTGATGACAATGCATCACTGAACGTACGTTGGGACGACTTGCCTAGCAGTGTAAAAGCG
CACTACCCACAAGATGAAGTTCGTCAGCCTCCTCGTGTTATTTTGGATCGTCAGTCTCAA
CTTAGCGATGATCTAAAGCTATTCAAGACCGATGGTGAGCGTATTATTGTTAGCCAAGGT
GGCGATATTGCGCCTGAGCTAGATAAAAACGGCCAAGTCGACTTGGCGGCAACACTTAAA
GCGGTCGCAAGCGGAACTCATATTAATCATTTGTGGGTTGAAGCTGGAGCGACACTCGCG
AGCTCACTAATCAAAGCTAACCTTGTAGATGAACTGATCGTTTATCTTGCGCCCAAGTTG
ATGGGCAGCGATGGACGAGGTTTGATTGGCGCACTTGGCCTGACTGAGATGGCGCACGTT
ATCGACTTAACTATTACTGACGTTCGAATGGTGGGTGTGGATATTCGCATCACCGCAACC
GTCAAACGCAACCAAAGCTAGAAAGAAGCATTATGTTTACAGGAATTGTAGAAGCAGTTG
GCAAACTAACTGCGATTACGCCAAAAGGCGAAGACATCACCGTAACGGTAGAAGTTGGCA
AGTTGGATATGGCTGACGTGAAGTTAGGCGACAGTATCGCTACTAATGGTGTCTGCTTGA
CGGTCGTAGACTTCGGTAGCAACTATTACAGTGCAGACTTATCATTGGAAACGCTGAACA
AAACAGGTTTTGCTGCGTACCAAGTTGGCGATAAAGTGAACCTAGAAAAGGCCATGTTGC
CGACGACACGTTTTGGTGGTCACATTGTTTCTGGCCATGTTGATGGCGTGGGTGTGATTG
TTGAACGTAACCAAGTGGGTCGTGCGATTGAGTTCTGGGTAGAGATGCCTGCTGAAATCA
CTAAGTATGTTGCAGAGAAAGGTTCTATCACGGTAGACGGTATTAGTCTGACGGTGAATG
ACCTACGTAAGAATGGTTTTAAGCTGACGATTGTTCCTCACACCAGTGAAGAAACGACCA
TCGATCAGTTCCAAATTGGCCGTAAAGTGAACCTAGAAGTGGACGTATTAGCTCGCTACA
TGGAACGCTTGTTACAAGGCCAAAAGGAAGAGACGCAAGAATCTCGCATTACGATGGAAT
TCTTGCAGCAAAATGGTTTTGCTTAAGCGAAGCAGACCATAATCACAGAACGTTATCAGG
TTAATTGACTTAATAAAGGTTAGGTTCAAACTCGTTGCTAACTAAAGCCAGCATCCATGC
CTAACCAAGACGTTAAACACATTGCTGCTGCAATAATAAATTTTTGAATAACGGGAAACA
GAATATGCCTATCAGCACGCCACAAGAAATTATTGATGATATTCGCGCGGGCAAAATGGT
CATCCTAATGGATGATGAAGATCGTGAGAACGAAGGTGATTTGATCATGGCTGCCGAGCA
CATCACGCCGGAAGCTATCAACTTTATGGCTACGCATGGTCGTGGCTTGATCTGTCTTAC
TATGACTAAAGCTCGTTGTGAAAGCCTAGGTCTTCCGCCGATGGTGCAAGACAACAACGC
GCAATACACCACGAACTTTACCGTTTCTATTGAAGCGGCTGAAGGTGTAACAACGGGCAT
TTCTGCTGCTGACCGTGCTCGCACTGTTCAAGCGGCAGTTGCGCCAAACGCGAAAGCGGC
TGACCTAGTGCAGCCGGGTCATATTTTCCCTCTTGCTGCTCAAGATGGTGGCGTTCTAAC
TCGTGCTGGTCATACAGAAGCGGGTTGTGATTTGGCTCGTCTTGCGGGATTTGAGCCTGC
ATCGGTTATCGTAGAAATTCTAAATGACGATGGCACGATGGCACGCCGCCCAGACCTAGA
AGTGTTTGCAGAAAAGCACGATCTTAAGCTAGGCACCATTGCGGATCTTATTGAATACCG
CAATAACACAGAAACAACGATTGAACGCGTTGCTGAGTGTGCGCTACCAACAGAATTTGG
CGAATTCACGCTTGTGACTTACAAAGACACGATCGACAACCAAGTACACTACGCAATGTG
TAAAGGTGATTTAGCGTCTGAAGCGCCGCTAGTTCGTGTTCACCTACAAGACGTATTTAC
GGATGTGCTTCGCAGTGACCGTAATGCAGAGCGCAGCTGGACTCTTGAGAAGGCAATGAA
GCGCATCGGCGAAGAAGGTGGTGTGTTGGTTGTCCTTGGTAACGAAGAGTCAACAGACCT
GCTTATCCATCGTGTGAAAATGTTTGAAGCACAAGACAAAGGCGAAGCGCCAACGTTAGC
GAAGAAGCAAGGTACATCTCGTCGTGTTGGTGTTGGTTCGCAAATCCTTGCTGATCTAGG
CATCCACGATATGCGTCTGCTTTCTTCTACTAACAAGAAATACCACGCACTTGGCGGATT
TGGTCTCAACGTCGTTGAGTACATCTGCGAATAATTACCAAGCGATCCGTTCCTAGTCGT
CAGCTCACTTAGCATAGTGGTGGCTAGGAACTCGTGATTCGTCTCCAATTTCCATTAGAT
ATTGCTCACAAATTTGTGATAGAATCCGGCGATTCTCACTTGATGAACAATTTTCACTTA
TAAATAGAGTTAAAGGAAAGCTTATGAAAGTGATCGAGGGTGGCTTCCCAGCGCCAAATG
CAAAAATTGCTATCGTTATTTCTCGCTTCAACAGTTTTATTAACGAAAGCCTACTTTCTG
GTGCGATCGATACACTAAAGCGTCACGGACAAGTAAGCGAAGACAACATCACTGTTGTTC
GTTGTCCAGGTGCCGTAGAACTACCTCTAGTAGCTCAACGTGTTGCTAAAACTGGTAAGT
ACGATGCTATCGTATCTCTAGGTACAGTAATCCGTGGCGGTACTCCACACTTTGATTATG
TTTGTAGTGAATGTAACAAGGGTCTTGCACAAGTTTCTCTGGAATACAGCCTTCCAGTAG
CATTTGGCGTACTGACTGTTGATACTATCGATCAAGCGATTGAACGCGCAGGAACCAAGG
CTGGTAATAAAGGTGCAGAGGCTGCACTAAGCGCACTTGAAATGATTAATGTACTATCTG
AAATTGATTCCTAATGGGGGCCAGTGTGAAACCAGCCGCACGTCGTAACGCACGTCAATT
CGCGCTACAAGCGATCTATTCATGGCAAATTACTAAAGATAATGTTGCCACGATCGAAGA
ACAGTTTTTGTCTGGCGACAAATACGATGAAGAAGAACTTCACGCATCTGAGCCTGCACT
AGCTGCTCCAGAAACAGACGTAGCTTACTTCCGTGAACTACTAAGCGGTGTTGTACTTAG
CCACTCTGAGCTAGATAGCAAAATCCGTCCATACGTGTCTCGTCCAATGCAGGATCTAGA
CATGATGGAACTTGCTCTTCTTCGCCTTGCTATGTACGAGATGACTCGTCGCGAAGATGT
TCCTTACAAAGTGGTAATCAACGAAGCGATTGAACTTGCTAAAGTATTCGCGGCAGAAGA
CAGCCACAAATTTGTGAATGGTGTGCTAGATAAAGCGGCGCCACACGTACGTAAGAAATA
ACGATTTCTTCATTAAAAAGGTCAGCACATGCTGACCTTTTTTGTATCAAAAACTTTTAC
ATCAAAAAGTCAGTGAACAATGTCTGGTGAATTCAGTTTAATCGATAAGTATTTTGTTGG
GCGTCAAAGCCAGCGTAAAGACGTGCACCTCGCTGCGGGTGACGATTGTGCGTTAGTAAA
GGCGCCTGCGAATGTGCAGATAGCTATTAGTACCGATACGCTGGTGGCGGGGACTCATTT
TCTCGCGGAGGCGAATCCTGCTTGGGTCGCTCACAAAGCACTTGCCTCTAATATCAGTGA
TTTAGCAGCAATGGGAGCAACGCCGGCTTGGGTCAGTTTTGCATTGACGATGCCAGAGCC
TGACGAAGCATGGTTAGCGCCATTCTGTGATGCGTTTTTTGACCTAGCTGATTACTTCGG
GATTCAGTTAATTGGCGGTGACACGACAAAGGGGCCATTAAGCCTAACTTTGACGGTGCA
AGGCTTTGTTCCAGAGGGTAAAGCATTGACTCGCTCAGGGGCAAAAGTCGGAGATTGGGT
CTACGTGACGGGTAACCTTGGCGATGCGAAAGCGGGGCTCGATGTAGTTCTTAATAATAC
ATTACGCACTCGAGTTGCTGCGCCTGAGTTAGAGAAAGCACATTATCTCAGTACGCCTCG
AGTTTTAGCTGGGCAAGCGTTAGTTGGACTCGCGTCGTCGGCGATTGATATCTCTGATGG
TTTGATTTCTGATATTAAACACATTCTTAAGCGTTCCGAGGTTGGAGTCAGTTTGGATGT
TTCCCAACTACCAATATCTTCAGAATTGGTTCAGTTTTTAGATGATAAGGTGAGCGCGCA
GCAGTATGCTTTATCCAGTGGTGAAGAATACGAACTGTGCTTTACCGTGCCAGAGCAAAA
CCATGGCTCACTACAAAGTGCTTTGTCTCACACTGGGTGTAAAGTAACGTGCATTGGCCA
GATACGACCAAAAGGTACGTTCGAGCTGCATGATAACAATCAACCTCTTGATTGGGATCT
CAGTGGCTTTGACCACTTCAAATGATCTGAGCTAGGCTCTAGCCTAAGATTGAAACCAAA
CTCGCAGTATAGGTTTAAAGGAAATGACCAACCCTCTCTCTCTGATTTCATTAAAGAACC
CGTGGCACTTATTAGCGACAGGTTTTGGTAGCGGCTTATCGCCTGTTGTTCCCGGCACCA
TGGGGACGCTTGCGGCGGTTCCATTATTCTTGTTGCTTGCTCAATTGCCTTTCCCTATTT
ATGTGGTTGTTGTGCTTATCTCTTGTTTGGTTGGCATTAAAATTTGTCAGGTGACATCCG
ATGATATGGGTGTGCACGACCACGGTTCGATCGTGTGGGATGAATTTGCAGGTTTTTGGA
TCACCATGAGTTTAGTGCCTGCATTGAATATTCCGTTAACGGAGTGGAAATGGTTACTCA
CCGGTTTCATCTTGTTCCGCTTCTTTGACATGGTGAAACCGTGGCCAATCGGTTGGTTAG
ATAAACGTGTTCACGGCGGCTTAGGTATCATGATTGATGATATCGTTGCGGGCATTATGG
CGGGCATCGCGCTGTTTTTAGTGGCGAAATACGCAGGTTGGATGTAATACCTATCTTTAA
GCGCTAAATCGACAGATAAACAAAAGGGATGCCACGGCATCCCTTTTCTGTATTTACTTC
GTTGTAATTCGTTCGCTTACTTGGCTAAGTAATCGTTGATCGACTTCTCGATGCCTTTCG
CATCTAAGCCAAGCTCTTCGTGTAGCTCGTCTTGTGTGCCTTGAGGAACGAAGCGATCTG
GCAAGCCAAGGTTGAGTACTGGCTTGATGATCTTATCTTTCATCATAAACTCAATCACAC
CCGCGCCAGCACCACCTGCAATCGCGTTTTCTTCTAGCGTAACCAGAACATCGTGCTCAG
CGGCTAGTTGGCGAATCAAGGCTTCATCAAGTGGCTTAACAAAGCGCATGTCTGCTACCG
TTGCGTTTAGGTTTTCAGCCGCTTCTAGCGCATTACCCAAGAAGGTACCGAAGCTAAGAA
TCGCCACTTTTTCACCTTTACGAACGATACGACCTTTACCGATTTCAAGTGCAGTGAAGT
CTTTTTCGATTTCTGTGCCCATACCGCTACCGCGTGGGTAACGAACGGCACTTGGACCTG
TGTGCTTATGGCCTGTGTACAGCATCTGGCGACATTCGTTTTCGTCGCTTGGTGCCATGA
TCACCATGTTTGGGATACAACGCATAAAGCTTAAGTCGAACGCACCTTGGTGAGTTTGAC
CATCTGCACCAACCAGACCAGCACGGTCGATAGCGAACATCACCGGCAAGTCCATAATCG
CAACGTCGTGGATCAGTTGATCATAACCACGCTGTAGGAAGGTTGAGTAGATCGCAACGA
TTGGGCTATCACCCGCAATCGCCATACCGGTAGCAAGCGTCACAGCGTGTTGCTCAGCAA
TGGCAACATCGAAGTATTGGCTTGGGTACTCTTTCGAGAAACGCACCATGCCAGAGCCTT
CACGCATCGCTGGCGTAATCGCCATCAGCTTAGGATCTTGAGCTGCCATATCACATAGGA
AATCACCAAAGATCTTAGAGAAGGTAGGCTTACCACCGCTGCTCTTAGGTAGGCTGCTGT
GTGATGGGTCAAATTTTGGTACGCCGTGGTAGCCAATCGGATCCTTCTCTGCTGGCTCAT
AACCTTTACCTTTCTTGGTCATGATATGCAGGAATTGAGGACCTTTTAGCTCACGCATGT
TTTTCAGCGTTTTGACGAGCTCATTGACATCGTGACCGTCGATTGGGCCGATGTAGTTAA
AGCCAAGCTCTTCAAACAGAGTACCTGGAACTACCATGCCTTTTAGATGCTCTTCAGTAC
GACGCACCAACTCTTTAATTGGTGGAACGCCAGACAGCACTTTCTTACCGCCTTCACGGA
TAGAAGTGTACAAGCTGCCAGAAAGCACTTTAGCAAGATGGTTGTTCAGTGCGCCGACGT
TTTCTGAGATCGACATTTCGTTGTCGTTCAGAATCACTAGCATGTCCGGATGAACGTCAC
CAGCATGGTTCATGGCTTCAAATGCCATACCTGCTGTGATCGCACCATCACCAATAACAC
TCACGACTTTACGACCTTCACCTTCTTTTTGCGCACTGATGGCCATGCCAAGACCAGCAC
TGATAGAAGTTGAGGAGTGACCAACAGAAAGGGTGTCGTATTCGCTCTCTTCACGCCATG
GGAATGGGTGAAGACCGTCTTTCTGACGGATAGTTGGCATTTGATCACGACGGCCAGTGA
GAATCTTGTGTGGGTAAGCCTGATGGCCCACGTCCCAGATCAACTGGTCAACCGGAGTAT
TGTAAACATAATGCAGAGCGACAGTTAGCTCTACCGTGCCTAAGCCAGACGCTAAATGTC
CGCTAGACTGACTCACTGAATTTAGCAGATACGTGCGTAGTTCATCGCACAAAGTTGGCA
ATGTTTCTTTCGGAAGAAGACGCAACTCCTCCGGTGTATTTGCTAACGCCAGTGTTGGGT
ACTTTGAAATATCAAGAGTCATATAAATGCGCGCTTATAGTGTTAGTTCTTGCGCTCGAT
GACATATCGGGCGAACTCTTCGAGTAACTGAGTATTGTATGGGATTGCTTCCAATGCTTG
AAGCGCTTCCTGTAGCAGAGTGTGAGCTTTCTCCATTGCTCCCTCCAAACCCAGCAACGA
TGGATAAGTGCTCTTGTTCAGCTCTTGGTCTGAACCTTGAGGCTTACCCAGTGTTTCAGT
GTCACTGATGATATCAAGAATATCGTCTTGAACCTGAAACGCCAGACCGATCGCTTTTGA
GTAACGTTCTAAGTGTGGCAAAACTTCTAGGCCTTTTTCTCCAGCGGCCAAAGCACCTAA
TTTTACCGCACAGTTAATCAGCGCTCCGGTTTTATTGCGATGAATTTCTTCCAAATCTGC
GAGAGAAACACGACGATTTTCTGCACCTAAATCCAACGCTTGTCCAAGACACATGCCGCT
CGCGCCAGACGCCTGCGCCAGTGCCTGTACCATTTTTATACGCTGGCTTTCAGCGTTCGG
ATTCAGTTCACCTTCTGCAAGGATAGTAAAGGCAAGAGTTTGGAGTGCGTCGCCGGTGAG
AATCGCTGTCGCTTCATCAAATTTGATGTGGCAAGTAGGTTGTCCACGGCGCAGTTCGTC
ATCATCCATCGCAGGCAGATCATCATGGATAAGAGAGTAGGCGTGAATGCACTCAACCGC
AGAAGCGGGAGTGTCGAGATCTTCTGGCTTACAACCCAGCATTTGACCTGTGATGTACAC
AAGAAATGGACGAACACGTTTACCGCCTAGCAATAGGCCGTATTTCATCGCTTGAATCAG
CGGCTGTTCTTGATGAGGCAGTTGCTCCAGCCACAGGTTTAATTGTTGGTTATTTCTTTG
TTGATAAGACGTCAATGTCTCTTGCATCACATTGCTCACTACTGATTATTATTCTGACTC
AGGGTTGAAGTCACTCAGTGGTGCTTCATCATCTTCGCTAAGAAGAATGCTTACGCGCTG
TTCGGCGTCGCTCAGTTTAGTTTGACCAGCACGAGCCAGTGCAATGCCACGTTCAAATTT
ACGTAGAGCATCATCTAGGGCAAGATCGCCATTCTCTAGTTGATCAACCAAGCTATCTAG
CTCTTCAATGGTCGCTTCGAAGGTCATGTTTTCTGGTTTCTTGACCGCCATCTTTTATCT
GCCTTAATCAAGCCTCTAATAGAATGCACGCAAGTTACCTTAGCCTACTAAGTTGGTCAA
ATTTAACCTTACATAATTGTCACAAAATTAGCGCTCAACGGGTCTGATAAGACAATCTCG
ATCATTTAGTTCGAGCCTAAACGATCATTTTGTGATGTATTGACCAAGATTTTTCTAAAA
AAACTGTTCTAGTTGTCGATACAAGTAATAATTCGCCTGACTAGGCAATATTTGAGTATA
GCGAGAGGAGTGCTTTGTGGATTTAGCAACCCTAATAGGTTTGATTGGTGGTTTTGCATT
CGTCATCATGGCGATGGTGCTAGGTGGCAGCATCAGCATGTTCATCGACGTCACCTCAAT
CCTAATCGTCGTTGGTGGTTCAACGTTTGTAGTATTGATGAAGTTCACCATAGGGCAGTT
CTTCGGCGCAACCAAAATTGCGGGCAAAGCATTCATGTTTAAAGCGGACGAGCCGGAAGA
CTTGATCGCGAAGATTGTAGAAATGGCAGACGCAGCACGTAAAGGCGGCTTCCTTGCTTT
AGAAGAGATGGAAATCAACAACAGCTTTATGCAAAAAGGCATCGACTTGTTGGTGGATGG
CCATGATGCAGACGTGGTGCGTGCCGCGCTACAAAAAGACATCGCACTGACCGACGAGCG
TCACACTCAAGGTACTGGTGTATTTCGCGCATTTGGCGATGTAGCGCCTGCGATGGGTAT
GATTGGTACGTTAGTTGGTCTGGTTGCCATGCTTTCGAATATGGATGACCCAAAAGCGAT
CGGTCCTGCGATGGCGGTTGCCTTGTTGACCACGCTTTACGGTGCGGTGCTTTCTAACAT
GCTGTTTTTCCCGATTGCGGACAAATTGTCACTGCGACGTGATCAAGAAACGTTAAACCG
TCGTTTGATCATGGATGGAGTGCTTGCCATTCAAGATGGTCAAAACCCGCGAGTTATCGA
CAGTTACCTGAAGAACTACCTCAACGAGGGTAAACGCGCCCTTGAGATTGACGACTAATC
TGGAGGTCATCTGATGGATGAAGATAATAAATGTGATTGTCCGCCACCCGGCCTCCCCCA
GTGGATGGGGACATTTGCTGACTTGATGTCATTGCTGATGTGTTTCTTCGTACTGCTGCT
TTCGTTTTCGGAAATGGACGTACTGAAGTTCAAACAGATCGCGGGGTCGATGAAGTTTGC
TTTTGGTGTTCAGAACCAACTTGAAGTGAAGGACATCCCAAAAGGCACCAGCATCATTGC
CCAAGAGTTTAGACCGGGTCGTCCGGAACCAACGCCAATTGATGTCATCATGCAACAAAC
CATGGACATCACCCAGCAGACGTTAGAATTTCACGAGGGAGAATCTGACCGAGCGGGTGG
CACTAAGCGCGACCAAGGTAAGCTAACGGGGGGGCAATCACCTGAAACGTCAACGCAAAA
CAACCAATCGGCGGAATCAGACATGCAACAACAGCAGTCTGAGCAAACTTCGCAAGAGAT
GGACACCTTGATGGAAAGCATCAAGAAAGCGTTGGAGCGTGAGATTGAGCAAGGAGCAAT
AGAAGTTGAAAACCTTGGTCAGCAGATAGTAATCCGAATGCGTGAGAAAGGTGCTTTCCC
TGAGGGTTCTGCGTTCTTACAACCGAAGTTTAGACCTTTAGTGCGTCAAATCGCGGAATT
GGTCAAAGACGTCCCGGGTATTGTTCGAGTATCAGGTCATACGGATAACCAACCGCTGGA
TTCTGAACTGTACCGCTCTAATTGGGATCTGTCGTCGCAACGTGCGGTGTCGGTTGCTCA
AGAAATGGAGAAGGTTAGGGGATTCTCGCATCAACGCTTACGTGTGCGTGGCATGGCAGA
TACTGAGCCATTGGCTCCAAACGATTCTGATGCGAACCGAGCGCTAAACCGCCGCGTTGA
AATCAGCATCATGCAAGGCGAGCCACTCTACAGTGAAGAAGTGCCAGTAATTCAATAACC
GAACATTTGTTCTTATACTAAAAGCGAGCGTTGGCTCGCTTTTTTTGTCTTTCCATTTCG
CTTGGGTGTATAATCTTGCGCCTTTAAAAGTGAGCTCACAAAGCTAGGTGTGAACAACTC
ATGATGTTGTTGCGTATGAACACCTAGTGCGGAGTTATCACTCATTGTTGATTGCGAACC
TAACCTGCGAACTAGACTATGAAATTTATTGTAAAGCCCCATCCAGAAATTTTTGTAAAA
AGTGAATCTGTGCGTAAGCGCTTCACAAAGATTTTAGAGTGCAACATTCGTAACATCGTT
AAGAGCCGTACGGAATCTGTCGCGGTATTCAACCGTCGTGATCACATTGAAGTGACCTCT
GAGAGTGACGAGTTTCACGCTGAAGTTTTAGAAATCCTGACGCACACGCCAGGTATTCAC
CACATTCTTGAAGTAAAACAAACCGAATTCAAAGACTTGCACGACATCTTCGAGCAAGTG
TTGGAGCTAAGCGGATCACTGATCGAAGGTAAAACTTTCGTTGTGCGTGCTAAGCGTCGC
GGTAAGCACGATTTTACTTCTATTGAACTAGAGCGTTACGTAGGTGGCGGTCTTAACCAA
GCAGTAGAAAGCGCTCGAGTTAAGCTAAGCAAGCCAGACGTAACGATCAACGTTGAAGTG
ACTAACGACAAGCTAAACCAAGTGTTAGCGCGTCATAAAGGTCTAGGTGGTTTCCCACTA
GGTACACAAGAAGACGTACTGAGCCTGATCTCTGGTGGTTTCGACTCTGGTGTTTCAAGC
TACCTGCACATCAAACGTGGTTCAAAAGTACATTACTGTTTCTTTAACCTAGGTGGTCCA
GCACACGAGATCGGCGTTAAGCAGGTTTCTCACTACCTATGGAATAAATACGGTTCTTCA
GCAAAAGTACGTTTCATCTCGGTTGATTTCGAGCCAGTAGTTGCCGAAATCCTAGAGAAA
GTTGATGACGGCCAAATGGGCGTGATTCTGAAGCGTATGTTCATGCGTGCAGCAGGCATG
ATCGCTCAGAAGATGAAGATCGAAGCATTGGTGACTGGTGAAGCGCTAGGTCAGGTATCA
AGCCAGACACTAACGAACCTACGCCACATCGACAACGTGACAGACACGCTGATTCTTCGT
CCGCTAATCAACTGGGACAAAGAAGACATCATCAACCTAGCGCGTGAAATCGGTACAGAA
GACTTTGCGAAGACAATGCCAGAATACTGTGGTGTTATCTCTAAAAAGCCAACTGTGAAA
GCGGTGAAAGGCAAGCTAGAAGCAGAAGAAGAGAAATTCGACTTCAGCATCCTTGAGCAA
GTGGTTCAAGAAGCTCGCATGATGGACATCCGTGACATCGCAAAAGAATCTGAGCAAGCG
GCACCAGAAGTTGAGCAAGTACAAGCAGTAGAAGGCGATGCAATCGTATTGGATATTCGT
AGCCCTGAAGAGGAAGACGATAGCCCACTAGAAATCGATGGTGTTGATGTGAAACACATT
CCATTCTACAAGCTGGGTACTCAGTTTGGCGATCTAGACCAAGCTAAGACATACCTACTG
TACTGTGACCGTGGTGTGATGAGCCGTCTGCAAGCGCTTTACTTGCAAGAGCAAGGCTTC
AACAACGTGAAGGTTTACCGCCCATAATCGTGTTGTAAAACAGACAGTCACAAAAGCGCA
AATTGAGAAATCAGTTTGCGCTTTTTTCGTTCTAGCACACGCAAAATTATTCTTTGTGAA
GTGATAAGATTGACCTCAATCGCATCCTTCGGAATTTGTATTGATATAACGATAATTAAT
CCGAAATGAGAACGCAAAAGTGATGCTGATGCCATTTTATGAAGGAAGAAGATGGTGAGA
TTTTTTAGATAAAAAAACACCGCCTAATAAGGCGGTGCAAGAAATTTGACAGACAGGTCA
AAATAAATACAGGAAGTATCTGTTTTGTCACAGGGAGTGTGGACAAAACATATGGTAGAA
ATCTACCTAACTCGAAATACGAGTTTGCAAACACAACATCGCAACAACGAAGCCAATTGA
TTCACAAATGGAATCAAGCCGTTCAGGCTCGTGTTGCGGGATGAAATATAGAATTTATCT
GGCTGTTCGGCAACGGACATTTTATAATGTTTCAGATAAAAAAAACTAATCCTACTTGAG
GTCCCATAATGTCTCGCAGATTGCCTCCGTTGAATTCGCTTCGCGTTTTTGAAGCGGCTG
CTCGTCATCTCAGTTTTACCCGTGCTGCTGAAGAGCTATTCGTCACCCAAGCGGCAGTAA
GTCACCAAATAAAAGCGTTAGAAGAGTTCTTATCTTTGAAGCTTTTCCGTCGCCGAAATC
GCTCTCTCTTGCTTACCGAAGAAGGGCAAAGTTACTTCCTAGACATTAAAGATATCTTCA
CTTCGATTGCAGAAGCGACCGATAAGGTATTGGAACGTAGTGAAAAAGGCGCATTGACCA
TCAGTTTGCCACCAAGCTTTGCTATTCAGTGGTTGGTTCCGCGCTTGGCCGATTTTAACG
CGCAAGAACCAGACATTGATGTGCGTATTAAAGCGGTAGATATGGACGAAGGTTCACTGA
CCGATGATGTCGATGTTGCTATCTACTATGGTCGTGGTAATTGGCCTGGTTTGCGTGCCG
ATAAACTCTACCAAGAGTTTTTGATCCCACTTTGTTCACCTTCGTTACTTTTAGGTAACA
AACCATTAGAATCTCTAAGTGACCTTAAATTGCATACCTTGTTACATGACACCTCTCGTA
AAGATTGGAAGCAGTTTGCTCGTCAGCACAATATTGAAGGTATCAATGTAAATCATGGTC
CTATTTTCAGCCACTCGACCATGGTGCTTCAAGCGGCTGCGCACGGACAAGGCGTCGCAC
TAGGAAACAACGTATTAGCCAAACCTGAAATGGAAGCGGGACGCTTAATTGCGCCATTTG
ATGAGGTTTTGGTGTCGAAGAATGCCTTCTATGTAGTGTGCCACGAACAGCAAGCGGACA
TGGGACGTATCGCAACGTTTAGGGATTGGATGTTGGCCACTGCAAGAAAAGAACAAGAGG
AAGTATTGGATGAGCCATTGGATAGTTGAGGGACCTGAAAACGGACCGCTGTTTGTTTTT
GCTCACGGTGCGGGTGCGGGCATGGAACACGATTTCATGTCTGCCGTTGCCAAAGGATTA
GTTGAGCAGGGCATACGCGTGGTGCGTTTTAATTTCCCTTACATGGTTAAGCGAGCGGAA
GATGGCAAGAAGCGTCCGCCCGATCGTGCGCCAAAGCTTCTGGAAGCTTATGAAGAAGTG
ATCACTCACTTTACTTCTCAACCTATTGTTATTGGTGGCAAATCGATGGGTGGTCGCATG
TCGAGCTTGCTTGCCGATAATGAGCTGGTGGCGGGTATTGCCTGTTTAGGTTTTCCTTTT
CACCCTCCGGGCAAGCCAGAGAAATACAAAGGCGAGCATCTGGCCAACATTGAAAAGCCA
ACCTTAATTCTACAAGGTGAGCGCGATACATTCGGCAAGCGCGAAGAGTTCGATGGTTTT
GCGTTGTCAGAGCAAGTGAAAGTGCGCTTTTTGCCCGATGGTGACCACAGCTTTAAGCCT
CGTAAGAGCTCTGGTTACACAGAAGCAGGCAACATTGCCTTGACGGTAGAGCAGTTAGCG
GCATTTATTAAAGAGGTGTACCGTGAAAAGTAAGTGGTTACTCTCGTTTACTGGTCTTTC
TGGCTTAACCTCGGTGGCGTTAGGTGCATTTGCAGCGCACGGTTTGAAAGCGACGTTGTC
CCCGTATTTATTGGGCGTGTTTGAAACCGGCGTTTTGTACCAATTCATCCATACTTTAGC
TATCGCATTGTGTGCCATCTTACTGCTGTTGAATTTGGGACAAAAAGCACAAAAGTATTT
TTTCATCGCCGCGATTTGCTTTATCATCGGCATCTTTTGTTTTAGCGGCAGTCTTTACGC
GCTGGCGCTGACGGGCATTAAGTGGTTTGGACCCATCACTCCTATGGGAGGATTCTTGTT
CATGATCGGTTGGTGTCTGTTCTTTTTTGCTGCGTTTAATATCAAAGAGGTCTCCAAGTG
AAACAACTAATGCTCTATTGCCGTTCTGGCTTTGAGAAAGAGTGTGCTGGTGAAATTCAG
GACAAAGCGACACAGTTGGAAGTGTATGGCTTCCCTCGTGTTAAGAAAAACTCAGGTTAT
GTTGTCTTCGAGTGTTACCAAGATGGAGACGCAGACAAGCTTGCTAAAGGTTTGGACTTT
AGCGCCCTGATTTTTGCACGTCAGATGTTTGCTGTGGCGGCTGAGTTTGAAGCGCTACCA
AGCGACGACCGCATTAGCCCAATTCTTGCTGAACTGTCAGAAATCGAAGAATTCCCACGT
TGTGGCGATCTGCGCATTGAAACCCCAGACACGAACGAAGCAAAAGAGCTATTGAAGTTC
TGCCGTAAGTTCACGGTACCAATGCGTCAAGCGATGCGTGGTAAAGGTCTGATGTGGAAC
AAAGACAACGCGAAGAAGCCTGTACTGCATATTTGCTTTGTGGCTCCGGGTCATTGTTAC
GTCGGTTACTCATACCCGGGCAACAACTCGCAGTTCTTTATGGGTATTCCTCGTCTTAAG
TTCCCAGCAGACGCACCAAGCCGTTCTACTTTGAAACTAGAAGAAGCATTCCACGTCTTC
ATTCCTCGTGAAGAATGGGATGAGCGTTTAGCGCCAGGTATGTGGGGTGTTGACCTAGGT
GCATGTCCGGGCGGTTGGACTTACCAATTGGTTAAACGTTCGATGTTCGTTCACTGTGTG
GACAACGGCATGATGGCGGATAGCCTAATGGAAACGGGTCAAATCAAGCACCACATGGTG
GATGGCTTTAAGTTTGAACCAGATCGTAAGAACGTTACTTGGATTGTGTGTGACATGGTT
GAGAAGCCAGCACGCGTTGCGCACCTTATGGGCCAATGGCTGCTAAAAGGTTGGGCGAAA
GAAGCGATCTTCAACTTGAAGCTTCCAATGAAAGGTCGTTACGATGAAGTGCTGCAAGAT
CTTGAAAACCTAAAAATGTTCCTGATTGAGAACAAGGTGAAGTTCAAGCTGCAAGCTAAG
CACTTGTACCATGACCGTGAAGAGATCACGATTCACATTCAGTGTCTGTCTAACATTTCT
CCGCACTAATCTAAGCATTGATGTGCGATAGAGTAGAAGCAAAAAAAGCGCCTGCAATAG
GCGCTTTTTTATTACGGTTTAAGAACTGTGACCATTACTTAGTTGCTGGTAGGCCACATC
TCTTCCCATTTTACTGATTCCATGTTGTCTTCGATGCTATCTGGCGTTTGAGCAAAAAAG
TCTAATCCAGTTTGACGTTCAACTTCGTCAATGGTGGTAATAAAGTTGGCTAACTCAGAG
CTTGAAACATCACGATGCGGGACAATGAACGCAATAGCTTCATCAAAGCTTGGATCAAGA
ATGACTTTGTAAAACGCGCTCGGGATCACCACTCCATTACCGATTGTTCCTTCGTCGCCT
TCATAAATCGGTCCAGTCACCACATAAAGTTCGTTGTATTCATTGGCGAGATCACGAACA
TGTTCTTCTAGAACGCGCCAACCAACTCGGTTAAACCCCGGAAGTTGAGGCGACATGTTG
CTCATCAAAAAGCTTTGCTTCATTGACTCTCGGGTGAAGTCCATTGTCGCTGACGGCGCA
AGGTGTCCTCTGTCGTAACCTGAGCCTTTATAGTCCGCTAGGGTCGAGCGGGCGTAATCG
GGCATTTCAGTGTCTTCTTTGAAGGAGTTACTGCGTTTGTTTGTGATATTCACGCTTTCC
GCGGTAACGTGGTAAGCAACCCAGTCTGCGTTTTTGGTGTCGTAGTTGTACCCAACCGCA
TAGCCATCTCGGCAAAGGAACTGATCGCTGTTGGTTGAAGGCATACCTTTATCAAGGTGT
TGACCGCAAGTTTCAGCAAGAGTAGGGAAGGATAGGAGCGTGACTAAAGATACTAAGACG
ATGTTTTTCATTATTTTTCTCCGTTATTGGGAGATTTGAAAATAATGAAATTACTCACTA
AGACTGTGAATTAGTTTATAAACTAATCAGTATCTTGTAGGTTAATGATGAGGTAAATAT
CATTGCTGTGAATGTAAAGGGTTACACAACAGATTTTATAAACGTGTTGTCTAACCCAAA
ACTGGCAGCGTAAAAGAGGTGTACTTACTCGGTTTTATTTGGTCCGGTAAAGCGAATGTC
TTGTAGGTTAAAGCCGAGTTCGATATCGCATTTCAACGCCGCAACTCTTTTACATAAGCG
TGCTGACTCAATATGTTCATCAAACTTCTTACGATATTTAGGGACCAGTTCTTCGCTCGC
GTACGCGGCTTCAATGTCTTCGAATTGAGTTAAGATCTCTTTGGCTGCTTTAGGGCCAAC
ACCCGGAATGCCCGGAACTTGGCTTGAGCTGATTCCCGTCAATCCCCAATAATCCGCAAG
CTGAGATGGTTTTACGCCAAACTCTTTTTCGATGAACGGTTCATCTAGCCAGCGGTGCTG
GAAGTAATCTCGGATCTGCAGAGTCGGGGAGAGCAGTTGGCAGTAGCCTTTGTCGGTCGA
GACAATCGTGACTTTTTCGCCGTGACTCGCGACTTTGGTTGCGAGTGTTGCAACGAGATC
GTCTGCCTCATCACCTTCAGACAGCAGTGAATCAATGCCTTGTTCCCACCACGCTTGTTG
AATCGCGTCTAAACCTTGCATCAGAGGCTCTGGCATAGGTTTGCGGTTTTGTTTGTAGTC
TGGAAGGATTTCCGCGCGCCAACCTCGGTCTTGTTCGTGATGATCGAATACCGCAATGAT
GTGCGTCGGCTGCGCTTCAGACAGAATGCGAGTCAGGGTTCTACCTGTAGTGGTGATGGT
TCTTGCTATGTCAGTTGGATCAGGTTGCGCTGAGTGCACGCGGCGAATCAGGTTTAGGGC
ATCAATGATAACAAGATGAATAGACATAATGACTTAGCAATAAAAAAGGGGCGTAATGCC
CCTAGTGTAACCAAAGCTGAGTTATCTATCGACCACCATTTTCCTTATGGGCAATACGGT
AACATGGCTCGTAAGCAGTGCCGCCTGGTAGTTTCATACGGTGTTGCTCTACGAAGTCTT
TCAATAGCTTGTCGAGTTTGGTCATCAATACTGGGTCACCGTTGATGGTGAATGGACCTT
TGCGTTCGATCTCTCGAATCCCTTCCGCTTTGACGTTACCCGCAACGATGCCAGAGAAGG
CTTGGCGCAGACTCGCAGCCAGTACTTGCGGTTGTTGATTCAAATGCAGATCTAGGCTCG
CCATTGCCTCATGAGTTGGTTCGAACGGTAGTTGGAACTCAGGCTCGATTTTCAACGACC
AGTTAAAGCTGTATGCGTCGCCTTTTTCTTTACGATGTTGGCGAACGTCTTCCATTGAAC
GCTTCATGATGCGCGCCACTTCCGCAGGGTCATCAATCACGATTTGATAATGTTTCTGAC
CTTCTTCACCCAATGTATCGGCAATAAACGCATCGATAGAGCGGAAGTAAGCTTCACTCT
CTTTCGGGCCGGTTAAGACGATCGGCATAGGTTGGTCAGCATTTTCTGGGTGCATCATGA
TACCCAAGATGTACAGCAGCTCTTCGGCAGTACCAGGGCCACCCGGGAAGATCACGATGC
CGTGCGCCATACGAACGAAGGCTTCGAGACGTTTCTCGATATCTGGCATGATCACCAGCT
CGTTCACGATTGGGTTTGGTGGCTCAGCCGCAATGATTGAAGGTTCTGTTAGGCCAAGAT
AGCGCTGTTCTGTGTAACGCTGTTTAGCGTGACCAATTGCCGCACCCTTCATTGGACCTT
CCATCGCACCCGGACCACAGCCAGTACAGATGTTTAGTTCACGCAGGCCAAGTTCGTTAC
CCACTTCGCGTGTGTATTGGTATTCGGTCGCGTTGATCGAGTGACCACCCCAACACACCA
CTAGGTTCGGTTCAATGCCCGGTGTGAGTGCACCAGCATTACGCAAAATGCCGAACACGA
GGTTGGTAATGTGAGTGGCATTGGTGAGATTCAGACGCTGGTTATCCGCGAGGTGCATGT
TGACATACACGATGTCACGAAGAACCGAGAACAAGTGCTCTTGAATGCCTTTGATGATCT
CACCATCGACAAATGCGTGCTCAGGTGGGTTGGCTAGTTCAAGTTTGATACCGCGCTCAC
GACGCACGACGTTAACATCGAACGAAAGGTATTTGTCTAATAGCTCTTTTGAGTTATCGG
TGTGGCTGCCGGAGTTGAGGACCGCAAGTGTACAGTTACGGTAGAGCAGATAAAGCTCAC
TTGATGCGGTTTTTTTAAGACGTTCAACTTCCAGTTGTGATAGCAGATCCATGCTACCTG
CGGGGCTTATATGGGTAATCATAAGGCCTCCTTGCTAATGCGTTCTTTTGAGGGAATAAA
CCAACTCACCTACTTAGCTTGTACGTATCGTTCTACTCAGTGGTTGGCAGACTTTGTTTT
ATAGCGTTTAAACAGCTTAGCAGACTAAAAGAGGAGAAACGTGATAACCCGTTGAAAATT
TGAGGCAATATGACAGAACAAGACGTAAAAAGCGTTTGTTTGGTTGTTTTTTAAACGCTT
TTTAACCCCAGTTCACCTGATTACCGCCGCGCTGCTTGGCGTCTTTGAGCATATTGGCAA
GGCGATCTAATACGTATTCAGGGTTGTCCGCTTCTTTAAAGCAAGTAGAGACGGCCGTTA
GGGTGATCATGATGTTCTGTTCACGGAACTTAAATGGCAGTTTACTGATGTCGCGCTGGA
TGTTTTTCATCAGCTCAAGAGTGTACTCTTCCGTTTGCTCTGGGATGAGTAAGATAAACT
CTTCACCACCAAAACGAGCCACGGTTTCTGTATCAGCGACGCGTTTGCTCATGGTGCGAG
CAATGATCTTGAGCGCTTTATCGCCAGCGGTATAGCCATAGCTGTCGTTAACCGCTTTAA
AGTTATCAACATCAAACAGAACTACGCGAAGATTTTGCTGTGAGCGAATCCAACGACGGT
ATTCCAACTCTAAACGATCATTGAAAGCGGCACGGTTGTATACCTTCGTCAAAGGGTCTA
GCAGCATACGTTGTGCTTGGTCTTCCAAGCGGCGACGGTAGTCTTGAGTCGTTTCAAATA
CGGCTTCGAGTTGATTCTTGCTGTAGCTTAAGCGTTCTTGAAGGGCTTGTTCGCGCTCTT
CGGTCATTCTTAAGCGCTCAGTCAAAGAGGCCATCTTGGCCAGCAATGGTGATACTTCAC
CTTTCAACTCTTCGAGATCTTGTGCGTGTTCCAGAGATTCTTGGCTGCGTTCAACCAAAG
TCGTCATCTCTGAGTTCAGCTCTTGGCGATGTTCAAAGTAGGTTTGATGCTGGTCGACGT
TCTGATGAACCGTCTTTAAATTGCTAGACAGTGAGGTATTCAACTGCTCTAAGAATTGCT
CTGATGATTTGCGCTCGTATTTAGTCGCTTCTACGACCAATTTGAGGGTATTTAAAGTCA
GTTCGATCAGAGATTCTGCGTTAACCCCCAACAGCAACTTAGCTCGGATATCCAACAGTT
GGTCGCCAGACTCACCTTCAAAATCTAGTTCGGTGATGGTGTGCTGCAAGTCGCTCGCGA
GACACTCTAATTGGGATTTATCTGGGCCGTGTTCTAATTCACCAAGGTTAAGGCGAGAAT
TGGAAGTGATGATCTTGAGCGCACGCTCATAGATGCTTAGTAGCTTGGTTGCTTGGTCAA
CTTTCTTGCCTGCATGAACTTCAGAAAAGCTCATCAGATTGCGCAATTCACGTTTTAGCT
GCGCAGGCAAGCCGGTGATACGTTGAAGCGTTTCACCACTGTGTTTGATTTGTTCGTCGA
GATAACCGTTTTGTTTTTCCATCGCCTTAGACTGCTGTTTGAGCATTCTTTCTAGCACTG
CTAAACGAGGTATCAGCGTACTGACATCTTTTTGATGTTCCAGTTCTTGCTGAATTTCGC
GCAGGTAGTTGGTTACTTGAGAGTTTGAACCCTGACAAGCAGAAGACAATGATGCCACAA
CTCGCTTAAGAACTTGCTGCTCACGTTGAAATTTGAGCGAAGTATCACGATGAGTCAGCC
TGAGTTGGTCAAGTTGACAACTCAGCTGATGAAGCTGCGACTGAATATCGGATTCCAAGA
TTCCCATGAAGTGACTACGGTTAAGTCCATGTACTACTGACGATTATTTGATAATAACAA
AAAACTTTATAGCGTCATCACTGATCACGCTCAACCGTTGGTTAATTATCCGTTTTTTAA
TATTTTTTTGATGTCGTCCTCATTCTTGTACGAAGAATGAATTTTAATTAGCCCTTGGTT
GATGGCGTGTTGGCACGCAGTCCTTATGTCACCGGTTGCAAAGCTTGCTGCCGGAGCATT
ATCAATGGCCTTCAAGAACACCCAATGACTGTGTTTATCTTTTAAGCTGACTTCACGCGC
AATGTGTGTGGCGAGCAGCAATAGATCGAGTAATTCTTCATCGTTAATTGCCGTGTATGC
ACGTGGTAAGAATGGGTAGTCACTGATGCCCATTCGGATGATGCGGTTGACGTTGTGTTT
GGCCGCGAACTCATCCACCCAGCTTTGGAATTTTTCGAACGTTGCTTCTGCTGATGCATC
ACGATCGGCATTTGGCTCGATGTACAACAAGTTTGCATCGGAGAAATGGTACAAACGTGT
CGGCTTCTGAATACGTTCTGCTAGGAACTCACCAAAAGCACGTTCTAACTCTAAGCCGGC
TTTGTAACCATGCTGAACGTACATACTGCGCAGGAATGGCAGATCGATCATCACGAAGCG
CAAACGGTCGTTCAAAGGCTCGTGAATCAATTCACCCATTTGCCACTGCTCGAAGGTGTC
GCTCGATTTCTTCAATGAGCGGGACAACTTCACATTCAACATGCGTAGGTTACGCAGGCG
AGAACGGGAGTGGGTAAACAGGTCATTACGCAGTTTTTCAATCTCAGCGGTTTGGCGTTG
ATTGATGACGCCACGGCGCATGATGAACAGGAACATGACCAAGACAGTAATGAACAACGC
AAACGAGATTTTTTGGAATTTGCGATGCTCCATTTCGACTTGTGCCAATTTCTCAGCTTG
GCCTACGTGATGAATACTTTGCTCGGCAAATTCTTTTTGTTGGCGGAACGCATCTTCACT
GATTTGGTTAAGCTGCTTTTGTTCTAGGCGCACTAGGCTGGCGTATTTCTTATACGCTTG
TAATGAGAGTTGGTACTCGCCAGCTTGCTCATAGCCTAGACCCAATAAGCGGTAAGATTG
TTGTTTGATAAAGCCAGTATCATCTGGGGCTTTTTCAATTAAATCGAGCGCTCGTTTGGC
GTTTTCAATGACGTCTTTACTGTCGTTTTGATGGTACGCCAAGCCAGATTGCAACAAGGC
GGCTTTGGCTTCCAGTTGAGGTAGGTCTGCGTACTCCAACAGATCGGTTGAGCGGTCTAG
GTACTGTTCTGCTAATGCATAGTTGTAGAGCTGTAAGTAAGTGGCCGCTAAGCTCAGACG
AATCTTAATGATGCGGTTGATGTTTTTGCTGGTGCTGTCATGGTCCAGTACGTTGAAGTA
GTGCACCAAAGCCAGATTAAACTTGCCTTGGTAGAAATAGATGTCGCCCATTTGCTCTAG
CACGTCGGCCAAAATCGGTGAGCTTGGGTAGCTGTCGTAATAATCAGCCGCCTGAGAGAG
GTATTCTATTGCTTTGTCATACACTCGGCGTTCTTGGAACAGGCGAGCCAGCAAGCGATT
TACTTTCGCAAGGCGTGCCCCGCTATCGCTCTCAATGGATTGCCAGTAACCGTAGAGCAG
CTCAGAAAGGGCAAGGTTGTATTTCTTGTCGTTCAGATAAAACTCGCCAACGGCGGTATG
GTAATCAATCAGAGTCAGATCAGAACGGTTGTCTTCCAGCATGGTTTTCGCTTTTGTGTA
TAAGCGATCGGCATTAACGCTGTCACCACTGTTGGCTGCTAATAGTGCTCGTTGCATGAC
CAAGCGATAACGAACACTGTCGGTGCGTTGTAATACTGGATTGGCTTCTTCAATCTGTTT
TTCGATTTGGTCGAGCTTTTCTTCTGCGGCTGCATAGTTTTTGTCGTACATCCAAATCAT
TTGGTTGCGCATCAGTTGTACATCAAGATTCATGTACGGCAATTGATATTCGTTGGCGAG
GCGTTCTGCTTCATCAAGGTTGTTGATGGCAGAGCGAATGTTGCCCATTGTGTAGTCAGC
TTGCGCGATGATTTTGTGTGCTTCAATCGTGCTGCTTGGCGTGCGGATGCTACGGTCGGT
CTCTTCGCGAGACATTGAAGAAGGGCTGCCGTTGTCTTGACGTTCTGTCAGTTCGCGTTG
CAAAAGGTAGTTTTTGGCCGCTTGCTTTGCCTGTACAGGGTCGATCTCAGCCAGTTGCTG
AGCTTCATTAAGCAAAGCGGAAGATAAAATGGTCGCGTGAAGTGGCTGTGCTAACAATAA
GCAAAGAAAGCCAATCAGCCTAAATAGACGCGAACTGTCCCAAAACATCCTTTTCGTTCC
CTCGAACTGTGTCGTAATTTACGTGTTTTTGAATAGACAATAGTAGAGAAAAACGCCCAG
CAATCCAACAGATAGCTGAGCGTTTTTGAGTATTTAAGCAATTAGTTTTTGAGTGTGGAA
CTCAAGCACTTTTGATTCTCAACTCAGATTACTGACGCGCCATGCGGTTATTGTGTGCGG
GCTTGTCTTGTTCCGTTGAGCGGTAAGGGTTGATATCCAAACCACCACGACGTGTGTAGC
GTGCAAATACTGTCAGTTTCGTTGGCTGGCAGTATTTCATCAGGTCAGTGAAAATACGCT
CCACACATTGCTCGTGGAACTCGTTGTGCTCACGGAATGAAACGAGATAACGAAGCAACT
TCTCACGATCAAGCTTAGCGCCTTGGTAGCGAATCTCTACGCTGCCCCAGTCTGGCTGGT
TGGTGATCAAACAGTTAGATTTCAGTAGATGGCTGTGAAGAATTTCTTCTACTTGCTCAT
CACCAGCCGCCCCCTCAAGCAGTGCAGCGTCAAAATCGTAGCTGGTGATTTCGATGTCTT
GATCGTCAATGCACTCGCCTTCCATCGTCACGATAGGTTGGTTGGTGTAATGCGTTACTG
GGTTTACTTCCACAAGTACTTGTTCACCTGCGCATGCTGATAGGTCTTGCGTCAAACGCT
CAGTCACTTCTTCCCAAGTAGAGAAACGCGTTTGGTTGTAGCTGTTTAAGTACAGTTTGA
ACGACTTTGACTCAATCAAGTTAGCGCTGGTTGCTGGGATGTACACTTCACCAACCGCAA
CTTGAGGCAAGCCTTTGCTGTTTAGCCAAGATAGCTCGTACAGCGTCCAAATGTCGTGGC
CCATAAACGGCAGGCTGTCGCCAAGTTCAAGGTCATCACGGTTTAGGCTGCGAGGTACTG
GTTGCAGCAAGCTCGCGTCGTATTGGTTTGCGTACTCGGTCTTTTTACCCAGAGTCAGGC
CAGCAAGCTCTTTAGCGTCAGAATATTTGCTCATACTTTGTGGTCATTTTCGATTAGAAT
GGCGAGAATTTTACTGAATCCGCTGATTAATTGCCATCCGGCAGATACCGCAACCTGATA
AAAACACACCAGGAGACCTTCATGACCCAAACCGTTCCTCAGGCTTTACAGGACTTTAGC
CTGCGCTACCAACAAGCTTGGCAAGACAAACACAACGAACTGCCACGCAGTGAAGAGCTT
GCTGATCTTGTTTCTCCGTGTGTAGAAGAGAAACGTGATGAGGTCGTTTTGTGGAAATCG
GTTCCACGTGAAGAGATGGCAGATTTCACCAACGTTGAGAACGCTATTGAATTGACGTTG
CATGAAGACATCAAGCTTTTCTATGGTTCGCAATACAGCGCGGATATGGACGCGACTTGG
CAAGGCAATGAACTGACACTGCTGCAAGTATGGAGTGATGATGACTTTACTCGTCTGCAA
GAGAACATTCTTGGTCACCTTGTGACTCAGCGTCGTCTAAAACTAAAACCGACGGTATTT
ATTGCAGCGACCGATGCCGAGCTGGATGTGATTTCAATCTGTAACTTAACCGGTAATGTC
ATTCTTGAGCGCTTGGGTTCTGATAAGCGTGACGTACTGGCTGAAACACTGACCGAGTTC
CTGAGCAAGCTTGAGGTAGCGGTGTAAGCATGTACGTTGTTGAGTTGCAGTTTGAGTGTT
TTGATAACACCACCGTAAGCGCGGTTGATAAAGCGATTAATGGTCTGATGGACGCACTAC
GTTACAACGGACAAGTTTTGGGTCGTGAATTTCCTATCGTGATGGGTGATGGCGAGTTTT
ATGTTCGCGTGGTTTGCCCAGAGCAAGACAGTTTGCACCCTCGCTACCATTCTGACTTCG
TCAAAGTGTGCATGAATCGTTTGTCGGAAGCGTCGTTGCTTGCGCCGAAAATGCGCATGT
TGGGTCGTGATTTGAATTCAGAAGAAGCGGCTGAAGAAGAAACACCAAGCTGGCAAGTGC
TCTACACCACGTACGTTCATACTTGTTCTCCCCTGCGCAGCGGCGAGACACTTTTGCCAA
TTCCACTGTACCGCAATGGGGCAACACTGAATGGTGACCACAAAGCAGTGGTGAAATGGC
AAACCGAATGGCAAGCGTGTGATGAAATCCAAATGGCTGGCGGGTGTCGTGCAGAACACG
CGGCATTGCACGAAATTTGCGATGCTGACAGTGTGCTGTTCCGCCGAGGTTGGGATTTGC
GAGGTCGTATTGAATACCTCACAAAGATCCCGACGTATTACTACCAATACCGAGTTGGTG
GTGAGTCACTTGAAGCGGAAAAAGCGCGCAAGTGTCCAAAGTGTGGTGGTGAGTGGTTAC
TCGATGAACCGCTGCACGACATCTTCTACTTTAAGTGCGACGATTGCCGAATCGTTTCCA
ACATCTCTTGGGACCACATCAAGTAGTCTATTTTCTAAAGCTGGCGTCTATGCCAGCTTT
TTTCTATCGCGATAAATGGATCGAAGCTGCTTAGTCAAATTATCTATTATTGATTTTGTC
AATATATTGATTCAAAAAGCATTTTCACTGACCATTCCTCTCATCCCCTTGATTGTGATC
TTTGTTCACATTTAAAGAAAAATGTAACTCAGTTGCATGGTTTATAAGCATTGAAACGTT
TGCTTCTCAAAAATTTCAAATAATATCCATATCCTTTTTGAGGTTTTGGGAAGAGGGCCC
CTTCCGAAAATATATATAAAAAAATAATCTGGAAGGAATTGAGATGACTTTATTTAAACG
AAGCCTAGTCTGCATTGCTGTTGTCGGCTTAATGGCTGGTTGTAACGATGATGACACCAA
GTACGTAGAGGTACCGTCGGATTACAGCCCTGTAGTCGCAGAAGGTAAAACACTAACCAA
CACGCCAGATGTGGTTGTGAAAGGTGAAGCAACACAAGCGGATGAAGTAACCATTGCTAT
CGCAGCAACATCGGATCTACACGGTCGCTTGTTTGGTTTTGACTACGCGCTGAACGCAGA
AGACGATGACGCGGGTATTACTCGTGTGGCCACTTTGCTTGCTGACCAAAAAGCGGCACA
TCCAAACATGATTCTGATTGATATCGGTGATACGGTTCAGGGCAACTCCGCGCAACTATT
CAACGATGATCCAACTCACCCAGTGGTCGAGAGCATGAACTCTCTTGGCTTTGACGTTTG
GGTACCAGGCAACCATGAATTCAACTTTGAGCGTTCGTTTGTCGATCGCAACCTCGATCA
TTTTAATGGTGCGGTACTGTCTTCAAACATCAAATGGGAAAGCAACGATGTGAACTACAT
TCGTGCGTTCCAAATGTTTGAAGTGGAAGGCGTGAAAGTGGCGATCGTTGGTCTAACGCC
ATCGAACGTGCCGAACTGGGAAGCATCTGCACCGGATCACTTCAAAGGCTTGAAGTTTGA
GAACGAATTAGATGCAACCAAAGAAGCGGTTGATCAACTGATGTCTGAATACAATCCAGA
TGTGATTGTTGGTGCGCTTCACCTTGGTCGACAAGAAGACGGTGGTGTGGGCGTTTACGA
AATCGCGTCAGCAATGGCAGATAAATTCGACGTCATCTTAGCGGGTCACGAACACGCCAA
CTACATCGAGCAAGTGAACGCAGACGGCACTGTAACACCAATCAGCAAATCCACATCAGA
AATTGGCGGTGAAAATACGCTGATTGAAGATAAAGCGAAGTCTGGCGAATACAACCAAGA
CAATCGCGCGCAAAGCGTGAAAATCATTGAACCAGGCAAGTGGGGTGCTTACCTAGCGAA
AGCTGAAATTCAATTGAAGAAAGTCGATGGCAAGTGGACGATGGAAGACACCACATTGAC
CAACATTGGCACGAAGAAAGTGGAAGAAGAGCAAGCGCTGCAAGCGAAATTCCAATACGT
GCACGATATCTCGGTTGAAGACGCAACTCGCGAGCTTGGCCGTGTAACGGGTAACTTCAC
ACCAAGCGCAACGGGCTACCCTGATGAAGCGACTGCGACGGATTACAACTACACGGCAGA
GCGTTTGTACTCGACGATTCACCTTGCGAAAGTGGTTGATACGCCATTAATGGACGTGAT
TAACCAAATCCAAATGCAGAAAATCGAAGATGCTGTCGGTGAAGGTAATGGTGCGGTTGT
GTCTGCTGCGTCGCTGTTCTCTGATCAATCTAACCTGATCGATGGTGAAGTGTACACCAA
AGGTAAATCGACCAACTTGTACAAGTACGATAACACTTTGCTTGGCGTTGAGATGACAGG
TGCAAACCTGAAACGCTTCATTGAGTGGTCATACTCTTACTTCAACCAGTACCAACCAGG
TGACATTACGGTGTCGTTTAAGAAAGGCGCGCCAGCTTACCTGTACGATCAGTTCGATGG
TGACATCGAGTTCACTGTGGATCTAAGTAAACCGTCTCTAGAGTTGGATGAAAACAACAC
GGTGACGAATGAAGGTAGCCGCGTAAACATCACCAGCATTGGTGGCGAGCAGTTCGATCC
AAACGCAACTTATAAAGTGGCGATGAATAGCTACCGCTTTGGTTCGCAAATCCAGAAGTT
TGGTTGGGCGAGCAAAGACGACGTGTTCTACGACTCAGTGAACGAACAAGTCTACGCAAT
TCGCGATATGCTGACGGCGTATGTTGAAGAGAACAAAGGTATCAACGTGGCAGATTTCAG
TGGTAGCGTTGGTAACTGGTCATTCACTCAATACCTACCAAGCGGTGATATCACGACACT
GCGTGAGGGCGAAGGCAAAGCGCTGTGGGATCAATTGAAGAACATGGAAATCTGTGTCTC
GATTGACTTGGAAAACCCGAAATACCCAGCGATTGTTAAGTCTGTGAACATCAATGATTC
GTCTAGCTACTTTGTTAACCCTAACAAAGACGCGGCGACCCTTGATGAGAAAGTCGCAGG
TTGTAACCCAACTCATTAATCCTGCATGTGGGCGCGGTAATCTTTACCGCGCCTAATTTT
ACTCACCAGAGACAAAGCCTGTTTAAGTGAGTGATGTAGAAGAGTGCTTCATGATCAAAA
GAATCTATAACCGATGGGGTTTCACCCTACTGATTACCCTTATCTCCACGCTTATCTTTC
AGTTTTCTTCTTCGTGGAGTGAAGATTTCCGTCCTAAATCTCGCCAGCAACAAGAGTTTG
TTGAAGCGACCGTCACGCGTTCTATTTCAAACCATGTTGCGCCAGATCCGCTCGTGCCGG
ATGTGATGACAGGTAAACAAGTTTTCATGGCAAAAATCCTTGAGGGAGAGAGCGAAGGCT
TAGAGGTGGAAGTCACCAACCCACTCAGTCGCCAGCACAACGTGTATGTCAGTGAAGGCG
ATAGTTTCATTATGATGATCCGCGAAACCACCAATGGCACCGTTTATTGGGCGTATAACC
ACAAACGCTCAGATGCGATTTACCTTATGCTTGCGCTGTTTTGTGCGCTGCTGCTGAGCT
TTGGTAAGAAAGAGGGCATCAACTCGATGGTCGCGCTCTATTTTACTGCCGCCTTGATCG
TTGGCGTATTAGTGCCGAGTATTTTTGCGGGTTGGAATCCGATGTTGGTTAGCATCTTAT
TGATGGTGGTGATCATCGTGGTCAGCTTTATTCTTGTTTCTGGCTATAACCGGAAGAGTT
TATGCGCCATGGGCGGCACGTTACTTGGCGTAATCGCTGCGGGTGTAATGGCGCAGTGGT
TTGGCGAAATGGCACACTTGTCAGGCATTTACCTCGATAAAGGCGAAGACGTGATTTACC
TAACGTCGGTGAAGATGGGCATCCGTTGGTTGATGTTCGTGACGATTGTCGTTGCGGCAC
TTGGCGCTGTTATGGACGTTGCGATTTCGATTGCATCGGCGTACGCGGAGCTGCAACAAA
CCGACCCGAAACTCAAACCAAAGCAGTTGGTTAGAGCGTCGATGAATATTGGTCGAGACA
TCATGGGTACCATGACTAACACCTTGATTTTGGCGTTTGCTGGTGGCTCATTGACGACCA
TCATGATGGTGTGGGGGCTTAACATGCCAGCGAGCCAGTTTATGAATATGCCGTTAGTGG
GACTTGCAGTGGTGAATGCGTTAGCGGGCAGTGTAGGCATTGTACTTACTATTCCTTTTA
CTGCGTTTTTAGCGCCTTATGTGTTCAAACATCCTCAATTGGATACGCAGCTAGAGCAGG
AGCAAAAGAAGGTTGAGCAAGACGAAGTTCAGCTGTTCTAACGATATAAAACCGCAATGA
AAACAAATGCAAAAAGGGCGTTCCGATGAGCGCCCTTTTTAAGTTTCAAGTGTTGTAGAA
AGGTGCGATTACCAACCTTTCACTACGCCACCTTTGAAGATGTCTTTCGCTGCTTCGTAA
ACTTCATCAGTTTGGTATGCTTTCACGAAGTTTTGTACGTTAGCTGCTTGAACGTTGTCT
TCACGAGCAACAATTAGGTTTACGTATGGAGACTCTTTGTCTTCTACGAAGATACCGTCA
CGCTCAGGTGTTAGGTCGATTGAGCTTGCGTAAGTTGTGTTGATGATAGAAACCGCTACG
TCATCAAGAGAGCGTGGAAGTTGTGCTGCATCTAGCTCCACGATAGTGATGTTTTTCGGG
TTACCAACGATGTCACGTACTGTTGCTTGTAGACCAACGCCATCACGCAGTTCGATCAGA
CCTTGTTGCTCAAGCAGTAGAAGAGAACGACCAAGGTTGGTTGGATCGTTTGGTACTGCG
ATACGAGCGCCATCTTCGATCTCATCCACTGATTTTACTTGCTTAGAGTAACCAGCAATT
GGGTATACGAAAGAGTTACCAGCCGTTACTAGCTTGTAGCCACGGTCAGTTACTTGCTGG
TCTAGGTATGGCTTATGTTGGAACGCGTTTGCGTCGATTGAGCCATCATCTAGCGCTGCG
TTTGGTGTTACGTAATCAGTAAAGGTAACAAGCTCAACGTCCAGGTTGTATTTCTCTTTA
GCAACTTTTGCTGCAACTTCAGCAACTTGTGCTTCCGCACCTGCCATAACGCCAACTTTT
ACTTTGTTCACGTCAACTTCTTTTTCGCCACAACCAGCAAGAACCAGTGCAGAAGCGGCA
GTTGCAACAGTCAAAAGACTCTTAAGGCTAAATTTCATCTTTATCTCCTTATAATTGGTA
TTTTCAATTCTTATCTGTGGTCTACGCGGCGTACGATTGCATCACCGATAGACTGAATAA
TTTGTACTAGAACGATCAGCATCACGACAGTCACGGCCATGATGACTACATCATAACGGT
GGAAGCCATAACGGATGGCTACGTCACCAAGACCGCCGCCGCCCACTGTCCCCGCCATTG
CTGAATAGCTTACTAGTGTTACTAGGGTAATCGTCACTGAGTTAACAATAGTCGGCATTG
CTTCAGGAAGCAGAACTTTTGTGATGATTTGTGTTGGTGTCGCACCCATAGATTGCGCGG
CTTCAACCAAACCTGATGGAACTTCCAGTAGTGCGCCTTCGATTAGACGTGCCACAAATG
GGATTGCGCCTATGGTCAAAGGTACGATTGCTGCTGTTGTACCGATAAAGGTACCAACCA
ACAGTTTGGTTACTGGGATAATCGCAACCATCAATACTAGGAAAGGAACCGAACGGCCCA
CGTTGACGATCGCGCCAAGAATGCCGTTGAGTTTGGTGTTTTCCAGCAGGCCACCTTTTT
TAGTGGTATGCAGAATCACACCTAGAGGAATGCCGACAGCGAAACCAACGATGCCTGCAA
CCGCTACCATGTAAAAGGTTTCCCACGTTGCGCCTAAAAGTAGGTTGCTGTTTAAGCTCA
GCCATTCAGAAATCGTATTAAAGGACATAGCCAAGTACCTCAACTTTCACGTTGTGCTCA
CGCAGGAATTCAATTGCTGCGTTATCGTCTTCTTCACTACCAAACAGTTCTGCGACCATC
ATGCCGAACTTCACGCCGCCAGCGTAATCGAGATCAGAACTTAGGATGCTCACGTCGATG
TTGTACTTACGAGCGATTTGCGTCATCAGAGGGGCATCCACAGTTGCGCCAGTAAACTCC
AGGCGAACCAATGGGTAACTGTTTTCCACGCGAGTGGTTTGTAAACGAGCTTGGTAATCT
TCTGGGATAGAAAGATCCAAAGTCGAACGAATGAACTCGTGTGCCAGAGCCGTCTTCGGA
TGAGCGAAGATTTCACCGACAGTGCCTTTTTCCACTAGCTCACCATCACCGATAATCGCC
ACTTCGTGACAGATGCTCTTAACCACTTCCATTTCATGAGTGATCAGAAGAATGGTGATT
TCTAGCTTGCGGTTGATTTCTTTGAGTAGTTCTAAGATGGACTGAGTCGTTGCTGGATCC
AGCGCACTGGTTGCTTCGTCACACAGTAGAACGCTAGGGTCTGATGCCAGTGCACGTGCA
ATTGCCACACGTTGCTTTTGACCACCACTGAGGTTTGCTGGGTAGCTTTCATGTTTGTCT
GAAAGACCAACAAGTTTAAGTAGCTCAGTCACTTTTGTTGTGATTTGCGCTTTGTCTTTG
CCTGCTAGCTCAAGAGGGAGTGCGACATTGTCGAAAACGGTGCGAGACGACAGCAGGTTA
AAGTGTTGGAAGATCATCCCGATATTACGGCGAGTTTCTCCCAATTGTTTTTTGCTCAAT
TTGGTTAGATCAACGCCATCTACGATGATGGAACCCGATGTTGGGGCTTCCAGCATGTTC
ACACAACGGATCAGGGTACTTTTACCCGCGCCCGATGAGCCGATAACACCAAAGATGGTG
CCCTTCGCGATATCTAGATTAATGTCCTTAAGGGCAAGAATTTCCTTACTGCCTTGGTAG
AACACTTTATTGACGTTTTTTATTTCTATCATGTTTCAACCTGCACAGAGATACTGGGAA
CTTCGCTGTTAAAAACGGCTTTTAACAGGAGTAAATTTTGAACTCTATCTCAATTCTCAG
TTGATGCTATGGGTTAAGCAGTAGTAAGTCAATAGATATTTTTACGTCTAGACGTCTAAA
TGTATGGATGTTCTGTTGGGAAAATAAAACAGAGGATGTTTGGCGGAAAGGAATATAAAA
GAGGGATATTCAAGATTTACCGATTCTCGGGCGACAAATCAACTGTTTTGTCGCTCACTC
ACGCCAATTAGATAGTGTGAGTGCTTATAAGGTATGTAATAATCTGATGAAACCGAGTAA
ATAGAGAAATACGTTTTGGCAAAACCTGCTGTTTTTATCGATCGTGACGGCGTGATCAAC
GTTGACCACGGCTACGTTCATGACGAACATGATTTTGAGTACATTGACGGTGTCTTTGAA
GCGACAAAAGCGCTGAAAGATAAAGGCTACCTGTTGGTGCTTGTGACCAATCAATCTGGC
ATTGCACGTGGTAAATTCAGCGAAGACCGTTTCTTATCTCTGACTCAGTGGATGGACTGG
AACTTCGCTGATAATGGCGTTGAGTTTGACGGCATCTACTACTGCCCACACCATCCAGAG
CATGGCATCGGTGAATACAAGCAAGATTGTGAGTGCCGTAAGCCAAAACCAGGCATGTTT
ATTTCTGCACGTGATTTCTTGAAGATCGACATGGAGAAATCTGTGATGATTGGCGACAAA
GCCGAAGACATGATGGCAGCAGAAGCAGCAGGCGTTGGCACTAAGATTTTGGTTCGCACT
GGTAAGCCAGTAACAGAACAAGGCGAAGCGATTGCAACGGTAGTATTAGATAGTATTGCA
GACGTGCCTGCGTACCTAAACAAGTAATCTTCATTACTGACTGAGATAAGGGAAGCCGCT
GCTTCCCTTTTGTTTGATTCCTTCTTTTAGTCTGAACACTTATGAGCAAAAAACTCACCA
TTCTTGATATCGCGAAATTGGCTGGCGTGGGCAAATCGACGGTCAGCCGTGTGCTTACCA
ATGATCCCAAGGTAAAACCGCAAACGCGTGAGAAGGTAGAGCAAATCATTCGTGAATCAG
GCTACGTCCCATCAAAGTCTGCGCAGTCGATGCGTGGTGGCAGTCAAAAGGTGATCGGCG
TGATCATCTCTCGTTTGGATTCACCATCAGAAAACCGCGCCGTTGGCACTATGCTCAACG
CTTTGTACTCAGCAGGGTACGACGTTGTGATCATGGAGAGCCAATTCGATCGCGATAAAA
CTAATGAGCATTTGGATGTGCTTAAACGTCGCAACGTCGATGGGGTTATCGTGTTTGGTT
TTACTGGGTGTGATGAGCAAGCTTTGGCGGAGTGGGGCAATCGCATTGTCGTAATTGCGA
TGGACACGCAAATGGTCTCCTCGATCAACTACGACAACCAAGGCGTTATCGATATGGCGC
TCTCTCATCTGGAACAACAATCTATTTCTCGTATTGCCTACATTGGTGTTGACCCAGAAG
ACCGCACCACGGGTCTTGCTCGCCTAAACGCTTACCAAACTTGGTGTGAGAAAAAGTGCA
TCGAACCTCGCTTTCAAACCGGCAAGCTTAACCACGAAAGTGCTTATCAGCTGGTGGATC
AAGTCCTTCAATCCGATACACAAGCCATCGCTTGTGCCAGTGACACTATCGCTCTCGGTG
TAATTAAACGTCTGCAAGAAGTGGGACGTGAGGATGTGGTGGTTACCGGTGTCGGTGGTA
ACGAATTACTGTCTTTTCTCTTCCCTAATGTCTTCAGCGTGGATCCTGGCTACTCTCATG
CCGGTGAAAAAGCCGCTAACATGCTGATTAATCAATTAAATGGTGATGAGTCTGTGGTGC
ATTTTACCCAGCAGCCTATCCGTCATTAATCCACCTTTCGATGATCTGCTCTAAAATTAT
ACTGTGATCATTCTCAATTAATGGGACTGTTCCCATTTTGTTTTTGAATGCGAAATGGCA
CTATTAAAATCATCAAATGGGAATGTTCCCATTATTAAAATAAAACGATGAATTGAATGT
ATCCAATACAGGGTGGACAAAGTTATGAGTAAGATTGCGCGTCAAGATGTACAGCGTCTT
ATTGAGCTGGTCGGGGGATCGGACAATATTGCCAGTGTAAGCCACTGCTTAACTCGCTTG
CGTTTCGTGTTGAATGACACTGACAAAGCCGATACAAAACAGTTAGATGCACTGCCTATG
GTGAAGGGCTGCTTTACTAACGCAGGTCAATTTCAGGTCGTCATCGGCACTGAAGTTGAT
GAGGTTTACAAAGTACTGATCGAGCTAAGCGGAAAAAGTGAAGCGAGCAAAGACGAGTCT
AAGAACGCTGCTCGTCAAAACATGAATATCGTTGAGCGTGGTATTTCCCACCTTGCTGAA
ATCTTTGTACCACTGCTACCAGCGATCATCACCGGTGGTCTGATTCTTGGCTTCCGTAAC
GTGATTGGCGACATCAAGATGTTTGATGGTCAAACGCTAACGGAAATCAGCCAGTTTTGG
GCTACGGTACACTCTTTCTTATGGCTGATTGGTGAGGCAATTTTCTTCTTCCTACCGGTT
GGTGTGTGTTGGTCTACAGTGAAAAAACTCGGTGGTACTCCAATTCTGGGTATCACATTG
GGTGTCACGCTGGTTTCGCCACAGTTAATGAACGCCTATCTAATTGGTAAGCAAGTGCCT
GAAGTATGGGACTTTGGCCTATTCGCCATCGAGAAAGTGGGCTACCAAGCACAAGTGATT
CCGGCAATGCTCGCTGGTATGGCTCTGGCGTTTATTGAAACCAACTTAAAACGTATCATT
CCGTCTTACCTTTACCTAGTGGTTGTGCCGTTTGTTTCTATCATCGTGTCTGTGATTCTT
GCGCACTCTATCATTGGTCCATTCGGTCGTATGTTGGGTGACGGCGTTGCATTCGCAGCA
AAAGCAGCCATGACGGGTGACTTTGCAATGATTGGCTCTACCATCTTCGGCTTCCTATAC
GCGCCATTGGTAATTACCGGTATTCACCACACCACCAACGCGGTTGACCTTCAACTAATG
CAAGAGCTAGGCGGCACGCCAATTTGGCCTCTGATTGCACTTTCAAACATTGCTCAAGCG
TCTGCAGTAGTCGGCATCATTATCATCAGTAAAAAACATGGCGAGCGTGATATCTCAGTA
CCTGCGGCTATCTCAGCTTACCTTGGTGTGACTGAACCAGCGATGTACGGCATCAACTTG
AAATACAAATTCCCAATGTTAAGCGCGATGATCGGTAGTGCGATTGCAGCTGCTATCTGT
GGCAGCGCAGGTGTGATGGCGAACGGTATCGGTGTGGGCGGTTTGCCGGGCATCTTGTCT
ATCCAACCGCAGTTCTGGGGCGTATTTGCTCTGGCGATGTTGGTGGCGATTGTGGTTCCT
GTAGCGCTGACGCTTGTGTTGTATAAGCGCGCACAGATGAAAGGCGAGTTAGAAACCGCT
AACGCGTAATTCAAACCGAGGCGGCTATTTGGCTGCCTCGTTTATCTCCTCTATTTTTTA
AGATTTTTAAGTTTCCGTTTAATGGTAAGTGAGCGTTAGAAATGGCAATGACCAAGCATG
ATGAGAGCTGGTGGAAAACCGCAACCATCTACCAAATTTACCCAAAAAGCTTTTGTGACA
GTGGAAGTAAAGGCACGGGCGATATTAAAGGGATCATTTCTAAACTGGATTATCTAAAAC
ACCTTGGTGTGGATGCGATTTGGCTGACGCCGGTTTATCAATCGCCAATGATCGACAACG
GTTATGACATTTCTGATTACTACGCGATCAACCCAGATTTCGGCACCATGCAAGATTTCG
ATACCCTGTTGGCTGAGGCTCACCAGCTGGGTATTCGAATCATCATGGATATCGTGGTCA
ACCATACTTCGACAGAACACAAGTGGTTCCAATCAGCATTGGGTGACAAAAACAGCCCGT
ACCGTGATTACTACATCTGGAAAGATCCGGTAGATGGTGCAGAGCCAAACAACTGGCAAT
CTAAGTTTGGTGGCAACGCTTGGGCGCTGGATGAAAAAACGGGTCAGTACTATTTGCACC
TTTTTGCTAAAGAGCAAGCGGACTTAAACTGGGAAAACCCGGTAGTGCGTGAAGAAGTGA
AAGAAGTCATCAGCTTCTGGGCTGAAAAAGGTGTCGATGGTTTCCGTCTTGACGTTATCA
ACCTGATTTCCAAGCAGCAAGATTTCCCAAGTGACGATATTGGTGATGGTCGCCGTTTCT
ACACGGATGGTCCGCGTGTGCACGAATACCTTCAAGAGATCAGTGAAGCCGTATTCCAGA
AATATGGCAGCGTGACGGTGGGTGAAATGTCTTCCACCACACTAGAGCATTGTCAGCAGT
ATTCAGCGCAAGATGGCAAAGAGCTGTCGATGGTGTTCAATTTCCACCACCTGAAAGTCG
ATTACCCGAATGGTGATAAGTGGACGAAAGCGCCGTTTGATTTCATTCAACTGAAACAGA
TCTTCAACCATTGGCAAACCGGCTTAAATGGCAAAGGATGGGGCGCACTATTTTGGTGTA
ATCACGACCAACCACGCGTTGTGAGCCGATTAGGTAACGACGAACAATACCGTGTTGAAT
CTGCCAAAATGCTTGCGGCATCGGTACACATGATGCAAGGCACGCCTTATGTTTATCAGG
GTGAAGAGATCGGTATGACCAACCCGGGTTACACCGAAATCAGCCAATATCGTGATGTTG
AAAGCACGAACATGTACGACATTATGGTCAATCGCGATGGCGTATCTCACGACGATATGA
TGGCGATTTTGGCGCAGAAATCGCGTGATAATTCACGTACGCCAATGCAATGGAACAGCG
CGAAACATGCGGGCTTTACTGAAGGCACGCCGTGGTTAGAAGTGGCTCAGAACTATTCAG
AGATCAACGCGGAAGCCGCGATTGCCGATTTGAACTCGGTGTTCTACTTCTACAAGCGCT
TGATTGAACTGCGTAAACAGGTTCAAGTTATCACTGATGGTCGTTATGAGGACTTGCTGC
CAGAGCACAAACGTATTTTTGCTTACGCTCGTCAGAACGACAAGCAAACGCTGTTGTGTA
TTAACAACTACTACGGCGAAGAAGTGGAGTGTGTGTTACCAGAGCGCTTTGATATGAGCA
AAGCCAAGAATCTGCTTTCCAACTATCAGAATACGACCAGCGCGATTGCTTCCAATCACC
AAGTTTTGCGTCCTTACGAAACCCGCATTTTGCTGATTGAATCTTAAAGGCAAATAAAAG
TACCCCTAAGGATTTCGATCCTAAACAAAAGGCTTTGGAGTGCTCCCCAAAGCCTTTTTT
CTATGAGATAAGGTTGCGGCTTATGCTTTCTCGATCTTGCTCAGTGTTGCTTTCTCTTCA
CTGATTTGAGTCTGTTCTGCTTTCAACAGTTCAACTTGCTCAATCAAGCCTAGTGCAGGG
TTAAACCAACGTTCTACTGATGTTTCAAATTCCATAGAATCCATACCCTCACATCTTAGG
TTGTAGGTGTTCTTCTCGGTTAGGTATGCCGCTTCAATAGATTGACCAGATACAGTGAAG
GTTTTACGTGCACCTGTCTCAGTGATCTGTTGGCTCCAATATGTTTGGCAAGAAGCATCG
TCAGGCAGTTTTTGTACCCACTCGTGGTCTGAAAAGTTGTCAAGCAAGTTAGCTACCTGT
TCACCATTCAGCGATAAATCAATAGAGATGGTGTTTACGCTGATATCAATGTTCGGATCT
TTCTCCTTAACTGTCGAACCTTCCAAGCGAAATAGAGGGCTGCTGTTCATCACTAACGAG
ATTAGCTTGTGGTCAACCAGAAAAGTATCGTTGAATTCGTGGAGTGCACCGTCTGTGCCT
GCGAAGTATAGGTTTTCTTCGCTTTCAGGTTTACCTTCGATATCTTGCGTTGATAAGTAA
AACTGAGTGATGCCATTGTTGATGAGATCATTAATGATTGGAGCGACGATTGCTGCGTCT
GGATCTTGCTCGGCAAAATCGACAAGGTCTTGAGCACTGATAGGCTTAAAGTTCATTATC
ATGCTACCGGCAGGCTGCGCATCTACAGCGAACGCATAGCCTAGTTTTGTGGTTTCAACT
GGCGCGAAAGTCGCATTTTTTATTGGGTAATCAAAGTTGTTTTGTGGACCTTTATTGCCG
CTTGAAGAGCCAGAAGAAGAGCCGCCACCACAGCCGTAAAGTGCGATCGTAGCTGCTGCG
ATAAGCGTCATTTTTTTAAGCATGAGTTTACATTCCTAATTTTAGAAGGCTGATAAATCG
AGCCGTTATTTGAATGTCGCCATGCTAAGTTTTGTGGCAGGAAAAGGGCAAAAAACAAAA
GCTAACAGAGTTTAATGAAAGCTTAATTTTATATTTAGGTCTTTGTTTTATCTGGAGTAA
TTTCAGCGTCGATATTCGTGCAGTATTCTTCGATTAGCGCCTTCCAACGCATCACAATTT
CTTTTTCTTTAATGCTGACACGCAGTTTTGTCCAAGGTTGTAAGCAGGTCTCTTTTGATT
CTGGTTGTGACAAGCGACTGAATAATTCTTCAGAAGGCATGACGCGCAGCAGAGCCACCA
AAGACTCCATATAATTGAGGCGGAATTGGTCGAGCTTATTCTGCTTGTAAGCGATATGAG
AAACAAAGGTGTACACCAAGGCGTTTTGAATTCGTGAGTCGCCAGCTGGCGTCGTCAGTA
ACGTTTTGGCTTTATCGAGATTACCTAACTTGTAGTGCAAGATACCAAGCCACAAACTCA
GCTCGTCGGGGAGGACATCAAATTCCGATTGAGCCTGAGTGAGGTATTCCTCTAGCTTGG
TTTTATCTTGTTCGTACAACGCAAGATGACGAGCGATGGTGATAGCAGTGAACTCGTCCA
TGTGCTCAATTGGTGCGTTGGAAAACTGCTCGTCGAGCAACATCTTTTCGTGTGTGTCAG
TAAAGTGCCAAGTGCTTTTTGAAGGTTCTGGCAGATTGAAGTACTGAGCAATGTCGCTGT
GTAAGCGGAATAAGTCTGATTGCAGGTGGTCGATACGTAGGACGTACTGATTTCGAAACG
CTAATTTTCCTGTCGCTGGGTAAATCAGGTTCATCTGCGCTTTTATCATGCCCTCTGTCG
GGCTGTCTTTGAGTTCGATATTGAGCTGATAATCACTGGTCTGCATATTGCGTGCGCCAG
GGAAGTAGGGCGTCTCGTTGATTGGATCGAGAAAGTAGCTCGGAGCATCTTGGTTGGCAA
TATCAGTATAAGGGTATTCAACTTGCTGTTGGAGCAAGATGGCTTTCACTACGGTACGAT
ACTCACGTGCAGCGGTGCCTATCGCATCGACTCGATTTAGGAGAAGCTCGACTTTCGGGA
TCAGCAGTTGGTTACGCGTCTGCTGAGTGGAAATGCCTTGTTGTTGCCAGAGAGCCACAC
CCAATCCAATAGCAGTCAGCGCGAATAAAGCACATAAGCCATAAACAACCCCAAGTTTAC
GTGAAGAGGGCGTTTTACCCTCATTGGCGAGTTTTGCTTTGCGCTTGCTCGACTTTGCTG
GTGGCAATAGTTGAACGTTCGCTGGGTTGAGGAAGTAGCCTTTACGCGGGTAGGTCACCA
ATAGCTTAGCGGCATCGTGCTCTGGTAAGTGCTCTTGTAGCAAGGCTCGAAGTGTACTGA
TTCGATTGGTAAGTACGTTCTTTGAGATAAACTTACTTTGCCAAATGGTCTCTATGATGG
TTTCTGCAGACAGCGGGTGGCCAACACTGGTGAGCAACAGTTCTAATAACTCGATGCTAC
GCGGCTCAAGATCGATAACGATCGCTTGCTTGTGAAGCGTTTGAGTCTCTGGGTTGTAGA
TCAGCTCGCCAATAACAATCTGACTGTTGGTTTGTTTGGCTTGTTGTAGGAAGTCGCGCA
TACCATCATGAGTGATTAGGAAATGGCGAGATATTATATAGGCATTGGAGCGCAAAATCT
TATAAATTGCGCTCCAATTATTATAGAAAGGTTATGAACCGTAGCTCACAGAATAGCGAT
GTGGTTTGTGGTTCATCGCAAGCACTAGGTTCAGTGCGAATGCACCAAGAATCGATAGGC
CGATAACCCAAGGTGTGACGAAGAAGAAAGACGCAAATAGGATACAAGCATCAATCGCCA
TCTGAGATTTTCCTACTGAGATACCGAACTTATCTTGAATGAATAAGCACAATACGTTGA
AGCCACCCAAACTTGAGCGATGACGAAATAGGATCAGCATACCCAAGCCCATAAGCAAGC
CACCTGCCACGGCACAGTAAATCTCGTTAATCGACTCGAGTGAAATCAGTAAATACAGAT
TATCTGCAAAGATAGAAACCAAAGCGCCAGAAATTGCACTATTAATCGCAAAACGACGGC
CAAAGCGTTTCCATGCGAGCAAGTAAAATGGACAGTTGGCTAAAAAGTAAAGCACACCAA
ACGTAAAAGGTGTAAATTGGCTAATAAGCAGAGCCAATCCTGTTGTGCCTCCAGTTAAGA
GGTCTGCGGATTGGAGAAAGAAAACGCCTTGAGCTACCAAAAAGGTACCTGTAAGAATTG
CCATCCAGTCTTCTTTTCTTGAGTGTTTTTCCATCTAATATGCAGTCGTTAATGATAAAT
AGGGCGTGCATAGTAGTAAAAAGATGATCTTTTCGGTAGCTAGAGGGTAAAATTTGCGGT
AAACCTATGTAATTGTTGTTTTACAGGGTGTAAAGCACAAATTTGACAGTGAGCGAATCA
GGGTTAAACGATTGCAACATCGCCATGATAATCCTTACTTGTCATCATGAAAAAACTGCA
TGAGAAAAATTGTAAATTTCTCTTTATGACCTAGATCAAATTATGTAGAATGCGCGCCAT
TACGGTGACGAAAACGTTTGCGTTAGGTCATTCGTCGGTTTTTTTGCAACTTTCAGTACT
AATCTGAGTCAGGAGATACAGATGCTTAAGCGTGATATGAACATCGCAGATTACGATGCG
GAACTGTTCGCAGCTATCCAGGAAGAAACACTTCGCCAGGAAGAACACATTGAACTTATC
GCTTCTGAAAACTACACAAGTCCACGTGTAATGGAAGCACAAGGTTCTCAGCTAACGAAC
AAATACGCTGAAGGCTACCCAGGCAAGCGTTACTACGGCGGTTGTGAGTACGTAGATAAA
GCTGAAGCACTAGCAATTGATCGTGCATGCCAACTATTCGGCTGTGAGTACGCGAACGTA
CAGCCTCACTCAGGTTCTCAAGCAAACAGCGCAGTTTACATGGCGCTTCTAAACCCAGGC
GACACAGTTCTAGGTATGAGCCTGGCGCACGGTGGTCACCTAACTCACGGTTCACCAGTA
AACTTCTCTGGTAAGCACTACAACGTTATTCCTTACGGTATCGACGAAGCAGGTCAAATC
AACTACGACGAGATGGAACAGCTAGCGCTTGAGCACAAGCCTAAGATGATCATCGGTGGT
TTCTCTGCTTACTCACAAATCGTTGATTGGAAACGTATGCGTGAAATCGCAGACAAAGTT
GACGCTTACCTATTCGTAGACATGGCACACGTTGCTGGTCTAATCGCAGCAGGCGAGTAC
CCAACACCAGTTCCACACGCTCACGTAGTAACAACAACTACGCACAAAACGCTAGCGGGT
CCTCGTGGTGGTCTTATCCTTTCTAACGAAGGTGAAGAGCTGTACAAGAAGCTGAACTCA
GCAGTATTCCCTGGCGGTCAAGGTGGTCCTCTAATGCACGTTATCGCTGGTAAAGCTGTA
GCGTTCAAAGAAGCGATGGAGCCTGAATTCAAAGCATACCAAGCTAACGTAGTGAAAAAC
GCGAAAGCAATGGTTGGTCAATTCCAAGAGCGTGGCTACAAGATCGTTTCTAACGGTACT
GAGAACCACCTATTCCTAGTTGACCTAATCGACAAAGACATCACTGGTAAAGATGCAGAT
GCAGCACTAGGTGCAGCAAACATCACAGTAAACAAGAACTCTGTTCCAAACGACCCACGC
AGCCCATTTGTAACGTCTGGTATCCGCGTTGGTACGCCAGCAATTACTCGTCGCGGCTTC
ACTGAAGATGACGCGAAAGAGCTAGCAAACTGGATGTGTGACGTTCTAGATAACATCGGC
AACGAAGAAGTTATCGAAGCGACAAAACAGAAAGTTCTAGAGATCTGTAAGCGTCTACCA
GTTTACGCATAGTTCTCTGTGTAAATTCGCTTTCTTTGAAAGTAACTCAGACGGACTCGT
TCTATTTCTGCGATTCGGTTTGATTATTTGATTGATGAAAGGCCCTCATTCGAGGGCCTT
TTTGTTTTTCTGGCGTATGGAAATACCAGCTTAGAGTACGCTGAAACGAGATTCCTGATA
TCGCCTAGACTCTTCGGAATGACGTGCTTTTGGTTTCGGAGAAACAGGTTTGTTGCGCGG
AGGCTTGTGGGGTGGAGTAGAAAAATGAAAGAGATGATTAGCTCTGAGGATACTTTGAAT
TTACTCCAGAGCCCAACTGCGTCATTCCATACAAGCGAGGAACGATCGGGATAGGGAATC
TCTAATTGCTTAGAGAGTACGTTGAAACGAGGTTCCTAATATCGCCTAGGCTCTTCGGAA
TGATGCGCTTTTGGATTTGATAAGCAGATTGTTATGTAGTGGCTTGGGAGTATTTGAGTG
GAAAACGAAAGAGGTTATTAGGCTCTGAATATACTGTTGATTTGCTCAGGAGCCCAACTA
CGTCATTCCCTACAAGCGAGGAACGAGCGGGATAGGGAATCTCTTGTTGTCACTGTTGTT
TAGAGTGCGCTGAAATCTGATTCCTGATATCGCTTAGGCTTTTCGGAATGGCGCGCTATT
GGTTTTGGGAAGCTGGTTCGTTATCGGAATGAGAGTGGTTTAGACTCACCAAATACAAAA
AAGGTTGGCACTGAGCCAACCTTTCTTTTCAAAACAAGCGAGTGCTTATTTAATCTCAAT
ACCTTGAGCCTGCATATCGGCATGGTAAGAAGAGCGAACAAATGGACCACACGCTGCGTG
AGTGAAGCCAAGTTCTAGTGCGATTTCTTTTAGCTCGTCAAACTCTGAAGGTGGAACGTA
ACGTTCTACTGGCAAGTGGTGACGGCTTGGCGCTAGGTACTGACCAAGCGTCAGCATAGT
TACGCCATGTGCACGAAGGTCTTTCAGTACTTCGATGATCTCTTCTTTGGTTTCACCAAG
ACCCATCATTAGACCTGATTTCGTCGGTACATTTGGATGCTGCTCTTTGAATTTTTGCAG
CAATTGAAGTGACCACTTGTAGTTCGCGCCTGGGCGAGCTTTACGATACAGACGAGGTGC
TGTTTCTAGGTTGTGGTTGAAGACATCTGGCGGGTTGTCTTTCATTAGATCAAGTGCTAC
ATCCATACGACCACGGAAGTCAGGAACCAGCGTTTCAATCTTGATGTGCGGGTTCAGTTC
GCGGATTTCACGGTTACAGTTAGCAAAGTGTTCTGCACCGCCATCACGTAAATCATCACG
GTCAACAGAAGTTATTACTACGTACTTCAGCTTCATGTCTGCGATGGTTTTCGCTAGTTT
ATTCGGCTCTTCAGCTTCAACAGCAAGCGGACGGCCATGGGCAACGTCACAGAATGGACA
GCGGCGAGTACAGATCGCGCCTAGGATCATGAAAGTAGCCGTACCGTGGTTAAAACACTC
AGCTAGGTTAGGGCAAGACGCTTCTTCACATACTGAGTGAAGGTTGTTCTTACGCATTGC
TGATTTGATGTCTTGAATACGTTGGCTGTCTGCTGGTAGCTTGATTTTCATCCAATCAGG
CTTACGTAGCACTTCTTTCTGCTCTGTAGGCATGTTCTTTACGGGAATCAATGCCATCTT
GTCGGCGTCGCGGTATTTAACGCCTTTTTCCATCTGGATTGGTTTGCTCATGCTTTGTTA
CCTTGAGAAGGTGCTTCTGTGCTGAATTCTACTTGCTCGTAATCAAGCAAAGTAACGAGT
TCTTGTATTAGTTGTTTTTCCACGGCTTCGATGTCTTCTGGCCCACCAACTTGGCTAACC
TGAACCATCTCCATTCCTTCATAGCCACATGGGTTTATACGTAAAAACGGACCTAAGTCC
ATATTGACGTTCAACGCTAGGCCATGGAATGAGCATCCTTTTCGAATGCGAAGTCCGAGA
GAACATATTTTTTTACCGTCGACATAAACGCCCGGAGCGTCAGGTCGCGCAGCAGAATCG
ATATTGTATGCCTTAAGAGTGTTAATAACGAGGTTCTCGATGTGCGTAACGAGATCTCGC
ACTCCTAATTTCTTGCGACGCAGGTTGATCAAGAAGTACGCGACTAATTGACCTGGGCCA
TGATAAGTCACCTGACCACCACGATCGCTTTGAACAACAGGAATGTCACCCGTATTAATC
AGGTGCTCGGCTTTACCCGCCTGACCCTGTGTGAATACTGGGTTGTGCTCTACCAACCAA
ACTTCATCAGGCGTGTCGTCTGTGCGTTGGTCAGTGAACTCATGCATCGCCTTCCATACA
GGCTCATAATCTTGGCGTCCAAGTCGTTTCACAACAAGTTGGTGTTGCATGGGAATTCCT
GTCGCTAATAAATAAAGTTTTTGGATTATAAACCGGATGAACCCGATGCTCTACAGCTGA
GTAACAGATTTTTAACTGAAAGATGAGTTGGTTTGCATTATCTATATGATAAATAAAAAG
AAAGCAGCCGAAGCTGCTTTCAAAAAAAATTTAATTTATCAAAAAATTATAGAACCATGC
GTACGATGTCGATTTCACCCAGTTCTTTGTAAAGGGTTTCAACTTGCTCGATAGACGTTG
CAGTGATGTTGATAGACACCGAGTGGTAGTTGCCCTTAGCACTTGGTTTTACTGTTGGGC
TGTAGTCACCTGGAGCATGGCGCTGGATAACTTCTAGAACTAGCTCTGGAAGCTCAGGCT
TTGCATGACCCATTACCTTGTATGTAAATGAACAAGGGAACTCAAGCAGGTCTTTCAATT
TTGCATCAGAGTTGATGGTTAGCATATCGGTAACTCCAGTTGGTATTCGTTGCGGTGCGA
AATAGTACAGTCAAATTAGGGTGAACTCAAGATTAACAAAGCCGCCCTAGTTGGCGGCTT
TGCAGACTTGTTTGTTGGTCAGAAGCGACTGTTAGAAGAAGCTCTTAAACAACAATACGA
TGTAGTCCCACATGCGGCTAAATAGGCTGCCTTGGTCTACTGTTTCCAGTGCCATTAGTG
GGTACTCAGCAATATCTTCACCATCAATCTGATAGTATAGCTTACCAACTACATCACCTT
TCTTAATTGGGGCTTCTAGCTCTTTTTCAAGTACGAAGCTTGCTTTTAGGTTCTTCGCTT
CGCCGCGAGGCAGCGTCACGTAAGTATCTTGGTCAAGACCCAGCGCTACTGTGTCTTTGT
TACCCATCCATACTTTTTCTTCTACGAAGGTTTCACCCGCTTTGTGTGGTGCCACTGTTT
CGAAGAAGCGGAAACCGTAGCTCAGTAGCTTTTTGCTTTCTGATTTACGTGCGTTTGCAT
CTTTCGTACCCATTACAACAGCAACCAGACGCATCTGACCTTCTGTTGCAGAACTTACTA
GGCTGTAACCTGCATTGCTCGTGTGACCCGTTTTGATACCGTCAACGTTCATGCTCTTAT
CCCACAGTAGACCGTTACGGTTGTACTGAGTGATGCCGTTGTAAGTGAATTTCTTATCTG
AGTAGATACGGTACTCGTCTGGCACGTCACGGATCAGTGCTTTACCAAGTAGCGCCATAT
CGTAAGGCGTTGAGTATAGATTCGGGTTGTCTAGACCGTGAACGTTCGCGAAGTGCGTGT
TCTTCATGCCTAGTGTGTTTGCCCATGCGTTCATTAGATCAACGAAGGCGTCTTCTGAGC
CAGCAATGTGTTCTGCCATTGCCACACAAGCATCGTTACCTGATTGGATGATGATGCCGC
GGTTTAGGTCGTGAACCTTAACCGTTGTGCCTACTTCGATGAACATTTTTGAAGAATCAG
GGAAGTTTTTCGCCCAAGCATTCTTACTGATGGTCACATCATCGTCTTCTGAAATATTAC
CACGCGCTAGCTCTTGGCCAATTACGTAGCTGGTCATCATTTTTGTCAGACTAGCAGGAG
ACAATTTTGTGTTCATCTCTTTCTCAGCCAGAACTTTACCTGAGTTGTAATCCATAAGGA
CATAGCCTTTAGCTGCGATTTGAGGCGCATCTGGGACAACAACTGGTGAAGCAAAAGCAG
ATTGAGCGATGGTTGCAGATAGGGCAACCGAAGAAACGAGAATAGATTTCACAAACTTAT
TTTTATTCATGGTAATTCAAATTTTTTGGTTAACTGTCGACATCTTACCAGAATCCCCAC
TTATGTAAGAGGGGCTCTGCATAGAAAATCATGACACCAAGGTCATTTGCCAGTTTTGTG
TTTTTTAATAAATGCGGACGAATAGCCGAGCAACTTTACTTTATCCAGAGTGGCTTGCGT
CAGGGAATAGTCAGTATATGGACCCAACAACAAGCGATACGTATCTTTCGTTGATTCCAA
GAAAGTTTCCGTATCCAGCTTTTGACCAAGCTCTTGGCCTAAAGTTCGCGCTCGATCTTC
ATATTTTGAAGAAGCAACTTGGATGACATATCTCGGGTGCGCAGCGAGTGACTTTTCATC
GGTTGGCTTGTCTACCGTGATAACTTCAATCTCTACGTTCGCAGTACCGGTTTTTACGAC
ATCTAGCTTATGTGCCGCGGCGTAGCTCAAATCAATGATGCGACCTTCGTGGAAAGGGCC
ACGGTCATTAACACGTACAACGGTTGATTTGCCATTGTCGGTATTGGTTACTTTCACGTA
GCTTGGCAGTGGCAGCGTTTTGTGTGCCGCTGTCATCGAATACATGTCGTAGATTTCACC
GTTCGATGTTAAGTGGCCTTGGAATTTCTTGCCGTACCAAGAGGCACGGCCTTTTTCTGT
AAAGCCTTTTGCATCACGAACGATTTTGTAATCCGAACCGCGTAGGTTGTAATCGCTGTT
ACCGCCTAAGCTGTACGGCTCATATTTAGGATGCGCATCCTCAATGTGCTCGACCGAAAG
TGGTTTGTCAGGAGCCACGTCGGATTCAAGTTCATAACGGCCTTCTTGTGTTTTTTGATC
GGTAGACGAACAGCCGGCCAAAATCACAGCAGAGAAGACTAAGGAATATAAAGCGCGTTT
TTGCATGGTCTAGGTTGCCTTAGAGAATGCTTTTCGATGCGTATGGATCGACATTAGAAT
GCCAAAACCAGCCATAAGCGTCACCATTGAGGTACCACCATAGCTGATCAACGGTAAAGG
TACGCCTACTACAGGTAGGATGCCACTCACCATGCCGATATTTACAAAAATATACACAAA
GAAGCTGAGTACAATACTGCCTGCCATCATTCGACCAAACGCAGTTTGCGCTTGGCTAGC
GAGGTAGAGACCTCGGCCAATAATAAATAGATAGATGGTTAGTAGGCAAAGAAATCCAAT
CATACCCCATTCTTCTGCAATTACTGCAAAGATAAAGTCAGTGTGTCGCTCTGGAAGGAA
TTCCAGTTGTGATTGAGTACCTTGCAACCAACCTTTGCCGGAAATACCGCCAGAGCCAAT
CGCGATTTTACTTTGGATAATGTGGTAGCCCGCACCAAGCGGATCTGACTCTGGGTTAAA
CAAAGTACGTACGCGAACTTTTTGGTATTCGCGCATCAAGAAGAACCACAGAATAGGAAT
GAAACCACCGAGTGCGATGGCGGCACCCGCAATGATTTTCCAGCTGATACCTGCCAAGAA
GATAACGAAAATACCGGAAGCGGCAATCAGAATCGACGTACCTAAATCAGGCTGTTTTGC
GATAAGAATGGTCGGTAAGCAGACCATAATTAGCGCGACGATGAGTGTTTTGAATGTCGG
CGGAAGTGGTTGGCGGCCGATGTAACGCGCGACCATTAACGGCACCGCGAGTTTGAGAAG
TTCTGATGGTTGGAATCGGACGAAGCCAAGGTTTAGCCAGCGCTGAGCACCTTTGGAGGC
TTCACCAAAGAACAATACGCCAAACAGCAGCACCACACCACCAACAAACATCAATGGGGC
AAGGCTTTCATAGGTTCTGGGCGAGATTTGCGCCAGAACGATCATCACAACCAAAGACAG
CACCATACGCATCGCTTGGCGATCCATCATCGCCAAGCTTTGACCACTTGCGCTGTACAT
AATCACTAGGCCAAAGCCCATCAATGCAAAGATGCCGAGCAATAACGGCAAGTCGATATG
GAAGCGTTCAAACAGGGCGCGGTTTTTACCTGTAGAGGGATCCATTTTCATTACTGCGTT
ACCTCTTCTTTCGCGTTGTTTTGCTCTTCATCAGGTTCTATTTTTTCAGGGCCGATAATG
ACTCGGTCGAAGATCTTTCTCGCGACTGGCGCACCGTTACTCGAACCACCACCGGCGTTT
TCTAGTACGACTGATACCACAACTTCCGGGTCTTCAAATGGGGCAAAGCCAGTAAACAAG
GCGTGGTCACGTAAGTGTTCTGCGACTTCATCAGCGTTGTACTCTTCGTCTTCGCCAAGG
CCAAAGACCTGAGCCGTACCAGACTTACCTGCGGTTTGGTAATCCATGTTGTAGAAAGAG
CGACGAGCGGTGCCTTTCGTACCATGGTTTACTAAACGCATGCCTTCTTTCGCCATATTC
CAGTACTTGTCTGGTACATTTTGAATCGGTGGGTAGGTGACGTATTCCGAATTTTCTTGC
TCTTCGAAATCACCACCATTATCGATGGTAGCTTTCAATAAGTGAGGAGCGGTCACAGCC
CCTTCGTTGACCAGTACTGAGGTTGCTTTGGCAATCTGCATTGGCGTTGCTGTCCAGTAA
CCTTGACCGATACCAACCGGAATCGTGTCACCCTTGTACCAAGGCGTTTTATGACGAGCC
ATCTTCCACTCACGAGTCGGCATGTTGGCCTTACTTTCTTCGTAAATATCGATGCCCGTG
TAGTCACCAAAACCAAACATCATCATCCAATTCGAGATGCGGTCGATACCCATGTCATAA
GCAACTTGGTAGAAGAAGGTATCGACGGACTCTTCAATCGATTTAATGATATCGACTCGG
CCATGGCCCCAACGTAACCAGTCACGGAATGGACGAGTGTCTGAATTTGGAATGCGCCAG
TAACCCGGGTCATTACGCGTTGTTTTTGGTGTGATAACACCTTCTTCCAGCGCGGCTACC
GCCATAAATGGCTTGATGGTTGAGGCTGGTGGATAGATACCTAGCGTCGTTCGGTTTACC
AACGGACGATTCTTATCGTTCAGTAGAGCGCGGTATGCTTTGCCAGAAATACCGTGAACG
AACGCGTTCGGGTCGTAACTTGGGCTCGATACCATCGCAAGTACGCCGTTGTCTCTTGGA
TCAAGTACGACAGCACTGCCACGTCGACCATCAAGCAGTTGGTGTACGTAGAGCTGTAGG
TTGATATCAAGGTTCAATACGATGTCTTTACCCGGAATCGGTGGCACGTACTTTAAGGTG
CGGATCACGCGGCCACGACTGTTGACTTCAACTTCTTGGTAGCCCGCCGTTCCGTGCAAT
AAATCCTCGTAGTACTTTTCAATACCTAACTTACCGATGTCACGAGTTGCTTGGTAGTTG
GCATCTTTCTCTTCACGGATCAGACGTTGCATATCGCGATCGTTAATACGCGATACGTAG
CCGATAACGTGGGTAAGAACTTCACTGAATGGATAATAGCGTTTCAGTGTTGCGCTGATT
TCCACACCTGGGAATCGGTATTGATTTACCGAGAAGATAGCCACTTGGCTTTCATCTAAT
TGAGTCAGTAATGGTACCGATTTGAAGCGGCGAGTACGCTTGCGTTCACGATGGAAACGC
TCGACCTGTTCTGGCGTGATCTCAAGGATGGTTTGTAGCTCTTTGATCGTACCGTCAATG
TCTTTGATTTTTTCTGGAGTCAGTTCCAGGTTGAAGACAGGGCGGTTTTCAGCGAGCAAA
ATACCGTTGCGGTCATAGATAAGACCACGGTTAGGTGCAATTGGCACCACTTTGATGCGG
TTGTCGTTAGAACGGGTTTGGTAGTCTTGGAACTGGTTCACCTGAATGTTGTACATGTTG
GCGACCAGCAAGCCCATCAAAATGACGATACCCAGAAAAGCAAAAATAGCGCGACTAGAA
AATAGGCGCGCTTCTGCTTGGTAATCTCGAATTTGACTGCGGCGTTTACGAATCATTAAC
GCTTGTCTCTACAGCTTAGTAGCGATTATTCGCGGTGGTAAGGGTGGTTAGCAGTAATGC
TCCACGCTCGGTATAAACTTTCCGCCATCACGATACGCACAAGTGGGTGCGGTAGCGTCA
GGGCTGACAGTGACCAACTTTGGTCTGCTGCGGCTTTACAAGCTGGAGCCAAACCTTCAG
GGCCACCTATCAGAATCGATACGTCACGTCCATCGAGTTTCCACGCTTCCAATTGCTCTG
CCAGTTGTGGGGTGTCCCACTTTTTGCCCGGGATATCTAGGGTGACAATACGCGCACCTT
TCGGTACGGCTGCCAACATCGCTTCGCCTTCTTTTTGCAAGATACGTGCGATGTCTGCAT
TTTTGCCGCGTTTGCCCGCAGGGATTTCAACCAACTCAAGTGGCATATCGTGTGGGAAAC
GACGACGGTATTCTTGAAACCCTTCTTCGACCCATTTTGGCATTTTTGTGCCGACGGCAA
TTAGTTGAATTTTCAAACGATTAACCCCAGAGTTTTTCTAGTTGGTAAAGCTCGCGGTGC
TCTTCTTGCATCACGTGAAGCATTGCGTCACCCATATCTAGGACAACCCATTCACCTTCA
TTTTCGCCTTCCATACCTAGCGGCTCTAGACCTGCTTTCTTCACTTCAGATGCGACGTGA
TCAGCGATAGATGAAACGTGACGCTTAGACGTACCAGTACAAATGATCATGTAATCTGTC
ACGCTTGATTTGCCTTCTACATCTAGAATAACAATCTCTTCCGCTTTCATGTCGTCGGCT
TTATCGGCTAAAAAGTCTTTAAGTTCTTCGCGAAGCACTCGGTTTTCCTCGGTATTTTCT
TTTCTGTCTGTGGGCGTTTTGAGTGATAGTTATCAAAACTGGTCGCGCACTATATCACGC
TTTGAATTTTAAATTGCCAGCTTAATATCAGGAGAGCAGGTTTCTAAGCTCAACTGGTGG
ATCGTTGGCCACACAGATTCATCATATTGGGTTTTGGCTTTTATCTCGGCGTGCGCCAAA
AGAGACAAAAGTGCACAAATTCGTGAGGCTGACAGACGAGTCAGCGCAGCATTGTAGAGT
GGGCGCTTGTTTTGCCATACTCGATGCTTTTCAAACACCTGACTCATACCCATTTGGGTC
AAGTCGCGGTGCATATTCAGTAGCTGGTTGAACTCTTTTTGGACACTACGGATCAGAATG
ACGGTTTCTACGCCTTCTGCTTCCAGTTGGCGCAGAATGCGTTGAGCACGGTTGCCTTTG
CCTGCAAGCAGAGCATCAATCCAGTGGAACGTTGTAAAGTGGTTATGGCGACTCAGAGCC
TCTTCTAAGCGTACAACGGTCAGTTCACCATCAGGATAGAGTAGAGCAAGTTTCTCTAAA
CTTTGCGATAGCGCGAACAAATTACCTTCATGCCACTGTGCCAACATTTGCAGTGATTGT
TGATCAGCCTTTAGCCCTAAAGCTCGGCAACGTGCTTGCACGAACATTGGCAGACGCTGT
AAATCCGGCGTTAAGCAGCTTACCCAATCGCCTTTGCTGCTCAGTGCTTTAAACCACTTT
GCGTTCTCTTGCGCTTTGGTCAGCTTGCTGCCCACAATCACAAGCATGATGTCGTCGTGC
AGCATTTCGCATAGGTTGACCAGCTCTTTACTGATCGCTGCGTTAGCTCCTGCCTCTGGC
AGCTCCAGCTCAATAAGCTGACGGCTAGAGAATAGGCTGAGCGCTTGGAAGCAGTCGTAC
ACTTGATTCCAATCTAAGCTGGCATCGACAGCAAAACGGTGTCTTTCCTCAAAGCCTTGT
TGGCGAGCCATTTTTTGGATCGTTTGACGGCTTTCTTGAATCAACAGAGGTTCATTACCA
AAGATCAGGTAAACCTGCTTGATGTGTTTCGCTAGATGGTCAGCCAGCTTGTCGGCAAAA
ATTCGCATTCTGATTAAGAGTTAGTGTTCGTAGAGTTAGCGTTTGTCGCTTCAGGAGAAA
CGTGGCCTTGTTCGTATTCCGCTCGAACACGACCAAGCTGACGCATCATTTGGCTCGCCG
CTTGTTGACGCATTTCGTCTTCGATAACGTCACGTTCAACCGATTTTGCTAGTGCAGTTA
GCGGGTTGTCTAGGTAGTTACGGTTTACCGTTGTCGTAAAGTTTTTTGCGCCGAAACCCG
GAATGGTCACGCGGTATTGCACTACGTAAGTCAGTTCTTTTTCTGCAGCACGGCTGTTTT
GGTACAGAGACAGCGTGCGCTCGTCGATGGTTGCTTCAATGAGGTGCAGGTTTGGTGTGT
TCGAAGATGGTTGAACCAAGTCGACTTTATTCAATTCAAGTTGATCGCGGATGTAGCGCG
TAAGTGGGCTGTATTCATCGTAGCTCGTGAAAGACATTGTGTGCAGTTCTTCCGGAACGG
AGTACTCACCACGAAGGTGAAAACCACAGGCAGAAAGAAGCCCCGCTAATACCAATACCA
CTGGTAGTTTAATCAAAGAGAAAAAGCGCATTGATTGTATTCATCCTAAATTGAAGGGGT
TATTTACCTTAAACCACTCGACGTGAATGGTTTGAGGTAAATAAACAGGGCGATGACTCA
CCCTGTTAAAAAGACTCATGCCGAACGAATAAGTTCGCTCGGCGTTGAGTTTTTGCAAGC
TGCGTTTCGTTAATAGCGAGAGGCTAGTTTGCAACGATGTTCAAGAGTTTACCTGGTACG
TAAATGACTTTACGGATAGTTAGGCCATCTAGGAACTTCTTCGCGTTCTCATCGTTTAGA
CCAAGCTCACGAACTTGCTCTTCTGAAGCGTCAGCAGCAACAATTAGTTTCGCACGTAGC
TTACCGTTGATCATTACAACGATAGTCTTCTCGTCTTCAACCAGTGCTTTCTCGTCAAAC
GTTGGCCAAACTGCGTTGTCAATGTCTGATTCACCTAGCGCAGTCCATAGCTCGTATGAG
ATGTGCGGAGTGATTGGGTAAAGCATTGCAACCACTGCTTTAAGTGCTTCATCAAGGATC
GCACGATCTTGTGCTGACTCTTGAGGCGCTTTCGCAAGCTTGTTCATCAGTTCCATGATA
GCGGCAATCGCAGTGTTGAACGTTTGACGACGAGCGATATCGTCAGTCACTTTTGCGATT
GTCTTGTGAACGTCGCGACGTAGCGCTTTTTGGTCACCAGAAAGTGCAGCTGTATCAACA
GACTCAGCAGCGCCTTTTGAAGCGTGAGTGTTAACCAGTTTCCAAACACGTTTCAGGAAG
CGGTTAGCACCTTCTACGCCAGACTCTTGCCACTCAAGTGTCATATCTGCTGGTGAAGCA
AACATCATGAATAGACGTACTGTGTCAGCACCGTACTTGTCTACCATCTCTTGTGGGTCG
ATACCGTTGTTCTTCGACTTAGACATCTTGATCATGCCTGAGTGCTCAACGTCACGGCCT
GTGTTGTCTTTAGCAGAAGTGATACGGCCTTTACCATCGCGCTCAACAGTTACATCAGTA
GGAGCAACCCATTCTGTACCACCTTTCTCGTTCTCGTAAGAGAAGGCGTCAGCCAGCACC
ATGCCTTGACATAGTAGGCGCTTGAACGGCTCATCAGATGTTACGTACCCTGCATCACGT
AGCAGTTTGTGGAAGAAGCGAGAGTACAGTAGGTGCATACAAGCGTGCTCGATACCACCG
ATGTACTGGTCTACTGGTAGCCAGTAGTTTGCTTTTTCTGGATCTAGAATGTCGTCAGCT
TGTGGTGAACAGTAACGCGCGTAGTACCAAGAAGACTCCATGAACGTATCGAACGTGTCA
GTCTCGCGTAGAGCTGGCTCGCCGTTGAAGGTTGTCTTCGCCCACTCTTTGTCAGCTTTG
ATTGGGCTTGTTACGCCGTCCATTACCACGTCTTCTGGAAGAATGACTGGTAGTTGGTCT
GCTGGTACTGGGTGAACAACACCATCTTCAGTCGTTACCATTGGGATTGGTGCACCCCAG
TAACGTTGACGAGAAACACCCCAGTCACGTAGACGGAAGTTTACAGTCTTAGTACCTTTG
CCTTCTGATTCTAGCTTCGCTGCGATTGCATCGAATGCCGCTTGGAAATCAAGACCGTCG
AACTCACCTGAATCGAACAGTACGCCTTTCTCAGTGTACGCTTCTTCAGAAATATCTAGC
TCGCTGCCATCTTCTGGCTTGATTACCGGGATGATGTCTAGGCCGTACTTAGTCGCGAAC
TCGTAGTCACGTTGGTCGTGCGCAGGTACTGCCATTACAGCGCCTGTACCGTAGTCCATC
AGTACAAAGTTAGCCACGTAAACAGGAACTTCACGGCCGTTCAATGGGTGAATAGCAGTA
AGGCCTGTTGCCATACCTTTCTTCTCCATTGTTGCCATTTCAGCTTCGGCTACTTTGTTG
TTCTTACACTCATCAACGAACGCTGCTAGCTCAGGGTTTGTCTTGGCTGCTTCTGCTGCT
AGAGGGTGACCTGCTGCGATACCAACGTAAGTCACACCCATTAGCGTGTCTGGGCGTGTT
GTATAAACTTCTAGGTCTGCTTGACCTTTCACTTCAAACTTTAGCTCGACGCCTTCAGAG
CGGCCAATCCAGTTGCGCTGCATGGTTTTAACCATTTCCGGCCAACCATCTAACGTGTCT
AGATCATCGATTAGCTCTTGAGCGTATTCTGTGATCTTGATGAACCATTGAGGAATTTCT
TTCTGCTCAACGATTGCGCCTGAACGCCAGCCGCGACCATCAACAACCTGTTCGTTCGCA
AGAACGGTTTGGTCAACTGGATCCCAGTTAACAGTCGACATTTTCTTATAAACTAGGCCT
TTCTCGTAAAGCTTAGTGAAGAATTCTTGCTCCCAACGGTAGTACTCAGGTGTACATGTT
GCGAACTCACGTTCCCAGTCATAGCCCAAACCAAGCATTTTAAGTTGGTTTTTCATGTAC
TCGATGTTTTCGTAAGTCCAAGGTGCAGGCGCGGTGTTGTTTTTTACCGCTGCGTTTTCT
GCAGGTAGACCAAACGCATCCCAACCGATTGGTTGCATTACGTTTTTGCCTTGTAGGCGT
TGGAAACGAGATACTACGTCACCGATGGTGTAGTTGCGCACGTGACCCATGTGCAGTCGA
CCACTTGGGTATGGGAACATGGATAGACAGTAGAATTTTTCTTTGTTTGGGTCTTCACTT
ACAACAAAGGTCTTGTTGTCATCCCAGTGCTTTTGAACTTTCTGTTCAAGGTCTTGTGGA
TTGTATTGTTCTTGCATCGATGGTATCCGGTTATCTTGGAATTTGTGAGTTCGGTTAGAA
CAGACTTAAATAGATCGTCATAGAATACCTAAAGCTAGGGATCACAACAATAGCCAATCT
ATACCCATGCGCCTTGAAGTGACGCTTGGTAGTGGAAAGATGGAGGTCAGTTATGCCTAA
ACGTAAAGCAGGTTATGAGGAAATGCTCGAGGATGTGATTGAAACCTTGAAGCACAGTCC
GGATGAAGTTAACAAAGTATTCGAAACGTCGGGCAAAGTGGTGGATGCTGCCAACGACAT
GACCAAAGACGAACTCTCACTGATATCCGCTTATGTAAAAGCCGATTTAAAAGAGTTTTC
CGACAACTATGAAGAAGGTAAGAGTGGACCTTTCTATCTCACGATTGCTGATTCAATTTG
GCAAGGTCTGCTCGATATTACCGATCGAACCAAAGTGGAATGGGTCGAGCTATTTGATGA
TTTGGAACATCAAGGGCTTTATGAGGCGGGTGAGGTGATTGGCCTTGGTACTTTAGTCTG
TGACGAGTGTGGTCATAAGACGACGTATAATCATCCGACCGTGATCATTCCATGTATCAA
GTGCAATCACACAGGATTTAGTCGTCAGTCACTAAAGCCATAGCGTTTGTAGTCGAAAGA
ACAAAGAATAAAAAAGAGGCCCTAGAGCCTCTTTTTTGCGTTTATGACTTTTTCTTTCTT
GGTAACCACCAAGCAAGTAGCAAGCTCAGCGCCGACCAAATGTACAGCGGCCAAGTGCCT
ACGACGCGGTATGGTGTTTGTCCATCAGTTGGAACAAGTTCTGCACGAAGTACAGCGGTT
TCAAACTGAGGGATCTGTTCAATCACTTTGCCTTTGTGGTCTGTTACTGCGGTTACGCCA
TTGTTGGTAGAGCGGATAAGCGGCTTACCAAGCTCAAGAGCACGCATACGTGCGATTTCC
ATGTGTTGCAATGGACCAATCGAATGACCAAACCACGCGTCGTTAGACAGCGTTAGGATG
AAATCAGTATCGTCAGTGACGTTTTGGCGTACTTGTTCGCTGAAGATGATCTCGTAGCAC
AGTGCTGGGTCCATGTGCTTACCGTTCGCCACGATATTTGGCTGAACAAAGTCACCACGA
CTGAACGATGACATCGGTAAGTTGAAGAATGGTGCTAGTGGACGCAGTACATCTTCAAAC
GGCACAAACTCACCAAATGGTAATAGGTGGTGTTTGTGGTAGCGCTTATCCATATCAAAG
CTGTAGTCGCCGTATGGATTCACACCCAGCGATAGAATGCTGTTGTAAAACTGGCCGTCT
TCACCTTGGTTCACGACACCGGTAATGATGGCGCTGTTGTTCATCTTCGCGGCGGCGTCG
ATGTTTCTTAGGAAAGATGGTACTTCGATTTCAAACGCAGGAATGGCAGCCTCTGGCCAG
ACAATGATGTCTGCATCCCAGTTTTCACGAGTCAGATCTGCGTACTTCATGATGGTTGGC
CAACGTTGGCTCGGTAACCATTTTAGATTTTGGTCAACGTTACCTTGGATCAGAGCCACT
TTGGTGGTGTCTTCAACACGAGGGGTTACCCAGTCATATTGGCGAATACCGAAGCTCGCA
CTTAATAGCACCGCAGGGATGACGATCATCAACCACTGTTTGTGAACCCAAGCGTAAGCG
AGCGCACCGGCGCTGATCATAATGAATAGCGTTAGAAGCTCTACGCCACCGATAGGGGCG
AAGCTTGCGAAAGGCGCGTCGATTTGGCTATAGCCAAGCCATAGCCAAGGGAATCCTGTC
ATCACCCAGCCACGCAGCCAATCAGTAACTAGCCATAACGCTGGAGCTGCTAGAAGGGCT
TTGCTTATCGTGAATTCAGGGAAGAACTTATTGCTGAGCCAAGCAAACAGGCCGGTGTAC
ACCGACAGGTAAGCGATCAGTAGGCCCATTAGGAAGACGTTTGCAATCAGCGGCATACCG
CCAAAGCCAGCAATGCTGACGTAAACCCAACTTACACCCGTAGCGAATTGTCCTAAACCC
CATGCATAACCGATCCAAAGCGCACGCTTAGGTGACTGGTTTGCAAGAAGAATAAGTAGG
ATAGCAGGGCTGAGTATGGCGATTGGCCATAACTGGTAAGGGGCAAATGCTAGGGTAGTG
GAGGCGCCAACAAAAGCGGCCACTAAGGGCCGCTTGAGGCGATGAAAGAGTACATTCATC
ATTATATTTTTCTGATATTCCCGTTGTTAGGGTATCGCGTTACTCTTGAGTGGCTTCAAC
CAGCGTTTCTTCGTCTGGAATCGTCACTTGTAGTTGAATGACACGACGGTTGTCGGCAGC
CGTTACTTTGAAGCTGTATGCATCAATTTCTACGACTTCGCCACGCGATGGTAGGTGACC
AAAAGCAGTCATTACCATGCCGCCAACGGTATCCACTTCTTCATCGCTGAAGTTGGTACC
GAATGTCTCATTAAACTCTTCAATGGTTGTCAGAGCTCTGACAGCAAACGTGTGTTTGCT
TAGCTTACGGATATCGGTTTCTTCATCGTCATCGAACTCATCTTCAATATCCCCTACGAT
TTCTTCAAGGATATCTTCGATAGTCACTAGACCAGAAACGCCACCGAATTCATCGACAAC
AATCGCCATGTGATAACGTTCTTCACGGAACTCTTTTAACAGACGGTCGACACGTTTACT
TTCCGGTACAACCACTGCTTGTCGAATTACTTCTTCGATATCAAATGGGTTACTGCCTGA
GCCCAAGTATTTGAGTAAGTCCTTCGCTAGTAGAATGCCTTCCACATGGTCTTTATCTTC
GCTGATCACAGGGTAGCGAGAGTGTTGAGCATCAGTAATTAGCGCGATCAAAGTATCAAG
ATCGTCTGTGCGCTCAACGGTAACCATTTGCGAACGCGGGATCATGATGTCACGCACGCG
CATTTCGGAGATTTCCATAACACCTTCAAGCATGTCGCGGGTGTCGTGGTCAATCAGGTC
ATTAATTTCAGAGTCGCGGATTACATCTACAAGCTCTTGGCGGTCTTTTGGTTCGCCTTG
AAATAGTTGACCTAGACGTTCAAAGAAGGACTTTCTACTCGGACCTTCTGCCTTTTCTTT
CTTGCCTTCATTAGAAGAGGGAGAATTATCTTCGTTCATTGTTTCTCAATTAAGTAACGC
TATCAGATGTGTGATAGCTCACATAGAAAGACGAGCACGAGATGGTTATCTGGGTGGTTC
GCCTTCCCCTGTCGAGCAACCAAAGTTACTCTTTTTCAGCAATATACGGGTCTTCGTAAC
CCATACCTTGCATGATTTCTGTCTCGAGGGATTCCATCTCTTCAGCTTCATCATCCTCGA
TATGGTCATAACCTAGCAGATGCAAGCTGCCATGTACAACCATATGCGCCCAATGTGCTA
GTAGAGGCTTGTTCTGCTCTACTGCCTCTTTTTCAACAACTTGGCGACAGATAATCAAAT
CGCCCAGTAGATCCATCTCCATACCTGGTGGTACTTCGAATGGGAAAGACAGCACATTGG
TCGGCTTGTCTTTACCACGGTATTCGTGGTTTAGCTCGTGACTTTCTTGCTCGTCGACAA
TACGAATCGTCAGTTCCGCTTGTGGTTGGAAAAGAGGAATGGTCTTATCTAGCCACAATT
GGAAATCTTGCTCAGAAGGTAAGCCTTCTTCATTTTCGACTGCCAGTTGCAAATCAAGTT
CAATTGCCATGGTTATTCCTTAGTCGCCGCGACTTGTGCACTCAGTTCTGCTTTGGCTGC
TTCTAGCAGTTTGGCATCACGTTCTTCACGACGGCGTTTTTCAAACTCTTTACGTTCTTT
CTGGTCTTGCGCTTCCCACTTCTCATAAGCGTTAACGATACGAGCAACCACTGGGTGGCG
CACTACGTCGTCAGCTTGGAAGAAGTTAAAGCTGATGTCGTCAACTTCGCTCAGTACTTC
AATTGCATGACGAAGACCCGATTTTGCACCACGAGGCAAGTCAATCTGTGTCACGTCACC
AGTGATAACTGCACGAGAGTTGAAGCCGATACGCGTTAGGAACATCTTCATCTGCTCGAC
GGTGGTGTTTTGGCTCTCATCAAGAATGATGAAGGCGTCGTTTAGAGTACGGCCACGCAT
GTAAGCAAGAGGTGCTACCTCAATCACGTTACGTTCAATCAGCTTTTCTACGCGCTCAAA
GCCCAGCATTTCAAATAGGGCATCGTACAGAGGACGTAGGTAAGGGTCGACTTTCTGGCT
CAAATCACCAGGTAGGAAGCCCAGTTTCTCGCCCGCTTCAACCGCAGGACGAGTTAATAG
AATACGACGGATCTCTTGGCGCTCTAGTGCGTCAACGGCTGCTGCAACCGCTAGGTAAGT
TTTACCTGTACCTGCAGGGCCGATACCGAAAGTGATATCGTGCGTCACCATGTTCATCAG
GTATTGACCCTGATTTGGTGTGCGAGGCTTGATCACGCCTTTCTTGGTTTTTACGAAGAC
TTCTTTACCGTGTTCGATGTTCGACTCGGTATTTTGCTCCAACACACCTGATTCTTTGAT
CGCCAGATGGATCTGCTCTGGTTCGATATCAGGCGTTTCGCCGCGGACAGGAGCGGTGTC
TACATAAAGGGTTTTCAGAATATCCAGCGCAGCTGCTGCGGTATGAGGTTTACCGACAAT
GGTGAAAAGGTCGCTACGGTGGTTAATTTCAACGCCTAGACGACGTTCTAAATGCTTGAT
GTTGTCATCGAATGGACCGCACAGGCTTGCTAGTCGGCGGTTGTCTGAAGGTTCTAGATT
GATTTCTAGCGTTACGATTTTATTGCTCAATGTTGCCTCTCATTTTATGCCATTTAACGA
GAGCCTGATAACGACCAGGCTCTCAATGGCTATTTGTACGAGCTTATGGCGTAAAAGTAG
CTACACCTAGCTCATCTTCGCGACGCGTTTTCGCCATCATTTGCGTTGGTGAAATCACGC
TACGAAGGTCCATATCTTTTTCTGTACGTACTAGCTCACCACGTAGTGAGTTAGCAAATA
CATCCGTAATCTTCACGTCAACGAACTGACCGATTAGGTCTGCGCTACCTTCAAAGTTTA
CTACACGGTTGTTTTCTGTACGAGCACGAAGCTCCATTAGGTTCTTCTTAGAAGGACCTT
CAACCAGAACGCGTTGCTCAGTACCTAGCATTAGACGAGAGTAGCGCATTGCTTGTGCGT
TTACGGTTTGTTGTAGCTCGTATAGACGCTCTTTCTTCACTTGCTCTGATAGGTCACAAG
GGTAATCTGCCGCTGGCGTACCTGGACGTGGAGAGAAGATGAAGCTGAAGCTCATGTCAA
AGTCTACGTCTTTGATTAGCTTCATTGTGTCTTGGAAATCTTTGTCTGTTTCACCAGGGA
AACCAACGATAAAGTCTGAACTGATTTGGATATCAGGACGTGCTTTACGCAGTTTACGGA
TGATCGACTTGTACTCAATCCCAGTGTGAGGACGTTTCATCATAGTCAGCACTCGGTCAC
TACCACTTTGTACTGGTAGGTGAAGGAAGCTCACTAGCTCAGGTGTGTCTTCATATACTG
CGATGATGTCATCAGTAAACTCTAATGGGTGGCTTGTTGTAAAGCGGATACGATCAATAC
CATCGATAGACGCAACCAAACGAAGCAGTTCTGCAAATGAACAGATTTCACCGTCGTGCA
TAGGACCACGGTACGCGTTTACGTTTTGACCCAGTAGGTTTACTTCACGTACGCCTTGAT
CTGCTAGCTGTGCGATTTCGAACAGTACGTCATCCATTGGACGGCTTACTTCTTCACCAC
GAGTGTACGGTACTACACAGTAAGTACAGTATTTAGAACAGCCTTCCATGATAGAAACGA
ATGCCGTTGCACCTTCAGCACGAGGCTCAGGTAGACGGTCGAACTTTTCGATTTCTGGGA
ATGAAATGTCCATTACAGGTGCTTCATCCGATTGAGATTGTTTGATCATCTCAGGAAGAC
GGTGAAGAGTTTGTGGACCAAAAATTACATCAACGTATGGAGCACGCTGACGGATGTGGT
CACCTTCTTGAGTTGCTACACAACCACCTACACCGATAACTACGCCAGGCTTTTTATCTT
TTAGTGTCTTCCAACGGCCGAGCTGGTGGAAAACTTTCTCTTGCGCTTTTTCACGGATCG
AACAGGTGTTAAGTAGAAGTACGTCTGCTTCCTCTGGCTCTTCGGTCAGCTCATAGCCGT
TTGCAGCATTAAGCAGGTCGGCCATTTTTGATGAATCGTATTCGTTCATCTGGCAGCCCC
AGGTTTTAATTAGCAGTTTCTTACTCATCTCACTTTCGCTCGTTCAGTTGTTCTTAAATC
GGAGAGCTATTGCTCAAATTATAGCCGCCATCTCGGCGGTAAGCGGCGTATTGTACTGCT
TTAAAAAGCACCTGACTAGTGATCTGACAAATTCTCTGCAAACCCTGATGAAATCTAGTT
TTTTGCCCTATATACAGCAAGGTTTTTTGTTAAACAATTTTGTAAAAATAGCCACGGAAC
GTACAATTAAAAAACGCCAATTAATCAATATGATGAAGAGCAAAAAATGAACAAGTATGA
CATCGCCGTAATCGGTGGCGGCATGGTCGGGGCAGCGGTGGCTGTTGGCTTTGCCAAGCA
AGGCAGAAGCGTTGTAGTGGTTGAAGGTGCAGAGCCAAAGGCGTTTGAGGCTTCTCAAGC
GTTGGACATTCGCGTATCTGCGATTTCTCATCAGTCAGTGAAGCTACTTGATTCATTAGG
TGCATGGTCAGCCATTGAGAGCATGCGAGTGTGTCCTTATCGCCGTTTGGAAACGTGGGA
ACACCCAGAGTGCCGTACCCGTTTTCACTCTGATGAACTGTCATTGGAGCAGTTAGGATA
TATTGTTGAAAACCGCCTAATCCAACTAGGCCTTTGGCAAGCTTTCGCACAATACGACAA
CTTAACGGTGATGTGCCCAGAGCGATTGAAAGACATCGAATTTGCCGAGGTAAACCGTGT
AACGCTAGAAAGTGGCGAGCAGTTTGAAGCGAGTTGGGTGATTGGTGCTGATGGCGCGAA
CTCGAAAATTCGTCAATTGGCGGGTATTGGCGTAACCGCATGGGATTACCGTCAACATTG
CATGCTGATCAACGTGAAAACCGAACTTCCTCAACAAGACATCACTTGGCAGCAATTTAC
TCCGTCAGGTCCTCGTTCGTTCTTGCCGCTATGCTCGTTAACTGAAGATGGAAAAGAAGT
CGGGCAGGGCTCGTTGGTGTGGTATGACTCACCAAAACGCATTAAGCAATTGTGCGCGAT
GACCAACCCTCAGCTAAAAGAAGAGATCCTACGTCATTTCCCTGCTGAATTGGGTGATAT
CGACGTTTTACAGTTTGGCTCATTCCCATTGACTCGCCGTCATGCTCAAAGTTATTCAAA
CAAGAATTGCGTATTAGTGGGCGATTCTGCTCATACAATTAACCCACTTGCTGGGCAAGG
CGTGAATCTTGGCTTCAAGGATGTTGATGTCCTGCTTTCAGTGACGGATCAGCAAGAGCA
ACTTAATGATTCATTACTCGCCAAGTATGAGCGCGCGCGTCGACCAGATAACTTGCTAAT
GCAAACGGGCATGGATGTGTTCTACAAAGGCTTTAGTAACGATTTAGGGCCACTGAAGTT
CGCTCGTAATGCGGCATTAAAGTTGGCGGAAAACTCAGGGCCGATTAAAGCACAAGTATT
GAAGTACGCATTGGGTATGTAAGTCTGGATACCGTTAAGCGTCAGGTAGAAAAGCAATAG
ATAGAAAAAAAGCGAGCCATGAGCTCGCTTTTTTAATTCGATAAATCAGAGATCTACCGA
GTCCAGAATCGGAAAAAAGAAAAAACCCAGCAAATTAATGCTGGGTTTTTCAATCATGGT
GCGGTCGGAGAGACTTGAACTCTCACACCTTGCGGCGCCAGAACCTAAATCTGGTGCGTC
TACCAATTCCGCCACGACCGCATCGTATTTTTTAGTCACTAAGGTAATTGGTATAACCTT
AATAACGTTTTGTAATGGCAGGGCTACCTGGATTCGAACCAGGGAATGGCGGCATCAAAA
GCCGCTGCCTTACCGCTTGGCGATAGCCCTACAGGTCTTAGTCTTTCAACTAACTGCTTT
CCATTTAAGGAAAGTATGGTGCGGTCGGAGAGACTTGAACTCTCACACCTTGCGGCGCCA
GAACCTAAATCTGGTGCGTCTACCAATTCCGCCACGACCGCATCGTGTTTTTTAGTTACT
AAGGTGATTGGTATAACCTTAACAACGTTTTGTAATGGCAGGGCTACCTGGATTCGAACC
AGGGAATGGCGGCATCAAAAGCCGCTGCCTTACCGCTTGGCGATAGCCCTACAGGTCTTA
GTCTTTCAGCTAAGTGCTTTCCATTTAAGGAAAGTTATGGTGCGGTCGGAGAGACTTGAA
CTCTCACACCTTGCGGCGCCAGAACCTAAATCTGGTGCGTCTACCAATTCCGCCACGACC
GCGCTTTAACGCTGCTGATCAATAGTCTTAAGTATAAACTATTTATCGGAATAAATGGTG
GCTACGACGGGATTCGAACCTGTGACCCCATCATTATGAGTGATGTGCTCTAACCAGCTG
AGCTACGTAGCCAACAATATGTTTTTAATTAAGATGGTGCGGTCGGAGAGACTTGAACTC
TCACACCTCGCGGCGCCAGAACCTAAATCTGGTGCGTCTACCAATTCCGCCACGACCGCA
TCTTAATTGTTGTTATCGAGAGAGTTGGTAAAACCTCAATAACGTCCCTTTAAAGGGAGA
ATAATGGCAGGTCTACCTGGATTCGAACCAGGGAATGGCGGCATCAAAAGCCGCTGCCTT
ACCGCTTGGCGATAGACCTACGGGCGATAGTCAAAAGACATATCAAATTAGAAAAGTATG
GTGCGGTCGGAGAGACTTGAACTCTCACACCTTGCGGCGCCAGAACCTAAATCTGGTGCG
TCTACCAATTCCGCCACGACCGCGACTTTTCTAAATCATCTAGGAAATTGGTAAAACCTA
GACAATAAAATAAATGGTGGCTACGACGGGATTCGAACCTGTGACCCCATCATTATGAGT
GATGTGCTCTAACCAGCTGAGCTACGTAGCCAACAATATGTTTTAACAACATATGTATTC
TTTTAATTAAGATGGTGCGGTCGGAGAGACTTGAACTCTCACACCTTGCGGCGCCAGAAC
CTAAATCTGGTGCGTCTACCAATTCCGCCACGACCGCGTCTTAATTGTTGTTATCGAGAG
AATTGGTAAAACCTCAATAACTTCCCTTTAAAGGGAAAATATGGCAGGGCTACCTGGATT
CGAACCAGGGAATGGCGGCATCAAAAGCCGCTGCCTTACCGCTTGGCGATAGCCCTACAT
TGCTCTAATAAAAGAGACTTTAATCATGGTGCGGTCGGAGAGACTTGAACTCTCACACCT
TGCGGCGCCAGAACCTAAATCTGGTGCGTCTACCAATTCCGCCACGACCGCATAACTACT
GAGTAAACTCAATAATTAAAATAGTGGCAGGTCTACCTGGATTCGAACCAGGGAATGGCG
GCATCAAAAGCCGCTGCCTTACCGCTTGGCGATAGACCTGCAGGCAATAAATATATGGTG
CGGTCGGAGAGACTTGAACTCTCACACCTTGCGGCGCCAGAACCTAAATCTGGTGCGTCT
ACCAATTCCGCCACGACCGCATATATTTATTTAGTTTGATTCAAGATGGTGCGGTCGGAG
AGACTTGAACTCTCACACCTTGCGGCGCCAGAACCTAAATCTGGTGCGTCTACCAATTCC
GCCACGACCGCATCTTGAAGTCTATTAACCATTAGTTAATTGGTAAAAACTAATCGTTGA
ATTTTTTCTTTCTTTAAAGAAAGAATGGTGGCTACGACGGGATTCGAACCTGTGACCCCA
TCATTATGAGTGATGTGCTCTAACCAGCTGAGCTACGTAGCCATCTTTTTGAGCGAGACA
ATATAAACCTTCACGCTCTAAGTGACAACCCTTTTTCTTAAAGGAATCTCACTTTGGAAT
AATGGCAGGTCTACCTGGATTCGAACCAGGGAATGGCGGCATCAAAAGCCGCTGCCTTAC
CGCTTGGCGATAGACCTGCAGGCAGTAGTATTTCTACTACTTAAAACATGGTGCGGTCGG
AGAGACTTGAACTCTCACACCTTGCGGCGCCAGAACCTAAATCTGGTGCGTCTACCAATT
CCGCCACGACCGCATCTATTCCTAACTATTCTAATAAAAGAATGTTTAGGAATGGTGGCT
ACGACGGGATTCGAACCTGTGACCCCATCATTATGAGTGATGTGCTCTAACCAGCTGAGC
TACGTAGCCAATACCATATTTTTCGTTCTCGTCGCTAAGTTGCCTTGTTGTCGGGAACGG
CGCGCATTATGCGAAGTTGAGTGAGATCCGTCAACAGTTTTTTTCAATAAATCCCGCAAA
ATCCATCGTTCGCTTCCTTTTTAAACAAAGAGGCGCGTTTATGATCTAAAACTGGAAATA
AATTGGCTTGGAGCGAGGGAGTTTATTTTCTGTTGTTTATGAAAGGTATAAAAAAAGCCA
GCACTATGGCTGGCTTTTTATGTAAATGAAGTGTTTAAAATTCATTCACTTAATTATACG
TTGAAGCGGAAGTGTACAACATCGCCATCTTTAACGATGTATTCTTTACCTTCTAGACGC
CATTTACCTGCATCTTTCGCACCGCTTTCACCGTTGCATTGGATGAAATCGTCGTAACCA
ACAACTTCTGCACGGATGAAGCCTTTTTCAAAGTCAGTGTGGATCTTCGCTGCTGCTTTT
GGCGCAGTTGCACCGACAGGGATTGTCCATGCACGAACTTCTTTCACGCCAGCTGTGAAG
TAAGTTTGTAGGTTTAGCAGTTCGTAACCCGCGCGGATAACACGGTTTAGACCTGGTTCT
TCGATACCAAGGTCAGCTAGGAACTCTTCACGCTCGTCGTCTTCTAGTTCAGCCATCTCT
GATTCGATCGCTGCACATACAGGAACAACAACGTTGTTTTCTTTTGCTGCAAACTCACGT
ACTGCGTCTAGGTACGCGTTGTCTTCAAAACCATCTTCGTTCACGTTAGCGATGTACATA
GTTGGTTTTAGCGTCAGGAAGTTTAGGTAGCCAATTGCTGCTAGTTCTTCTTTCGTAAGC
TCAACAGTACGCGCCATGCCACCTTCCGTTAGGATAGGAAGCAGTTTTTCTAGAACAGTT
AGTTCGAATTTTGCGTCTTTATCGCCGCCTTTTGCTTTCTTAGCGTTACGCTGAATCGCG
CGCTCACAAGAATCAAGGTCAGCCATTGCTAGCTCAAGGTTGATAACTTCAATATCTTCG
ATTGGAGATACTTTACCTGCAACGTGAACGATGTTGTCGTTTTCGAAACAACGTACAACG
TGGCCGATTGCGTCAGTCTCACGGATGTTCGCTAGGAATTTGTTACCTAGACCTTCACCG
CGAGATGCACCTGCAACTAGACCAGCGATGTCTACGAATTCCATTGTAGTAGGCAGAACT
TTCTGTGGGTTAACGATCTTTGCTAGAGCATCTAGACGTAGATCTGGCACAGGAACCACA
CCAGTGTTTGGTTCAATGGTACAGAACGGGAAGTTTGCTGCTTCAATACCCGCTTTAGTT
AGTGCGTTAAACAGAGTTGATTTACCAACGTTAGGAAGACCAACGATGCCACATTTAAAA
CCCATGATAGTAACCTTATTCAGCTTTGAACGTGTGGAGGCGATTTTGTGCTTTTGATAG
ACCATCCTTAATTAGGATATCTAGACAGCGCACTGATTCGTCAGCTGCGGCGTCTAGTAG
CTCTTGCTCTTTTGCTGGAGCTTTGCCTAGTACAAAACCTGCCACTTTATCTTTGTGTCC
CGGATGGCCGATGCCGATACGAAGACGATAAAAATCTTTGTTATTGCCCAGTTTGCTAAT
CGTGTCACGCAGACCATTATGGCCACCGTGACCGCCACCTTTCTTAAACTTAGCGACACC
TGGCGGTAAGTCTAGCTCGTCATGAGCAACCATGATCTCTTCTGGCTTAATTTGGTAAAA
CTTCGCGAGTGCTGCGATCGCCTTGCCAGATAGGTTCATGAAGGTGGTTGGGATTAGCAA
ACGGAGATCCTGGCCATTGACCATAATGCGTCCTGTTAGGCCAAAGAACTTTGGTTCGTT
CTTCAGGGTAACGTTGTGAACGCGAGCTAATTCTTCTACAACCCAAGCGCCCGCATTGTG
GCGAGTTTTGGCGTATTCTGGTCCCGGATTAGCAAGACCAACAAGAAGTTTGATTGGTTG
AGTCAAGGTTAGGATCTCTCTGGAATCTCAAAAAGCGCAGTATGATAGCACAGAATTCTC
ACAGTGGGCGACCAAGGGATTTTCTGCCTATCGATACAAATAAAAAAACACCCCAAAGAG
GGGTGCTTTTAAAATCAGTCTAACTGAAATGTTCGTATTAGTTGAACATTGCAGAGATTG
ACTCTTCGTTGCTGATACGACGAATCGCTTCAGCTAGCATGCGAGATAGGCTTAGTGTAG
TTACTTTGCCAGTTGCAGCCATCTCTTTAGATAGAGAGATAGAGTCAGTTACGATAACTT
GGTCAAGAACTGAGTTCTTGATGTTGTCTGCAGCGTTACCAGAGAAAACAGCGTGAGTTG
CGTAAGCGAATACACGCTTAGCACCGCGTTCTTTTAGCGCTTCAGCTGCTTTACATAGTG
TGCCACCTGTATCGATCATGTCATCAACGATCACACAGTCACGACCTTCAACGTCACCGA
TTAGGTTCATTACTTCAGAAACGTTTGCACGTGGACGACGCTTGTCAACGATAGCGATGT
CGATATCGCCTAGCGCTTTTGCTGTTGCACGAGCACGAACAACGCCACCTAGGTCAGGAG
AAACCACTACTGGGTTTTCTAGACCACGAGATTGCATGTCTTCTAGAAGTACTGGCGTAC
CGAAGATGTTATCAACTGGTACATCGAAGAAGCCTTGGATTTGCTCTGCGTGTAGGTCGA
TAGTCAGAACGCGGTCAACACCAACGTTAGATAGGAAATCAGCAACAACTTTTGCAGTAA
TTGGCACACGAGAAGAACGTACACGACGATCTTGGCGAGCGTAGCCGAAGTAAGGAATAA
CTGCAGTGATACGGCCTGCTGAAGCACGGCGCATTGCATCAATCATAACAACCAGTTCCA
TTAGGTTGTCGTTAGTCGGTGCACAAGTGGATTGAATGATAAAAACATCGCTACCACGAA
CATTCTCGTTGATTTGAACTGCAACTTCGCCATCAGAAAAGCGAGAAACAGATGCATCAC
CTAGAGAGATGTAAAGACGATCAGCAATACGTTGGGCTAGTTCAGGTGTTGCGTTACCAG
CAAATAGCTTCATATCAGGCACGGTGGAAACCTCGGGTTTGCGTCCAGTTTTAAATAGGT
CGGTGTGAGGCTGATTGGTATTCAGCCAAAGTCTCTTTCAGTGGCGAAACATTGCGCCCT
TGAGCGACAAATGCCGAGACTTTATCAGAGAGTTGTGCAAGGATAGTTTCCGCTTCGGTT
TTGCTCGAAAATTCAGCAAAAACGCAAGATCCTGTCCCCGTCAATCTTGACGGCGCGTAT
TGTAGCAGCCATGAAAGTTGCTTATCAACCTCTGGGTAGAGCATTCGTACAATTTTTTCG
CAATCGTTTACGCTTGGCGCGTTTAAAAGCGTTTCTAAATCGCGTTTTGGCGTATTTCGG
GTCAGATCTGGATGACCGAATATGTCGGCGGTTGCAATGGAAACATTTGGGCGAACAACC
AAATACCATTTCTCATCTGGATGAGCCGGAGAAAGTTTCTCACCAACACCTTCCGCAAAC
GCCGCAAAGCCGCGAACAAAAACGGGTACATCCGCACCAAGCGCAAGGCCGATTTCGGCT
AATTCATCATCACTTAAGTGGGTTTGCCATAGGTAGTTCAGTGCAACCAGCGCTGTTGCC
GCATTTGAAGAACCGCCACCAATGCCACCGCCCATCGGCAAGATCTTATGAAGGTCAATA
TGGGCACCGTAGGAGCAATTTGCGTAGCGTTGCAATGCCGTGGCAGCTTTCCAGATCAAG
TTGTCTTTTAGAGGAACACCTTCAATCTCTGGTGAAATGGTGATCTCACCAGAGTCGTTC
ACTTGAATAGTGAGTTCATCGCCGTGATCGACGAATTGGAATAGTGTTTGTAGCTCGTGG
TAGCCGTTTTCAGTGCGGCCATTGATATAAAGAAAGAGATTCAATTTCGCCGGAGATGGC
CAGCGGGTTGAAATATCGATCATTGGGTGATGTTCCATTTTGTGATCACTAAATTAATTT
TTACGTCTGCTGTGCTCAGCTTTAACTTGTTTGGTAGAGGCAATGTCTGTTGATGCCATT
CAATGTCACCATAGCGTTGATACGCGATGTTCCAATCATTCGGGCCGATCTGTTTATCGA
GGGCTTGTAATGTATTGGTTGGTGAAAGCTGGAAAGAGTCTGCATCGGTTGGCAAGCCGA
GTAGCCAATCTGGCATGTGGTCGACTGGCATCATCAAACCGGTCAAACGGAAAATGAGTT
GGTTAGCATCACGAGCAGAGAGCACTTGGTCATCGTACGTTTCGACCGTCGCGCCTTGCG
GGGTAATCGTGAGCTTTAATGCGGTTTGACCAAGCAGAGTGGTTAAGCGCAATTGGCTTA
AGGCGGAAGAGTGCTTCCAGAAAAAGTTCAGGCTTTGTCTTTGATCAGGGCCAATGTAGC
CAAGTTTGCCTGTAGCTTGAAAGTTATCAATGGTTTCCAGTCGCTGTTCGTGCGCTTGCC
ACTCTACACTGGTGACACTTTCAGGAACAGAACTACAACCCGCGAGTACTAGGCTCGATA
AGAGCAAGATGAGAAAGGAGCGTAAGGTCATGTTTGATGGCTTATTAATCAGTTTCATCG
GTAATCGCTCACAACTATAGCATTGAAAAGCCGAGCGAAGGAAAACAAATCCGGCTTACC
CTTTCAATAAATGCGTGCTTACAGTAAAATTCTGAACCTATTTTATAACCGATCTCAGAG
ATACCACGTTAGATGTCCTTGCTTGCTATTGGAATCAATCACAATACAGCGTCTGTTGAC
TTGCGAGAGAAAGTGGCGTTCGGACCCGATAAATTGGGCCCAGCACTTGAGCAACTCAGA
GACCATGAAGCCGTAAATGGCAGTGTGATTGTTTCTACCTGTAACCGTACCGAAGTGTAC
TGCGACGTGAAGCAAGGAGCGCGAAATAAGCTTATCGACTGGCTAGCCCAGTTCCATCAA
GTTAATCAAGAAGACTTGATGCCCAGCCTTTATGTCCATGAAGAGCAAGCGGCGATTAAG
CACTTGATGCGTGTTTCTTGCGGCCTTGATTCACTGGTACTAGGTGAGCCTCAGATTTTG
GGTCAGGTAAAACAAGCGTTTTCTGATTCCCGAGATCATCAGGCGGTGGATGCGTCGATT
GATAAGTTGTTCCAAAAGACTTTCTCAGTCGCAAAACGTGTTCGAACAGAAACTGATATT
GGTGGTAACGCCGTGTCGGTGGCTTATGCTGCATGTACACTGGCGAAACACATCTTTGAA
TCACTGTCTGACTCAACAGTATTGTTGGTGGGCGCAGGTGAAACCATCGAATTGGTGGCG
AAGCACTTGGCGTCGAACGGCTGTACTAAGATGATTGTTGCTAACCGTACTCGAGAGCGT
GCTCTTGTGTTAGCGGAGCAATTTGGGGCAGAAGTGATCAGCTTGAATGAAATTCCGGAC
CATTTATCAAGAGCAGACATCGTGATCAGCTCAACGGCGAGCCCACTGCCTATTATTGGT
AAGGGGATGGTTGAGACTGCGTTGAAGAAACGTCGTCACCAGCCGATGCTCTTGGTGGAT
ATTGCGGTACCACGTGATGTGGAAGCGCAGGTCAGTGAATTGAATGATGCTTACTTGTAC
TCGGTGGATGACTTGCAGTCGATCATCGATAGCAACATTGAACAACGTAAAGTAGAAGCG
ATTCAAGCAGAAGCGATCGTTAGCGAAGAAAGCGCGGCATTTATGACGTGGCTACGTTCA
CTCCAAGCGGTGGACAGTATTCGTGATTATCGTAAATCGGCCAACGAAATTCGTGAAGAT
TTGCTAAGTAAGAGCTTACAATCATTGGCAACGGGCGCAGACCCAGAAAAAGTGCTGCGC
GAGCTTAGTAATAAACTCACCAACAAACTGATTCACGCTCCAACTCGTGCGCTGCAAAGT
GCGGCCGAGCAGGGCGAACCAGCAAAATTAACGGTTATCCGCCAGACCCTTGGTTTGGAT
GATCTGTAACTCACGCTTTTTATTAAGAAAACGACACTATGAAAGCCTCTATTCTGACTA
AGCTAGAAACGCTAGTAGAACGTTACGAAGAAGTTCAACATCTTCTTGGTGATCCTGATG
TAATTGGAAATCAGGATAAATTCCGCGCTCTATCAAAAGAGTACTCTCAGCTAGAAGAAG
TTACTAATTGCTTCCAAGCGTATCAACAAGCGCAAGATGATCTCATCGCTGCTGAAGATA
TGGCTAACGAAGACGACGAAGAAATGCGTGAAATGGCGCAGGAAGAAATCAAAGAAGCAA
AAGATGCGATCGAGCGTCTGACTGATGAGCTACAAATTCTTCTTCTTCCAAAAGATCCAA
ACGATGACCGTAACTGTTTCCTTGAAATCCGTGCTGGTGCAGGCGGTGATGAAGCAGGCA
TCTTCGCGGGTGACTTGTTCCGCATGTACAGCAAATACGCAGAGAAGCGTGGTTGGCGTA
TCGAAGTGATGTCTTCTAACGAAGCAGAACACGGCGGTTACAAAGAGATGATCGCGAAAG
TGAGCGGCGACGGTGCATACGGCGTATTGAAGTTTGAGTCAGGCGGTCACCGTGTACAAC
GTGTTCCTGCTACAGAATCTCAAGGTCGTGTTCACACTTCTGCGTGTACCGTAGCGGTTA
TGGCGGAAATCCCAGAAGCGGATCTGCCAGAAATCAAAGCTGCAGACCTGAAAATCGATA
CCTTCCGTGCATCTGGCGCGGGTGGTCAGCACGTTAACACCACGGATTCTGCAATCCGTA
TTACTCACTTACCAACTGGTACAGTAGTAGAGTGTCAGGACGAGCGTTCACAGCATAAGA
ACAAAGCGAAAGCGATGGCAGTACTTGCTGCGCGTATCGTTCAAGCGGAGCAAGAGCGTC
GTGCGGCAGAAGTGTCTGACACACGTCGTAACCTACTAGGTTCTGGTGACCGTAGTGACC
GCATCCGTACTTACAACTACCCACAAGGTCGTGTTTCTGATCACCGTATCAACCTAACCA
TCTACCGTTTGAACGAAGTGATGGAAGGTGATCTACAAAGCCTGATCGATCCAGTAGTTC
AAGAGCACCAAGCAGACCAACTAGCGGCGCTAGCTGAGAACGGCTAATCGATGAGCCAAG
TTCAATCTATTGAGCAAGCACTGAAAAGTGCGACGGCAATTCTGACAGAAGGCGGCAAAG
AGTCGCCTTCTCTCGATGCAGCTGTCCTTCTTTGCCATGTCCTTGGCAAACCAAGAACCT
ACCTACTGACCTGGCCAGAAAGAGCATTAGAAACCGAGCAACAAGCTCAGTTTGATGCAC
TATTGGCACGACGCATCGCTGGTGAGCCCGTGGCTTACATCATTGGTGAACGTGAGTTTT
GGTCTTTACCTCTTAAAGTCTCGCCATCCACATTGATCCCAAGACCAGATACTGAACGTT
TGGTTGAAGTCGCATTAGATAAGACTTTCGGACAAACGGGACCGATCTTAGACCTTGGCA
CAGGAACTGGCGCGATAGCTTTAGCATTGGCGTCTGAGATGCCAAATCGCCAAGTGATGG
GTATCGATCTTAAGCAAGAGGCGAAAGAGCTGGCTGAGTACAATGCGTCGCAATTAAACA
TCAAAAATGTGACGTTTGATCAAGGTAGTTGGTTCGAACCTATTGCCAGCGGAACAAAGT
TTGCTTTAATTGTCTCCAACCCACCGTACATCGACGAAAAAGACCCACACCTCTCTCAAG
GAGATGTGCGTTTCGAACCAAAATCGGCGTTGGTTGCCGATGAGAATGGTCTAGCGGATA
TTCGTCATATCTCTGATCTTGCGCGTCAATATTTGCAAGAGGGTGGATGGTTAGCGTTCG
AACATGGTTATGATCAGGGCGAAGCCGTTCGTGAGATCATGACGCACTTTGGTTTTGAAC
AAGTCGTTACGGAAAAAGACTATGGTGATAACGATCGAGTGACGCTCGGTTGTTACAAAC
CGCAATAATAACGAGCAAGTCAGAAGTAACTTATAAAAGAGAAAGAAAATGTACGTAGCT
CTAAAACACATTCACTTAGTAACGATCGCATTGAGCGCGACGCTGCTATCGATCCGATTT
GTATTGTTGATGATGGATTCTCCAAAGCGCAACAATCGCTTCTTGAAAGTTATCCCACAC
ATTGTTGATACGGCGCTATTGCTGTCAGGTATCGGCCTAATTATGGTGACTGGCTTCATT
CCATTTACGGATGCTGCACCTTGGCTAACCAACAAAATCACTTGTGTGCTTGCGTACATC
GCTCTTGGTTTCTTCGCTCTGAAAATGGCGAAAAACAAGCTGCTGAGAATTTTTGCCTTC
TTTGGCGCTCTGGGCTGGTTAGTCATGGCCGCCAATATTGCAGTATCTAAAAATCCAAAC
CTATTTGGGTAATCTTCATGCTTGAGTTTTTTGACGAAGATTTTGACAACATGGCGTTGG
TGGAAGGCGCGTTAGAGCTAAACCATTCCATCAATCCAGACACCAATGTCCATTGGGCAA
AACTGGAACTAGAACGCCTTTATAAAGAAGCGGAAGCTATCTTGGTTCACGAGACGGATG
AAGAACAACGTTTCGAATCGTTTCTGCGCTTATTCTTTTATGAGTGGGGCTTTAAAGGCG
ACGAGCAAGAGTACTTTATCTCTGACAACAGCTTTATCGATAAAGTGTTGGAGCGCAAAA
AAGGCATTCCGGTCAGTCTTGGTGCCATCTTGCTTTACTTGGGCAATCGTCTTGGCTTCC
CGATGAAAGGGGTGACATTCCCGACTCAGTTTTTGATCAAAGTGGATTGGATGCACAAAA
CACCAGACTACATTAACCCATTTAATGGTGAGTATGTCGGTGAGAAAATCCTTCAAGCTT
GGTTGATTGGTCAAGAAGGTCCGCTGGCTACATTAAAGCCAGAACACTTTGAAGAAGCGG
ATAACCCGACTGTAATTGGTCGCTGGTTGGCGTTGATCAAGAGCGCCATGTTACGTGAAG
AGCGTTACACATTGGCGCTGCGCTGTACCAATCTTGCGTTGACGTTTGTACCTGATGACC
CATACGAAATTCGTGATCGTGGTTTTATCTTCCAGCAGTTGGATTGCCATCAGGTAGCGG
TGTCTGATTTTCAGTACTTTATTGACCAATGCCCAGACGATCCGGCATCAGAGCTACTAA
AATCACAAGTTAACGCCATGAGCGAAAAGCACGTTACGCTTCACTAATTTTATCGGCATG
CTCGAACGGCATGTCGAAGACAGATAAAAGAGAATCAAAATGGAACAGAAAATCGTTAAT
ATTGGCGACATTCAAGTTGCTAACGACAAGCCATTCACCCTATTTGCAGGTATGAACGTT
CTTGAGTCTCGTGATCTTGCTATGCAGATCTGTGAGCACTACGTAAAAGTAACGGACAAA
CTTGGTATCCCATACGTGTTTAAGGCGTCGTTCGACAAAGCGAACCGCAGTTCTGTTCAC
TCATACCGTGGCCCAGGTCTAGAAGAAGGCATGAAAATCTTCCAAGAGCTGAAAGACACG
TTCGGCGTGAAGATCATCACTGATGTTCACACTGAAGAGCAAGCTCAACCAGTCGCAGAC
GTGGTTGACGTTATCCAACTTCCAGCATTCCTAGCTCGTCAAACTGACCTTGTTGAAGCA
ATGGCAAAAACAGGTGCGGTGATCAACGTGAAGAAACCTCAGTTCATGAGCCCTGGTCAA
GTGGGTAACATCGTTGAGAAGTTTGCAGAGTGTGGTAACGAAAACATCATCCTTTGTGAG
CGCGGTTCTTGCCACGGTTACGACAACCTAGTGGTTGATATGCTTGGCTTTGGTGTGATG
AAAAACGCATCGAAAGGTAGCCCAATCATCTTTGACGTAACGCACTCACTACAAATGCGT
GACCCATCGGGCGCGGCATCAGGCGGTCGTCGTGAGCAGACTGTTGAACTGGCGAAAGCA
GGTCTAGCAACAGGTATTGCAGGTCTATTTATCGAAGCGCACCCGAACCCAGATCAAGCA
CGTTGTGATGGCCCATCTGCGCTGCCGCTAGACAAACTAGAGCCGTTCCTAGCGCAAATG
AAATCACTAGACGATCTAATCAAAAGCTTTGCAGACATCGATATCAAATAATCGGTTGTT
GTGAATGTTTAAATGAAATGGTCAGCCTGTGTGCTGGCCATTTTTGTATCGACACATTGA
TTCTGCCTCACTATCCTTTTCTCGCTTCTCGCTTCTCGCTTCTCGCTTCTCGCTTCTCGC
TTCTCGCTTCTCCCTTACACCACCTTGATTATGTCTATAATTTGCTTAGATTTGCGGCGA
ATTGGTTTGCTATGAGTAAAGTGCGTCGCAGAAACATGAAATCAATACCTTAGTGATTTA
CACTAGCGCCAAGTTTGCGCGTTTTAGCACAATGAGAACCCTGTTTCTTGGTTGCTGAGC
GTGTAATGCAGTGGACCCCAGACGATAAAAAGGTAAAACAATGAAGCAACGCCTGATTGT
AAAAACCGCTTTGAGCGCAGCTATCTTGGCAACTCTTGCCGGATGTGCCACGCAACCAGC
ACACGAATGGAATGAAGACACAACTTACAAACTGACCGTACTGCACACCAATGACCACCA
CGGTCGTTTTTGGCAAAACAAGTACGGTGAGTACGGCATGGCGGCACGTAAGACGCTGAT
TGATGAACTGCGTTCAGAGATTCAAGCCGAAGGCGGTAGCGTGCTTCTACTATCAGGTGG
TGATATCAACACTGGTGTTCCTGAGTCTGACTTACAAGATGCTGAGCCTGACTTCAAAGG
CATGAGTAAGATTGGTTACGACGCAATGGCGCTGGGTAACCACGAATTCGATAACCCACT
GGAAGTGTTGTTCAAACAGCAAGAGTGGGCAAACTTCCCGATGCTGTCTGCCAACATTTA
CGACAAAGAAACTGGCAAGCGATTGTTTCAACCTTATGCCATGTTCAACAAGCAAGGCAT
CAAGATTGCGGTGATTGGCCTTACGACAGAAGACACGGCAAAACTGGGTAACCCAGAGTA
CATCGGCGAGGTTGATTTCCGTGATCCGAAAGAAGAAGCGAAAAAGCTGATTGCTGAACT
GAAGCAAACTGAAAAGCCAGATCTTATCTTCGCAGTGACACACATGGGTCACTACGAAAA
CGGCAACCGTGGTGTGAATGCTCCCGGTGACGTGGCCTTGGCTCGCTACCTAAATGAAGG
TGATTTGGACATGATTGTGGGTGGTCACTCACAAGAGCCAGTTTGTATGGAAGGCCCTAA
CGTCATTAAGAAGAACTTTAAGCCGGGTGAGGAATGTAAGCCAGATGAGCAAAACGGTAC
TTACATCGTACAAGCGTACGAGTGGGGTAAGTACGTTGGTCGAGCTGATTACGAATTCCG
CAACGGCGAATTGTCTATGGTGAGCTACGATCTGATTCCGGTTAACTTGAAGAAGAAAAT
CAAAGTGAATGGCGAGTCTCAACGTGTATTGGTTCAAGATGAAATCGCACAAGACTCAGC
AATGTTGGATTTCCTTCGCCCTTACCAAGAAAAAGGTCAGGGCCAGTTGAATGTGAAAAT
TGCCGAATCTAACGGAAAGCTAGAAGGTGACCGCAACGTTGTTCGTTTCCAACAAACCAA
TCTTGGTCGTTTGATTGCAACTGCCCACATGGAGCGCGCTAAAGCGGATTTTGCTGTGAT
GAACTCAGGCGGTGTGCGTGATTCGATTGAAGCAGGCGACATCACCTATAAAGACGTGCT
GACGGTTCAGCCATTTGGCAATATGGTGTCTTACGTCGATATGTCGGGTAAAGAAGTGCT
CGATTACTTAAACGTTGTGGCGACAAAGCCAGTTGATTCAGGCGCTTACGCTCAGTTTGC
TGGCATTACCATGACGGTTGAAAATGGCAAAGTATCGAATGTTTTCATCGGTGAAAGACA
GCTTCGCTTAGATGGTCAATACCGCTTTACCGTACCAAGCTACAATGCGTCAGGTGGTGA
TGGCTACCCGAAAGTGAATACTCATCCGGGTTACGTCAACACGGGCTTTACGGATGCAGA
GGTACTGAAAGAGTTCTTGGAGTCACACAGTCCAATTGATGTAAATGAGTACGCGCCTTC
TGGTGACATCGTTTACAAGTAAAAAGCGATTGACTCAAAGTCTCTGATACCATTAACTTA
AAGCGCTGCTCCTTACTCGGGGCAGCGTTTTTTGTTTTATAAGGAGAATCTTGATGACTC
CGGCCATTAATCTTGCGAAAAAGAAAAAAGTTACACACACCATTCACCAATACGAGCACG
ATCCAAGAGCTGACAGCTATGGGTTAGAAGCGGCTGAGGTATTGGGACAAGATCCAAAGA
AAGTATTCAAAACCTTGTTGTTCTGTTTGAACGGCGAGCCAAAGAACCTTGCGGTTGCGA
TTATCCCGGTTGATCAAAAGCTGAACCTAAAACTGGCGGCGAAAGCAGCGAAGGGCAAAA
AGGCTGATATGGCCGATCCCGAAATCGCACAAAAGACCACAGGGTATGTTGTTGGTGGGA
TTAGCCCACTGGGGCAGAAGAAAGCGCTGCCGACTTTTTTGCACGAAAGCGCAACGGAGC
AAGACACAATATGTGTGAGTGCAGGTAAACGTGGTTTAGAAATCGAGTTAGCCCCGAAAG
ATTTGCTGAACTTAACTCGCGGTCAGTTTGCCCCTCTTTGTCTCTAAATACATAATAAAT
AAAAAGGACGCCCATGAGCGTCCTTTTTTGATCTTGTCAGTCAGTGAAGCGTTACTTCTT
CAGACTCAATGTACCACCAGTGCGTTTAGCTGGTTTGTTTGGCTTCGCGGCATTTGGGTT
CATGTAATGCTGCTTAGGCTTACTCGGTGATTGAGGTTTGTTTGCTGAATGCGTATTGCT
CGATGCATCTGGCTTACGCTGCGATTTACCATGCTCGCCTTGCGGTCTGCTGCGTTCACC
TTGTGGTTTCGCTTTGTAATGTTCTTTTGCAGGACGTCCGCCTTCATCATCACGTTGACG
ACGCTGTTGGCCTTTTTTCGAATTCGGTGCATGACGGAATTCATCAGCATTGTTACCACG
GAAAGTACGTGTTTTCTGGTTGCGGCGCGCCGTTGAACCTTGGTTCTCTTCACGGCTATC
GTACAGCTTCGCGTCGGTCGCTTTACGAATGTTGCGGCCTCTAGAATCTGTTTTTGATGC
TTCCTCTGTACCCACAGAGCCTTCACACATTGCTAGGATCTCTGTCACTTCGTCGTCACT
CAGGTAACGCCATTTACCGTTAGGAATGCCATCAAGTGAGATGTTCATAATACGTACGCG
ACGCAGCTTGAATACTTCATAGCCTAGCGCTTCACACATACGACGGATCTGACGGTTCAA
ACCCTGAGTCAGTACAATACGGAAAGAGAATTTGGTCTCTTTCTCTACTTTACAAGGCAG
AGTAACCGTATCAAGAATCTTCACGCCGCTCGACATCTGCTTAAGGAATTCACCGGTGAT
TGGCTTATCAAGACGCACTACGTATTCTTTCTCGTGGTTGTTACCAGCACGCAGAATCTT
GTTAACGATGTCGCCATCGTTAGTAAGGAAGATCAAACCATCGGAAGGTTTATCCAGACG
ACCGATAGGGAAGATACGTTTTTTATGACCGATGAAATCAACGATGTTGCCCGGAATATC
ACGCTCAGTAGTACAAGTGATACCAGTTGGTTTGTTCAACGCGATGTAAATTGGTTTTTC
TTTCGCTGCAACAGGATTGCCATCCACGCACACATCATCGCCTGGCAGTACTTTTGTACC
CATCTCTGGTTGTTGACCATTAATAGTGACACGGCCTTGCTCAATAAGACGGTCTGCTTC
ACGACGCGAGCAGAAGCCCGTTTCGCTGATGTATTTGTTTAAGCGTTTTGCGTTGTCTTG
TGACATGTAAGTCTCCTAACGTTTCACAACGGCGGTTAATTGAAGTGCCTGCTGCTAATT
AAAAGCAGCAAGGCGAGATAAGGTCGGGCATTCTAGCACCGAGAATCCGGTTAGCCTAAA
CGTTTTTGATGACGTTCACGGGTCTCCATTTTCTTTTCAGCACTCTTTCTTAATAAAACG
TACACAGCACCACTGCCACCATGGAATCGTTGTGCACTGTGAACACATTGCACTTCACGA
ATTTGTTGTAGCCAACTCGCGACAAAACTCTTCATTAATGCTGGTGGATTTGAACGTTCA
CCACGGCCATGCACGATGACGACCGTTCTGATGTCCATCTCGATACATTGTTTGAGGAAT
TTAACGACTTCGTCGCGCGCTTCTTTTAGCGTCTTACGGTGCAGATCAAGTCGAGCTTGG
ATCGGGTACTTACCAAGGCGCAGCTTTCTATATACGCCATCTTGTACACCATCGCGTTTG
AACTCGATAAAGTCATCGGGTTTGAGCATTTCTGCATGGTCAATCGATAAGTATTCTGGA
TCATCTTCCGTAAGCCAAATTGCAGCTTCGCGTTTCGCCAGTTGAGCATCCGTCACTTGG
TGCACTTTTTTATGCTCGGCAGTGTCTTGGTCGATAGGCTTTACATCGCCCATCATCTGT
TGGAACAGATCAAAATCGTTGTCTTGAGACATAACGGCAATCTCATAAAGAACAGGGTAG
GAATAGTTAGATTATATCAACGAGTGGTGTACTGGGATCAAATAAAAAACCGGAGCAGGC
AGGTTACCAACTCCGGTGCAAAGCGTTTCTAGAGCTAAGCGAGATCTAGTGAGGAGATTT
GTCGTTCATTATCTTGTAAATGAAGAAACCGCTGAAAAACAACATCAGTCCAATTGTCCC
AAAGATTACTATCATTGACGATAGTCCCACCGCATTACCAAATAGGAGTTCAAGCCAAAA
GTCCATATGTTTCCTCCAAGATGTTCCCGACATGGATAACGTTAATGGGTGGTGTTTTTT
TGCACACTGATCTGGATCAATTATGTTGCCAAGGTTAATAATCTGTATTTTATTGTGGGT
TCTTAGTCACATTTCACGTGCTAGTGTTCAGTAAATCGTCAATCGAATTAAGACATTAGG
TTTTTTTGTAAAAAGCGCTTGCGTCTCTCTAAAGAATCCGTAATATACGCATCCGTTGAC
GGGGATAAGTCCTCAGTTAAACATCTCGGTGAATAGCGCAGCTTGGTAGCGCATCTGGTT
TGGGACCAGAGGGTCGGGGGTTCGAATCCCTCTTCACCGACCACTTTTAGAAAAGCCGCA
ACAGAAATGTTGCGGCTTTTTGCGTTTTACGGCTTTTCGAATCGAGAACGCTTCGCTTCG
GGAACGGACTTCGTCCTTCGAGATGCGAGATAGGGAAAGCTACGCTCCGAGAGTCGGGAG
TGCTTCGCTTTGGGAATCGAGGGGGACTCTTTGAGAATAAAGATAAAAGGTATCTTTATT
AAGAAGGGGGTTGACGGGACTTGTTCCCGAATCCCGCATATAAAAAGCTATTGATTAGAT
ATCGCAGTCTGCCTTACGTGTATTGCCAAGTGGTTCAATCGTAAAGCCGCGTTTTTCGAG
CAGTTCAATCAGGTTGTCTTTACCGACCAAGTGCAAGCTGCCGACAACAATTGTGTATTG
GCCTGACTTCTTCGGTAACACGCTGCCAGAATCTAATTTCTCAGCCCAATCTCGGTTGCG
GTCATACAAGAAAGCTTCGTTGAACTCATCGCTCGATTGTTCACTCATCGATGCTTCTTC
TAATGTGCTGCCGTCTCCGCTCTTCCAGCTGTCGATTAAGCATTGCACCAGTTTTTCACC
ACCATCGTATTCTTCAATCGAAGAAAGCAGCAACTCTTTACCACCATCTTTTTGTCCTGC
GATTAAATCCAACTGAAACTGCACACTTTCCAAAGGCAGCACCGGCACTTGCTGTTTGTC
GGCTAGGTTAATCAAGTGCATGTCGACGCCTTGGTCGGATGCATAACCCAGTTTGTTTAC
CAACATTAGCTGAATGGTTAAAGCCGCAGACCATGGCGGCGCATTGAGTAACTGTGCTTC
TTGTAGGCCTAAGTCATTGGCTATCTCAGCAAGATGTTTGCGCTGGGTTCTATCTAAAAC
ATCTTTGGCCAGAAATGCAGTTTTTGGGTAGGTCACGCCTTTAGTATTTCGAACATCGGC
TTCGATGATTAAGCCATCACTGGTTTTGAGGAACTGAGTGACGGCTTTTGGCAGTGGATA
CATGGTTTTGTCACCGACATGGACGGAGCCAATAATCATGTATTCCATGTCGCCTTTCTT
TGCTAGCCAATGCTGTGGCTCGGCTTGAACTGAATAAGAAGTAAAAAAGACGATCAGGGA
TGACATTACGGACAAGAGTCGAAACATATTTTGCTCCTCGAATTCAATATGCATCTTATC
TATAACACGGTTCGGCAAAATCGTCATTTTTAAAAATATTGACGAGTTTTAACGGCGGAG
AAATGAGAGCTAATTCACGAAAGCGTTTCAATTGAGTTTGTTGTTAATGGTTCACTTAAT
AACCAATAGTGATCAAAATCCTATAAAACCAGTCGAACCCCATCAATATTCGTGATTGAG
ATCGCAACAAACTCGTCAAAAAAAGTTGGTCGTTTTTAACGTTTCAACTAAGTGATTGAA
ATTAATATGTTTATATTTTTCTGCTTGAAGCTGAATTTGAGCTGGATCACTTCTTAGTTC
CATTAATTTTACGCTTAGAAATAACTGCTTGTATGTTGAATGCAACTGTTAAGCGCCTCG
CATTTAGGTGCTCACCATTTTTGATAAATGTCGTTTTGAACCACTGACTTTTTGGGGAAA
GTAAGATGTTGAAACATAGTCTGATTGCTGCTTCTGTTATCGCTACATTGGCAGGTTGCT
CTTCACTACAAAACTCTGAGCAACAAGTTGTAAACTCATTGGCTGATAACCTTGATATTC
AATATGAAGTGTTGACTAACCACGGCGCAAATGAAGGTCTTGCATGTCAAGACATGGGTG
CTGAGTGGGCGTCTTGTAACAAAGTAAACATGACGCTAGTTAACCAAGGCGAAGCGGTTG
ACTCTAAAGATTGGGCTATTTACTTCCACAGCATTCGTCTGATTCTGGATGTTGAAAACG
AGCAGTTCAAAATCTCTCGCGTAACGGGTGACCTACACAAACTAGAACCAACAGATAAGT
TTGATGGTTTTGCTGCGGGTGAAGAGGTTGTACTTCCTCTTGTTGCTGAATACTGGCAGC
TATTTGAAACCGACTTCATGCCTGGCGCTTTCGTTGCTGCACCAAATGCAGAGCCTAAGA
TGATCGCTTCTCTTAACACAGAAGACGTTGCATCTTTCGTGACTGGCCTTGAGGGTAACA
ACCTAAAACGTACGCCAGATGACAACAATGTATTTGCAAACGCTGTGTCTCGTTTCGAGA
AGAACGAAGACCTAGCAAAACAAGACGTATCAACCACGTTACTACCAACGCCAATGTCTG
TTGAAGCAGGTAAAGGTACGGTAGACATCGCGGCGGGTATTGCGCTGCCTAAAGACGCAT
TCGATGCGGCTCAATACGCAGCAATTCAAGATCGTGCAGAAGTGGTAGGTGTGGATGTTC
GTGGTGATCTTCCTGTAAGCATCACTGTTGTTCCTGCAGACTTCACCGGTGAATTAGCAA
AATCTGGTGCTTACGAAATGAGCATCAAAGGCGACGGTATTGCGATTAAAGCGTTTGACC
AAGCAGGTGCTTTCTACGCAGTACAATCTATCTTTGGCCTGGTAGATAGCCAAAATGCTG
ATTCTCTACCACAACTGTCTATTAAAGATGCGCCGCGTTTTGATTACCGTGGTGTGATGG
TGGACGTGGCTCGTAACTTCCACTCTAAAGACGCAATTCTTGCAACGCTTGACCAAATGG
CAGCGTACAAGATGAACAAACTACACCTTCACCTAACGGATGATGAAGGCTGGCGTTTAG
AAATCCCGGGTCTGCCTGAGCTGACTGAAGTGGGTGCTAACCGTTGTTTCGATTTGGAAG
AGAAAAGCTGTTTACTGCCTCAGCTTGGTTCAGGTGCAACGACAGACAACTTTGGTTCTG
GCTTCTTCAGCAAAGCAGACTACGTGGACATCTTGAAGTACGCGAAAGCGCGTAACATCG
AAGTGATTCCTGAAATCGATATGCCAGCGCACGCTCGTGCTGCAGTGGTATCAATGGAAG
CACGTTACGACCGCCTAATGGAAGAAGGTAAAGAAGCAGAAGCGAACGAGTACCGCCTGA
TGGATCCTCAAGATACATCGAACGTAACGACGGTTCAGTTCTACAACAAGCAAAGCTTCA
TCAACCCATGTATGGAATCTTCAACTCGCTTTGTTGATAAAGTGATTTCAGAAGTAGCAG
CAATGCACCAAGAAGCGGGTACGCCGCTAACAACATGGCACTTTGGTGGTGACGAAGCGA
AGAACATCAAGCTAGGTGCTGGTTTCCAAGATGTGAACGCTGAAGACAAAGTAAGCTGGA
AGGGGACTATTGACCTGTCTAAACAAGACAAGCCATTCGCACAATCTCCACAATGTCAGA
CGCTAATTGCAGACGGTACGGTAAGCGACTTTGCTCATCTACCAAGCCACTTCGCAGAAG
AAGTGTCTAAGATTGTGGCAGAGAAGGGCATTCCAAACTTCCAAGCTTGGCAAGATGGTC
TTAAATACAGTGAAGGTGAGAAAGCGTTCGCAACGGAAAACACACGTGTTAACTTCTGGG
ACGTTCTTTACTGGGGCGGCACATCATCAGTGTACGAGTGGTCTAAGAAAGGTTACGACG
TGATCGTTTCTAACCCAGACTACGTGTACATGGACATGCCATACGAAGTTGACCCGAAAG
AGCGTGGTTACTACTGGGCAACACGTGCAACAGATACTCGTAAGATGTTTGGCTTTGCAC
CAGAGAACATGCCTCAGAACGCAGAAACCTCTGTAGACCGCGATGGTAACGGCTTCACTG
GTAAAGGTGAAATCGAGGCGAAACCTTTCTACGGTCTATCAGCACAGCTTTGGTCTGAGA
CAGTACGTAACGACGAGCAATACGAGTACATGGTATTCCCTCGCGTACTAGCAGCCGCTG
AGCGTGCATGGCACCGTGCTGATTGGGAAAACGACTACAAAGTGGGTGTTGAATATTCGC
AAAGCTCTAACCTAGTAGACAAAGCTGCGCTAAACCAAGACTACAACCGCTTTGCGAACG
TACTTGGCCAACGTGAACTGGCTAAGCTAGAGAAATCAGGTATCGACTACCGCCTACCTG
TACCAGGTGCGAAAGTAGAAGATGGCAAGCTAGCAATGAACGTTCAGTTCCCAGGTGTGA
AGCTTCAATACTCTCTAGACGGCAAGAACTGGCTAACTTACGCAGACAATGCTCGTCCTA
ATGTGAAAGGTGAAGTGTTTATCCGCTCTGTATCTGCGACAGGCGAGAAGATAAGCCGCG
TGACTAGCGTGAAGTAATTCTGCTAATCATTCATTAAAATCATTGTTCCTTACTCAAAGC
CCTCAACTTATGTTGGGGGCTTTGTTTATTTTTCTACGGAAAATAAGCGTGATCAATGTC
TGATTATTTTTTACTGATAATTAAGTTCGTAATTTAGAAAGAAAAGAATAGTGTGATCTT
GATGCTTGTTTAGTGCTTGATTTGAGAGTGTAACTAGCCTGACTTCACACTTTATTTTTT
TGACGAATTTTTAGGTTTTATAGCAAGATGCTGTATTTAATAAACTTTTTTGGATTTCGA
AAATGTCGATTTGAATTGGATCACTGTTTTAAATGATTTATTTTTCAATGCGAATTAAAT
TGCGCAGTATTGCTGTCGCCAGGGAGGCACATCCCAATGTTTGCGATGAAGGGCAAGTGA
TAGCCGGACATCTCATCGCATAACGTGAACAAATAAAGGCAGTAATTATGAAAAACGTTT
TTGCACTAAGTGCACTTTCTCTTGTTTTCGCATCAAGCGCTTTCGCAGGCTCATCTTACG
TAACGGGTAACATCCAATTCCACGATGATGGCCGAATCCACGGTTCGGACATGACATCAA
CGCTAGAAGCAGGCCACACTTTCGATAACCAATTCGGCGGCTTCACGGTTTACACTGAGT
TTGACGGCATTCAGCTAGGTAAACTAGAAACTGAAAACGGCGGCGCAGGTAACACAACTC
CAGCAATCACTGTGGGTGGTGAGCAAGCATTTAACATCACTGATCACCTATGGGTTGCAG
CAGGTTACCAACACCTATTCTCTGCGGGAGAGAGCATCCAATACCGTCCTTTGGTAAAAA
TCGGCTACAACTTCGATAACGGTATCTCGCTAAGCAACCGTACTCGTGCACACATTGATG
CAACAGACGCTGATGCAGATACAGATTACCGCATGGATAACCGCATTGGTTACGCGATGA
ATGAAGACGTGACCTTCAGCTACAACAACGTTTACATGATTGAAGCAGAGACCATGGACC
ACGAGTTGCGTGCAACATGGACTCGTAAAGGCGTACAGCCATACTTTGAGTTCCGTAGCC
AAGCTCACGGTGCAGAAAACTCAGCGGGTGACAGCCTAGTGAACAACGCGTTCGTGTTCG
GTGCGTCTTACGGCTTCTAATTAAAAGTTTGTCTTAACTGTCCATTAAGAAAAAGCCCAG
CGGTTTGTCTCGCTGGGCTTTGTTTTTATTGGTCGTTACCTTTGTGGTAGCGGTATTCGT
AAACCTGACCTTTCTCGTTGTAGGCGTAAACAGCGTAGCTGTCTTTCTTATCGCCGTACT
CCATGCCCGGAGAGCCCATTGGCATACCCGGTACAGTCAGGCCTTTTGCATTTCGAGGTG
GGTTTTCCAAAAACGCTTTAATGTCGTCGGCAGGAATATGACCTTCAAATACGTAGCCAT
CGATCTCCGCGGTGTGGCAAGAGTAAAGCTGTTCGTTCTTGATGCCCAAATCGCGTTTGA
TCGCATTCATGTCATCATGCAGCTTTTCTTCCACAGTAAAGCCGTTCTCTTCCATGTGTT
TTGTCCATTCGCCACAGCAGCCACAGTATGGCGATTTGTGGTTGATGACATCAGCGGCTA
ATACGTTCGCCGATGTGACAGCAAGCATTGTAAAGGTCAATAGTTTCAACTTCATAATAT
CCTCGAGAAGAAGTGTCGCTTACTTAATGGTAAACAGTCGTAGTCGATTTGCATTACTGA
CGACCGTGATTGAAGACAGTGCCATCGCTGCGCCAGCAACGACAGGACTGAGCAAAAATC
CAAACGCTGGGTAAAGTACGCCTGCGGCGATAGGGATACCCAACGAGTTATAAACAAAGG
CGCCGAACAAGTTTTGTTTCATGTTCTTAAGTGTCGCGCGCGAGAGTTCAATCGCATGCA
CAACGGCCATTGGTGATGTATTGAGAATGGTCATTTGTGAGCTTTCGATTGCCACGTCAC
TGCCACTTCCCATTGCGACACCAAGATCCGCCAGCGCAAGGGCTGGTGCGTCATTGATGC
CATCACCGATCATCGCAACTGTGCGGCCTTGAGATTGCAGCAGTTCAATATGTTGTGCTT
TCTCGTCGGGCATTACTTGAGCGATGACTTCATCAATGCCGAGCTCTTTACCGATAGCAT
TGGCTACGTGTTGGTTGTCGCCTGTGAGCATGACGGTTTTTATGTCCTGCGATTTTAATG
CAGACACTGCTTGCTTGGCATCAGATTTAATCGGGTCAGCGATGGCAATTAAACCAATCA
GTTCGTTGTTCAGCGCTACAGCTACTGGTGTCCAAGCGTTGTTTGCACAATCTTCAATCG
CTTGCTTCATTGAGCTGGTATCAATCTGCTCGGTTTGCATAAATTGTAATGAGCCGATGA
GTAGCGGCTGTGCTTGGTAAGTCGCAGTAATGCCACGGCCACGAATGTTCTCGAATGCGC
TCAATTCAACACTTTCAGTCTTGTTCTTTCTCGCGTAATCACACACGGCTTTTGCCAACG
GGTGCTCCGATTGACGCTCTGCCGCGTATGCAAGAGCCAACATGTGCTCTTGGCTGGTGG
CGTGAGTAAACACTTGCTGCACACTCGGTTTACCTTGAGTAAGCGTGCCAGTTTTATCGA
ATACGACCGTGTCGATTTTGCTCGCCAACTGCAGTGCATCAGCGTCTTTGATCAGAATGC
CAAGCTCTGCGGCTTTACCGACACCAACGGTGACCGACAATGGCGTTGCTAAGCCTAGCG
CACAAGGGCAGGCGATGATCAGCACTGTGGTCGTTACTACAAGCATGTAGCTGGCTTTAG
GCTCTGGACCTACGGCAAACCAAACCAAAGCGGCAAGGATTGCGATACCGACCACGACTG
GAACAAATACCGATGAAATCTGGTCTGCTAATTTGGCAATGGCAGGCTTACTGCTTTGCG
CCGTGCGTACCATGCGAATGATTCGAGCCAGCATGGTGTTCGCGCCGATGCCCGTTGCTT
CGATGACTAATCCACCATCGGTATTTAATGTACCGGCAGACACTTGCGCATCTTGCGCTT
TTAACACTGGTACGGGTTCACCGGTTAGCATCGACTCATCAATGTACGATTCACCCTGTA
TCACAACGCCATCTACTGGCACCTTCTCGCCCGGTTTGATGCGCAGTTTCATGCCTAGCG
TGATTTGCTCAACTGCGATCTGTTGATCACCTTGTTCTGTAATCGCAGTCGCTTGTTGAG
GTTGCAGGTTAATCAGAGCCTGCAGTGAGCGTGTTGTGTTGGCTTTGGCTTTTGCCTCTA
TATAGTGACCAAGAGAAATTAAGCCGATGATCATTGCGCTTGCTTCAAAATACACATGGC
GTGAAGCAAGAGGGAACCAGTCTGGGAAAATCACCACAAGCATTGAATAGAACCACGCCG
CACCAGTACCTAGCGCGACTAGCGTATCCATGGTGGCGCGTTTGTGAGTGGCTGCTAACC
ATGCGTTAGTAAAGAAGTGCTTACCCGCGGTTGCAAGCAGTAAGAGACACAGAATACCAA
TCGCGCCCCAAGCCAACTGGTCGTTCGTATTGCGAATCACCATGTTGCCGCCAAACACTC
CCCACAACATCAGTGGCGCACCGACAACTAAGCCAGCAATGGCATCCAACTTGAAGCGTT
TTTGTTGGGCAACTTGTTGAGCCGCTTGCTTTTCTTGCTGGGTTGCTGCGTCTTGCAAGA
TCTCTGCTTGGTAACCGGCTTGTTTTACGGATTCAACGATCGCTTGGTGAAGGGCTTGTG
TATCTTGAGTGGCGAACACTAATGCACTTTGCTCTGCAAGGTTTACTTGTGCTTTCTCAA
TGCCTTCTACGTTAGTAAGTGCTTTCTCTACTGAAGAGACGCAACTCGCACACGTCATGC
CTTGAATCAGCATTTGCAGTTGAATGCTCGCTGGTGGCTCCTGCGCATCTTTAATGTTGC
TTTGCTTTTCTACCTGTTCAATCTCTAGTGAGCTTTCTTCTTCTACTTCAATAGAATCAA
GGCTAGCGGTATAGCCAAGAGTTGCCACAAGATCGATAACTTGCTGCTCTGAGAGTAGAG
TTGTGATATCGAGTTGGGTTGTCGATGCTTGAAACGCAATGACGTCTTGATTCGCTTCTA
ATAAAGAAGAGAGTTTCTTCACACAGCCGCCGCAGCTTAATCCAACTAGGTGAAACTGAT
ATTGATGGCCAGCGTGATAACCCAGGGACTCGATCGATTCAACAATAGAAGCAAGAGGGG
ATTCGGTTTTTACTTCAACCATGGTCGGGGACAAATTGATGATCTCAACACTGTGTTTGG
CATGTAAAGCTTTCTCAACTTTTCTCGCACAGCCCATGCAGTTGAGCCCTGACATAGGTA
CAACGAACTGATACATAATTTGTCCTCAATAATAGTAATGAGCAGAGCATAAACCTTCCT
GCAAGGGGAAGGTCAAGTTTTTCGACGCGAAACAAATTCGTCAAAATCGACGTTATTGCA
CAGCCTCTGTGCAGGGATTGTTGCGAGTTATCTCAAAGTTTTTTCTCTCTGAATATAAAG
TTCCGTTAAAACGCCTAAAAGTTGAGTGAGGGCGCTCACGATTTTTGAGCTTTTTATATA
AAAACAGAGAGAGATTGAGTGGTTTTGACGTTTTTATATTTTTATTTGTCACTATAAGTT
TTTGTTAATTATTGGTTTATATTGCTTTTGATCTTCTGATTTTGAACTTGCTCAGATTGC
GGTTTGGAAAGTTTTTTACTGCGAAAAAAGTTTGTCATATTTGCCCCGTCCACACATTGT
TTCAAGTTCCTGCAATGTCCTAGTTAGCGAATTTGAAAATGGAAAAAACTAAAAATATAG
GGGTTAAAAATGTCTTACCTAAAGAAAAGCCTACTTGCTACTGCAATCACAGGCATGATG
TTCAGTGGTTCAGCTTTTGCTGATGGTGCAAACAGTGATGCAGCGAAAGAGTACCTAACT
AAAGACTCTTTCTCTTACGAAGTTTACGGCATTATCGCGATGCAGGCCGCGTACCGCGAT
TACGATTCTGGTAGCAAAGCAACTGACGACGATTTGGGCGGCATGCAGCTAAACAACGAA
TCACGTATCGGCTTCCGTGGTAAAAAGCAATTCGCTAACTTTGAACCAACGTTCATTTGG
CAAATCGAAGGTGGCTACGTAGACCCAAGCTTCGGTGGTGAAGGTGCAGGTCTTGGTGAG
CGTGACACATTCGTAGGTTTTGAAAGCGCGTCTTGGGGTCAAGTTCGTCTAGGTCGTGTT
CTTACTCCAATGTACGAGTTGGTTGACTGGCCAGCATCTAACCCAGGTCTAGGCGATGTT
TACGACTGGGGTGGTGCGATCGGTGGTGCTAAGTACCAAGACCGTCAATCAAACACTGTC
CGTTGGGACTCTCCAATGTTTGCTGACAAATTCTCTCTAGATATCGCAGCGGGTGCAGGT
GACGAAGCTGGTCTAGGTGCTGGTGACGATTACTGGGGCGGCATTGCGGCTCACTACAAG
TTAGGTCCACTACAATTGGATGCTGCGTACGAAGGTAACCGTAACATCGAGTCTGAAGAT
CAAACTTGGGAAAACAATACGTACCTAGTAGGTGTTCAAGGCTGGTTTGAAAACGGTATT
TCGTTCTTCGCTCAATACAAATACATGGAAGCAGATGGCAGCAAAGGTGTAAGCGAGAAG
CAAGATGCAATGTCTGCTGGTCTGATGTACACAACAGGTGATTGGCAGTACAAACTGGGT
TACGCAGCAAACTTCGACCTAGAGCGTGACGGTAAGACAATCGACAACACGGCAGATGAT
GTACTATCTGCACAGATCATGTACTTCGTAGACCCATCTGCAGTACTTTACGCTCGTGCT
CGTACGCTAGACTTTGGTGATGGTGCAACTTACGCGAACGGTTACACTGATAAAGATGGT
GGCACGAACCGTTGGAAGTCAGCTGACTACGACGAGTTCTCTGTAGGTGTTGAATACTAC
TTCTAATATAGAAGCAGCTAAAAGGGCGGAAACGCCCTTTTTGTCTTGATACTTATTCAC
ATAAGCCATTGGAATGACCGGCCTGTTAGTTTCAGTGGCTTATCTAAATTGGTATAAGAC
GAGAAAACCATGATGAAAAAAACAACCACACTATTAGGACTTTGCGCAATCCTTTCTGCG
CCTGCATTTGCTGCTCAACTGACTCTGCAAGCGGAATTGGTTCCTCGCGTTCTCAACAGT
GAGTTCGTCTACCCTGAGTGGATCTCTGATAACAACAGCATCAAAGTTGAAGATGGTGCA
AACCAACTTGCTGTGAATGTTGGTCAAATTGTGTTTGAGGATGGCAAGCGTCGTAAATTT
GATTCACAGCCGCTTCTACTTGAGTTCGATGCACCGAAAGATGCAGAGCTCACGCTGACA
TACAATAAGTTCCGCACTATTGAAGAAGCAAATGCTTTTGAAATGGACCCAAAGCTGACG
CTGAAAGATGCAAGCGGCAAAGATGTTGAGTTTTCAATGGTTCAACTTCGCAAAGGCGGC
CTACAAGGGTTCCGCGACTATGAACGTGAAGTGGCTGATTACAACAAAGCAATGAACACG
CAATCGACGAAAGCAAGCATCGCGGCGTCTCCGGCTGTCACTAAGACATTGAAAGAGTCC
TTCAGTGATCTAAGCCGTCAAGAGCAACAAGAATTCATGCAGTGGGCGATGCAGAATCTA
AAATAATCGGCATTCGTAACTTTCTTTTGCGATAGCTTTTCTGTTGTTCTAAGCGTTTTG
TCGCTATAAATAAGAGGGCAGTACCTTAATCGGTGCTGCCCTGTTTGTATTTCTGGCGTT
AAACCACACGGAAGGATTGTAGAATCGACTTACGATGGTAAAATGTCGCCACTTTTATCC
TTGATATTACAACGAGAGCCCTCTCGTTGCTCATTACCCCTAAGGAACTCTGATGACGGT
TAAAACTCGTTTTGCTCCTAGCCCAACTGGCTACCTACACGTTGGTGGTGCGCGTACTGC
ACTTTACTCTTGGCTATACGCTAAAAACCAAGGTGGTGAATTCGTTCTACGTATCGAAGA
TACTGACCTTGAGCGTAACTCTCAGGAAGCGGTTGATGCGATCCTAGAAGGCATGGAATG
GCTAGGTCTTGAGTGGAACGAAGGTCCTTACTTCCAAACTCAACGTTTTGATCGTTACAA
CGAGATGGTTGATAAGCTTCTAGAAGAAGACAAAGCATACAAATGTTACGCATCTAAAGA
GCTGCTAGACGAAGTTCGTGCAGAGCAAGAAGCAAACAAAGAAATGCCTCGTTACGATGC
TAACCATCCAAAGATCAAAGCGGCAAACGAAGCGGCAAAAGATGGCGATCCATGTGTTAT
CCGTTTCCGTAACCCGAAAGAAGGCAGCGTAGTATTTGATGACCAAATCCGTGGCCGTAT
CGAAATCAGCAACACACAAATGGATGATCTGATCATCCGTCGTACTGACGGTTCGCCAAC
GTACAACTTCTGTGTAGTGGTTGACGACTGGGATATGGGCATCACTCACGTAGTGCGCGG
TGAAGACCACATCAACAACACGCCTCGTCAGATCAACATCTACGAAGCACTAGGTGCGCC
AGTACCAACATTCGCACACTGTGCAATGATCCTAGGTGATGACGGTGCGAAACTGTCTAA
GCGTCACGGCGCTGTATCAGTAATGCAATACCGCGATATGGGTTACCTACCTGCAGCACT
AAACAACTATCTAGTGCGTCTTGGTTGGTCTCATGGTGATCAAGAGATCTTTACTCAAGA
AGAAATGATCAACCTATTTAGCCTAAACGCAGTATCTAAGTCAGCGTCAGCATTCAACAC
TGACAAACTGCAATGGTTGAACAACCACTACATCAAGAATTCAGATCCAGCGTACGTTGC
ACAGCACCTACAATGGCACCTAGATCAACAAAAACTAGACGTAACAAACGGCCCAGCTAT
CACTGAAGTGATCAAGCTAGTGGGTGAGCGTTGCAACACGCTAGTTGAGCTAGCTGAGCA
AATCCGTTACTTCTACGAAGACTTCGCTGAGTTTGAAGCGGGCGCGGCGAAGAAACACCT
ACGCGGCGTTGCTAAAGAGCCTCTAGAGCTTGCTCTAGCGAAAGCAGAAGCACTGACTGA
GTGGACGACAGCGAACATCAAAGATGGCGTTATCGCAGCAGTATGTGAAGAGCTAGAAAT
CGGCATGGGCAAAATCGGTATGCCACTGCGCGTAGCAGTAACAGGTGGCGGCCAGTCTCC
TTCTGTAGACGCAGTAATGGAACTGATTGGCAAAGAGCGCTGTGTTGCTCGCATCAAGAT
GGCGCTTGAGTTCATCGCTGAGCGTGAAGCAAACGCATAATTGCCTGAATAAATAGTCAA
AAGCCGCGATAAACTTCGCGGCTTTTTTGTATCTTACGCTAGGAAAACGGCCTAATTTCA
CCAAGGCCGGTTGTCCCTTGTGTATCTTTTATCATCAAGTTGCTCAAAAATTGATAAGTT
TTACTTATCCAAATATAACATTTGCAAATGCGTATTTGCTTGTTTCATACGAAATATCTC
TCTGAATTAAAAACACAATCCATAAAGTTCCCCATTTATCGTCTCATTAATGAGAAGTTA
ATTTGCTTTACCTATTCTTTTTCGAAATATCGCGCAAACGTTTGCGTCATTGTCATAGCT
CGCTTTAGAGTGCTCTAGATCACATTAAGTCATGCTTTTCGATGACATTAAATTGACAGT
TTTGGGATTTGTCTCGGGATTTCTTGGGGTTATAGTGCTCGCCGTCAGTGAGGGAGCGAT
ATGCACCACTGACCAGGAGGCATACCCAAGTGACTTTTATGCAAACAGTCGGAAGTTACT
TCGGTATCAAACTCAAAGGAACTGAATAAAAGAATTGAAATACAACGTCAGTCAGGCGGC
GCATTTCGTTACGAACAAGAGAACTTCTTTTAGAGGAATCAATAATGAAAAAACTAGCAG
CGGTAATTTCAGCTTCTTTACTTATGGCTTCAGCAGCACACGCAGAAGTATACGTGGGCG
GTAAGATGGGTAAGTCTTGGATGGAAGACGCTTGTGTAGCTGGTCAAGCTTGTGACAAAG
ATGGCTCTACTCTAGGTGCTTTTGTTGGTTACGAAATGAATGACTACTTCTCAGTAGAAG
CTGGTTTCGACAACCTAGGTGACTTCGACCAAACTTCTTTCGGTGGTCACGTAGAAGCAA
TCACTCTTGCTCCTAAGTTCAGCCTACCAATCACAGAAGACATCGCACTTTACGGTAAAG
TGGGTGGTGCTTACCTAATGATGAACGACGGTAAAGATGACTACTCTTACCTAGGTGCAG
CTGGTCTTGAATTCAACATCAGCGAAAACGTAACAGCACGTGCGGAATACCAAACAATCA
CTGACATCAGCAACGATTCAGTGAAAGCAATGGGCAACTCTGCAACTCTAGGTGTTGCAT
TCAAGTTCGGCGGTAACGACGAAGTTGTTGTTGAAGAAGAGCCAGTAGTTGAAGAAGTGG
TTGTAGAAGAAGTTGCTCCAGTAGTAGTAACTAAGACTTTCGAAACTCAAACAATCGGTA
CTGGTAGCTTCGCGCTAAACAGCACTACTCTTAAACCAGAGAGCGCTGCAAAACTAGACG
ACCTAGTAGCATTCCTAAACGAGTACCCACAAGCGAACGTTGACGTAATTGGTTACACAG
ATACTTCAGGCCCAGCAGCTTACAACCAAAAAGTTTCTGAGAAGCGTGCTGAATCTGTAG
CTAACGCTCTTGTAGAAAAAGGCATCGACGCAGATCGCATTCACGCTCGTGGCGAAGGTG
AAAACAACCCAATCGCTTCAAACGAGACTCGTGAAGGCCGTGAACAAAACCGTCGCGTAG
AAGTTGTTGTTCCTGAGTTCGAATACCAAGTTCAGCAATAAGCTCCTATCTGACCGTTAG
AAGCCTTAAGCGCTGAATGCCCCAAAGAGTTCGCTCTTTGGGGCTTTTTTACATCTGAAT
TTAGATGTTTCAAAAAAGAATCAACACTGATGCTATTTACAGTTTTGTATTTTATTACTT
TAATTATCTATGAGTTTTGCTTACCCTTTTAGCTATTAATAGAATTATTAGTTAGCACTA
TGTCTAAGAGCAATTTAATTACAAATACTGGACACCGCTTCATTTCGAAAGGCAAGACAG
CCTTTAAGATTCATATCCACACACCGGAAGATACTGTTTTGCATCGTTCCGTTGGATTTG
TGCGCATTGGAGAAAAGAGAGGTCTTAAGAAGGCCATCAAACTGCGTAATGAGCTCGGGC
GTGAGATGTGGGGGAAGTTTTGGCGGAGACTATTGAAAGACCCGTACTTAATGACGCGTT
TACCACACAGTGTGGAGCCTAAGATAGTCCACAAACCAAATCCGACGTTGGATGATCCAG
ACAACCGTGACACTTGTTACATTGCAAAGTGGCGTGAGTTTAATGACGCCGGCGAATACA
AGTACAAAACGGTCGTGCGGTCTATCAACAAGTACGGCAAGCTTGCGGCTTATATGCAAA
CCAAAAAAGCCTTGCTTGATGCACACAAAGATAACCTCGAAATCTTGACCTTTATGGGGC
GTCTCAACAGCATCGACCTCAAATAGCGATGCGGTTAGCTTCTCTTGTTTTCCTTTCTCT
GATCAGTAGACATAAAAAAGCCTTAGCTTAAATAAACTAAGCTAAGGCGATGAATGGCGC
CCCCAGTAGGATTCGAACCTACGACCTGTCCCTTAGGAGGGGACTGCGCTATCCAGCTGT
GCCATGGGGGCGTAATCAAATAAGATGCGTAGCCTATGATATTCAAAAGCAGGCATATCG
CAAAGCTTTATACGCGTTGCTAAAGCATCTTGTTCATTACGTCGCCAATTTGCACACTAG
AGGCAAGGTTTGGCTGTTCAATAGTCAGCTCCGCTTCGTGTTCGTAAACACGAGTCACTC
TTAGGGTAATATCGCTCTGGGAGACCTTATTACGCGGCAAGCCGTTTTGGTCGATGAAAG
ACGCTGTGTGCCACAATTGCAGCTGGTCACCCTCTTGTACGCCGTGCATGCGGCCAAGAT
CCATGGTTACAGTATTGCCAAATACAGCCACGACTTCTGGCAGCGTAATTTTACAAGACA
GCTCTGATTCTAAATCCAACATAATGTTGCGGCTAACGCGCAGCATCATCTCACCGTAAG
TTGATGCCCAGAAACGAGCACTGCGAGTATCGACTTGGCTGGTTTTAGCAAATGGCCAAC
GCGCCACTTCGCGGTAGTTCTTGTGGTAAACCTCGTGGCCTGTCTTTCCGTCGAAGACTT
TCATCTCCATCGCAAACTGGCGGTTGATAACATCATCTTTAAGCAGTTTGGCATCGATCG
TGGCGGTCAAATCGGTAATGACGCCGCCGATGATGTATTGCGCGCCATTGTCTTGCGCGA
TCATCTTAGTGCGCTCTGGGTAATTAGCACTGATGGAGTAATCGGTAGTGCCAACAGACA
CAAAACTGCGTGAGGTTTGATCAAGCTGACGATTGACCACATGGCTAAAATCATCACCAA
CATTGTAAATTTGGCCCATGACCGCTTGTTGAGGAGAAGCGACGTCGATGTTGCCGACTA
AGATCGTCTTTTTGTATTGATCCACGTGGCAACCCGTTGCCGATGGATAAATGTCCACTC
GGATCCTCATTTCCACCTTGCCGCTGCGTTTACGCTCTGATTCGACCAGGATGTAACGCA
CTTCATGGTTGGTGAATTGGTACTCTTTGCGGTTTTCTTCCAGCAATGGCATCAAGTTAC
TGATGCTGCCAATGTCTGCGCCCGAAAAGTTGACAGCCTTGAAGAGCGCATCTTCCAACG
CATGCAGCCTTGCCGCTTCTTCAGAAGAAACGATAGTGGCAACGCCTGTCACTTCATACC
AAGATGCCGCCGCACGAAATGGCGTCATCAATATAAAAGTGATTGATATTAGGCTAAAAA
ATAATTTTTTCATTGTTAGTAACCGTTCGGGTATAAATATTGCTTTACCAATTTCAGTGA
AGTTTGGTGGGCTTTTCTTTCGTTCGACAAACAGAAGAAAAGCAAAGACTGTTCCAAGAT
TACGTTTTATTGAAATGAAGTCGCAAAAGAGCAGTAACACCTAAGATTATCTGGAGAATC
AAACCATGAAAAGATGGCTTGTTGCCGCATCGATGATGACGCTTTTAACATCGTGCGCGT
ACTCACCAATTTACAATGGTAAAGAACCGTATTCTGGCAGCCAATTCATGCTGATGGACA
GTCCACGTCATACGATGGACTATTTCATTGAGAGCATGACGGAAGAGCTGATGGTTTCGA
ACGTTGCAGTATCGTCGCGTACACCGATTGCGATTACTTCTTTTGTCGATCTGCAAAACA
TGGATGCAACCAACTGGCTTGGTAACTCGGTATCGGAAGGATTTATTCATCAATTCCAAC
GCCGTGGTTTTAAAGTCGTGGATTTCAAAACCACAGGTTCAATCCAAGTGACTCAGCAAG
GCGATTTTGCACTGAGCCGTGATTGGCAAGATCTGGCACAAGAGCAAGAGATCCAGTACG
TGCTGACAGGCACTATGCTTCGCCAAGAAGGTGGTGTGCTCGTGAATGCTCGTGTTGTAG
GCATGCAGAGCCGCATCGTGGTTGCAACGGCGCAAGGTTTCTTACCTGCGGATCGTATTG
GCCGTGATTTGGATACGCTGAACAGCATCCGCACCCAAGATGGCGTGCTTATTCGCTCTG
ACCCTACTATTCGTCAGCCATACACTGTGATTCTCCGCCCGTAGGAAACTAGCATGAAGA
AGTTATTATTTATTATCGCAACATTGGTGCTGGTGGGATGTCAGCCTCTACAACAGATGC
GCCAAGATGAGATTTTGTTGGCGGTGGGTTATGCAAGCGTGAGTGAGCAAACTGGCCGTA
CTGTAGAAGAGAAACGTGTTCGTGCAATGCGTGCGTCTAAGATTGATGCCTACCGTGAAC
TTGCTGAGCAAGTATATGGTATGCGAGTGAGTGGGCGTGCAGAGCTTGCTGATCAACGTC
TAGGCATTGAAAGCACATCGGGCGCGGTCGATGGCGTTATTCGAGGTGCAGAAGTGGTAC
GTAGTTACTTAGTAGAAGACAGCTATGTGACAGAGTTGCGTTTGGATATCCGTAAGATGG
ATAAACTGCGTGACTACGGTGAAGTACAACAGGTGCCTGAGAAGCGTCAGCAGACCTTGT
TCTAATACAACTTCACAAACAGATAATCTATTTGAGCGACAGGTTGGCAACAATCGGTCG
CTTTTTTATACGTGTGAGTTTTATACGTATGAGCTTTGTACGCGAGAGTTTTATGCGCGT
TAGGTTTGGCTATGTTTTGAGGAATAGAGTTACTGGTTAAAAGACAAAGTCGATAGAGCT
GCCGTGGGATGAACTCAAAGAGTTAGGCTTTAATGTTGGTGCCTAGAGTAGAAATGGTGT
GCGTTTTGCCACCGGCATTGTAGGTCATGCCGACCTTACCGTGGGTACGCTGAAGCATGT
TGTTAAGTTTATTGAAACTGGATTGAGCACGATTGAGCGATTCACCGTTCATTTGGTTTA
CTTGCTGACAATCGAGAATGATAGATTGGATCTGTGCGACAACCTGACTTAGGTTTGCAT
CTTCGGTAAGTTGATTGACGTGCGGGTGAGAGGCGATTCGCTGGTCAGTTGTTCTTAATT
GACCAATGAGTGTCATCTTTTCTTTGGCAAGTTTCTCGATCTCAGTAGATACACGTGCGC
TGATCGCCTGTGTTTCTTGACGTAACACACCAGAAAGTGCTTTTGCATTTTCTAGCTGGA
AGTTAACAAGATCGACTAATGCTGCCATGAATTCTTACCTTGGGCCTAAGTCAGTTAGCT
TTTGCCTTGCAATTCGTTTTCAAACTTGATCATGTTGTCCGCCAGTTTCTCTGGGTCAAC
TTTGTATGAACCGTTTGCAATTGCTTCTTTGATTGCCGCCACTTTTGCGCTGTCATAAGC
CGGAGAAGCTGCCATATCCTTCTGGAGTTTGCTGACTGCTTTGCCTTGTTGGCTTAGTGA
TACCGCGTCTTGTTGTGCTGGCGCTTTTTTCGATTCTATAGTGCTGGTTGCACCAGAATC
CGTTCGTGCAGGTGCGCGACTGGTTGTCGTCATCATCTGACCTGAACGTATATTATCTAT
ACCTGCCATGTTTCAACCTTAAACTCGTATCGTAATACTGGTATCCAGACTATCGACCAA
GGGCAAAATAACTTTAGTGATTTTTTGCATTTTTATTGATCGATTTGCCGTACACCAACC
AACCCTAGAAGGTGATGGTGATTTCCGCAATGCCTGTCACAATTCCTTCTATTATACGTT
GGGACTTATCATTTTTCACTCTTACTTGATCTCCAGCGGATCCATCCTGTAATGCCGTGC
CCTGCGTGGTGATCGTCATACCAGATTTTACTGCTTTGATCGTGACTTTCTCATTGCGGC
ATACCACGCAGACATCATTGCGTTCTACAACATCGCCAAGGCGAACGTTACGTTTTAGTT
TTGAACCGATCACTTGATCCATATTGCTAAAACCATCTTTACGAAAACGCTGTAATTCGA
TCATCGAAGTCGTCACATCAGAAGCGCTGATGATCTCACCACGGCCGAGTTGACGTGTTG
AAACGATCATCGGAACCGATGCTGAGATCCTCACAGGAACATAAACCTTCCAGTCATCGA
TGGGGCATTCTACCAATACGTTGATGTTACTGCGTGTGCTACTGGTTGAAGATGCAGATG
TATCAAGGGGCTCTGGGCAATCGGTGGCTTTGATACGTGGATCAATATTTGCCGCATTGA
CGGACAAATTTCCTCCCGCTGGCTGCTCTACCGTGCTAAGAATGTGCTGCTCGGCGGCGG
TTCGGATTTGCTCGATCTGACTTTCCGTTGCTGAATGAACAAAAAAGCTAAACATACTGA
GCAAAATGCCGATAGACTTAGCGTACTTTGTAAATAACGCTCTACATATTGTCATAGTAA
ATGGTGTTGAATTCATATTATGATACGCCATACTGTTTCTCTGGTATTATGCCTGCCAGT
CGTAGAGTATCATTTAAAAACAAAAAGTTTGAGATGGAGATGAGCATATGACGGGGATTC
TTGACTCGGTGAATCAGCGTACGCAACTCGTCGGCCAAAACCGATTGGAACTACTCACTT
TTCGGTTGATGGGACGACAGCGCTACGGCATTAACGTATTCAAAGTAAAAGAAGTACTAC
AGTGCCCTAAGCTGACTTCGATGCCAAACCTACACCCGCTAGTGAAAGGTGTCGCTCATA
TCCGTGGCCATACCGTGTCAGTGATTGACTTAAGTTTGGCAATCGGTGGCCGTCCAACGA
CAGACATCGATAAGTGTTTTGTTGTGATTGCTGAGTTCAACCGTACTATCCAAGCGTTTT
TGGTGTCTTCGGTTGAGCGCATTATTAACATGCATTGGGAAGCGATTTTGCCGCCACCTG
ATGGTGCTGGTAAAGCGCACTACCTAACAGCGGTAACAAACATCGACAACGAGCTAGTAG
AAATTCTGGACGTTGAGAAAATTTTGGCAGAGATTGCACCAGTAGACGAAACCATGGATT
CAAGCATCGGCGAAGAGATCGCAGTTGCTGAACAAGAGAAGCCAATCGTGCGTCGCGTAT
TGATCGCAGATGACTCGACGGTAGCGCGTAAACAGGTTGAGCGTGCAATTACTTCAATCG
GTTTTGAAGTTGTCTCTGTGAAAGATGGTAAAGAAGCGTACAATAAGCTGCTTGAAATGG
CACAAGAAGGTAGCATCTACGATCAGATCTCTTTGGTCATTTCAGATATCGAAATGCCAG
AGATGGATGGCTACACACTAACGGCCGAAATTCGCCGAAATGCAGATTTGAAGAACCTTT
ATGTTATCCTGCACTCCTCATTGAGTGGCGTCTTCAACCAAGCGATGGTTGAGCGCGTAG
GTGCTAACACCTTCATTGCGAAATTTAACCCAGATGAATTGGGTAACGCGGTTAAATCTG
CATTAACACAATAAAAGAGACATTAATGACTGCTATTACAATCAGTGATCAAGAGTATCG
TGACTTTAGCCGTTTTCTAGAATCACAATGTGGCATCGTATTAGGTGACAGTAAGCAATA
CCTAGTGCGCAGCCGACTGAGCCCGCTTGTGACAAAGTTCAAGCTGGCGTCGCTGTCGGA
TTTGCTACGTGATGTCGTGACAGGCCGCAATCGTGAACTACGCATTGCCGCTGTTGATGC
GATGACGACTAACGAAACATTGTGGTTCCGAGATACTTATCCGTTCACGGTATTAGCTGA
CAAACTGTTGCCGGAGATGGCGGCAAACAAGCGACCAATCAAAATTTGGTCGGCTGCGAG
CTCTTCAGGCCAAGAACCTTACTCAATGGCAATGACCATTCTGGAAACGCAGCAGCGTAA
GCCAGGTTTATTGCCAAGCGTGTCGATCACCGCGACGGATATTTCAGCAAGTATGTTGGA
TATGTGCCGTGCGGGTGTTTACGATAATCTTGCCTTAGGTCGTGGTCTTTCACCTGAGCG
TCGTCGCACCTTCTTTGAAGATGCAGGCGATGGTCGCATGAAAGTAAAAGACAACGTAAA
ACGCCTAGTGAACTTCCGTCCACAAAATTTGATGGAGAGCTACGCGTTAATGGGTAAGTT
CGACATCATTTTCTGTCGTAACGTACTGATTTACTTCTCACCAGAGATGAAGTCGAAAGT
ACTGAACCAAATGGCAAACAGCCTAAACCCGGGCGGTTACCTACTGCTGGGTGCGTCGGA
ATCACTGACGGGTTTGACAGACAAATTTGAGATGGTGCGCTGCAACCCAGGTATTATTTA
CAAGTTAAAGTAGCGACAAGCTAAAATAGCGGACTCTTTTAACCACTTCAAAAGCCTGAC
CTTTGTGTCAGGCTTTTCTTTTTTCTCCCGCTTTTCTCCCACCTTTCTCGTTTCATTCTT
GCTTCCTTTTTCTCCCTCTTCGCTGTAACAGCCAGCGTCATTTTTGCCTATGGGCAGGCT
TCGGGTGTATATTTTTTAGTGAGCCGAGCTGATTACTTGGTTCGATATGACATTTCATCA
ATCACTTTGGCTTGCTTATTGCAATCCATTACCTCGATAACTGAAGCGGCAAAACGGCAT
GTTCTATTTTTGGCACGCTAATTGCTTTTTAGTTATTAATAACGGTCAGTTCTTAATGTA
GAGGCAAACATGGCTATATCTTTTGACAATGCACTAGGCATCCACCAGTACACGGTGGGC
GTACGTGAGCGCAATGCGGAGGTGATTTCCACCAACATCGCGCAAGCTAACACGCCTGGC
TACAAATCAAGAGGTTTAGATTTTGCTAAGGAATTGCAGGCGGCAACATCTGGGGCAAGC
ATTGGTCTTAGCCGCACAGATGGTCGGCACATTCCTGCCACTACGACGTTGGTCGGGGAC
AAACTATATCGTCTTCCTACGCAACCAGATACGGGCGATGGCAACACGGTAGATTTGGAT
TTAGAGCGTAACTTGTTTATGCAAAACCAAATCAGACACCAAGCATCACTCGACTTTCTA
GGCAGCAAATTCAAGAACTTAACCAAAGCAATCAAAGGGGAATAATTTAGATGAGCTTAT
TTAACGTTTTCAATGTGACAGGTTCCGCAATGAGCGCTGAATCCGTTCGTCTGAATACTA
CCTCAAGCAACTTGGCGAACGCCGACAGTGTCAGCAGCTCTGCGAAAGACACTTACAAAG
CGCGTCATGCTGTGTTTGGTGCTGAGTTAAGCAACGCCATGCGTGGCGGTGATACGGTGC
CAGTGAAAGTGATGGGTATTGTAGAAAGCGATAAACCGCTGAATGCGGAGTACAACCCAG
ACCATCCCCTTGCAAACGACGAAGGCTACATCTACAAGCCTAACGTGAATGTAATGGAAG
AAATGGCAAACATGATTTCGGCATCTCGCGCATACCAAACCAATGTGCAAGTAGCTGATT
CTAGTAAACAAATGCTGCTGCGTACGCTGCAGATGGGTCAATAAGGATAAGGAGGTAGCG
TATGGCCGGAATTAACAACGTTGGTCAAAGCGGCTTGTCCTATATCGACCAGCTTAAGAG
CCTACAAGAGAACAAGAAGACTGAAGAGAGCACAGGTAAGCAGGACCTGAAACAGGAAGA
CTTCCTATCTTTGCTCACTAAGCAATTGTCTCAACAGGATCCTTTTAAGCCGGTAGGTAA
TGACCAGATGATTGCGCAAATGGCGTCATTTGCGACCGTAGATGGTATCGGCAAGATGAA
CTCTCAGTTCGAGAGTTTGAACTCGTCAATGACATCAAACCAAGCGTTACAAGCTTCCTC
TTTGGTTGGTCGTGACGTATTGGTCCCAGGTGCGGCGGGTGTAAAGCAAGACAATGCAAC
AATGGCGGCAATGGTTAAGCTTGCACAACCTCTCGACAACCTGTTTGTTCGAGTGGAAAA
CGAAGCGGGCCAATTGGTGCGTACTTTTGAGGTAGGTGCGAAACCAGCCGGCGACACTCG
TGTGCTTTGGGACGGTAATGATGAAAACGGAAATCCAATGCCTGCTGGCAAATACAATGT
GAAAGCGTCTGGCTTGGTAGATGGGGAGTCGCAAGAATTCCCAGTGTCTACTTACGCGAA
CGTGAACAGTGTATTGCTAGGTAAGGGCGACGGAAACGTATTACTCAATCTGGCAGGTTT
TGAATCGCCAGTTCGACTTGCAGAAGTATTGGAAGTCGGCAAAGCGTAATTCAATAGCGC
GTCAGGTTAGGAGATTTTGGAATGTCATATGTATCTTTAAGCGGTTTGTCCTCCGCTCAA
CTGGATTTGAACACCACCAGTAACAACATTGCGAACGCCAACACGTACGGCTTTAAAGAG
TCTCGTGCGGAATTCAGCGATGTGTACTCAAACTCTTTGTTCACTAACGCAAAAACCACT
CCGGGTGGCGGTGCGCAAGCGAACCAAGTGGCGCAACAGTTCCACGAAGGTTCAAGCATT
TACACCAACAACCCAATGGATTTGCGTGTATCGGGTACGGGTTTCTTCGCGGTAGCGAAA
GATCGCCTTATCCCACAACAAAATGAAATGACACGTAACGGTGCGTTCCATTTGAACAAA
GAAAACTACATGGTAACAGCGAACGATGAGTTCCTACTTGGTTACCAAGTAAACCCTGAG
TCTGGTGAGGTATCGTCTTACGAGCCACAACCAATCAATATCCCTGCAGAATTTGGTAAG
CCAAAGCAAACAGCGAACATTGAAGTGGGTGTGAACTTACCGGCTAATGGTGATTTGAAA
GATCCGACTCAGTTTGATTTCTCAGATCCAGATACATACAACCGTTCGACTTCTTCAACG
ATTTATGACTCGATGGGTCAGTCTTACAAGCTAACGACTTACTACTTGAAAGACCAAACT
CAGCCGAACACGTGGCAAACTTACTACACAGTGACAGACAAAGGCGGCGAGAAGCCATTG
AACGTTGCTAACGGTGATGCTGCAACGCCAACGGGTCACGTTGGTCACACGATGAAGTTC
AACAACGATGGTACGTTGGCAAGCCTAAACAACGGTCAGCCAATCACATCGGTAGCGTTG
GGCGATCCTGCGACAAACACTAACCCAGTGGATTTAAACGGTGCGGATCCTGCGCAAACA
CTTAACTTTGGTTTAGGCTCAGCGACTCAGTTTGCTGCACCATTTGAACTGACTAAGTTC
GATGAAGATGGCGCGACAACGGGCTTCCTGACTAAAGTAGACTTTGATGAAAACGGCAGC
GTATTGGGTACTTACTCAAACGGTGAAAACGTAACATTGGGTCGTGTGGCGCTAGTGCGT
GTTCCAAACGAGCAAGGTCTGGATAAGAAAGGCGGCACTCAATGGGATTCAACTCAGTTC
TCTGGTGACAAGATCTGGGGTGAATCAAACAAAGGCTCTTTCGGTACTATCAACAACGGT
ATGCTAGAGCAATCAAACATTGATATGACTCAGGAGCTGGTGGATCTGATCTCTGCTCAG
CGTAACTTCCAAGCGAACTCACGTGCGCTAGAAGTACACAACCAGCTACAACAAAATATC
CTGCAGATTCGTTAGAGCTCTCGTTAGTTAGCTCTATCATCTGCTTAGTCAAACGCTGCG
TGCAGTTGCCGTATCGTTTGATGACATCATGACATTCATCTGGTGCTCAACCTGAAAATA
CCTCAGTTCAGGTTGGGCATGCTTTGATCTCTGGCTTGCCGCTGTTGCCGCTAGGCGGAT
CAAAACATTGCCTCTCTCTTGGCTGATTCATCCTGAATTGCCATCTGAAAACCCTTAATT
TATATTCAAGCTTTTGATTAATAACATTATTTTAATGTTGGCATAACTATTGCTTTTACT
CCCTTGTACAGAGAACTTTTGGAGTAATTTATGGATCGCGCACTGTTTCTCGCAATGAGC
GGCGCCAAGCAAAATATGCAGGCCCTGCAATTGCGTGCCAACAACCTGGCAAACGTGAGT
ACAACTGGCTTCCGTGCTGATTTAGCACAAGCTCGCTCTATGCAAGCTTATGGTGAAGGT
TTGCCTTCACGTGTATTTAGCATGACGGAACGTCCAGGACATAACTTTGCGCAAGGTAGT
GTGATCACAACCGGTCGTGACCTAGATATTACGGTAGAAGGCAGCGGCTGGATTTCTGTT
ATGGACCAAACTGGCAAAGAAGGTTTGACTCGTAACGGTAACCTAAAAGTGGATCAAAAC
GGCTTGCTAACGAATGCAAGCGGTCATGTGGTGTTGGGCGAAAACGATGCGCCAATCACC
TTGCCAATCCCAGTCTCCAAAATCGAAATCGGTCGTGACGGCACCATCTCTGTACTGCCT
CAAGGTGCGCCAGCTGAAGAATTAGAAGTGGTTGATCGTATCAAGCTTGTACGCACAGAC
GATCAAAACTTGTTTAAAGATACCAATGGCTTATTCCGCCATAAAACTCCAAACCAGCCT
TACGAAGCAGACGGCTCTATCAGCATCCAAACCGGTGCGATTGAAGGTAGTAACGTGAAT
GCCGTAGGTGAAATGACCGCTCTGATTGACCTTCAACGTCAGTTTGAAATGCAGGTCAAA
ATGATGAGCACCGCTGAAGAGATGGATAAGTCTTCAGATTCATTGCTTCGTATGAGTTAA
CAGAGTTAGAGGTTCACAATGCATCCAGCACTATGGGTAAGTAAAACAGGTCTAGACGCC
CAACAGACCAACATCGCAACAATTTCGAACAACTTGGCGAACGCCTCAACCGTAGGTTAC
AAAAAGAGCCGTGCGGTATTTGAAGATTTGTTCTACCAAAACATCAACCAGCCAGGCGGC
CAATCTTCTCAGAACACGGAACTGCCAAGTGGTTTGATGCTGGGTGCCGGCTCTAAAGTG
GTTGCGACGCAAAAAGTGCACACGCACGGTAACGCGCAAACCACCACTAACGCACTCGAT
ATGATGGTGGAAGGCGATGGCTTCTTCCAAGTGACTTTGCCAGACGGCAACATCGGTTAC
ACCCGTAATGGTCAGTTCACGTTGGATGGTGAAGGTACGTTAGTGACTTCTGGCTCTGGT
TACCCAGTAGAGCCGGAAATTGTGATTCCTGAAGATGCAATTTCTATCACGGTTGGTACA
GACGGTGAAGTCTCTGTGCGTATTCGTGGTGAGCAAAACAACGTTGTAGTTGGTCAGCTA
ACCATTACTGATTTTGTAAACCCTGGTGGTCTTGAGCCAATCGGTCAGAACCTTTACCTA
CCAACTGGCGCAAGTGGTGACCCACAAGAAGGTGTCCCTGGTCTTGATGGTTTGGGCGAA
ATTCGTCAATCCATGCTGGAAGCGTCTAACGTGAACGTGACGGAAGAGCTGGTCAACATG
ATCGAAGCTCAACGCGTGTACGAAATGAACTCAAAAGTAATCTCATCTGTCGACAAGATG
ATGAGCTTCGTCAACCAGCAGTTGTAATCACTAAGATCGGGATTTAGGGAGCCAATGATG
AAACGTATTTGTCTACTTGCACTTATCACGACCATGTCTGGTTGTGCGATGCTAGAGCCG
ATTGAAACCGACGAAGTCAGCCAAGCGACAACGGTGGTGGATGCGGTTGAAGGCGATAAG
TCGAAAGAAGAGAGCAGCGGCATCATTGATACTTTGCGCGGCAGAACCGATCCGGTGGCA
GGCGATCCGGCATGGGCACCGATTCACCCTAAACAAAAACCAGAGCACTATGCGGCAGCA
ACGGGCTCTTTGTTTAGCACCGAGCACATTACCGACCTATACGACGATTCTAAACCACGT
GGCATCGGTGACATCATTACCGTAACACTCGACGAAACGACTCGTGCTACTAAGAGTGCC
AACGCCGACCTATCAAAAACCAACGATGCGAAGATGGAACCTCTGTCTGTCGGTGGTCAA
GAGCTGCAAATTGGCGGTAAATACAACTTCTCGTACGATCTGAACAACACCAACACCTTT
GCAGGCGACTCTTCGGCTAAGCAAAGCAACAGCATCAGCGGTTACATCACGGTAGAAGTC
ATTGAGGTGCTGGCAAACGGCAACCTAGTGATCCGTGGTGAGAAGTGGATGACGCTGAAT
ACGGGTGATGAGTACATTCGTCTAAGTGGCACAATTCGCCCTGATGACATCAATTTTGAC
AATACTATTGCGTCAAATCGCGTATCTAACGCAAGAATCCAATACTCTGGCACGGGCTCA
CCACAAGATATGCAAGAGCCAGGTTTCTTGGCACGATTCTTTAATGTAGCCCTGTAAGAC
GTCGAAATGACGGCAAATTGACTGCAAGAGATTGAGTAAGCATGAAAAGAATCCTATTAG
CACTGTTGAGCGTTGCGCTATTTGCAACCACAGCCCAAGCTGCACGTATCAAAGACGTCG
CGCAAGTGGCAGGTGTGCGTAGCAACCAACTTGTGGGTTATGGCTTGGTTTCAGGCTTAC
CGGGTACGGGTGAATCAAACCCGTTTACAGAACAAAGCTTCGCGGCAATGCTGCAAAACT
TCGGCATTCAAATGCCGCCGGGTACCAAACCAAAAATTAAGAACGTTGCCGCAGTTATGG
TAACGGCAACATTGCCGCCATTTTCAAAACCGGGTCAGCAAGTGGACGTCACCGTCTCTT
CGATCGGCAGTGCAAAAAGCTTGCGTGGTGGCACCTTGCTACAAACCTTCCTAAAAGGTC
TAGACGGCCAAGTGTACGCTGTCGCGCAAGGTAACTTAGTCGTGAGCGGTTTCAGTGCAG
AAGGTGCTGATGGCTCTAAAATCGTGGGCAACAACCCAACGGTTGGTCTTATTTCAAGCG
GCGCAACCGTAGAGCGTGAAATTCCAAACCCATTCGGACGTGGTGACTACATCACCTTCA
ATCTGCTTGATTCTGACTTTACCACTGCACAGCGTATGGCGGATGCGGTAAACAACTTCC
TTGGTCCTCAAATGGCTAGTGCGGTTGACGCGACGTCTGTTCGTGTCCGTGCTCCACGTG
ATGTGAGCCAACGTGTTGCCTTCTTATCGGCAATCGAAAACCTAGAGTTCGACCCTGCAG
ATGGCGCGGCGAAAATTATTGTGAACTCTCGTACCGGTACGATTGTGGTCGGCAAGCATG
TTCGCCTGAAACCTGCGGCAGTGACGCACGGTGGTATGACGGTAGCGATCAAAGAAAACC
TCAATGTGAGCCAACCAAACGGCTTCTCTGGTGGCCAAACTGTGGTTGTGCCGGACTCTG
ATATCGAAGTGAATGAAGAGAAAGGCAAGATGTTCAAGTTCGAACCGGGTTTGACACTAG
ATGACCTAGTCCGTGCAGTGAATGAAGTCGGTGCAGCTCCGTCGGATTTGATGGCGATTC
TGCAAGCATTGAAACAAGCTGGTGCCATTGAAGGCCAGCTGATCATCATCTAATCGATTA
GGAGAGACATCATGGTTAACAATCCTAACGATATCGGTTTTATTCATGACATCAGTTCCC
TTGATACACTTCGTCAGAAAGCGGTGAAAGAGGGCAAAGATGGTGAGCATGAAGCATTGC
AAGCGGCCGCTCGCCAGTTTGAATCGATCTTTACTTCGATGATGTTGAAGTCGATGCGCG
AAGCGAACGAAGGCTTTGAGTCGAATTTGATGAACAGCCAAAACGAGAAGTTCTACCGTC
AAATGCTGGATGAGCAAATGGCGAGTAACTTAAGTGCATCGGGTTCGATGGGCTTGGCTG
ACATGATTGTTAAGCAGTTGACGGTTGGGCAAGGCGACGACAAGGCTGAAACAGCCATGC
GCGATGCAGCAAACAATGCTGTGGAATACCGTCGTGTTGATCCGAAGAAAGCACGTGAAA
TAGAGCAGCGCTTGATTGAGTCAGGTCAGCTATCACGACCGGGCTCAGAGCCATCACGTT
TTGATTCGCCAGAGTCTTTTGTTAACTCGATGAAGCCATACGCAGACCGTGCAGCAAAAG
CCTTGGGTGTTGAACCTTCATTGCTATTGGCTCAAGCCGCGCTAGAAACAGGCTGGGGGC
AAAAAGTCGTTAAGAACGCAAGTGGCAGCAGCAACAACCTGTTTAACATTAAAGCTGACC
GTAGTTGGCAGGGTGATAAAGTGACGACTCAAACGCTAGAGTTCCACGATAACACGCCTG
TGAAAGAGACGGCTGCATTCCGTTCTTACTCGAACTACCAAGACAGTTTTAACGACTACG
TTCGCTTCTTGAATGAGAACCCGCGCTACGAGACTGCTCTTCAACAAGGCGGTGATTCTG
AATCCTTTATTCGTGGAATTCACAGCGCAGGGTACGCAACTGATCCAAGCTACGCAGACA
AAGTACTGCAGGTAAAACAAAAAATCGAGAGTATGTAATTCAATCCGATTACGGATGCTT
GATAGACATTTTGAGAAGGCTTGCCACAGTGCAAGCCTTTCTTTTTTCGTGCTTTCTCTT
TCTTTCCTAAACTGGCACACCTTTTGCTAATTGCTAACTAGGTGATCGGTCAATACCGAT
TTTATTTCGTTTTTGGGGGCATGTATGGCGTCAGATTTGTTGAATGTAGGTACACAAAGT
GTGCTTACCGCTCAGCGACAGTTGAACACGACTGGTCATAACATTTCTAATGCGAATACA
GAGGGTTACAGTCGTCAGTCTGTTATCCAAGGCACCAACGATCCGCGTCAATTTGGTGGG
TCAACTTACGGCATGGGCGTGCATGTGGAAAATGTTCGCCGCTCTTGGGATGAGTTTGCC
GTTAAAGAACTAAACCTTTCCACGACGAATTACGCCAGTAAGCTTGATAACGAGAAGAAC
CTTGATCTGCTCTCAAGCATGTTGTCTTCAGTGGCATCGAAAAAAATCCCAGAAAACATG
AACGAATGGTTTGATGCGGTAAAAACCATGGCGGATACCCCAAATGACATGGGGGCGCGC
AAAGTCGTGTTGGAAAAAGCCAAATTGCTCAGCGATACCCTAAACGAATTCCATGAAACT
GTACGTCAGCAATCCGATGTGGCCAATAAATCACTGGATATGGGCATTGAACGCGTGAAC
CAACTTGCTGTTGAGATCCGCGATGTTCATCGATTGATGATGCGTACTCCTGGTCCTCAT
AACGACCTGATGGACCAACATGAGAAACTGATCAAAGAGCTTTCTGAATACACCAAGGTG
ACGGTAACGCCACGTAAAAATTCGGAAGGTTTTAATGTCCATATCGGTAATGGACACACT
CTTGTTTCGGGAACAGAGGCCAGCCAATTGAAGATGATTGATGGCTCACCAGATGTTCAC
CAACGTCGCCTTGCTATGGTTGAAGGTGGTGGCATTAAAGCCATCAAATCAGATGATATT
GACGGCAAAATTGGCGCGTTACTTAAGATGCGTGATGAGCACATTCCACAAGTGATGGAT
GAGCTTGGCCGCTTAGCGACGGCGTTTTCTAGTGAGGTAAACCACCTGCAATCGCAAGGC
TTGGATCACTACGGTAATGTGGGTGACCCATTGTTTACCGATGTGAACTCAGAGCGACTA
GCGAAATCCCGTGTCGTTGCAGGCCCTCAATCGACGGCTGATATGGCGGTTTACATCAAT
GATATTAGCGCGCTGAAAGGTGGCGAATACTCATTACGCTACGATGGCGACAGCTACGCC
GTGACTAAGCCAAATGGTGAAACCGTTAAGCTTAATACTGATGCTGGTAATGCGCTCTAC
ATCGACGGAATGCGGGTTGAAGTGCGTAGCGAGCCTAAAGTCGGAGAGCATGTGTTGCTT
CGTCCTACCCGTAGTAGCGCAGCGCAAATGAAAGTTGAAACCACTGATCCAAAAGCCATT
GCAGCGCAAAGTTATGAAGCGTCGACGACCTTTGCTCAAGGTAATGCCAAATTTGAAATC
GTTGATGCGGGTGACTTACGTGAATTTGAAGTGGTTGTCTCTCCAACCGGCGACCAATTT
GCGGTAACCGATACCAAAGGTAACGTGATCATGGCGCCCCAGCCATATCCACCGACCGGA
CCGGTTTCGGTCAGTTTACCGAGCAATCATCCCGCTTATAAAAACGGCGGGGCGACAGTA
TTTGAGTTAAGTGCGGGCGCATTAGCGAACGATAAATTTACCGCGAACCTAGTGCCATCT
GAAGGTGACAACGGCAACTTGCGCAAGATGCAAAACATCCAAACCGACAAGAAGATGAAC
GGCAATGAATCGACGATCATGAGCTTGTACTTCAACTTGAACACCGATGTGGGTTTGAAA
ACGTCGACCGCAAGTCGACTCGCCGATGTTGCTCAGTTAGAGAGTGAGGCGGCACAAGAG
CGCGTGGCATCGATATCGGGGGTAAACCTCGATGAAGAAGCGGCAAACATGATGAAGTTC
CAACAGGCGTATATGGCCTCTTCTCGTGTGATGCAGGCAGCCAATGACACCTTCAACACC
ATCTTGCAGTTGCGATAAAGGAGGCCTTAGATGTTAACGCGAATTTCTAGCTTCCATAAC
TACCAGTCAGTGCAGAACGACCTGCGCCGTCAGGAAAACAAAGTTCACCATAATCAGGAG
CAGCTTGCTTCTGGTAAACAGTTGACCAAGCCGAGTGATGATCCACTTGCGACGCACTAT
ATTCAGAGTATTGGTCAACAAGAAGAGCAGTTAAAACAATACCTTGATGCCATTGTTCTG
GTTCGTAACCGACTAGAAAACCAAGAAGTGGTGATTGCCAACGCTGAGCAATTTACTGAT
GAGTCGAAACGCATCTCGATGGAAATGATCAACGGTGCGTTTTCTCCGGAAGACCGTGCG
GCGAAAAAGCGCGAACTGGAAGAGATTGCAAACAACTTCTTGGCGTTAGTGAATACGCAA
GACGAATCGGGCAACTACGTGTTTGCTGGTACGAAGCCAAAATCGCAGCCTTTCTTTCGT
GATTACGATGGCAGCGTGGTTTATACCGGTGACGATTACCAACGCAAGATGAAGATCGCC
AGCAACATTGAGCTCGGTATCAACTATCCGGGTAATCATCTGTTTTCGGAGATCCCAAAC
CCGTTTGGTGATTTCGAGCCGCAATACGATTTACAAGAAGGCTCTGAGCTGTTGCTTGGT
CAAGCAACGAGTGCGTCAGAAGATAACTCAAACTACAAAGTCACCTTTGTGGACATGAGT
AACGGCAAGTTTGGTTACCAATTGGAAAAAGATGGCAGCATCGTACAAGTCGATGACTAC
TCGCCAATTGACGGCATCCAGTATGAAGGCATCAACATTCAGCTGAAAGGACAAGTTTCC
GCTGGGGATAGCATTACGCTAGAGCCGCGCCAAACCTTCAGTGTTTTTGATGCATTCAAA
GAAACCATGCAGTGGTCGGAAAGCTCAGTATCTGACGCGTCGGCGACAGCAAAGCTGCAT
CAAATGACGGAAGAATTTCAAGCGGCGTTTGTTCACATGAACAAAGTCAGAACCGACTTG
GGTGCTAAGTTGAGCACGCTCGATATTCAAGAGCAAAACCACGAAGATTTTAATTTGTCT
CTGGCGAAAGCGAAGAGCAATTTTGAGGACTTGGATTACTCCAAGGCAGTGATTGAGTTC
AGTGAGAACTCACGTGCGTTGCAAGCCTCACAACAGGCATTTGGTAAAACCAAAGACCTG
ACGTTGTTTAACTATATTTGATGCGCCTACCGTTTATGCGGTGAGCTCGGTACTTCAACC
GTTCGATTTTAATGCCTTATGTGCCAAGCCTTAAGTGCGAGAAATCAACGAAAAATACCG
AGTAATGCGATCCGAGCGGCATGATTTGACCGAAAGCGGCAATCAGACCAACGGTAATCT
AGGCGGCAATAAAGAAACTGCGATTCGGCAACACAACAAAATATGAGTAAGGCAAGGCTC
TTGCCCCGTATGCCCTATAACTTGTTGTTTATTTGTTCATTATTAAAAGAGCAAATAGTT
TGAAACAAGTTGGCACACAAATTGTATTGATGTTGTCAGAACAGACTTACGAGATTCTAA
ACCCTGCCATAGGGCAGATTTAGCAAGTAATTTTTTACGGTCAGTGCTTATCCAAATGAG
AGTAAAGCTGGCCGCTTCGCAAAAGCTTGCGAACTCAACAGGAGAGCAAAATGGCTGTAA
CAGTTAGTACTAACGTCTCCGCGATGACCGCGCAGCGTTATTTAAACAAGGCGAGCAACG
AGCTAAACACCTCGATGGAACGTCTATCATCTGGTCACAAGATTAACAGTGCAAAAGACG
ATGCAGCAGGTCTGCAGATCTCTAACCGTCTAACCGCACAGTCTCGTGGTCTTGATGTGG
CAATGCGCAACGCGAATGACGGTATCTCTATTGCCCAAACGGCAGAAGGGGCGATGAACG
AAGCGACGTCAGTCATGCAGCGTATGCGTGACTTGGCGATTCAATCTTCAAACGGTACTA
ACTCTCCAGCAGAGCGTCAAGCGATCAACGAAGAATCATCTGCGTTGACGGATGAACTAA
ACCGTATCGCAGAAACAACATCATTTGGTGGTCGTCGTCTATTGAACGGTTCGTTCGGTG
AAGCGGCATTCCAAATCGGTTCAAGCTCTGGTGAAGCGATGATCATGGCGTTAACGAGCA
TCCGTGCGGATGACCAGCGTATGGGCGGTGTGACTTTCTTCTCTGAGAACGGCAAAGACA
AAGATTGGGGCGTGGATCCAACTAAAGCGGATCTAAAAATCACGCTGCCAGGCATGGGTG
AAGACGAAGACGGCAACCCTGACGATCTAGAAATCAATATCAACGCAAAAACAGGCGATG
ATATTGAAGAGTTGGCAACGTACATCAACGGCCAATCTGATATGATCAATGCATCGGTGA
GTGAAGACGGCAAACTACAAGTGTTTGTTGCGCACCCGAACGTTCAAGGCGAGATTTCAA
TCTCTGGTGGTCTAGCATCGGATCTAGGTCTAAGTGATGAAGCGGTACGTACATCAGTGC
AAGATATCGATATGACAACCGTGCAAGGTTCTCAGAACGCGATTTCTGTACTGGATTCAG
CGCTTAAGTATGTTGATTCACAACGTGCTGACCTTGGTGCGAAACAGAACCGTCTAAGCC
ACAGCATCAATAACTTGGCAAACATCCAAGAAAACGTTGATGCATCGAACAGCCGAATTA
AAGATACGGACTTTGCGAAAGAAACGACGCAAATGACCAAAGCTCAAATTTTGCAACAAG
CAGGTACTTCGATTCTTGCTCAAGCGAAACAGTTGCCAAACTCTGCGATGTCACTATTGC
AGTAGTTTACCTAGCCTGTATTCAATACATTCAGACGTGGATGGGAATGCAGGCTTATGG
CAAGCAACTTTATAATAGAATGTGCGGCTCTCTCATCTCTCACCTGCCAATCATTTTCAA
TGTAAAGTTGCACCCGGTGTGCCGGTTATGTGTTCATTTCTCTTGATCTCCACATAGGCT
CTGGCTACCAACCTAGCCCCAGTTCTCTCAAAGGAAAAGGGGCTTTTTCTTTTCTATCTC
CCAGATAAAACATTCCTTTCTTTCATCTAACTCACTGCTTTCTAGATATTTCTGGTTGTT
CTTTGCTCAATTTAGAGCGCTCGGCTTAAGCTGCAGAAACTTGAGGCTTTTTTTCTACTT
TTCTCTCATTTTTCTAGCCAAATCTCGCAAATTCATTTTTTTTGATTTTTTTCTAAAGCT
TCTGAAATCCGAGTCGTTAATAGAAGTAACTTTGAGAGAACTACTTGGTTTTCCGAGACG
TCGGAAACCGCTACATCGGAAAATCAATTGGAGAAATCACCATGGCAGTGAATGTAAACA
CAAACGTATCAGCGATGACCGCTCAGCGTTACCTAAACAACGCAAACTCAGCACAACAAA
CTTCTATGGAGCGTTTGTCTTCAGGTTTCAAAATCAACAGCGCGAAAGACGACGCTGCAG
GTCTTCAAATCTCGAACCGCTTGAACGTACAAAGCCGTGGCCTGGATGTGGCTGTTCGTA
ACGCGAACGACGGTATCTCTATTGCACAAACTGCTGAAGGTGCAATGAACGAGACAACTA
ACATCCTGCAACGTATGCGTGACCTATCTCTTCAATCTGCGAACGGCTCTAACTCAAAAT
CTGAGCGTGTTGCGATTCAAGAAGAAGTAACGGCACTAAACGACGAACTAAACCGTATCG
CTGAAACGACATCTTTCGGTGGTAACCGCCTACTTAACGGTACTTACGGCACTCAGTCTT
TCCAAATCGGTGCGGACAACGGTGAAGCAGTAATGCTTAACCTAAAAGACATGCGCTCAG
ACAACAAAATGATGGGCGGCGTGAGCTACCAAGCTGACAACGGTAAAGACAAAAACTGGA
ACGTTGAAGCTGGCAAAAACGACCTGAAAATCAGCCTGACTGACAGCTTTGGTCAAGAGC
AAGAAATCAACATCAGCGCGAAAGCGGGTGACGATATCGAAGAGCTAGCGACGTACATCA
ATGGTCAGACTGACCTAGTAAAAGCGTCAGTAGACCAAGACGGTAAGCTGCAAGTTTTCG
CTGGTAACAACAAAGTAGAAGGCGACGTAGAATTCTCTGGCGGCCTATCTGGCGAGCTAG
GTCTAAGCGACGGTAAGAAAGTAACGGTTGATACTATCGACGTAACATCAGTAGGTGGCG
CACAAGAATCTGTGGCTATCATTGATGCAGCATTGAAATACGTAGACAGCCACCGTGCAG
AGCTAGGTGCTTTCCAAAACCGTTTCAACCACGCAATCAGCAACTTGGATAACATCAACG
AGAACGTGAACGCGTCGAAGAGCCGTATCAAAGATACAGACTTCGCGAAAGAAACGACTC
AAATGACCAAGTCACAAATTCTATCGCAAGCGTCAAGCTCAATCCTTGCGCAAGCGAAAC
AAGCGCCTAACTCAGCGCTAAGCCTACTAGGTTAATCAACCTAATACGACGCGATACAAA
AGCCAGGCTCACCCCTGGCTTTTTGCTTATTCAAATCACGCATTAGGTACACCGAATAGG
GCAGGTGACAAGGAGTTCGTATCGATTAGATGGTCTCTTTAAATACCAATGTCACTGCGA
TGATGACGCAGCGACACCTCAGTCATGCGGCTGAGCAAAACATAGAGTCTCAGCGAAACC
TCACCTCGGGTTATCGGATTAATTCCGCCAGTGATGACGCTGCAGGGCTGCAAATCTCCA
ATACTCTTAATGTTCAAACTAGAGGGCTTGATGTCGCCTTGAGAAATGCGCACGATGCGT
ATTCAGTGGCACAAACTGCAGAAGGCGCTTTGCATGAGAGCAGTGATATATTGCAACGCT
TGCGCTCTCTGGGGCTGCAAGCGGCAAACGGCAGTAATGACTCAAGTGATAGGCAAAGTA
TTCAATACGAGGTCGTAGCGCTGCAAGATGAGCTTGATCGTGTCGCGATCACGACGACAT
TTGCAGATAAAAACCTGTTTGATGGTTCTTACGGCTCGCAAAGCTTCCATATTGGTGCGA
ATGCCAACTCTATCTCTCTGACACTGCGAAATATGCGCAGTCACATCCCGGAGATGGGAG
GACAGCATTATGTTGGTGATGCGGTCGATAAAGATTGGCGAGTCACTAAAGATAATCAAA
CCCTTAAATTTGAATACCAAGACAGTAAAGGGCAAACCCAAACAGAATCTATTGGGCTCA
AGCTAGGAGATCGCATCGAGCAAGTTGCTACTTATATCAATGCGCAGCAATCGATAGTGA
GTGCCTCAGTGACTGAAAACAATGAACTGCAATTCTTTGCCTCGACGCTGAATGCACCTG
AAGGTGTAACGTTAGAGGGCAGTTTAGCGGATGAGCTTGACGTTAGTGCTGGTGGTTTAG
TCACAATGGACGACATCGATATGTCGACTGTTGGCGGGGCACAGCTTTCAATTGGAGTGA
TTGACGCGGCAATTAAGTATGTTGATTCGCATCGAAGTGAAATAGGTGGCTTCCAAAACC
GGGTTAGTGGCACGATGGATAACCTTAATACGGTGAACCGTAGTGTGACCGAATCAAAAG
GGCGGATACGCGATACGGATTTTGCTCGAGAATCGACGGAGATGGTGCGTTCGCAAGTGT
TGCAAGACGCGACTACCGCATTGTTAGCCCAAGCGAAGCAGAGACCGACCTCGGCACTTG
GCTTGCTCAGTTAAATGGGTTGCAGCGATGAACATCGCTCAGGAACAAAAGTTTTCAGGT
AATAAAAAACGCTGCCAATGGCAGCGTTTTTTCGTGTTGGGCTAAGTAAAAATTACTTAG
TTACACGTAGAACTGGAGTTTCACCAACAGTAACAGAACCAGAAAGCTTGTTCAGCTCTT
TGATTTCGTCCATGTTAGAGATAACAACTGGAGTTAGCGTTGATTTCGCTTTCTCTTCTA
GAAGAGCTAGGTCGAATTCAATTACAGTGTCGCCAGCTTTAACAGTTTGACCTTCTTCAG
CGATACGCTTGAAGCCTTCGCCTTTAAGTTCAACAGTATCGATACCGAAGTGAACGAAAA
GCTCAACACCGTCGTCAGACTCGATAGAGAACGCGTGGTTCGTTTCGAAGATCTTACCGA
TAGTACCGTTTACAGGAGCTACCATTTTGTTACCAGCAGGTTTGATAGCAATACCATCAC
CAACGATTTTCTCAGCGAAAACAACATCTGGCACATCTTCGATGTTCACGATCTCACCAG
AAAGTGGTGCGATGATTTCGATTGCACCTGCGTCAGCGCTGTCGTCAGATACTAGCTTCT
TAAGTTTGTCAAACAGACCCATTGTGTCATGCTCCTAACGTTTTATTTAATTCTGTCGAA
TTATAGTATACCAATCTTTCGAGATAGACGACTTTTTTTAACCGCCTATCTCATTGGAAT
TAGTTGATTATTGAGTTTTCTCTGCAATGAACTTTTCTACAACTGCTTCGATTTCTGCTG
CTGTTGGTAGAGAAAGTGCTTCTTCAGCCATTGCTTTCACTTCTGCGAAGTTAGAGTTAC
GGATAACTTTCTTCACTTTAGGGATAGAGATACCGCTCATTGAGAACTCGTCTAGACCCA
TACCTAGAAGTAGAAGTGTTGCACGCTCATCACCTGCTAGCTCACCACACATACCAGTCC
ACTTACCTTCAGCGTGAGAAGCGTCGATAACTTGCTTGATCACAGTAAGTACAGCTGGTG
ATAGTGGGTTGTATAGGTGAGAAATCATCTCGTTACCACGGTCAACCGCTAGTGTGTACT
GAGTTAGGTCGTTTGTACCGATAGAGAAGAAAGCAACTTCCTTCGCTAGGTGGTGTGCGA
TAGCTGCTGCAGCTGGAGTCTCAACCATTACACCGATTTCGATGTTTTCGTCGAATGCAT
GACCTTCAGCGCGTAGTTCTGCTTTGTACTCTTCGATCGCTTTCTTAAGCTCACGGATTT
CTTCAACAGAGATGATCATTGGGAACATGATACGTAGTTTACCGTGTGCAGATGCACGTA
GGATACCACGTAGTTGGTCACGTAGGATTTCACGACGATCCAAGCTGATACGTACTGCAC
GCCAGCCTAGGAACGGGTTCATCTCTTTTGGAAGATCCATGTATGGAAGATCTTTGTCGC
CGCCGATGTCCATAGTACGGATGATCACAGACTCACCATTCATTGCTTCCGCAACTTCTT
TGTAAGCTTGGTATTGCTCTTCTTCAGTTGGAAGTGCATCACGGTCCATGAACAGGAATT
CAGTACGGTACAGACCAACACCTTCGCCACCGTTACGGATGATACCGTCACAGTCTTTAA
CTGTACCGATGTTACCGCAAACTTCTACGCGGTGACCGTCAGTTGTTTCTGCGTGTAGGT
CTTTAAGCTTCGCTAGCTCTTCTTTTTCAGCAAGGAATGCAGCTTTAACTGCTTTCGCTT
CTTCTAGTTCAGCTTCTGAAGGGTTGATAACGATCTTGTTGTTCATCGCATCAAGAATCA
GCATGTCGCCGTTCTTAACTTGCTTAGTGATGTCGTTAGTACCAACGATAGCTGGAAGCT
CAAGAGAGCGAGCCATGATTGAAGTGTGAGAAGTACGACCGCCGATGTCACAAGCGAAAC
CAAGAACGTAATCTAGGTTGATTTGTGCAGTTTCAGATGGCGTTAGGTCGTAAGCCACTA
GGATAACTTCTTCATTGATGTCGCTTAGCGAAACAATGTTGATGCCTAGAGCGTTCTTAA
CGAAACGAGAACCGATGTCACGGATGTCAGTTGCACGTTCTTTCAGATATTCGTCGTCTA
GCGACTCAAGAGCACATGCTTGCTCTTCGATAACTGAATGAATTGCGTGGTCCGCAGACA
TTTTGTCGTTTTTGATAAGTGCTAGGATTTCTTCTTCTAGCTCTTCGTCTTCAAGAAGCA
TGATGTGACCTTCAAAGATCGCTTCTTTTTCTTCGCCAAACGTTTCAAGCGCTTTTTGCT
TGATAGTTTCTAGTTGAGCAGAAGATTTGTTACGAGCGTCAAAGAAACGTGCAACTTCTG
CTTCTACTTGATCATCAGAAATAGTGTTTGTGTTTAGGACAATTTCATCTTCTTGAAGTA
GTAGTGCTTTACCGATTGCAATACCTGGAGATGCTAGGATGCCTGAAATCATAGCCTTAC
CTTAAGTTGGTCAACTTTATAAAACGGGAGAATAATGGGTGCGCTAACGAATAGTATTAG
CTTAGTTTTGAGCCTATTTCCAACGAAGCCATTTTGCTTTCACAAAATGGCTTCTGAAAT
AGGAGACCGAATTAGTGTAGTTGGTCCATTAGAGCAACTAGGTGGTCAACTGCTTGCTGA
GCTTGTGGGCCTTCAGCTGAGATAGTAACTAGAGTACCTTTTACTAGGCCTAGTGTTTGT
AGCTTGAATAGGCTCTTAGCGCTAGCGCTTTTACCGTTAGAAGTCACAGTGATGTCCGCG
TCGAATGCTTTAGCTTCTTTAACGAACTGTGCAGCTGGACGAGTGTGAAGACCGTTTTCT
GCTGTGATTTCTACTTGCTTCTCGTACATGTGATATACCCCAATAAATGTATTTTTTTGT
TAGTTTGTGACTGAGTTTTAGCTTAACTGCTTTACACCTTGTGCGCTAGCACGGGAGAGT
TCAAAGCGTGTCAGAACTGATACTAGTCAAAAGTTTGGTGATTGCGCAACTGTTTGCGTG
CGTAATCACTCTGAAACCTTTTTGGTTTAGATTCTTTATTTTGAACCTAAAAATAAAACA
CCCTGATATTACCAAAGGTGGGGCAGGGATCAACAAAAAAGCCCCTGAACGGGGCTTTTT
TAAACGAAAAATTGATTTGACCACATATTACTGTTGGTTCTCTTTCTCGGTAAAGATACC
GGCAAATAGTGCCGTACTTAGGTAACGTTCACCAGAGCTTGGAAGAACCGTCACAATCGT
TTTTCCTTCAAATTCAGGTAGTTCTGCAAGGCGGTTTGCTGCTACGACTGCTGCACCTGA
AGAAATACCCGCTAGGATACCTTCTTCTTCCATTAGGCGACGAGCCATCTCAATCGCTTC
TTCAGAAGTTACTTGCTCAACACGGTCTAGAAGTTCCAAATCTAAGTTACCAGGGATGAA
ACCAGCGCCGATACCTTGGATTTTGTGAGGAGCAGGTTGGATTTCTTCACCTGCTAGCGC
TTGCGCAATCACTGGTGATTCTGCTGGCTCTACCGCCACAGAAGTGATGGCTTTGCCTTT
TTCACCTTTGATGTAACGGCTTGTACCAGTGATAGTACCGCCCGTACCAACACCTGCTAC
GAATACGTCGATTTCACCGTCTGTTGCTTCCCAAATTTCAGGACCCGTTGTCTTCTCATG
AATCTCTGGGTTTGCAGGGTTGTTGAACTGTTGTAGAAGAAGGTATTTGTCTGGGTTGCT
TGCTACGATTTCTTCGGCTTTCGCAATCGCGCCTTTCATGCCTTTTGCAGCTTCTGTTAG
TTCTAAGTTTGCACCTAGTGCTTTAAGAAGTTTACGACGCTCAAGGCTCATTGATTCAGG
CATCGTCAGTGTTAGCTTGTAACCGCGAGCTGCTGCTACGAATGCAAGCGCAACACCCGT
ATTACCACTGGTTGGCTCTACTAGCTCAACGCCTGGCTTGAGCGTGCCTGCTTTTTCAGC
TTCCCAAATCATGTTTGCACCAATACGGCACTTAACGCTGAAGCTTGGGTTGCGCGCTTC
GATTTTCGCTAGAACTTTACCCTTGCTCACTTTGTTTAGGCGAACTAGGGGAGTATTACC
AATGGTAAGAGAGTTGTCTTCGTAGATCTTGCTCATAGTGATGTTCCTTCATTACACGTT
TTGTGAATATGGATAGAAGAATATGCGGTATAAAAAAAAGGGAAAAGGATTAAAAAGTTA
TATCTTATGAGGTTGGTCAAGAAATCCACAAAATAACTGAGGAGGCACATTCGTCCTCCT
CAATTGGTTTAAAAAGCCACCTATTATTGATGCTTGAATTCGGTTACCCACATCGCGGTT
GCGCCACAGACTGCAACAGGCATAACGATAAGGTTGAGAATTGGGATAGTCGTGAATACA
GAAACCAACACACCAAACCCATAGGCCTTACCTTGCTTTTGTTTCAATTTGTAACGCATG
TCGTTGAAAGGGACTTTGTGATTATCAAATGGATAGTCACAATATTGAATCGCTAACATC
CATGCGGTGAAGATAAACCATAGAAAAGGTCCAACGGTTTGACCTAATGCTGGGATGAGC
AAGAGTAAAAACAGGCCTATCGCTTTTGGTAACACGTACAGTAGTTTGCGCCATTCACGG
GCCATCACGCGAGGTACATCCTTGATAAGTGCCGCAAAGCCGTCGTCATTGACCTTTTGT
CCTGTAAGAGACTCTTCTACTTTCTCTGCCAACAAGCCATTAAAAGGCGCAGCGATAAAG
TTGGCTAATGTACTAAAGAAGTAGGAGAACGTGGCCAGAATGGTCAACACCAATATCGGC
CATAAGATGTAGGTGAGCCAAGAGAGGAACTCTGGCAGCTTACCAATCCAATTCTCGATC
CAAACATCAAGATGGGAAAATAAATAGAAGATAGCGCCACCAACAAGCAAAATGTTGGCA
AGCAGCGGCAAGACGACAAAACGTCGGATCTCTGGGGAGAGAGCTATTTGAATTCCGTAT
AGGAAGTAACCGAATCCGGTTCTAGGCTGATTATTCGACTTCATATCCATTTTGTTTCTT
GTAAGTGAAAACTCATTGTACCTGTGGATGCTTTTCTTTCAATGCCCTAACAATTTGGGT
CTTGTAAAGTGGAATCGTGGCAAGAATCACAACAAAAAGCGGAACTTCTTGCATTAAGTT
GTTCTAAACCTACATATAGTTTTGGTAAAGTAAAAGCATCATTCGGATTTATTGCACTTG
GGTTACTGCTCAAGGATGTGCGAGTAGTAAGAACAAGTAGATTGAGAGTAAATAATGCAG
GAATTGCGATTCGTACTCATTGTTGTTGGCGCATTAGCCATCGCCGCATTGCTATTTCAT
GGTTTGTGGACAAGCAAAAAAGAAGGCAAAGCGAAATTTGGTAACAAGCCGCTTGGTAAG
TTGGACGTTGACCAAGAGGATAAAGACTCCCTAGATCAAGAGCGTGAAATCGCTCCTGCT
CCAGAAGACGATTTCGAAATCATCCGCAAAGATCGTAAAGAGCCTGACTTTGGGATGGAA
AGTTCTTTCGACAATAAATTTGCCTCTGATCCACTGATCGATGATGTTCTTGATGTTAGA
GAAAAAGAACACAAAGAAGAGCGCGAAATCCCTGCTTTTGTCGCAACGAAGAAAACCGAA
GACGAACTAGAGCCTGTTCTGCAAGAGCCAGCACAGTCGTCGGTTGTTGAAGAAGAAATT
ATTGAACCAGTCTTTGAAGCTCCTGAAGTACCAGAAGCGCCAGTTATGCCAGAAGTCGAG
GCGACACCGGTAATGGCTGAAGAAGTGATTGAAGAGCCAAAACCAGAACCTGAAATGCAA
GTGATTGTGTTGAACGTTCATTGCGCTGGCGATGAGCCTTTCATCGGCACTAAGCTGTTC
GATAGCATGCAGCAAAATGGATTGATTTACGGTGAGATGAATATCTTCCATCGTCATGTT
GATTTATCAGGCAATGGCAAAGTGCTATTTAGCGTGGCCAACATGATGCACCCAGGTACG
CTAGAACACGGTGACCCAGCTGAATTCAGTACTAAAGGTATTTCGTTCTTTATGACGCTA
CCTTGTTATGGCGAAGCAGACCAAAACTTCAACCTTATGCTGCGTATTGCACAACAAATC
GCTGACGATATGGGCGGTAACGTTTTGGATGATCAACGTAACTTGATGACACCAGATCGA
TTGGCCTCATATCGACGTCAAATAGTTGAGTTTAATGCTGCTAGCGCATAACCTTAACAC
CAAATAATGATAGGGCTCCGTTAGGAGCCCTTTTTCTTAGATTCCCAACCTCATTGAACA
ATATACACGGGGCTTTAATATGTCTGAATCAGTACTTCAGCGACTAGAAGAATTAAAAGA
GTCGTTGCATTACCACGCTGTTCGTTACTACGTGGAAGATAACCCAGAGATTCCAGACGC
AGAATACGACCGTATGATGCGTGAACTATTGGATATTGAAGCCGAGCACCCAGAGTTGGT
GACTGTTGACTCTCCAAGCCAACGTGTTGGTGGTCAGCCTCTGTCTGAATTCAGCCAAGT
CACTCACGAAGTGCCAATGCTGTCTTTGGACAACGCGTTTGATGATGCTGAACTGGATGG
TTTTCACAAACGTGCTCAAGACCGTGTCGTTGGCCATACCATTAAACAATACTGCTGCGA
GCCTAAGCTTGATGGCTTAGCTGTGAGCCTGCTGTATGAAAATGGCGTTTTGGTACAAGC
GGCAACGCGTGGCGACGGTACAACGGGTGAGAATATCACTGAAAACGTACGTACTATCAG
TGCCATCCCATTAAAGTTACAAGGTAAAGACTGGCCGACACGTCTAGAAGTGCGCGGTGA
AGTGTTTATGCCAAAAGCGGGTTTTGACAAACTTAACGAGAACGCACGAAAAAAAGGCGA
GAAAGTTTTTGTAAACCCACGTAACGCGGCAGCAGGTAGCCTACGCCAATTAGATTCCCG
TATCACGGCTTCACGCCCTCTAAGCTTTTATGCATACAGTGTTGGCGTTGTGGAGGGAGC
AACTCTTGCTAACAGTCACTACGAACGATTCTTACAAATCAAATCGTGGGGCTTGCCAAT
GTGTCCAGAAACCAAGCGTGTCGATAGCTTGGAAGAGGTTAAAGCGTACTACCAAGATAT
TCTTACTCGTCGTGAAGCTTTGGCTTACGAAATTGACGGTGTCGTTATCAAAGTGGACGA
CATTGCGATTCAAGAGCGTTTAGGTTTTGTCGCTCGTGCTCCTCGTTGGGCTATTGCCTA
CAAATTCCCGGCTCAGGAAGAAATCACCACACTGAATGAAGTTGAGTTCCAAGTTGGTCG
TACTGGCGCGATTACTCCAGTAGCCAAACTTGAACCAGTATTTGTTGGTGGTGTAACAGT
CTCTAACGCTACGCTTCATAACGCAGATGAGATTGAGCGTTTGCAAGTGATGGTCGGTGA
CCAAGTCGTGATTCGCCGTGCTGGTGACGTGATTCCACAAGTGGTGTCTGTTATCAAAGA
GCGCCGTCCTGAAACGGCTCGTGAAATCCTTTTCCCAGATGCTTGTCCGGTATGTGGCTC
TCACGTTGAGCGTATCGAAGGTGAAGCGGTAACACGTTGTACTGGCGGCTTAGTATGTCA
GGCACAACGTAAAGAAGCGTTAAAGCATTTTGTTTCCCGCAAAGCGTTAGACGTAGATGG
TCTGGGTGACAAGGTGATTGAACAGTTAGTGGATCGTGAGATGGTGGAAACACCTGCTGA
TCTATTTAAGCTTTCAGCGGGTGTCTTAACCGTACTAGAGCGTATGGGGCCTAAATCGGC
AACCAACGTTGTCAATGCGCTTGAGAAATCAAAACTCACTACATTGCCACGCTTTTTGTA
CTCACTCGGCATTCGTGAAGTAGGGGAGGCAACCGCAGCCAACCTAGCACAACACTTCAA
GAATCTGGATGTGATTCAGCAAGCGACAGAAGAGCAATTGATTGAAGTTCAGGACATTGG
TGTGATCGTGGCAAAACACATTACGACTTTCTTTGGCGAAGAGAAAAACCAAGCTGTTGT
TCGTGACTTGCTAGAACAAGGCATCAACTGGCCAGAGATTGCAGCACCACAAGAAGGTGT
TGAATTACCATTGGAAGGCAAGACGGTCGTATTAACTGGCACGCTATCTCAACTAGGTCG
CTCAGAAGCGAAAGAAGCATTACAGAACCTAGGTGCGAAAGTAACGGGTAGTGTATCGAA
GAAAACAGACATTCTGTTTGCTGGTGAGAACGCTGGTTCTAAGCTTGCAAAAGCGCAAGA
GCTCGGTATTGAGATTCAAACTGAGCAAGACTTGCTCAACTTGATGAATTAACTCCCCTC
AAAAAAGCTAAAAAACATATAAAAGCCCCAATTGCCAGTCGGTTGGGGCTTTTTCTTTGC
AATTAAAAAGTCACTCAATAACTGCCTAAATCTTCCTTTTCCTGATTTCAGTGATCCGGA
TCTCTCCTTCACTTATTCTTCTTTTATCGCTAAAAGTCTGCGATCAACTTCAAATTGAGC
TTTGTTGGCTCTTCCTAAGTTATTGTATTTTAAGTGTTTAGTGTGTTTGTGTGCCTTTGG
TGTTAAAAATAAGATCTGGATCAACAACTTATATGGAACTTTGGCGTTGGTCATATTTTT
TTAGAAAAAAAATAAGTTCCATTTGGATGTTTTTAGATGCGAAGTTAGTCTTAGAAGCGT
GGATACACGGTGTGTATGCAGGAACTAAAAAGAACCAATTTAGAAATATTGAGGTTCACT
CAGGAATTTACTTCTCTCCTTCGGCGGCCAACTTAAGGTGAGATAGAAAAATACAGCTAT
ATCCATTTTTAGGAGTTTTTTCCATGGACAAATTTTTTAAAGTATCTGCCCTTTCTGCGG
CAATGATGGGTGCAGTAGTTGCTGCTCCAGCAATGGCTGAAGATCCATTAGGTCCAGAGT
ACGCTGGCGCAGTTTCAGAGTTTTTCTCTGAGTCGACTATCAGCGGTAACCTTAACTTTT
GGATGCGTGCTCGTGACCGTGGCAATGTAGATGCAAATGGTAACGACACTAAAAAGGTAA
CGAACCTAGACCACGGTTCTATCTTTGCAAACCTAGGCTTCAACTCTGGCTATGTTGGCG
GTGTTGCTGGTCTTGATGTTGTTATCTACAGCACATTCGACATGTGGCAAAACGGTGGTG
CAGACCACGAAATGAACTTCTGGGGTGTAAACAACCCATACGATAAAGAAGCGAAAGACA
GCGCATGTTCTGATGTATGGACTGACTGTACAGACAACGGCGTTTCATTTGCTACTGCGG
CAGCGAAGTTCAAACTAGGTGATTCTGCTACTGCGAAACTTGGTTACTTCCAACCATCTG
TACCTAGCTCTCTAGGTGTTAACTGGTCATTCGCTCCAGGTACTTACCTAGGTGGTGAAG
TTGGCGGAAAAATCGGTGGTTTTGACCTAGGTTTGGTTGTTGCGACTGAATACAAAGCAC
CGTGGTTCAAAGAAACTTACGAATTCAGAACAACTAAGGGTGAAGACGCAGGTACACTTT
ACTCTGTAGGTGGTCGTTACACTCTAGACAACGGTATCTCTCTAGATGCAGCATACGGTG
GTCTATCTGATGGTGACCGTTGGAACGCTCACTTTAAAGTGAAAGGTACAACAGAAGGCG
GTCTATACTGGTCTCCTCAACTATACATCGTTGACGATAGCGAACAGTACGACAGCACTG
CATACCAGCTAGCACTTTTGACAAGCTTCTCTTCTGGTCAGTACTCATACCGTGCTGAAG
CGACATACACTGGCGCAGATTCTGGTGACCCAGCAAACGTTGGTAACATGTCTTACCGTC
TAACTAGCCAATACGGTGGTTCAAACGGTGCTTACGAAATCTGGTGGAACAACCGTTCTG
ACTTTAACCACGATGAAGAGCTAGCGGTATTTGGTTCTGTGTCTCGTGACTTCTCTGATA
TCGGTGGTAAAGGCTTTAGTGCTGGTCTAAGTGGTGCATACGGCTTCGGTTCATCTGCTC
AAGGTTACGATGACCTTAGCGAGTACGCATACAGCGTCTTTGCAAACTACGCAATCCAAG
CTGGCGCACTTAAAGATGCTCACATCAGCTTCTACTACACTAACTACTACAATGATACAA
ACGCTCCGAACTGGACAGGTTACACTAACTTGTTCCAAGATGAGGAAGATTTCAAGCTAG
TACTAGCAATTCCGTTCTCAGTTAAATAAGCGAACTGAATACACCATATAGTGTCTAAAA
AGCTGAGCATACGCTCAGCTTTTTTTGTCTCAGAGACCAAGGAGCTAACCATGAAGAAAG
CACTGATCATTCCATTTGTATTATTCTCCCTTCAAGCTTGCAGCACTGCCCCTAAAACTC
CAGCCGAGTATTGGTATGGGCAAGGTGAACGGTTTGGCTCAAATGGCTACCGCTACGACA
ACGATGTTTTAGCGAACTTAAAAGAGAGTGTTTCTTTTGACGAAGCATCCTACAAGGCGG
GCTATGAAGCAGGTAAAGCAGAGTACTGTGATCCTTTCAAAGCGTTTGAAAAAGGTATCC
AAGGTACTCGTTATACTGACCAATGTGCAGCTCAGCCTCAAGAAGTCATGATCAAAGCGG
AATGGCAAAGAGGGTGGGATGCATTTATCGGTGCTGACTTCTACAAGTTCTAAGTTTTTT
CATTTAATGGCCAACGAAGTTTATCCCTATAAAATAGATAAACTTCGTTAAAACCATTGA
TAATGTTAATTATTTAAATGTACCACCGTACATTGTGCATAATTCGCGTGGTAGGTGTTT
TACTGTACCATCACTAAATGTGCAATCTACGCCGGCACCGAATGCATGTCCCGCTGAGTT
TTGTGCTAAAGAAATTGGAGATGCAAAAATAAAGCACGCGATAAATAAAGCAGCAATCTT
TTTCATGGTGAATCCTCTCACTCATTAAATTTCCAGCTTAGGCTGAATAATTAATTGATC
TTTCAATTTAAAGTTAGAATTGTTTTATTTCTTTATCGTACCATTTTGATGTTGGCATAA
GACGATTGGCATATAATCGCTAGTCCCGTCTGGTAGATAGCATTGCACGTTGGGCCCTGT
AGCACTGTTACCGTTTGAGCCTGAGTAGGCAAACACGCTTGATGAAAACAACACCACAGC
GAACAACATCATTGTCTTTTTCATAGTACTTCCTCTTACTTACCTTAAAAAAATATAAGC
ACTTAATTGACATGCTTATGCGTTAAGTATGTATAGAGACCTAGAAAGATCAAAATTAAA
TTCAACAGTGTTTTATTTTTTAAAATAAATTTAGATTTTGAAAAAGGAATTATATTTTTC
TATGTGTCTGAATTATTTAATTTGAATAATTGAGTAAGAGTAGAAAAAGAGAGTATGCCG
ATAATATTTATATCACTTAATTTTTGTGGTTAATTTAAATAAGTGAATGAAATAAAAGAA
GTAGTTTGAATAGATATGAAATAGGGTGCTTTGCACCCTATTATTTTGACACAAGTCAGC
GAGAAACCGGTTTAATCTTAAGAATAATACCGTCAACGGCGATAATTTCGACTCGAGTTC
CGGCTGGTAAATCGTGTTCTGATTCAGCGGACCAAGTAGTATCTGCCACTCGTAAACGGT
TCATCCCCACCGTGAAGTCTTCATCTAATGTCACGATACTACCGACTAATTGCTTCTGCT
TTTGGTTAAGATCGCGCGCGCTGTCGCTCTTACGATCTTTCGACCATTGCTTTCTCCACC
ACAGCCACGTTGTCATCAAGCTGAAAGCGGCAAAAGCCAACCATTGCATCTGCCAACTGA
TGGGCAAGAAGGACAAAATGGTTCCGACGATAAGCGCTGATATGCCAAGCCATAAGAAAT
AGCCAGCAGTGCCGAGTAGCTCGATCGCTAGCAAAGCAAAGCCAAACGCAATCCAATGCC
AGAACGTAACGCCTTCCAATAGGCTAAATAAATCCATACGCAGACCTTAGTCTTTACTTT
GTTTGAACATCTCTGCGATACCAGCAACGGACCCCATGAGTCCAGTTGCTTCAATCGGTA
ACATGATAATTTTACCATTTTCTGCTTGGCCGATACTCTTCAATGCTTCAGTGTAGCCCT
GAGCAATAAAGTAGTTCACTGCTTTGACGTCGCCTTTAGCAATGGCTTCTGACACCATGT
AAGTTGCTTTTGCTTCCGCTTGCGCAGCACGTTCGCGGGCTTCTGCGTGTAAGATCGCAG
ATTGCTTTTCACCTTCCGCTTTTAAGATCTCTGATTGTTTTTGACCTTCAGCGCGTAAGA
TTTCAGCTTGGCGCACACCTTCAGCTTCTAAGATTTCTGCACGTTTATTACGTTCTGCTT
TCATCTGGGCATTCATCGCTGCAGTCAGATCTGCGGGTGGTTGAACGTCTTTAATCTCAA
TACGTGTCACTTTAACACCCCAAGGGTTAGTTGCTTGGTCAACAATAGAGAGAAGCTTGG
TGTTGATCATGTCACGTTGGCTGAGCATTTCGTCTAGCTCCATTGAACCTAGAACGGTAC
GGATGTTAGTCAACGTAAGGTTACGAATAGCATGCTCTAGGTCGTTTACTTCATAGGCTG
CTTTGGCTGCGTCGATAACTTGAACAAAGCCGACTGCGTCGATAACGACATTCGCATTAT
CTTTAGAAATGACTTCTTGAGCTGGAATGTCGAGAACTCGTTCCATCATATTGATCTTCT
GGCCGATTCTATCGACAAACGGAATGATTAAGTTCAAACCTGGTTTAAGAGTGTGGGTGT
AGCGCCCAAAGCGTTCAACTGTCCAGTTGTTGCCTTGAGGAACGGTTTTAATCGCAGACG
CGAGGAGGATGATGGCTAGAGCAACGAAAATACCGATGGTGATCAATGAGTCAATTGGCA
TGTGCTATTCCCTTAAGTGCATAGTATTGATTCATTTTTACTCATTTGGGCTTATGAAAC
AATCGTAGAAATGAGAGGTTTGATAAATTCCAGACAAAATAAAGGCCGGAAATTCCCAGC
CTTTATTCACTTTAATTTCAGATTGTTATTCTACGTCGAGTATTTACTTAGGATATTCAA
TCCAACTTGAACCATCTAACGAGACGTAGTACTTGCCATTTACTTCAATCACCGTTGAGC
CAGAGTTCTGCGCGACCACTTGTGTTTCTGGTAGGTTTCCTGCTAACTCATCCGGACTGA
AGGATTTCTTCTCATAAATGTTTTGCTCAAGAATATTCGATACCAATTGTGATAGCGCTA
AATAGCTTGATGGCGCTTTAACGTGCTTAGTATCACCTTGGCGTTGGATACCTTCGCCGA
AGACTTTAATTCCGACAGGAGTGTGAACGATCGTTGGTGCCGGAATCTCACGCATGCCTG
AAATCTGCATTCTATCTCCTCGCATACCAGCGCCATGCTCTGGCACCAAAGCAACAACGA
TATTGCGTTTGGAGGCTTTAAGCTCTTGGAAGAACGAATAAAGATCATCAAGAAGGTTCT
TTAGGCGTTTCTTGTAACTCACCATAGACGTTGTCGAATTGGCATTGATGATGCGGTTAC
CATCATGTAATGAAATGGTGTTATACAACGCAACCACTTTCTCATCATCGCTTTTGATTC
GTTGTTGCCACCAATCATCAAGCACCTGTTTGTCACGGAAGATTGACGAGCCATCAAATG
ATTTTTGATAAGGCTTGAACCCTTCTTGAGACATCAGGTTCGTTTTTAAATCGCCATCTT
TTTTGATCAGTTCTAAGAAGCTATCGAACACACCGTTGTGGTTCATCAGCAGATTTTCTT
TGAAGCCGAGATCTTTCAGGTTATCGAACAAGTAACATTGCTTTGGAGCAGGCTCGAACA
GTTTACTGTGTTCTTGCTGACCACAGCTCGCTCTCAGTAGTCTAACAACGGCAGGTCCGC
TGTAGGATGTCGCCGCGCTGAAATTATCAAACATGACATCAAACTCTTTGAACAATGGGT
GATCAGCCATACCAGCAATCTCAATGTCATCCCAAGCGACGGAGCAGATGCTCAAGAACA
GCAAATCAAACGGAGCATCTTGTGCACTATCAGGGCTGAACGACACACGTCGTGACGCTT
CTTTCGCAAAGAAATCTGCTGTCATACTGTTGAGTGACTCATCGTTGATTTCTGTGACTT
GAGGTTGTGTCGTTTCCGCCACTTCCGTAGTTGCTGGTGGCGCAGGCTGAGTTGTCTCAA
CGGTGACTGAACTCTGTGGCGTTTTTGGAATGCTGACGTAAATCATTGCGATGACAACGA
ATACAGAAACACGTAAAAACTTACTCAGGATGAAATACGCTGCGCACAAAGCAAACAACC
CAAGCAATGCTTGCACCGAGATGAAGCGTCCCATGAGTTCGACAAGATAGCTAAACTCAA
ACTGCATCAACTGACCCGCCTGAGCCCATAATCGCTCTAACGGAGGTAAGAAAGAGTCAT
AATGCAGTAGCCATGCAGCGATGATCACTGCGATAACATGCCGCAGGACATTCAATGCTC
TTACTGGCACGGGTAATAGAATAAAGAGCAAGAGCGCAAAGTTTTCTAACGGATGGAAAT
CGATGATCCCTTGGAGGAAGAGGGCAACTTTGGCAATAAAATAAATGTTCCACCAACCCA
ATCCAATTGTGAACTGAGCGGGCTGTTTAGAGTGTGAAGTCATCACTTAAGCTTCTTGTT
TTTGTTTACAGAAAGATCTTGTTCAAAGTACTGCGCGCGTTTTAAATATCTATTGTAGAG
TCGCTTGATCGCGTTTACTGCATCACGCAGAAAGTAGCCAAGGACTAATCCTACGCAAAG
GCTAATGCCTACGGTGAGCATAAAGTCATCAATGTTCATTTCTGCTCCTTAATGGCGATG
GCTTTTTTAACTGCGAACAAAGCAGGTACCTCGATCATAGGCTTTTTCGTTACCGCGAAA
ATCTGTTTCTCTGTGGTCAAGCTTGATACCTCCTCGGAGATGCTGACTTCATCCTCTAGG
ATGTATTTTAGTTCAGCTTCGATATCGTAATGGGTATCGAAGGTGCGCGTTGAGTGAAAC
AAATCTCGAGGTGGAAACTCGAAAATGTTGTTGAGTGCAACATCGATGTCGTTATGACGG
ATAGCACTGAACAAAACATACAATGCTTTGTTACACGCGGTGACAACATCACCATCTCGT
CGAATGTGGCACAAACGAAGGCATTCTTCAGGGCTCATTCCCGGCAGCAAATTCAACTTA
ATCAGAGCAAAGTTGACATTAGAACGGCTCGAACTGGCGATCACATCCGTACAGTATTGA
CTGAAGTCTCTGTTATGCAGGTAGCCTTTGCTGCCAAATTTAACGTCGTACTTTAGTAAG
GCCTCTAAGCTTTGAGGCAATGCACGCGTCAGCATTTGCCCTTGTATAGCCTCTACCTGA
GTCATAAAGCGCATCTGAGGTACTTGCACTGGTGAAATCAGATTTACACCAGCACGAAGC
AAAAATTTTTCATCCGCATATCGTAAACATTGTTGTGTTTCTCTGATCACGAGCTTGAGT
TGTCTGCCCGCTTTTGTGCGCAGTCGGTAGCAATCCAATGCCAACTGTTGCACTTCGCTC
TGACTTGAACAGTTGAAAACGATCGTCGATGCTCTAGGGCTGTCTAACATCTCCAATAGC
TGTTGGTTATTTTCTGCTAGGTGCATTCCTCTTGGCACTTTTGTGCTGTCACCCAAGGCT
TCTTTCGTAATGTAAAGTCGTTCGCTATCGGCTTTGTCTTCTGTAACGTCGTTCGTTTGC
AACTTTTCATATGGTGTCGCGAGCAAGTGGCCGTTCTTATCAAAAGATAGGATGTATTCC
TCTTCTGATTTCACCCCATGTTTGCTGGACCAAAAGTCGACAAAGTAACTGTATCGTGTT
TCATCTAATGCGCTCATCGTCGCTAGACCGGCAAGGTATTGATTATTCGTCAACAACTTA
GGTTTAAGTATCGATGTCGCCAAATGACCATAGATACATATATTGATAATGAGCGATTTT
TTATGGGCGAATTCATTTATTGTTCTTAGGAATATGCCTACATCTTTGTCGCTGCAGTGA
GATAAAATCGAGTCGGGAATAAACAAAATATAGTTAGAGTTCTTACTAATATTTATTTTG
TGAATGTCTTTGGCAAGATTAATTGGGTCTAACTTCTTTTTTTGATTTTTATTACTTATG
AAGTAGATCTTATCAAGATAACTATCAGATAAGTCATTGAATTTTTGTGATGCTTCGCGG
TTTAGGCCGGAAAGGAAAGTTTCTTTATTGGTGAAACTTGTAAGTGAAGTGTTGTAATTT
TGGCTTGATGCACTAATTAAGAAATCAATTGTCATGTGTTTTTGAGAAAATAAATTGACG
TATACAGATCGATTTTCTCGTTCACTGGTAATTGCGGATAGACCGTTTATTAATGACATC
AAAATAGCCTTTTAATCAGTTGGTTATGTTCATCTTTCTTTGTCTTTAAGCTGTCGCTGT
ATGTAAAACGTTACAGAAAAAAGTGCCAATGTGACAATAAAATGACGCAAAGATATTAAA
CGAAATTGATCAAAAATAAAATTAGATATAGCATTATCTGCCTTGATGTTTATAAGTTTA
AAGTTATGCATTTGCAAGCTAATATGTTTATAGTTTGACTATAATTTTGGCTTATATGTC
GTAAACGGATAATTACAACTCATCTTCATAATCTCAGTTTCTGAAGCCAAACATCATTTA
GGAATTTAATAGTAATGTGATCAATGACTTAGGTTGTTCACATTTTTTCTCATTCTATAA
ATATGTGATGCACGGGTTAGGTGCGTCAAATTTTCAGCATCGTATTTGATAAAAATTTAA
GCAAGATAGGAGTGTCTTAGCGCTTTATCAGATGCGTGGATAACGTGGAAAGATGTCGTG
ACAGAGCCAGCAAAAGACATTAATTCGATCTACTCTTCATATGACTTAACTCAGCATCAA
TATGTTGAGACGACAGAAAACGAGTCGTATCTCAATGTGAAAAGTAAATGGTTGGTTTTT
CAATCTCAATCGACCAAAGACAGTGGGACTGGGATCAAAAACAAACAAGCAGGTCTTGAA
ACGGAAGCGATATGAAGCGCCTTCTTTTTGTTAGCCTGAGGGGCGGGTGTGGAGCAACCA
CGATAACCGCAAACTTGGCTCAAGCTTTAGTAAAAATTAACAAGCAGGTTCTTGCGATCG
ACGCAGTGCCTGAGAATCTGTTACGCCTTCATCTTGGTCTTCCTTACGAAGAGCGAGACG
GTTGGGCAGCACGTGTGTTGTCTGGCGATGCATGGGTAGAGGCCGGGTATCAAAGCCCGC
AAGGCGCTCTGTTGCTACCATTTGGCGAATTGGATGCCGACCAAAAGGGGCTGTTCGCTC
AATCTTATCAATTCCTTCAAGCGCTTGGTCGCTCAACCTTGCAAGTCACAGATGCAGAGC
AATGGCAGTTGTTCCACGGTGATATGTCTTACCTCATGGCTCCAGAAATGAACGCGTTTG
TTGAGTCGATGGACATGGTGTTTGTGGTTATTAACGCTGATGCAATGAACTACGCAGCGT
TACAAACGGCGCTTAGACACTCGTCTCAAATCAGCAACCTAGTTGAGTCTGGTAAGCTGC
GTTACATTCTTAATCAATATCAGCCTGAGACTGAGATTGGTCGAGATTTCATGCTGGTGT
TTAAGAAGGAACTGCAAGCGTCGTTAGTGCCTGTTCTCATGCACCGTGATACGGCATTGG
CTGAATGCGCCGCCAACTTGACGACTGTTCAGCATTACTCTCCGACGAGCCAAGCAGCGA
AAGATTACCAGTCTTTGGCATTTTGGTGCGTTTCTACGCTTGCTGCTGCAACTTCTCAGG
GCTAATGCATGCGTAGTCTCAACCTTATCTTCCAAGGCTGGATAGTCGATCAATTTCAGT
CGCACAAGCAGGCGTATGAGCAAGCTTGGGAATGCAAAACCAATTGGTTGGGCAACATTG
TGCTTTCTGTTTGGTTTTCATTGAGCTTTGTTTTCCTAAAACCTGTGATTTCTGGTGTTC
CCTCTTGGAAACTGCCTCTAGTCTATTTCCCACAAGTTAACTATGCCGCTCCACGCTTGT
TCGACCCGATTCGATTTGTTGTCCAGAGTGTTTGGTTACTGTGTTTTAAGCAAAGTGTGG
TGTCTGCTTGGTCTCATCAAGCCAGTGGCGTCGTGATGCATCTTGCTGAGAAAATCCGCA
ATGCTTTCTACTTGCCGTTTGAGCTGGTGGCTAAAAGTGTTCGTTGGTTAGAACAAACGG
CCAACCAAGTTAAAGATCCTGAAGTTCGTGAACGCATGAAAGCCAGCAAGTCCGCGATGG
TATTGAACTATGCATTGCTGTTCCTCGTGGTGTTGCTCGCGTTGCTCTGTTTTACTGTGC
CATTCGGCTATCAGGCACAGACTGTATTTGTGCTTTTATTGTGGGCACTTGCCATGATGG
TGCGACGCATGCCGGGGCGCTTTCCGACCATGTTGCTCATCATTCTTTCGGTGACAGCAT
CTTGCCGTTATCTCTGGTGGCGTTACTCATCAACCTTAAACTGGGACGATCCTATTGCAC
TGATCTTAGGGGGTATTTTGCTTTTGGCAGAAACCTATTCTTGGATCGTGTTGATGCTGG
GTTACTTCCAGAATATATGGCCGCTTAACCGTAAGCCGGTTTCGATGCCACAAGATCAAT
CGACTTGGCCAACCATCGACTTGATGATTCCGACTTACAACGAAGATCTCGATGTAGTTA
AAGCGACGGTGTACGCCTCAATGGGTGTGGACTGGCCAAAAGACAAATTGAAAATTCACA
TTCTCGATGATGGTAAAAGAGACAGCTTCCGTGACTTCGCAAAGAGTGTGGGGGTCAACT
ACATTCGCAGGCCGACTAACGAGCACGCCAAAGCCGGTAACATCAACTATGCGTTAAAGC
AGACGGATGGTGAGTTTGTGGCGATCTTCGACTGTGACCACATTCCAACTCGAGCATTCT
TCCAGCTCACCATGGGCATGTTCCTCAAAGATCCGAAGCTGGCGCTGATTCAAACTCCGC
ACCACTTCTTCTCTCCGGACCCGTTTGAACGTAACTTGTCGAATTTCCGCAATGTGCCTA
ACGAAGGCAACTTGTTTTATGGGTTGATTCAAGATGGTAACGATTTGTGGGACGCGACGT
TTTTCTGTGGCTCGTGCGCCATTTTGCGTCGTGAACCGCTCGAAGAAGTGGGTGGTATTG
CAGTTGAAACCGTAACGGAAGACGCACATACGTCACTGCGCATGCACCGATTGGGCTATC
GCTCTGCTTACCTTAAGCAGCCGATATCAGCGGGTTTAGCGACAGAAACTTTATCGGCAC
ACGTAGGACAACGTATTCGCTGGGCGAGGGGCATGGCGCAGATCTTCAGGGTCGACAACC
CGCTCACCGGTAAAGGGCTGAAGTTGTCGCAGCGGCTTTGTTACGTCAATGCCATGCTGC
ATTTCTTATCCGGTATACCGCGTATTGTGTTTTTGATTGCACCTCTGGCGTTTTTGTTGC
TGCACTCTTACGTCATTTACGCACCAGCATTGGCGATCATCCTGTACGTTTTGCCGCACA
TGATCCACGCCAGTATGACCAACTCACGCATGCAGGGTGACTATCGTTACTCCTTCTGGG
GAGAAGTGTATGAAACCGTGCTTGCTTGGTACATCGCAAGACCAACCACCGTCGCTTTGT
TTGCGCCTCATAAAGGGACATTCAATGTAACGGCGAAAGGGGGCTTAGTTGAAAAATCGC
ATTACGACTGGGTGATCTCTCGACCGTATTTGGTGCTCGTGGCACTGAATATTCTTGGTT
TTGCCGTGGGTCTGTATCGAATGGGGTGGGGGCCCCAAGATGAGGTCGGCACTGTCATCG
TGAACTTAGTATGGACGATGTACAACTTGCTGATCTTAGGTGCAGCGGTCGCGGTTGCGG
TAGAAGCGAAACAGGTACGAAAAGATCACCGCGTAGAGGTGGCAATTCCTGTTGCGGTGA
GATTGCACTCTGGGCATTTGATTCAAGCTCAGATGAAAGACTTTTCATTAGGGGGCGTCC
GCATCGAAATCGATGGCGTTGACGAACAAACTTGCCAGTACTTACTCGGTCAGTCACTCG
AAGTGATTCTGAATCGTGGTGGACAAGAATTCGTGTTCCCGATGACGGTTGCCTATGCTC
ATAAAGGCATGTTCGGTATGCAACTCAATGAATTGTCGCATCAACAACAAATCCAATACG
TCCAATGTACATTTGCACGAGCAGATACATGGGCGAAATGGCAACAAGGCTATCAAGCAG
ATAAGCCACTATCGAGTATGCAAGCCGTTCTACAAGTCGGCTTTAATGGATACAAGCGCT
TGCTACAACACTGCCCGAAATTTGTCGTGGTCAGTGTGGATGCACTTTTATTTTGTATCG
AATTTATTTGGTCACTTCGACCTCGCTATGTCCCAATCAGGACCACAAGTCATGCTAAAT
AATAAAAAACTAACAGCGTTGACGACGGCAATCACTCTGATGTGTATGTCGGGCAGTCTC
GCGGCACAAGAAGTAAAACAGCAATTGTCGGAACCTCAAGCTCAGCAACAAGACGCGGAA
AATGCCACCGTCTTTAAGCGAGTTGTTCCATTTACTCAATTGGGCTACAGCGGCTCAATT
GCGATTCAAGGCAGTGAAGCGAACGCTTATGTTGGCTTTGGCTCTCGCCTTGATGAGGTG
GTTTCAAAAGCCACGTTGTACTTTGATATTACGCCTTCGCCAGCGTTACTTGCCTTGGTT
TCACACGTCAAAGTGTACTTGAACAATGAGTTGATGGGCGTGGCGTCTATCGTTGATGGC
CAGCAGGGTAAAAAGCTCAGTCTTTCTATGCCGCTGGATACGCGTTACTTCAGTAACTAC
AACCAAATTCGTTTTGAGTTGATTGGCAATACTCAAAAAGACTGTGCCAACCCTAATGAT
TCCAGTATTTGGGCCGAGATCAGCCAAAGTAGCCGCATCGAAATGTTTGTGCAAAAAACG
CAGCTAGAAAGCGATTTGAGCTTACTGCCAGCGCCTTTCTTTGATGTTCGTGACTTTAGC
CAACTTAATTTGCCTGTTGTGATGGGCGATAAATATGACTTAGACGAAGTCAAAGCCGCG
GGTGTTTTGAGTTCCTACTTCGGTTCTTTAGCGGCTTGGCGTGGTGCGCAGTTCCCTCTG
AGTTTCGACACTTTGCCAGAGCGCAACGCCGTGGTGTTTATCACCAACGACAACAAACCT
GAATTCCTAAAAGACTTCCCAGATACAGATGGTCCGCGAGTACAGGTGATCACCCACCCA
ACCGACCCCTACGTGAAGTTATTGCTGGTGATTGGTCGTGATAGTGCTGACCTAAACACC
GCAGTACGTGGCTTGGCATTGGGTAACCAGATTCTTACCGGACCAATTGCCAAGATCAAC
GAGGTGAAGCAAATCAAACCTCGCGTGCCTTACGATGCGCCAAACTGGGTGAGCACAGAT
CGACCGGTTGCGTTGTCTGAATTGGTTGAGCAAAAGAGCATGCTGCAAGTGGAAGGTCGC
ACACCACCGCCTATCAGCGTGAGCCTACGTTTGCCACCAGATCTGTTTACTTGGCAGAGC
CGCGGTATTCCAATGGATCTGAACTACCGTTACTCACCGCCAACGGAAGACCATTCTGGC
TCCCGTCTGACATTGAGCATTAACGACCAGTTCATCGAAGCCTTTAACCTGACTACTGCT
GGCCAAGGTGGCGACTCCAACCGCGTCCGTGTGCCATTGTTGGATGACAGCATTCTTAGC
AGCGACGACCGTGTACGTATTCCTGCATTCAAAGTGGGCAGCAAAAACCAGATCGATTTT
GAATTTGGCTTTGCTTCTGTCACTGATGGCTTGTGTCAGGTGACTCAACCAAGCAAGCAA
TATGCAGTGGTTGATGGCGACTCGACGATCGACTTTAGCGGCTTCCCGCATTACATCGAA
ATGCCAAACATGCGTGTGTTCGCAACATCTGGCTTTCCGTATACACGCATGGCGGATCTG
TCTGAAACTGCTGTTGTGGTGCCAAAAAACGCACCAAAAGAAGCACTGCAAACCTTCTTG
AATGTGATGGGCTCTTTGGGCGGCGATTCTGGCTACCCAGGCATCCAAGTATTGTTGACC
GATAAGTGGGATGCACAAGCGCTAAAAGACAAAGATATCTTGAGCATTGGTGTGGTGCGT
TCATTAGAAGAAGCGGCTAACGACCCAGACCAAGTGAATCTGGTGGTTGAAGCAGGCGAG
CGCCAAATTCGTCTACCGAGCAAGAATGAACAACAGCTTGGTATGAACTGGATGAACCCA
AGCGATGCGAACCAAGTACCGGCTGATTATGTGTCGGTGGAAGCAGGCGGCTCCTTTGCT
GCGATTTATGGTATGGAATCACCTTACACAAATAATCGCAGTTTAGTGTCTATCATGGCT
GCTCATCCTGCTGATTTTGCTACGGTTGATGAAGCACTTGCGGATTCGGGCAAAGTGGAG
CATATGTTTGGCTCTGTAGTGACGCTAAGAAACGATGAAGTCGCGAGCTATAACGTTGGT
TCTCACTACTTTGTGGGTGAGCTGCCAGTGTGGCAATTAGTGTGGTTCCACTTCTCAAAT
CATCCAATCATCGTGGCATGCTTCGCTGCGTTATTGATGGTGATCGTGACTATTGTGCTT
TGGCGTGTTCTGCGTCAGGTTGCTGCAAAACGTCTAGAGAAAACTGAGGAGGAAGAGGAA
TGAAAAAGCTGATTGCACTTATCATGCTACTGACTTCTCCTCAGCTGTGGGCAAACACCT
GTGACTGGCCACAATGGGACACATTTAAGTCGGTTTACATCGAACAAGGTCGAGTCGTGG
ATGGCAGCGATGAGCGCATGATCACCACATCGGAAGGCCAGTCTTATGCGCTGTTCTTTG
CTTTGGTTGCCAATGATCAAAAAGCGTTTGCCGAAGTATTAAACTGGACTCAAGTGCATT
TAGCTGGTGGCGACCTTACGGCAAGATTAACAGCTTGGTTATGGGGTAGAAAAGAGAACG
GCAGTTTTGGTGTGTTAGATACCAATGCAGCATCGGATTCAGATCTTTGGATTGCTTACG
CTTTGGTGGAAGCAGGTCGATTGTGGGATAACTATTATTACCAATCGCTTGGTCATCTGC
TTGCTAGTCGCATTCTACGAGAAGAGACTGTAACTATTGACGGTGTGGGCACCGTGTTAC
TGCCTGCACCAACAGGGTTTGAGTTTGGTGATCGCTACCGTGTGAACCCGAGCTATGTGC
CGTTACAGTTGATTGCACGAATGGAAGCTCTGTATCCGCAATATTCATGGGATGATATGT
ATAAAGCAAGCGCGCAAATGCTAACGCAAACCATGCCAAAAGGTTTCAGCCCTGATTGGG
CGACGCTCAGCCAAGGCCAGTACAGTGCGGATTCGGTGACTGGGCCAATTGGCAGCTACA
ACGCCATTCGTACCTACTTATGGGCGGGTATGCTTGATGACCAAGTCGCAGAAAAAGCTC
AGCTGATTCAGCAAATGCAGCCCTTTGTCGCAGCGACTAAAGCGCTCGGCGCACCACCAC
GAGAAGTGAATACAGAAACGGGTGAATACACTCAAGTTGGCAGTGCGGGATTTTCTGCTG
CTGTATTGCCTTTGTTGGCGGCTTCTGGTGAGTCTGAGCTGCTCAAAGCACAAGCAAGCC
GAGCGCAGCAAGAGCTTATCTCGGACAGAAACGACCAATACTACGACAATGTTTTGAGCT
TGTTTGGCCTAGGCTGGCATCAGGCGCGCTACCGCTTTGGCAAACAAGGTGAACTGTTGC
CGGCATGGAGCGAGCAATGCCAAGAATAAGACGTGCTTCGTGGTTGATTTCGCTGGCCAT
GATGGCGAGCGGGATTGCTCCTGTTTATGCACAAAGTTTTAGCTCAAAGCCGCTTAGCAA
AGCGCAGTTAGCCGCGGTTTATCAACCGATCGAAACGGTTCAGTTCTCGACGTCTCTTGC
TCGGGTAAACTCGGTGGAGTGGCTGGTTGAACAGCTGAAACTGGCGGATGCAATAGGACG
CGACGACATTGTTGAAAGTACGTTAGAGCGTTTGTTTGCGATTGAGGAAGGCAACCCGAT
TGGCTTGTATTACCAAGCCAATATGTACTTAAAGCGTAAGCAACCTGAGTTGGCGAAGCA
GACGTTTCAGCGTTTAACCAAACAATCGCCAAATTCTCCACAAGCCAAAGACTTGGCTGC
CATCATGTCTCTTCAAGGAGATAAGAAAGGCGATTACCAACGAGCTAAGTTGCTAGCTAA
ATCTGGCCGTTACGAAGAAGCCATCCAAGCGTATAAAGTCATTTTTCCAAACGGCATGCC
TTCTGCTGCATTGCAGTTAGAGTTTCTTCAGCTGCAAAGCAATCTTGATGGAAGTTGGCA
GACAGTAAAACAAGGTTTAGAGCGCTTAAATGCAGATTACCCGGGTGTGCCTCAGTTTCA
ACTCGCATTGGCGAATCATATCCGCAAAGAGAATCCAGCAGCCCCATGGATTTTGGATAC
CTACAAAAAGCTCGCTTTAGCGCCAGTCATTGGCAGCAGTGCGGCGACATCTTGGTTGCG
TGCTCTCGATCAACTGCCTATCTCAGAACAAGTGGTTCAACAATACGCGATTTTAGCGAG
TTACTATCCATCAGATCTTGAGATACAACGAGCTAACCAAGGCGCGAAGAAGCGCTGGGC
AACCGAGCAAGATCTGCGTAAGGACCCAACCTATCTTGCCAAATTGAAAGGTCTCAAACT
GCTGGATGAAGACAAAACCTTGCAAGCTGAGAAGCAGTTGCGGTATGCGATGACGACGCG
TCCGAACGACCCAGAAATATTGGGTGGTATGGGCAAGGTATATTTGCGTAAAGGTCAGCA
ACAAAATGCGCTTGAGTATTTTGAACGTGCACAGCAGCTAGACAAAGACCCAGATAGTGC
TTCTAAATGGGCCACTCTGATTGAAACCTCGCAATATTGGGCTTATTTGGATCACGGTGA
TGCACTGGCTGAGAAAGGGCAGTTTAAACAAGCTGAAAGCCTTTACCGTAAAGCCATTCA
GTCTGATAAAACACAGCCTTATGCCTTTACCTCTTTAGGGGCGCTTTACTTAGCACAAAA
GAACTATGCCGCGGCAGATAAAGCTTATATCCAAGCACTACAGCTTGAAGCTCTGAACGG
TTCTGCCTTACGTGGACGACTCGATGTTCGTATTGAGCAGCAGGACTGGGCGGGAGCGGC
TTCACTTGCACAGCGCTTTTCTCCAGCACAAAAACAGGTGGTGTCTGAGAAAATCAATGG
CATTCAATCTGAGATTATTCTGGCGAGATTGCGCATTGCGATAGCGAAAGATGACCAAGC
AGGTATGCAATCCGCTGTTGAAGATTTGATTGGGTTAAAACCAACATCGCCGTGGTTGAG
ATTGGACATCGCCGATGTTGTTCGCTCCATGGGGGATAAACGTCGTGCCGACAGGCTGAT
GTCTGAATGGGCGACGAACAGCACTGATCCGGAAATGAAGTTCGCTTATGCCTTGTATCT
TGCTCAAGATTTTAAAGTAGATGCGGCTATTTCTGAGTTAGAGAGTGTGCCGAAGCGCGA
AGTTACCCCTGCCATGGAGCGTAACCTCACACGCTTAAAGCTCAATGCTGATTTACAAGA
TTTACCCGCGCGTTATCAGGCCTCACCGAAGGCTGTCACTACCATGTTGACGTCACTTGA
GTCTCAATATGCTGGGCAAGTTCAACCTCTAGCAAGGCTTGTGAGTGCTTGGGTAGAGAT
TGAAAAGGTCGATGAAGCGCAGCGTATTTATCAAAGTATTCGCCCCTCAAGCAAATGGAC
TACCGACGAAAAACTCGCTTACGGCAGTATGATGGTGAGCTTGAATCAGTTTGACGATTT
CGACCAATGGTACGAAGGCTTGGCGTTGAGTAAAGACCAGCAAGCAGTCAGTGCCTCTGA
AGCGCTGCAATTTGATGAACTCAAAACACGTCGTACTTTAGCGCAAGCGGATTTGTTACT
CGCGAATCAACAGCCAGAGCAAGCAATGGCTTTGTATGAACGTATCTCATCAAAACCTGA
ACCATTCAAGACGCAAGCTCAGGTGGGGTTGCTGCAAGCTAGCGCACAGAGTGGAGATGA
GGCAACCTATCACGACTTGCATCTGATCTTGAATAAGAAGCGCGATACGCTGAATGCAGC
TCAGCTGATGACGGTTGCTTCAGTCTTCAATCAACTTGGTTACCGCAATGATGCGAACAC
CCTGAACCGCTTGCTCGACGATACACAGGACGTTGACGCTCTGGCGTATCGAAACAGCAT
GTCTATTGCGATGGACAATCAGCAATGGACGTTAGCGGAAGAGCGCGGACGTCAGGCACT
GAACAGTGATCGAATTGAAAAAAGTGCAAAACCAGATGAAGCAAGTCTAGAGACACTTAC
TTTGCGTGAGTTGTATGACACAGCCGATGACTACTGGCTAACGCGAAATGTTAAGTCGGA
CATCGATACGCTCCATGACCGCAGTGATGGTCATGTACTTATCGGCTGGGATTACAGTGC
CCGTGATGGGCGTAACTCATCCAAACAAGTGCCAATCGAAGCGCGTATTCCGATTGAATC
ACTCGATGGTCATCTGCTGTTGAGAGCGGATTACGTTTCTATCGATTCCGGCGAGCTTGA
TTACTACGAGAAAACAGACGGCTCTGACAGCACCTCATTCCAAGATGATGCGTCGGGTAT
GGCGCTGGGTGTGGGTTGGCAAGCCAAAGATTGGCAAGTGGATATCGGCACTACACCGAT
TGGTTTTGACCATACTACTTGGGTAGGTGGAATTAGCGTGGATGGTGATCTTGGGGACTT
CGGATGGACAGCAGAAGCGTCTCGCCGACCTGAAACCAGCAGCACACTTTCTTATGCTGG
AATGACAGTACCGAGTGGCACCAGTGATCCTCAAGGCAAAAAATGGGGTGGTGTAGTTCG
AACAGGCGTTAAGCTCAATTCGAGCTGGGATATAGGTGGCCCTTACGGTTTTTGGAGCAG
CCTGCAATACCATGCACTGACGGGTGAAAACGTTGAAGACAACACTCGCCTCGGTGTGCT
TGGTGGAGCTTACTACAAACTGATCGCAACGGATGATCAGCGCCTGAGCATTGGCACTAA
CTTGATGTACCTCGACTATGACAAGAACTTGGGTGAATACACACTTGGCCATGGTGGCTA
CTACAGCCCTCAAAGTTATTTCTCGGTGTCATTGCCAGTCAACTATTACGGTCGCTACGA
CAGCACATGGTCGTATCAATTGAGTGCTTCCATTTCTAACTCATGGACAGAAGAAGATGC
GCCTTATTTATCTTCTAGTGATAGTTCTGAGCGCGGTGGCGGTTTTGGTGCTTCGCTGCA
AGCCGCCGTTGAGAAACGAGTGAGTAAACGTTGGTATATCGGTGCGCTGGTGGATCTACA
GCGTTCAGAGTTTTATACGCCAAACCATTTCATGCTGTACGGAAAATACACCTTCAATGA
CCGCTGGCAGCCGATTGAATACCCACCTGCGGTACCTACGCTGTACAGTGATTTTTAGTA
CCAGCCTCTCTCGCGACGAGTATTTTAGGAATGGTTGAAACAACAAAGGCCGGAGTCTTC
CGGCCTTTTCTATTTGAGCTGTCTTGCTTTAAATCGATTCGCTTAGTACAAAATCGAGTA
AAGTTGACGGCGGTACTTACTTGCCAGAGCGTTGCCTTGGCCAAGTGCGCTCAAGATATC
CATAAAGACTTTCTTCACTTCACCATCTTGTGCGCCTAGGTTGGTCTTAAGAATGTTCCA
AAGTAGCTCTAACGCTTCTTCATCGCGACCTACTTGGTTGTACTGAATCGCGAGTTCACA
CGCCAATTCAATGTTATCAGGGTTTGCTGCTAGTTCTTGTTCAAGACGCTGAAGCTCTGG
GCTTTCTGCTGCTTGAAGGTGCAGGTCTAACTTCGCGATCAAACCTTTGTAGTAGTTGTC
TTGGTATTCCAGTGGAATCGCGCTTAACAGCGTTTGTGCCAATTCAAACTGTTTGGTTTC
CAGCAAGCAATCTGCCATCGCCAGTTTCACGTCGCCACGGTTTTGAAGCTCTTCCGATAG
CGTTTGAAGAATCGTTAATGCTTGAGCATGCTCACCTTGTTGGAGCAATTCACTTGCTTG
CTTCAACTGCATCTCATCTTGGCTTGGTAGATGCTTTTGTAGCATTGCGGTGATCGCATC
AATAGGTTGAGGACCACCCATACCATCGACGGCTTGGCCGTTCATGAATAATGCGATGGT
TGGCAGCACTTGCACGCCAAATTGCGAAGCAAGAGCAGGTTGCTGTTCACAGTTCAATAG
AGCAAGGGTAAATGCGCCGTTGTATTGCTGAGTCAGCATTTGTAGATCAGGAATCACTTG
TGCGCTTTCTGGTTGAGCGCCCGCCCAAAAGTGAATCAATACAGGCGTGTTCATTGATCC
TTCAAGCGTTTCACGGAAATTTTGTTCTGTTAACTCAACGATAAATGGGGATTGCATCAG
AGTATCCTTGCTTTTTGTTTCTTGTCGTTGATTGTAGATATGGAGTTGATATTTGGGAAA
TTCAAGCGATAGAAAGGAAAAACGCTGCCGAAGCAGCGTATTCCTGATAGCAAGCGAAAG
TGCTATTAAATTTGGCTAGTCCAGCACGGTTTAGAGAGTCTTGTTAGACGTTATAGTAGT
GTGCTGGGTGTGGTATCAAAATAGGATGAACATGGTCAACACTACACCCACACTAAGCCA
GTTAAGCTGATTTAATGTCATTATTGTCTCGCGAAAATACAAAACAGAAAGGGTGGCGAT
ACCAAATCTATAGTGAGTATCCACATCACGTTCAGGCTCGATGGATGAAGATACTGACTT
AGAAATTGATTCGAACATTGAGGCTTTTTTAACCTACATGCTCATAATGACATCACATTG
TTACGGTAAAATTACATCGTGATAAAAATTTTTTATGCTGCTTGTCGCAAAATCTTATCA
AGAACACGAGTTGGTAACAGGCGCTTTAATACCGCAAATACTTTGGTCGGTGTGGTGATT
CGGTAGCGAATCTTTGGTTTATCACTGGTGAGTGCGTGAAGCACTGGCTCAATACAAGAC
TCAGCAGGAAGGACAAATTTGTTGTTCGACTTGTCGTTATCCAAACGCTGCTTTTGTCCT
TCGTAAGCTGCTCTGTGGGCACTGTTTTCCACATCAATCCACTGCTCAAACGCTTTTAAG
GCATTTTGTCTAAACTGGGTCTCTATCGGGCCGGGTTCGATCAGCGCAACTTTGATGTTG
GTGTCCATCAATTCCAAACGTAGCGTGTCTGTCCAGCCTTCAAGTGCGAATTTAGAGGCG
TTATAGGCACCACGATATTTCATCGCCGCAAACCCTAGCACAGAGCTGTTTTGGATGATT
CTTCCTTCACCCTGTTTGCGCATGTGTGGCAACACTTCTCTTACGAGTTGGTGCCAGCCA
AAAAAGTTGGTCTGAAATTGTGCTTGAAGTGCTTCTGTCGGTAGATCTTCTAATGCACCA
GGCTGTCCGTAAGCGCCATTGTTAAATACGGCGTAGAGCTTTCCCTCGGCCAGTTCCAGA
GCGGTAGAAACTCCAGCAGAAATACTTTGAGGATCATTAAGATCTAACTGAATGCAGGTT
AAGCCTTCACTGGTTAAGCGTTGAACATCTTGCTCGTTGCGACAAGAGGCAATAACGTGA
AAGCCCTCTTTTTGTAAAGCATGGGCACATACGTATCCGATGCCTGTGGAGCATCCGGTG
ATCAGAACTGACTTTTTCATATTAGGGCTCACAAAAGGGCGGTAGTGAGCCTTATGATTC
AACAACTTCTGTCTTGAAGCAAGTTCTTGAGTGCTGGCTCGACGCGAGAATAGCTGAACT
TGAAGCCAAGCTCGGTAAGCTTTTTAGGCTTGGCTCGAACGCTATCAAACAGCAAACAAG
ACGATTCGCCCATTGCCATGTTCATGACCCATTTAGGGGTAAACAGGATATGTGGCCGTT
TAAGGGTTTTCGCCAACGTGCCACTAAATATTCTGTTGCTGACCGGGTGGGGGGCACACA
AGTTGAACTCGCCATGAGCATGCGGTGTTTCGAGCAAATACATGATAGCCCGAACCATAT
CCAAAATATGAATCCAAGGCATGTACTGTTTACCGCTTCCTAGTGGGCCGCCTAAGCCGA
GCTTGTAGGGGAGAAGCATTTTGGCAAGCGCTCCACCATTTTGTCCAAGCACTAAGCCCG
TTCGAAGTATGCACACTCGAGTTTGCTCGGATTCTGCACGCTTGGCAATTTGCTCCCAAC
GAGCACAAACATAGTGCGCAAATGCCTCACTATTTACGTGTAAGCATTCGTCAAAAGGGT
GGTCTTGTTGATCGCCGTAATAGCCAACCGCAGAGCCGCTAATAAATACCGCTGGTGGCT
CGGTACTGGCGTGAATCAATTCAACAATTCGCTCGGTCACTTTCCAACGACTGTTACAAA
TGACCTCTTTCTGCTCCTTGCTCCAGCGTTTATCTGCAATCGGTTCGCCTGCAAGGTTAA
TCACCGCATCGACGTCATTGAGATCTTCAATCGAATCTAGGGAGTCTAGATATTGAATGT
TACCGGCATCGGCATGCTGTAATCGCTGTTTTGCCTGGGCAGGGTTACGCGTCAGCAAAA
TAACTTGGTGCGTAGTCAGGAGCTTAAGGAGCTCTGAACCAATAAAGCCTGTACCGCCAG
TCAGTAATATCTTCATGTCATCCCTTTGATTGTAAAACCATTCAAACATTATAGTCGTTA
ACCGCCTTGCATGATCATTTCAATGACTTGCGATGTCGATTTTATTATTAGTTCCTAATG
GTTTAGTAGCGATTTCTTACCAAGCGATGCAAAGCTCACAGTTTGAGTAAATGTAACAAA
ATGTTATCAAGCATTGAGCGTTGCTCACACTTAGCTTCAGCAAACTGTGTCATGCTGAAT
TTAGAAAGGATGAAGCGTTGCTAGGAGGGGAATATGGAAGCATTTGTTGCTCTGTTTCGA
GCCTTGCTCAGTAGCGCCCGTGATTTGCTGCCGATTGTCCTTGTTATTACCTTCTTCCAA
CTTGTGGTGCTTCAAGAGCCACTTCCTAATCTGGTTTCGATTTTATTTGGCCTCTTACTG
GTTATTCTGGGTTTAACCTTTTTCATTTTTGGCTTAGATCTGGGCTTATTTCCGATTGGC
GAAAACATGGCGCAAGCTTTTGCCAACAAAGGGAGTGTGTTTTGGCTGCTGATTTTCGCG
TTCTGCTTAGGCTTCGGGACAACCATTGCTGAACCTGCATTGACAGCTGTAGCGGAAGAG
GCTTCGGAGGTAGCGGCCGAGGGAGGGATGATCGCCAATACTGAGCAATCAATGGAGGAA
TATGCAGATGGCTTGCGCTTAACGGTTGCTTTGTCGGTAGGCGTGGCGATTGTATTGGGT
GTGCTTCGGATTCTTAAAGGTTGGCCGATTCAATATATGATCATCGGTGGCTACATCGGT
GTTGTGATCCTGACCGGATTTGCGCCGGAATCCATCATCGGTGTGGCTTACGATTCTGGC
GGTGTGACGACTTCTACTATTACTGTGCCATTGGTGACCGCGCTTGGGGTTGGACTGGCG
TCGGCGATTAAAGGTCGAAATCCTATGATTGATGGGTTTGGACTTATCGCTTTTGCCTCT
TTGTTACCGATGATGTTTGTGATGGTTTACGGGATGGTGGTGGCATGATTTCCTTTGCGC
ATTTCATCGACACTTTTATCTCAACCATCAGTGATGTGGTTCCTATCGCGACCATTATCT
TCGGTTTTCAGTTGGCAGTGCTGCGTCGTCCAGTTTCAAACTTACCCAAAGTAATACTTG
GCTTTGGTTACGTTATTTTAGGGTTATCGTTGTTTTTGCTTGGTTTGGAGATGGCGCTGT
TTCCACTTGGTGAAACCATGGCGACTCAACTGACCGCACCTGATTTCCTTCGGGAGTTTA
AAGTTTCAATTGGCCAAGCGTTAAGTTGGGTTGATTACTATTGGGTGTACATTTTTGCGT
TCTTTATTGGTTTTAGCACTACGATTGCGGAGCCTTCTCTCATCGCGGTCGCCATCAAGG
CCAATCAAGTGTCCGGCGGCAGTATTAGTGTCAATGGATTACGTGTTGCCGTCGCATTAG
GTGTTGCGGTGGGTATTGCACTTGGAAGCTACCGGATTGTGGTGGGTGACCCGATTCATT
ACTACATCATCGCGGGTTACATCGTGGTGGTGATTCAAACCTTTTATGCGCCAAAGCTGA
TTGTGCCTTTGGCCTACGATTCCGGTGGTGTGACGACGTCGACGGTGACTGTTCCCTTGG
TGACTGCTCTTGGCTTGGGGTTAGCGTCAACGGTTCCTGGAAGAAACCCAATGATTGATG
GCTTTGGTTTGATCGCCTTTGCCAGTTTATTCCCAATGATTTCCGTCATGGGCTATGCCC
AAATCACCCAGTGGTTGAACAAAGAGACCGCGGAGGAGAAAGAAAATGCGCTTTAAATTG
ATTCTGGCCTTTGTTGAAGACAGCAAAACCGACAAAGTGCTTGATGCCGCTCGTGATGCC
GGTGCGACAGGTGCAACCGTAATCAACAATGCTCGGGGGCAAGGTTTAAACCAGAAAAGG
ACCTTCTTTGGTCTGACTTTAGAAGTACAAAAAGACGTGTTGTTGTTTGTGGTTGAAGAG
CATTTATCGAGGCACATTTTGGAAACCATCAGTGAGGTTGGAGAGTTTGATCAAGAGTCT
GGTCAAGGCATCGCAGTGCAGATTGATGTGGAAGACGCAGTGGGCGTTGCACACCAAGTA
GAGAAACTGACCAAAGTAGTAGAGGACGAGTTATGAGCCATCATGAGTTGATTCGAGTTA
GAGACGTAATGGCAGCGACCTACATCATTGTTGATGGGTTAATTACGGTCCATGAAGGGA
TAACCCTAGCAAGAAAGAGTGAAGTGAAAGCGCTTGTGGTGAAAAAACGCGATGAGGATG
ATGAGTACGGAATTGTACTAATGAACGATATCGCGAAAAAAGTATTAGCGAAAAACCGCT
CGCCACAACGAACCAATCTTTATGAAATCATGACCAAGCCCGCGCTTTCTGTCGATCCTA
ATATGAATGTGAAATATTGCGCGCGTTTATTTGAGCGCTTCGGTATTAGTCGTGCACCAG
TGATTGAAAACGGTGAGGTTATTGGCATGGTGAGTTACAACAATATCGTGATTAACGGCA
TGGCACGAGAAGAGTTATAGGCGTGTTTGTTGTGAGGCTCACTCATAATTAGGGCAATAA
GGTTTCTCAGGTGAGCGACATTTAGCAAACCCCATTCGAATTGCTTATCTGTGCCATTGC
ATATCCGCAATCTGAGGCTTATTCTTTGAGAATTAAAGAAATAATTGAGGATGTCATGTC
ATGCCGCTAGTCGCTTGTCCTGTATGTGAGAAACAAATTTCAAAACGAGCTCATACCTGT
CCGGGGTGCGGAGAACCCGACCCATTAAATCACTTAGCTAAGTCTAAGTTCCTATCGATG
ATCTTTTGGGCCGTGGTCTTGGTCGGTGCCGGTTACTTTGCGTGGTTCTACTTGGTGCCA
ATGTTGGTTGAAATGCTTCGTAACCACTAGTTTCTTACTTCGGTTGAGCTTCTATAAGAA
TGCCGTAGAATACCCTCATTACTTTTGAGGAGACGATGTCGTGAAATTATTTTTTGCCTC
AGACTTGCACGGCTCTTTGCCAGCAACCGAAGAAACCATTCAGCTTTATTTGGCCTCTGG
TGCCGAGCATCTAATCTTGTTGGGTGATACGCTCAACCATGGGCCAAGAAACCCGGTCCC
AGAAGGTTACAATCCCCCACAAGTCGCGGAGTTGCTTAACCAGTACAGTGAGCAGATCAT
TTCTGTGCGCGGTAACTGTGACAGCGAAGTAGACCAAATGCTGCTGAACTTCCCAATGAT
GACAGACTACGCTTGGTTGCTATTAGAGTCAGGCAAGCGTGTGTTCCTCACTCATGGTCA
CTTGTACAACAGCGCGAAACGTCCACCACTGCGTGAAGGCGATATCATTGCTCATGGTCA
TACTCATGTCCCTGTGGCAGAGATGCAAGAAGGAGCGGTGATTTTCAATCCTGGTTCTAT
GACCTTCCCAAGAAACGGATTGCCTCGCAGTTATGGTTTGATGGAAGGCAATACGCTGAC
TGTGAAAACACCTGAAGGTGAAGTGCTGGCTCAGACTACGATTTAACGACCGAGTTATCG
AAAAAATCGTTAATTGAATAAAGAAGCAAGGGAGCCAATTGGCTCCCTATTTTGTATCAG
AATGACCTAAATCGCGCTCTGGATCGATAATGTCTCTTACGCGTTGTTTTAGGATTTTCG
CTTCGGGGAAACCTCCGTCTTTTTTACGTTCCCAAATCTGGACACCATTGCAAAAAATCT
CAAAACGGCCACCCGTATCAGGATGTAAGCTGACGGTTTCAATCTCTTCACTGAACGTGT
GAAGCAATTCTTGTGATAGCCAAGTTGAACGCAACATCCAATTGCACTGACGACAGTAGT
GAATGTCTATGATGGCTTTATCCATTTCTTATTTCCTTTCTTTAAATACTAAAGCAGTAG
TTTTATTCCCACCGCAAAGGTGAGGATCTCAAACGCGATTTTGATAACTCGATTGCTGTA
CTTTGTCGCCGCCCATGCACCTAAGCTGCCGCCTAAAAATGAACTCACTAATAAAACCGG
TAACCAGACCCAATGAATTGGTGCTCCGGCTTGTACCACTGCGACGCCACCAATACCGTT
CCAAAACAGACCGACACAAATCATTGTGTAGGCCACCGCTTGCTTGTAGTCGTAACCAAA
CCAACGAACAAGGAAGAGGGTAACAAGCAAGCCAGAACCTGCAGTCAACGAGCCATTCAC
TACACCAATGAACATCAAACCTAACCCGCCGACTATCCAGCCAAAGGTATCACGATGAGT
TGGTATCTCTGTCTGGCCCAGTTGTTTCTTAAAGCGAGAGTAAATTCCAAGAGCAAGGAT
CATCGCCCCGAGCATTTTCTCAGCGATGTTGTCGGGGATTTGGACAATCAGATTAGCGCC
AATCACGACCCCAATGCTGCCCACCAGAATCAGATAAAGCGCGACTTTAGGTTTTATTGT
GCCTGCTTTTAGGTGTGTACTCGCAGCACCAAGTCCAAGGGCAACGGAAGCGACTTTATG
TGTTCCTAGTGCGACGGAGAAAGGCAAACCAAGAAAGATCAATAACGGAAATTGCAGTAA
CCCAGCGCCACCGCCAGAGAGCGAAGCGAGCGTATTTGCGATAAGAGAACCAAAGAAGAG
AGTGAGGGTATTTAGCCAGTCCATGTGCAAAATAAAAGGGGGCATCTTGCCCCCTTATCA
TCGAATCAAAATCAGTTTCTAAACAGTACCGTAGAACCGTGGTTCAGGCTAGTCAGTAGT
AACGTTTTTTCGTTCACTACGTCAATGCGACGGCTTTGCTCTGCATCCAACTTAAAGATT
TGTGTGATGAGACGAAGTTGTGACTCAGAAAAATCTTTAGATTGAGAAGCTGAAATATCT
TTGAATTCAGCTGGTGAGACAAGCAAGTAGTTGTCACTCACTTCCCAACGGCCTTTTTCA
GAAATATTGATCGTGGATTCTGTATTAGAACCTTGGGCAAACAGGCGAATGTTTGCCACG
CGAATGTAATCACCATTAGGCAAGTACTTCACATTCGATTCCACATTGACTTTACGTAGA
GGACCAACCGTATCGTCTGGCAAGTTATCGGTGATCAGTGTCACCATGGTCGATTGCCAT
TCGTTTGATGTGAGAACCTGTTCTATCTTCAGGTCACTTCCCCAGTATAACCAACCACTA
AAAAGGATTGATACAGCCAAAACCGCAGATGCTATCTTAATCTTCATTTCAGCCTCCTTT
AATTGCAGATGTCTGTTGGGTCATTACGACCAGCGAAAATACGCAGCGTCACGTTCTCGT
AGGAATGCTCGCTGTCGTGAATGTAGTTCAGTATCAGTTGGTTGTTTTGACCACCAGTTG
CGATCACTTCTACCGGAGAGGACTCTTCTGCGTGGTGTTCCACGTAGCGTTTGATGCATT
GCTCAATCGAAGGCATCCAATCGTTTAACTGAGGGTGGTTAACTGGTGTCATTACCGGAA
CGTTGTGGTATTCACCAATTTGACGGAATTGAGATTCCGCAGGGTTAGTCAGCATCAGTA
CACAAACAGGCAGCAACACTGCTACCACAACTAAAATACGAAACAGCCAGTTTGCGTTCT
TTTGTGATGGGGCTGTTTTAGGTTTTTCAGCCGTCACTTCAGCTTCTGTTGTCTTGTCTA
CCGGAGTCTCAACCGCAGATTCTGCAAATTGCTCTAGGTCGACAACAGGTGCTTCGTTCT
CTTCTTCTTGTTCATCAAGTTCAGAGATTGAATCAGAAGAAAGTGGGCTTAAGCGCTCAA
CCGTACTGATAAGTTGGTAGCCGCGTTTTGGCACGGTTTTTACGAATTCTGGTGATTTTG
TCGAGTCCTTCAACATTTTACGCAGCGTTGAGATAGCCTGAGTTAGGCTTGAATCATCCA
CCTCAAAGCCTTGCTCACGCCAAACGAACTCGTGCAGCTCGTTACGCGTTATCACTTCGT
TAGGTCTCTCTGCCAACATGAGGAGAATACGGCTTTCGTTGCTTCCTAATCGTACAACTT
CGTTGCCATTTTGTTGGTCAGCGAGCGAATTACTATTTGGGTCAAAGACAAATCTTTGAG
CAAGCAGAAATTTGGTGCCTATGTTAGTCATTTAGTTCTTCTTAGATGGATGATTCTGTA
ATTATAGTGATTTGCGTCACATAACAAGGCGTGCGCAAAAAGACATGTGCTACGTTTTAG
ATGCTTTTAGGGACGTAGGATAATTAAAATTTTCTAAAAAAACACCGTTTTTAGCAATAT
TGACCTTGAATTTACATTTGTCAGCCACATGTTAAATGACATCTTAGTAATGTCGCTTTT
ATGAGGCGGCGGTTAGGGCTTTGTCATTAAAAGTCTATTTAGTTTAGGTGTTATGGAGCA
AACATGAGCGAAACCGTATCTCAAAACAAAGAAACTCGTGGCTTTCAATCAGAAGTAAAA
CAACTACTTCACCTGATGATTCACTCTCTTTATTCCAACAAAGAGATTTTTCTACGTGAG
TTGATCTCAAACGCGTCTGACGCATCAGATAAGCTTCGTTTCAAAGCGCTATCTACTCCA
GATTTATACGAGGGTAATGCTGACCTTGGCGTTAAGCTAGCGTTTGATGAAAATGCTAAC
ACATTAACCATCTCTGATAACGGCATCGGTATGAGCCGTGATGATGTGATTGAACATTTA
GGTACGATCGCAAAATCAGGGACAGCAGAATTTTTCTCAAAGCTGTCGGATGAGCAGAGC
AAAGACTCTCAACTTATCGGTCAGTTCGGTGTGGGTTTCTACTCTGCATTCATCGTTGCG
GATGCCGTAACGGTTCGCACTCGTGCGGCTGGTCTTCCTGCTGAAGAAGCCGTTCAGTGG
CACTCAGCTGGCGAAGGTGACTACACCATCGAGACTATCACGAAAGACTCTCGTGGTACT
GACATCGTGCTTCACATGCGTGAAGAGGGCAAAGAGTTCCTAAACGAATGGCGCCTACGT
GATGTGATCAGCAAATACTCTGACCATATCGGTATCCCTGTTTCTATCCAAACTGCGGTT
CGCGATGACGAAGGCAAAGAAACGGGTGAGAAGAAGTGGGAGCAAATTAACAAAGCTCAA
GCAATTTGGACACGCAATAAATCCGATATCTCGGATGAAGAGTACCAAGAGTTCTACAAA
CACGTTTCTCATGATTTCGCTGATCCTCTTACTTGGAGTCACAACCGTGTAGAAGGTAAG
AACGATTATACGAGCTTGCTTTACATCCCTGCGAAAGCACCATGGGACATGATGAATCGC
GATCATAAATCAGGCTTAAAACTGTATGTACAACGCGTATTCATCATGGATGACGCTGAG
CAGTTTATGCCTTCTTACTTGCGCTTTATTCGTGGTTTGATTGATTCAAACGATCTGCCT
TTGAACGTATCACGCGAAATTCTGCAAGATAACAAGGTCACTCAGTCACTTCGCAACGCA
TGTACCAAGCGTGTACTTACTATGCTTGAGCGTATGGCGAAGAATGATGAAGAGAAATAC
CAATCATTCTGGAAAGAGTTCGGCCTTGTCATGAAGGAAGGCGTTGCAGAGGACATGGCA
AATAAAGAGAAAGTTGCTGGTCTATTGCGCTTTGCGTCTACTGAAGTGGACTCTGCTGAA
CAAACCGTTGGTTTAGCTTCTTACATTGAACGCATGAAAGAAGGCCAAGATAAGATTTAC
TACCTAACGGCAGACAGCTACGCAGCTGCGAAGAACAGCCCGCACTTAGAGCAGTTCAAA
GCGAAAGGCATCGAAGTTATCTTGATGTTTGATCGCATTGATGAGTGGTTGATGAACTAC
CTGACTGAGTTTGATGGTAAGCAGTTCCAGTCGATTACTAAAGCAGGCTTAGACCTAAGT
AAGTTTGAAGACGAAGCGGAAAAAGAAAAGCAGAAAGAAACGGAAGAAGAGTTCAAATCT
GTTGTTGAGCGCACCCAGTCTTACCTAGGTGACCGAGTAAAAGAGGTTCGTACGACGTTC
AAACTGGCAACTACGCCAGCCGTTGTCGTGACGGATGATTTCGAAATGGGCACGCAGATG
GCGAAGCTTCTTGAAGCGGCGGGTCAAGCGGTACCAGAGGTGAAGTACATCTTTGAAATC
AACCCAGAGCATGAGCTAGTAAAGCGCATGGCGGACGAAGCGGATGAAGAAGCATTCGGA
CGTTGGGTTGAAGTGCTGCTAGGCCAAGCGATGTTAGCAGAGCGCGGTTCGATGGAAGAT
CCAACGCAATTTGTTGGTGCCATCAACAAGCTTTTGACTAAGGTTTAATAACCAAACATC
AACAAAAAGCTCGCGAAATGCGAGCTTTTTGTTTGTAAACGCATAGATTCACACTTTGAG
TGTTGAGTTAATAATCAATAAAGCTCGAAAGCAGGCATCGCTAACATTCTTTAGTCTTAA
TCTGCTCATTGCGTAGTGAACCTGTGTTAGAATCGCAACACTTGAATGTGAGTAATAAGG
CGTGTATTTTGGCTCGCCTAAACGTTATACCGAAACTTATCGTTGTGAGCACTTCGTAGG
GTTAATGACCTAGAAGTCCAGTTATTGTGAGCTTCGGTATAAATCTTAAATATTAAAGAG
GATAAATCATGCGCATCATTCTTCTAGGTGCTCCAGGTGCAGGTAAAGGCACACAAGCAA
ACTTCATCATGGATAAATACGGTATTCCACAAATCTCTACTGGTGATATGCTTCGTGCTG
CTATCAAAGCAGGTACAGAACTTGGCAAACAAGCTAAAGCTGTTATCGACGCTGGTCAGC
TAGTTTCTGATGAAATCATCCTTGGCCTAATCAAAGAGCGTATCGCTCAAGACGATTGCG
AAAAAGGTTTCCTACTAGATGGTTTCCCACGCACTATCCCTCAGGCTGATGGCCTAAAAG
AAATGGGCGTTGACGTAGATTACGTTATCGAATTCGACGTAGCTGACGACGTGATCGTTG
AGCGTATGGCGGGTCGTCGTGCTCACCTTCCTTCAGGTCGTACTTACCACGTTGTTTACA
ACCCACCTAAAGTGGAAGGTAAAGATGACGTTACTGGTGAAGACCTTGTTGTTCGTGATG
ACGACAAAGAAGAAACAGTACGTGCACGTCTAGGTGTTTACCACGAGCAAACTGCTCCGC
TTATCAACTACTACGGTAAAGAAGCTGAAGCAGGCAACACTAAGTACCTTAAATTCGACG
GTACTAAGCAAGTTGCAGAAGTAAGCGCAGATATTGAGAAAGCGCTAGCATAATTTGCTA
ACGGCAAAATTTAATATTTTGATATATTTAAAAGCGACCCTCGGGTCGCTTTTTTATTTA
GCCTGAAAGTACGCTGAACCATTTGGTTCGATGCGCCGTACAAACCAAGCCGTTTACCAT
GAATAGGATGTTATGAAAAACAACAATAATAAACAGGGCGTGATACTGGTTAACTTAGGT
ACGCCTGATGAGCCAACCGCACCGGCCGTTAAACGCTTTCTAAGTCAGTTTCTTCATGAT
CACCGTGTCGTTGATATGACGCGTTGGCTTTGGTGTCCGATTCTTCACGGTGTCATTCTA
CCAATCCGCTCTCCAAAAGTAGCCAAGCTTTATCAATCGGTATGGATGGAAGAGGGCTCA
CCTTTGATGGTGTATTCAAAACGACAAGCTCAGAAGCTTGCTGCAGCTCTTGATATGCCG
GTTGAGTTGGGCATGACTTATGGCAACCCAAGTCTGCAATCAGGCTTTGAAGCGTTGCAA
GCTCAAGGCGTCGAGGAAGTGATTGTATTGCCGCTTTACCCGCAATACTCAGGCACTACG
ACTGCGGCTGTTTCTGACGGCATGACGAAAGCATTCAAAAACATACCAGTCATGCCTGAA
TTTAGCTTTATCCGCGACTACCACAATCATCCAAAGTACATCGCTGCACTTGCTCAATCA
GTTCGTGATCATTGGGCAGAGCATGGTCAAGGTGATTACCTGCTTTGCTCGTACCATGGT
ATCCCCAAGCGCTACGCAGACAACGGAGATATCTATCCTAAGCATTGTGCAGAGACAACA
CGCTTGCTTGGAGAAGCGCTAGGTTTAAGTGACGACCAGATCGGCATGACTTACCAGTCT
CGCTTTGGTCGAGAAGAGTGGCTACAACCATACACGGACAAGACACTAGAAGTGCTACCA
AGTCAGGGTAAGAAGAGGCTCAACGTGCTGACTCCTGCGTTCTCTGCAGACTGTTTAGAA
ACGCTAGAAGAGATCTCAGAAGAGTGCCGAGAGATTTACCTAGAAGCTGGGGGCGAGAGC
TTCAGCTACATTCCATGTCTGAACGACAACGATGACCACATCGAAATGATGGTAGAGTTA
GTTCGCTCTAAGCTGTAACCGTTGATTGAACGTGTCTTAAAGTGGCGCGGATAAGAGATA
ACAAAAAGGGTCGCGATTGCGACCCTTTGTTTTTATTTGCACTTTATATTAAGCGATTTG
AGTTTGTTGCTCTTCAATCTGTTCCGCTGTGCTGTGCGTGTTTTCAGCACCATGCATCCA
ACGAACGAGTGTGTTAGAGAACAACAATAGAATCACACCAGAAACAGTCGCTGTCACTGC
GATACCGCTGAAGATTGCTAGTGCGCCTAGTTCACCTACGTGAGAGCCAACATAACCAGC
AACGTAGTTTGCGATTGCGTTACAACCGAACCATGCACCCATCATTAGTGATGCAAGACG
TAGCGGAGCTAGCTTAGTTACTAGAGATAGACCAATAGGAGATAGGCACAGTTCACCCAA
CGTATGGAAGAAGAACGCACCTACTAGCCATAGCATTGATGTTTTAACCGCAGTATCACC
ACCTTGCTCCATAACAGCACCGACCATACATAGGAAGCCTAGTGCTAGGAAGAACATCGC
AAAAGCGAACTTCATTGGTGAGTTAGGTTCACGTTTACCCAGTTTCACCCATAAAACGGC
TAATACAGGTGCAAGAGTAATAATGAAGAATGGGTTTAGTGATTGGAACCACGCAGCAGG
AACTTCAAAGCCACCGATCATACGATCTGTGTATTGTTGCGTGTAGATGTTCATTAGACC
GCCAGCCTGCTCGAAGCCTGCCCAGAAAACGATAGTAAACAGGCTCATCACAAGGATAAC
CTTGATACGGTCGACTTCTTCTTTCGTTAGAGGTTCTTTTTTCGCAGATTTCTTAATTGC
TAAGTCACGTTTAGCTGCAGGTACGCGGCCAATGTCACCTAACCAAGATTGCGCCATAGT
CATTTGCATCACAAGGCTGATGATCATACCAACACCAGCGGCAATGAAACCCGCTTTCCA
ACCAAATTCATTGGTTACTGAACCTGAAACAACACCAGCAAGTAGCGCACCTAGGTTAAT
ACCCATATAGAAGATAGTGAACGCGCCATCACGACGGTTATCGCCTTCGTTGTAAAGGTC
ACCAACCATGGTTGAAATGTTTGGCTTAAATAGGCCGTTACCACAGATAAGCAGAGCAAG
ACCTAGGTAGAAAGTGTGTAGAGAGCCAAGACCTAGTGCATCTGCTGGCATTGCTAGTGT
GAACTGGCCAATAGCCATTAACGCACCACCAATCAGGATTGAACGGCGTTGACCCAAGTA
GTTATCCGCAAGGTAACCACCGATAAGAGGTGTGATGTAGACAAGTCCAGTATAGATGCC
GTAAAGGTCTAGGGCATCTTTAGTCGACCAGCCAAGACCACCATTCATTGTTGTGTCAGT
TAAATACAGTACTAGAATGGCGCGCATTGCGTAGTAAGAAAAGCGTTCCCATAGTTCTGT
ACCGAACAGAAGGAACAAGCCACGTGGGTGACCAAAGTATTGATGTTGGTTTGACATAAG
CTCTTCTAATAGTAGTTATTACATTTTTTAACGAAATCTACGTATACATGTCATTTTGAT
GACTTACAAACAATAAAATTTTATGTGACGATTCGTTTGCCTTATTAAATGATGGTTCTA
CGTTGATTTGGTGGGCTTTTCGTCGGTGAATTGGTCGTGTTACAAACTTACTTTTCATTT
TTGTCTATAGACTTATTTTCTTAACCTTATGAAAAGGTGTAAGTTGTATGTGCAATATAA
AGTGGCTTATTGATAGGTTGCTTGAATATCCATGACTCATCTTGGCCTTAATGCTAGGAT
GAAACAAAAACATAATTGGCTAGTAATAAAATGAAACGTTGGTATTTATTGTATTGTAAA
CGAGGAGAGCAAGTTAGGGCTAAGCAACACCTTGAAAATCAAGGCGTAGAGTGCTTTTAC
CCAACTTTCGAGGTCGAAAAGATCTTGCGAGGTAAGCGACAGAAAGTCGAAGAACCTTTG
TTCCCTTGTTATGTTTTTGCCCGATTTGACTACGAACAGGGCCCTAATTTTACTTCAGTT
CGCTCTACGCGAGGTGTAGTAGACTTTGTTCGTTTTGGCGCTCAGCCTAAAGAGATACAG
GGCGATTTGGTGTATGAGCTCAAACAGCTTGATAAATGCGTAGACGAGCAGGCAAGTGAT
GAATGTATGCCTCAACCTGGCGATCAGGTTCGTGTGAAGAGCGGTCAGTTTGCGGGCATT
GATGCCATCTTCCAAGAACAAGATGGTGAGAAACGTTCAATTATGCTGGTTCAGATGATC
ACCAAGCGTGTACCTGTCAGCATAGACAACAGCGATTTAGATTTAAAATAGTCTAATTCC
ATCAAACACAAAAAAGAGGTGCGAAAGCACCTCTTTTTGATCGTATCTATTATGCCTGTC
ATAAAGGGCTGGTGGAGCCAACCCTTTATGATATCGCGCAAAGCTAGTATGAATCGTTGT
GAACGGTCTGTACTGCGCGGCCTGATGGGTCAACACAGTTTTGGAACGACTCATCCCATT
CAATCGCTTTCGCTGAAGAACACGCTACTGAAGGGCCGCCAGGAACACACTCTGCCGCAG
ATGGCAGTGGGAACAACTCTTCAAAGATTTCGCGGTATACATAACCTTCTTTTGTTGTTG
GTGTGTTGTAAGGGAAACGGTATTGCGCTGTTTCCATTTGCTGGTCAGTCACTTTCTGTT
CTGCTACTTCTTTCAACGTATCGATCCAGCTGTAGCCTACGCCATCAGAGAACTGCTCTT
TTTGACGCCATGCGATCGATTCTGGCAGGTAGTGCTCGAAACACTCACGAAGAATGTGTT
TCTCCATCTTGCCGTTGCCACACATCTTGTCGGCTGGGTTCAAGCGCATTGCTACATCAA
TGAACTCTTTATCTAGGAACGGTACACGGCCTTCTACACCCCAAGCCGCTAGTGATTTGT
TTGCACGTGCACAGTCAAACATGTTCAGAGCTAGAAGCTTGCGTACAGTCTCTTCGTGGA
ACTCTTGAGCGTTTGGTGCTTTGTGGAAGTACAAGTAACCACCAAAGATTTCATCCGCAC
CTTCGCCAGACAGTACCATCTTGATGCCCATCGCTTTGATCTTACGACCCATTAGGAACA
TCGGAGTAGAAGCTCGAATCGTTGTTACATCATAAGTTTCAATGTGGTAAATCACATCAC
GAATCGCGTCTAAACCTTCTTGGATGGTGTACGTCATTTCGTGGTGAACTGTACCAATTT
GGTCGGCAACTTCACGAGCCGCTTTGAGATCAGGGGCGCCTTCTAGACCAACAGCAAAAG
AGTGCAATTGTGGCCACCAGGCTTCAGACTTCTCATCATCTTCAATACGCATCGCTGCAA
AGCGTTTTGCTACCGCAGATGTAATAGAAGAATCTAGACCGCCTGAAAGAAGTACACCGT
AAGGCACGTCAGTCATAAGTTGGCGCTTGACCGCTGCTTCTAGCGCTTCAGTCAATTCTT
CTTTGCTAGTGCTGTTGCCTTGTACTGCTGCATACTCATTCCAGTCGCGGATGTAGTAGC
GTTGAGGCTCTGCATCTGCACTGCCGTAGTGACAACCTGGAGGGAACTCGCTCACGGTCT
TACATACTGGTACTAGCGCTTTCATTTCTGAAGCAACGTAGTAGTTGCCGTGCTCATCGT
AACCTTGGTAAAGCGGAATGATACCGATGTGGTCACGACCTACTAAGTATTCATCTTTTT
CTTCATCGTAAAGTACGAATGCGAAAATACCGTTTAGTTCTTCAAGAAGGTCTGCGCCCA
TTTCTTGGTATAGCGCTAGGATAACTTCACAGTCTGAGTCAGTTTGGAATTCGTATTTGC
CTTCGTAGCGAGCACGAATCTCTTTGTGGTTGTAGATTTCACCGTTTACAGCAAGGATGA
GTTTTTTATCAGGGCTGTATAGTGGTTGCGCACCACTATTTAGGCCAACGATCGCTAGAC
GTTCATGCGCAAGAATTGCGCGCTCTGATGAGTAAATACCAGACCAGTCTGGACCGCGGT
GACGAAGCTTTTTCGACATCTCAAGGGCGATAGGGCGCAATGCTGCTGCATCGCTCTTAA
TGTCTAAAATGCCAAATACTGAACACATACAACATCCTTTTTAAACTAAACAATTTTTAA
TCGGTATAGGTTCAATTTGCCATTCTGAGTAAAAAAAGCAACGTTTGATGATTAAAAAAA
TGATAAAAAGGCTTGATGATTAGATGATGTTTAAAAATAGCTTTAATTTGGTGAATGAGA
TCAAGGTTTGGTTTAAAAAATGCACAAAAAAGCCCTCTTATTAGAAGAGGGCCCAATAAA
GCTGGTTGCGTTTTATGCTTATTTCATCGGTGTAAATTGAGGTTGAAGTTGCTCGCAAAC
ATGACGTGCGAAACCACTACCAGCTTCGCTGTAGATGTTGAATGCGGCATCGACTCCCGT
CTCTAATAAACCTTCTAGTTGATCTGGATACTCGGCAATCGCTGCAATCTGCCCTCTGTA
GTTTCGGCTTTGAAGCTGTTCAAGTGCCGTTTGGTTACCTTGGTGATGTGGCATTGCCAG
AAGCACCATTTTCACGTTAGCCGTATCCAAAATGCGTTCCCAGAAATCCGGGTCAGTTGC
ATCTCCCGAGATCACGTTACGACCTTCCGAGCGATGTTTATGCGCAGCTTCTTCACGAAC
CTCCACACCAAGTGAAATCTTACCGTATCGAGAACGCAGTTCATCGTATGCACCGGTACC
AATTCGACCCATACCGAGGATCAGTACTTGGGCATGACCTGGGTTGATGAGCTGATCGCG
TTGGTTCAGTTTCTCTGCTGCGGTTTCTTGCAGCCATTTACCTGAATGTTGGTAAATCTG
ATGGCCCAAACGGTTAAGTGGCGCTGAGATGATAAACGAGATAGAAACGGCAACGGCAAT
CGCTGCCAGCATGTCACTTGGCATCCATCCCATCTTATAAGCTAGACCACCAACAATCAG
ACCGAACTCACTGTAGTTGAAAAGTGATAGCGACGTCAGCAATGAAGTGCGCACACGGAA
CTTAAAGTGGTTGATGGTTAGGAAGTACAGCAGCCCCTTGATTGGCAATAACAAGATAAA
TAGTAGAGCTAGGCCAACCCCCGTAAAGCTCAAGGATGCTGATAAACCGATATTGAGGAA
GAAACAAACTAAGAATAGCTCTTTCATATTAAAGAGCGATTTTGATAGCTCGGACGCTTT
GCGGTGGCCAGCTAGAAGCATGCCTAAAATCAGCGCGCCTAAATCTGGCTTCATTCCCAC
CAGTTCAAACAAGCCTGCGCCAACTACTAATGCGAAGAAAATGCCGAACAGCACCAGCAT
TTCCCCGTGGCCTACTTTATCCAACAATTTGTAGAACAGAGGTCGAGCGAGTGGTAGGGC
AAACAATCCAATGGCGTACCACTCTGGAATTTTACCCGTCGAAGCAGTAAGGAATACTAC
GGCAAAGATATCCTGCATAACCAGAATACCGATCGCTAGGGTGCCGTAAGTCGCGTTCAT
TTCCCCTTTTTCTTGCAGTGTCTTAACCGCAAATACCGTACTGGAGAAGGAGAGGGCGAA
GGCGAGAAGCAGAATCTGGCTGTGATCCATCGTGGATAGTGATGACAGCCCTAATAGTTT
TAGTCCAACTAGAACCAGCGCGAAGAAAAGAGTTGAGAGAATATTGTGCGCGGTAGCGCC
GCCCCAAATTTCTTTAGAAAGCAGCGTTTTTACATCCAGCTTTAAACCAATGGTGAAAAG
CAGCAAGGTCACACCAAGGTCAGCAAGCGTGACAATAACGTCATTACTTTGGTAGCCAAA
CGCGTGAAGGCCGAAACCAGCGAGTAGGAAACCGACCAAAGGGGGCAGGTTACATTTTAG
AGCGATGAAGCCGGCGAGGAACGCCGTTGTAATTAGAATAATTTCCATACTGTTGAGCTA
TATTCCTGATATACAAAAACGGGCTGTGAAACCACAGCCCGAGATTGTAACTCAATTGGT
TGTATAAACTTAGTCTTCTAGTAACTTTTGTAACAAAACTCCGTTCAACATAGCGCGTTT
GATCATCGCAAATGCGCCCATCGTTGGTTGCTTATCAATGTGAGAGGCAACAATTGGAAG
CTCGTTATGGAAAGTTTTCAGAGATTGGTTTTCTACATTGCGCTGAATTGCAGGGAACAC
AATTTCTTCAGCGGCAGTAATGTCACCGGCAATGACGATCTTCTGAGGGTTAAACAAGTT
GATTGTAATCGCGATAGCTTTACCAAGTTGGTTACCTACGCGTACAAGGCTTTGCTTCGC
CAGCTCGTCACCGTTCATCGCGTGCGTACAAACGTCATCAATGGTGATGTGCTCAAGTTG
AGTCAGGCTTGATTCGTAGCCCTGAGCAATCAGTTTTTTCACACGTTGTACGATGGCAGG
GTTTGCTGCAACCGTTTCTAGACAGCCGAAGTTACCGCACTGACATTGCTCGCCAAGTGG
ATCGATTTGGATATGACCGATTTCACCTACGTTGCGATTGAAACCAAGGAATACCTGACC
ATTCACGATGATGCCCGCACCAGTACCACGGTGAACACTAACCAGAATCGAATCTTGGCA
ATCTTGGCTCGCGCCAAAGTAGTGTTCAGCCAGTGCCATACCACGAACGTCGTTACCAAC
AAAACAGGCTGTGTTGAACTTCTCGCGAATAATTTCGCCCAGCGCTAAGTTATCAATGTC
GGTATTCGGCATGTATTCAACGACACCAGTGGTTGGGTTTACCAAACCAGGCAGCGTGAT
ACCGATAGCGATAAGTTGGTCGATTTTGTCTTGGCAGCGATTCACGAAGTCTTTCAATAA
ATCAATCAAACCGGCGATTAAGTCCGCTTGGTTGGTGTAGTGAAGCTCGTGCTGGTCTTC
AGCTAGTGCTGTGCCGCCTAGGTCATACAAGCAGAATTGCACGTAGTCACGACCTAATCG
AACAGCGATAGAGTGGAAAGGTTTTACTTCAGTGGTCAGCGAGATAGCTCGGCGACCACC
GGTAGAAGCTTGTTGCGCGACTTCTTTGATTAAGCCGCGCTCTAAAAGTTGGCGGGTTAT
TTTGGTAACACTCGCTGGGGCGAGCTGACTAACATCCGCTACCTGAATACGGGAGATTGG
ACCTTGTTGGTCAATCAGCCTGTATACCGCAGCGCTGTTAAGCTGTTTTACTAAATCTAC
ATTACCAATCTGTCCGCCATTCATGCTTAATTTTGCTCGTATTGTCCGTTAACAACCGTC
GCTTTTACATTGAAGTCACGATCGAAAATAGTCAGGTTAGCTACCATTCCTTTTCGAACT
CGGCCTAGTTGTTCCTCAACACCGATTGCGGTTGCTGGGTACAGTGTCGCCATTCGTAGA
GCTTCGTCTAAAGCGATGCCTGCGTGCTCAACTGTGTTCTGAACTGCTTCGATCATAGTC
AGAGCTGAGCCGCCTAGTGTGCCGTTTTCATCAACACACTTACCATTTCGGTAATATACT
TTCTTACCGACAAAAATAAAGTGATCAATGTTAGCACCTGCTGGAGCTGTGGCATCCGTC
ACCAAAACAAGCTTTTCACCTTTGATTTTATGAGCAATTCGGATGTTTGCGTAGTCTACG
TGGAAACCATCAGCAATGATGCCTGCATAGACTTCTGGTGTATCGTAAATCGCACCCACC
ACACCTGGTTCACGACCAACCATTGGTGTCATCGCGTTGAATAGGTGAGTCGCAAATGAG
ATACCTGCTTCAAAGCCTTGGCGTGCTTCTGCGTAAGTGGCGTTGGTGTGACCGATAGAA
ACCACAATGCCAGCTGCTTTCAAACGAGAGATGTGCTCAGGATCATTTTGTTCTGGTGCA
AGTGTGACTTTTGCGATGATGTCAGCGTTCGCGCAGATCAAGTCAATCATGCCGTCGTCA
GAAGGGCGGATGAAGTCAACGCTGTGAATACCTTTTTTCGCTACGTTAAGGTACGGACCT
TCAAGATGCAGACCTAGCGATTGGTTTTGGTATTTGTTGTGGTACTCGCGAGCCGCTGAG
ATTGCAGCGCGCATGTCTTCGTCTGAAGAGGTGATAAGAGTAGGTAGGAAGCTTGTACAA
CCAGATTTTAGGTTGGCTTCATGCATGATCTGCATTGTTTCTGGTGTGATTTCGTCGTTA
AGCATCACACCACCACAGCCGTTGAGCTGTAGGTCGATAAAACCAGGGCTTAGGTTAGCA
CCGTCCAGATCTTTAACTTCAATACCTTCTGGTAGTTGAGTTACTGGCACAACTGATTGA
ATCTGGTCATTGTCGATGATGACAGCATGATCGGTAAGAACATCACTACCGGTATAGATT
TTACAGTTACTTAGCGCGTACATAGTCAGCTAGTCCTTATAGATGAGAATTCATTTTCTG
TTCCGTTATCTAACTGGTGACTCTGTGAGTCGGGCTGGTACTTAGTTTGTATCACTGAAT
TAGATAACGAGTCACATACAGCAAGTCGCGTTTTATCGATGTCATTATCAGAGTAACTAA
CTGAAAAATAATAAATGAATTAGTTTTTATGATTGTTTTCCAGAGCAAAGTTACTGCGAA
TCATCTGTAGAGATACCAAAATAACACTGATTCTGTCTTGCATAAAGTACGAGAATCTTA
TCTCTAAAACGCCATTTTTTCGTATAATAAAATAAGTTTTATGATCTCGCTAGCAAAAAC
CTTCTGAATGACCAATTTCTGGTGATTATGATCACAAACAATGAGGTTTTAATTTGCGGA
GCAAAATTAATATCATAAACTGGTAGCGACTAAATTGAACGACTGAAATAAGTTATTCAA
CAAAACATAAAATCCTATAGGGGGAACTTAAGGTGAATATTCTTGGATACGCGCAGAAGT
TAGGTAAAGCTCTTATGCTTCCTATCGCAACGCTTCCAGTTGCAGCGCTTTTACTACGTT
TGGGTCAGCCTGACCTTTTAGATATCGCGTTTATGGCATCTGCTGGTAACGCAATCTTTA
GTCAACTACCACTACTATTCGGTCTAGGTATCGCGATCGGTCTTTCTAAAGACGGTCAAG
GTGCTGCTGGTCTAGCTGGTGCAGTTGCTTACTTCGTTCTTACTGCAACAGCAGCAACAA
TCGATGCAAGCGTTAACATGTCATTCTTCGGCGGTATCATTGCTGGTATCATCGCTGGTC
ACTCTTACAACGCTTTCCACGCTACTCGTCTTCCTGAGTGGTTGGCATTCTTCTCTGGCA
AACGTCTAGTACCAATCATGGCGGGTCTATTCTCGCTAGTTGCAGGTGCAATTGCTGGTG
TTGTATGGCCAACAATCCAAGGCGGTCTTGACGCGCTAGCGCACGCAGTTTCTACTTCTG
GTGCTATCGGTCAGTTCGTATACGGTACACTTAACCGTGCACTTATCCCTGTAGGTCTAC
ACCACGTACTAAACTCATACTTCTGGTTCGGTATGGGCACGTGTCAAGAAGTTCTAGTGT
CTGGCGCAACTGCTGCTGGTCAAGCGCTTCCTGCTCTACAACAGCTTTGTGTTGACCCAG
CTCTAGCTAAGACTCTTGTTGCTGGTCAAACTCACACATTCGAATTCGCTAACTCTGTAA
CTCCAGAAATCACAGCAACAGTTAAAGAAGTAACTGAAACTCTGAAATCTGGTGACCTAC
ACCGCTTCTTCGGCGGCGATAAGAGCGCTGGTGTATTCATGAACGGTTTCTTCCCTGTAA
TGATGTTCGGTCTACCAGGTGCGGCACTTGCAATGTACCTAGCAGCACCAGTTGAGAAAC
GTAGCCAAGTTGGTGGCGCACTATTCTCAGTAGCATTCTGTTCATTCCTAACAGGTATCA
CTGAGCCTCTAGAGTTCATGTTCGTATTCCTAGCACCTGCTCTGTACGCAATCCACGCAG
TATTTACAGGTCTATCTCTAGTACTTGCAAACATGCTTGGCACGCTACACGGCTTTGGTT
TCTCTGCAGGTCTAATCGACTTCGTACTGAACTACGGTCTAGCAACTAAGCCTCTAGTGC
TTCTTGCTCTAGGTCTAAGCTTCGGTGCTCTATACTTCTTCACATTCAGCTTCGCAATCC
GCGCTTTCAACCTGAAATCACCAGGCCGTGAAGATGACGACGAAGAAGCGTCTGCAGCTC
CAGCTGGTGATGCAGCAAAAGGTGACCTAGCTCGCCAATACTTAAAAGCACTAGGTGGTC
ACGATAACCTAACTTCAATCGACGCGTGTATCACTCGTCTACGTCTAACACTTAAAGACC
GCTCTGTTGCTGACGAAGCTGTTCTTAAGAAACTAGGCGCGAAAGGTGTGGTTAAGCTTG
GCGAAAACAACCTTCAAGTTATCCTTGGTCCTCTTGCAGAAATCGTTGCTGGTGAAATGA
AAGCAATCGGTGCAGGTGAAGACCTATCAGATGTAAAACTTCCTTAATTACATCTTACTG
ACTCTCTATAAAGACCTCCCTCGGGAGGTCTTTTTTTGTTTGTGCGGATCTAATATGCTG
CGCTTTCAAGCGAAGAAGAGAAATATTGCCGTTTTAACGACGGTTCTTGTTGTCTAATCG
CTAAGAATTGTGGATCATTAGGAACAATGCACTCTGTAAACCGAGTAAGGCTACGGAGTA
CTGTTTTCTCTGACAATACTAATATTTTTGAGGTGCTATAGATGAGTGAAGCTGATGCTC
GTCCATCAAACTTTATTCGCCAGATCATTGATAAAGATCTAGCGGATGGTAAACACACTA
GCGTGCATACTCGATTCCCGCCGGAGCCGAATGGCTACCTGCACATCGGTCATGCTAAGT
CTATCTGTTTGAACTTCGGTATTGCTCAGGACTACCAGGGCCAATGTAACTTACGTTTCG
ACGATACAAACCCTGAAAAAGAAGACATCGAATACGTTGAGTCTATCAAGAAAGATGTAA
ACTGGTTGGGCTTTGAGTGGGATGGTGAAGTATGTTACTCATCAAACTACTTCGACAAGC
TTTACGAATATGCAATTGAATTGATTAATAAAGGCTTAGCGTACGTTGATGAGCTAAGTC
CTGAGCAGATTCGTGAATACCGCGGTACGCTAACGGCTCCGGGGAAACCAAGCCCATACC
GTGACCGTCCAGTAGAAGAAAACCTAGCGCTATTTGAAAAAATGCGCGCAGGTGAATTCG
AAGAAGGCAAAGCGTGTCTACGTGCGAAGATCGACATGGGTTCTTCATTCATGGTAATGC
GTGACCCAGTTATTTACCGTGTACGTTTCGCAACTCACCACCAGACTGGTGATAAGTGGT
GCATTTACCCAATGTACGACTTCACACACTGTATCTCTGATGCGCTAGAGGGCATTACGC
ACTCTATCTGTACTCTAGAGTTCATGGATAACCGTCGTCTGTACGACTGGGTTCTAGACA
ACATCACGATTGATTGTCGTCCACACCAGTACGAATTCAGCCGCCTAAACCTTGAATACA
CAGTGATGTCTAAGCGCAAGCTAAACCAACTAGTGACTGAGAAATTGGTTGATGGTTGGG
ATGACCCACGTATGCCAACAGTCTCTGGTCTGCGTCGTCGTGGCTTTACATCAGCATCTA
TTCGTGAATTCTGTAAGCGTATTGGCGTAACGAAGCAAGAGAACATGATTGAGTTCGGTT
CACTAGAATCTTGTATTCGTGATGATCTAAACGAAAACGCACCACGTGCGATGGCTGTTT
TAGATCCAGTTAAGATCGTTATCGAGAACTTCGAAGAAGGCGCGGTAGAGACGCTGACTG
TTGCTAACCATCCAAACAAACCTGAGATGGGTGAGCGTGAAGTGCCATTCACTCGTGAAG
TTTGGATCGAGCGCGAAGACTTCCGTGAAGAAGCAAACAAGAAATACAAGCGTCTTGTTC
TAGGTAAAGAAGTTCGTCTACGTGGCGCATACGTGATCAAGGCTGAGCGCATCGAGAAAG
ACGCGGAAGGCAACATCACAACAATCTTCTGTACTTACGATGCTGAAACGCTAGGTAAGA
ACCCAGCAGATGGCCGTAAAGTGAAAGGCGTAATTCACTGGGTATCAGCAGACAAAGCAT
TGCCTGCAGAAATCCGCATGTACGATCGTTTGTTCACAGTACCAAACCCAGCTGCTGCGG
ATGACTTTGCTGCGACAATCAACCCTGAATCACTAGTGGTTCTAAACGGTTTTGTTGAGC
CAAGCCTAGCAAACGCAGAAGCGGAAACAGGTTACCAGTTTGAGCGTATGGGTTACTTCT
GTGCAGATTCAAAAGATTCTTCAGCAGATAACCTAGTATTCAACCGTACGGTTGGTCTAC
GTGATACTTGGGCGAAAATCGAGAACCAATAATCTCTATTCTTCGCTAATAAAAATGCCA
GCATCATTGCTGGCATTTTTTATGTCTTAATTTGGTTCAAATGTTGTCACTGAACCGTTC
CTAGAGTTATACCAATAGACAATCTCGGCATTGTCAGGGTTGCTGTTGTAACCTTGTTTG
GTATAGATAAAGTAGCAGAGGGCTAGCTTTCTTTGAACTACGCCGTTTGCATCTTGAAAC
GTTAAATTTCTACGCTTTGTAATAAAGTCGACGGAATCTGATTCTGCTGCGTTGCTTGAA
AACGTATAGTCAGTATTAACTATCGCGGTAAACAGTTCATAACAACCTTGGTCTCCTTGG
CCTATGTTGTGAGGTTGTCCCATCGGCTCACCCTTGTTGATACCAAGTGGGTAGCCTACG
TCATTCATGTCCAACATGTAATTGCCATTATTGTCCGTTGGACCATATCCTGGCATGTTG
TTCATTCCTGCGGAGCCGCCGCCATTGATTTGCCATTTTGAATGTGCGTATTTAAGAGCG
CTTTCAAAGGCTCCAAAAGTTTCCGCAATTTTTGCTTCGCGAGCATCGTCTTGTAAGTTT
AAAAAACGTGGGGCTACAAATACGGCAAGTATCCCAAGAATAACAATGGCAATAATCAGC
TCAAGTAGGGTAAAGCCTTTAGAATTCCTTTTCTTCATCGTTTTTCTCCATAAAAAAAAC
GCCAGCCTTAGCTGACGTTTTACTATGTTTATGAGTAAAAAGAAATACTTCTTACTTTGT
TGGCTTGTGCGCGTTTGGATTGTCTTTACAAGAACTGTCCGTGCATTTGCCGTATAGGTA
CAAGCTGTGGTTAGTTAACGTCACGTTGTACTTAGCTGCGATTTCTTTTTGACGCTGTTC
AATCACATCGTCAGAGAATTCAATCACTTCACCACAGTCTAGACACACTAGGTGATCGTG
GTGGTGTTGAGTAGACAGTTCAAATACTGACTTACCACCTTCGAAGTGGTGGCGAGTTAC
AATACCAGCATCATCGAACTGGTTTAGTACACGATAAACGGTTGCTAGACCGATCTCTTC
ACCTAGATCAATCAGCTTTTTGTACAAATCTTCAGCACTGATGTGCTGGCAGTCTGGCTG
CTGAAGTACTTCTAGAATTTTTAGCCTTGGAAGGGTTACTTTTAAGCCCGCATCCTTCAG
CGCCTGATTATTATCTGACATATACTTTCCCGTTGGATCATCTGCAGCGATTTAACAGAA
TTCAATATTCCTACCATTATAGGCGAAGCGTACTGAACATTAAACCACGAACTTCAAAGG
GTTAATAGATTCTTTTTGTAAATTGGAAACAGGTCGATTATATTACAGATCAGACCAGTT
ACAAATTGATAACATTAGAACGCAAAGACTACGGATAGTTATGAATAAGCGACTTGCTAA
GATATATAAACCGGGATTTGTGAAGTTTGCGCTCAATATTTGGCCGCCATTTTGGGGCGC
AGGTATCAAAATCTTACATATTTCTGAAGATTTTCGAACGGTTAAAGTCCGCTTGAAGCT
TCGCTGGTGGAACAAAAACGCCAATCGAACCCAATATGGTGGCAGCATTTTCTCGTTGAC
CGATCCGATCTATTCGCTGATGTTGATGGGGATTCTGCGTGAGGAATATTACGTTTGGGA
CAAAGAAGCCAGCATCAATTTCATTAAACCTGGACAGAGTGATTTGTTTGCCGAGTTTGA
AGTAACCGAAGGCATGTTAGACGATATTTACCAAATGACTCGTAATGGTGAAAAGTGCTT
TCCAGAGTTTATTACTCACGTGAAAGACAAAGACGGCAATGTTGTGTCCGAAGTGCAGCG
TAAGTTGTATGTGAGGAAGAAACCTCAATACAGAGAGGAAGAGGTAGCAACGGAAGCTTC
CTGATAGGCAGATACAAAAAGACCTCCAATTAGGAGGTCTTTTTAATGAATGCGTTATTA
GCCTTCAAGCTCAGCTAGGCACATCTCTTCGTAGATTTGCTTAACCCAGTTTTCAACGCG
CTCGTCAGTCAATTCTGGTTGACGGTCTTCGTCAATACATAGACCAACAAACTGGCTATC
GTCACCTTCTACGAGTGCTTTAGACGCTTCGAACTCGTAACCTTCAGTTGAAGTGTGGCC
CAAGATAGTGCCGCCTTTTGCTTCAACGATGTCACGTACCGTGCCCATTGCGTCACAGAA
GTACTCTGCGTAATCTTCTTGGTCACCACAACCGAAGATAGCAACAAGCTTCGTAGAGAA
ATCTACTTGCTCAAGCTCTGGGAAGAAATCGTCCCAATCACATTGTGCTTCACCGTAGTA
CCAAGTTGGGATACCTAGAAGTAGAAGATCAAAGTTATCAATGTCTTCTTTGCTGCTTTT
TGCGATGTCTTGAACGTGAACTAGTTGTTTACCTAGTTGCTTTTGAATCATCTTTGCAAC
GGCTTCAGTATTACCTGTGTCGCTACCGAAGAAGATACCTACACTTGCCATAGAGTCTAT
ACCTTTACATTGTTTGTTACTGGCGATGGGGAGAGGAGCTTAACCTAGCCCTGTGCCTTC
CCAACTGAGCTGAATCAGGCCTTTAGCGATGAAACCAGCGCAGCCTAGGAAAAGAACTAA
CCATACAATACGACGACCAAAAACAGGTACATTGCCTTGCTTTAGTACATCTTTTATCGC
CATCCCGATGAAAAAGAAGATAGCAGCAAAAAGAAGATCGAGCCCGATCGACTCGAGCAT
GTCCATATAGTCGTATAGCATTGTCGTCCTTCATGCCAAAAATTCTTGGGCGCACTATAC
CACTGTTAAACGGTAAAGTTAATGCACAACAAGAAGGGTTATTTCAATAATCTGGCGTTG
TTTTTCGAATTTGTTAACTCGAAATATATTTCCTGATAACCCGCATGACTTCTGCTGGTT
TTTCAGCGTGTAGCCAGTGTCCTGTATTAGCAATAATGTGCGCTTTTGCATTGTTAAACT
GTCGCTTAACGGCTGGCTGGTGCTCAGGCATCAAGTAATCAGAATCACCACCTTTGACAA
ATAAAGTTGGGATGTCTGTTGGTGTGATTTCTTGCCAACCAATGATGTTGTCGTAGTTTT
TGAGCAAGCTAGCAACGTTGAAGCGCCAATCCATTTTATCGCCGTTTTTGTATAACGATT
TCGATAAGAATTGTCTTACACCATCCATTTCAATATGTTGAGCAAGAACGTCCATGGTTT
GTTGGCGGTTAGTTGGTTGTTCTTTTACTACGGCTTGCAGGCCATTAAACACGTTATCAT
GGCGATTAGTTTGGTAAGCCACTGGCGCCATATCTAAGACAATAAGTTGTTTTACGAATT
CAGGAGCGATATCTGCCAGTTTCATCGCAACTTTTCCACCCATAGAGTGACCGATGACAA
GTGCTGGCTCGATGCTTAAATGGCGAAGCAAATCAGCAACATCTTGTGCCATCACTTCGT
AATTGTGTGTCTCTGAATGGAAAGAGAGGCCATGATTTCGTAGATCAATACTGATCACGC
AGTGATCTTGAACGAGGTCGCGAGCCAGTAAACCTAGATTACTGAAACTGCCAAACAATC
CATGAATCAAAACAACCGTTTGGCCTTGCCCTTCCTGCTTATAGTTGAGTAATGCTGACA
TTTTATCTTATTCGTGATGGGTTTAACGTGGAGTATCCGCGAGGATCTCGTTATAATCCC
CCAGAGTTTAAACATTGAGAATGTGAAAAGCGAATGAAAACAATTGAGGTTGATGAGGAT
CTATACCGTTACATTGCGGGTCAAACCAAGCATATCGGTGAAAGTGCCTCGGATATTTTA
CGACGCCTTTTGAACCTTGATGGCCAGTTGCAGGAAGCAGTTGTTGCACCTGTAGTAGAA
CAGCCACAAGGGATTGTAGTAAGTAAAGATGCTGGCAAAGCAGAATCAGTAGATATCGTA
AAAGAGATGCGTTCTCTACTTATCTCTGATGAGTTTGCTGGTCTTAAGAAAGCGATTGAT
CGCTTCATGTTGGTATTATCAACCTTACACAAACTGAATCCAGAGAGCTTCTCTCAAGCG
ACAAAAGTGAAAGGACGCAAACGCGTTTACTTTGCTGATAACGAAGAGACTCTGCTAGCA
AACGGTAACACTACCAAACCTAAAGCAATTCCTGGCACGCCATTCTGGGTAATCACCAAC
AACAACACCAGTCGTAAGCGACAAATGGTGGAGCAGGTGATGACTCACATGGAATTCCAG
CCTGACTTAATAGAGAAAGTAACAGGTTCAATCTAAGAAACCTGATAGAAGCCTCATAAT
GTGTAGCGTTTAGCGGATATTATGAGGCTTTTTTGATTTTATTTGTTTTTAAAGAAAGGA
TGTCAAACATGGCTATGCACCCTCGTGCTGGGCAAAAAGCGCAGCAGGAAGATCTTCACA
ATATCCCAGCACTCGTTGCTAACTACTTCTTACTTCAACCAGACGCAGCAAACGCAGAAC
ACAAAGTTCAATTTGGTACTTCTGGCCACCGCGGTACTGCAGACAAGCACACTTTTAACG
AAAACCACATTTTAGCGATCGCTCAAGCGGTAGCAGAAGTTCGTGCTGAGCAAGGTACAA
CAGGTCCATTGTTTGTGGGCAAAGACACGCACGCGCTATCTGAACCAGCGTTTTCAAGTG
TGATTGAAGTATTGATTGCAAACGGTGTGAAAGTGATTGTCCAACAAGACAACGGTTACA
CGCCAACGCCAGGTATTTCACACGCGATTCTGACTTACAACATCAAGCACGATGATAAGG
CAGACGGCATTGTGATTACTCCGTCTCATAACCCACCACAAGACGGCGGTATTAAATACA
ACCCGACTCACGGTGGTCCTGCAGAAGCTGAACTGACTCAAGCGATCGAAGATCGTGCGA
ACGCTCTGATTGCTGAAGGTTTACAAGGTGTTAAACGCCTACCACTAGCAGAAGCTAAAG
CATCGGATCTGTTTGTTGAGATGGACTTGGTGAAACCATACATCGATGATCTAGTTAACG
TTATCGATATGGAAGCAATCCAAAAAGCAAACCTGAAGATTGGTGTAGATCCATTGGGTG
GCAGCGGCATCGATTACTGGCGTCAAATTGGTCAGGCATACAACCTAGACCTAACTCTAG
TAAGTGAAGCGATTGATCCTTCTTTCCAATTCATGTCATTAGATAAAGACGGCGTTGTAC
GTATGGACTGTTCTTCTCCATACGCAATGGCAGGTCTATTGGCACTGAAAGACGAGTACG
ATCTAGCATTTGGTAACGACCCTGACTACGACCGTCACGGTATCGTTACGCCAAAAGGTT
TGATGAACCCGAACCACTTCTTAGCGGTTTGTATCGACTACCTATACCGTCATCGCGACG
CGTGGGGTAAAGATGTCGCTGTTGGTAAAACGCTAGTTTCAAGCGCCCTGATTGACCGTG
TTGTTGCGGATCTAGGTCGTGAGCTATGTGAAGTACCTGTTGGCTTCAAGTGGTTTGTGG
ACGGTCTGTACACAGGTAAGTTTGGTTTCGGCGGTGAAGAAAGTGCAGGTGCGTCTTTCC
TTCGTAAAGATGGTACGCCTTGGTCAACAGACAAAGATGGCATCTTGCTATGTCTTCTAG
CTGCAGAGATCACTGCGGTAACGGGTAAGAACCCACAAGATTACTATGAAGATCTAGCGG
CGAAGCACGGTGAGTCTAAGTACAACCGTATTCAAGCTGTCGCAAATGGCCCACAAAAAG
ACGTATTGAAGAAGTTGTCACCAGAAATGGTTGCGGCTGAAACTCTAGCTGGTGATGCAA
TCACCGCTCGTCTGACGCACGCTCCAGGTAATGGTGCTGCGATTGGTGGTCTTAAAGTAA
CGACAGCGAATGGTTGGTTCGCTGCTCGTCCATCAGGCACTGAAGACATCTACAAGATCT
ACTGTGAAAGCTTCAAAGGTGAAGAGCACCTAAAACAAATCGAAGCTGAAGCACAAGAAA
TCGTTAATCAAGTATTTGCAGCCGCTGGTTTGTAATTCAAACGATTAAAGTTCGAAAGGG
TCGACATTGCGTCGGCCCTTTTTGTTTAATAGAGAGCGCTGCGCTTCGAGAGTCGGGAGC
GCTTCGCTTTAGGAATCGAGAGATACTCGTTGAGAGTATAGAGAAAGAGTATTTTGATTA
AGAAGGTGTTGACGGAACTTGTTTCTAGAAAGACAAAATAAAGCCGTTTCCCGTTTCCCG
TTTCCCGTTTCCCGTTTCCCGTTTCCCGTTTCCCGTTTCCCGTTTCCCGTTTCCCGTTTC
CCGTTTCCCGTTTCCCGTTTCCCGTTTCCCGTTTCCCGTTTCCCGTTTCCCATTTTAGTT
CGGCCAAGTGTCCGGTACAACAAACCAAAACTGACCGCTCTTTGTTTGAGCGTGAACAAA
CCTATCTGATGGTTTATCGATAGGCTCTAAGAATTCCTCATTGCCGATTGCCCACAGTGG
TTTGGAAAGAGCATATAAAGGTTCATTAATTTCTTCCCATTGACTTTGATAGCACCAGTA
ACCGGATATTCGGCTTTGGTTTAGTTCGTAACTTAAACAGGTTGTAGGGATTGGTTCGGC
CGCGAAAGGATTTACATAGAGGCGACCTTGCATCAGCAAGTGTTCACTCGGTGTGGCGTC
TAACGGTAACTGTTGGTGGAACTCTTCTCTCTGGCTCATTTTTAGTTGGTGAGTGAGCAT
ACGATTGAGTTTCTTATGCAGTTGGTCGTGTGCATTCGGGCCATACCAAATGCCTTCATG
CAATAAGTAGAATTTAATGGCGACTTCCCAATGCTCGTGTTGGTTTGTTTCCTGATTTTC
GAGGATTAAATCGACGGCGCCAATTGTGCGTCCAGTAGTGTCATTAAGTTGGATTTCTTC
GGCAATAAGTTCATATCGTGAAGAGCAAGTCAGCAACTTGGTACAAAGGTGTTGATAGAG
GAATCCGAGTCGTGGGTTGCCATCATAATTTTCGTTGTCCGATAGAGGTAAGGTCGGAAT
ATCTTCAACAGTGACGAAAGGTTCTTTAAGTTTGAAAAGAGGTGGGGTGTTAGCAATCCA
TTGATGGAAGCGTTGTAGTGAATTCATCCATTATCCTTGTTGTCACCGGCAAAGCCTTTC
TATTGTATCGAAATTTATTCTGGTTGGGGATGCCACAACTAGCATCCTGATCGTGGTTCG
ATATACACTTTGTTCAAGCCACAAGTATTGGAAGTAACAATGAACAATTTACAGCTGGAA
AAGATCCTTAACGAGAAATTATCGCCGCAACTTATTAAAGACTACGCACCGAATGGAATG
CAAGTTGAAGGCAAATCAGAAATCAAACGCATCGTGACAGGCGTAACAGCTTCACAAGCA
TTGATCGATAAAGCCATCGAGTTAGAGGCTGATGCTCTGCTTGTCCACCACGGCTATTTT
TGGAAAGGTGAACCAGAGCCAATTCGTGGTATGAAAGGAAAGCGTATCCGCAGTTTGATC
AAAAGTGACATCAACCTTTACGGCTACCATTTGCCGCTAGATATTCACCCAGAACTAGGC
AATAACGCGGAGCTTGCACGCTTGCTAGACATTGAAGTGGAAGGTGGTTTAGAAGGGCAC
CCTCAATCTGTCGCTCTGTTTGGCCGCTTGAAACAAGCAATGACTGGTGCTGACTTTGCG
CACAAAATCAATCACGTATTAAACCGTGAACCTTTGCATATCGCGCCTGACAATGCAGAA
AAAATGATTGAGACAGTTGGTTGGTGTACCGGCGGTGGTCAAGACTTCATTGAGCTTGCT
GCTCAGCATGGATTAGATGCGTTTATTTCGGGCGAGATCTCAGAGCGTACTACTTACACG
GCTCGTGAATTGGATATCCATTACTTCTCTGCAGGTCATCACGCAACCGAACGTTACGGC
ATTAAAGCGTTGGGTGAATGGTTGGCACAAGAGCACGGTTTAGACGTTACGTTTATTGAT
ATTGATAACCCAGTATAGAAGGGACGGGCTTTGTCCTTTGAGATGCGTTCCATAGAGCGC
AACTCGTTCTCATCTCTTCAAAATAGAAAGGGTTGACGCTTTCACGTCAACCCTCATATT
TATTCGATTCTCGATTCTCGATTCTAACGCTTACTCGCGCTCATGCAGTGGAGAAAACTC
GCGTTGAGTTTCACCAGTGTATAGCTGACGAGGACGACCGATTCGGTTTAGTGGATCGCT
GTGCATTTCGTTCCAGTGAGCAATCCAACCGATAGTACGAGAAATCGCGAAGATTACCGT
AAACATCGATACAGGAATACCGATTGCTTTTAAGATGATGCCTGAGTAGAAGTCTACGTT
CGGGTATAGCTTCTTAGACACGAAGTATTCGTCAGAAAGCGCAATACGCTCAAGTTCCAT
CGCTACGTCTAGTAGTGGGTCTTTGATGTTTAGCTCTTTTAGAACTTCATGACATGTTTC
ACGCATTACTGTTGCACGTGGGTCGTAGTTTTTGTAAACGCGGTGACCGAAGCCCATAAG
ACGGAATGGGTCATCTTTGTCTTTTGCACGCTCTACGTACTCAGGAATGTTGTCTACGCT
GCCGATCTCTTCAAGCATCTTCAGACATGCTTCGTTTGCACCACCGTGTGCAGGACCCCA
TAGAGAAGCAATACCTGCGGCAATACATGCGAATGGGTTCGCACCAGAAGAACCAGATAG
ACGAACCGTCGACGTTGATGCGTTTTGTTCGTGATCTGCGTGAAGCGTGAAGATCTTATC
CATCGCACGCGCAACAACAGGGTTTACTTCGTATTCTTCACATGGGTTTGCGTACATCAT
GTGTAGGAAGTTTTCTGCGTAGCTTAGGTCGTTACGAGGGTAGATAAATGGCTGGCCGAT
TGAGTATTTGTAACACATCGCCGCCAAAGTAGGCATTTTCGATAGCAGACGGTACGCCGC
GATTTCACGGTGTTCGTCGTTGTTGATATCTAGTGAATCGTGGTAGAAGGCCGCTAGTGC
ACCAACCACACCACACATCACTGCCATTGGGTGAGCGTCGCGTCGGAAGCCGTGGAAGAA
GCTTGCGATTTGCTCGTGCACCATAGTATGGCGAGTAACCGTTGTTTTAAATTGCTCGTA
TTGCTCACGGGTAGGGGCTTCGCCATAAAGCAGGATGTAACATACTTCTAAGTAATCTGC
GTTATTGGCTAATTGATCAATCGGGTAACCGCGGTGCAAAAGAATACCTTTGCCGCCATC
GATGTACGTGATTGATGATTCACAAGATGCAGTGGCAAGAAAACCTGGGTCAAAAGTAAA
GTAACCATTGGCTCCCAGTTTACGAACATCAATCACAGGTGTACCTAGCGTACCGTCCAT
AATTGGCAGTTCGATTGGCGCATGACCTTCGATGTGAAGGGTAGCTTTCTTATCCGCCAT
AACAATCTCCTTTGTTTATTATTTAATCCGTCCAGGATGTTTATGTGCCATTTTTGTACT
GTTGTTAAAGCTTAAAGTCAATTTTTCTCCATTTTTGTGTGCACTTGTTATGATTTTTCT
CATGAAAATCGTTAAAAATCTGTTCTATGTAGCATAATTTGTTACATCAATTGTATTAGA
ATGTTGCTGGCCGTATATTGGCACAGAAAATTTTAGTTAAATCCTTATAAATTCGGGGCT
AGAAACAAAAGTGAGGTTTGTTTGTGGACTCCGTTTGTTAACAAAGTGTTTACAATTATC
TCCGAGCTTATTGCGAGTATTTGTTAATCAAATGTTAACTTTTGTACGTTTGGAAGCTGA
AATTGGTTATAACAATAAATGCTCAATGGAGCTGAGTGAGCAAGCCCGTGAAAGAAAGAA
AGTCAAGACCTGTTAATTTAGATTTACAGACCATCCGCTTTCCCATCACAGCAATCGCGT
CAATCCTGCACCGTGTGTCGGGTGTGATTACGTTTGTTGCGGTGGGTATATTACTTTGGT
TACTGTCCATTTCTCTGTCATCCCCGATGGGTTTTATGGAAGCCGCTGACATCGTCGATA
GCTTCTTCGTGAAATTCATTCTGTGGGGCATTCTAACTGCACTTGCCTACCACATTGCTG
GTGGTGTTCGTCACTTACTGATGGACCTAGGCCACTTTGAAGAACTAGATTCAGGCGCAA
TGAGCGCTAAAGTCGCGTTTGGTGCTACTGCAGTGTTATCACTATTGGCGGGGATCTTGG
TATGGTAAAACACGTTTCTTCATTCGGTCGTAATGGTGTTCACGATTTCTTATTGATTCG
TGCGTCCGCCATCATTATGACTCTATACACGATTTATCTGGTGAGCTTTTGTGCTTTCTC
TGACATCTCTTACGCATCTTGGACCCAGTTCTTTGGTGGCACGTTCACTAAAGTCTTCAC
CATGTTGGCACTTGTTTCTATTTTGATCCACGCGTGGATCGGCTTATGGCAAGTTTTAAC
GGATTACATTAAGTGCGCGAAACTTCGTGGTGCACTTCAACTTGGTGTTATTGCCGTGCT
ATTCGGCTATGTCTTCTCTGGTCTATTTATTCTGTGGGGTGCGTAAGTGTCTATTCCAGT
TCGTGAGTTTGACGCCGTAGTAATCGGCGCTGGTGGTGCGGGCATGCGCGCTGCACTACA
AATTTCGGAGCAAGGCCTTTCTTGTGCGTTGCTGTCTAAAGTTTTCCCAACACGTTCACA
CACTGTTTCTGCTCAAGGTGGTATTACGGTTGCGCTAGGTAACGCGCACGAAGACCATTG
GGAACAGCACATGTACGATACGGTTAAAGGCTCTGACTATATCGGTGACCAAGACGCAAT
CGAATACATGTGTAAGAACGGTCCTGAGTCTGTTATCGAGCTAGAGAAAATGGGTCTTCC
TTTCTCTCGTTTTGATAACGGCACTATTTACCAACGCCCGTTTGGTGGCCAGTCAAAGAA
CTTTGGTGGTGAGCAAGCGGCACGTACCGCGGCAGCGGCTGACCGTACTGGTCACGCACT
TCTGCACACGCTATACCAACAAAACATCAAGCACAAAACAACGGTATTCTCTGAGTGGTA
TGCTCTTGATATCGTTAAAAATGAAGATGGTGTTGTTCTAGGCTGTACGGCGCTATGCAT
GGAAACGGGTGAAGTGTGCTACTTCAAATCAAAAGCAACTATCTTAGCAACTGGTGGTGC
AGGTCGTATCTACGCATCAACAACCAACGCGCACATCAATACTGGTGATGGTGTTGGTAT
GGCACTTCGTGCGGGCGTTCCGATGCAAGATATGGAAATGTGGCAGTTCCACCCAACGGG
TATCGCTGGCGCTGGTGTGCTTGTAACCGAAGGTTGTCGTGGTGAGGGTGGTTACCTTCT
AAACAAAGATGGCGAACGCTTCATGGAGCGCTACGCACCAAACGCGAAAGACCTTGCTGG
TCGTGACGTGGTTGCTCGTTCAATGATGATTGAAATCCGTGAAGGCCGCGGCTGTGATGG
CCCTTGGGGTCCACACATTAAACTGAAACTTGATCACCTAGGTAAAGATACTCTGGAGTC
TCGTCTACCAGGCGTTTGTGAGCTTTCTCGTACATTTGCGCACGTTGATCCGGTCAAAGA
GCCAATCCCTGTAATTCCTACGTGTCACTATATGATGGGTGGTATCCCTACTCAGGTATC
AGGCCAAGCGATTCGCCAAGATGAGAATGGCGCTGACGTTGAAGTTCAGGGTCTATTTGC
TTGTGGTGAGATTGCTTCTGTATCGGTACACGGTGCAAACCGTCTAGGTGGTAACTCGCT
GCTTGACCTTGTGGTATTTGGTCGTGCGACGGGCCTTCATCTGGGTGAAACACTGCTTAA
ACAAGCTGACGCGAAACCTGCGACAGAAGCTGATATTGAACGTTCACTAGAGCGTTACAA
CCGTTGGGAAAATAGCACTGACGGTGAAGATCCAGCGCAAATTCGTAAAGACCTACAACA
GTGTATGCAAAACAACTTCTCGGTATTCCGTGAAGGTGATGCAATGGCAAAAGGTCTGGT
AGAGCTGAAAGCTATCCGTGAACGTCTGAAAAACGCTCACCTTGCTGATAAGTCGACTGA
GTTCAACACACAACGCATTGAGTGTCTTGAACTAGAAAACTTGATGGAAACTGCTTATGC
AACGGCGGTTGCGGCTAACTACCGTACAGAAAGCCGTGGTGCGCATGCTCGCTTTGACTT
CCCTGACCGTGATGATGAACAGTGGCTATGTCACTCTATCTACAACCCGGAAACGGAAGC
AATGACGAAACGTGGTGTAAACATGGAGCCAATCCATCGTGAAGCATTTCCGCCAAAAGC
ACGTACGTACTAAGGAAAGGAGGGTAATATTATGAAACTGAATTTCTCTTTGTACCGCTA
CAACCCGGATGTCGACCAAAAGCCGTACATGAAAGACTACACGCTTGAGGTGGAAGAAGG
ATCAGACATGATGCTTCTGGATGCATTGATCCTTCTGAAGGAGCAAGACCCTAGCATTGC
ATTCCGTCGTTCATGCCGCGAAGGGGTATGTGGCTCTGATGGCCTAAACATGAATGGTAA
GAATGGTCTAGCGTGTATTACACCGCTATCTGCACTGCAAGGTGACAAGATTGTCATTCG
ACCTTTACCGGGCCTACCAGTAGTGCGTGATCTTATCGTTGACATGACACAGTTCTACGA
TAACTATGCGAAAGTTAAGCCTTTCTTGATTGATGATGGCGCTCTACCTCCATCTCGCGA
GAACTTACAAACGCCTGATGAACGTGCGCATTTAGATGGATTGTACGAATGTATTATGTG
TGCATGTTGTACAACTTCTTGTCCATCATTCTGGTGGAACCCAGATAAATTTATCGGCCC
TGCTGGTCTTCTAGCAGCTTACCGTTGGCTAATTGATAGCCGAGATACGGCAACTGATGA
ACGTTTGTCCGATCTTGATGATGCATTTAGCGTTTTTCGTTGCCATGGCATCATGAATTG
TGTAAGTGTTTGTCCTAAGGGGCTAAATCCAACGAAAGCCATCGGTCACATCAAGTCGAT
GTTAGTCAATCGTTCGATTTAATTAACAACAAAAATTGCCGACCCAAATGGGTCGGCTCT
TAATAGCTCGGCGCAGACCGAAGCAAACGTGAAAACTACTGGTTAAGGGAAAATATGCAC
AACGGCGTGATGAAGGCATGGCTCGAGTCTTCACACTTGGCTGGCGCCAATGCAACGTAT
GTAGAGGACCTCTACGAACTGTATCTAAGTGACCCCGATCTGGTAAGTGAGGAGTGGAAA
CGCGTATTTGATGAGCTGCCTAAAAGCTCAGAAGAAGTGGCTGAACAGCCGCATTCGCGT
GTCCGTGACTACTTCCGACGACTCGCTCAAGAAACAAAGCATTACAGTGTCCAAGTTAGT
GATCCAGATGTCGACGCTAAGCAAGTAAAAGTTCTCCAGCTTATCAACGCATACCGCTTC
CGCGGTCATGAAGCTGCAGAGCTCGATCCTCTAGGTCTATGGCAACGTCCACCTGTGGCG
GAGCTAGACCCTGCATTCCACAATCTCACCGAAGATGACTTCGCAGAAACTTTCAACGTA
GGTTCTTTTGCCATTGGCCAAGAGACGATGCAGTTGAAAGACATCTACTCAGCACTAAAG
AAAACCTACTGTGGTTCTATTGGTGCAGAATACATGCACATGACAGATACAGAGCAAAAG
CGTTGGATTCAGCAACGTTTAGAGTCTGTGGTTGGTCAGCCATCTTTCGATAAAGACGAA
AAACGTACATTCCTTGAGGAGCTTACGGCTGCTGAAGGGCTCGAGCGTTACTTGGGTGCT
AAGTTCCCAGGAGCAAAACGTTTCTCGTTAGAAGGTGGTGATGCACTGATTCCGATGACA
AAAGAACTGATTCGTCATGCAGGTACTAGCGGCATGCGTGAAGTGGTCATCGGTATGGCT
CACCGTGGACGTTTGAACATGTTGGTCAACGTTCTTGGTAAGAAGCCTCAAGATTTGTTT
GATGAGTTCGCGGGGAAGCACGACGAAACATGGGGTACAGGTGATGTTAAGTACCACCAA
GGTTTCTCGGCAGACTTTGCAACGCCTGGTGGTGATGTTCACCTAGCGCTCGCATTTAAC
CCATCTCACCTTGAGATTGTAAACCCAGTAGTTATCGGTTCAGTTCGTGCACGTCAAGAT
CGCCTTGGTGACTTTGATGGTAGCCGCGTACTACCAATCACTATTCACGGTGACTCTGCG
ATTGCGGGTCAGGGTGTTGTAGCTGAGACGTTCAACATGTCTCTTGCTCGTGGTTTCTGC
GTCGGCGGTACAGTGCGTATTGTTGTGAACAACCAAGTTGGTTTCACAACCTCGAACCCT
CGTGATACGCGTTCTACCATGTACTGTACTGATATCGCTAAGATGGTACAGGCTCCGATT
TTCCACGTTAACGCTGACGATCCAGAAGCGGTTGCTTTCGTAACGCGTATTGCATTGGAT
TACCGTAACGAGTTCAAACGTGATGTTGTCATTGATTTGGTTTGTTACCGCCGTCATGGT
CACAATGAAGCGGATGAGCCAAATGCAACTCAGCCGTTGATGTACCAAAAAATCAAGAAA
CATCCAACGCCACGTAAGCTATACGCTGATGTGTTGATTGATAAAAACGAATCGGACATC
GAAGTAGCAACTCAGCTTGTAAACGAGTACCGCGACGCACTGGATAAAGGTGAAGTTGTG
GTAAAAGAGTGGCGTCCAATGGCTCTTCATTCAGTAGATTGGTCTCCATACCTAGGTCAT
GACTGGGATGTTGAGTGGGACAACAAGTTCGATTCAACTCGCTTGAAAGAGCTTGGTCAA
CGCCTAATCCAATACCCAGACAGCCATAAGCTGCAAAGCCGTGTAAACAAGCTCTACAAC
GACCGCTCTGCAATGATCAGCGGTGAGAAACCGCTTGATTGGGGTATGGCTGAAACACTG
GCGTACGCAACCCTAGTTGATGATGGTAAGCGTATTCGTATCTCTGGTCAGGACTCAGGT
CGTGGTACTTTCTTCCACCGCCACTCTGTTCTGCATAACCAAAATGATGCGAGCACTTAC
ATCCCGCTAGCGAATATTCATGACAAACAAGGGCCATTCCAAGTGTTTGACTCAGTGTTG
TCAGAAGAGGCGGTATTGGCATTTGAGTACGGTTATGCAACGGCAGAGCCAAGCGGCTTG
ACCATTTGGGAAGCACAGTTTGGTGACTTCGCAAACGGTGCACAAGTTGTGATTGACCAA
TTTATCTCGTCAGGTGAGCAAAAGTGGGCTCGTCTGTGTGGCCTAACTATGCTGTTGCCA
CACGGTTATGAAGGCCAAGGCCCAGAGCACTCATCAGCGCGTCTAGAGCGTTACTTACAA
TTGTGTGCTGAACAAAACATGCAAGTTGTAGTGCCATCTACACCTGCGCAGGTTTACCAC
ATGATCCGTCGTCAGGTGGTGCGTCCTATGCGTCGTCCACTGATTGTTATGTCACCTAAG
TCGCTACTGCGTCATCCACTTTGTACGTCTTCATTAGAAGATCTTTCTGAAGGCACATTC
CAGCCAGCGATCCCAGAGATTGATAATCTGGAGCCAAGCAAAGTGAAACGTGTTGTGTTC
TGTTCGGGTAAGGTTTATTTCGACCTTCTAGAACAGCGTCGCAATAACGAACAAGATGAT
GTTGCTATTGTGCGTATCGAGCAACTGTACCCATTCCCTCTGGATGAAGTACAAGCGGCG
ATTGCGCAATACACGAATGTTGAAGATTTCGTTTGGTGTCAGGAAGAGCCTCAAAACCAG
GGCGCTTGGTACTGTAGCCAACACAACTTCCGTGCTGCTATTCCAGCAGGTGCAGATCTT
AAATACGCAGGTCGCCCAGCTTCTGCTTCGCCAGCAGTAGGCTACATGTCGGTGCACTTG
AAACAACAAAAAGCGTTGGTTGAAGACGCTCTGAACGTGAACTCAAAAACTTCGAATTAA
GAACTAGAAGTTAAAGGAAGAAACAGATATGACAATTGAAATTCTGGTTCCAGATTTACC
TGAATCAGTTGCTGACGCAACCGTAGCGACATGGCACAAACAACCAGGCGACGTAGTCGA
GCGTGATGAAGTTCTGGTTGATATCGAAACCGATAAAGTCGTGCTTGAAGTACCTGCTCC
GGAAGCCGGCGTTTTAGAAGCCATTATTGAAGAAGAAGGTGCAACAGTACTTTCTAAGCA
GTTGATCGCGAAGCTTAAGCCTGGTGCTGTAGCGGGTGAGCCAACAACAGATTCAACCGA
AGATAAAGAAGCGTCTCCTGATAAGCGTCATAAAGCTGCGCTTACAGAAGAAAGCAACGA
TGCGCTAAGTCCAGCGGTTCGTCGTCTTCTAGCTGAACACGGCCTAGAAGCAAGCCAAGT
GAAAGGCTCTGGTGTTGGCGGTCGTATTACTCGCGAAGATATCGAAGCTCACCTTGCAAA
CGCAAAAGCTGCGCCAAAAGCAGAAGCTCCAGCAGCAGTTGAAGCACCTGCAGGCGCACG
TAGCCAAAAACGTGTTCCTATGACGCGTCTACGCAAGACAGTAGCAAACCGTCTTCTAGA
AGCGAAAAACAACACGGCAATGCTAACTACGTTTAACGAAGTAAACATGAAGCCAATCAT
GGATCTTCGTAAGCAGTACAAAGACCAGTTCGAAGAGCGCCACGGTATTCGTCTAGGCTT
CATGTCTTTCTACGTGAAAGCTGTAACAGAAGCACTAAAACGTTACCCAGAAGTGAATGC
ATCTATCGATGGTGATGACATTGTTTACCACAACTACTTCGATATCAGCATGGCGGTTTC
TACGCCACGTGGTCTGGTGACGCCAGTACTTAAAGACTGTGACACGCTAGGTTTTGCAGA
TGTTGAAAAAGGCATTAAAGAGTTAGCAATTAAAGGTCGTGATGGCAAGCTAACCGTTGA
TGAACTAATGGGTGGCAACTTCACTATCACTAACGGTGGTGTATTTGGTTCACTGATGTC
TACTCCAATTATCAACCCACCACAATCAGCAATCTTGGGTATGCACAAAATCCAAGAGCG
CCCAATGGCGGTTGATGGCAAAGTAGAAATCTTGCCAATGATGTACCTAGCACTATCTTA
CGACCACCGTTTGATCGATGGCCGTGAGTCAGTGGGCTTCCTAGTAACCATTAAAGAGCT
ACTAGAAGACCCAGCGCGTCTGCTATTAGACGTTTAATATCGCTAAAACGTCGAGTTGTC
CCTGATAGCTCGACGTCTACAGCATCCAAGGCTAGACTGGCTCAGCGTCTGGCCTTCACT
TGAACTGCCCCCGATATATCTATAAGCAGTTGATTTGAGAAGACCCTACAGACGTACCGC
ATCAAGCGGCGTTATGGAAATAATAAATCCCTTAAGGGATAAACAAACGGAATATCAAAA
TGAATTTGCATGAATACCAAGCCAAACAGCTGTTTGCAGAATTCGGTTTGCCTGTACCGG
AAGGCTACGCATGTGATACGCCACAAGAAGCTTTTGAAGCTGCGGGTCGCATCACTACTG
AAAAGAAAGTTGTAAAGTGTCAGGTTCACGCTGGTGGCCGCGGTAAAGCGGGCGGTGTTG
AGCTACACGATACAAAAGACGGCGTAAAAGAATTCGCACAAAAATGGCTAGGTAAGAACT
TGGTTACTTACCAAACAGACGCAAATGGTCAGCCTGTTACTAAAATCCTTGTAGAAGAAG
CGTCTAACATCGCTAACGAACTTTACCTTGGTGCGGTTGTAGACCGTGCGACTCGTAAGA
TCGTTTTCATGGCTTCTACTGAAGGTGGTGTGGAAATCGAAAAAGTTGCGGAAGAAACGC
CGGAGCTAATCCACAAAGCAGCAATCGATCCACTAGTAGGCCCTCAGGCTTACCAAGGTC
GCGAGCTAGCGTTCAAACTTGGTCTTGAAGGTGACCAAATCAAACAATTCGTTAAGATCT
TCATGGGTCTTGGCACTATGTTCTCTCAGTACGACCTAGCGCTACTAGAGATCAACCCAC
TGGTTATTACTGGTGAAGGCAACCTGCTATGCCTTGACGGTAAGATCAACATCGATTCAA
ACGCGCTATACCGTCAGCCTAAGCTTCGTGAAATGCACGATCCTTCACAAGAAGACGAGC
GTGAAGCGCACGCAGCTCAGTGGGAACTGAACTACGTAGCACTAGACGGTAACGTTGGCT
GTATGGTTAACGGCGCGGGTCTAGCAATGGGTACAATGGACATTGTAAACCTACACGGCG
GCAAGCCAGCTAACTTCCTAGACGTAGGTGGCGGCGCAACCAAAGAGCGTGTAGCAGAAG
CATTCAAGATCATCCTATCTGATGACAACGTAAAAGCTGTTCTAGTAAACATCTTCGGCG
GTATCGTTCGTTGTGACATGATCGCAGAAGGCATCATCGGTGCGGTGAAAGAAGTTGGTG
TAACGGTACCTGTTGTTGTTCGTCTAGAAGGTACTAACGCTGACCTAGGTCGCGAAGTTC
TTGCTAATTCTGATGTTGATATCATTGCTGCTGAGTCGCTAACAGATGCTGCTCAGAAAG
TTGTTGCTGCTGCGGAGGCGAAATAATGTCTGTACTAATTAACAAAGACACTAAAGTAAT
CTGTCAGGGCTTCACTGGTGGTCAAGGTACTTTCCACTCAGAGCAGGCAATTGCTTACGG
TACACAAATGGTTGGTGGTGTATCTCCAGGTAAAGGTGGTCAAACTCACCTTGGTCTTCC
TGTATTCAACACGGTACGTGAAGCTGTAGAAGTGACTGGCGCAACAGCAACAGTTATCTA
CGTTCCAGCACCGTTTTGCAAAGATGCAATCCTAGAAGCGATCGATGCAGGCATCGAACT
AATCGTAACGATCACAGAAGGCATCCCAACAACAGATATGATCGACGTTAAAGTGAAGCT
AGAAGAAACTGGCGTTCGCATGATCGGTCCTAACTGTCCGGGTGTTATCACGCCAGATGA
GTGTAAGATCGGCATCATGCCTGGTCACATCCACAAGAAAGGTAAAGTGGGTATCGTTTC
TCGCTCAGGTACTCTAACGTACGAAGCGGTTAAGCAAACGACTGACGAAGGCTTTGGCCA
GTCAACGTGTGTTGGTATCGGTGGCGACCCAATCCCAGGTTCAAACTTCATCGACATCCT
GAAGCTTTTCCAAGAAGATCCAGAAACTGAAGCAATCGTAATGATTGGTGAAATCGGTGG
TACTGCGGAAGAAGAAGCGGCGGCTTACATCAAAGAAAACGTAACGAAGCCAGTGGTTTC
TTACATTGCTGGTGTTACTGCTCCTCCAGGTAAACGTATGGGTCACGCAGGTGCAATCAT
CTCAGGTGGTAAAGGTACTGCAGAAGACAAATTCGCAGCACTAGAAGCGGCTGGCGTTAA
GACTGTGAAATCTTTAGCTGAGATTGGTAAAGGTCTACGTGAAGTGACAGGTTGGTAATC
ATCCAAACCATTGTATAAGTATTAAAAAGCCTGCGATTTCGCAGGCTTTTCTTTTTCTGT
TTCACAATGGTTTGTATTTAATCTTTAACGCGATTTAGCGATTTAGCGATTTAGTTATTC
GGTTACTAGGCTTTGCGTTTAATCAGTTGGCTAAGCATAAACAGGAAGGTTGCGCTAATC
ACAACCGAAGGGCCAGCTGGTGTATCGAAATGCCAAGACAGGCTTAGGCCCATCAACACC
GCGATAGAGCCAATAATTGAAGCAAACAAAGCCATCTGCTCTGGTGAAGAAGATACTTTA
CGTGCAGTTGCGGCTGGGATAATCAATAGAGAAGTCATGATCAGCGCACCCACAAACTTC
ATACCGACAGCGATAACCACACCGACCATGAGCATTAGCACTAAGCGAACTAAATCGGTA
TTCACACCCTCTACGGCCGCAAGCTCTTCACTTACAGTGCTAGATAAAAGCGGGCGCCAG
AATGCATACAGACAAGCACTGACACCGATTACTCCAGCGTAGATGAACATTAAATCCTGT
GGTGAAACTGCAAGCAAATCACCAAATAGGTAGCTCATTAAATCCACGCGAACGTTCTCT
AGGAAGCTGACAGACACCAAGCCAATCGATAAGGCGCTGTGTGCCAGAATACCTAGCAGC
GTGTCGGTAGCGACAAGCTGTTGTTTTTGCAAAGTAACCAGCAGTACAGCAAGTGCTAAG
CAACAAACCAACAATGCAAGGTAGAGGTTTATGTTGAGCAAGAAGCCTAGTGCCAAGCCC
ATTAAAGAGGCATGGGCGAGCGTATCGCCAAAATAAGCCATTTTTCGCCAAACCACGAAA
GAGCCAAGTGGGCCAGCAATGATTGCGATACCGATACCGGCCAAAATTGAAGGCAATAAA
AACTCAATCATGATTATGATGTCCGTGAGAATGGTTAGAACATGATGTTGCGTCACCCGT
TACTGGCGAGCCTGCTAAATCGTGGTGGTGATGCTCGTGGTCATGGTGATAAAATGCCAA
TGACTCACGAGTTGCATTACCAAACAGCGCGATATAAGAAGGGTGTTGAGTGATGGTCGC
CGGAGAGCCAGAGCAGCACACGTGGTGATGCAAGCAGATCACATCATCAGTCTTTGCCAT
AACTAAATGCAGATCATGCGATACCATAAACACGCCACAATCGAAGCGATGACGAATGCT
CTCAATCAGATCGTATAAGTCGATTTGACCTTGAACATCAACACCTTGCGCAGGCTCATC
TAAGACAAGTAGTTCTGGGCGTTGAAGTAGAGCGCGAGCAAGCAGCACACGTTGATTTTC
ACCACCAGAAAGACGGTGCATGTTACTTTTGAGGAGATGTTCTGCGCCGACAAGACGCAG
CGCGTCGAGGCATTCCTGCTTGCTATACTTGCCAGCAAGGTTTAGGAAGCGAATGACATT
CAATGGAAGAGAATCGTTGAGTTTCAGCTTCTGGGGTACATAACCAATTTTCAGCTTACG
TTGTTTGGTTAATTTACCACTGGTTGGTTTTTGGAGACCTAGAATGACTTTAACTAACGT
CGATTTTCCCGCTCCGTTGGGACCAATTAGGGTAGTGATCTTGCCCTTTTCTAATTCCAT
TGTGACATTGTCGAGAACTCTGCGTTCGTCAAACTCGACGCACAGTTGCTCAAGACGGAC
TAGTGAAGACATGAATGAAACTCATTTGCAAATTGTTAATGTTATAATGTAACATTATCT
CACTTTCCACGCTATACCCCAAGTAAAACTATGAAAAGAGCTATAATTCTTGCTGTTTCA
GCAATGTTAACCTTACCTGCTCATGCGGTAACCGTGTTGACTAGTATTAAACCTATTCAA
ATGATCACAACCGAGCTGACGGAAGGCGTTACTAAGCCAGACGTTCTGCTACAAAACAAT
GCTTCGCCACACGATTACGCTTTACGTCCATCGGATGTGAAGAAGGTAGCTGCTGCCGAC
CTCGTTATTTGGTACGGCCATGATCTCGAACCTTTCCTAGAGAAAGTGGTGACGGATAAA
GGTAACACGCTAACTGTTAGCGAAATTCCGGGCCTATCGTTACGTGCGTTTAGTGGTGAG
CATGATCACCATGATGGTCACGATCACGGAACACACGATCCACATTTCTGGTTGGGTGTT
GAAACTGTAAAACAAGTTGCCAACGCTATCGCTCACAAACTTGCAGAAATCGATCCTACG
AATGCGGACACTTACGCAGCAAACTTGAAGAAGTTCGAGGCAGAGTTGAAAGCTACGGAT
GCGGAGATCAAGCAACAACTGACACCAGTGCAAGACAAAGGTTATTTTGTTTTCCACGAT
GCTTACGGCTATTTTGAATCACGTTACAACCTAAATCAACTCGGGCACTTTACGGTTTCT
CCAGATCGTAAGCCGGGGGCAAAAACATTGATTCATATCCGTAAAACGTTGGGTACGGGT
GATGTTGCTTGTGTGTTCTCTGAGCCGCAATTTACACCTGCGGTTATTGAAAGTGTGATG
CGTGGTAGCGACGTAAACTCCGGTGTCCTTGATCCATTAGGAAGCGGTATTGATGTTAAG
TCAGGCAGTTACTTTACGTACCTAAAAAGTGTATCTAACAGCTTTAGCCAATGTTTGAGC
GGAAAGTAACAATTGTGTTGTTGTTCTTTACACAGAACACGCGTTTAACGTGATCTGGCA
GTAAGAATTACAAACCTTTGGCGCAGTGAGTCTTTTCTATCAATGGAATTGAGATATCAT
TATCAATAATTAGTGGCTCAAAATAACCATATACGTACTCAGCTATGGAAGGCATGAGTG
AACCATGAGTCGCACGTATTGATACATGTAAGGATTTTATCTTGCTGCGCCAACTAGCCC
TACTTTTTGGGGCTTTTATCCTCTCATTTCAAGCATTTGCTTCAAGTGAAGCGAATGCGA
TCTTCTACCCTTTGCCAAATCAGGTTAAGGGCACTTTTATTGCGGCGAAAAAATTGTTTC
CTGGCGAGCACGGTGGGCTTTGGATACATGATGTTCATGGCCGAGTGCTGTTCTACAATG
GGCAGACAACATTGCCTAAATCAGGAAGTTTTCTGCAAACAAAAGCTGAGCAACTGGCCT
ATCATAAAGGCTCATTCTGGACGTTTGTCGAAAATGAAGTGTACCAAACTTACCCTAACC
AAGAGCGTCGCTTGGTTTTTAGTCTCAATCCTGGCTCGCAGATTCGAAAGATTGGTTCAT
CGGGTAACTTTATTTGGGTGAGCGATGGCGCGCACTTCTATACCTACAATATTGAAACCA
GCGAACTGAACTCTTTCTCTTTGCTTCAGCTCTATCAGCACAGCAACAACAGCTACGTCT
ATATTAATGACGCTATTTTTGTAGAGACAAAATGGGCATTAGCGACCACGTCAGGCGTTT
ATTTATCTGAAGGAAGCAAATTCAACCACGTAGTTTCTTCTGGTAAGCACTACATTGAAA
AGGTGTATTACTCCCATACAAGGCGAGAGATTTTAGTTGGCACGCTCAAAGGGGCGCTGA
TCTTCAATATCTATGAGCCAAATAAACCGGTTATTAGAATCGGTGCCTCGCATGTGCTGA
CTTTTGCTGAAACTAACCAAGAATACTGGGTAGGAACGGAACAGGGGCTCTACTTGTATT
CTTTCTTGAGTGGAGAGGTTACTCAAGTAACACCAGCAAGCTTCCTTGAGTTGGAATTAG
CGAGCACTAAAATCTACTCGTTGTTGAATGACAATATGGGTGGTATGTGGATTGCGACCA
ACCAAGGTATTCGCTATTACTCATTGTTCAGTAAAAAGTTTGAGCGGATAACCTTCAGTA
GTTATGACCAACAAACACTGACCGGACGTATTCGACAAACGTTAACCGGGCCAGATGGCG
CATTATGGTTTGCTGACGACCACAAGCTGTACCGTTCAGGAAGTTCAGAGATTACTGAAG
TCTTACATCTACCATCCCAGATAAATGAATTTGCTTTTCAAGGTGAAAAACTCTGGATAG
CCACGTCTTCCGGTTTAGAGATTTACAACCTAAATAACTTACAGCGTGTGACGTTTCCAT
ACCTTCGTGTCATTGCTGGAAGGGAAATTGATCATATCGTCTCTGATGGAACTGACCGAC
TTTGGGTTTCCAGCGGCTATCAACTATTTAATATCGATGCTGCGAATCAGCAGATGAGAA
ACTTTGGCAGCGATTGGTTAGTCAGTCAGTTTTTGCCTGCGAAAATCACCCGTTTATATG
ACAAAAAAGATTTGCTTTTGATTGGTACTGACCACGGCGTCTATGAATACGATGGTGAGC
GAATTCGATTTAACCGCTTCTCAGAAAAGTACGGCGAGTCACTCGATATCATTACCGCGA
TTGATGGTTCTCATTGGTTTGCTTCTGCTTATGGTGTTTTCAAAACGGTACCGGGTAGCG
ATGCAAAAGAAGTGATGGAAATGAGCGTATCAAATTCTCGACCGGCCTGTTTACTCAGTG
ACTCAGAAGGTGTGTGGCTTGCTTCATCAGTGGGGCTCAGCTATTACCATCTCTCAGGGC
AGTTGATGAAGCATTATTCTTCAGCATCCGGCCTCATCAATAATGAATTTCTTCCGGGTG
TTTGTAATGTTATTCGTCGCTCAGAAGATAGTGACCGCCAACTTATCTTTGGCTCTCAAT
ATGGTTTAGTCAAAGCCGACTCGTCAAAGTTACTCGTATCCAACACGCCAGAATCCCAAC
TGATCGTTAGTCAAGTCATGCTAGAAAATGAGGTGGTTCAAGTTGGCAGTGCTGACCTAG
AAAGTATGAGGTTACCTTATGGCTCTTCGTTAAGCTTTCTTTTTGGGGTGATGCCGAAAC
CAGATAACCAAAACCTCTATTATCGCTTGAACGAGAGCGAACAGTGGCAATCGCTGGAAG
GCGGCCAATTAACACTAGAACACCTCAACTCAGGTGATTATCACTTGCAGGTGAGTAATG
ATTCGCAGCTCGCGTCTGGCTTAATCGGTTTGGAATCAAAATTCACGGTATTAAAACCTT
GGTATTTGTCCAAACTGGCGATCACTGGATTTACTTTGGTCACCATCGCCATTGTCGCTC
TTTTGATGTATTGGCGCTCACGGTATGTGTTGCAAGCGAACCGTGACTTGGCAGCACAAG
TGACGTTAAAAACCAACCAGCTTCGCCATCAAAGTCGAGTTTTATTGACCAGTAACCAGC
AACTAAGAAAGCAGATTCAAGTGAGAAACTTGTTGGTGGACCATGTTGCACAGTCAATTA
AGTCGAGCGTTGACTCGATAGCGCATAAGTTACCTGTTGATTTAGATTCAGTGACTCAAG
ATCATCTATCAAAAACGTATTGGCAGTTAAACGAATTAAAGAGCTCTCCGGGAGACACCA
GTAACGGAAGTCAAAACTATAACCTGAGTCAGATAACGCAATCTGTTGTGGATGTTTGGC
GTGAGGACTTTTCTAAAGCCGGTATCAGTGTTGAGCTGCAAGACAATCACAAAGCAAGCC
GTATTTCATTAGAAAGCTTTAACCTTGATGTCATATTCAACAGTATTTTCGCCAATATCA
TCAAACGCTCTTTCCGAGGACAGTCGGTTAAATTGGTATTGGACGAGGCTAATGACATCG
TCTCATTGAGTTTTATTGACTACGGAACGCAATTACCAAGTAAAGCGGCAGTAATGCGCC
CAACCAATGCCAGTAATGTAGATTTGAGTATGGATAACTTACCTCAACTTGTTGCCGCAA
GTGGAGGGCATTTATCTATGTTTGCTTCTGATGCTCAAAATAAAATAGAGATTACTTGGC
CATGTGCTCAAGAACCGAGCCATGTTGAAGAAGTATTGCCCGAGTTTACGGAAGTTGAAC
CACAGCAGCAAACTACCTCACCAGAGCAAGAGTGGTTGATGAAAGTTTACCAACTGGTTG
CTGAGCATTATCACGATCCGGAGTTTGGTACGGCATCTGCTGCGAAGATGCTTTATATGT
CTGAGCGAAGCCTACAACGGCGCTTTAAATCAGCTTCGTCAAGAACGCTAAAAGACTATT
TGACAGAAGTAAGATTAGAAACAGCCTGTGAACAGCTACTCGCAGGAGAGAAAATCAGTG
AGGTCGCATTTAACTGTGGCTTTAATGACCCATCGTACTTTAGTCAGAAGTTTAAGTTGC
ACTTTGGCTTACCTCCCTCCAAGTTTGCCATGACTCAAGAGAGCCAGACGAGCATTTAGC
TCTAAATTTGACATTAGCTAGCCCAGCCTTAGTGCTGGGCTTTTTTATGTCTGTGAGACG
AGCGGTGTTGTGCAGAACTTCATATAGATATTGGACAGAAGGGCATGCTCTCTAATCTTG
TTGGATAAGGGATAAGGGATAAGGGATAAGGGATAAGGCGCACAAACCATCTAATGAAGA
ACATGTGTAGTAAAGCGGTTATGACGGATAATAGAGATAATTGGGCTTTGTTTGAGAAGA
AGGTTGAGAAATTATAGGGAGTTAATTGAGAAGCGAATGAAGAAAGAGAAGAAAAAAAAT
ATCGTGGTATAGCCGGGGGGACTATACCACGGGTGTCAATGACACCTTCGCTTGCTGCCG
GAGTGACATGTTGCCATGCCACCTCTGGAATTCTTTTGAGAGGCTGTTGTCTCTCGATGG
GTTAACTATACGAGACCTTACTTATTTTTCTTATAAAAATAACGACAGCTTTATGTGAGA
AAAGCGACAAGTTGTATTTTTATTTATAACTAACTGTATTTAAAGTAATTTTTACTGTTG
ATGAGTTTAAATGTTACGTTTGTGTTAATCTGTATTTGGCTGAAAATATTCGATTTTGAC
GAAAATGACGTGAGATTAATTAACGGAGTTGACGTTTCATTTCGCCAAAAGCATTAATGA
AATCTTTGATTTCACACAATGAATGAGAGGGTATAGAAGAGTAACATTAGCGCCCTATAC
TATTAATAATAATATTTATCATTTGCACTACTCTTAAGGGCCACTATGAAGCTATCAGAA
ATTAAACCTGGCGAAACAGTGACAATTCGGTTGTTAGAAGGACTTACGTCGGACGTCAGA
AAAAAGCTAATGGTAATGGGATTACTTCCAAATACTGAGGTTAAAGTTATTCGACGTGCT
CCAATGGGCGACCCACTGCAAGTTGAAGTTCGTGGTGTTTCTGTTGCATTGCGAGAGGCC
ATTGCGCAGAACATTGAAGTGGAGCGAGCATAATGCAATACCAAATTCTTACAGTCGGTA
ACCCAAACAGCGGTAAAACGACACTTTTTAATGGCCTTACTGGTGCAAAACAACAAGTCG
GCAACTGGGCTGGTGTAACGGTTGAAAAGAAAACTGGCCAGTTCAAACACGCTGGCGATG
AATTTCTGCTGACAGACCTTCCGGGTATCTACTCTCTAGATAGTGGTAATGACAGTAATA
GTATCGATGAGTCTATCGCGTCTCGTGCGGTTCTGACGCACCCTGCTGATCTGATCATCA
ACGTAGTCGATGCAACAAGTCTTGAACGTAGCTTATATATGACACTGCAGCTGCGCGAGC
TTGGTCGTCCTATGATTGTTGTATTAAACAAAATGGACGCACTTAAGCGTGAACGCCAAA
TCATCAACGTTGCAGAACTCGAAAAAACGTTGGGTTGCCCGGTAGTTAGCCTGTCAGCGA
CAAACAAAGCACAAGTAGCAGAATTTAAAGAGAAGTTGCACAAGTCTGTGGTTCAAGGTG
TCGCGTTAAAAGAAGTCGCTTTGAATTACGGCGAACAAATGGAAGCGGCGATCGGCAAAG
TTTCGGCTCTTTTCAATGATCAAACCGTTTCTCACCGAGCATTGGCGATTCGCGCACTAG
AAAAAGATGCACTGGTTCTTAACAGCATGTCGGATGCAGACCGCAATAGTGTTGAAAATA
CGATTGCCGAGCTAGATCTTGATGTTGACCTGCATGTGGCTGACACCAAATACACACATC
TTCACGAAGAGTGTAAGAAAGTACGCCGTAGCGAAGGTAAGCTAAGCCGCAGCGTGACTG
AAAAGCTAGACCAATTCATTTTGAACAAATGGGTGGGCATCCCATTCTTCTTCGTTGTGA
TGTACCTAATGTTCATGTTCTCTATCAACATTGGTAGTGCATTCATCGACTTCTTCGATA
TCGGTGTTGGTGCTCTGTTGGTTGATGGTGGTCACCACTTGTTAGACGGTCATTTGCCTG
TGTGGTTAGTGACGGTTCTTGCTGATGGTATCGGTGGTGGTATCCAGACGGTTGCAACCT
TCATTCCGGTTATCGCGTGTTTGTACCTGTTCCTAGCAGTACTTGAGAGCTCAGGTTACA
TGGCTCGCGCAGCATTCGTACTAGATAAAGTGATGCAGAAGATCGGTCTACCGGGCAAAG
CATTTGTACCGTTGGTTCTTGGTTTTGGCTGTAACGTTCCGTCAATCATGGCAACTCGTA
CTCTAGACCAAGAACGTGAGCGTAAACTGGCTGCATCTATGGCGCCATTTATGTCATGCG
GTGCTCGTCTGCCTGTATACGCACTATTCGCTGCGGCATTCTTCCCAGGTTCTGGTCAGA
ATATTGTATTCGCACTTTATCTACTTGGTATTGTGGCAGCGATCTTCACAGGTCTTTTCC
TTAAGCACACGCTTTACCCAGGTAGCAGCGATAGCCTAGTGATGGAAATGCCAGATTACG
AGCTTCCGACGCTACAAAACGTGGTGATCAAAACTTGGCAAAAGCTAAAGCGCTTTGTAC
TTGGTGCAGGTAAAACCATCGTTATCGTTGTTGCTATTCTGAGTTTCTTCAACTCATTGG
GTACTGATGGCAGTTTTGGTAACGAAGACAGCGAAAACTCTGTGCTTTCTAAAGCAGCGC
AAGTTGTAACTCCAGTATTCTCACCAATCGGTGTTCAAGAAGACAACTGGCCAGCGACGG
TAGGTATCATTACTGGTATCTTCGCAAAAGAGGCGGTAGTTGGTACGCTAAACAGCCTAT
ACACGACGCCAAGCGACGGCGAAGACGCAGAATTTGACCTAATGGGCAGCCTAGAAGAGG
CAGTAATGAGTATCCCTGAAAACCTAGCCGGTTTGAGCTACTCAGATCCACTAGGTATTG
AAGTGGGTGACTTAACTGACTCAAATGCGGTTGCAGAAGAACAGGAAGTCGATGCTTCTA
TCTTCGGTAACATTAAATCGCAGTTTGCTTCTGGCAATGCCGCATTTGCTTACCTAATCT
TTATCCTACTGTACACACCTTGTGTGGCGGCGATGGGTGCTTACGTACGTGAGTTTGGTC
ATAAGTTTGCACGCTTTATCGCGGTTTGGACAATGGGTTTGGCTTACCTATGTGCGACGT
TCTACAACCAATTGACGCATTTCGCCGATAGCCCAGTGACAAGTGGCATTTGGATGGCAG
TGATCGTAGCTATCTTCTTTGGCACATACCGTGTGTTCAAACGAGTTGGCAAGAAGCAAA
ACGGTGCATTAGAGGCGCAAGTAGCATGATTTTAAAAGAGCTTTATCAATACATTGCAGA
CAAAGGAACCGTCTCCCAGTCAGATCTGGCTAAGCAGTTTGGGATGAGTGAAGATGGTGC
CGATGCGATGTTAAGCGTGTGGATTAAGAAGGGTAAAATTAGCCGCTTAGTCGACACCAA
TAAAGCTCATGACGTGACTCGAGTTCGCTACTCAGTGACTAAACAAGATGGTTTGTCTCT
GACAGTCACCATGTAGCGATTGTCAAAATTAGTCACCTAAAAAGTTATTACGTAAAAACG
ACAAAGCCGCATCAGCAATGATGCGGCTTTTCTTTTGCTGGTTATTGTTTGTGAATACAG
CGAAATTAATGCTCTTCAGAGTGTTTAGTCGCACCTAACCCTAGGAACTTCAAACCAAGA
CTTAAAACTAAAATCGAAATAGGTAATGTTAAGATCGTCCAATCTAAGCTGTCGAAGTTA
ATCAGCACGAGCTCTAAGAACTTCACAAACAAGATCACGATGATGACTTCAGCCAAAATG
TTTTTTAGGTGGCCGATGTTTGGGGTTCTGATCCAATGCAAAACCGACTGTTCTTGTGTT
TTCGCTTTAGCTTTGTTGGAAATAAACAGTGTGTAGATGCCGTGAGCAAAGATGAACAAA
ACTAGTGCGACAAGAAACGTATCCAGTGATTTGATCAAATACGCGATCGCGATGTCTGCT
TTATCTAAATGTGCGAGTGCTTCTGGAGGTGTTTGATTAAGAATGAAGACCGCAAATGCC
GAATAGGTTTTTGCTGCGCCCATAAGAAAAAGCAAGAATGAAGCAGCCATAGAACAGATG
ATGGCGATCCAGCTGACGTATCGGAATGTGTTGAAGACTTGTTTCATGATGACCCTCTCT
AACTGAGCTGGCAGTCTAAACAAGTTTTATTTTAGTGATAATCCTAGAAAAATGAGAAAG
ATTGTTACAAATGCGTATTAATCTTTCTCTGTCTGTTTCAGCCGTATTCAAAGGCGAATT
ATTTTCGCTGGCAGCGGCTATGCTTTTTGGAAAATAGAGCTCAGTGATAGCACGTTTTTA
ATGCGACCAAGTAATTCGTTTTGCTCTTCTTCTGTACGGAATTCACCTTTGGTGTTACCC
CAAACCGGTCCCGGCCATGCGACGTCATCTTTGAAGCGAGCAATATGATGAATGTGTAGC
TGTGGCACCATGTTACCTAGTGCGCCAAGGTTTAACTTATCTGGACGGAAGGTTGCTTCT
AGTGCTTGGCTTACTGCCTGAGACTCTAGCAAAAACTGTTGCTGTTCTTTCATTGGCAAG
TGGTGAAGCTCTTTTAGGTTTGCACGTTTTGGTACCAAGATAACCCATGGCACAGCATTG
TCTTTATGCAGAAGCGCCACACACAGTGGGAAGTGACCGATAACGGTAGTGTCTTTTGCC
AATTGAGGGTGCAGTTCAAAACTCATTATATTATCCGATTTGAATTGAATGACATCAGTA
TACGCCAGATAAAACAAAAGGTTGACGCTTTCACGCCAACCTTTCTAAATCGTCTCGATT
CTCGATTCTCGATTCTCGATTCTCGATTCGCTTACATACGCTCTAGAGTATCGATACCTA
GTAGCGACAGACCTTGCTTGATGGTCTTCGCTGTTAGCGCTGCTAGTTTCAGACGGCTTT
GTTTCACTGTTTCGTCTTCAGCAACTAGGATAGGGCATGCTTCGTAGAAGCTAGAGAACT
GACCTGCTAGTTCGAATAGGTAGCTACACATGATGTGTGGTTGACCTTCGCGAGCAACAG
ATTGAACCGCTTCTTCGAACTGCATAAGTTTTGCGATAAGCGCTTTTTCTTTCTCGTCAG
TGATCTTAATTTCACCTTGTAGATCATCCATAGAAACGCCAGCTTTAGCGAATACAGATG
CTACGCGAGTGTAAGCGTATTGCATGTACGGTGCAGTGTTACCTTCGAACGCTAGCATGT
TGTCCCAATCGAACACGTAGTCCGTGGTGCGGTGCTTAGAAAGGTCTGCGTATTTAACCG
CTGCCATTGCAACTGTGTTAGCGATCGCTTTCTTCTCGTCTTCTGCTAGTTCTGGGTTCT
TAGATTCGATCAGCTGCGCTGCACGAACTTCTGCTTCATCAAGAAGATCAGCAAGACGAA
CCGTACCGCCTGCACGAGTCTTGAATGGCTTACCATCTTTACCTAGCATCATACCAAACG
CGTGGTGCTCAAGAGATACTGACTCTGGTACGTAACCCGCTTTACGAACGATAGTCCAAG
CTTGCATTAAGTGTTGGTGCTGACGAGAGTCGATAAAGTAAAGTACGCGGTCTGCGCCTA
GTTCTTCGTAACGGTATTTTGCACATGCGATGTCCGTTGTTGTGTATAGGAAGCCGCCGT
CACGTTTCTGAACGATAACGCCCATCGCTTCGCCGTCTTTGTTCTTGAATTCTTCAAGGA
ACACAACTTGCGCGCCGTCATCTTCAACCGCAAGACCTTGTGCTTTAAGGTCTGCTACGA
TCTTAGGTAGCATGTCGTTGTACATGCTCTCGCCCATTACGTCATCACGAGATAGAGATA
CGTTTAGACGATCGTAGTTACGCTGGTTTTGGATCATGGTTACGTCAACCAGCTTCTTCC
ACATTTCTGCGCAGAACTCGTCGCCGCTTTGCAGTTTCACAACGTAGTTACGTGCTTTCA
CTGCGAATTCTTCGTCTTCGTCGTATAGTTTCTTAGACTCACGGTAGAAGCCTTCAAGGT
CAGCCAGCTCCATAGAAACTTCGCCAGACTCTTGTTGTACACGCTCAAGGTTTGCGATAA
GCATACCGAACTGAGTACCCCAGTCACCGATGTGGTTCGCACGGATCACTTTGTGACCTA
GGAACTCAAGAGTACGTACTACTGCATCACCGATGATGGTTGAACGTAGGTGACCAACGT
GCATTTCTTTAGCAACGTTTGGTGCAGAGTAGTCAGCAACGATAGTTTGAGCTTCGTCTG
CCGCAACGCCAAGACGTGAGTCAGCCAGTGCTGCTTCCGCTTGTTTTGCTAGGAACTCTT
CGCTTAAGAAAATGTTGATGAAACCAGGGCCAGCGATTTCTGTCTTGCTCGCAATACCAT
CTAGGTCTAGAACATCCAGTACTTTCTGTGCAAATTCTCGTGGGTTAGTACCCAGTTTTT
TAGCAACGCCCATTACGCCGTTTGCTTGGTAGTCACCAAATTGTGGCTTTGCTGATTGGC
GTACTGCCGCAGGACTGCCTGCAGGTGCGCCAGCGGCTTCTAGAGCCTGAGATACTTTGT
CATTAATAAGTGCTTGGATATTCACACGCGTTTCCTTCAATTCAAGGACGAAGAACTCGG
CGAAGTAAGTGCCGAGTTCTGTTGGAGTTCACAAAAATGGGGCTAATGATAACAACTTTA
TTGCTTTTCATACAGAGAGGAATTGGGGAAATTTATACTTTTTCGATTGAATGGAAATGT
GGCTTGGTTTGCGTTTACTATTGCGCTCAGAGTAATGAGATAAATCGCCCCATAAGAGAG
CCACAATGACGACTCAACTAGTTGAAAAACGCCTAGCGCCTGAATTGATGATCCAAGATC
TGGATGCATTTATGGCAAAGATTGAAGAGCTTGCATCCCTGTTAAAACTGGATCTGAGCT
TTGCTCAAGCTGACCATATTGCGCTGCGTATTAATGATACTGAAACAGCGAAAGCCGCAC
ATGAAGCATGGAATCAATACGGCAAGGTAATTTCACAAGCGAAAATCAACGGTCGCCCGA
TTATTGTTATTGAATTCGACAAAGCGTTAGAAAGCCGTGGCTGGAAGATAGAGTGTCTGG
AGCTGCCATACCCTGCGGAAGGCAAGATCTACCCAAGCGAAAGTTGGGAGCATGTGGAGT
TCGTGATTCCGTCTCATGCCGAAACTGCAGATGAGTTTCTTGCTGATTTGAAACACACTT
ACCCAGCGTTTGGCGAGCGTTTTGACGAGTTAGAAGAGCTGGGTGTGAAGATCAAACTAT
CGAGTCCGAAAGGGGAAGGCGAACGCTTGAACAACCCAACGGTGGCGTTTAAGTATCAAG
GCATTTGTATCAAGCTGCACCCACATTCACTAAAGCGTATTGTGGAGTCTGAGCAGGCTG
ATTAAGTGAGCTCTGAGCAACTATAAAGAAGAAAGGGTTGCCAAATGAGCAACCCTTTCT
TTTTTCAAATGCGATGAACTTAAAGAATAACCGTCTTATTGCCGTAAACAAAAACGTGGT
CATTGATCACTTTATTCAGAGCCTTGCTCAATACGTTTTTCTCTACATCGCGACCTGCTT
GCGCCATATCTTGTGCGCTGAACGTGTGATCCACTGGAATAACGTCCTGCTTGATGATTG
GACCTTCATCCAAGTCATTTGTCACGAAGTGCGCCGTAGCACCGATGATCTTCACACCGC
GGTCGTAAGCCTGCTGGTATGGCTTTGCACCGATGAAAGCGGGTAAGAAACTGTGGTGGA
TGTTGATGATCTTGTGACGGTATTTCTCTACGAAAGTCGGAGTGAGAACACGCATGTACT
TCGCAAGTACAAGGTAATCGGCATCGTATTGATCAATCACTTCAAGCATCTTTTGCTCGT
GCTCTTCACGGCTAAGATCTTCGTGAGTAACGTGATGGTAAGGAATATCAAAACGCTCAG
TGAGTGTTTGTAGTTTGTCGTAGTTACCAACAACTGCAGCAATTTCAACATCTAAGCTGC
CATCGTAAGTTTTCATCAGAATATCACCTAGACAGTGTGCTTCTTTGGTTACTAGGATAA
CGATGCGTTTGCGGCGAGAGCTAATAAGTTTACGTTTTGCACCTTGTGGCAGTGCTTGGT
CTAAATCGGCGAGTAGCGTTTGATCGTTGAAGTAACCCTCCAACTCGGTTCTCATGAAAA
AGTGCCCACTGGTGTTATCAACAAACTCGTTATTATGAACGATATTCAGCTGATGCTTAT
AACAGATATTGGTGATTTTTGAGATCAAACCCGGTGCGTCAGAACAATGGGTTAACAGTG
TTTTCTTTTCCATAAATCAGATACTTCCATGCATTATTTTTCTAGCGTACGAATAAAAGG
GTCACGTCAGAAGCGTGAATCGTACTGCAATCTGACTTCATAAATAATCTATTCTCGGCG
CGGTTTCAACAAATTATCCGCGTGATGCTAAAACCTAGTGCTTTTGTTGGCTGATGTTTA
CGCTCAACTCCTGATATACTCTCGACAATTTTTCCAACCAGATGTCAGGCATGATCGCAA
AAACATTCTCCTCTGAGGGCGCGTTAGGCAAAGCCATTCCGGGCTTTCAAGCTCGCCAGC
CACAAATCGATATGGCAGAAGCTGTCAGCAGTGCGATCAAAGACCAAACTCAACTGGTGG
TTGAAGCAGGAACGGGAACGGGTAAAACCTTTGCTTACCTTGTGCCTGCGCTCTTGAGCG
GCAAAAAAGTCATCATCAGTACAGGGTCGAAGAACCTGCAAGAGCAGTTGTATCACCGTG
ACTTGCCGTTGATGGTCAGTGCTTTAGGCTTTTATGGACAAGTGGCGTTACTAAAAGGTC
GTTCCAACTACCTATGTTTGGATCGTCTTAGCCGCCAAATGGTCGAGAGCCATACTAATG
AAGCCGATCCAACATTGTTGACTCAATTGGTGAAGGTTCGCACTTGGTCGTCTGAAACCA
AAACGGGCGATTTAGGCGATTGTGAGGAGCTGCCAGAAGACAGCATGATCATCCCAACCA
TAACCTCAACTAACGATAACTGTTTGGGTAAAGAGTGTCCGAGCTACACTGATTGTTTCG
TCTTAAAAGCACGCAAACGCGCAATGGATTCAGACATTGTTGTCGTTAACCACCACTTGT
TCCTTGCAGACCTCGCGATAAAAGAAACCGGCTTTGGCGAACTGATCCCTGAGGCAGATG
TATTCATCTTCGACGAAGCTCATCAGCTTCCAGACATTGCCAGCGAATACTTCGGACAAT
CGATCTCTAGCCGACAGATCCAAGAGCTCGCCAAAGACATTGAGATTGCCTACCGTACAG
AAGCAAAAGACATGCGCCAACTGCAAAAAGTCGGCGATAAGCTGATGCAAAGTGCAATGG
ATATGCGCATCGTACTGGGTGAGCCGGGCTTTCGTGGTAACTGGCGTGAAGCTTTGCAAT
CGGAATCGATCAAACGTGAATTAGTGCGTTTAACCGATAGCTTAGATCTGGCGATTGATG
TGTTGAAACTGGCGCTAGGTCGAAGCCAATTGCTGGATACTGCCTTTGAGCGTGCCAACC
TGATCAAAGGACGAATTGACCGCGTCTGTGATGTCGATATTACCGGTTACTCATACTGGT
ACGACACGTCTCCCCGTCATTTCGCTCTGCACATTACGCCGCTATCGGTGGCGGATAAAT
TCCATGAGCAAATCGAAATCAAACAAGGCGCGTGGATTTTCACGTCTGCAACCCTAGCGG
TTTCGGGTGACTTTAAACACTTTACCGACCGTCTTGGATTGAAGCCGAAGCAGCAGTTTT
CGTTGCCATCTCCGTTCGATTACGAGAAGCAAGCGCGCCTATGTGTGCCTCGTTATTTAC
CGGAGCCAAACAGCCCCGGCTTAGCCGACAAACTGGTGCGAATGCTTGCGCCTGTAATTG
AAGAGAACGATGGGCGTTGTTTCTTCCTGTGTACTTCGCACAGCATGATGCGTGAGCTTG
GTGAACGCTTCCGTGAAGTGCTGGATCTGCCTGTGCTAATGCAAGGTGAGATGAGCAAAC
AAAAGACCCTTGCCGAGTTTATGGAGCTAGGTAATGCATTGCTGGTGGCGACGGGGGCAT
TCTGGGAGGGGATCGATGTTAGAGGTGATGCGCTGAGCTGTGTTATCATCGACAAATTAC
CGTTTACTGCCCCTGATGACCCGCTACTTAAAGCCCGAATCGAAGATTGTCGATTACGTG
GTGGTGAGCCGTTTGCAGAAGTGCAAATCCCAGATGCGGTTATCACGTTAAAGCAGGGCG
TAGGACGTTTGATTCGAGACCAAAAAGACCATGGTGCCTTAATCATTTGCGACAACCGTT
TGGTAACGCGTGATTATGGTGGCATCTTCCTCGGCAGTTTACCGCCAATCCCAAGAACAC
GGGATTTGGAACGAATCAAAACATTCCTAAAAACAGAACAACCTGCCGCAGACTAATGCG
CTGCGGCATCAATAAATTAAAGAAGAATTGTAGAGAGTTACATGAGCGCAAAAATTCTTG
CTATCGATACGGCAACTGAGAACTGTTCAGTTGCGCTACTGGTTAATGACCGAGTGATTT
CACGCAGTGAAGTGGCTCCTCGTGACCACACTAAGAAAGTACTGCCTATGGTGGACGAAG
TACTGAAAGAAGCGGGGCTGACTCTACAAGATCTAGACGCATTGGCGTTTGGTCGTGGTC
CGGGCAGCTTTACTGGCGTTCGTATCGGTATTGGTATCGCGCAAGGTTTGGCGTTCGGTG
CTGACTTACCAATGATCGGCGTTTCAACGCTGGCTGCGATGGCACAAGCAAGCTACCGCC
TGCACGGTGCAACGGATGCCGCGGTTGCGATTGATGCGCGCATGGGTGAAGTTTACTGGG
CACGTTACACTCGCCAAGAAAGCGGTGAATGGGCAGGCGTGGATGCAGAATGCGTTATTC
CACCAGCGCGTCTAACGGAAGAGGCTCAAGCAGACGACAAAACGTGGACTAAAGCGGGTA
CTGGTTGGGATGCTTACCAAGAAGATCTTGGCAAACTGCCATTCAACGTCACCAGTGGCG
ATGTTCTTTACCCTGATTCGCAAGACATTGTGATTCTTGCTGAGCAGGAACTTAAGAAAG
GCAACACAGTCCCAGTAGAAGAATCGAGCCCGGTTTATCTGCGCGATAATGTGACGTGGA
AGAAACTTCCGGGTCGCGAATAATCGGACTTTCAATGACATGACAAAGTGCAGGGCGTTT
GCCCTGTATTTTTATGGAGCGTTATGGCGTCTATCAATGGTTTACCTCCTGCGTTAATAC
CGGGTGCAAATCGCACCAATAAAGTCGGTAAAAAAGGGCAGGTAAAGAAAGCTCAAGATA
AGCAGCCCGTTGGTCAACCTTCTAAGGTGGCGAATGCTGTCGCGCATTCCATTAAGCAAG
TGGATGAGTCTCAGATTCATCGCGCTCAAGTGCAATATGATTTGCCCGAGGGTCATGCTC
GCAAAGCAATGGAACAGTATATGGACGTCATGAATCGAGCGAAGAAAGAGGAACTTGCTC
AGTTACTTGGTGTCGATGTCTATGTGTAAAACAACGAATTTATAGTGGGGGTTTATGAAA
CTTTCTGGACGTATTTTTCTGGTTATTATCGCAGCATTCGGGCTTTCTGCCTGTAGTTCT
CTTCCTGAAGAGCTGAATGCAAGCACCGAGCAGGTTTTGACGGATTACAAAGCCTTTGCT
GAAGACCAAGGACAGGCTGCTAATGATGTCCGTCTTGGTGGTGTTATCGCGAAAGTGGAT
AACTTGAAAGACCAAACGCGTCTGGAGATTGTAAACCTACCAATCAGCAAATCAGGCAAG
CCAGACATCGACCAAGAACCAACGGGTCGCTTCGCGGTTTATTTTGATGGTTACCTAGAG
CCAGTTGCTTTCAGTAAAGGTCGAATCATTACCGTGGTGGGTAAAGGTGCGGGCGAAGAA
GAAGGTAAAATTGGCGAGCATCAATACATCTTCCCAGTCATCAAAGGCGATGGTTACCGC
TTATGGAAGATTGAAGAGCGCGTACGTATGTACGACACGCCAACCTATTACTACCCTTGT
TACTCCATTAACTGCCGCATGTGGCGAAATGATTTCCCTCAAGACGGCAAGGTGATCAAG
AAGGTTAAATAATCTGTGATGAATGAGCGCCGTTTCGAACTCCCAAACGGGAGCATGGCA
GCCTTAGAGATCGGAAACGAAAAAACGACTGCTTGTTCAGTCGTTTTTCTTCATGGGTGG
ATGGATAACGCGGGCAGCTTCAAAACCTTGATGAAAGCTATCCATCACTGCAACCCTGAT
CTTCATTTACTAGCAATTGACCTATTTGGTCATGGCTTATCCAGTCATAAATCCTCAGAC
AATTACTACCCCTTCCATGACTACATTGCTGATTTACACCAACTATTGGATGAATTATCG
CCAAACAGACTGGTGTTAGTAGGGCATTCACTAGGCGCTTTAATCGCAAGTTGCTATAGT
GCTGCCTTTCCTGAACAGGTCGAAGCGTTAGTGCAAATTGAAGGAGCGGGTCCACTCGCA
GAACAGCCTTCCAATAGCGTAAAACGACTGCGTGATGGCGTCCTTAACCGACAACGTCAA
CGCAGCAAACCGGAGCGAGCTATCGCTTCTTTCGATCTGGCGTTAAAGCTACGCATGCAA
GCGAATCACCTGACCGCCGAGCAGTTGATGCCAATCGTAGAGCGCGGGACTGAATGTCGC
GAGAACCAATGGTTTTGGCGACACGATGCCAAATTAAAGTGCGATTCTCTTTATCGCATG
GCACAGGATCACGCGAACTCGATCACCAGCCAAATACGCTGTCCGCACCTAATCATATTG
GGTGACAAAGGATTTCAGCATTTACAGTCTAACCAAGTCGATTGGGGCGAAAATCCACCG
AAAGTGGTTTCTGTCGCGGGTGGGCATCATTGCCATTTAGAGCAAACACTCGAGGTCGCA
AAGCGAATTCTTGGTGTAGTTAACAAAATTTAAACAAGTGTTTGAGAGTTACGTGCTCAA
GCACGTTTGCTGTGCTGTAATAGTGCTCAAAATAAAAAGGACGCTATTTTTTAGCCAGTT
ATAAACGAGGAGTAACATCGTGGATAAACCATGGCTTTCACGTTATCCAAGTGACGTACC
TGAAACCATTAATCCAGAGCAATATGAGTCTTTGGTAGAAATGTTCGAGCAGTCTGTTCA
AAAGTACGCAGACCAACCGGCATTCATGAACATGGGCTCGGTCATGACCTTCCGCAAATT
GGAAGAGCGTAGCCGCGCATTCGCCGCATACCTACAAAACGAACTTAAGCTGAAGAAGGG
CGACCGCGTTGCTCTTATGATGCCAAACCTGCTTCAATACCCTGTCGCGCTATTTGGTAT
TTTGCGTGCAGGCTGTATCGCTGTGAACGTGAACCCACTTTACACTCCTCGTGAGCTTGA
GCACCAGCTAAACGATGCTGGCGCAACGGCGATCGTTATCGTTTCTAATTTCGCGAACAC
ACTAGAGCAAATCGTAGAAAACACGCCAGTGAAACACGTGGTTCTGACCAGCCTTGGTCA
AATGCTGCCACGTGCGAAAGGTACACTTGTCGACTTCGTGGTTAAGTACGTGAAGGGCAT
GGTACCTAAGTACGACCTACCGGGTGCAATCTCAATGCGTAAAGCGCTGCACAAAGGTCG
TCGTCTTCAGTACGTGAAACCATTTATGTCTGGCGATGATATTGCATTCCTACAGTACAC
TGGTGGTACAACGGGCGTAGCGAAAGGCGCAATCCTGACGCACCGCAACATGATCGCCAA
CGTTATGCAGGCGAAAGGTGCTTATGGTCCAGTATTATCTCCGGGTCGCGAGCTTGTTGT
AACGGCGCTGCCGCTTTACCACGTATTCGCACTGACGGTGAACTGTCTACTGTTCGTTGA
GATGGGTGGCAACAACCTGCTTATCACTAACCCGCGTGATATTCCGGGCTTTGTGAAAGA
GCTGCAAAAATACCAGTTCACTGCGATTACTGGTGTAAACACGCTGTTTAACGCGCTAGT
GAACAACGAAGATTTCCATGAGCTAGATTTCAGCAACCTTCGCCTAGCAGTAGGTGGTGG
TATGGCAGTGCAACGTGCCGTCGCTGAAAAATGGCAAAAGACCACAGGCTGTTACCTACT
AGAAGGTTACGGTCTAACAGAATGTTCTCCATTGGTGGCGGCTTACCCGCACGACCTAGT
GGAATACAACGGTTCTATCGGTCTGCCTGTGCCATCAACTGAAGTGCGTATTGTTGATGA
AGAAGGTAACGCACTAGCAAATACTGAGACAGGTGAGCTTCAAGTTCGCGGTCCTCAAGT
GATGCAAGGTTACTGGCAGCGCCCAGAAGCGACTAAAGAAGTGATCAACGAAGACGGTTG
GCTATCGACGGGTGATATCGTTAAGTTTGATGATGAAGGCTTCCTACACATCGTTGACCG
TAAGAAAGACATGATTCTTGTGTCCGGCTTCAACGTTTACCCGAACGAAATCGAAGACGT
GGTTGCTCTGCACGGTAAAGTGCTAGAAGTCGCGGCAATCGGTCAGCCTCACGAAGTGTC
TGGCGAGTTGGTGAAAATCTACGTTGTAAAACGCGATCCGAGCCTAACCAAAGACGAAGT
GATTGCACACTGTCGCCAACACCTAACTGGCTACAAAGTGCCGAAGTTGGTTGAGTTCCG
TGAAGATCTACCTAAGACCAACGTAGGTAAGATCCTTCGTCGCGTACTGCGTGAAGAGAA
CGACGCAGAACTAGCGAAGAAGAGCGCATAAGCGGATTTCTTTGTGCAACAATCATTTAT
TGCCAAATAGTGTTAGAATGCCAGCGTTTTGCTGGCATTTTTTTATAGCGAGAAGCATGT
GAACTATCAGATCATTACGAAAAACAAAGACCTAGAAGAAGTCTGCGCTCTAGCAAGAGA
AGCCGACGTAGTTATGCTGGATACCGAATTCGTGCGAATCAGGACTTACTATCCGCAACT
AGGTTTGATTCAGCTTTTCGATGGCAAACAACTTTCCCTTATCGACCCGACCGAACTGAC
TGACATGACGTCGTTCGTCGAGTTGTTAAAAGACACCTCAGTACTCAAAGTGCTGCATGC
GTGCGGTGAAGATTTAGAAGTCTTCCAAAATGCCTTTGGCTGCACACCATTCCCAATGGT
GGATACGCAGTTGATGGCTGCTTTCCTAGGTCACGGCCTGTCGACAGGCTTTGCTACGCT
AGTGGAAGAATACCTTGGCGTAGAGTTAGACAAGAGCGAGTCTCGCACCGACTGGATGGC
GCGTCCACTGACTCAAAAGCAGCTTGATTACGCCGCGGCTGACGTGCACTACCTAATGCC
TCTTTACGAGAAGCTATTAGATAAAGTGAACGAAGCAGGCTGGTGGGAAGCGGTTCAGCA
AGAGAGTGACCTGCTTGTATCAAAGCGTATTCGTAACTTAAATGAAGAAACCGTCTACCT
AGACATCAAAGGTGCATGGCAGCTAAGACCCGCTGAACTTGCGATTCTTAAGCCTTTAGC
GACTTGGCGTTACCGCGAAGCGATCAAGCGCGACCTTGCATTGAACTTCATTTTTAAAGA
GGGCGACTTGCTGACTGTGGCTCGCCTTGGGCTGACAAACTTTAAGAAGATGGAAGCGGA
AGGCATCGACATTCGTGCGATTAACCGCCACGGCGCACGAATTGCGGCCATTGTGAAAAG
TGCAAAGCAAGCACCTGCCGATGATTACCCAGCGAAAATCGAACGTTTGATGGATTACCC
AGGCTACAAGCAAATCTTCAAGAACATGAAGGATGTAGTGAAGGTAGCATCGCAAAAATC
AGGCTTGGCGACCGAGTTCTTGGCGTCTAAAAAGCAGATCAACCAAATCATCAGTTGGGT
ATGGAAGAAAGACCGCGACCCAGCGCGTCTACCGGATGTGATGCAAGGCTGGCGTCTTGA
ATTGCTCGGCGAGAAGATGAATAAGGTGCTGAAGTAAGTACCAAATAAAAAAGGTTGGCA
TTATCGCCAACCTTTTTTGTAACACGCATTTGTCTTTTACTTGGAGTCCCCATTTTAGCA
GGGCTAATCCACTGGGTCATTCCAGCGAACCTAGGTGAGACTAGGAATCTACTGACAGTC
CGCTTTGAAGCCAAAACCTTCTTTCACCAAGCCGAGTACTCTGGTAATAGATTCTGAATC
ACGCTCGTGCCTCGCTGTCCAGAATGACGAAGAGGAAGACTCTCAAGCAAAGTTGAAAAG
TAATTACTTCTCGTCTTCTGGCAGCTTCACGTTTAGCTCAAGAACCGAAATATCATCGTC
CTTGTGTTCAAACGTCAAATCCACCATGTTTGGATCAATCGCAACGTATTTGCTGATCAC
CTTCAAGATGTCCTCTTTCAATTGAGGCAAGTAAGAAGGCGCAGGATCGTTCTGGCTACG
ACGCTCAGCAACGATGATCTGCAAACGCTCTTTGGCTAGATTCGCAGAAGTTTTCTTTTG
TGGGCGGAAAAATTCTAGTAGTGACATGTCTAGCCTCCGAATAGTCGTTTAAAGAGTCCT
TTCTTCTCCTCAGTAAGGAAACGAAATTCAACCTGGTTACCCAGTAGGCGGTCTACCGTA
TCTGAGTAAGCCATGCCTGCGTCTGTGTTCTCGTCAAAGATTACTGGCACACCTTTGTTT
GATGCATTCAGTACCGCTTGGCTTTCTGGAATCACGCCCAGTAGAGAAATGTGTAGGATC
TCTTCTACGTCTTCAACGCTTAGCATCTCACCTTGTGTTACGCGAGATGGGTTGTAACGC
GTCAGCAATAGGTGCTGTTTAACTGGCTCAAGACCTTGCTCAGCACGTAGAGACTTAGAA
TCCAAAATACCTAGAATGCGGTCAGAGTCACGTACCGAAGACACTTCTGGGTTTGTCGTT
ACAATCGCTTCATCTGCGTAGTACAGCGCCATCAGAGCACCTTGTTCGATACCTGCTGGC
GAGTCACAGATGATGAAGTCGAAGCCCATTTCATCCAACTCAGTGAACACACGTTGCACG
CCATCTTTGGTTAGTGCGTCTTTATCACGTGTTTGAGAAGCTGGAAGAATGAATAGGTTA
TCTGTGCGCTTGTCTTTGATCATCGCTTGGTTAAGCGTTGCTTCACCGTTGATGACGTTA
ACAAAGTCATACACCACGCGGCGCTCACAGCCCATGATAAGATCGAGGTTACGCAAGCCG
ATATCAAAATCGATCACCGCAGTCTTTTTGCCCTTAAGAGCCAGACCAGAGGCGATGGCT
GCGCTTGAAGTGGTTTTACCAACGCCACCTTTACCAGACGTTACTACAATAATGCGTGCC
ATTTTATTTCCTTTTTAGACTAAATCGTGAGTGTTTCTAGATGTAATGATTCTTCGGCTT
TACTGATCATTACTTTCTTTTGCCAATACTCACTCTCAATTTGATCGCTCAACCAGTAAT
CTCCTGCAATGGAAACCAGTTCAGCTTGTAAATCGTGACAAATAATTCGTGCTTCTTGTT
GGCCGCTCGCCCCAGCAATGGCGCGTCCGCGTAGGGTGCCATGAATGTGGATAGAGCCAT
CAGCAATCACTTCTGCACCAGCGCTTACGTGTGCCAGTACAACCAAGTCACCGTCTTTGG
CGTAAATTTGCTGACCAGAACGCACAGGTGTACGAACGATTTTGGTCGGCGCCATTTTCG
CTGGTGCTTGAGTTGGAGATTTGCTCGCAGACATGATGGCGAAGCCCGCTTCTGAGGCAA
GGTTTTGAACGCGCTTATCTTTACAGCCAGTCACACCAACCGGAATAAACCCTGCATCGG
CGATGCCTTGTTTAAGTGCGGTGAAATCAATATCGCCTTCTACTTTTGCTATATTGATAA
CCAGAGGTGCGGATGCGAAGAAAGAGGGTGCTTGAGAAACCTTTTCTTGCAAAAATTCGA
CAGTCTTAGCGATCTCGTTGTCAGAAAGGTGTAAAACTGACAATGTAAAACTGCTACCTT
TAAGGTCAGGTGAATGGGTCATCGTGGACTTCTTGCCTTTATTGAAAGAGCGTTGCCTTA
AACTAGGCCTGTCATGTTATATTTCATCCTTTAGCGCAGCAAGTTCTCAAGCGGGCAAAT
AAGGGAATTAATCTCAAATTTGCTATCAAGTTTGCGAGAATTTTACGTTTTCAACAAAAT
CCGCATTCAAAGCGGGTAAATCAGCACAAAAGGCTCGTCATGCTTTGTTCTATTTATAAA
AGTTCCAGAAAAGAAGGCACTTATCTCTATATTCCGAAAAAGGATGATTTCTCACAGGTT
CCTGACACGCTAATGCAGATGTTCGGTAAGCCTATGCCGGTAATGACAATCAAACTTGAT
GGTCGTACTTTGGCACAAGTTGATGTCGAGAAAGTGAAAGCGTCATTAATTAATGATGGT
TTCTTCCTACAGGTTCCGCCTCCGCCGGAAAACCTACTAGAAAAATACAAAGAACAAAAA
GCCCAGCAGAAAGGCGAATAACGTCACCGCTTTTCATCTGGGAATTCTGCCTCGCTCAAG
GAGGGCGATATGAAAAAGATACTGGCAGCAATGCTCAGCGTTGGTATGTGCACTTCAGCC
TTTGCAAGCAGCGATGGCTTTGATGAATACCTAAATAAATTGCGTGCAGAAGCGCGTGAT
AAAGGCATTTCCGAACAGGTGATCAGTGCCGCTTTTGCTGATGTGGAATACAAACCACGT
GCAGTCAAAGCCGACCGTAACCAACCTGAGAAGAAACTGACGTTAGATGAATACATTCCG
CGCGCCGTACCTGAGTGGAAGGTCAAGCAAGCGAAGCAACTGTATAAAGAGCACTACGCT
GAGCTAAAACGCATTGGTGATGAGTTTGGCGTGCAGCCGCGCTTTATCGTTGCACTTTGG
GGCGTGGAAAGTAACTTCGGCAAGTTCACTGGTAACTTCCGTGTGATTGACGCGTTGTCG
ACCATGGCATTTGAAGGTCGTCGTGAAGAATTCTTCCGCAAAGAAACCATGGCGGCGCTG
CAAATCCTAGATGAAGGTCATATCGAGCTAGAGAACTTCAAAGGCTCTTGGGCCGGCGCG
ATGGGTCAATGTCAGTTTATGCCAAGTTCATTCCTACGTTTTGCCGCGGATGGTAACGGC
GATGGCAAGAAAGACATCTGGCAATCAGAAGCGGACGTGTTTGCTTCTACTGCGAACTAC
CTAAGTAAATCTGGCTGGGATGATAAGTTCACTTGGGGTCGTCAGGTTAAAGTACCACAC
GGTATCGACCACAACCTGCAAGGTCGCGAAGCGGAAAAAGGTAAGTACCTGCAAGAGTGG
AGCAAGCTTGGCATCACCAAATACGATGGCAGCCCACTTCCTAAGCTGGACGAAGACATC
AAAGCTTGGCTGATCATGCCAGACGATGAGAACGGCCGTACTTACTTGGTGTACAACAAC
TACAATGTGTTGATGAAGTGGAACCGCTCTTACTACTTCGCACTGGCGGTAAGTCACTTA
GCTGACCGCATCACATTCTAGGTTGAATGTATAAACGAATAAAAAGGGGCTCTTCGGAGC
CCTTTGTTTTCTCTATTTGAAACGAGGTTTGCGTGTTATCTGAACGTGCTGCACAAATGG
TGATCTTCTCAGCGTTGATCAAACATAAGAACTTTACCGCCGCGGCAAAGAGCCTAGGTG
TGTCCGTTTCTCACGTCAGTAAACAGCTCAGCCAGTTGGAAGCGTCACTAGGCATCAAGC
TTGTGCAACGCACCACGCGCAGCTTCACACCAACCGAAGCGGGTCAAACCTTCTACCACC
ATTGTGAACAAGTGGTGCAAGCCGTTAGCTGCGCAACGTTAGAGATGGAAAGCCAACGCG
ATGAAGTCGCCGGTTTGGTTCGTCTTGGTTTGTCGCAGTCTTTTGGCACGCTGCACATCA
TTCCTGCCATTCAAGAACTTCGTGAGAAATACCCGCAACTGCAAGTCGAAGTGCATTTGT
TCGATTACAAAGTCGATATGCTCGAAGAAGGCTTGGATTTGTGGATCACCAACAATGAAC
ACCTACCAGAGGGCTACATTGCTCAGCGCTTAGCAGATTGCCAATTCGTGGTTGCTGCAT
CGCCGGATTACTTACTCAAGTTCGATACGCCAACCGAACCGAATGACTTGTCGCAGCACA
ACTGTCTTATTTACCGCAGTTGGGAGCGTGACTACACCAGTTGGGCCTTCACCAATCGCG
AGCAAGAGCTCAACGTGAAAGTCTCTGGCAACTACTCGGTCGATTTAGCAGAAGCGGTGC
GTGATGCCGCGATCGCAGGGTGGGGGATTGCTTACTTAGCAACGTACTTGCTGGGTGATG
AATTCCGCTCAGGTAAGCTGATTCAGCTTCTACCTGATTGGAAAGCCAGCCAATCCATGC
CGTTTTATGCGGTGTACCCAAGCCGTCAACATATGCCGAAAAAGATCTCTGCGGTGATCG
AATTCATCAAACAGAAGATCGGATCGCCTTGCCATTGGGATCAGCGATTAGCTCCGTATA
TTTCGATTCCTAAGTAGGGAATACATAAGGTGATTTGAGTCACAAAATTTTTCCAAATCC
AGAAACATCTTTTCCATTTGGAAATAATAACTTTAGGCAAACGTTTATCTTTATTTAATT
CAATGAGTTATTTTACTGGTTAAAGAGTGAGCAGGCGAGATTCTCAGCCTGTTAACATCC
CCAACTTGCAGCATTTCTTTCACTCTATACAATCCGACGCCTTTCCTGTTCCCCCTTTTG
TCGGATTCATTTTATGAACTCAATTCTTGGTATCGTAGCCATCCTATTCGTAGCATGGCT
GCTTTCGACTAACCGTAAGAACATTCGTCTACGAACGGTGTCTTTGGCTTTTGCTCTTCA
AGTAATCTTCGCACTACTGGTACTGTATGTACCAGCCGGTAAAGAAGCGCTTAACGCAGT
AACAGGCGCGGTTTCTAACCTAATCAACTACGGTCAAGAGGGCATCGCGTTCCTATTTGG
CAACCTAGCAACAGGTGGCTTTACCTTCGCGATTAACGTACTTGGTATCATCATCTTCTT
CTCGGCGTTGATTTCTGGTTTGTATCACATCGGTCTAATGCCAAAAGTGATCAACCTAAT
CGGTGGTGGTCTTCAGCGTTTGCTAGGTACAGGTCGTGCAGAGTCGTTATCTGCAACAGC
GAACATCTTCGTTGGTATGATTGAAGCGCCGCTAGTAGTAAAGCCATACCTGAAGCACAT
GAGTGATTCTCAGTTCTTCGCAGTCATGACTGGTGGTTTGGCATCGGTTGCTGGTGGCAC
GCTGGTAGGTTACGCATCACTGGGTGTAGATCTTAACTTCCTAATCGCGGCAGCATTCAT
GTCAGCACCTGCAGGTCTTCTGATGGCAAAAATCATGATGCCAGAGACTGACGCCACAAC
ACCAGATATCGACCTAGACCAAGTAGAAATGCCACGCGCAACCAACGTAGTTGAAGCAAT
GGCAGACGGTGCAATGTCTGGTCTACGCATCGCAGTGGCGGTAGGTGCAACGCTATTGGC
GTTCGTGAGCGTTATCGCGATGCTAAACGGCATTCTAGGCTGGTTCGGCGGCCTGTTTGG
CATGGAACTGAGCTTCGAGCTAGTGCTTGGCTACCTATTCGCACCAATCGCATGGTTGCT
AGGTATTCCTTGGAACGAAGCTATCGTAGCTGGCTCTCTGATCGGTAACAAGGTTGTGGT
AAACGAGTTCGTAGCCTTCATTCAACTGATGGAAGTGAAATCTCAGTTAAGCGCACACTC
ACAAGCTATTGTAACCTTCGCACTGTGTGGTTTCGCGAACATCTCAACCATGGCAATGCT
GATTGGCGGCCTAGGTTCACTAGTACCAGAGAAGCGTTCATTCATCTCGAAATACGGCTT
CCGTGCAATCGCAGCAGGCGTAATGGCAAACCTGATGAGTGCATCAATCGCTGGCGTGAT
TCTGAGTTTGTAACAGAACCCCTCCCTACCCCTCCTCTTAGAAAGGGGAGGGGACTAGAC
CTGAGTGCGCTGGTTGTGAAGCGCCAATTGACAGTTAATATAATGTCTGCAGCGATTGCA
TTAGTTGAATCGGTCTCTTTCTTGTCCTCTCCATTTTCAAGGGAGGCTAGAGGGGGGTGT
TGCTCCAAACTAAATCCGGTTTCGGTATTTGGATAAGTTAGAAGACCAAAAGCGATCTCA
GCCCGGTCCTCCCCATTTTCAAGGGGGAGTTAGAGGGGGTTGTTGCTCTGAACTAAATCC
GGTTTAGGTATTTGAATAAGTCAACAGACTAAAAGCGATCTCAGTCCGGTCCTCCCCATT
TTTAAGGGGGAGTTAGAGGGGGTTACTGCTCCGAACTAAATTGAATAACCTTTCCAAAAC
AGACTCGGTTTGCTTCATCACTTCTTCGTTTGTAAATCGCAGAACCTTAATCCCCAATGC
TTCCAAGAATGCATCCCTAATTGTATCCTTCTCTTTTCCCTCATCAGAGAAATGGCTATC
GCCATCAATCTCAATAACCAAGTTCAATTCCGCACAATAGAAGTCAACAATATAGCGACC
AATGCCATGTTGCCGTCGAAACTTCACGCCAAGCTGTTTACGTCTAATTCTTTGCCAGAG
TACCTCTTCAGGTTTTGGCATATTTGCACGTAACTGACTCCTGATTTGCTTTTGGTACTT
TAAGTTAAAAGTTCGTTGTGGCACTGGTGCTTCCTTTGCGTTCTAAACCCCTCCCTAACC
CTCCCCTTAGAAAGGGGAGGGGACTAGATCGGAGTGCGCTTAGTGTGAGGCACCTGTCGA
TAATTAATATGATGTGCGCTGTGATTTCATAGGTAAAGCGATCTCAGCCTAGCCCTCCTC
ATTTTCAAGGGGAGTTAGAGGGGCTTATTACTCCAAACTAAATCCGGTTTCGATATTTGA
ATAAGTCAGAAAACAAAAAGCGAACTCATTCCAGTCCTCCCCATTTTCAAGGGGGAGTTA
GAGGGGGGTTGTTGCTCCAAGCTAAATCCGGTTTCGGTATTTGGGTAAGTTAGAAGGCCA
AAAGCGATCTCAGCCCAGTCCTCCCCTTTTCAAGGGGGAGTTAGAGGGGGTTATTACTCC
AAACTGAAAGGGCCCCTTGCGGAGCCCTTTCAGTATCGTAATTCTTTACTTCTTCGTATG
AAACTGCTCGCAAGCCAGCATTGTGTTCTCAATCAAGCTTGCTACCGTCATTGGGCCAAC
GCCGCCCGGAACAGGGGTAATGAAGCTCGCGTTTTCACGTGCTTTATCGTATTCCACGTC
ACCTACTAGCTTGCCAGATTCAAGACGGTTGATGCCCACATCGACCACAACAGCGCCTTT
CTTAATCCACTCACCAGGAATAAAGTTTGGCTTACCAACTGCAACAACAACAAGGTCAGC
TTGGCGAACGTGGCCTTCTAGGTCTTTTGTGAAGCGGTGACAAGTTGTTGTTGTACAACC
TGCCAGAAGCAGCTCAAGTGTCATTGGGCGGCCAACGATGTTCGATGCGCCAACCACAAC
CGCATGCTTACCACGTAGTTCAATGTTGTACCGGTCAAGCAGTGTAATGATGCCTTTTGG
CGTACAAGAACGAAGCTTAGGAATGCGCTGCGCTAGACGACCAACGTTGTAAGGGTGGAA
GCCATCCACGTCTTTCTCTGGGTGAATACGCTCAAGAACGTGCGTTGCATCGATGCCTGC
AGGAAGTGGCAACTGAACAAGAATACCGTCGATTTCAGCGTCGTTATTCAACTCATCGAT
AAGTGCCAACAACTCTTCTTCCGACGTTGTCGCAGGAAGGTCAAAAGACTTAGAGACAAA
GCCAACTTCCTCACACGCACGGCGCTTACTGCCAACGTAAACTTGAGAAGCTGGATCTTC
ACCAACTAAAACAACTGCAAGACCAGGAGCACGAAGGCCTGCCTCAACGCGAGCTTTCAC
ACGTGCTGCAACTTCGGATCGAACAGTTTGGGAAATGAGAGTTCCATCTATATTTTGAGC
AGTCATGACTTTCCTTTTTAAATTGAGAAGGCAAATTATTTGCGGCGCATTGTCGCAGAA
AATCTATTTAACATCCATACGCAAACGTTTGCTTTGTGGTGTTTTTGAACATTTATCGTT
TTGGTGCCCTTTTTTTAGGCATTCAGATCAGAATGTTATGAAAACCCGTTGATTTAAGCG
CTTGAACTCGTATAATCCTGTCCCTGTAGCGCGCCCTTAGCTCAGCTGGATAGAGCACGT
CCCTTCTAAGGATGTGGTCATAGGTTCGAATCCTATAGGGCGTGCCATTTATTTAAAAGC
CCCGATAGCTCCTCGAGTTATCGGGGTTTTGTCGTTTTAGAACAATTAAAATCAGGAGCT
TGCAATATGAATCAAGTCATCACGTTGACTGGCGGCAATATCCGAAACTCTCACATGTAT
TTGACTGGTTTTATGGACCAGTTTCCTAAATCGACGGTTGGTGGAAAGAACCGCTCGTCG
ATTGCTCCCGAATTGCTGACGATAGAGTTTGCTGGCGTCGGTTCAGTGACAACAGACATC
GATGGGACAAAGCGAATTTTCAGAGAGCGAGCGATCCAAAAACAATTCTTCGAAAAGCAC
TCTTTAGAAGAAGGCGCTCAGGTCAGAATCACCTCCATCAATGACTTTTTATACCGCATT
TCTGTTGTTTGATATTGAAACTGATGCCCCATGTTGTAAAGGGGCACTCAATTACAAAAG
CCAACGTTTAACTACCTGAGGATCAACGACTGATAGCTAGTATTTCTTCGGAGAGGACTT
TATTTTTGAAAAATATTAGTAATTTAGATTAAAATATATCGCAAAGAGATTATTTAATAG
TAATAATTATTAAAAATATTAACTAGAATAAAATCCACACTATCACAAATATGAAAAATA
AAAATCAACCTTCAATAAAGTAATTTTAGTTAATTAACAACCTTAAAGTTCGAATGTATT
TTCACAAAAATCGCATCTCCATCCACCACCTATTGGATCTCGCTCTATTTCATTAACCTC
ATGGCTATCTTCCAAACAAGTTGGGCAGAATGGACCATGCCTTGAATTGGAACCAACGTG
TTTATAATATAGTTCGTCATTGCTTTTGAAAAACTCGCCATATGATTTTTCTCTTTTAGA
GCCAGTTCCTCGCATATTTTCCAGAGATTTATCGATAGAAATATTCAATTGAGAATGTTG
TAACAACAAGCTTGATAGTTTTAAATGGAGAACAGCTTGTTCCTCTATGTTTATCTCTGA
TAGGAGCTTACTAATATCTTGACAAGTTGAATTGAGCTGAGATTTCGTTTCTTTTAGTTT
TTCTATCATACAAATTTACCTATAAAACAGTAAAATACTAAAACTGTATGGAAGGGATTC
TTAGTGACTATTTTTGTAAAAAAAGCTTAGTCTGATTACTAGACTAAGCTTTCAAAGTGT
TATTTATAACAAGTCACACAGGCGCCGCCGCCTTCATCAAGGTCGTACATAGCATCCATA
TCAAGTGTATCAATTAACATGCTTTCATCGACCATCGCATGCATGCCTAAGCGACGTTTA
CGCTCACGAGCTTTTTTCTTTTCGAAACGTTTTTGCACTTTTTCATGATTAGCTTTGATC
TGTGCAATTCTTTCAGGGTTCTCTAGTGACTCCAACGGCTCATTTGGACCCATCCAGAAG
AAGGTTTCGCCATTAGCACTAGTCTCTGCACGTTTTTCGTAAGACTTTGCTTCAGCAAAA
GCCTCAGGGTGACGTTCCATGAGTCGAACCCATTCAATTTTCCGTTGGAAGAAGCAAAAT
GTACATCCTGAACGAGAACGCCATTCATAATATTTAGGTAGGCCAAGACCTGCGCTATCA
AGAATATCTAGAACACCCTGTTTTTTAATACCATCATCAGCGAATGGCATCTTTATCTTA
AGGTATTTTTGACTCTCATTTGGTCGATAGCCATCACGCCAAGGTTCGTCTGCACGAATG
CCCACATAGGAAACGACTTCATATCCTTCATCTAAGTATGGTTTGATCCATTTTTCAAAT
GGCTCTAATTTCATACGAATCGTACACCAACGTTGCTGACCTGCAGGGAGGAAGTTGTTG
TGTTGTTCGAGCCAGTAATCGAAGCCTTTTTTGTCGTTGATATGAAGAATTGGCTTACCA
AGAACAATTTCTAGTTGCTCTAGGTAATCATAAACTTCGGGTAGCTCTTTCCCAGTATCT
GTAAAGAAGTAGTCGATATTGATTTCTGGATAGTTTCTTGCCATGTACACGGCTAGGGCG
GCACTATCTTTACCGCCAGATAAGCCGAGGACATGCTTAATTTTGCGTTCTTGACTCATG
ATTAATACCTATTCATTTAACCTTGAGCTTCCAGTGCTTGTTTTAATAGTGTTTGCAACA
CATGTATACGCTCGAATTCGTCCATTTCTAACTCAACCAGAGTGCGTTCTACATCTTTAA
CTCTTTTGTCTGTGTCGCTTTGCTCAACAACGCGGACTTCTTTCTTGTATGACTTCAATT
GGCCGTCGTTGTCTTCTAGTACTAAGGAGACTAATTTAGTCTTAACTTCTGTGGTTTCTT
TGTTTTGAGCAGTATCTGACGATTTTACGACACTTAAGAAGTCTTGAGCAAATTCACTGA
TCTTTGTTGATGCTGTAAGTAGTAAGCCTTCATTCCAGCTTTGTTTTCCACGGCCAACTA
CAATCTGAATCATACTTTCCAACCACTCAAGCAGACCGTCTTCGCTCTTTCCAAGTTCAC
GTGCAAATGCTTTAAGGCGAATGTCACCAGCTTTTTGCTCAACAAGCTGACACATTGATT
TAAGCTCATCACCGCTTTCAGGGAAAAGTGTTTTCACTTTTTGTTTGATACCCTTGAGCA
TCAACTCATGTTTGGTACGAAGTATTTTGAAATGATTTTCCAGCACATCGATTTTTTGTG
TGAAGGTATATTCACCTTTAGGATCTAGGTACTTAGGCAAATCTACAATCAACAAAGCAT
GAGGGTCATTAGCTTGTAGGAACAAGTCACGAACAGAAATGAGCCTCTTGTTCTCGTTTA
GGTCAGTATGAAAATCGTGTGCATTTTTAACCCAGTTAGGTAGGTTATGCATTGTTGTAA
CAAGTGGGCTAGCGACTGACAAAATGTTTAGTGAGCCGCCTCTTTGGTTAGTTTCCGTAT
CAGCAAAGTTACGTAAAAAGAGTAACCAATCTTCTTCAGACTTATCTAATACAATGTATT
TAACGGCAAGATCTTGCGGAGATTTAATGAGTTTGTGTACATAATCAACATCGGGCTCCG
CGATAAATGCATATTCACCACTCAGATCTTTCTCATAGAATGCAACTTTATCACCCAGTG
ATTTTAAGAATGCGAGCAAGAATATAGGTGTGACACCCTGAGTAAGACCATAAGGAGCCT
TACTCCACAATGAAACGATTTCAGATAAGAAAATGTTTCGGCCTGCATTATCGATCAGGT
AACTTTTTGCTGTATCAAATAGAGACTCGATTTCGTTTGGCAGCTCGGTGTCGTGATGCC
AATGCTTGTTGTCTTCCAGTTCATAGGTATGAATCTTGGTGTTTTTTAAGCAGCTGATAT
ACATCGACATCTCTGGCGGGTGACCTGTAATACCAAGATTTTCTTCGTCTTCTTCATCTA
GCATTGCTTCTAGCAACTTTTTCAAAGCAGAAACAGCAGTACCAGAGAGCTTATTACGGT
TCACAAGCTCATTCATGATGACAGGAGTAGCACTAAACACTTCATCTGCGGTATCACTTA
CGATAGCACTCAGTGTTTTGGCTGTACTTTTTTGGCCAGAGCCATACCAATCAGCGTTGT
TGAAAGCTTCATTAATGGCATTATCTAGCGCGATTTCAGCATTGATAAGACGACCGTTAT
ACTCTTTTTGAGCGACATTATCGTGCTGTAGCGTAGCACCAATTTCTTTATCTGACTTAA
TCAACTCTAAAGCGTAAAGCTCTTTCGCAAGAGCCGTAATTTCATCAGAGCTCTTTGCGT
TTGCCAGGATGAGCGTTGGGTAGTGCTTAGATACTTCTTTTAACTTTTCTTCATCAATTT
GGTTAAGCAGTAAAACCATATTTGCAAACTCGCCTTTGCGTTGAGCAATAAGCAGTTCTG
CAAACTCATCGTCAAAATGATGAGAGATAGATTGCTCAGCCCAACGCAAGGTGCCTACTC
TATGGTAGTAACCTTTTGCAATAATCTGCTTCGAGAATACGATGTGGTTAATCGCTTCGT
TACTTGAACCTTGTTGCTCAATTTTCTCTTCAATTAAGCTTGGTATATCTAAGTCAGAGC
CTTCAAAAACAACCCATGAAGATAAATGTTTACGGTAGATAATACACGATGCATTTTTAA
GACTTTGTAGGTATTCGTCTAGCTCTTCTTTATCGTTTACACCTGAAGCTGCAATTAGCA
TGTCTTCCGTCGCGGATAAGTTTGCTGGCTTACCAAACAAAGTGATCAGTGCGATCGCTT
TAAGGATCTCAATAGCTTTCTCTGGTACTTGTTTTTTAGTTGCTTGACGAATTGATTCTG
TCGCAGCGGCCCAACCATGACCATCAGGTGAACCAAGGATCGCATGCTCTAGATTCACCT
CTAAGTAATCCCAAAGGTTCTCTAGTGTATAACGAACATCGCGATTCACATTCTCTTTCA
GGAACATCTGGAAGCTGTTTTGTTCATGAGAGTTTAAAAAGCTAAAGGTACTACGCTCAT
TCTGGCTGAATCGACGTTTTGAAATAGGGCCCAGCACTAAGGCTGTTAAAGGGTGTAAAG
GTACACATTGCTCAAGACGTTGTTTTAACTGTTTCTTTCGGTCAGATTTTTCATTACCCA
ATGCTTCAAGTACTTGCTCAACGATGCTGTCACCTGAGTTATCGATAGAATCAGTGTGAG
TGATAGATTTTCCGATCAGAGCAACGGTTTCATCCGTTGAGACATTGTACAGAATATCGT
TATAACGACCTTGGATCTTTCCCCACTCTTCTTGAAGCTTTGTACCTCGGTCCTTTGCAT
ACTCGCTAAATGCCTGGTGAAGTAAGCCGACGAAGATTACAGGAGTATCAATCCTACCGA
GCACTTCTGCTAAGTCTTGGAATAAGTGAAGTTCACCACGACTTTTGTTGATGAATTCAA
GACTCTTCCCCATTTCATCTGCAAGCAACAACACCCCATCAACTAAGCTATTCGCTTCAT
TGAAAAGTGACTCCCAAGTCTCAATCAGATGAGACTCGCCTTCTATTTCTACTTTACTGT
ACTTGCTATGGAGCTGCTTTGTTGCCGAATGCTCTAAAAGAGCCTCAAGAGTGGCATTCC
AGAATGTATTAACAGGGTTATTCACACCGCCAACAGAACGAATTTGTAGCCAACCTTTTG
AATAAGCTACGCTTTGATCTAGTAAGTCTTTTGATTCCGAGTTGATAACCTCAAGAGCGG
CATCTCGCATCTCGGCATCTTCATGCAATAGGCCCGTAAGAAGCAGGGCTATAGTAGATT
TACCTGAACCATAAGGACCAGTCAGGGTATATGCACTCTGACCAGTCTGTGCGTACTGTC
TAAAGAGTGTTTCTAGAGCCGACTGCGCTGTACCGTGATACACCAGTCCTTGAAAGAATT
CCGGGCTAAGATCGCTATCAATACGTGTAGAACGTTGTTGTCTGGTTGCGATTGAGTATT
GTTTGTTAAGCGTCACGTCTTATTCCCCGTGATAGTAGTTTTCTAGGAACATCGCAGGAT
CTACATTCTGTAAATCATCAAAGTTATGTTGTATTTGTCTTAGTCCTTGAGTGTCGGTCC
AAGCAATATCACCTTTGCTTAGAATCTCCAGTTCATCTAATTTTTCACTCAACCCGCTTG
TTGTTAAACGGAAAACACGTCCCGGAGAGCCTACGTCGTTTAGCAAGGAGTCGAATGATA
ATGTGTTGTTATTATTTATTTTTTTACCATTGCTATCTAGTTGCTTACGCATCATGTAAT
CGATTAGAGCATATCCAAAAACTGCCGTAGGTAGCGATTTATGTAGTGATAGTTCAGCAC
GATAATCTTTAGCAGACTCTTGTGAAATGAGTCCTAGCTCAGTGAAAGGAGAGGTAAAGC
TATCTTCATTTACTTTGCCTGAAGTAGTAGTTTTAACTGCGTACATTTGAAACAAGCAAT
CGATATCTTTCTTTAATGTTGCTTCCGTTAGATCTTTCTCATGATTCTCCAGTGACAACT
GAATATCTTTTGCCAGTTGAAGCTTATCGACTCTTATGCCGTTGAAATAGTTAAAGAACC
AGCGTGCAGTGTTCAGCTCAGCATTTTGACTGTCGATTGATTGCATCAGCCAGTGAAGTA
ACCACACGGTACCCGTATTATCTAAATACTCATCGAGCGCGTTTTCACCAACAAAAAGCC
TCTCTGCAAGGTCAGTCAGCTTATAGGTCTGCTTTTTTTTATCTGTGCATTCAACAAGGT
TAAGTGCGCGAATCCAGTGTCTTACAGATAACACCATGTTCTTACCCATACCCATTGAAG
TCATCTGTTCTTCGATGTTTTCTTTGCTAGAAAGAGAGTTGCCTTTGATAACTTCTTGAA
TTATTTTATAAATCCAACCATATCGGATCGGGAAGGTTTGATGTCCTGAGAACTTTAGGA
CGCTAGATTCAATACTCAATGTGATTACCTTGCTTTTTAATTGGAGATTTTATCCAATTC
ATGATTCTACATGATATGCAGTATAGGTCTAGAGGAAAAACTATGAGTAAAAGAAGTCTT
CAAACCTAACGTTCAATGATATATAATATGGCGTACCAATAATTGTTGTGAATTTTATCA
TAAAATACAATGATTTATGTAAGACTTCATTAACTAGAATTTGAGCTAAATAGTATGAAA
ACTCTGATTAAGTGTTTAAAGGAATTATCTGAAGAACAGTTAATAGCGCTAATGCCACCT
GGAACGAATAGCTTCGTTTCAGATGTATCTGATGTTGATGAGTTTAGCCGCGACAGTATA
GCTAAGGCTATAGCTCTGTCTAGCAGCTATCTATTTGTTTCTGACAAAAGAAAGAGAGAT
ATATTGCTCGAGACAATCTCTCCGCAGACCTTCGTTAATGTTTTTGGTTCATTGTTTGAT
GACGGAGTGAAAGTAAGGGCAAGGCATTATACAGCGTTAATCAACTGGGCTTCAAAAGCT
GAAAACCATAAACATTTAGCTAAGTTACTAGGAATTGAAGATGAATATATCGCTGCTTTG
GCTTCTAACGTACGGCCAAAAACTATCGGGTCGGTATCACCTCAATATCCACTTTACACC
TATCAAAAAGATATATCAGATAGAACTTTCCAAATACTAGATAATGCTCAGAGAGTTTTG
ATTCATTTACCTACAGGAGCAGGCAAGACAAGAACTGCTATGAACATCGTTATTGAACAT
CTAAGGATGTCTACAGATAACTTAGTGTTATGGCTGGCAGATCGCGAGGAGTTGTGCCAA
CAAGCTTTCGATGAATTTGGCAAGGCTTGGGGAGCATGTGGGGTAAGAGAAACAACATCC
TATGGATTTTTCTCTTCTAGCCCAGAAAGTCTTGGCGGTATAGATAGTGGGTTTGTAGTT
GCAGGTTTACACACATTAAACTCTTACAGGGCTCAAGATTCAAACAAGCTCAAATTACTT
TACGATAAGTTGAGAGCAAAGGTGACATTGGTTATCTTTGATGAGGCGCACAAGGCTGTT
GCCGAAACTTATAAAAACGTAACTGAAGATTTCGTCAATTCTAGCGAATTTACTTCTAAA
CTAATCGGTCTTACAGCGACACCTGGACGTAAATTTGGAGATAATAAGCTAGACGATGAA
AATCAACGCCTAGCTGGTTTTTTCGATTTTAATAAGGTATCAATGGCAGTTCCTGGGTAC
ATGTCCCCCATTGATTACTTGGTTTCAAATAACTATTTGGCAAAGGCTAACTTTACATCT
TTGAATTACGTTAATTCTGAAGTGACTGGGTTCGCGTTGAAAGATGAAACAACTTCAAGC
ACCTTAAAGGCACTCTCAAAAAACAACGAGCGCAATAAAGCAATACTAGAAACGATTAGG
CGGGAAGTCGAAAATGGTAAACAAGTGATTGTTTTCGCATGCTCCGTTGAGCATTCTCAA
GGGTTGTCGATTGCTTTGAATTGTATGGGTATTACTAGTGCATCTATCGATAGTAAGTTA
GATACACCAGCCTCAAGACGTTTAAAAATAGCACAGTATAAAGACAGAAAAATTAGTGTA
TTAACAAATTATAATGTGCTAACTGCAGGTTTTGATGCTCCACAAACGAGTGTTACCGTA
ATTGCAAAACCAACTAATTCTCTTGTTGAGTATCTTCAAATGGCTGGCAGAGCTATGAGA
GGAGCAAGGAGTGGCGGTAACAAAGAGTGTTGGATCTACAACGTAAATGATGACATCCCC
GAGTTTCAAAGTGTAAATAGAGCGTTTGAATACTGGGATAATATGTGGACTGAAAGTTAA
TTTAGAGAAAATTATGTCAAATAGATTTTTACAAGCACAAACTGTAATTAATTCATTAAG
AGATAATGGATATAGCAATACGGCATATGCGCTAGCGGAACTTATTGATAACAGTATTCA
AGCTAAAGCCTCACGAGTTGAATTAGGATTCATTGAAAATCAAGAAAGTGCAGGTAAGCG
TTATGTAGTAGAAAAAATTTCACTGTGGGATAACGGCTTAGGGATGACTCCTTCCACACT
TCGAAAAGCGATGCAGTTTGGAGGGAGTGAAAATCAATATGACACAGAAGGGATGGGAAG
GTTCGGAATGGGACTTCCAAATAGTTCTATTTCACAGTGTAAGCGTGTCGAAGTTTGGTC
TTGGCAAAATGGTAATAAACCATACTATACCTTTTTAGACGTAGATCAAATGGCTACTGG
AGATCTGGAGAATGTACCTGAACCAGTAGAGAAAGAAATACCGAAAGAGTATTTAGAATC
TCATTTCACAACTTTTCCAACGTCAGGAACATTTATTGTCTGGAGTAAGCTAGACCGTCT
GAAGTGGAAGACTGGTAAGTCTATCTTTACTCACTGCGATAAATTAGTAGGTAGAATGTA
CCGTAACTTTATCCATGAAGATAAAGTAAAAATAGAGAGCCGTACGTACAGACCCTCTGG
AACAGCAAGCCTAAGTGTATGGGAAGCTAAGGAATTTAAAGCTAATGATCCTATGTACTT
GTTGAAAAATAGTTCTTTAGAGCCGTTGCCTAAACCTTATACCAATGAAGCATTTTTTGA
GTTATACGATGAATCGAAGTTGGAGCTTACTTATACTAAAAGTGACGGTCTTGTAGTTAC
TGGAACTGTTGTTATTAGAGGTTCAATTGTAAAAAAATCAATTGCCGACGAAATTTTGAA
ACATAGTTCTAAAAGGTTGGGTAGTACAGATTGGGGTAAAGATTGTAAGGCAAATACTGG
CGTATCAATCGTTCGAGCTGGAAGAGAACTTGTTTTGCGTGACCGATTTTTATCTCAATC
TCTTCGTGAATCTAAAGGTCGATTTATTGGGATTGAGGTGTCGTTCCCACCTGTTTTAGA
TGAGCTATTTGGTGTTACAAATAATAAGCAAGACGCTGTTGGATTAATTCCTTACGATAA
AGAAAAACTTGCTTCTGAATCAGGTTTTGCTTTGCTGTCAGACTATATGGAAGATTTAGC
TGAAAATGATGACAATTTATCATTAGTATTCCAGGTTACTGATCGTATTAGTGATATCGT
CAAAAAAGGTGAATCAGAATTGAAAGGTATTAGCATAGAACCAAAGGTTCGTGCAACTAA
CTCACTTACTGTAGATACACCAGCAGCAAAAGCAACTACTGGTTCAAACCATCGTGAAAC
TCATGGTAATGCGACTAGTGATTATGCTGAAAAGCTTGATCAGAAAGAAGTTGAAAAAGT
GATTAATGAAGCGGGGCTCTCTCCGGAAGTTATTGATGACATAATCGAGCATGATCTAAG
GTTTCATATTGACTCTAAAGCTATGGACTCCGAAGCATTCTTTGATGTTTCCACTCGAGC
TGGATTAACCCTGGTTTTGTTTAATACTAACCATGTATTCTACTCTAAATTTATGTCTAA
ACTAGACAAAGAAGAGCGGGACACAGTTGAACTAGCTATCGCTGGGTTTGCACGAGTTAT
GAATGAAGAAGGCAAGAATGACGCACGAGCTAACTTTTTAAATAGTATCCGTAGAGCATG
GGGCAAGGTCGTAACTGAGTTTGTTGATGGCCCAGCTGAAGAAGACGAGGATCTTTTTGT
ATAATCAGCTATTAGATTCAAAGCAGCTGGCACAATTAGTGTCAGCTGATCTAAAAGAAT
CGGAAAACGCCACTATTGTGTCGGCTTATATCACATTACCTGCTATCACGTGGTTAACTA
AACATTTGAATCACAGAAATGTTAGTATTTTAGGTAGATTTACTCCACGAGATTTCCTTT
CCGGGGCTAGTGATTTTAAAGCTTTAATGACTTCTATAGAGCGCGGATACGAAGTCTCTA
TTTTGCCCAACCTTCACGCAAAGATTTACGTTGTTGATCGCCGCTCTATCTATGCCGCTA
GCGCGAATTTCACAGCTAAAGGGTTCTCTTTGTGTTCATCTTCAAATGAAGAAGTTGCGG
TTAAGCTTCCGTTCACAAACGAGAATCAACAATTTATCGAAAAACTGTTCCGTGCCTCTA
AGTTGTTGAGTAAAAGTGATTTAATTAAAATGCAGGATCTTTTAGACGAACAACTATTGG
ATGACTGTATTGATGAAAATTCGCTTGAAGATTGGGGAGACATGTTTGACACTACGGATG
AGCTTTTTGTATCTGATTTACCTATGAACCATCCAGGACAAAGCTGTGCACCATATGAAA
AGAACCCAGACTTTGTATTCGCTCAAATACATCGTGATTTATGTATCAGCTCTCAGCAAG
CTAAGATCAGATTTTGTAAGTCCAAAATTTTTAAGTGGCTTCTAAAACAGTTTTCTAAAG
AAGAAACACAAGAGTTGAGATTTGGTCAAATCTCTAAGCTCTTGCATGATGCATTACAAG
ACGACCCTTCACCTTATAGAAAAGATGTGAAACTATACCAATCTTATTTGTACTCTTACA
TTGAGCTGATGGCTACAGAGTATTTCGATTTGTATATTCCAGGTGCACGAACTCAGGTTC
TAAAATTAAAGGTATAAGCTGATGAAGTATATGGACTATGCTGCTTCTACACCGGTATCC
TCCACAGTTTCAGAAGCAATGGGTATCTGGCAAACTGAATGTTATGCTAACCCTTCTGCT
ATGCACTACGAGGCTGAGAAGGCATCAAATGCTATTAAACAAGCACGTGAAATAATTGCA
GAGCAAATTGGAGCTATGCCAAGTGAAATTATTTTTACGAGTGGTGCCAGTGAGTCTAAC
AACTTGGCTATCAAAGGTGTTGCGTTTAAACACTTAAGCGATAAAGGACATTTGATTACT
TCTTCGATAGAGCATAAGTGCATCTTGAATACTTGTGCTTACTTGCAAGAGCTTGGGTTT
GAAGTTACCTATCTGCAGCCGAACGCTGATGGCATTATTTCAGCGAAGCAAGTAGAAGAT
GCGATCAGACCAGACACTCTACTTATTTCAGTTCATCATGTGAATAATGAGCTTGGAACT
ATTCAACCAATAGAAGAAATTGGCGAAGTGGCGTTTGATAATGATATCCCATTTCACACA
GATGCCGCTCAAAGCTTTTGTAAGGTGGATATTGACGTAGATGATATGAATATTGATATG
CTTTCATTGTCAGGGCATAAAATCTATGGTCCTAAAGGGATTGGTGTACTTTACGTTAGA
GATGCTCGCGAATCTGAGCTAATACCATTGATCCATGGTGGAGGTCAAGAGCTTGGCTTA
CGAGGCGGAACATCCCCAACCCCTTTAATTGTTGGTTTAGGAGCGGCTGTTGAACATTTT
CCTTCAGAAGCATCTGATCAACAGGTTGAGTTTGAAGATACAATAAGTAGATACTGTTTT
AGCCGCAATGGTGGTGACAACGTTCTACCTACTACTTGGAACATTACGTTTGAAAGTGAT
GATGAAGTGAAACTGTTTACTAAAGAGCGAGACTGGCTAATTTCTCAAGGCTCTGCATGT
AATGCCATGTCTAACACTCCATCTCATGTTCTAAGTGCTATAGGCTTGTCAGAGGAAGAA
GCTCGTCGTACATATCGTATTAGCCTACCTCCTTATAAGGTCTAGTTAACCAGCAGCCTT
TAAACTAAAGTTAGCGACTTGCTTTTGGCTTTTCTGCAACAATATATCGTATTCACTTCG
ATATAAGATAGCTTCCTTGTTCCAATCTATATCCATGAGCTTCGCCAATCGTTTGTCGAA
GCTCTGTTGCTTCTTGTAGTTTTCATGTTCGGCTGGCATGTAAAGGTGCTTGTTGAGCAA
TGGTGGTCTGCGCTTCTCATCTACATAATCAAAGAAGTCGATATCTTGCTCTGCCATCTT
GATTTTGATGCGCTCGACCAGAAATGGCACTGAGTGCTCGAAGTTGTCATAAGCAGTTAA
GGTTAGCTTGCCTGATGTGATATGGATTTTGATTAAATCGATTTCTTCATCCAGTTCGCC
ATACATTTGTAAACCCGCACCTACGTACGTGCGCAGTAAGAGTGGTAAATCATCGATGTA
GTCACGGTGCAGGATAAGAGAATGCCCTTCATTCAATATACTTGCAGGTAATTTATTGTG
GGCCTTTTCACATTGCGTGTGGATTAAGTCTGTATCAGCTATTGCGAACAGCAATTCTGC
TGCGAGGTTAAGGGCGGTTTTATAATCATCAAATAGAGCTTTGATATCGCGCTTGAGCGT
TTCTGGTTGCTGCGTATAAGGTTTTCTCTTCTCAAATAGCCCCATCGCAAAGTAAAGCAA
CAGGTCTTCTTTACGGCGCTTTTCTGCTTTTTCGAACTCTTCGGTGTCGAACATTTCTTG
CAACAGACCAAACACTTTTTTGTGCGAGCCGATAAGCGCTCTTACTTCGTCTGATTGCTC
AAATTCTTCATTAGCAGGTATACGGCCAAGCGTTAAGCATGTGTTCCAAAATGCGTCGAA
CAGTTCTTGGTTTTGAGTGATCAGAAGCTTGGCTTTGTCTTTTGCTTCGACAGGTTCTGG
AGAGGTGAGTTGCTGCCATTTATGGTGGCGCTTGTATTTGCTTTGTAAGTACTGCTGCTC
TTCGAGTTTATCTTTGAAGATGTAAAAAATGCCGGGTGCAACGGTAATGGCATCCTCTTG
CAAACTGCGTTCAATATAAGCCTTTATCTCAGACTGAGCGTAATACTTTTGAAAGGTATT
ACGGGAAGTAATCACACCATCTTTGTAGGGTTTGAACTGGGCGATATAGCTCTCGTTAGC
AAGCATGACAGAAACAACGAGAAGCTTATCCGCCAGCTCCCAAGCGCCTAACAAAGCGTC
TAAACGTTCATCTTGGTCTTCAATCACGTTTAGAACAAAGCCAAGGTTGACGATGTCTGA
ACTCACTTTGTCGTTATCAGGCTGAAAGTTAGGATCCCAGCCAAGCGCATCTAGCCCATG
CGCCTCCAGTTCTCTCAAGTCATCGCCACGTCCGCAGCCATAATCAAAAATGGAATGAGA
GCCTTCTAGGTAACCATGCTTTACCAGTGTTTTCATAGGTGCAGACAGTTCATGGCGAAC
GAGTGCCGTTTTGTGTCTATCAATTCCGGGTTCTTCGACTTGAGTGACAGCAGAGCTGCG
GAACAAACGCCCGTCGACCAGTTCATAGCCATGACGTGCAATGAGGTTTTCCCAAGAAAG
CTTAAACCCAATCAGTCGGCTATTCTCATACAGCCCCGCGTTTTCACCTTCTTGAGTGAG
TGAAGTGAAATGATCAAAGTACTCACATTCCGGCAAGATCATGGTCTCTTTGCGATGAAG
GATCGGTGGGTTGTCAGAATCCGAGTAGCTAGTGATTTTATGGCTTAACTTAGATAGGTC
GACGTTTAAGCTCTGCCTTAGCGCAGGGTAGGAGTCAGTGTAAAAGTCAGGGTAGTGAAG
CAAAGATAGACGGAATTCTTTTTTAAACAGTTTTACTAGATTCCAGTGTTCATCATCTAG
GCTAACGGCTTTTGCTACCGCAGGTATGAATTGAGTGAGGACTGTCGGTAGGGCGCTAAA
GGCATCTTTATGAAGATAAATAGCATCCGGCAACTGTTTTCCTACCTTGATCTGCGCAAT
AAGCTCAGCAAACTGTTCTTCATTCATTCCATGTCCTCGATGATGTTTTCTCGATTATAA
GTTATCGAATAAGGTCCGTGTGGCGCTGCCTTTTGCACTTTTCTTGTTTACGCGAAGTCC
ATCACTGCGTTTTTCTCGAATCAGTGCATAGCGTGTGTTTTCAGGGCCGACACTGATGTG
AATAGGGCGGTCTGTTCCATAGAAGTAGAGACGATCGAATTCGAGGTTCGTGCAAATGTA
TTTTGCGACTTCATCCATTCGCTGTTCATAACCTTGTACATAGAAGTCACAGGCAGCGCC
ATCTCGCTTGCAAATTCGATTTCCTTGGCTGTTGAGCTCCATGGAAGCATGCTGATCTAT
ATCTGGGCCCATGTCTCTTGGGCTGTTTCTCAACAAAAAGCGAAGAAGCTTATGGTTGGT
AAAGCCGTAGGTGATAGTGAGCTCCCCAAGTTGGCTAAGCGGTTCTAATATGTGATGTTG
CAGCAACATCAGCTGTTCTTGAGAGGCGTTCGATGGTGCATTCTCGCCAACAAATGCGCG
ATGTTTTTGTCGATACCAATTGATCAGTGCGTCTTGCATCTTAGTTTTTATCTTAGGGTC
AGTAAGGAAAGGTTACTGATTGACAAAATAGTTGCAGATTAGGGTGAAGTCGACTCTATT
TTCCGTTTTCTGCGCCAAAGGTTTAGTACATTTTTAGTAGTTTCACGTCATCAATCATTA
ATGGAGGGTGACGATGAAACTTTCTCATTCTGTTGGCTTAAAGGGCGTCAACAAAAAGGC
TGATGTTAAGTTAGTGCAAGAGGCGCTCAATCGAGCAACGATAGGCCCATTGAGGTTGTT
GTCGGTAGATGGGGTATGTGGTGCGAACACACGGCAACGTATTTACTGGTTTCAAAAAGA
GGTGCTGAAGTTTCGAAGGCCAGATTCTTTAATTGATGTGAAAGGTAAAACGTGGAAAGC
GTTGTCGCTGTTTCTTGTTAAACCAAAAGAGCAGGCGAAGAGTTTTGCTTCTTTATTCTC
TACTTCACACAACCAAGTCGTTGAGAAAGCGGAGCCAAGCATTCAGTCCATTCAAACTAT
CGCTTGGGGCGCGAAGGTCTCGTCAGAGTTTAAGCATAAGGTTTTGTTGGTTTGTAAGGA
GTTGGATATTCACCCTGACTTTTTAATGGCTTGTATGGCGTTTGAAACTGGCGAGACGTT
TAGCCCGAAAATAAAGAATGCCGCAGGAAGTGGAGCAACGGGTCTTATTCAGTTTATGCC
AGCAACAGCCAAAGGGCTTGGGACAACGACCGAAAAATTGGCTCAAATGACTGCTGTTAA
ACAGCTTGATTATGTTAAGAAGTACTTTTGGCCGTATCGAAAGCGTATTAATAAGTTGGA
GGATGTGTATATGGCCATTCTTTACCCCGCAGCAATTGGTAAATCGACTTCTCATGTGTT
GTTCAAAAGAGGCACCATTGCTTACAAGCAGAACTCAGGCTTTGATAAAGACAAAGATGG
CAATATCACATTGCGTGAAATTTCGAGCAAAGTGACAAGTAAGTACCACAAGGGATTAAA
AGCAGGGTATATAGGCTAGGATATGAACGAATTATTAAGCACGCTTTTATTGAGTTTTGC
TGCATCGGCTTCGCTAACTTCTTCTTGGGATGGCAATTACCGATGTGAGTTAGATTTAGG
GGAGAATGTAGCAGGACAGAGTACATGGGCAGAATACGAACTGAGCATTTCGAAAGATTC
TTGTTCTCTCAAAGCAAAAGGCTTCCAGTTGGATGAGTCGATAGTGTGTTCGACGAGCGC
TCAAGGCCATCGTTTAGATGTGCAGTTTAAATCCTATTCTAATGGGGATCTAGGTAATCT
ATTTGGTGTTCAAGTTTACAGAGTTAACGAGACATTATTCTCGTTGGAGAGGGAACAAAA
TGGGCTCTTAACGCATTGGCTGTCATATTGGCCTGGAGAACCCGCACCGAAGTCCACATC
GTGTTTTGAAAAGAAGTAACAGTTCAGCATCCTCAAATCATTCTCTTATCTTGGCGTTCA
AATGCTCAAGCCATCAATTCGTGAGCTCTGACGCCAATTTCCCTCTCTAGACGCGTTGAT
TTCCAAAACTGTGTCTATAGTTTTAATAATGTAATCATCAATTATTCTCCAATAAGCCTC
GAAAAAATGACTCAATACGGAGGGCGTTATGTTGTTTTTTCTCTCTTTAATTTGTATTGC
GATCTTAGGCTATTTGGCTCAAACCACGGGGTTATGCATGGTGAGAGGAGTTAAAGAAGC
TTCATCTGGTAAGCCAATGTTTCTATTGGCTATCACACTGAGCGGTACTTTATGTTGGAT
GGCAGTAGGCTTTGCGTATTTTTTCGATGAAGGTCGTCACTTTACGGCATTTCAACCCAC
GCTTTACTCTGCCCTTGGCGGCTTCTTGTTTGGTCTTGGGGCGGCATTCAATAGTGGATG
TGGCGTTTCAACAGTAAGTCGCCTTGCTCGCGGCGAGTTGGTCATGGTTTCAACGATACT
TGGATGGTTTATCGCTTGGGTGTTCTTTTCTAGTCTGCTTCCATCCAGTGTGATTGGCCG
AGAGATCTCTCTCCCTTATTTGTATCGATATACCGCTTTAATTGGCTTATCTATTTTGTT
GGTTGTGTTCGTTTGGAGGCTAGAACGAGAAGATAAAGTGTTGTGGGCATCGATGCTCGG
AATTGGAGTAATGGCAGGATTGGTGTTTGTTTATGAGCCGCACTGGACACCGAGTGGGCT
GCTTAAAGACATGAGTCTTTCTATTTGGCATCAAAATGAGATGAAGTGGCCTCAGTTTGA
ACGTTTTGCATTAATGGCAGCGTTAATCGGGGGCATGGTGATAGCAGCAATCGCTAAAAA
ATCTTTTGAATTTAGGCCTTCTGCAATTAAACAGTATATGCGTCATTTGGCTGCTGGAAT
CTTGATGGGATTCGGTGCGGTGATGGCTGGTGGCGGTAATGATTCACAACTCTTGGTTGC
ATTACCTGCACTTTCTCCCGCAGGATTGGTCGCAGTGTTGAGTATTATTGCCGGAATTTT
CGTAGGGGTTAGAGCTGGGAAGTAGCATAACTTTAGCCAAGCGCAGCGAATACTTTTCCA
ACAACTCCATTTATTGATGTGATGTTTTCTATAAAGCTCATAGATCTATCTCACACTTTT
ATGCTTCATAATTGATACTGATATTAAAAAAGTAAGAAATGGATTACAGTTTGGGAAATG
TTTTCCAAATGTGGTTGTATCGTGAAAACGGTTTCTAAGCGCTTGTATAAGCTACTAAAA
ATAACAAAGCTTAAGCACAAAAAAGATAAGGTTTTGTCCTTTCCTAACAGCCTGATACGT
AAGAATCAGAAATTCCTGAAAATTTTCTCACCTTCGTCTTTATCCCTTAAGAAAAGTGAT
GTTTCTCATGCATCTTTTTCGCCCTCTTCTGTCGATGCTCTCGCTTGGGGAAATCGCGTT
TCGTCTGAGTTCAAAAGTAAAGTGAATGACATTTCTCAAGAGCTCAATATTGATCCAAAC
CACTTGATGGCTTGCATGGCGTTTGAAACGGCAGAGACATTTAGTCCGAGCATCAAAAAT
GGCTCTGGGAGTGGGGCGACAGGGCTTATTCAGTTTATGCCATCGACGGCAGAGGCGCTG
GGAACCAGCACTAAGAAACTGGCCAAAATGAGTGCTATTGAACAGCTCGATTATGTTAAA
GCGTACTTTATGCCTTACCGAAATCGCATGGCTTGTTTAGAAGATGTTTACATGGCGATC
CTTTATCCGGCGGCAATTGGGAAACCACCTTCGCATGTATTGTTCAAACAAGGGTCGATC
GCTTATCGCCAGAATGCGGGGATCGACCGTAAGAAGACAGGCAGGATTACCTTGGGTGAT
GTTTCTTACAAGGTACGACGCAAACTAGAGAAAGGCATGCACCCTAACTTTCATGGTTAA
TCCTTTCATCCTTTGGCGGAGGATCAGAACGTAGCTCCGCCATCCACTCTCAAATCATGC
ATGGTGATATGGCCTGATTTGTCACTCAGCAAAAATTCAATCGCGTTAGTGATGTCTTTG
GTTTCGGCAATCTTGTTTAACGGAATCCCGATGCGATGGGATGCTAAGTTGCCTTGAATC
GTTTCTCGCTCGCCATAAGATTCATTCCACATCTGCTCTTGCATTGGCGTTCTGGTCGAG
CCGGGGCTAACGATGTTGCAGCGAATACCATGCTCTGCCAGTTCTAACCCCAAACATTGC
ATCCACATGTGCAGGCCAGCTTTGGATGTGCAGTAGGCGGACATCTTAACGCGTGGAGTA
TCAGCCGCATTGGAACCTACGACCACTATTGCGCCTTGCTTGCCGTGTTTTACCAGCATT
TTTGCCAGTTGCTGGGTGAGCAGCATGGTGCCTTTTAAATTGACGTCCAAGGTTTTGTTT
AGTGACTCTAAAGGCAGATCTAAAACGGATTCAAGGTGCAAAGTACCGGCACAAGTGACG
ATGTAATCGGGGATTAGTTGGTCTTGCTCTAGCTTTCGGCAGGCATTTTGAATAGCACTG
GAATCGGCCAAATCGAAAGGGAGCAATGTGGTTCGCTGTTGTTGATCGCTTGGCAAAGAT
TGTTGCAACGCATCGATTGCCTTTTGGGTCACATCGCAAGCGATAACACGTGCGTTTTGA
GCTAATAAGCTTTTGGCACATGCTAGGCCAATCCCTTGTCCAGCACCCGTGACGAGACAC
AATTTGCTGTCGAATTCTGAGCAGTTTTCGCTCATCTCCATCTCCTTTCGCGATACAAAT
ATCAAATCAAAGTTGGCTAGATGATAATGATTTTTGTTATCTTTGTCATGATGTTAACAA
GGAGGTCATGAAATTGATGAATAAATTAGGCTGGAAAATCAAGCCATTGCTTATCGCTGT
GGGGCTCGTTGGAATGGCAGGGTGTGAATATTTACCACACTTTGCTGAGGTGGATTTGCC
GGAGCAAAAAATCGAACAAGTGGTTGCGCATGCTAAGCCTGCTGATGCGGCCATTCTTGA
CGCATTTAAGCAACATAATTTTGTTGGGATAGGTGATTATCACTGGAATGATACTTTTCT
GCGTTACGCCACGGAATTGGTTTCTAGCGAGGCGTTTTCTGACCAAGTGACACACATCGT
AGTGGAATTTGGCAACGCAAAATATCAGTCTGTATTAGATGAATATCTCGCGGGAGGCGA
TGTCAGTGAGGCGCAGTTGAATCAAGTGTTGCGTGGTTCGATTTATTTTATGGCTTGGAT
GCCAGACGCGTACATTAATTTCTTCAAAACGATCAGAGTGCGTAACGAAGCGTTACCAGA
AGGGAAGAAGATTCAGGTTCATTTAGCGGAAGCAGCATTTGATTGGCAAGGTGTCCAAGA
CGAGAAAGTGTGGAAGCAGGCAGCAAAGAATAAAACGGATCATTTCTATCAAATTGCTGC
AGAGCGGATAGAGAAAAAAGAAAAAGCGTTGTTGATTTTTGGTGCTTTTCATCTGGTGAA
TGCACCGAAAGACTATGTTGCTAAAACGCAGGACAGTGCTTGGCCACTGGCGACGCGTTT
GGAGCAAGCGTATCCAGACAGCACGTATTTAATTTGGCCAATGACTGAACCGGAAGTCGT
GGAAACTTTTCACAGTGTGCAGGTTCCAGCTTTGCTTGAAGTCGCGCAGAGCCCGATCGC
GGAGTTAAGGTTTATCGATCTTCTACCAAAAGCACGATACAAGCTTGCGGCGATGGACAA
GATGGATGCTCAGGTGGGGGAGTTATTTGATGCGTTTCTTTACCTTGGAGACAACCAGCG
CACAACGGTATTTCCCCGTGACGTGATGGCAGACCGAGATTGGGTGAATGAGATGCAAAG
ACGCGTCGATTTGATTGGTGGCAAGATGCAAGATCGTTTTAACGAAATCCGATCTCAGAG
TGACGAAAAGTACGGCTTCAGCGACAACAGCTAAACTCTGCTTTGTTGTGCTGTTAGATT
GATGAAAAGAATGAATGATGGCTGACCCTACAAGGGGTTGGCCATTTTTTGTCCACCAGT
TTTTACGATGAATTTAACGCTAACTATAAGTAATTATTTGCTTTTTACCGTATTAATACT
AAGGAGTTAATTTATAAAATTATAAATAATACGAATGATAATTATTATCAAAAGTGTTTG
ATAAATTAAATCTGTATGTGTAGTCTCACTCCTCAAATGAGAAGGAATCTCATTTGGAAC
GCTATGTTTAATACAGTTTGAGAGATGATTATGCTTCGTAACTCAATGGGAAGCGGCGCT
ATGCTCACAGAGTTTCTTAACGCTCATACGGATGATGCTTCGTTCTTCTTTAGCTCACCC
ACTGTGACGTTGCTTACTCAAGGCATTGCTGCAGAATTTACCCAACAAGTCAGATTCTCA
GAGTTAGATACTCACATCAGCCAATTACTTGAATCGGCGAAGGAAGAGGGGAATGAGAAC
CCGATTGCCGTTGGTGTGATCCCATTTTCTGAACACAATCCGGTGCACTTTATTGTCCCA
GAACGTCTCATCACGACGTCACCGATCAGGCCGGATAAAATCTCTGATGTCGATGGCTTT
GCCGATTGTCCTCCATCATCCATCCAACCGATTCCAGACCCAAGCGAGTACAAACGTAGT
GTCGAACTGGCAGCAAAGCAATGCCAAAGAGAAGACGCAGAACTCGACAAAGTGGTGTTA
TCACGCACCATGCAAGTGGATACGGAAGAAGAGATTGACCGCGCGCGCTTTTTGAAAACC
TTACTGAAGCAAAATCCCGGTGGTTACACGTTTTCAACCCGCATTGGTGGCAGTCAGTCT
GATGCTTACTTGATGGGATCGAGCCCTGAGCTTCTTGTCTCTCGTAAGGGCCCACATGTT
TGCTCTAATCCTTTGGCGGGCTCTCGTCGACGCAGCGAAAATGCTTCAATGAATCAACAG
CAAGGCGAGCTGATGATGGAAAGTGCAAAAGATCTTCATGAGCACGCTGTGGTGGTGGAT
GCCGTCGAAAAAGCACTACAGCCTTGGTGTCATAACTTGTACGTGCCAATGGTGCCGTCA
GTGATTGAAACCAAAGCCATGTTGCACTTATCAACCCGAATTGAAGGCACAGTGTCTGAT
GCCAACACGAGTGTGCTGAAGTTGGCAAGTGCACTCCACCCAACCCCCGCCGTGTGCGGC
TATCCTACTGCCCAAGCTTACGATTTCATCAGCAATGTTGAGCCCTTTGACCGAGGTTAT
TTCACCGGACTTGTCGGTTGGGTTGATGCTCGTGGCAATGGCGAATGGGTGGTGGTTATT
CGTTGCGCCGAGGTAGAGAAAAAACGCCTCCGAGTTTATGCCGGAGCAGGCATTGTTGCA
GGATCTGAGCCGCAAAGTGAGCTCGAAGAAACGGGTAACAAGATGCGCACAGTGCTTAAT
GCGTTAGGTATTGAGATCCGCGAAAATATGGAGGTGGTGCAATGAGCTGCCAAGCCATGA
GAGCGTCAGGATTTACGCCTTGGCCAGAAGCGCGAGCAGAGCAATATCGTCAAGCCGGCT
TTTGGACAGATCAAACCATTCCGCAAATGTTGCAAGCGAGTGCAAACCAATTTCCAAATC
AGACAGCGCTAGTCGAAGGCGAACGTCAGTGGACGTATCAATCCCTAGTGGAACAAGTCG
ATCAGCTTGCAGCAGGATTCCAAGCCAATCTAAACCTTCAGTCGGGTGACAAAGCGGTAT
TGCATTTGCCCAATATCGGCGAATTCTATCTGAGTTTCTTCGCGTTACTCAAAATTGGTG
TTCAGCCTATTCTGGCACTGCCCGCGCACCGTTACTCGGAGATTCGATACTTTTGTCATT
TTACTGAGGCAAAAGCGCTGATTACCGCTCCTCAAATGGGTGTCAATACAGCAGAGATTG
CTCAGAAAGTTGCGGCTGAGCTACCCAGCTTAAAGCATATCGTTTGGGCGGGTGAAACGA
GCTTAATGCCTACAGGTGGTCAAGAGCTAAAAAGCCTGTTTTTAAAAAATGTTGAGCTCA
GCGAGAAGCAGGGCGAAGACTTCGCGTTTTTCCAACTATCAGGTGGAACGACGGGAACGC
CAAAACTGATCCCTCGCACTCACACCGATTACCTCTACAGCGTTCGCGCCAGTAACGAGG
TTTGTCAGTTCTCTGATCAAACTCGGTATCTTTGTATCTTGCCAGCCGCGCACAACTTCC
CGCTTAGTTCGCCAGGTGCGTTAGGTTGCTTAATGGCAGGTGGCACAGTGGTTCTCGCGC
CAGACGCCACACCTCAAACCGCGTTTGCCTTGATTAAGAAACATCAAATCACTGTGGCGG
CTTTAGTCCCACCATTAGCTTTATTGTGGCTTGATGAAGCGGGTCGCACTCAGCATGACA
TTCGTTCGCTGGAAGTTTTGCAAGTGGGCGGGGCGCGCTTTAGTGAAGAGGCCGCAAAAC
GCGTCAAACCGGAACTTGGTTGTACGTTGCAGCAAGTGTTTGGCATGGCAGAAGGGCTAG
TGAACTACACCCGTTTAGATGATCCAGAGTCTGAAATTATTTCTACTCAAGGCCGTCCGA
TGTCTTCTGCGGACGAGTTGTTAATCCTTGATGAAATGGGCAATCCAGTTCCACAAGGAA
CAGAAGGCATCTTGTTTGTTCGAGGGCCTTACACCATTCAAGGTTATTACCAAGCACCAG
AACACAATCAGCGTTCTTTCAACGAGCAAGGTTACTACCGCACTGGCGATATTGTTGTGC
TGACAGAACTGGGCAACTTACAGGTGGTTGGGCGCGACAAAGACCAGATCAATCGTGGTG
GAGAAAAGATTGCTGCTGAAGAGGTAGAGAACCACTTACTCGCACACGATTCGGTGCACG
ATGCCGCGGTGATTGCGATTCCCGATGATTACCTTGGTGAGCGAAGCTGTGCAGCTTTGG
TTTGCCCAGAACAAAACCCTAAGCCGATTGAAATCAAACGCTTTTTAAGAGGCCGCGGGC
TTGCCGATTTCAAGATTCCCGATCGGGTGATTTTTGTTGATGTGTTGCCTAAAACGCCGG
TTGGCAAAATCAATAAAAACAAACTTCTAGAACTTGTTTAACTGACTCTGCGTCGCCAAC
AACGTGTTGGCGTGTCGAGCTATTTTTGAATATTTTGGAGAGAAGCCCAATGGCCATTCC
ATCTATCTCTGGTTATCCGTTATCCAAAGCGATTCCAGAAAACCGCGTTAACTGGTCTGT
AGAACCACAACGCGCTGTGTTGTTGATTCATGACATGCAGCAATACTTCCTTAACTTCTA
CGATGTGGAAAGCGAGCTGATCCAAACGCTTACTCGCAACATTCAAACCATTAAACAGAC
GTGTATTGATGCTGGTATTCCTGTGGTTTATACCGCGCAGCCCGGTGATCAAAAACAAGA
AGATCGCGCGTTGTTGACCGATTTCTGGGGCCCTGGTTTAAAAGCCGATGACAGCATTAC
ACGCATCTTTCCTGCTCTTGCACCAACCGAGCAAGACATTGTTTACACCAAGTGGCGCTA
CAGTGCATTCCAGCGCACCCCACTCAAAGCCATGATGGATGAAACAGGTCGCGATCAACT
GATCATCGTTGGTATTTACGCGCACATTGGCTGCTTGCAAACCGCAGCAGAAGCCTTCAT
GACTGATATCCAAGCCTTCATGGTGTCTGATGCTGTGGCGGATTTCTCTGAAAGCGACCA
CGAAATGGCACTCAACTACGTTGCAGGTCGATGTGGTTATGTTCTGGATAAGCAGCAATT
GCTTTCTCAAGTCGAGAGCGCCAACGAATTCGCCGCTGGTGATTACAGCATTCCTCAATC
TCAACAGCACCTTACCCAGCAATTGGCCGCGCTACTGGAAGTTCCGGTTGATGAAATGAC
GCCTGATGACAGCTTGCTCGATTTTGGTTTGGATTCGGTGCGCATGATGTCGCTGGTGGG
CGATTGGCAACAAGCGGGATTGGATGTGAGTTTTATGGAACTTGCCGCCAAACCCAGTTT
GCAAGATTGGTGGCAACTGATCGAGAAGAAGCTGACTTAACAGCCCAAGAGGAAGAGTGA
CAAAGGAATGAACATGTACGATTTACCTTATACAGCGGAGCAGTTGCTGCCGTTGACGGA
TGCTCAAGCAGGGATTTGGTTTGCCCAACTGCGTGACCCAGAAAACCCAATTTACAAGAC
AGGCGAATACCTAGTGATTGATGGCAAGGTAGACGAACCTTGCTTTGTTGAAGCCGTAAA
AACCGCCATTGATGAAGTTGACTCATTACACGCTAAGTTTGTCACCACCACCGAAGGTCC
TCGCATGGTGATTGATAGACAAAACTGGCAAGTAGAACGAGTCGATTTCTCGAATCATAA
TGCACCGCTAGATGCAGCAGTCGAATGGATGAAAGCAGAGCTAAAACAACCGGTTGATTT
AGAGCAAGGCCCGCTGTTCATTATGGCTTTACTTAAGCTTTCAGAAGACCAGTTTGTCTG
GTTCTTATCGCTCCATCACATCGCTATTGATGGCTACAGCATGTCGCTAGTCGCAGGACG
TGTGGCACATATCTACGGCCAACTTGCAAAGGGCGAGCACTTCGACAAGATCGAATTTGT
CGACCAACAAGCCTTACTGAAAGAAGACGACGACTACAAAGCGTCGGAAAAATACCAAAA
AGACCGCGCGTTCTATCTACAACGTTACGCCGATCACTCAGATACGGTGAATTTGGCAGG
CAAACCAACCGTCACGTCTGATCATTTCTTGCGCTTAAAAGGTGCGATGGAAGTGAGTGA
TTTCCAACGCATGGAATCACTGGCAAAACAGTGTCGCACCCACTGGTATAGCGTGCTTAT
CGCATCCATTGCCGCTTATGTTCACCGTATGACTCGTTCTAATGAAGTGGTACTTGGTGT
GCCGTTGATGGGGCGTTTAGGTTCTGTAGCGATTCAAACCCCAGCAATGCGCGTAAACAT
TTTGCCTGTACGCGTGAGCTTTGAACAAGGGTTGGATATCAAGACGTTGGTGAAACAGGT
TAACCAAGAGTTTTCCTCAGTACGTCGTCATCAGAGCTACCGTTATGAAGAGCTGCACCG
AGAGCTCAACTTGGTAAAAGACAACCGTAACCTTTTCGGTCCGCTGGTCAACATTATGCC
GTTTGAGTATGAGCATAAATTTGGTGAGCTAACGTCAAAGGCGCACAACTTGTCAGCAGG
TCCGGTAGATGACATTTCGTTCTACTGTTATGAACTCGGCGGCCAGCTTCATATCGATAT
GGATGCTAACCCGGAGCTGTATTCCGAGAAAGACATTCACGAGCATCAACAGCGCTTGTT
CCATTTTATGAGTGACTTCTTTGCAAGCGCGCAAGCTCAAGACCCTTCGTTATGCCAAAT
CAGTGACGTGAATATTCTTCTCTCCGGGGAAAAAGAAAAGGTTATCGAAACTTGGAATGA
TACTGTGCACGACGTCCCTGAAACGACGCTAGCGGCACTCATGGCGAGACAGCGAATTCA
TACTCCTCATTCACCTGCGTTGATTTTTGAAGGTCAAACGCTGAGCTATGAGCAGTTAGC
AAAGAAAGTCTACTCATTGACGAACTGGCTGACAGCACAGGGCGTTGAATTGGGTGATCG
CATTGCGGTGTGTGTACCAAGAAGCGAAGAGCTGATCGTTGTGCAACAGGCCATTTTGGC
GGCAGGCGCGGTTTATGTGCCAGTCGATCCAGATTATCCAGAAGGCCGTATCCACTACAT
GTTGGCGTCTTCTTCACCTAAGTTCGTCTTTTCTACCACGGCGCTGCAAGACAAGTTGCC
AAAAGACGTTGAGGTGAAGATAGTCGATGATGAAACGCTGCCTACCATCTACAAAGTCGT
GGAGCCGTTACCGCCCCAAGTTCAGCCAGAGCCTCACTCTCCGGCTTATATGATTTACAC
CTCTGGCTCCACTGGTAAACCAAAAGGGGTTGTGGTTACTCATGACGCTATCGTAAACCG
ACTGCTGTGGATGCATGACCAATACCCAATTGATGGAAAAGACCGCGTTTTGCAGAAAAC
GCCAGCAGGCTTTGATGTGTCTGTGTGGGAATTCTTCTGGCCGATGATCGTAGGTTCTTG
TTTAGTGGTCGCCAAACCAGATGGGCACAAAGATCCAATCTATCTACAAGATCTTATCCA
ACGCGAGAAGATCACCACGCTGCACTTTGTTCCATCTATGCTGCAAATCTTTGTTCAGCA
AGCAGACGCGAACTTGTGCCAAAGTTTGCGCCAAGTATTCTGTAGTGGTGAGGCATTGCC
TATCGAGTTAGTGAACCACTATTACCAAGAATTCAACGCCCCTCTACATAACCTATATGG
CCCAACAGAGGCTGCCGTGGATGTGACTTACTGGCCGAGTGAAGCCAACACAGAAGGTAA
CTCGATCCCTATCGGTCGTCCGGTGTGGAACACTCAAATCTATATTCTTGATGATGCGCT
TAACCCAGTACCACCGGGTGTGGTAGGGCACCTATACATTGCGGGTCGACAGTTAGCGCA
AGGCTACCACGGACAAGAACAGCTAACGGCAGAGCGTTTCATCGACAATCCATTTGGTCC
GCAAGGCAGTCGAATGTATCTATCGGGTGATTTGGCTCGTTGGCGCGAAGATGGGGCGAT
TGAATACTGCGGTCGAAGCGATTTTCAGGTCAAGATCCGAGGCTTCCGTATTGAGTTGGA
AGAGATCGAGAACGCCTTAGCTAATCATCCAAGTGTTGCCCAAGTGGCCGTACTGGCTCA
GGAATACAGTGATGGCGACAAGCGTCTGGTCGCTTACGTTACTGCAGAGGATGCAGAGCA
GGGCATCGATAGTAACGCTCTACAAAAATACCTTGCGGAACCGCTGCCAGAGTACATGGT
GCCGAGTTACTTTGTTGAGCTTGAAACCTTCCCGCTAACGCCGAACGGCAAGTTGGATCG
TAATGCGCTGCCTAAGCCTGATCTATCTGGTCAAGTTGGTACGAAAGGACCAAGCAACTT
GGTGGAAGAGCGCTTATGTAAGCTGTTCTGTCAGTTGTTGGAACTGCCAGCCGTTGGTGT
AGAAGACAACTTCTTTGAACTCGGTGGCCACTCATTGTTAGCTGCTCAGTTGATTGCGCA
TGTGAAAGAGATCATGGGTGTTGAACTGTCACTGGCCGCTGTGTTTGAGTCACCAACCGT
TTCTGGCATTGCTGCCAAGTTAAACGGTAGTGAGAGTGATGATGCGCTGAGCATTCTGTT
ACCGCTACGCAAGCGTGAAGGTAAAGCGGCGATCTTCTGTGTTCACCCTGCTGGTGGTCT
AAGTTGGTGTTATGCAGCGCTGACGCCAATCATCCCATCCAATGTTCCGCTTTATGGCGT
ACAGGCTCGTAATCTTGGCGACCCTTCTGCACCACTGCCGAAGAGCATGAAAGAAATGGC
AGAAGACTACGTGGCTGCCATTCGTGAAGAGCAACCCTTTGGTCCTTACCATCTTCTAGG
TTGGTCGATTGGCGGCATGATTGTTCACTTGATGGCGGGCATCTTACAAGAGCAAGGCCA
AGAAGTAGGGCTAGTAACGCTGCTGGACTCTTACCCTGCTGAGCAGTGGCAAACCATCCA
TCCACCGGGAGAAGAGCAAGCGCTCGGAGCACTAATCCGTATGGCCGGTGTTGAGTTTGA
TGAAGCGGCGCATTCAAGCATCACCAAGCCTGAGGTGATCGATATCTTGCAAGATGCAGG
GTCGTCCATGGCGCACCTGAGTACCGAAACCATCACGGCCATGATTGAGGTGGTGATCAA
CAACAACCAGCGTGTACGTGATGCGGTGGATTACCAATACCAAGGTGACGTGCTGTTCTT
CAATGCTGAGAAGCCGCCGGAAGAGGCCTTCCTTGACCGCAATGGTTGGTTCAAATACAT
GGATGGCGATCTCAAAGTAGTGGATGTGGCCTGTATTCACCGCGACATGATGCGCCCGGA
TATGCTCCGACTGATTGGTACTCACATGGTTGAAGAGTTAAGAGAGAGATTCGATGTTTG
ATTCATCCACTCAAGCTAAATCGAACACTCAGTTGGAGGGGATGATTTCCCCTCTGACAT
TCCTTAAAACCAAACTGGCCTCTGGTTGCGTTGTAGCGATTGGTGAGGCGCATTGGTACG
CCGAGCTGTTCGAACAAATGACCAACACTCTGCTCAATCCAGAGTTAGACGGAGTCTTCT
CTCACTTATTCATTGAGTTTGGCAATGCGAAGCATCAGGCATTACTCAACAATTATTTGA
TGGGGGAAGCGGTGACCGACGCTGAGTTGGCCGCTGTCTGGCTGGATTCTGTTGCGTTTC
CTGCTTGGATGCATCCTTGTTACGGTGATTTCTTCAAACGGTTAAGAGCGGCGAACGTAC
AACGTAAAGTCCCGATCAAAGTCGTGCTGACGGAGCCTTCTTTCCACTGGCAAGACATTA
CCCATGCCGGAGAGTTGGTCAAGCTCAATGCACAGCGTGATCAAGCGTTAGTCGAAGGGG
TCGAAAAGCAGTTTGCTAAGAACGAGCAGGGAGTTGTGGTTTTAGTTGGTGCGAGACACA
TCCTAAAGCGGTCTCCTACGTTAGGTTTTATGTCTAAACACAAGACATTTGGTGATATGG
CGAAACAGAAGTTCGCAGATCGCTACGTGTCCGTGTGGCCCCACATTTTACCGACTGACC
TCGATGAGACGCAGCATGGAATCTATGTCACCACTCAACCGCAACTGAGTAAAAAATCGT
TCCTTGATTTGATTCCTAAGAAGCCACCAGTCAATCCTTACGCATTTATCTCACTGGATA
AACTGGTGGATGCTTATTGGTATTTAGGACCACAAAGCCGTCAGCTCGATGCACAAGGTG
TGAGTGTGCCGCAAATGTGGAAATCACGTTTGGAACAGCGATTGTCGCTGGTCAACGAGC
GGCAGCAGATGGTGATCAAAAAGGTCATCGAACAAAAAACATAAACAGATTCATCAGGAA
AAGTAGCACAGCGAGAAAACGTACTGCTGGTCAAAGCAGTAGTAACCATGAAACCCGAGA
TTCGGTAATTTTTCGCGTAATGCGGCTTGGTTGCGGCCAATCAGCTCAAAACGAAATTGC
CCCGAATATTCGGTCGCTGGCTCTAACGTAATTTGCGCATCAAGAAAGTCGAAGTACATC
TGAACAAAAGGGTAGCAGCACTTAAAAAGGCTTTCTTTGATGCTGAAGATAAGCGTATCG
GGAATGTTGCTCGTGCTTGCAAGCAATTGCTGCTCATCACAGGTGTAGACCGTTGAAAAA
AGGTGAGTGGCAAGTGGCTTGTTGGTTTCAATATCGATTCCCAAGCTCGCGATGTTGCTT
TTTAGCGCGCAAGCCGCAAGGCAAATGTTATCCGTGTGACTGATGCTACCACTGATGATC
GCGGGAAATAGAGGCTCTCTGGTATTGCCAGACAAAATCGGCACATTCGCATCATTGCTG
GTTGATGGTATGAGTTTCTTGATCGCGGAGCGGGCAGCATGGCGACCTGCTCTGAATTCT
TGTTGGCGTTTCGTTACCGCCTTTTGGATGAGTTTTTCTTCCTCGGGAAAGCCGTTTTGG
CAATACATGTCCGCAGTGGCTTTCACGATGTAAACCTTTGGACTTAGACCTTCTAAGTGA
AGACAGACAGGGGGAAGGGAATTACCTAGCTCTTTGTTTTTCAATGGTGTCACTTTGCAA
TGAGTTGCAGTTCAAAAATATAACTTAGCTCAAAATTGAATGCTAATGCGAATAATAATA
ATTGTTATTTATACATTCGTTCTTTACAGTTTGCGAGCTCAAATTATTTATAAAATAGAT
ATAAGGAAATGCAGTGAAAAGTTTAGTTAACAAGCCCACGTTTATGCCCTCTGTGCTGAC
AGGTGCACTTTTGACAGCGCTTAGCGGTCAGGCAATTGCAGACGACAAAGAAGAAGTCGT
AGCAATGGAGCGCATGGTAGTAACCGCGTCTCTTACTCAACACTCGGAGTTGACTGCACC
CGCATCAGTGTCGGTTATTACCGCAGAAGATATTGCGAAGATGCCGGTGAAAGACATCTC
CGAAGCGGTTCGCAGCGCGACGGGTGTCAGTGTATTGAGCAGCACCGCTTATGGCCGTAA
CACCATTCGTATTCGTGGTCTGGATTCTAAGCACACCTTGGTCCTCATTAATGGTCGCCG
TATCAACTCTCAAGATGCGCTGATCCGAGGTAACGATTTCGATCTATCGAGTATTCCTCT
TACCGCGATTCAACGTATTGAAGTCGTGCGTGGCCCGGTATCGTCTCTGTATGGCTCAGA
AGCGATGGGTGGCGTGGTGAACGTGATCCTGAAGTCACCGACCGAAGAGCTATCTGGCTC
TGTTGGTCTTGAATACGAAAGCATTCTTGAAGGTGATGGCGGTGATGGTTTGAAAGGTCA
CGCCTACGCAAGTGGCACGCTGACGGAAAATGTCGAAGGCAGCATCATTGTTGAAAGCTC
TGCTCGTGACCCTTGGCGTACTGACACTAACCCAGATTTCGATGCATTAGAGCAGAAAGA
CACCACCAATGTTTTTGGTGAGCTTGCTTGGAAACTGACAGAAGAACAACGCCTGATCGC
GGATGTGATTTACACCAACGATGAGCGTGAAGCGGATTGGGTTCACCCTCGCTCAGGCTC
ACAAACGAACACTCAAGACTCAACTCGTTGGAATTACGGCCTGACCCATGAAGGTGCTTG
GGATACCGTTGATTCACAAGTTCGTTTATACGGCGAAAACATGCAGTTGGATGACGCAAG
TACGGCCTATACTAACGGCGCAGCAGACGTTGAGCTACAAAACAACACACTTGATTTTAA
ACTTTCTGGTTTGTGGCGTGACTCGCACGAATGGGTATTCGGTGGTGAATACCGTACTTC
CGAGCTGAAAAACAGTCGCGATGTGCCTTCTGGCGACATCGATAACTACCAAGGCGCGGT
GTTCGTACAAGGTGAGTTTGACCTAGATAAGTTGGCGTTGACACTGGGTGGTCGTCAAGA
CTTCCATGAAGTGTATGGTAGCCACTTCAGCCCACGTGCTTACGCGGTTTACAGCTTTAC
CGATGAGTTTGTCTTGAAAGGCGGTGCTGGTGGCGGTTTCCGTGCTCCGGGCATGATGGA
AAGCAGTGATCAAGTTCGCGTGATCAGCTGTGGTAACCGTTGTTGGCTCACTGGTAACGA
AGATTTGAAACCGGAAGAGTCAGAAAGCTACGAAGCTGGCCTAGCGTACGAATCGACGTC
TATGGGTTTGGGTTTGATGTACTACTACACAGACCTGAAAAACAAGATCGAACGTGACCT
AACTCAGGTTGTTGGTATGGATGGCCCAATGCCTATCTTCACTTACCAAAACATCGGTAA
AGCAGAAATCAAAGGTATTGAGCTAGAAGGTTGGTATGACATTACCGACAGCATCAATCT
AAAAGGTAACTACACGTACACAGATGCAAAAGACAAGAGCACGGGTGATACGTTAACGCA
AACTCCTGAGCACTTGGCAAACCTTGATGTTAACTGGGAAGTGTTTGATTCATTTACCAC
CTTCGCTCGCGTCAACTACATTGGCGAACAGGTGATCACGAACCAAAGCCGTGAAAACGT
AACAGTCGATGGTTACACGCTAGTCGGTCTGGGTGTGGCTTATGACTTCCAACAGCTAAA
CCTGAAAGCGGGTTTGAACAATATCTTTGATGTTGAGTTGGATGACGAAGACGATTACTA
CGGATACTCAGAGAAAGGTCGCAGTGCTTACGTAAGTGCAACGTACCTGTTCTAACTGAG
CTTTTAAATGTAGTGAGTTAAAAATAGCCTCCGTATAGAGGCTATTTTTTCATTTCTAGC
AAATGATCTTTAGCATTCAGCTTCGAGTGCCGTGGCTGTTTCGGTTACTTTGACCTGAAC
GATACGATTGCTCTTCACATGCAGTATTTCGAATCGCCAATGCTGATACTCAACAGTTTC
GCCTTGAGTTGGCACCCGTCCGATTAACCACGTCAAAAAGCCGTTTAAGGTTTGAAAACC
TTCGCTCTCTTCGCCTTCAATGGTGTTGAGTTCAAGTTTGTATTTCAGCTCGTTAAGCGG
GATAAGCGCATCCATCAACCAACTGTTATCTTTTTGCTTTTTCGCCCAGACATGCTGAGG
AGCCATACCTAATTCACCAGCGATGGATTTGAGTAAATCGTGGTGTGTCACCAAGCCTTG
TACATCACCATATTCATCGACAATGAAGACCATCTCAGTGCTGGTTTGCTGCATGTAATT
GAGCAGCGGTAAGCCTTTCATCGACTCTGGTACAAAGCGTGAACGTTTGAGCAACTTGGC
CAAGCGAGAAATCGACAGCTCGTCATATTCATCCAACAAGACCTTGGAAGAAATCGTACC
GATGATGTTATCCAGCCCGCCTTTACACACTGGCCAAACGGAATGCTGCGTTTGGCGCAA
GTTTCTGAGCGTTTCTTCAAGGGGTAAATCGAGGTCGAGGTAATGCATATCGCAACGAGG
TGTCATCAGCGAGAGCGCAAGGCGATCATTAAGGTGCAGTAAATTGCGAATCATCAGTTG
TTCTTGCGGTTCGATAGCGCCGCATTCAGACCCTTCGCTCATAACGGCAAAAATGTCTTC
CTCTGTGACGACTTCCCCAGTGTTGTTCTGACGCAATAGCTTGAGTAGAGCATCGGTCGA
TAAGGTCAGCAATAGAACAAACGGCGTGGTCAGTTTGGCTAACCAATGAATAGGGTAGGC
AACGATAACGGCAATACGCTCGGCATTATTTTGAGCAAAGCGTTTTGGGACCAATTCGCC
TATCACAATGGCGAAGTAGGTGATGACGACAACGACAATAGCAGTAGCGAGTACCGTGGC
AACTTCGCGCTCAATACCTTGAATCACGAGCCAGTGTTCAAACGGAACCGAAAGCGTAGC
TTCACCAAAGATACCGCTGAGGATACCGATCACTGTGATGCCGATTTGAATAGTTGAGAG
GAATTGCGTGGGATTGTTTTTCAGTTGTAGAGCGAGGCGGGCAGAAGCGCTGTGTTCGGC
AAACTTTTTCAGTCGGCCGCTTTTGGCGGTGACTAACGCAATCTCAGACATGGCAAACAC
GCCATTGAGAGCGATTAATCCAACCAGTAATAAAATGTCCATGAAGTTTTCCAGTGATGC
ACACGTTAGCAGCATAACGAGCTTTGCAGGAGAGAAACGTGAAGTGGCGAATAATTCATC
ACGCTGTAACAATGAAATGCGTGATGAAAAGGATAGAATTTGATTATCGAATCTACAGTT
GCTCGCGCGATGATTGATTCTGTTACTTAGGACGGATTCTGATACACTACGCGCCCATTT
CTTCGTTGAGACGTTTCTATGCCATTTTCTAAGCTTGGTTTAAGCACTCCTATCACAGAT
GCTGTGAAGGCGCTGGGTTATGAAAAACCGACTTCTATCCAACAAAAAGCCATTCCAATT
GTTCTGCGTGGTAGCAACCTAATTGCCGCAGCACAAACCGGTACGGGTAAAACTGCCAGC
TTTGTATTGCCAATCTTAGAAAAACTGAGCCAAGGTGAAACGCAACGTAAAAAGCGTGCA
CGTGCGATCATCCTAACGCCAACACGCGAGCTTGCACTTCAAGTACACCAAAGCATTGAA
GCTTACAGTAAGAACTTGCCTTTGCGTTCAATGGCGATGTTTGGTGGTGTGGATTACGCA
CCGCAAAAACAAGCGCTAATCGAAGGTGTCGATATCGTGGTGAGCACACCAGGACGTTTG
ATTGACCTATACGGCCAACGCGCGATCCATTTTGATGAAGTAGAAATGCTGGTTCTGGAC
GAAGCCGACAAAATGTTGGATATGGGCTTCATCGATTCAATCGATAAGATCGTTGATTGC
ATGCCAGAAGACATTCAAAGCTTGTTGTTCTCTGCGACGCTATCTAACCCAGTGCGTGAC
TTAGCGAAGAATGCGATTGTCGATCCTGAAGAAATTTCGATTGCGAAACACAGCGCATCA
AAATCAAACATCAAGCAGTGGATCACTACAGTCGATAAAGACATGAAGTCTTCACTATTA
AGCCACATGCTGAACGAGAACGACTGGTCACAAGTATTAGTATTCATCGAAACTAAGCAC
GGTGCAGCGAAACTGGTTACTCAGTTAGAGAAGCGCGGCATTGTGGCAGAAGCGTTCCAC
AGTGGTCGTAACCAACGCGTTCGCCAAGAGCTGATCGAACAGTTTAAAGCGGGTGAAATT
CAATACTTGGTTGCAACGGGTGTTGCGGCACGCGGTATCGATATCGATAACTTGCCAGTG
GTGATCAACTACGATTTGCCGTTCCCAGCTGATGAATATGTACACCGCATTGGTCGTACT
GGCCGTGCTGGTGCTCAGGGTGAAGCGATCTCTTTGGTATCGAAAGATGACTTCAAAAAC
CTGTGCATGATTGAAAGCCGTCTTGGTCATTTGCTAGAGCGTGTAGAAATTGAAGGTTTT
GCACCAAGAAAACCAGTGCCGATTTCTATCTTGAACTACGTGCCGAAGAACAAGCGTAAA
CCGCAAGATCAGCGTCCTCGTCGTGACAACGGTGATAAGCGCAACGCGAAGTAATTACGC
TTGAACCCAAGCGTATAAACTTGAATAAAAAAAGAAGCCGCATTTGAATGCGGCTTCTTT
GTTTTTTGCTTTAGTATTCAGTGCAGTTTAGCTCGCCTTAGCTTTGGCTAAACGTTGCTG
AACATATTGAGGCTCAGTACGCATGCCCATCACCAAGCTCACGCACATCACTAATAGAAT
GATGGTAAAAGGTAAGCCAGTTGAAATCGTACCTGCTTGCAGGGCTTGAATCGCTTCTGT
CCCGCCAATCCAGAGTAGCACCGCTGCAATTGCACCTTCTACGCTCGCCCAGAAAATACG
TTGTGGAACGGGCGCATCGACTTTACCGCCAGCGGTAATGCTATCAACAACCAGTGATGC
TGAATCTGAAGACGTGATAAAGAACACCATGATCAAAACGATAGAGATAACCGATAGCAC
AGTGCTCATTGGCATCGCTTCGTATGCGTAGAACAGAGACAGCGTAATGTCCGTTAGGCC
GTTTGTGCCTAGCTCACCGACTTTATTCATGACTTGCTCAATCGCGATGCCACCAAATGC
TGACATCCAAATCAGAGTAATTGTGGTTGGAATCAAGATAACTGCGGTAATGAACTCGCG
AACAGTACGGCCTTTAGATACACGCGCAATAAACATACCGACACATGGTGACCATGAAAT
CCACCATGCCCAGTAGAATACCGTCCAGCCGTGCATCCATGCTTCGTCTTCACGACCGTA
AGGGTTACTCAGTGGAAGAATGTTTTCTACGTATCCCATCAGTGTGGTTGGGATCGTGCT
CAACGCTGCGGCAAGGCCAGCCAGAATCACGAACACAAGTAGAGCAAATGCGACGGTTAG
GTTGATGTTACTCAACACTTTCACGCCGCCATCAATACCGCGTACAACAGAGAAAATTGC
CAGAGTAGTTACGAAGGCAATGACCGCCAACTGCATACCCAAGCCACTTTCGATACCAAA
TACATGACCTAAGCCACTTGCCGCTTGCTGTGCACCCAGACCAAGAGAAGTCGCGAGACC
AAACAAGGTTGCCAGTACGGCCAACACATCGATCACGTGACCAAACCAACCCCAAGTGCG
GTCGCCTAAAATAGGGTAGAACACAGAGCGAATAGACAGCGGCAAACCTTTGTTAAAGGC
GAAGAAGGCCATAGAAAGTGCAACCACTGCGTAAATTGCCCAAGGGTGTAGACCCCAGTG
GAACATGGTTGCGCCTAACGCGACTTGCTTGGCTTCTTCGGTAAATGGCGTTACGCCAAG
TGGTGTTTCATACCAACCGGTGAAGTAGGCTACGGGTTCTGCGACGCCCCAAAACATTAA
ACCGATACCCATGCCCGCGGCAAACAACATCGCAATCCACGAGATGTTCGAGTGCTCAGG
TTTGGCATCTTCACCGCCAATACGGATCTTACCAAAAGGAGAAAAAACAAGGCCGATACA
GAAGATCAGAAAGATATTGCCAGCCCACATGAAGAGATCATCAAAAGAACCGATGATCTG
CCATTTGACGCCATCAAGAGCGGCTTTTGCTGTGGCAGGATCGACTAAAAGAAGTGCGAT
TAAAAAAACGATGATCAGACCCGCGCTAGTACCAAAAACAGGGTTGTGAACATCAAATCC
CCATTTTTGTACGTTGTCTTGGCCGACCGTATAGTCAGTATTCTCGATACTGTACTTATC
CTTAGTTGTAGACATCATCCCTCTCAAACTACTTAGAGTACAAACTAATTTGTCGGCGCG
CACTATAACAAAACTCAGATTAAATGGCTAATTTGCTGATTAATAGATCAGTAATGTCAG
TTTTTATGCATATAAAAAGCAAAGAACACGAAATAATTTTTGGTGTGGATAAGCAAGCTG
CACAAATCATTTGTCAAAAAAATGCATCGATAAATTTGTCGATAGGTGAAGTGTGAAGTC
CGTGGCTATTCTTTTGATTTAATTGCCAATAATCAGGAAAACTTGAGAGATGTGTCTTAC
GCTTTACACAGATCGTACGCGAAGGTTTGAGTTAGGGTTTTGTCAATTTTTTGTCGTCTT
GTTTGCAGATGATGAGGAATAGGCGCAGACTTTCGCGCCTGCTATTCAACGCATAAATGA
GGCACGAATGAAAACTGGTGATAAGCAATTTGCTGTAATTGGCTTGGGTCGTTTTGGCTT
AGCCGTTTGTAAAGAACTGCAGGATTCCGGTTCACAAGTTTTGGCGGTAGACGTTAATGA
AGACCGTGTGAAAGAAGCGGCAGGATTTGTTAGCCAAGCCATCGTGGCGAACTGTACTCA
AGAAGATACGGTAGCTGAATTAAAACTCGACGATTATGACATGGTCATGATCGCCATTGG
TGCCGATGTGAATGCCAGCATCCTCGCAACGCTGATCGCAAAAGAGGCGGGTGTGAAATC
GGTTTGGGTAAAAGCGAACGACCGCTTCCAAGCCCGAGTGCTGCAAAAAATCGGCGCAGA
CCACATCATCATGCCTGAGCGTGATATGGGTATTCGTGTTGCACGTAAGATGCTCGATAA
ACGTGTTCTTGAGTTTCACCCACTAGGCAGCGGCTTAGCGATGACAGAGTTTGTTATCGG
TTCTCGCTGGATGGGTAAAACCTTGGGCGATTTAGCTTTGTGTAAAGTCGAAGGCGTACA
GGTGCTTGGCTTTAAGCGCGGCCCAGAAATCACTAAAGCACCTGATTTAAATTCAACGCT
AGAAATCGGCGACCTCATCATTGTCGTTGGTCCTCAAGACAAACTTGCGAGCAAGTTGAA
ATCACTATGAAGCAATTTCATCAGAGAGGCGTTTTTTACGTCCCAGATGGCAAACGAGAT
AAAGCGAAAGGCGGTGAGCCGCGCATTATATTGCTGAGCTTTCTCGGTGTGTTATTGCCT
TCTGCTGTACTGCTTACTTTGCCTGTATTTTCTGTTACCGGCTTATCACTGACGGATGCG
TTGTTTACTGCAACGTCAGCCATCAGTGTGACGGGGCTTGGCGTGGTAGACACGGGCCAA
CATTTCACATTGGCGGGTAAAATCCTGTTGATGTTTTTGATGCAAGTCGGTGGGTTAGGG
CAAATGACCCTTTCAGCCGTATTGCTGTACATGTTTGGTGTGCGGTTAAGTCTGCGTCAA
CAAGCACTCGCGAAGGATGCATTAGGCCAAGATCGCCAAGTGAACCTGCGTAAGTTGGTG
AAGAAAATTGTCATCTTCGCCCTGATTGCAGAGGCAATTGGCTTTATCTTCCTATCGTTC
CGTTGGGTTCCTGAAATGGGTTGGCAAACAGGCATGTTCTATGCGCTGTTCCACTCTATC
TCGGCCTTCAACAACGCAGGTTTTGCGCTCTTCTCCGATAGCATGATGAGCTTTGTGAAT
GATCCAGTGGTTATCTTTACACTAGCGGGCTTGTTCATCTTCGGCGGTTTGGGTTTTACG
GTCATCGGTGATTTGTGGTTGCATTGGCGCAGAGGTTTCCACTTCTTGCACCTGCACACC
AAAATTATGCTGATTGCCACACCTGCATTGCTCGCTGTGGGCACAATCATGTTCTGGCTA
TTGGAAAGACATAATCCGAATACGATGGAGTCTCTACCAGTTGCAGGGCAGTGGCTCGCC
GCCTTCTTCCAATCAGCCAGTGCACGTACTGCGGGTTTCAACAGTGTCGATTTGGCGCAG
TTCACTCAACCAGCGTTACTGGTAATGATTGTATTGATGCTTATCGGTGCGGGTTCTACC
TCAACCGGTGGTGGTATTAAGGTATCCACCTTTGCTGTGGCATTCATGGCAACGTGGGCA
TTCTTACGCCAGAAGAAACATGTGGTGATCTTCAAACGCACTGTGAACTGGCAGACGGTG
ACTAAATCGTTGGCGATCATTGTGGTCAGTGGCGCTATCTTAACGACCGCGATGTTCTTA
CTGATGATCACTGAGAAAGCGGCCTTTGATAAGGTGATGTTTGAAACCATCTCTGCTTTT
GCAACTGTAGGCTTGACTGCGGGTCTGACGGCAGAACTGTCTGAGCCGGGTAAATACATC
ATGATTGTGGTGATGATCATCGGACGTATCGGACCCTTGACGTTGGCGTATATGCTAGCG
CGCCCTGAACCAACGTTGATCAAGTACCCAGAAGACAATGTCTTAACTGGCTAATAATAG
ATCTATTATCAGCAAACGATTACGCGAGTATGACGGTTAAACCGCTGCTCGCGTTTTTTA
TAAATACATCAGCAAAATGAGAATAATTTCGATTTATTTGCGATTGCAGTATTTCAATCT
TTAACGATTTCTGTACTATCCCATAGTTCTTTCATATACAACTTGTTGTTTTTATTTGCG
TATGGAATGCGTAATCGCGCATCGAACTCATGGAGCCGTAGTTTGAAGTTCAAGACTCTA
GCACTCACCATGCTGGCCACCGTTATCTCTGGTCATAGCATGGCAACCACACCCCCTTCT
CCTGTTTGGCAACCTGTTACCCTCAGCGATGGAACATCCAGTGATATTATTTTACGCGGA
ACCGCTGCGTTTCACTGGCATGAAGACAAGCAAGGCAATGCCCTGATCAAAAAAGATGGA
CATTGGTTCTTTGCAGAGATTAAACGTGAATCCGATTCTCCAATTTTGGTTTCAACGGGT
GTAGAGAAAACACAATCAACGTCGGCACCAGAAGCTTCACAGCTTCGTCCGAGTGTGTTG
GTTAAGCCTGCTTTGTCTTCGTTAAGAACGATTGAGCCAAGAGCGCGTGCAAACCTGATG
CGTCAACAAGCCCAAGGTTACCGAGCAATGAGCTCGTCAGGCGTGACAGAGCAACCTTTG
CTGGTGGTTGAAGTCTCTTTCAATGACCAGAAAATGGTGCATGATTTCCAGCAGCTTGTG
TTTGGTGAAAACCGTCAAAGTGTCGTGGATTTCTACGATAAAAACTCAAAAGGTCAGTAC
CGAGTTGTACCAGCAAACGAGAACTATGGTACGACAAATGATGGTGTGATTAGCGTTACT
GTGAATCAAAACCACCCGGACTGTAACAGTAATAGTCGTGGTGACGCGTGTGACGTAAAA
ACCAACGCAGTTTTTGCCGAGGCATATCAAAAGCTCGATCAATACATCAACTTGGCGCAA
TACGACACGAACAACAGCGGTAGTGTTGATCCAACAGAGCTGTCAGTGATGTTTATTTTT
GCAGGCGGTGATTTAGCCGCTAACCAAGTCGATCGTCCGTCTATTTGGCCGCATAAGTTT
TCTCATGATGACGTGACGATTGATGGCACTGTCATCAGAGACTACTGCGTATTTGCTGAT
TTTCAGCTAACGCACCAATCGACACTGGGTGTGATAGTGCACGAGCTTGGCCACCTAATG
CTGGGACTACCTGACTTGTATTCATACAGTGGCTCAGGCTCTATTGGCGAATGGGGTGTC
ATGGGCGGCGGTTCATGGGCAATGAAGCCTGGTGATAGCTACGCGGGTGATACGCCTGTA
AACATGAGTGCTTGGAGCAAACATGCGGCTGGCTTTGTTGTCCCTCAGGTGGCTCATGGT
AACGAACCTTTTTCATCGATCAAAAATGGCGAAGTGAAGCTGGTTTATCTCGACCCATAT
TTAAAAGAGCACGGCCCTCGAGTTTATCTGGAGAATCGAACTTATTCTGGTTACGACCGA
GCGCTTGCTGGCGAAGGTATGTTGGTTACATCTGTCAACATCATGAACCGCTTCAATGAC
ACGGGCGAGATGCAAGTTCAGATCATGCAGGCAGATGGCTATGGTGAGCTAGAAAGCCGT
TGGGGAAGCAGTGAGAGTGGTGACTTGTATCCGAACGGAGGCATGTTCATTACAGACAGC
ACTAATCCGGGTTTTTATGACATTGCTGGTTTCAATACTGATGTAGCCATTTTGAACTTT
GTAAGTAATGCCACCGATGCGGCTTTCTCATTAGAGATGCCAAGCGAGCCAAATAAATCG
GCATGGAAGAACTCATTTTACCGTGGTTTTATCTACCCAGGCTCTGATGATGCATTAGCG
ATTACTGTCGACCTTGGCGTTGACTCAGAACTGGATGGTTTACAACTGTTTGCTTCAACT
AATATTTGGAGCAACACGATGAGCTACAAAGTATGGCGTTTCCCTGCGCCTGCATTTGAA
AATTACAGCTTGTCGTTACAAGAAAGCGACGCTCAATTGCTGCAAGAGGGGACGTTCGAT
TCGTCTTCACGCATTATCTTTGATCAGCCAAGTCAGTTAAGCGCGGGTAAACACCTTCTT
CTCGTTGAAATTGAGGGCGGTATCTTCGAGACCAACTTCAACTTTGACAGTGAGCTAGCG
ACGGAGATTTCACCTTTGCCAACCATGTGGGCTGGCAGCAGCAGTGATATTTACTCTTCA
GGTTTATCACGACAAGGGTTCTCTTTTGTTCCTTTCGCGGCACTGTTTGATGTCGATGCC
AGCAGCATTGTTGAAGCAAAATCGGATGCGATTGAAACCGACAAGAACGTGACTGCCGAT
CTTAACTTGATGTCCAACGATTTTATCGCACCAGGCTATCAGTTTAGCGTTGAGTACACG
CAACAACCGACGCATGGCACCATCAATGATGATCAATATGTGCCTAAAACTAACTTCGTA
GGTAGTGATAGCTTCCAGTATCGCTTGGTGTCTTCGGATGGCTCTCTCTCGTCTCAACCT
GTTTTGGTTCAAGTTACGGTGGATGGACAAAACGACGCACCAACCGCAAGTGTGGAAGCC
GACACGAGCAGCATGAGTACCAATGGCCAAGGAAGCCTGTCTGCGGCATCAAGCACTGAC
CCTGATGGTGATGCGCTTGAATACGCTTGGCAGCAAACCGCAGGTACGGATGCGACGCTT
TCTGACGCAAACACGGCAGAGGCGAGCTTTACGGTTGCACAGGGCACCAAAGCTGGTGAG
GTTCTGACATTCCAAGTCACGGTCAAAGACCCAAGCGGTTTGTCTTCAACCGCCAATGTG
GACGTCGAAGTGGTCAACACTGCTCCAATCACCACTCAAGATGTGACAAGCGTGGAGGAA
GGTAAGAGCATCACCATTGATGTGTTATCGAATGATTATGACTTCAACAACGACTCTCTA
ACACTTCAGTCGGTAAACAATCCGTCTGGTGTGGGTACTGCCAGTGTGGTTAACGGCAAG
GTTCTTTACCAAGCACCTGAAGAGGGTGTGGCAAATGTACAACTGCAGTACACAGTGTCT
GACGGTAATGATGGCACTGCGACAGGTTCAGTGAATGTCTCGGTGGTTGCTTCAGTTAAC
AGTGTGAGCTTCGAAAGCTCTGATAGCGGCGGTAGTGTCTCTTACTGGTCGCTCGTGTTG
TTGGCATTGTTAGGTTGGCGTCGTCGCGCTTAAGCTTTAATTTCCAATACTGTTAAGCCA
CTCATTTGAGTGGCTTTTTCTTTGGTTTATTCAAGCCTCAATAATTCACCCATTAATCTT
TTTGTTATGAGATGAGTTTCACTTTTATTTTTGTACGCTTTGCGCGTTTGAGGCGTAGTC
TATGGCTAAATCATTTATAAAAAGTAAGGATATTTTTATGTCTGATAATTCGTTTTCTGT
TGCTGCTATTTGCCAAGAGGCAGTGGGCATGGTCAGGGCAAACTTACTCGCGATTGTAAT
AGCGTGTATTCCTTTGATCGTGGTTCACACGATATTTATTACTCAATACCAAGGAGCCTT
GGTTCAAGGATCGCAAGAACCTGACTTTTCCAACGTTGGTGCCGGCTTCTTTGTGACGAC
GTTCCTGCTGTATCCACTGGTCGCGGCAATGGCGGTAGTACGCATCCATCGTATCTACCT
TGCACACGAGTACATGCATTCTGCTCTAGATGTGATGCGATTATCGATGCGCGAGCTGCG
CTTTATTGGTTGGTGGATTTTGTTTGGTTTGTCGATGATGTTTACATTGGCGCTTCCTAT
ATTCATCGTCACCTTTTTGTATGCGGCAGAAGGTGGAGAAGCGAGTGAGTTAACTTTCAC
TATCATTACCTTACTTGCCAGTATCCCGGGTCATTGGATCCTTTCGCGTTGGTCGTTAGT
TTTGCCAGCGACGGCGCTAGATCGTGAACCTAGAAGCCTTGGTGATGCATGGAGACAGAG
TAAGCCTTATAACAAGCAGATATTTGTCTTGATGGGGCTCATTCCTCTGCTGGTTGGCGC
TGTTAACCAGTTCATTTTTGCCGAGTTTAATCACATATTGGCATTTGTTGTGTCTGGTGT
GATCTTCGGTATTTTTGGCGCTTACCAAATAGCACTCTTGTCTTTAAGCTACCGAACGAT
TCTGAACATTGAGCGCGCTAAATTCAAAGGTGTGCCTGACTCTCAAAGCGATACTTATGA
GTTTCGTGGTTAATTGAATCTCATACTTGCCCCATGATTACTGATGGTTCGTGGGGCATG
CTTCCAACTTCTTTTTCTCTCCTAATAACCCAAACCTCTTCGTGAACCGTAAATACCCAT
GAATAATTCGTGGCTGAAGGTGACCTTGCACACAGCTTATACTGTTGGTTAGGAAGTCGT
TTATTAAGGAACTGCTATGTCCGTTTGGGAAGGTGTGAATTTTACCCATCGATTCAGTGA
ACTGCCGTCGGCATTTTTTACCTATGTTACGCCGCAGCTTTTAGATAACACTCGCTGGGT
GGTGTGGAATGGTGAGTTCGCACAGCAATTTGGTTTACCTGCAACCGAAAACGAAGAGTT
GTTGAATGTGTTTGCCGGACAAAAAGAATTTGCGCCATTTGCTCCTCTGGCAATGAAGTA
CGCGGGCCATCAATTTGGTGTGTACAACCCGGACTTGGGTGATGGTCGTGGCTTGCTGCT
CGCGGAAATTCAACACCAAGATGGCACTTGGTTCGACATTCACCTCAAAGGGGCCGGTCT
TACGCCTTATTCTCGAATGGGTGATGGTCGAGCGGTATTGCGTTCTACGATACGCGAATA
TCTGTGCAGTGAAGCCATGGCAGGGCTTGGCATTCCCACCACCAGAGCGTTAGGTATGAT
GGACAGTGATACACCCGTTTATCGCGAGAAGATGGAATACGGCGCACTACTGATTCGTGT
TGCAGAAACTCACATCCGTTTTGGTCACTTCGAGCACTTCTTCTACACCAACCAACTTGC
GGAGCAAAAGCTGCTCGCTGACAAAGTGATTGCGTGGCATTTCCCTGAGTGCTCCCAAGC
GGAAAAGCCATACGCAGCCATGTTTGAGTCCGTTGTGGAGAAAACCGCAGAGATGATTGC
GTACTGGCAAGCTTATGGTTTTGCCCATGGCGTAATGAATACCGACAACATGTCGATTCT
GGGGCAAACCTTTGATTACGGGCCGTTTGGCTTCCTCGATGACTACGATCCTAATTACAT
CTGCAACCACTCGGATTACCAAGGTCGTTACGCCTTTGAACAGCAACCGCGTATTGCACT
GTGGAATCTCTCTGCTTTGGCGCACTCCTTGTCGCCTCTTGTACAGAGAGACGATCTTGA
GGCCGCTTTAGGGAAATTTGAAGTGCGTCTGAGTCAAAAATTCAGTGAACTAATGCGCGC
CAAACTCGGTCTTCACACTAAGGTGGACGAAGACGGCCGCTTGTTCGAAGCCATGTTTGA
ATTGTTGAACCAAAATAAAGCTGACTACACTCGCTTCTTCCGTGAGTTGTCTAACCTTGA
TGTTAAGTCGCCTCAAGCTGTGATTGATTTGTTTATTGATCGAGAAGCGGCAAGTGCATG
GGTAGACTTATATCTCGCTCGCTGTGAATTAGAAGTGGACGAGAATGGTGAACGTGTATC
AGCACAAACTCGTTGTGAAAAGATGCGTCGAACGAATCCGAAATACATCTTACGTAACTA
CCTAGCTCAACTTGCCATTGATAAGGCAGAAGAAGGGGACTTCAGTGAAGTAAACCGACT
GGCTGAGTTATTAAAGCGCCCATATGATGAACAGCCTGAGTTTGATGATTATGCCAAGTT
GCCTCCTGAGTGGGGCAAGAAGATGGAAATCAGCTGCTCGTCTTAATGTGTCATTTTCCA
CCCATCTCGTTGGTTCGTGTGGGTGGATTTGACCCCTTATCTTCACCCATGATTTCTCAT
TTCTACTTAAGTTGCTGACTAATAAAGAATAATTGACTTGGTCTGCAACTTGCTCCTTGT
TGAACATCCGTGCCCATTACCCACTACCGATTTAGGTACTCATGGAAAGGATGGGATGTG
ATTCAACAAGGAGAATAATAATGTTTAAGCCTCTAACCCTATTGTCTGTTTCTGCTCTGG
CTATCACTAGCTTTAACGCTGCCGCAAACTGCGATCCTGGTGAAACCGTGATCAAATTCA
GTCACGTAACCAACACAGATAAGCATCCAAAAGGCATTGCTGCTTCGTTACTAGAAAAGC
GCGTGAACGAAGAGATGAATGGCAAAGTCTGTATGCAGGTTTTCCCTAACTCGACACTGT
ACGATGATAACAAGGTGCTTGAAGCGCTACTTAATGGTGATGTTCAACTCGCTGCCCCTT
CTCTTTCAAAGTTTGAGAAATTCACCAAGAAGTACCGAATCTTTGACCTTCCTTTCCTAT
TCGAAGATGTGGCGGCTGTTGACCGTTTCCAAAACTCGGAATCAGGTGAAAAGCTGAAAA
ATGCAATGAAACGACGTGGTCTGCAGGGCTTAGCTTTCTGGCATAACGGTATGAAGCAAA
TGTCTGCCAACAAGCCATTGATGGTGCCGAGCGATGCAGAAGGCTTGAAGTTCCGCGTGC
AAGCTTCAGACGTACTGGTGGCTCAGTTCGAACAGCTTGGCGCAAACCCACAAAAGATGT
CTTTCAAAGAAGTGTACGGTGGTCTTCAAACTAAGGTTATCGATGGCCAAGAAAATACGT
GGTCGAACATTTACGGTAAGAAATTCTTCGAGGTACAAGATGGCATTACTGAAACCAACC
ACGGCATTCTGGACTACCTAGTGGTGACATCGAACGACTTCTGGAAAAACCTGCCAGACG
ATCAGCGTGAACAGCTAAACACCATCATTCAAGAAGTGACGGCTCAACGTAACGCTGAAT
CAACCAAAGTGAACCTAGCAAACAAGAACAACATCATCGAAGCGGGTGGTGTGGTGCGTA
CTCTAACGCCAGAACAGCGCCAAGAGTGGGTAACTGCACTACAACCTGTGTGGAAGAAGT
TCGAGAAAGACATTGGTTCAGACCTTATCGATGCAGCACTCGCATCCAATCAATAATCCG
CTCGCCCAAGCTTTTTGGGTGAACAAGTAAAAATACAAAGCACTACGATTGGCCCTCGTG
TACTCATTCATGGGGAGAGGGCCCTTTTCTCCCAATAATGACGTGATGTAATTATGGAAC
AGACTTTTTTTGCCAAGGCAGGGCGAATCACCGATGCCATTGAAGAGACGTTGATTGCGT
TCTTTCTTGGCGCGATGACGTTGCTGACGTTTGCCAATGTGATTTTTCGCTATGTCTTCA
ACGACAATATTCTTTGGGCGTTGGAATTGACGGTGTTCATGTTCGCATGGATGGTGTTGG
TCGGTGCATCTTATGGTGTGAAGAAGCATTTTCACATCGGTGTCGATGTCATCATCAATA
TGGTGTCTGAGCCTAAACGAAAAATCCTCGCACTGCTCGCAGCCGCTGGTTGCCTAGCGT
TTTCTATTCTGCTTTTGGTTGGCTCCTGGAACTACTGGTATCCGTTTGTCACCGAGCGAG
CGTGGTATGAGACCGACGATATTCCGATGCCAGAGATGTTTCAGTTTCTCGCCGACTGGC
TCAATGAAGGTGAGCGCTATGAGAAGCTGCCTCGGTTCATTCCTTACTTTGCTTTGCCCC
TTGGTATGGCGCTACTCACTTTCCGTTTTGTGCAAATCACTTGGCAGATCGCAACAGGTA
AACTGGACCGCTTGATTGCAGGTCATGAAGCTGAGGAAGAGTTAGAAGCGTTAAAAGAAG
AACTCAGTGATGCCGCAGATGCGATTCCGAATGGTTCTTCATCATCAGATCGCAAGGAGC
AATAAATCATGGATATTCTGTTTTTATTCTTGATGGTGATTGGCTTCATGCTGATCGGTG
TGCCAATTGCTGTCTCGCTGGGTCTTTCCAGTATTCTTTTCTTACTAATGCACTCGGATG
CGTCTTTGGCTTCCGTTGCCCAAACACTGTTTAACGCGTTTGCTGGCCACTACACTTTGT
TAGCGATTCCTTTCTTTATTTTGGCCTCAAGCTTTATGTCTACCGGCGGCGTTGCTAAGC
GCATTATCCGCTTTGCAATTGCTATTGTCGGCTGGTTCCGCGGCGGTTTAGCCATGGCAT
CGGTCGTCGCATGTATGATGTTTGCTGCGCTATCGGGGTCATCCCCTGCAACGGTAGTGG
CGATTGGTAGCATTGTTATCGCTGGTATGATCAAGAACGGCTACTCGAAAGAGTTTGCGG
CGGGTGTTATCTGTAATGCGGGTACGCTAGGCATTTTGATCCCACCTTCGATCGTGATGG
TGGTGTATGCTGCCGCAACGGATGTGTCGGTTGGGCGTATGTTCCTCGGTGGCGTTATTC
CAGGCTTGCTCGCGGGTGTGATGTTGATGATCGCGATTTACATTGCCGCGAGAATCAAGA
ACCTACCAAAACAACCTTTTGTCGGTTGGAAAGAAACCTTCGATGCCGCTAAAGACGCAA
GCTGGGGTTTATTGCTGGTGGTTATCATCCTTGGTGGTATCTACGGCGGTATCTTTACGC
CAACAGAAGCTGCTGCGGTGGCGGCGGTGTATTCTTTCTTCATCGCCAACTTTGTCTACA
AAGACATGGGGCCATTTGCCGACAAGCAGAATACCAAACCTGCATTGGTCAAAATCTTCC
AAACGTTTGTTCATAAAGATACCAAGCATACGCTTTATGAAGCCGGCAAACTGACCATCA
TGTTGTTGTTCATCATTGCTAATGCCCTGATTCTTAAGCACGTGCTTACCGAAGAACGCA
TCCCGCAAATGATCACCGAATCTATGCTGTCAGCGGGTCTTGGGCCGATAACCTTCTTAA
TCGTGGTTAACGTGTTGCTGCTGATTGGCGGTCAGTTCATGGAGCCGTCTGGCTTGCTCA
TCATCGTCGCACCGTTGGTGTTCCCAATCGCGATTGCACTGGGTATTGATCCGATCCACC
TTGGCATCATGATGGTGGTGAACATGGAGATAGGCATGATAACGCCACCTGTAGGGCTCA
ATTTGTTTGTGACCGCAGGGGTAGCGAAGATGTCGATGATGAATGTGGTGAAAGCGGCAC
TGCCATGGGTGGCGGTGATGTTCCTCTTCCTCATTATCGTAACGTACGTGCCTTGGGTAT
CCACTTGGCTACCAACGACGTTGATGGGACCAGAAATCATCACCAAGTAGCGACATAGCA
AGTAAATCTAATTCGCTATTGATGAAAACAAAAAGAGGTGTGACTATTCACACCTCTTCG
TCTATTGATTTGTAGGTAGGTCTGCGCGGGTCAGGCTTCACTCTACGCTCGTAACCATGC
CACTTCTTTTTGTTCTTACGCCGGTCTTCTCCCGAACGCCTCTCTTCTTGATAATGCCCA
TCGATCATCACGGTATCGGTGATAACGGGGATTCTAATTTTCTCTGTCATATCCGTATGA
ACCATCAATCCGTTGTTACAAAAAGTATGATTCAAGTTGGATATAACGACAAACCGTAAA
CGGCGTTTTATTTATATAGATCCTTATTTATCTGATAGCGTTGCATTTTGTCGTACAGGG
TTTTTCGAGGCACATTCAATTGTTCCATGGTTTGTTTGATACTGCCGCTGTTCTCCAGTA
ATGCACTTTCTATCGCGGCTTTTTCAAATTCTGCCACTTGTTCAGCAAGGCTAGATGAAG
ATGGTGAGGTCGATGCAGTATCTCCCAATTGGATTAGTTTACCGAGTAGGACAAACCGTT
CAGCCGCATTTCGTAGTTCGCGCACATTACCCGGCCAATCATGCGCCATTAATTGAGCCA
AATCTTGTGAGGAGAGGCTAGGAGAGGTTTTGCCGTAACGAGATGCGGCAACCAATAAAA
AGTGATGGAACAGGGCAGGAATGTCCTCTTTACGCTGGCGCATTGGTGGTAGATCGAGCG
TGACCACATTAAGGCGATAATAGAGATCCTGACGAAATGCACCTTCCTCTGCGGCTTGTT
TTAAGTCGACCTTGGTTGCGGCAATGACGCGAATATCCAACGGCAGCAATTCGTTAGAGC
CAACACGCTCAATCACTCTTTCTTGAAGCACCCGCAGCAAACGGATTTGTGCCTGAATCG
GCATCGATTCAATTTCATCCAAAAACAGTGTGCCGCCCTGAGCAAATTCAAACTTACCAA
TTCGGCGACTTTCTGCTCCAGTAAACGCACCTTTCTCGTGCCCGTATAACTCGCTCTCAA
TCAGGTTTTCCGGTACTGCGCCGCAGTTTACGGCGACAAAGTTATGGTTGCGACGAGCGC
TTTGCTCATGCAATGAACGGGCAATCAGCTCTTTACCTGTGCCAGTTTCTCCAAACAGCA
GTATATCCGCATCGGTATCGGCAATGTGAGTGATAGTTTCACGCAGCATTTGGATACTTG
CGGTTTCGCCAATGATTCGCGGGCCAAGGGTTTTACTGGCTTTGAGTGACTGGCGCAGTT
TTTCATTTTCATTGGTTAGCTTGCGCTTCTCGATTGCCCGTTTAACGGTTTCTACCAAAT
GTTCTGGCGCAAAAGGTTTCTCAATAAAGTCGTAAGCGCCTTGATGGAGGGCTTGCACTG
CCATAGAAATGTCACCATGTCCGGTGATCATGATGACGGGTAGGTGTGAATCGCGCTGAG
TGAGTGTGGTCAGCAAATCCATACCAGAAATGCCCGGCAAACAGATATCGGTGACCACGA
CGCCAACTTCTTCGCCTTGCTGCATGGCAATTAAAGCCGATTCTGCATCCGGGAAAAACT
TGGCATCGATATCCGCCAGTTCAAAGGTTTGCTCGATGGCGAGTCTGAGATCGGCTTCGT
CGTCAATAAAAAACACCTGACACATGGTCTCATCCTTCTGGTTGTGCGGCGATTGGTGAA
ACAATAGGTAAGCAGAGTGAGAATCGAGCACCGCCTTGTTCTCGATTCTGAGCGCTTAGT
TTGCCGTTCATTCCGGCTAAGATTTGTTGTGAGATAGAAAGCCCTAACCCCAAGCCGTTT
TGTTTGTTGGTGAGGAAAGGTTCACACAGCTCTGAAAGGGTAAAATCGCCAAGCCCTGTG
CCGTTGTCATCCACATGAATCCAGACGAGCTTGGCTTCGCTGTCTTGCTTTACAGAGAGC
ACAACTTGTTTGTTGTCATGCTCCTTAAGCGCCTCTATCGCATTGGTGAGCAAGTTTACT
AACACTTGTTCTAACTGGATGGTATTGATCTGCACCTCTACATCCTGCTCTAGCAAATTC
GTATCCAAGGTTACGCGAGCTGATTTCAGTGCTGGCTTCATCAACTCTTTTACTGAAGCG
ATAACCGGCAATAGGTGAGTGTGTACCAATTCATTGCCACTGGTTTTCTTCGCGAATGAG
CGCAACTGCTGACTGATGTTCGCCATCCGGTCGGTAAGGGCAGAAATGCGAGTGAGGTTG
TCCTCAACACGTTCGAACTTTTCCTTCTCTAGGAACAATTTACCGTTCTCAGCAAAACTG
CGAATGGCTGCTAATGGGTTGTTGAGTTCATGACTGATGCTGGCTGACATTTGCCCTAAC
ACCGCCAGCTTCGCTGCTTGCACCAATTCATCTTGAGTTAGGCGAAGGGTTTGTTCGGTT
TCAATGCGTTGAGCAATCTCTGCTTGTAACTCAGCCGTTCGTGCCATCACTTGATATTCC
AGCTTTTGATTGGCTTCTTGTTGAATGCGTTCAAGTTGAAGGTGACGCTGCTGGCGGTGA
TAGATAAGTTGACCAACCAAAAACAACACAGTGAAGACAAGTGTCAAGACGAGCAAATAG
CCCATCGTTATCCAAACCACGGACTGCTTTGGAGACAAGACTCGAATCGTGAGTTTGAGA
TCTTTCAAAGGAAGAGAAGAGATCACTAAGGTTCCTTTGTTGTATGGGTAGCCTTGCTTC
GCCTCTGCGTGCGCTAACCCCATATCGCCGACAAAACCTAGAGACTCAATCGTGGTATCT
AAATATTGGCGACTTGCCCAAACTTCAGCAGCTTTTGGTTCGTCGAGTGACTGTAAGCTT
TTGAATAGCCAATCACTACGACTGCTCATAAAAATAATGCCGTTTGGATCACTCGCAACA
AAGGTGCTTTTCGGCTGCTGCCAATTGTCTTCTATCTTGCTTAAATCCATTTTGACTACA
ACGACGCCTAAAACGCCTCCTGCATACACAAGAGGATAGGAGTAGTAATAGCCTCGCTTT
CCTGAAGTAGAACCCAGTGCATAGTATTCCGCTCGCTGACCAATAATCGCCTGTTTGAAG
TAAGGACGGAAAGCGAAGTTGCGGCCAATAAACGAACGCTCTTTACGCCAGTTACTGGCT
GCGATCGTTGTGCCCCATTTGTCGATCAAATAAGTGTCCGCTGCAGCAATAACATCATTG
ACTGATTCTAAGTACCGATTGGTGATTTCTAGCTGCGCACTGTTGTTCGGATTGAGCAGC
GCTTCAACCAAAGGTTCGTCTTTTGAAAGCAGGTGAGGGATGTGGGCGTATTTGTCTAAC
TTGTTTTGAATGTGGCTAGAAAAACGTTCCAATTGGGATTGGTGTTTATCGAGCAAGGAC
TGGTAGCTGGCATTCCAAACCCAATGTCCGCCGGCGAACGCGCAAAGGAAATAGAAGGCG
AAAAAAATCAGTAGAATACGGTTTCTTTGCGACATCCTTACGCTCCTTGCTACCTTCCCT
TTTACCACATAAGAAAATGTTAATGGTTTGTAGGAATGAATAGGGATTTAGTTTCCAACT
CTGTGGAGTAAAACAAGAGCAAGATCTCTTTTTAGGCTTTTCAATAAAAAAAGCTGTCGA
TTCTCTTGAAAAAGTCGCTATTGTCCCCATTCTAGATATGCTGGCAGCGTTGAAGCGGTA
TTCAAATCGCATTTTTCGCTATTTTTTGAGTCGGTATTCGAGAATTTAGCGCAGACAATG
TCCACATAGTGGCTATTGGCTCGACAGGGTTGCGACAGATCGCTAGAATGTCGCGTCTAA
AAATTCTGTCCTGAGGCTAATAGGAGATACCTTTGGTGATGACGCCGAAGATATCACTGA
TTAGTCCGGTGTTGAGATTCAGCATCGATACTCGATTTTAAATTAGGTGTTCGGACAGGA
CACTACACAAGGATGAAGCGTGAACTCACAGAGTCTCGCTCATACGCTCGGGAAGACCGG
GCCACTTTAGAGGTTTATATATAATGCAAGTTACTGTTGAAACGCTAGAAGGCCTAGAGC
GCCGTCTAAACATTACTGTTCCAGCTGCAAACATCGAAGACGCTGTAACAGCTGAACTAC
GCAACATCGCTAAAAACCGTCGTTTCGATGGTTTCCGTAAGGGTAAAGTGCCTCTAAAAA
TGGTTGCTAAGATGTACGGCAAAGCAGTACGTCAAGACGTTCTTGGTGAAGTTATGCAAC
GTCACTTCATCGAAGCGATCGTAAAAGAGAAAATCAACCCAGCTGGCGCACCAACTTTCG
CTCCAGTTGAAAACAACGAAGGCGCAGATCTAGTATTCACTGCAACTTTCGAAGTTTACC
CAGAAGTTGAACTAAAAGGCCTAGAAAGCATCACTGTTGAAAAACCAACAACAGAAGTTA
ACGATGCAGACGTAGAAGAGATGATCGAAACTCTACGTAAGCAACAAGCTACTTGGGCAG
AAGTTGAAGAAGCTGCAGAAGCTGGTAAGCGCGTAAGCATCGACTTCGTTGGTTCTATCG
ACGGTGAAGAGTTCGAAGGCGGTAAAGCTGAGAACTTCCCACTAGAAATGGGCGCAGGTC
GCATGATCCCAGGTTTCGAAGACGGTATCGAAGGTAAAACTAAAGGTATGGAATTCGAAA
TCGACGTAAACTTCCCAGAAGATTACCACGCTGAGAACCTAAAAGGTAAAGCAGCTAAGT
TCGCAATCAAAGTGAACAAAGTTGAAGCTCGTGAACTACCAGAACTAAACGACGAGTTCG
TTTCTAAGTTCGGTGTTGCTGAAGGTGGTGTTGAAGCACTTAAAGCTGAAGTTCGTAAGA
ACATGGAGCGCGAACTTAAGCAAGCTGTTAAGAACCGCATCAAAGAGCAAGCTATCGACG
GTCTAGTTGAGCAAAACGAAATCGACGTACCAGCTGCACTTATCGACCAAGAAATCCAAG
TTCTTCGTCAACAAGCTTCTCAACGCTTCGGTGGCAACCCAGAAGCAGCTGCACAGCTTC
CACGTGAACTGTTCGAAGAGCAAGCTAAACGTCGCGTTGTAGTTGGTCTTCTTCTAGGTG
AAGTAATCAAGTCTGAAGAGCTAAAAGCTGACGACGAGAAAGTTAAAGCGCTAATCGAAG
AGATGGCAACAGCTTACGAAGATCCATCAGAAGTTATTGCTTACTACGAGCAAAACGAGC
AAATGATGAATAACATGCGTAACGTTGCTCTAGAAGAGCAAGCAATCGACGCGATCATCG
CTAAAGCACAGGTTACTGAGAAAGAAGTAAGCTTCAACGAGCTACTTAACCAACAACCTG
CTGCTTAATAAGCAATATCTTGCGTAGAAGGTTGACTTAACGTCGACTATTCTGCTAACA
ATGGTCCGTATGATACACATCATCCGGGCCATTTATTTTAGGGACATAAGAATATGAGCT
ACCAAGAAAAAAATGCAATGTCGCCAATTATTGACGCGCTAGTGCCAATGGTGGTTGAAC
AAACTTCCCGCGGCGAACGCTCTTACGACATTTACTCACGCTTGCTTAAAGAGCGCGTGA
TCTTCTTAACCGGTCAAGTGGAAGACCACATGGCAAACCTTGTCGTGGCTCAGCTACTTT
TCCTAGAATCTGAAAATCCAGATAAAGATATTTTCCTATACATCAACTCACCAGGCGGCA
GCGTAACTGCAGGTATGTCTATTTACGACACAATGCAGTTCATCAAGCCAAATGTGAGCA
CAGTATGTATGGGGCAAGCTTGCTCAATGGGTGCGTTCCTGCTTGCAGGTGGTGCGCCGG
GTAAGCGTTACGTTCTGCCTAACTCACGTGTGATGATCCACCAACCACTTGGTGGCTTCC
AAGGTCAAGCTTCTGATATCCAAATCCATGCTCAGGAAATCCTGACCATCAAGCAGAAGC
TAAACAACCTACTGGCAGAGCATACAGGCCAGCCTCTTGAAGTGATTGAACGCGATACTG
ATCGTGATAACTTCATGTCGGCAGATCAGGCTGTAGAATACGGTATTGTGGATGCAGTGT
TGAGCCACCGCGGCGAGTAATTTAGCCAGCGCATTTTGGCTAAATTTGATATACACTCAT
TCATAAAGAGTAAAGGCTAAGAGGTTAGCGAATGACAGATAAAAGCAAAGAAAGCGGCAG
CGGCAAATTGCTGTACTGCTCTTTCTGTGGCAAAAGTCAGCACGAAGTTCGCAAGCTAAT
CGCAGGTCCGTCAGTTTACATTTGCGACGAGTGTGTCGACTTATGTAACGATATCATTCG
CGAAGAAATCAAGGATGTTCTCCCTAAGAAAGAATCTGAAGCGTTACCAACGCCAAAACA
GATCCGTGAACACCTTGATGACTATGTGATCGGACAAGATTACGCGAAAAAAGTGCTCGC
AGTTGCGGTATATAACCACTACAAGCGTTTACGCAATGGTGATACAACGAGCGAAGGTGT
GGAGCTTGGTAAGAGTAACATCCTTCTAATTGGTCCAACGGGTAGTGGTAAAACTCTGCT
TGCTGAGACGCTAGCTCGATTCTTGGATGTGCCATTTACAATGGCCGACGCTACTACACT
AACCGAAGCTGGTTACGTAGGTGAAGACGTTGAAAACATCATCCAGAAGCTTCTGCAAAA
ATGTGATTACGATGTAGCGAAGGCTGAACGCGGCATTGTATACATTGACGAAATTGACAA
GATTTCTCGTAAAGCTGAAAACCCATCTATTACGCGTGACGTATCTGGTGAAGGTGTTCA
GCAGGCGCTACTAAAACTTATCGAAGGTACGGTTGCATCGGTTCCACCACAAGGTGGTCG
TAAGCATCCACAGCAAGAATTCCTACAAGTGGACACGTCTAAGATCCTGTTCATCTGTGG
TGGTGCATTTGCTGGCCTAGATAAAGTGATTGAACAGCGTGTAGCGACAGGCACAGGTAT
TGGTTTTGGCGCAGAAGTGCGTTCTAAGAACGAAACCAAAACAGTCGGTGAACTATTTAC
TCAGGTAGAACCTGAAGATCTAGTGAAATACGGCCTGATCCCTGAGTTTATCGGTCGTCT
ACCAGTAACAACAACACTGACTGAGCTTGATGAAGAAGCGCTAATTCAGATCCTATGTGA
GCCGAAGAACGCACTGACCAAGCAATACGCAGCATTGTTCGAACTAGAAGACGCTGAACT
AGAGTTCCGTGAAGACGCACTACGTGCTATCGCTAAGAAAGCAATGGAGCGTAAAACGGG
TGCTCGTGGTCTACGTTCAATCTTAGAAAGCGTTCTGCTAGAAACCATGTATGAACTGCC
ATCAGCGACGGACGTAAGTAAAGTCGTGATTGATGAATCAGTGATTAACGGTGAATCAGA
ACCATTGCTCATTTACAGCAACGCCGACAATCAGGCCGCTGGAGCAGAATAAATTCAGCC
ATGAATAGAAAGGAGGTAAGTAATTACCTCCTTTTTTTATTTCTCTTATTGAATCCAAAT
AATTAGACCCCATATACTGCCTTAAGTAATACGTTAAACGTGAAAGCGGAAGAGAGAATT
ATATGAACTTGGAACGTTCCGAGCGTATCGAGATCCCGGTATTACCTCTACGTGACGTAG
TGGTCTACCCACACATGGTTATTCCATTGTTTGTTGGTCGTGAAAAATCGATTAGCTGTC
TAGAAACAGCGATGGAAACAAACAAACAAGTTCTGCTTGTGGCACAAAAGCAAGCGGACA
CTGATGAGCCGACGGTTGACGACCTATTTGAAGTAGGTACGGTTGCAACCATCCTCCAAC
TTCTTAAGCTACCTGACGGCACGGTTAAAGTGCTGGTTGAAGGTCAGCAACGCGCGAAGA
TCAACCACTTTAAAGAAAGCGAATTCTTCCTTGCTGAGGCAGAGTTTGTGGTAACGCCTG
AACTTGAAGAGCGTGAGCAAGAAGTGATTGTTCGCAGCGCTATCAACCAATTTGAAGGCT
TCATCAAGCTAAACAAAAAGATCCCGCCAGAAGTGCTAACTTCGCTAAGCGGTATTGACG
AAGCGGCGCGCCTAGCAGATACCATTGCAGCGCACATGCCTCTTAAGCTTGTAGACAAAC
AACAAGTGCTTGAAATCATCGATGTAACTGAGCGTCTAGAGTTCCTGATGGGCCAGATGG
AATCAGAGATCGATCTTCTTCAGGTTGAGAAACGCATCCGCGGTCGTGTTAAGAAGCAGA
TGGAAAAATCTCAGCGCGAGTACTACCTGAATGAGCAAATGAAAGCGATTCAGAAAGAAC
TTGGCGAGATGGAAGACGCTCCTGACGAATTCGAGACACTGAAGCAAAAGATTGAAGAAT
CTAAAATGCCTCAGGATGCGCGTGAAAAGACAGAACAAGAACTGCAAAAGCTTAAAATGA
TGTCTCCAATGTCTGCAGAAGCGACAGTGGTACGCAGCTACATCGATTGGATGGTGAGCG
TGCCTTGGAACAAGCGTTCTAAAGTGAAGAAGAACCTTGCGAAAGCGGAAGAGATTCTGA
ACGAAGACCACTACGGCCTAGAACGCGTTAAAGAACGTATTCTTGAGTACTTAGCGGTAC
AAAACCGTATCAACAAACTGAAAGGTCCAATCCTTTGTCTTGTTGGTCCTCCTGGTGTTG
GTAAAACATCGCTAGGTCGCTCTATTGCAGCGGCAACGGGTCGTAAGTACACGCGCATGG
CACTGGGTGGTGTACGTGATGAGGCTGAAATCCGCGGTCACCGTCGTACATACATTGGTT
CGCTACCAGGCAAACTTATTCAGAAGATGTCGAAAGTAGGCGTGAAAAACCCACTGTTCC
TTCTGGATGAAATCGACAAGATGTCTTCAGACATGCGTGGCGATCCATCTTCAGCACTGT
TGGAAGTTCTAGATCCAGAACAAAACAACGCGTTTAACGACCATTACCTAGAGGTAGATT
ACGATCTATCTGACGTTATGTTCGTTGCGACGTCTAACTCGATGGATATTCCTGGTCCTC
TACTAGACCGTATGGAAGTGATTCGTCTGTCTGGTTACACAGAAGACGAGAAACTAAACA
TTGCAAAACGTCACCTTGTTGATAAACAAGTTAAGCGTAATGGTCTGAAACCAAACGAAA
TTACCATCGAAGATTCTGCAATCATCGGTATCATTCGTTACTACACGCGTGAAGCGGGTG
TACGTAGCCTAGAGCGCGAGATTTCTAAGATCTGTCGTAAAGCAGTGAAAAACATCCTGC
TGGATACGAGCTTGAAGTCAGTGACAGTTACGATGGAAAACCTAAAAGAATACTTAGGTG
TTCAACGTCATGATTTCGGTAAAGCGGATGACAGCAACCGTATCGGTCAAGTAACTGGCC
TAGCTTGGACACAAGTGGGCGGTGACCTTCTTACGATCGAAACCGAAGCGATGCCGGGTA
AAGGTAAGCTAACGCAAACCGGTTCTCTTGGCGACGTTATGAAAGAGTCTATCCAAGCAG
CAATGACGGTTGTTCGTTCACGTGCCGAGAAACTGGGTATCAACTCAGACTTCTACGAGA
AACGTGATATCCACGTACACGTACCTGAAGGTGCGACACCAAAAGATGGCCCAAGTGCGG
GTATCGCAATGTGTACAGCACTGGTTTCTAGCTTGACGGGTAACCCTGTAAAAGCAGAAG
TGGGTATGACAGGTGAGATCACTCTACGTGGTGAAGTTCTACCTATCGGCGGTCTAAAAG
AGAAGTTACTTGCGGCACACCGTGGTGGCATCAAAACCGTACTGATTCCGAAGGACAACG
AGCGTGATTTGGAAGAGATTCCAGAAAATGTTATCGCGGATCTGCAGGTTATCCCAGTAC
AGTGGATCGACGAAGTTCTTAAAGTTGCACTAGAGCGAGACCCGACAGGCGTTGAGTTTG
AGTCTCAAAAATAGTGATGTGCAGCAAAAATAAGTAAAACTTTACGCTGATAGGCCTAAA
AAGGCTTGTCAGCGTTTTTTTTGGACGCTAAGTTAAGTTCGATAGCTTCCAGCCCTTGAA
GAATAAGGGGTGGAGCATATTTTCTTAATTATGGAACGAACGTCATCACAAAAATAATCA
CAGATGACACAAAGGGGAAATCACAGTGAATAAAACTCAACTAGTAGAACAAATCGCAGA
AAACGCAGACATCTCTAAAGCATCAGCTGGTCGCGCTCTAGACGCATTCATCGAAGCAGT
AAGTGGTACGCTTCAGTCTGGTGATCAAGTTGCTCTTGTTGGCTTCGGTACGTTCAGCGT
ACGTACTCGTGCAGCACGCACAGGTCGTAACCCAAAAACTGGTGAAGAAATCCAAATCGC
AGAAGCTAAAGTACCTTCTTTCAAAGCTGGTAAAGCTCTAAAAGACGCTTGTAACTAATT
CTTTGTGTCACTGACGCAAAGCTAGTTCTGCTGACGGCCATTGCATAACTTTTGCTCAAA
TAGTCAAATTTGAACAAAAATTTACAAACTAAGAGCCGAACTTTTTTAAATTATGCGCAT
CCTACTGATGCGCATTTCTTTTTCTGATATTATCGCGACATTACATTTTCTATTAGAAGC
AGTCGGCTTCAATTGTGGAGAGCAGTTAAATTATGATGGATCGACTACGCGAAGGCGTGA
ACAGCATCGCGGTCAAAATTATCCTTGGACTTATCATCCTATCTTTCGTATTTGCAGGTG
TAGGTAGCTACATCGTTGGTGGTAACAACAACTCAGCAGCGAAAGTAGGCAACACCGAGA
TTGCTCGTGGTGAGTTCGAGATGGCATACCAAAATGAGCGCAACCGCATGCAAGCTCAAT
TGGGTGATTACTTCTCTCAAATGCTGGCTGACCCTGCATACGTTGAATCTTTCCGCAAAT
CTGTTCTAGATCGCATGATCAACGACGTGCTGCTTGACCAACAAGCAGAAGCGCTTGGTC
TACGCATTAGCGATGCACAAGTACGTAGCATGATTCTAGACATGCCTCAGTTCCAATCTA
ACGGTCAATTTGATCAAGACATTTACCAAGCGTCTCTGCGTCGTGCTGGTTTCTCTCCAG
ACTCATTTGCAGAGTACATGCGCCGTGAATTGGTTCGTGAGCAACTACTGAACGCACTTC
AAACAAGTGAATTCACACTACCTGGCGAAGTTCAGGCAGAAGGTAAACTGTTCACTCAAA
CTCGTGACGTTCGCACAATCACTATCGATTTGAATGAGTTTGCTAAGAAAGTAGATTTGA
CTGATGAAGAAATTCAAGACTACTACAAAGCAAACCCAGACATGTTCACTCGTCCTGAGC
AAGTTAAAGTTGCTTACATTGAGCTTTCAGCTGAAGAGCTTAAGAAGCAAGTTCAAGTTT
CTGACGAAGACGTTAAGAAATACTACGACGAGCACCTAGACAAGTACTCTACAGAAGAGC
AACGTCGCGTAGCGCACATCCTTGTTGAGGGTGATGACGAAGCGAAAGCACAAGCGATTC
TTGACGAGCTAAACGCAGGCGCTGACTTCGCAACAGTAGCGAAAGAAAAATCAGACGACT
TTGGTAGCGCAGAAAACGGCGGCGACCTAGGTTGGATTGAGCGCGATGTAATGGACCCTG
CATTCGAAGAAGCGGCATTTGCTCTTAAGAATCCAGGTGACATGACTGGTCTAGTGAAGT
CTGACTTCGGTTACCACATCATCAAGCTTGAAGAGCTAAAAGGTGCGGTTGCTAAGCCTT
ACTCAGAAGTTGCGGCTGAAATCAAACAAGAGATGATTGACCAGAAAGCGGTTGATCAAT
TCTACGAACTACAAAACGAACTTGAAAAAGTGGCGTTTGAGTTCCCTGATTCTCTAGATG
ACGCATCTAAAGCTGTTGGTCAAAAAGTGAAGACAACAGACTTCGTCTCTCAAGCTGATG
CTCCAGAAGTGCTGAAGAACCAAGCGGTAATGCAAGCAATTCTAAGCCCTGAAGTGAAAG
AAGACGGCCTAAACTCTGAAGCAATCGAAGTTGCACCAGAGCACATCATCGTTGTTCGCG
TTGAAGATGCTCGTGATGAGACTGTACTTCCTCTAAACGAAGTGAAAGACCAAGTGGTTG
CTGAGCTATCTCGCGTTAAAGGTGAGCAAGGCGCAATCGAACTAGGTACTAAAGTCGTTG
CAGCTCTGAAAGAAGGTAACAAAGACATTCTTGCGGAAAACAACCTAGCGTTTGGTGAGC
AAGAGTCTGTAGACCGTCGTTCACCGCTAGCATCAACAGTATTTGCGATGGCGAAACCAG
TTGATGGTAAGCCTGTATACGGCCAGTCGAAAGATCTAGAAGGTAACATCGTAGTTGTTG
AGCTAGACGCGGTTCACGCAGAGCTAGACAGCGCTCTAGAAGAGCAAGTTGCGACACAAA
TGCAACGTGCGTCTTCTCAGCTAGACCTGTCTTCAGTAATCGCTGTACTTCGCGCAAACA
CTGACATCGAGTACTTTGTTGTGAGCAACTAAGCATTACTGATGTAATTTGCATGTTAAC
TAAAACGGGTCGCATTAGCGGCCCGTTTTATTTTTGTCTGAACCAACTTCTATGACAGCA
ACACTTTTCCTAGAGTGATCCTCGTTTTTGATAATTCGATTTAGGGGAGAACACTCAAAT
GAAATGGATGTTAACACTGTGCTTGCTGCTATTGGCGCCAATGAGTTGGGCGGAAGAAGG
CAAGTCGGTAACGACAAAAGCGGCCAAGTATGAAGGCATTGAAATCACCGTTAATGTGAA
TACGGCTTCCGCGGAAGAAATTGCGACACTACTGAATGGTATTGGGACGAAAAAAGCGCA
AGACATTGTTGAGTACCGAAATGAACATGGCCCATTTAAAACCGCAGCGGACTTAAGCAA
AGTGAAAGGCATTGGTGAAGCGACGGTGAAAAAGAACCAAGATCGTATCTTACTTTGATT
CACGCTTTGATTTGAAAAGCGAAGTTCTGTTTCCTATTACTGCTTTCCCGAACCAAAGCG
TTTTTCTGGTTCGGGATTTTTTGTTTTATCGAGGTCTGTGCTCACTCAGATTGAAGCGTA
TTAGCCGAATATACGACGATGCGTTAGCTTTTCTAGCCAAGCCATGCCCATGCCCCCGAT
AGCTCCAAATAGGTGAGCATCAACAGCGACGCGAGCACCAATCATTACCGCCGTGCTTGT
TGAAGGGCCGTAGAACTGCTCCCAAGCGACTTTTGCAATTAAACCGCCTACCAGTACTAA
ACTGCTTCTTCTGCCGTCGAAAACCTCTGCCAGAGCCCAGAAACCAAACAATCCGTGTAG
CACTCCAGACAGTCCAACGTAAACCGACATGTTGGTAAATAAGTTCATTGCACCGACGAA
GGTACATAGAACAAGAAAGACGATAGAGAAGTTACGCACCGAAGGGCGAAAGATGAATCC
AATTACCCATAGCCCTGCTAAATTCATCCCTAGGTGAGCAAAGTTGGTATGCGTCAGATT
TCCTGTTACGATTCGCCACCATTCGCCATGGCGTATATTGTAAGCGTGCCATTCGGTTAG
GCTTGCCATTGGTTCGAATTGCAGTATTAAACAGATAACGCTGATGATGCTCAGCAATGT
ATAAAGGTTCACTCTATGTCTCGTTATTGTTCTCAGTGTGGAAAGTCGCGCAAAGCTTGT
ATTTGCCAATGGATTGTACCGCTAGCAAACGAGGTTGAACTTATCATCCTTCAGCATACG
AGTGAAGAACATCGTCCTCTTGGTACGGCACGGATTCTCAATTTGAGCCTAAATCATTGT
ACTTGTCTGATTGGAGAAGACTTTTCTAACAATGAAGCGTTGAATACGTTGCTCGAGGAC
AGCGCTTACCAGCATTTCATTCTTTACCCTTCAGAACAATCGTTGTGCCTTTCAGAGTTG
GCGACGGTTGGTGAGACGGCAGATAAGAAAATACGTTTGATATTACTCGATGGTACTTGG
AAGAAAGCCTACAAAATGTGGCAACTTTCGACCAACTTGCATGCTATCCCAACGGTTAAA
CTGCCAGAGGATCTGCAAGGGCATTACACCATTCGTAAGGCTCCATCGAACAACAGCTTG
TCAACAGTGGAAGCCGGCTTTCATGCACTGAGCCTGATGGAGTCTGGGAAAGATTTCACG
CCTTTGCTAACGGCGTTTGAGAAGATGATTGAATTTCAAATCGCCCAGATGCCTCCAGGC
GTATTTGAAAAGAACTATCTGAAAGAAGAGTAACGAATCGATAGAGTACTTCTCTAAAGG
ACTATTGAAGAGAACAGCTGACGATGTAGCTTTTGTGCGTGACCATCGGTCATTGCTGAG
ATGTAATCTGCAATCACGCGCATCTTTGCGCTTTCGCAGCTTGCTTCTTGCCATAGTGAG
CGAGTGTGCGGTGGCAGCAGACGCTCAGGGTCCGCACTTAGAGCTTCAAACAAATCCATG
ATGATCTGCTGGCCTTTGTACTCTACGATCTGCACTTGATGCACTTGAATCACATATTGG
CTCACGAAGTGTTTGAGTACCTCTAGTGCTTTGGCCATGTGTGGCTCTAAACAGGCATTC
CAAGCTAAGAGCGGGTTGTTAAACGGCTCATCCACCACTTTGATTGAAATACTGGTCAAC
AGCGCATTCACCATGCCACCAATCGCATCTTTGCGTTGGTGATGTTTGCCGCTAAACAGC
ATTTGTCCGATAGAACCAATATGTTCTTCAAACCACGGGTCGCCACAATCCGCTAATTGA
CTGGCTGCGCCTTCTTGCCATTGCTGGCGAGTGACCATGCCAAGCACTATCGCATCTTCC
AAATCATGCACGCCGTAAGCGATATCGTCCGCAAGTTCCATGATCGAGCAGTCGAGCGAT
TTAAAGCGGGTTTTACAGTGTTCTAGGTCTGACTCCGGACGACAGCGCATTTGACTCAAC
AGGGCTTTGTCATTGTCCGTCAGTGGTGCAATTACCCAATCAAACAAGTCTTGATCACAG
TCATAAAGGCCTTTTGCGGGGCTCCAGTCTTTGGCTTTGAGTTTGCGTTGATGCTCGACA
GGTTCGGGCATGCAAAGCGCTCTTGTTTGACTTAGCAGAGCTGGGTATTTAATCAAACCG
AGTAAGGCGCGGCGTGATAAGTTCATACCAAAGTGTTCGGTGTATGGCTCTAGCTTGGTG
ACAATACGAAACGTCTGGGCATTGCCTTCAAAGCCGCCATGTTCACGCATCATGTAGTTC
AGCGCGACTTCGCCACCATGACCATAGGGTGGGTGACCGATATCGTGGGCCAAACAGAGC
GAATCAATCAAACTGTCTGAAGGCAGTAAGTCTCGAAACTCCGGCTGCTTCTTTTTCAGT
TGGGCAACAATCCCCGTGCCCAATTGCGCCGCTTCAAGGGAATGGGTCAAACGGGTACGG
TGGAAATCTTCTAAGCTGTTGCCGTGGACTTGAGTTTTCGCCTGCAGACGACGAAATGCC
GCAGAGTGCAGTATACGAGCGCGATCTCGCTGATAAGGACTACGATGATCGTCACGGCGG
ATTTTATGTTCATCATCATGGCGTTCTTGCCACAAGGCATTTAATTCAAACGACACTTTT
CTCTCCATCAACTAACTGATTTCATCCAGCGATAATTCAAAACTTGGGGCAAAGGTATGA
AGGAAGTATTCCATTTCTGGTGTTTTGCGTTCTTGCAGTGTGATGTCTAGGCGCTTTTTA
GCCAAGGCAAACTCGTGGTTACCTGCGCTCAGTTCTTCGAGACATTTTAAGTACGCGCAG
ATGGAGTCGGCTTGCTTAACGATCAAGGCATCTTCTTCATGTGCAGAGTGCGAAAGCAGA
TACGGTGCAAAATCGTCTTGGAATTCTTCTGGCAGCATGGATAGTAGCTTTTGCTCGGCT
GCGGCTTCTATCTTTTTATATTCTTTAGAAATTTCTGGGTTGTAATACTTCACTGGGGTT
GGAAGGTCACCCGTTAATACTTCACTGGAGTCGTGGTACATCGCAAGAATAGCAATTCGT
TCGGGATTCAGTGTACCGCCAAACTTTTTGTTTTTGATAAGGGCAAGGGCATGAGCAACA
AACGCGACTTGCAAGCTGTGTTCAGAAACGTTTTCTGGTGATACTGAGCGCATTAAGGGC
CAGCGTTGGATTAGCTTCATTCGTGCCAAGTGGGCGAAAAAATGGCTTTCTTTCATTGCT
GTCTCCAATTTTGATTCTGATACAAAAAAAGGAGCTCACTAGGAGCTCCTCTAAGCATAT
GAGAGATCAGCAGTAATTACTACTGGCTATACGTTGATAGGAAACGCTCAAAGCGGCCAA
TCGCGGTTTCAAGATCTTCTACGTGCGGTAGGGTAACGATACGGAAGTGATCCGGTTTCG
GCCAGTTAAAGCCTGAGCCCTGTACGAGCAGCACTTTTTCTTGCTTCAAGAAATCCAGCA
CCATCTGCTGGTCATTCTTAATGTTGTACATCTTGGTGTCGATTTTCGGGAACAAGTACA
TAGCACCTTTCGGCTTCACACAAGAAACCCCGGGGATCTGGTTGATCAGCTCGTAAGCAC
GGTTACGTTGTTCAAGCAAACGACCACCCGGCAAGATCAGCTCATTAATACTTTGGTAGC
CACCCAATGCGGTTTGAATCGCGTGTTGCATCGGTACGTTGGCGCACAAACGCATTGACG
AAAGAAGCTCAAGACCATTGATGTAACCTTGCGCCAGATGTTTAGGGCCGGTTAGGAACA
TCCAGCCGCCACGGAAGCCACAAACACGGTATGCTTTTGATAAACCGTTGAAGGTCATCA
CTAGCACATCTTCTGTTAGTGTCGCTACTGAGGTGTGTGTTGCTCCGTCGTAAAGCACTT
TGTCGTAGATCTCGTCAGCGAAGATGATCAGGTTGTGTTGACGGGCAATCTCGATAACTT
CTAGTAGAAAATCACGACTGTATACCGCACCCGTTGGGTTGTTCGGGTTGATCAGAACAA
TACCACGTGTTTTTGGGGTGATTTTCTTTTTAATGTCTTCTAGATCAGGATACCAGTCTG
CGCCTTCATCACAGATGTAATGCACAGGTTTACCACCAGACAGAGCAACAGATGCTGTCC
ACAGTGGGTAGTCTGGTGCCGGGATCAGCATTTCATCGCCGTTGTTTAGTAGCGCTTGCA
TTGCCATCACGATTAGCTCTGAAACGCCGTTACCTACGTATACATCTTCAACATCTAGTG
AGCGGATGCCTTTACGTTGGTAGTGTTGTACAACGGCTTTACGCGCAGAGTAGATGCCTT
TGGAATCACAGTAGCCTTGAGAAGTTGGTAGATTGCGGATTACATCTACTAAAATCTCAT
CAGGGGCGTCAAAACCAAATGGGGCGGGGTTACCAATGTTTAGCTTTAGGATTTTATGCC
CTTCTTCCTCCATGCGCTTAGCATGTTTGAGTACAGGACCCCTAATGTCGTAGCAGACAT
TGTCGAGTTTTGACGACATCCCGATATTTTGCATTGTATAATTCCTAAAAAATCGTTAAT
TTCTTTATTAAAGTACAATAATTTGTTTTTTATTAGAATAAAAATCTGTAAATTATCCGT
TTAGTGGCTAACTTTTGTCCTGTTGGTATCACAGGATTTTGCAAAAGATCGCATACGACC
TTGATTTGCTTTGGGTCTAAACTTAGAGTAGCCGTCAGTTATCCCTTATCCTCATAGACT
TCGAGGTTGATTTGTCACAGTTCCATCAAGCCGTAAAGAGAATTATCGAGCGAGTTCAGC
AAACGGAAGGCAATCAAACACGTTTAGTCGAGCCACTCAGCGAGAAGCCCAATTTCGCGT
TTATTGACTGGCTTGAAGCACAACCACTTTTTCCCAAGTTTTACTGGCAGTCCCGTGATA
CTCGTGAAGAAGTTGTTGCCCTAGGTCAGCTCCATTCATTTGTTGAGCCAGGACCTGCCT
ATACGATCCTTGGCGAAGGCCAACGCGTATGGGGTGGGCGTTCATTCGATGGTCAGCACG
AGAAAAATCGCCGCTGCATGCCGTCTTTCTTCTTTCTACCGCAAATCGAGTTGATTCGCT
TCGATCAGCAATGGTCACTTGCAGTGAATATCTCAGAAGATAAGACCCGTACATTAGCAG
GCTTGAAAAAGCTGGTTTGTGATGTGCCTATGCTTGCGCCAATTTCGTCTCATATTCGTT
CTATTGATCATGCGCCAACAGAGCCTCAATGGAATGATTTGGTAGAGAAAGTACTGACAG
GTATTGAGAACGACGATTTTAAAAAAGTCGTTTTAGCTCGCAAATCAACCGTTCGCTTAG
ATTCGACACTTTCTGCTGCGCAACTCCTGAAGGCGAGTTACCTAAATAACCACCATAGTT
TCCATTTCCTACTGAGCTTAGACAGCAAGCACAGTTTTATGGGGTCTACCCCTGAGCGCC
TGTATTCGCGTGTTGGGCATGAACTCCATACTGAAGCATTGGCAGGCACGATTGGTCGTG
GTGACAATGCAACGCAAGATATGGAGCTAGCGAACTGGTTATCTCAAGATTCAAAGAACC
TGAACGAAAACCAGTATGTGGTGGATGACATTGTTGATCGCTTGTCGCCACATTCAGAGA
ACGTTGAAGTAGAAAAAGAGCCTCGACTTGTTCGCCTGAGAAAAGTCCAACATCTTAAGC
GTAATATTCATGCGGATCTGAAAGCCGGCATCAACGGTGTTCAATTGCTTTCAGCTTTAC
AGCCAACCGCTGCGGTCGCCGGTTTACCGCGTAAAGAGTCGATGCAATTTATTTTGGATA
ATGAGCCGTTTGCACGCGGCTGGTATGCAGGCTCTATGGGTTACATTAGCCATGAGCGTG
CAGAGTTTTGTGTCGCAATCAGAAGTGCTTTGATCTTGGGCGATCAAGTCCAACTGTTTG
CTGGCGCGGGTATTGTTCCAGGCTCCATTGCAGAACATGAATGGGCCGAGTTAGATAAAA
AAATGTCGACGTTACTATCTCTTATTTCAGACCACCCACCGCTTGGGGTTGCATCATGAA
GGCAGATCAAGCTGTATTGAATCGCATCTGGTCTGAAACCATCCTGACAGAATTGAACCG
CTTTGGTGTGAACCACGTTTGTATCGCACCCGGTTCCCGCTCTACACCTTTAACGGTAGA
GGCGGCAGATAACCCAAATTTTACTATCCACACGCACTTTGATGAGCGTGGCTTAGGCTT
TATGGCTCTTGGGCTTGCAAAGGCAAGTAAACAGCCGGTTGCGTTGATCGTGACTTCTGG
TACCGCTGTCGCTAACCTTTTGCCTGCTATTGCTGAAGCAAAACTGACGGGTGAAAAGCT
GGTGGTGCTAACGGCAGACCGTCCGGTTGAACTGGTAGGTTGCGGTGCAAACCAAGCTAT
TAATCAATTGGGTATTTTTTCAGGACATGTCTCTGACAGCCTTAACCTGCCGAGTCCTAC
GCTATCAACTCCGTTGAACTGGTTGCTTACTTCTGTTGATGAGGTGATGTTTACTCAGCG
CCTAAGAGGCAGCGCGGTTCACATTAACTGTGCGTTCCCAGAGCCTTTGTACTCCAATAC
AGAAAAGAGCACCTATCAGGACTACCTTGATACCGTTGCCGGTTGGCGAGATAGCAAGGT
GACGTATTGCCAGCGCTTTAACCCGAAAACCAGCAGTGCAATTCCAAGCTGTGGGGATAA
CAAAGGTGTGGTGGTCATTGGTAGTTTGCCACTGGTTCAGGCGCAAGCCGCACAAGCGTT
TGCAGAGCAAATGGGCTGGCCAGTCCTTGCCGATCCGCAAAGCGGTGTGAGCTCGGATTG
GGCGCATTTTGATTTATGGTTGCAGAATCCGAAATTGGCAAGCCAACTGGATTGCTGTGA
CTTAATCGTGCAGTTCGGTAGTCGAATCATTTCCAAACGTTTTAATCACTGGTTAGAAAA
ACATGTAGCGCGCAATCAGCAAGGTGGTGATATTCAATATTGGTACGTATCGCCTCGATT
AGAGCGAGATAACCAAAGTCACTTACCACAATGGCACTGGGCAGAGCAGCCAAGCTCATG
GGTTGAACGTACGACGGAGTTTTCATCAGAACACGCTGGTTGGGCAAATGAACTTGCCGC
GGACATCAAACAGGTCACGCAACACGCGAAAGGCTTGTTTGCCTCTGACCCTAAAAGTGA
GCTGAGTGAGATTGCGTTGGCGATTGATGTGGCTGAGCGTGCTCAAGGTGTGGATCTGTT
TGTTGGCAACAGTCTGTTTGTTCGATTGATCGACATGTTCGGCAAGCTTGATAACACAGA
GGTTTTCACTAACCGTGGTGCGTCTGGCATTGATGGCCTGTTTGCTACGGCAAGCGGTGT
ACAACGCGCGCGTCAGAACCCGATGCTAATGTTTATTGGTGATACTTCTGCCTTATATGG
GCTGAACTCATTGGCACTGTTTACGCACAACAAGTTGCCTTCGGTGTTGGTGATTACTAA
CAACGATGGGGGTGCGATTTTTGACTTACTGCCTGTACCGCAAGAGCATCGCGAGTCGTT
CTATCAAATGCCTCATGGTTATGAGTTTGAACATGCAGCGAAACAGTTTGGTTTACAGTA
TCGCAAACCGAACACGCTTGCTGAGTATCAATCTATAGTCTCTGAGCATTTTGCTAGCGG
CGAAGGGGCGTTAGTGGTTGAAGTTCAAACGCCATCGAACCAAGCGGTAGAGCAACTAAA
ATCCTTCAACAAGAATTTGCATGCTCTATTCTAAACGCTTACCAGCAACGGAAAAGCACC
AAAGTAGTACTTTGCCTCCTCTGGTGTTTTTGCATGGTTTGCTTGGTAGTGGTGAAGATT
GGCAATCGTGTATCAATGCGTTACCCGAGTATGAACGTGTTACGGTTGACCTCCCTGGTC
ATGGGCACAGCCAATCTATTTCTTGCAGCGATCTGAATGATTGCTGCAAATTACTCAATT
CCACACTATCTTTATTATTTCCTTCGCAACAACCGCTTATCCTGATTGGTTACTCAATGG
GTGGACGCATTGCTATGCATGGCCTTGCTCACCAATGTTTTCCAGATCTCAATATTTGTG
GAAGCATTGTGGAAGGAGGAAACTTCGGGCTTCAAAGTGAGTCAGACAGACAGGCTCGAT
TCGAAAACGATTCGCGCTGGGCAAAGCGTTTCAAAACTGAGCCTCTTGCCTGTGTTTTGA
ACGATTGGTACCAACAGTTGGTCTTTTCTTCACTAAACCATGAGCAAAGACAAACATTGA
TTGCGAAACGAAGTGCTAATCTTGGTTCCGCGGTAGCGGATATGCTGATTGCAACGTCAT
TAGCGAAGCAATCTTATTTGCTACCAGCTCTGCAACAACAAGCGGTTCCACTGCATTATA
TCTGCGGCGAAAAAGACAAAAAATTTAGCCAACTGGCTGAGACAAGCGGGTTGGCGTATC
GACAAATCGAAGGTGCTGGACATAACGTCCACCAAGAGCAACCACAGCGATTTGCGAGGC
AAGTTAATCAAATAATTCATTCTCACTTTGAGTGAGAGCAACGAGAACAATGGGAATCAC
CATGGCTAAAACAGTAGGCATTTCTGAAGAAGAACTTTACGCTCCGGTTCAATGGAAAGA
TTGCAGCGAGAAATACGAGGACATTCATTACCACAAGTCTGTAGATGGTATCGCGAAAAT
CACTATTGCACGTCCTCAAGTGCGTAACGCGTTTCGTCCTCAAACGGTAAAAGAGATGAT
TGATGCGTTGGCAGATGCACGCTACGACTCTGGTGTTGGCGTGATCATTCTGACAGGTCT
AGGTGAAGACGCATTCTGTTCTGGCGGTGACCAGAAGATCCGTGGCGACTACGGCGGTTA
CAAAGACGACCAAGGTACGCACCACCTAAACGTATTGGACTTCCAACGTGATATTCGCAC
TTGTCCAAAACCAGTGATCGCATCGGTAGCAGGTTGGGCTGTGGGCGGTGGTCACGTACT
GCACATGATGTGTGACCTAACGATTGCGGCTGACAACGCTCAATTTGGTCAAACAGGCCC
TAAAGTAGGTTCATTTGACGGCGGTTGGGGCGCATCTTACATGGCTCGTATCGTAGGCCA
AAAGAAAGCTCGCGAAATCTGGTTCCTATGTCGTTTCTACAACGCTCAAGAAGCAGTAGA
CATGGGTCTAGTAAACACAGTAGTGCCACTAGCGGATCTAGAGAAAGAAACCGTTCGTTG
GTGTCGTGAAGTACTACAGCACAGCCCAATGGCACTGCGTTGCTTGAAAGCTGCGTTGAA
CGCGGACTGTGATGGCCAAGCGGGTCTGCAAGAACTGGCGGGTAACGCGACTATGATGTT
CTACATGACAGATGAAGGCCAAGAAGGTCGTAACGCATTCAACGAGAAACGTCGCCCAGA
CTTCGACAAGTTCCCTCGTAACCCATAATCCGTATAGAAGAGGAGCCTTTGTGCTCCTCT
GTTTCGTTTTTCGTCCTGAGCGTCTCGCCCTCTGGGAGACTAGCGAGTTCTCTCGTTAAA
AAGCTCAGAATATACGGCATTACATAGGATTCGAATTATGCGTAAAGCGAAGATTTACCG
TTACTGTCTACCAATGGACAGTGGCGTAATACTACGTGATAACAAGCTGACGGAACGTAA
AGGTTATATCCTTGAATTAACGGACGGTGACAAGGTTGGTCGCGGTGAAGTTGCCCCTTT
GGTTGGCTTCAGCCTAGAAGGCACTGAAGAAGCGGGCATTCAGCTGCAAGCACAAGCAGA
GCGCTGGGTGGCAAACCTGCCTTTAGATTACAACCACATGTACCCATCGGTTGCATTTGG
TCTGTCTATGGCTCAGCTGGAACTTGAAGGCGGTTTACCTGCGCAAGGTAAGTACCAAGT
CGCCCCTCTGTGTAACGGTGATCCAGACGATCTGATCCCGAAACTGAACGAAATGGAAGG
CGAAAAAGTCGCGAAAGTAAAAGTGGGTTTGTACGAACCTATTCGTGACGGCATGCTAGT
GAACTTGTTCCTTGAGTCGATTCCACAGCTGACGCTTCGTCTTGATGCTAACCGTGCTTG
GACGCCAGAAAAAGCCCAGCAGTTTGCTAAGTACATTGCACCATCACTACGCCAGCGTAT
TACCTTCTTGGAAGAGCCATGTCGCTCCCCGGGTGATAGCCTGTCTTTCGCTATCAATAC
AGGTATCGCTATCGCGTGGGATGAAACACTGCAAGATGCTGTTCGCCGTGAAGACTTCAG
CTTAGAAGATCTTACGGGTGTGAAAACCATTATTATCAAGCCAACGCTGATCGGCTCAGT
TGATTTCTGTATTGAGCTGATTGAAAAGGCGAAGACATTAGGTATTAAAGCCGTAATCAG
TTCAAGCATTGAATCAAGCCTTGGCCTGAACCAACTTGCTCGCTTAGCACAATGGCAACT
ACCTAATGAGATCCCAGGTCTGGATACCATTGGTTTGTTCAAAGCGCAGCTAGAGCAAGG
TTGGCCGAAGTGTGAACTTCCAGTTCTTCCGCTATCTGAGCAGGAGTTAGTGTGGCATTC
AGCGTAGATACTATTGCGATTGCACCATGGAAATACTGGGCTCAAGTGAGCCCTTTTTCT
ATTGGGCTTGAGACAACAAAAGAACAAGTTAACTGGCAGCAATTGACTGCTCGTGTCGAC
TTGTACGCTCGCTACCTTCAACAACAGGGTGTCGCGAGTGGAGATGTGGTGACGCTAGTC
GGTAAGAACCAAGTTGAAACCCTGTGGTTTTATCTTGCTGCTCAGCAGATAGGCGCAATT
GCGGCGTTGACCATGCCGCAGCCTTTTGAGGCACTTGCGGGTAAGTTAACGACGCTATAT
AAGCCAACTCAACAACGTTTTGTGTGGTTTGCTGATGGTGTTGCCGCTAGCTACTCTGAA
CAGCAGTTATCGCAACTAGGTATCATCCAACTTTCGACTCTGGATAGCGAATCGCAATGT
GATGCTGGCACTTCAAATGAAGGCTACGCACATGATGCTTTAGCGTCAATTGTGTTTACC
TCTGGCTCGACGGGCACCCCTAAAGCCGTGGTACATACTCATCGTCAGCACCTTGCTTCT
GCTCAAGGTCTGTTAAGCGAATTCCAATTCAACCATCAAGATACTTGGCTGCTTTCCTTG
CCGCTTTACCACGTGTCAGGCTTGGCGATTGTCTACCGTTGGTTGTTTGCAGGCGCAACG
CTCAAAGTAGGAAACGGAAATCTTGCTGATGATATTCTTGGTGTCTCTCACGCTTCTTTA
GTTGCGACCCAGCTTAAGCGTTTACTGGATGAACAAGTCGAATTGTCTCTCTCGCATGTC
TTACTCGGCGGCAGTCATGTTGCTCATGAGTTGGCACTGCGAGCAACACAGCAAGGCATT
GAAACTTGGCTAGGCTATGGCATGACAGAAGCGGCCTCTACCGTAACTGCGAAGCAAATT
GATAGCATCAGTAACGCGGGCCACCTATTAAAAAACCGCAATATTAAGCTGATGGAACAA
CGTATTTATATCGGCGGGCAAACGCTAGCAGCAGGCTATTTCAAGCAAGGGGCTGTGACT
TCGCTCTTGAATGAAGATGGTTGGTTTGACAGTAAAGATCTCGGAGAGTGGCAAGGCGAC
GAACTCAAGATCATTGGTCGAGCAGATAACCAATTTATCTCTGGCGGTGAGAATGTTCAC
TGTGAAGAAATTGAAGCGATACTGAACCAAATCGAGAGTATTTCGCAAAGCATTGTTGTG
CCAGTAGAAGATGTTGAATTTGGACACCGACCAGTAGCTGTGATTCAGACAGAGTCGTTA
CTGGACAAAGCTCAATACGAGCAACATCTGAAAACTAAGCTAGAAAAATTCAAATGGCCA
GTAGCGTATTACGCAATGCCTCAAACCCTGTTGGGTGGGGGAATTAAAATCTCGCGCAAA
GCGGTGAAAGACTGGTTAAAAAATGAAGTGCAAAACGGTGACTAAGCGTTATTGCACTTC
AGGGGGATGTGGTGATGGTGAGTCACCACAATTCTTTAGTTAGCGAGCGCGAGTTTCATC
TGCTCAGCTACCTTATCTACTTTTCCTAGACCGATAATCACTTGTAAGCCGCCTTTACCA
ATCATGACTACGCCGGCAGCACCCAATTGCTTTAACTTAGCTTCGTCAGCTAGGGATGAA
TCTTTTACAGTCAAACGAAGTCGAGTAATACAGTTATCCACTTCTAAGATGTTGTCTGCA
CCGCCAATTGCTGCGATGTAGTCTTTGGCTAGCTCGCCAATATTCTCGGTGACTTCTTTT
TCCATGTCCTCACCACGACCCGGCGTACGCAAGTTGAACTTGATGATCGCGAAGCGGAAT
ACGCTGTAGTAAATCGCAAAGAAGACTAAGCCTTGTGGGATCAGCATGTACCATTTGGTT
GCCAGTGGGTTTTGGCTTGACAGCACGAAGTCAACGAAACCAGCTGAGAAACCAAAGCCC
GCCATCCACTGCATGCTTGCTGCAATGTACATTGAGATACCTGTCAGCACAGCGTGAATC
AGGTACAGCACTGGCGCTAGGAACATAAAGCTGAATTCTAGAGGCTCTGTAATACCAGTG
AAGAAAGACGCCATTGCCGCAGCCAACATGATTGAGAACACTTTGGTTTTGTTTTGCTTA
TCAGCGCAGTGATAAATCGCAAGAGCAGCGCCCGGTAGACCAAACATCATGATTGGGAAG
AAACCTGCTTGGTACATGCCCGTTTGGCCGACTACAGCTGTGCCGTTAGCAATAGACTGT
GCGCCGCCTAAGAAGTTTGGAATGTCGTTGATGCCAACCACATCAAACCAGAAGACAGGG
TAAAGCGCGTGGTGCATGCCGATAGTTAGCATTAGACGGTTAAAGAAGCCAAATAAACCC
GCGCCAACCGCACCCATGGATTCAAGTTTGGTTCCGAAAATAATTAATGCATCGTAAATC
ACAGGCCATACGTAAAGCAGAACAAAAGCCAGCGCCATACCTGCGATAGAGGTGAGAATA
GGTACTAGGCGTTTGCCGCTAAAGAACGCCAGTGCTTTTGGTAGTTCGACACCTGAGTAA
CGGTTGTAGATTTCAGCGGAGATAATACCCACCAAGATACCGATGAACTGATTGTTGATT
TTGTTGAATGCCGCGGGTACTTCATCCGCAGCTACATCCATCAGCTGTGTGACGGCACCC
GGCGCCAGTAGCGTCGTCAGTACCATAAAGCAGATAAACCCAGAGAGAGCAGCTGAGCCG
TTTTTGTCTTTACTTAGGCCAAAAGCAACACCTACGGCAAATAGTACCGCCATGTTATCG
ATGATTGCGCCGCCTGATTTAATGAGGAATGCCGCTAAGACACTTTCAGAACCCCAGCCG
ACAGGATCAATCCAATAGCCTATCCCCATCAAGATGGCCGCAGCAGGTAAGGTTGCTACG
GGGACCATCAATGCTTTACCGACTTTTTGCATGTAGCCGAGAATATTCATGTACACCCCT
ATTAATCATTTTGTTTTATGAATATTTTTAATGCTCCAGTGCGGTCACTAGCTATTGCCT
GACCATATGAGCTCTCATAACTGCTATTTGAAACTTATTTTTTAATGCAAACAAACGAAA
TGAACAGTAGTATGAATTAAAATATTTAATCCATGGGTGGTGTATGGCGAATCAACAACT
TCTGCTTAGAAATCTGCATACATTTAATGTGGCGGCAAAAACATTAAGTTTTACTTTGAC
GGCAAAAGAGTTGTTTTTGACTCAAGGAGCTGTAAGTCATCGGATTAAAACGTTAGAGAA
AGAATTAGGCTTTAGCTTGTTTGCCCGTGGCACGCGTAAGTTGGAGTTGACGGAAGAGGG
ACACCGTTTTCATGCAACGTTGTCACAATCGCTTAATGCTATTTTCAGTGAAATCGAAGA
GATCACCACTTCAGATTTACAGGGGGAAATCACGCTCGCGACTTCACCTGGCTTTGCTAC
TGGTTGGCTAGTGCCAAAGCTTGCGGACTTTCATGCGAAATATCCGGGTTTTAACGTGAG
GTTACTGGTGTCCGATGAGCCAAAAGATCTGCATTTACACGATATTGATGTTGCCATTTA
CTATGGTGTGGATGATATGAAAGATACCCATCGCATCCGTCTGTTTGGCGAGAAGTACAT
ACCTATTTGTACACCTGAGTATGCTAAACGGCTTAAGTTATTTGAAGATGGGTTGGAGAG
TCTGACGCGGATTAACTTTATTCATTCTATCGGTTCGGATGTTTGGGAGCGTTGGAGTAG
AGAACACAAGGTTGATATCGATATTTATCGTCATCATTACACCGTTAGCCAACTCGGATT
TGAATTGGTTGCGGCAAAATCCTCTGTCGGTGTTGCTATGGGACGATACCAGTTCGTGAA
GGAAGACATAGAGAGTGGGAAGCTGGTTGCACCGTATCCAACAATGTCGACGCCGCAGTG
CTATGACATGCTGTGTATTGAAGGTGCCCAAAATCGCCCTAAAGTACGTACCTTTATGCG
CTGGTTAGAAAGTCAGTTGAGATAAAGTTAATGAAGGGAGGTCTGCGATAACATAGTCAA
TTTTGCTATGTGTTAGTCAGAAAGGGAATTTCGCATCCTTATAACTCTGAATCATAATCA
TGCTCAAAGATTAGGAAATAAAGCATAAGGTTCAGGATGATCAAGTTAGTGTTAGCGGCA
GCGGTGTTGCTACAAATTGGCGTAGCCATGAGTACGGAGGGTTTGACGCGCTCATTGGCT
GAGTTAACTGCTTTTCTGGTCGCGATCGCCTTAGTATTGGTACACAAAAGCCAAAGCACA
CGAAAAGTCGAGCCAACCCAGCCTCAGAAAATCAATCAAGGTTTAGTTGAGAAGTAACCA
GCCTAAAGACGTAGTTGAAATCAGTACCCACAATGTGACGCCAAACAACAATGGTTTAGC
GCCTGCCGACTTCAGCTTCGATACTGAAATGCTGCAACCAATCAAGAACAGACACACCAC
AAGCGCTTGCTTAGCAATAGCAAAGATGCCTTGATACACCACTTCAAATTGCGGGAAGAA
GTCGCTGAATGCAATTGCTGCGCAGTACCAGAAAATGAAGTAGGGAATCACTAACTTACT
CTTGCCTTCCTCTCCGTTTCCACGGGAAAAAATCACAGCACTCACTAGCGCGACAGGAAT
GATCCACAATGCGCGAGCAAGCTTCAGTGTTGTTGCGGTAGTCAATGCTTCTTCACCGTA
AGCAGATGCAGCACCCACAACGGAAGAGGTATCGTGAATTGCAATCGCAGCCCACGTTCC
GAACGTATGCTGATCCAAGCCAATAGCGTGACCAATTACAGGGAAGATGAACAGCGCAAG
TGAGTTCAGAACGAAAACCGTTGCAAGTGCGAGACCGATTTGTTCGTCTTTGGCTTTGAT
CGCTGGAGCGACCGCAGCAATTGCGCTACCACCACAAATGGCAGTACCAGAAGCAATCAA
ATACGCCGTTGTGCGTTCAAGTTTTATTGCCTTGGCGATCATCATGCCGATCACAAGAGT
GCCAAGGATGGTCGCGATGATCAGACCTATGCCATCAGAAGTGACCGCGAGTGCTTGGTC
AAAGTGAATCCCGAAGCCCAAACCAATAATGGAATAAGAAAGCAGCTTCTTGGTAAATGA
AGCAATAGGAAGCTCTGTCGGTACTAGGCTAAAACTTGCCAAAAGAAAACCGATCACAAG
CGCGATAGGAGAGGACACAAAAGGGGTTAAACAAAACAGCAGTGCCAATCCAAAGGGGAT
ATTCTTTGTATTCAAGGGTGTCGTTCGTTGTTATGAGTTAAAGCGTGGAGTATACAGTAA
CGCTTTTGGTCAGAAAGTCTTAATGAATTGAACATGCGTTCAGTAAAACTAAACGCATGT
TCAACATTCTCAAATTAACTGGTTTGAGTTTAGCGCCAGTCGCCACGCAGTGCTTTTACT
TTTTCAAACATCACTTGTGAGGTTGCTTGCTTTGGATCGACAGGCGTTCCAGCTTCAATT
TCTAGTTTAGACCAGAAGCGAGTTGGTAACCCTTTACAAGCACGCCCTTTTGCTCGGCTG
AAATAGCTGCCCCACAAGCCTTTTAGGGCGATTGGAATCACTGGAACAGGGCTGCGACGA
AGTATGATGTCGATACCACGCATAAACTCGTTCATTTCACCATCTGACGTTAAACGCCCT
TCTGGGAAGATGCACACGATATGGCCTTCACTCAGTGCTTTTTCAACATCATTAAATGCA
CGACGAATAGACGTTCGATTACTTGCTGAAATAGGGATTACTCCAGCTCGACGAAGGAAA
CGGCGCAAAGGAGGGAGGTTTGCGTAGTCTTCTTCCATCACAAATCGAATCAGGCGAGGA
CAGACCGCACTTAACAGTAGTGAGTCCATATAGCTGACATGGTTGCAGACGATCAACGCA
CCACCGTGTTCTGGAAGGTGATGTAGGTTCTTATGTTTGACACGGTAAATGGTGTGAGTG
ACCACCCACATCGCAAAGCGCACCACAAAGATAGGGATCTGCAGGAAGATGTATGCGGCA
ACCAAGAAGTTCAGGATAGCCAAAAGAGCGAACAGTTGAGGGATGCTCATCTCAAGCACA
CTCAAACAAACAATGCCTAATACAGCGCTGCCTACCATGAACAGAGAGTTAAAGATGTTC
AAGCCAGCAATCACTTGTGCACGTTCCGTTTCTTTCGCTCTGTGTTGCATTAAGGCGTAA
AGGGGAACGATAAACAAACCACCCGAAATACCAATCATCAATAGATAGAAGAACAGTGGC
CAGAAAGCGTCATAGCTGACGAATTCTGCGAATGTATGGAATCGAGGTAAGTCCGTTGGA
ATCGATGTCGCCATCAAGAAGCCGAAAATGGTTATCCCTAAAGCGCCAATCGGTACGATA
CCCACTTCAATGCGATGATTGGACAGCCAGTTACATGCCATTGAGCCAACCGCAATCCCC
ACAGAGAAGAGCGCTAATAGGAAGGAAACTGCGCTTTCAGTGCCATTCAAATACACCTTA
GTGAAGTTCGGGAACTGAGTCAGGTATGCTGCACCCAAGAACCAGAACCAACTGATTGCC
ATGATGCATTGGAAAACGATGCGGTCAGACTTGGCAATAGAAAGTGTGTGTTTGGTTTGC
TTGTAAGGCTGCCATTTGAATTGAATGTCCGGTGCGCTTGCTGATGCAAATGGAATAAAA
CGACTCGACAAGTAACCAAGAACAGCAAAGATAACGACACAGAAGGCAGCAAGATATTTC
GCATTGTCGGCCGAAGCAATAAGCCCCGCGCCAAGCGTACCGACCAGAATTGCAATAAAA
GTACCGGCTTCGACCAATGCGTTGCCAGGAACCAACTCTTTTTCATTGAGTTGTTGAGGA
AGTAGAGCGTATTTGACGGGACCAAAGAATGCGGATTGCGTTCCCATCAAGAAAAGCAGC
AAGAGCAACACGCCGTAGCTTTCGGTGATAAAGCCAATCGCCCCTAAAAGCATGATGCCG
ATTTCGAAAAGCTTTACCTTACGAATAAACCAAGACTTCTCGTATTTATCAGCTAATACG
CCCGCAGACGCCGAGAACAAGAAGAAAGGCAGAATAAATAAACCAGCAGCCAAGTTAATA
AACAGGTTACTAGAGATCGGTAATGCGCTGGACCCAGCAAAGGCCACAAACAGCAGCAGT
ACGTTTTTGAATATGTTGTCGTTGAAAGCTCCGAAAAACTGGGTGACAAAATAGGGGAGG
AACTTTCGCTGCCTAAGCAAAGACGACTGGCTGTCTGATGACATGAATAGTCCTTTATTA
CCAGCTGATCAGATAGTTTGAAATCAGGTTATCAATAAGCTCTTTACCATCAATAGGTTC
ACTAGAGAAAAACTTATCATCAACGCTAAGAAGCGTGATTCCATGTACACCTGACCACAA
TACGCGACTCGCTTGAAGTACTTCAGATTCAGTACGGTGCGGTGCGATTTGAGCAAGTAA
GGATTCTAGCATGCCAGTCATACCGTCGATGCGTTTTGCGTGCCACTCTGGTAGCTCGGC
ACCATTCATGTTGTGCTCGAACACAAGTTGCCAGCGGTATGGGTGCTTTTGCGCGAAGTC
GTGGTAGCAGTATGCCAGTTCAAAAAGTGATTGATGAGCATCCTTACTGTTTTTCGTCGC
GGCTACGGCTTCTTGTTGCAACTCATCCAATGTCTGTGCAACGGCATGTAAAAGCAGTAG
GTTGTAGTTACCAAAGATATTCACGAGGGTACTTGGCACGTAACCTATCATGTTAGCGAT
CTTGCGAAGGCTAAGGTCGTGGTAAGAGTTTTCGTCTAAAAAGTCTTTGACTGTGGAAAG
AGTCAAGTTGACCAACTCTTCTCTGGTGTGATCGTTTCTGCGCGCCATAATTTAAAACTA
CTTATTGAACAACGTTCAATATGATAGTCAGCTACCGATTGACCGTCAATAACGCAAACA
AGTCATAAACCTATTGCTTGGCAATATTCTGATACATGTCTTCTATTGTGGAATGTTTCA
TTGTTGAATCTGACGGAGTATGATGGTCACATCTCATATTTAGCGTGCTACTGATATTGG
ATGCTTGTTCATCTTGTTATCTGGCAGCATGATTAAGTACTTATCGTCAATTTTAAGGAT
AACGATGAAACGTTTATTTTCGATTGTCGCCCTACTGATGTTTACCGTTGCTGTAACGCC
TATCGCGGAAGCGAAGAAGTTTGGTGGTGGTAAGTCGTTCGGTAAGAGCTATAAAACGGC
TCCTGCTCCTAAACAGCAGCAACAAAACACAAACACCATTGGTAAAGAACAAGGTGCTAA
ATCTTCAAGCAAGAAAGGCTTGATGGGCGGCTTACTTGGTGGTCTTCTTGCTGGTGGTCT
ATTGGCAGCATTCTTTGGTGGTGCATTCGAAGGTATCCAGTTTATGGATATCCTGATCAT
TGGTTTGATTGCGTTTGTTATCTTCAAGCTGATGCGCGGCATGCTTGGTGCTAAGCAGGG
CAGTATGAATCAGCATCGTCAGCAGCCAGCATTTGGTGGCAACGCATCTAAGTTCGAGCA
ACCAAACATGCAGAACTTTGAACAACAGCCTAACAACACAAATGCAGGTGGTTTTGGCGG
TTTCGGTGCACAAACTGATATCCCGCATAACTACCCACCGGGTTTTGACCAAGCGGCATT
CATCAACGGCTCTCGCGAGCACTACCGAATCCTGCAAGGCGCGTGGAACCACAACCAACT
TCATACAATTGAAGAGTACGTTTCACCAAGCCTGTTCGAAGATTTGAAAGCAGAACGTGC
GAAGCTAGATGGCGAGCAACATACAGATGTTATGTACGTAGATGCGGAAATTGTTCGTGC
TGACTACGATGCGAACAAAGCACAGCTTAGCCTGCAATTTAGCGGTCGTTACCGTGATGC
AGAAGAAGGTATCGAAGAAGACATCGAAGATATCTGGCACTTAGAACGTGACCTAACGGT
ACCAAACGCACCTTGGTTGATTGTTGGTATTCAAGGTTAATCACCAACAGCGTTCAATTT
AGTCTTAGTAAAATCCCGCTTTCGAGCGGGATTTTTTATGTCTGGAGATCAGGGAGTCTA
AACGTATTGAGACAGTGCGAGTGGATGAAGTCGAACTTAATAGGGTTGTTATGAGACAAC
GATGAATCTCACAGTAGGGAATGGTGAAGATTGAGCTAATAGGCTGATCAATGGCTTGAT
TCCATTAGCAGAGGTAAAGGGACTTAGACTTGGATTCTCCTTCAAGTAGAGGTAGGAAAA
AAGAGCTTAGGAGTCTACTACTTAACGAAAGATCACTAAGAATCATGCTGTGAGTGAGGC
TAGATTTAGCCAGATAGTTAGGTAAATCATTGAAAAACGATAGTTATAGAACGAAAAAAG
CCAGCTCAATGAGCTGGCTTTTTCAATATGGTGGAGGGGGACGGATTCGAACCATCGAAG
GCAGTGCCGGCAGATTTACAGTCTGCTCCCTTTGGCCACTCGGGAACCCCTCCAGGGTAT
TTTTATACTTAAGATTGTTTTCCCAACACATCTCTCAAGTGCGGAGCGCATCATAGCAAA
CTCGCTCAGGCTGTAAAGCGTTTTTCTTACGTTTTTACGTTGAATGCTGCCTTTTTGGGC
AAAGATGGTAGAAAGTCAGCGTTTTGTATGTCGTTTATACAAAAGAGAAACTGACTTTTT
ACTTGAATTTACACTACTTGACGTTAGGCGTCGTATCAACTGATAAACTGTATTCAGTTT
AATGACATAAGTTTATCTGATTAGTAGTCAAAATTATGAGTATGAGAGCCACTTTATCTG
TTTTAACGCTTTCTATTTTAATGGCATCACCAGCCGCTTTTGCAGCCAAACGTGGTCCAT
CAACAGTTACGGTGGTAACTGAGCAAGTAGAGACGCATCAAATCAACCAGTCTTTGTCAC
TGATCGGCAAGCTTGAAGCTGCCCAATCGGTTGTTGTTGCTTCTGAGGTTGCTGGCAAGG
TGAAAGAGATCGCCGTAAAAGCCAACCAAAACGTTCAACAAGACCAACTTCTTATTCTAT
TAAATGACGATAAAGCGCAAGCGGCATTAGTAGAAGCAAAAGCTTACCTAAAAGATGAGC
AACGTAAGTTAAAAGAGTTTCAGCGTTTGGTTAAACGTAATGCCATCACTCAAACAGAAA
TCGATGCACAAAAAGCGAGCGTAGAGATTGCCGAAGCACGTCTTGATGCATCAAAAGCCA
ACTTAGCGGACCTAAATATCAGTGCACCTTTTGCCGGCACCGTTGGTTTCATCGATTTCA
GCCGAGGAAAAATGGTGAGTGCAGGTTCTGAACTGCTGACTCTGGATGACCTTTCTGTCA
TGGAGTTGGATCTGCAAGTACCAGAGCGTTACCTGTCGATGCTGTCTGTCGGTATGGAAG
TTCACGCGACGACCAGTGCTTGGAACGGTGTTGATTTCGTTGGAAAAGTAACCGGTATCG
ATACTCGCATCAGTGCAGAGACTTTGAATCTACGTATTCGTATTGAATTCGACAATCCAG
AAAACCATCTCAAGCCGGGTATGCTTATGAATGCGTCTTTGGCATTCCCTGCAATTGAAG
CGCCAATTATCCCAGTTCAAGCGCTGGAATACTCAGGTACTAAGCGTTTCGTGTACGTTA
TTGATGAAGACAACAAAGCTAAGCGTCAAGAAGTGTTCTTGGGTGCTCGTGTTGATAATG
AAGTAGTGATTGAATCTGGCGTAGAGATCGGTGACAAGATCGTCGTGCAAGGCATTGTGA
ACATGCGTGATGGTGTTGAAGTCAAAGAGATCGTCGCTCCAGGAAAAGCGAAAACCGCTA
AGGCAAGTGGTGAGCAGGGCACGCAAGACGAAGCGGCTAAGGAAGCGAACTAATGTTACT
TTCTGACGTTTCCGTAAAGCGCCCCGTTGCGGCGTTGGTATTAAGCATGCTGCTGTGTGT
ATTCGGCTTTGTGTCGTTTACAAAACTAGCAGTGCGCGAAATGCCAGACATCGAAAGCCC
AGTTGTATCGATCAGCACTCGTTACGAAGGCGCTTCTGCAACCATCATTGAAAGCCAAAT
AACTTCAGTATTGGAAGACCAACTTTCGGGTATCAGTGGTATTGATGAGATCAGTTCCAC
TACTCGAAACAGTATGTCGCGTATCACCATCACTTTTGAATTGGGTTATGACCTTAATAC
GGGTGTAAGTGATGTTCGTGATGCAGTAGCTCGTGCTCAGCGTTCATTACCGGACGAAGC
TGACGACCCTGTGGTATTCAAAAACAACGGCTCGGGTGAAGCTTCCCTCTATATTAACCT
TAGCTCGTCTGAAATGGACCGAACCCAGCTAACAGACTACGCCGAACGTGTTCTTATGGA
CCGTTTCAGTCTGATCTCTGGTGTAAGTTCTATCGACTTGTCTGGTGGCCTTTACAAAGT
AATGTATGTGAAGCTCAAACCAGACCTGATGGCGGGTCGTTCGGTTACGGCATCAGACAT
TACAGCCGCTCTGCGAAGTGAAAACTTAGAAAGCCCGGGTGGTGAAGTACGTAACGACTC
AACCGTGATGTCGGTTAGAACCGCGCGTACGTACAATACGCCAGAAGACTTCCAATACCT
TGTCGTGAAACGTGCAAGTGATAATACGCCTATCTACCTAAAAGATGTGGCAGATGTGTT
TATCGGCGCAGAAAACGAAAACTCGACCTTTAAGAGTGATGGTGTGGTTAACATCAGCTT
AGGTGTGGTGCCTCAGTCTGATGCAAACCCGTTAGAAGTGGCACAAGCTGTTCGCTCCGA
AGTGGATAAGATTCAGAAGTTCCTGCCTGATGGGACTCGTCTAGCGATCGACTACGATGC
TACCGTTTTTATCGAGCGTTCGATTGATGAAGTATACAGCACCCTCTTTATTACGGGTGG
TCTGGTAATTCTGGTTCTGTACATCTTTATCGGTCAGGCGCGTGCGACCCTGATTCCGGC
GGTGACTGTACCCGTTTCACTGATTTCCTCGTTCATTGCGGCTTACTACTTTGGCTTCTC
TATCAACCTGATTACTTTGATGGCGCTGATCTTGTCTATCGGTCTGGTTGTGGACGATGC
CATCGTAGTAGTAGAGAACATCTTCCACCATATTGAGCGTGGTGAATCACCATTACTGGC
GGCTTATAAAGGTACGCAAGAAGTAGGCTTTGCGGTTATCGCAACAACGCTTGTCCTTGT
GATGGTATTCCTACCGATTTCCTTCATGGATGGCATGGTAGGCTTGCTGTTTACCGAGTT
CTCCGTATTGCTGGCAATGTCAGTGATCTTCTCCTCACTGATCGCTCTTACATTGACTCC
TGTTCTAGGCAGTCAGATTCTAAAAGCGAATGTGAAACCAAACCGATTTAATCGAGCGGT
TGATAAATTGTTCGCCAAGTTAGAATCGGGTTACCGCAAAGCACTGCGCGGCGCGTTGAA
AGTTCGCTGGGCGGCACCTTTGGTTATCGTTGCGTGTATGGGCGGCAGCTATGGTTTGAT
GAATCAAGTACCTGCACAGTTAACTCCGCAAGAAGACCGTGGTGTTATCTTTGCCTTTGT
TCGTGGTGCAGATGCAACGTCATACAACCGTATGTCGGCAAACATGGACATCGTAGAAGA
CCGCTTAATGCCATTGTTGGGGCAAGGCTTTTTGAAGTCGTTCAGTATCCAAACCCCAGC
TTTTGGTGGCCAAGCGGGCGACCAAACGGGCTTCGTTATCATGATTCTAGATGATTGGAA
CGAACGTGACGTTACCGCGCAAGAAGCATTGAATGAAGTGCGTAAGTCACTGGCAGGCAT
TCCTGACGTTCGTGTGTTCCCATTCATGCCAGGCTTCCGTGGTGGATCGAGTGAGCCAGT
TCAGTTTGTGCTTGGTGGATCGGACTATGATGAGCTTTTGGTCTGGGCAGAAATGCTAAA
GAACAAGGCCGAAGAATCACCAATGATGGAAGGCGCGGAGATCGACTACTCCGAGAAAAC
ACCTGAGCTGTTGGTGTCAGTAGACAAGCGCCGTGCAGCTGAACTTGGCGTGAGTGTACA
AGACATCTCTGAAACGCTGGAGATCATGCTTGGCGGTAAGAGTGAAACGACTTACATCGA
CCGTGGTGAAGAATATGACGTTTACCTGCGTGGTGATGAAAACAGCTTCAATAATGCGGC
AGATCTAAGCCAAATTTACTTGCGAACCACAAGTGGTGAGTTGGTGACCTTGGACACAGT
GACCAAGATTGAAGAGGTCGCGGCATCGATTCGTTTGTCTCACTATAACAAGCAAAAGTC
GATCACCATTACGGCGAACTTATCTGAAGGTTATACCTTAGGGGATGCACTCGATTTCCT
AGATCAAGAAGCGATTGATAGCCTACCGGGTGACATTTCAGTGAGCTACTCTGGTGAGTC
GAAAGACTTTAAAGAGAACCAAGCTAGCGTAGCGGTCGTGTTCGCATTGGCTCTTTTGGT
GGCGTACTTAGTACTCGCAGCGCAGTTCGAAAGCTTCGTAAACCCGTTGGTGGTGATGTT
CACCGTACCGATGGGCGTATTTGGTGGCTTCCTCGGTTTGGTTGTGATGAGCCAAGGGAT
GAACATCTACAGCCAGATCGGCATGATCATGTTGATCGGTATGGTAACCAAGAACGGTAT
CTTGATCGTTGAGTTTGCTAACCAGCTACGTGACCGTGGTATCGAGTTTGAAAAAGCGAT
CACAGATGCGGCAGCACGTCGTCTCCGTCCAATCATGATGACGGCATTCACGACGCTTGC
TGGTGCGATTCCGCTGATCATGTCAACAGGTGCAGGTTACGAAAGCCGCGTGGCAGTAGG
TACGGTCATCTTCTTCGGTATGGGCTTTGCGACATTAGTTACACTATTCGTTATCCCTGC
TATGTACCGATTGATTTCAGCGAAGACGCGTTCACCTGGCCATGTTGAAGCTGAGCTGAA
TAAAGCGCTTAGCCATGACACTAAGGGACGTATCGCACACCCTTAATCGAACTCTAAAAC
ACAAAAGCCGAGGCAATGACCTCGGCTTTTCTTTGTCTTCAATTCTGGGTTTTTAAAGCC
AGCTTGGATGCGTTCGATTAGAAGCGTTTACCCAAGCTCACTTGCACGCCTTCGTAACTG
TCGTAGAAGTCATCAAAACCCATGTCTGCAACGTTGTAAATGTATTCAGCACGTAGCCAG
ATATCTTTACTCATATCCCAATGGACACCTGCGCCGATGTTGAATAGTGCGCCAGAATCG
TCTGTGACTTTTTGCTCATTCGGTACGTACATTTCAGCTTGAGTGCCAAGCGCAGTTACG
CGGCCAAATAGTGACAGTGGCGTATCGCCTAAGTTATCACTGGTTACAACCGCAGACATA
CCAGCTTGGTAATAATGAAGGTCTAAGTCAGTTTTTAGAGCATTATTCTTAAGTTCATTT
TGTGAATAACGCAGTACCCCTTCAAATGCGAGGTATTGGTTTACATGGTAACCCCAGCCA
ACCGTAATGTGAGGTGTCGACCAGCCACTGTCGCGATCAGAACCAAAATTCGGAGTGTCA
AAGCCCACATTACCTGTACCTAGGTATAAATAAGATTGGTGGGTTTGCTCTTGAGCGGCG
AAAGTTGGCAGACTCATGGTCAATGCAGATAATAATAGGATGGCGTTTTTCATAACTTGG
CGATAACCTTTGTGAAAGACCGTTTTTAGAATTAGTATTAATTTAATCAATAAGATAACT
GGCAGTTATCATATCAGTCTTTTGGGTGAGTGCGTGGTTTTAGAGGGAAATTTGTTGTAA
TGGCGCAAATTTTAGACTCATCAGGCTCACTCATTTCTATGCTATGAACTGCGAGATAAA
TAAAAGGAAAGTAAAGTGGCTGAATTCAAATACAAAAATCTATCCCAAGAAGAGCAAGAC
AAACTGGACGCAGCGACGTTTCGCCGTCTATTAGCGCATTTGGATGCAAACAAAGACGTG
CAAAACATCGATCTAATGATCCTTGCTGGTTTCTGTCGTAACTGTTTCAGCAAATGGTAC
AAGGCAGAAGCGGAAGACCTTGGTGTGGATATCGACATCGATGATGCTCGTGAGCGTGTT
TACGGCATGACTTACGATGAGTGGAAACAAAACCACCAACCAAAAGCGACGCCTGAACAG
CTGGCAGCATTTGAAGCGCGTCAGAAAAAGTAACTCTCCTGTATTAAGCAGATAAAAAAA
CAGCCCGCTGATTGAGCAGGCTGTTTTTTAATAAAGTCTCTGTCTTACTCGGTGATTGGG
CCGCAACATGCTGGCTCAACACAACCTTTTGCTTGGATGATTTCAAGCTGTGCTAGGTAA
GGTTGAATATCACCGATGTTTTCTTTTACCCACTCAGTGTTGTAGTAAGTATCTAGGTAA
CGTTCACCTGAATCACAAAGCAGTGTCACGATAGAGCCAGTCTCACCACGTTGCTTCATT
TCACACGCAAGCTGAAGTACGCCGTATAGGTTAGTACCTGTCGATGCGCCAACTTTACGA
CCAATCAAACCAGACAACCAATGCGCTGTTGCAACACTCGCTGCATCAGGGATCTTGCGC
ATTTCGTCTACGACACCAGCGATGAAGCTTGGCTCAACACGTGGACGACCGATGCCTTCG
ATCTTGCTGCCGTTTTCGCCCTTGATATCTGCATTGCCAGATTGGAAGTAGTCGTAAAAT
ACTGAGTTGTCAGGATCAACCACACACAGTTTTGTGTCGTATTTTTGGTAACGGATAAAG
CGACCAATCGTTGCAGATGTACCGCCAGTACCTGGGCTCATCACAACCCAACTTGGGATT
GGGTGATCTTCTAGCTCCATTTGGCTAAAGATAGAGTTCGCAATGTTGTTGTTACCACGC
CAGTCTGTTGCGCGCTCTGCGTAAGTAAATTGGTCCATGTAGTGACCGTTTAGCTCTTTC
GCTAGGCGACGAGACTCGTCATAAATTTGGTCTGAACGGTCAACAAGGTGCGCTTTACCG
CCGTAGAATTCGATTTGTTCAATTTTCTTGCGTGCTGTGGTTTTTGGCATTACTGCGATA
AACGGTAAGCCAAGTAGACGCGCGAAGTACGCTTCAGAAACCGCTGTACTGCCTGATGAT
GCTTCGATCACCGTGGTTTCTGGACCAACCCAACCATTACAAATCGCGTAAAGGAAAAGC
GAACGTGCTAAACGGTGCTTCAATGAGCCCGTTGGATGCGTGCTTTCATCTTTTAGGTAG
ATGTCGATGCCTTCCAAAGAAGGTAGGTCTAATTTGAATAGGTGAGTATCTGCTGAACGT
TGAAAGTCTGCTTCGATTTTGCGTACAGCATTGTTGATCCAGTTGTGGTCAGTACACATA
ACGTGACTCCTCGAAAATCTGTAGGGTAGTTGTTTTTGTCTATAGGGATAATCTACCTAT
AACCTTAGAGAAAAACTTTGCTATTATTGTTCTGTTATTCATCAATGGTAGAAAAATTTT
CTCTAAATTAGGAAGATTCTAGGAATGAGCTTAGATAAAATCGACAGGCAGTTACTTTCT
TTCCTCCAAAACGACGGAACCTTGTCTCTAAATGACTTGGCCGAGAAAGTGAATCTGACC
ACCACACCTTGCTGGAAGCGTTTAAAAAAGCTGGAAGATGAAGGCTATATCGAAAAGCGC
GTGGCGTTGTTGAGCGCAGAAAAGCTCGATTTGTCGTTTATTGCGTTTGTACAACTCAAG
ACCAGTGACCATTCAGAAGGTTGGTATCACCACTTTGTGACCACGGTAAGTGATTTTCCT
GAAGTGATGGAGTTCTATCGCATGGCGGGGGAGTACGACTACATGATGAAGGTTGTGGTC
AAAGACATGAAGTGCTTTGACGAGTTCTACAAGCGATTGGTGAATAGTGTAAGAGGGCTA
TCCAACGTTACTTCAACCTTTGCGATGGAGCCAATCAAGTATACGACGGAGTTGCCTATT
TACGGTGTCTAAATTCCTACCTAAATAAGATATGAAGTCACTCTGTTGACTTCATATTTC
CTCAATATCGACACCACACGCGAGCTAAAGTGTGATCGACTGTTTATATTTCAATCTATT
GAAAACCCTAATTTAATCATCGCTAATTTAATAAGAAGTCGGATCGTAAACGGTTGTTCG
TCGCATTAGCGAGCTTGTTTTAGAAAATTGACAGCATTTTATTGATTTAGCGAATGGTAA
TGTAATTTATCGATAATCTTATTAATCAAAAAAGGGGCTGGCGGTGAATAAAACATCGTA
TTATTATCGCCGCCACTTATAAGATGTAAGAAATTATTACAAAAAATGAAAAGATATTAT
TTTCTCCTTTTGCTTGCTGCAGTAATCGCTGGCTGCGGTGGTGGGGGCGGTGATTCCAAG
CCGCGTAATTCGGGTTCTTCAACTCAAACAACAAAACAAAGTCGACCTCAACTTAAAGTC
GAAGACGCAATACTCACATTTGATGGCATTGGAAGTGTCGCAAATACGACAATGAGTAAC
GTACAAGGCACGATCACATACCAAGTTTTATCTTCAACTCCTTCTGATGTGGTTCAAATC
GACGATGGTCAGTTACAAATCCTTCGTCCAGGTACGGCCTCAATTAAAGTGACGGACAGC
AGTCCGACTTATGAAACGTCAGAGGCAACGTTTACGATTACCGTAGACAAAGGCACCAAT
GCCGATCTGGCTGCAAACGATGTCAGTCTTAATGCGTCGGAAACTGAAGGGCAATCTTTG
GTTGTACGAGGACAAAAAGGCTCTCTGAGCTATACCGTAGAAAGTGGATCCGAACACTTG
ATTCAGATTAATACTGATGGTCGAGTGTTCGCCATTGGGAAATCTGGAACGGCACAAGTA
CGTGTTCATGACTCGGGCGACGATTATTACCAAGCTCGCGATTTACTCGTCAATATTCAC
CTTTATCAAGTTGGTGCTGAGCAACTGCAATTTGCTCCTTTAACGGGTGAGTTTCGCGAA
GGTCTGACGTTGACACCAGTGAGACTGGATAGTACAGATACCAAAAGCATTCGCTACGAG
ATCATCAATAGCACCCCTGATGACAAAGTCGCTGATGTATTGAATCCAGATACCGGTTTA
CTTTTGATTCATAACACTGGGCAAGTAACGGTTGAAGCAACGGCAACGTACAGTGAAGGT
TTTGTTGAGCAGACGCAAACTGCTCGATTTAACGTTGCAATTGACAAGGGAACGCGACAA
AACATCAGTGCTTCAAACATCTCGGCAAGTTATCAAGCGCTTGCTCCGTTGTACCCACAA
GTTAAGGGAGCGCTGGGAGATTATCATTTTGATGTGGTATCAGGCCAAGACGTGGTGCGT
GTTTCTGACGACGGCAACGCTCTGTTGATTCAAGGTGTTGGTCGTGCTGAGGTTGATGTG
ATTGAGGGCGATTTGCGTAATTTCCCTTCTACGAAAGCGCGTTTTAATATCGATATTTCT
CCGGCAGCACACCCCGTTATCAAAGACATTGATATGTCCTTTACCTATCAGAAAGGTCTA
TCGATTCCGCTCGCGTTTGCAGGGCAAAAGGGCGATGTCAAGCTGATTGGGGATTTACCG
GACGGGCTAAGAATGTCCTCGGGTAAGTTGTATCTCGAAACGGCGGGTAACTACACGTTA
ACGTTCGAAGATGATGGCGGAGAGTTCTATCAGCCAATTCAGTTCAAAGTGAGCGTTGAT
ATTGCTAAAGCGCAAGGGCAGTCGCTTGCGACTCGTGATTATGAAGAGGTTTACAGTAAG
GATCACCAATTCAATCTGCTAAAAGATTTTGACGAGCTTAGCTCCGGTGATGTGATTGAG
ATGACCGACAATACACACCCAGACGTAGCAAACATGATTGCTAATGGGATCGTGCATGTC
TACAAAGCGGGTAAAACCACGCTGACTTTGCGTCGTAAGGAAAGCGACAATTACAGTGCA
GGTCCTGAGCATAAAGTGACTTTCAATATCTTGAGTGCGCCGAGCCGCATTCAAATTTCA
TCAGATGTTGAAGATAATTGGAATGCGCTCAAACCTTTGGCAAGCAAACCGACTATCAGC
GGGACGGTTGGGCAGGTGACTTACCAATTTGCAGATGGCTCACCGACCGATGTGGTGTCT
CTAGATAGCAACACAGGGGAAATGCGTGTTCTTAATGCTGGCAGCACACGTATTGTGGTT
TCTGACTCTGGTGATGATAAGTTCACGCCGGGTCAAGCAAGCTTCAATGTAACCATCAAG
CCAATTGAAAATCGAGCGACGGTCCAATATCCAAGTGCAACCTTTGGTTTAGATAAAACG
CTAACGCCAGTAGTCACAGACAGCGATACCATCGCCTCTTACCGTCTGATTAACCAAGCG
TCACCAACGGTAAAAATGGCATCGTCTGATACGGGGCTATTAAATGTGCTGCATGCTGGT
GATTACTCGTTGGAAGTCACGTTAACAAGCCGCAACTATCTAACGAAGACGATCGCCATT
AATGGCTCGATTGCAAAAGCGGAACATCCGGGATTAAGCGCAACTCGTCAAACAGTGACA
TTTGAACCGTTTAAGCGTGTGGAGTTAGAGATTGGCACGGCGATTGGCACGCGTAGCTAT
GAGTTTGCTAACTCAGTTAGTGAGGAAATAGCGACTCTGGATCGTGCGAATGGAAGCATC
ACCCTCACAGGTTATGAGTTTGGACACTCGGTTCAACTGAACGTTTCTGAGGCGGAAACG
CGAGACTATAAAGCGCTGGACAGTACATTGGTGACGGTTTTTCTTGATCTTGCCGAATCT
GGTGACGCCGATAAATATACTCAACTGGATAGCGAACAAACGGTAGTGATTAGCACGTTA
AGTGGTCCTGAGTTTGCCAATCTTCAAGAGAGTGAGTTTGGTGTCATGGGCGCTAGAAGT
GTACGAGAGCCGACAGACAAAGAGCTCGCGCTGTATGGCAAAGGCAAAGTGGTGTTTTTA
AACATGAAGCCAGTTGGCAATGATGATCCGACTAAAACTCGTGGTCTATGGATGCACGTT
GCTCGTTTCGATGGTTGTCGTTCGCAACTCAGTGAAAATGACACGAAACCTTTCCTTGCT
GTCGATTATTCAGATGCGGGATATTGCGAAAACGGTAGTAGTATTCGAATGACGCGTTTT
CTGGTGATTGATGACCGACCGTTAGATGCAAATACGGCCTACGAATCGATGAGCCCTTTG
ATTCATTACCGCAAAGGTGCGCGAGAGTTCTTGGCAAGTGATGCGGGGGGCTTCTATGCT
GAACCGGATACTATTTACGGTGAAGGGAAGTACGGTTACCCGAAATCACTTTATGAGTGG
GCTGTCGTCAGCCTAAACTACCAAAAGAACTAAATACAAAAAGGAGTGCGTCGGCACTCC
TTTTTTTGATTGAACATCGCGATGGTTTATTTGGTAAAGCGCATCACGCCTTCTTGAACT
GCGGTAGCAACAAGGTGGCCTTGCTGGTTGTAGATCTCACCACGAACCAAACCACGCGTA
TTGCTTGCTGTTGGGCTTTCGATGGCATACAGCAACCATTCATCCATCTTAAATGGACGG
TGGAACCAGATAGAGTGGTCGATGGTTGCCACTTGGAAGTTTGGCGTCATCAACGATACT
TCGTGTGGGTGTAATGCGGTGATCAGAAAGCCCCAGTCCGACGCATAAGCGAGTAGGTAT
TGGTGAATCAACTGATTGTCTGGCATTTCACCGTTGGCACGAATCCACAAATATTGTTTC
GCTTCGGTTTTCTTTGGCTTCAGTGGGTTAACGATATTCACCGGACGTGTTTCAATTGGC
TTCTCGCCACAGAACGTTTTGCGTAGTCTCTCTGGCAAAAATTCCGCAATGTGGCTTGCT
AGTTCCGTCTCAGAAGGGAAGTTCTCTGGCCCAGGAATGTCTGGCATGGTGTTTTGGTGA
TCAAACCCCGGAGCGTCACCATGATAAGAAGCGGTCAGGTAGAAAATCGGACGACCGTTC
TGAATTGCCTTCACGCGGCGAGTACTAAAGCTGCGACCATCACGCAGATTCTCTACATCG
TAAATGATCGGCTTTTCAGGATCGCCAGGGTATAGGAAGTAACTGTGGAATGAATGTACG
GTACGTGCGTCTTCTACCGTGTATCGCGCGGCAGATAGCGCTTGTCCAATAACCTGACCA
CCATAAACTTGAGGTAAACCTAGGTTCTCGCTTTGTCCGCGGAACAAGCCTTCTTCTAGT
TTTTCGAGTTGTAGTAGGCTGAGCAATTCTCTTAATGGTTTACTCATGATGTCTCCTCAC
CTTATTTTTATTACTGCTTCAATTATGAAACAAAATCAACTGTTTGGTAATTTCTAACTT
AGTCAAACTATTGTCAAATCGCTAAACGTACAGCAGACAGTTTAATAATCTCCCTCTATA
CTTAGCGCGAAATGATACACCCGTTGAGGAAACTATGAAAAAAACACTACTACTTGTTAC
TTCTTTACTATTCGGTGCTGCACTAGTGGGTTGCCAAACTTCTCAAAACACAGAAATGGA
ATCGGCTGAGGCGTCTATGAAGACTATTACAGGTACAGTGGCTTACCGTGAGCGTATCGC
GCTGCCTCCACACGCAGTAGTAACGGTTGCACTTGAAGACGTTTCTCTGGCGGATGCTCC
AGCTAAAGTTCTTGCTAAACAAACATTCGAAACTGAAGGCAAGCAAGTCCCTTTGGCATT
TGAATTAAGCTACAACAGCAACGACATTAAACCTAACCATCGTTACAGCCTGCGTGCTCG
TATCGAAGTAGATGGTAAGTTGCGTTTTATCAATGATACTAGCATCCCAGTGATTACGGA
CGCAGATCAAACACACGAAGCAAACATTCGTCTAGTTGGCACGCGTTAATTGCTATCGGC
AATGTAAACCAATTAAAAATGGCAGCTTAAGGCTGCCATTTGTATTTTCTGAGTGAGACT
TTTCCGATCTCAGACACTTCAATCCCTTCTGCTTCCAGTTTTTGCTTTTGTCTTTCTAAG
TCTCGACCTTTTAATGAAATCTTGCCTTGACTGTTAATGACTCGAAACCAAGGCAGTTTA
CTGCCCTCCGGCAGATTACCTAGTGCTTTACCTACGTGCCTTGCGTAACCAGGGTAGCCC
GCCATTTTTGCAATTTCACCATAGGTAGAAACTCGCCCTGTGGGAATTTGGTGAATTACA
GCAAAGATTTGCATCAAAAATTGGTCCATACTGAAAGTGTCCACTGTTGTTTACCAAGGA
ATGGTAATACACAAGACTTGTACTTCGCTATCAGTTCTTGCTCCTTAACATCATTTGCCG
CTCGTCCGTACCTACCACTTTTTCTGTGTTCCTTTTTTGAGCTGCAATTGATTACCAGAG
TAAGTTGGAAATACAAAAACAGGCTTATGCTTAGTTTATAAATAGACCCGCTCAACGACT
TTTAATGCCCAGTTTGACATGCCGTTGAGTTACCAAGTTGGTTGGGGAAGCCAGGAGGCG
CTATGATTTTTTCGACACTTCAATTTCTTGTTACGACTCTTCTTGCCGTGGTGTGCGCTC
GTGCCATCAGTTTGAGCGAAGGAGAGATTCCGGTTCTCGCCTTAATGATCCCCGCATTGT
GGATACTGCCACAAGGTGGTCTTGCAGGTCTGATTCTGCTCGGTGCCATGACCGTCTATG
GCGTCACCTTATCGATGCAGCCGATTGCGCTGTCTGTCGGTATCCTGATCCTTTTCCCGT
TACTCATGGTGGTGTTCTCTCGTCGGAGTTCGTTGGGCGTGTTGCTGACTGCGGGCCTGA
TTGTTCTCACGTTACAAGTAGGCATTATGGTCACGCAGGAGGGGGGGAAGCTAGGTGGCT
CTGCTTGGTTAACCGCTGTGCAAACCTTATCGGTGATTGTGATGTGGTGGTCTGCCAATC
ATTGGAAACCATCGGAAAAGCATGCTTGGTGGTCTTTGTTGTTGTTACTGCCTTTATGGC
TGGCGGATTTGCCGTATGCGGTGCTTGTAGCATTAAGTATTACGGGTATTTTGGCGTCGA
TGGAAGCGCTGACTAAGATTAAAAATTCATTGCGCTGGGGTAAATTGCTTTGTTGGACCC
TACCAACTGTTGGCTTTGCTGCTTTGGTCGTTAGCCCCAATATCGAAGTTCCTAACCCTG
TTTTTGTTGTGTGGATATGCTTACTGGGCACCGCTTGGATGACGGACTACATCTTACGTA
GTAGTGATGAGCAAGCCGAGTTATAAAATAGTTGTAGCTGCACTGAGTAAATAGTGACCC
GTGCGGCAGACTATTGATTTGTTTATGAAATAATAGGCCGGATGTTATATGTTCGGCCTT
TCATATTTATTGTGCATTTAATAATAAAAATTCAATCTTAGCCCCTATATAAAGTGGGCC
TTTTTAGAAACGTTAGTCATGGTTAAAGTAGTTCAAAGGCTGTTGGTTTTTGCTTGCTTT
CTATTGAGTCTGAGTCTCAAAGCGGAACCAGAACAAGTCTCTCATTATAAGGTGGCGACA
GAGGCGGATGATGTCGTTACGCGTGTCCTGTTTGATGAGGTGGCAGAGAACTTTGGTGTC
TCAATTCAGTATGTTAATTACTCGAGTTTTGATGCGATCTTAGATTCTGTCGCCCGTGGT
AAAAGTGATTTTGCCGCCAACATCACCTACACCCCAGAAAGGGCGAAGCTGTTTAGCTAC
TCGCATCCTACAAATATTGAATACACCTACCTGTATGGTTTAAGTGATACGATTTTGAGT
GATGCGACCGTCGTTGGCGTCCCACAAGACACCATCTACGAAGCGCTACTTGAACAATAT
TATCCTGAGTTGATTCAGGTGCCTTACCAAGGGCATGAAGAGGCGGTATCGCTGTTACGT
TCTAGACAAGTGGACGGCGTTGTCGATGCCATCAATCAACTCAAACCAATGTTACTTGGA
GGCTTTGATGCCAAGCTGCTTAATGACCATATCTCAATAAAGCCAGTATCGATTGTTAGC
CAAAAGGGAACCCACCTTGAAGAACTGTCTCGATTTGCTGATTTTATCCATAGCGAAGCA
GTGCAGAAGTTACTTCGAGAGAAGGTGGCTTTGTACCAATTTGAGTTGAGACAAACCGCA
TTACGTGAATCAATCAAGCAACTTCCTATCGATTTAGAAAAGCCGTTTACCATAAAGTTT
GAATCGATCTTTCCATATGTGGTGTACAAAGAAGATGGTTCTGTTGAAGGAATGACGGCG
GATATCGTCTTAAAGAGCTGCGAGATTTTGGCGTTGAATTGCCAAGTGATCAGCAAACCA
AACGAGAGCTGGGAATCTATGTATAACCAGTTTATCCAAGGTGAATTCGATATGCTTGCT
CCTTTAACGATTAGCCGCGAGCGACGTACATTTAGCCACTTCCCTCAGCCTCATTACTAC
CCAACCTCCGTCATGGTTAAGCGCCTTGGCTATAAACCAAACGTCTATTCTCATGTCTCT
CAGCTGATTTCCGAGCGTATTGGTGTGGTGAAAGATGACTTCTTCGACCAAATGCTCACG
CAAATGCTGCCATTAAAGGAACTCAATCGTTTTGATTCGCAGCAGTTGATGTTGGATGCC
TTATTGGCGAGAGAGATTGATTACATTGCGATGGATACCGCAATGCTCAATCATTTCTTA
CGTTTGAGTGAGCTAATTCCCATCGAGCAAGACGATGCCATCGGAGAGTTTTACGAATCA
GAACTGTCGGTTGGCTTAGCAACCAGTCAGCGCGGTGAGATTCTCGCCCCTTACTTTAGC
CGTGCGATATCCATGCTGGACTTGGAGAAGATTGTTGCCCATTACGATTTGAGGCCGGAT
TGGCGCACTGCGTTGGAATATGAAGTGCGCTTAGCAACTCAGACACAAGCGGTGTTTATT
TTTGTGTTGGTATTTGCGCTTGGTGTGACGCTTTATCTGTATCGCCAATCGAATACCGAC
AACTTAACCGGATTAAGAAATCGTCGCTCGCTGCAAGTGAAGTATCGACAAGGCGTGCCA
AAAGACTTGGCTATCTTGTACCTCGATATCAATAAGTTTAAGCAAATCAACGATACTTAT
GGGCACAGAGCAGGGGATAAAGTGCTGCAATTGCTTTCGCTAAAGATACATCGCGTTTGG
GCAGGTAGAAGTTATCGTATTGGTGGTGATGAGTTCATCCTGCTGGGTTATCCGACAGAA
ACGCAGTTAACAAGAGCGATTGAAGAGCTAAGCGCCCTTGATGTCAAAGGTGAACATTTT
GGTGATTTGAATCAGGTAACGATTTCTGTCGGCGTGTCGACTAAGCGCGAGCGCAGCGTT
AGCTTAGAGCAAGCATTGCATTTGGCGGATGAGGACATGTACTCAAGTAAGCAAGCCTCT
CGCACAAGCGTTGAGCCAAATCCTTGCATGAGTTGACTTTAAAACGCTGAATTGACCGAG
TTTTGTTCAAACAGAAATGAAATGGACAAAATCGTCGCTTTAGCCCTTGCAATCCGAGAG
GCGATGCTGAATAATCCTCACATCATTTGAGACGCGCTCTCAAAGCAGAATTATGGGGCC
CTGGTCCTCTCGCAACAATAGCTCGTGAACTCGGTCAGGTCCGGAAGGAAGCAGCCGCAG
CGGGTGACTTGTGTGCCGGGATGTGGCTGGGGTCCCACCCTTTAAAAGCCTCGCTTATAC
AGCGAGGCTTTTTCGTTTCTGCGCTGTAACACACTCTCTTATATCTTATCCCATTCTCTC
AACTGGCTATTCGTCTGGCTGGTGGATTCTCATCACTCACAACCAAATTTGTATGCAGTA
TTCAGCCATGTCTCTTGTGGTTTCTCTTTGTTGTTGAATTGAATAAATATGCTATTTGCA
TAACTCGAATGTGATGTATTTCGACTAGCTAAATTTGGTCATTATTTATTAGCAATTTTT
CTATCTTCCCTTGCAAATCTTTTCGGATAGTTTGCATTTTTGTCACGCTTGTTAGCCACT
CTTAATAAAACCATCTTGTAGAAAAATTACACTTTTCGGGAAAAATGAAGTGTTTTTTCA
GTCTAATCGGGGTCTTATTCATGTTTATTTACACTTGATTGATCTTTTGTATGACAAAAT
AAAATCGAGATTGATTGGGGTCAAAGATTCGTCCGCATTCGCTATCTGCCTATCTGAAAG
TTAATTACAAGTATTCATCGGTTCGGGTAGGTTATTTTTACTCGCTGGCATAACACTGAA
TAGATTCTTGATAAATATTCAAAATGAAAATAAACGGTGCGACGGTGACTAGCGAGGCGA
TTTAACTCAATTCTATTCAGCGAATGCTTTTTATCAGTTTGAAATTGTACTGATGTCGCT
TGAATGCTTTTTGGAGACCCCCATGACTAAAAAGTGGTTTACTGAGTCGGTTGAAGAAAC
ACTGACTCAATTTCATGTATCAACTGAGCAAGGTTTGACTTCGGAAGAAGTAGAGCAGCG
TCAGGCTGAACACGGCAAAAACGAGCTACAAGAGCAAGAAGGCAAATCTGCCCTTGAGCT
ATTCCTACACCAATTTAAGAACCCATTGATCTTCATTCTGGGTATTGGTGCGATTGTTTC
CTTCTTTACTGGTCACCTTGTGGATGCGATTGCCATCACGGTGATCATCTTCATCAATGC
CATCATCGCATTTTGGCAAGAGTTTAAAGCTCAGAAGGGCATGGAAGCGCTGCGCGAAAT
GGCAGCGCCAACGGCACAAGTTCGTCGTAATGGCGAATGGATTGATGTGTTGGCACGTGA
CATTGTGCCGGGTGACATTCTAAAGATTAATACGGGCGATATCCTTGCTGCGGACGTGCG
CATCATTGAAGCGAACCGTCTTGCGGTAGATGAAGCCGCGCTTACTGGTGAATCTGAGCC
GGTTGATAAAATCGTTAAGGTGATTGAAGACGAAACCGTCGGTCTTGGTGATCAGCGTAA
TATGGGCTTTATGACCACGATTGTGACCACTGGTACAGGCTTAGGTGTGGTTGTCAGCAC
AGGCATGAAGACCGAAGTTGGCCATATTGCGGACATGATGGCAAACACCGAAGAAACCAA
AACACCAATGCAAGAGCGTATGGATACCATTGCGAAAACCTTGATGGTCGCGGCTTTAGG
TGTGGTGGCTGTGGTTTGTGGTATCGGTCTTTACCACGGTATGCCTTGGCTGGAAATTCT
GAACACGGGTATTTCGTTGTCGGTAGCGGCGATTCCAGAAGGTCTGCCAACAGTTATCTC
AATTGTTTTGACTATGGGCTCAACGCGCATGGTGAAGAACAACGCATTGGCGAAACAGCT
TTCTGCAATTGAGACGCTGGGTTCAACCACGGTTATCTGTTCAGATAAAACGGGTACGCT
GACACAAAACCAAATGCAGGTGATGAAAGCGTACGACGCGAGTGGCCGTTACTGGGAAGT
GTCGGGCAAAGGCTTTAGCCCTGAGGGTGAATTTAAGCCGCTAGGCCACACGGTTGATGC
AAAGCAAAGCCCTGAGATGATGAAAGGCTTAGTGGTTGCGACCCTATGTAATGATGCGGA
ATACATCAAAAATGGCGATAACTCGTCTGTGCGTGGTAACCCAACTGAAGGCGCATTGAT
TGTTGCAGCGGCAAAAGCGGGTCTGGAGCAATCAGACATGCTATCGACAGGCGGTTACTC
TATCGTTGAGAAGTTCCCGTTTGATTCTGCACGTAAGATGGCGTCAGTGATTGTCAAAGG
ACCGGATGGTAAGCACTTCTTGGCGATTAAAGGTGCGCCAGATGTTGTGTTGCGCAATGC
CTCTGGCTTTATGGTCGATGGTGGTGAGCTACCTACAGCGCCAACGATGTCGACAGGTAG
CTTAGCGTTAGCAGCAAGCCCAGCAGAAGAGGTGATTGCGAACTACGAAGCAGCAATTCA
GGACTTTGCAGAGCAAGCGCTTCGTACTTTGGCAGTAGGTTATAAAGAGCTGACAGAAGA
TGATCTTAAGCGTGATCCTGCAGAGCTAGAGAAAGATGTGACCGTGCTTGGTTTGTACGG
AATCATGGACCCTCCACGTCCAGAAGTGCGCGACGCAGTGGAGAGCTGTTACAACGCAGG
CGTTCGCACGGTGATGATCACCGGTGACCACGCACTTACTGCAGCAGCAATTGCACGTGA
AATCGGTATTATCCGCAGTGAAAAAGACTTGGTCATTACGGGCGCACAACTGGATGAAAT
GGATGACGAAGCGCTACGCAAAATCTGTCCTGAAGTTGCCGTCTTTGCTCGTGTAACGCC
AGAACATAAACTGCGCATTGTTCAAGCTCAGCAACACAATAATGAAGTGGCAGCGATGAC
AGGTGACGGCGTGAACGATGCGCCAGCTCTTCGTCGTGCGGACATCGGTGTTGCAATGGG
TATCACAGGTACATCGGTAGCCAAAGATTCGGGCGATTTGATTCTACTGGATGACAACTT
CAGCACGATCGTTAAAGCCGTGCGCCAAGGTCGTCAGATCTTCGATAACTTGCGTAAGTT
CATTCGCCAAGCACTGACGGCAAACGTGGGTGAAGTATCGGTTATCTTGTTCGCCTTCTT
GATGATGGGACCAGAAGCGATTCTGCCACTTACGCCACTGATGATTCTATGGATTAACTT
AGTTTCTGACGGCTTGCCAGCGTTGGCATTAGGTGTAGAACCTGAAGAGAAAGATCTGAT
GGAGCGTAAGCCGCGTAAGCGTAACGAAAGCTTCTTCAGCGACCATTTAGGTACACGTAT
TGTGACACGCGGTTTGGCATTGGGTGGTATGAGCTACTTGGCGTTCAACTGGGCACTGAG
CAGTGGTCAAAGCGCTCAATATGCACAGACAATGGCTTTCGCAATGCTGATTTTTGCTCA
GCTATGGCACTTGTTTGACTCGCGTACGTTTAATTCGCTATACCGCAAGAATCCATTCAC
CAACAAATACCTATTGGGTGCTGTAGCGGTCTCGGCAACGCTGTCCCTTGGCGTGATTTA
CACCGGTCTTGGTCAGCTGATCTTTAACACAGAGGCACTAAGTGCTGGCCACCTATTTGG
TGTGATTCTTGTGTCTTCACTGCCGACATTCATTTTGTCTGGCATTAAAGAGATGACGAA
AACCAAAGTCGTTTAAGAATGGTGGTGTCGATTCTTTCAGCATAGGGAAGCGACAGATAC
CTAAAGCCCGCCGAGAGTGATAGCTTGGCGGGCTTTTCTTTTCTCTCAAGCAAGGCATCT
CTTTAGCTGTGCGAAGGTTTACTCTATAATCCCCCCGTTTTCATCTGGTACTTCACCAAC
TTTCATCTGGGATATTTTCATGATTTCAAAAAACCAACTAAAACTGCTGCGTGCTTTAGG
TCAAAAGAAGCAGCGTAAAGCGCACGGCTTATTTCTAGTTCAAGGTGAAAAGAACGTACT
GGAATTGGCGAACAGCTCACTCATGGTAAAGCAGATTTTTGCGACTGCTGAGTTTCTAGA
GCAGCACAACCAAGAACTAAATGGCTTCGAGTGTATTGAAGCGTCACTAGATGACTTAAC
TAAAGCAAGTACGCTGGTGAGCAACAATGCAGCCATTGCTGTGGTTGAAATTCCAAATGT
AACAGTGCCTCAGGCAAAAGGCTTGATGATCGCATTGGATGGCGTTTCTGATCCAGGCAA
CCTAGGTACGATCATTCGCGTAGCAGACTGGTACGGTATCAAGCACATCATCGCGAGCAC
AGATTGTGCCGACCCATACAATCCAAAAACCATCAGTGCAACCATGGGCAGCTTTGGTCG
CGTGCAAGTGAGCCTAGTGGATTTACCAAGCTACCTAGAAGAGGCAAACTTGCCAGTGTA
TGGTGCTTTCCTTGAAGGCGAGAGTGTGCACAAGACGAAATTCTCAGCAGAAGGTATTTT
GTTGATGGGCAGCGAATCTCATGGTGTGCGTGAAGCGGCATCGAAATTTGTGACTGACAA
GATTACCATTCCTGCTTTTGGCGGTGCAGAGTCGCTAAACGTGGCAATGGCGACAGGTAT
TATTCTGGACAACATGCGTCGTCAACACAGCTAATAGCAGCAACGAATCATATATACAAA
AAAAGCGTAACGAGCCAGACTTTTTCAAGTTGAGGTTCATTACGCTTTTTTCGTTTTAAT
GCACTTATTTTTCTAGCATGTCCAACTTGTTTGGCACGCCGTTCCACTTTTCCGCTTCAT
CCATTGCTGGCTTCACTTCAGTTTGTACCGGCCAGATTTCTGCAAGTTCTGCGTTGAGCT
CTTTGTAGATCACTTGATCTTCTGGAAGCTCATCTTCTTGGAAGATGGCGGCTGCGGCAC
ATTCGTCCACGCACAAACCACAGTCGATGCACTCAATCGGGTTGATTACCATAAAGTTTG
GGCCTTCGTGGAAGGCATCAGCAGGGCATACCGCGACACAGTCAGTGTATTTACATTGGA
TACAGTTATCGGTTACGACAAACGCCATGATAATCAGCTCTTAAGTTAGTCAAAATTGAA
GAATGGGGATAATACTCATCCCAAGGCAAAATTCAACATTCGCTACGTTAATTCCGCCGC
GCAACTTGGATTTAGTATGACAGACAAATCAATTTCTCGTAAAATGCGCGCCATTGTGAG
CTGACTGCTTTTTCACCCCCGATATTCACGAGGGGAAATTAGTAGTTCTGGCTAAGACAC
CTACCATAACGAGACATCACATGATTCGTATTAATGAAATTAAACTTCCTCTTGATCATG
AGGAAGGCGCGCTATTGGACGCGATTACTAAAAAGCTTGGCATTGCTGCTGAGAAAGTTA
TCTCTTTTAATGTCTTTAGACGCGGCTACGATGCTCGTAAGAAAACCAATATTCATCTTA
TTTACACGCTAGACATCATCGTTGAAGGTGATGAAGAAGCGCTGCTAGCGAAATTCGAAA
AAGATCCGCACGTTCGCCAAACACCAGATATGGAATACAAGTTTGTAGCGAAGGCACCTG
AGAACCTAACTGAGCGCCCAGTGGTGATCGGTTTCGGTCCTTGTGGTCTATTTGCGGGCC
TGGTTTTGGCTCAAATGGGCTTTAACCCAATCATCGTTGAGCGTGGCAAAGAAGTACGTG
AGCGTACTAAAGACACGTTCGGCTTTTGGCGTAAGCGCACACTAAACCCAGAATCAAACG
TGCAGTTTGGTGAGGGCGGCGCGGGTACTTTCTCTGATGGTAAGCTTTACAGCCAAGTGA
AAGATCCAAACTTCTACGGGCGTAAAGTGATCACTGAGTTTGTAGCAGCAGGCGCACCAG
AAGAAATTCTATACGTAAGTAAGCCGCACATCGGTACCTTTAAACTGGTTACCATGATCG
AGAAGATGCGCGCGAAAATCATCGAGCTAGGTGGTGAGATCCGCTTTAGCACTCGTGTTG
ACGACCTACACATGGAAGATGGCCAAATCACAGGCGTAACGCTATCAAACGGTGAAGAGA
TCAAATCTCGTCACGTTGTTCTAGCGGTAGGTCACAGTGCTCGTGATACGTTTGAAATGC
TGCACGACCGTGGTGTTTACATGGAAGCGAAGCCGTTCTCTGTTGGTTTCCGTATCGAGC
ACAAACAGTCGATGATCGATGAAGCACGTTTTGGTCCAAACGCAGGCCACCCAATTCTTG
GTGCGGCAGACTACAAACTGGTTCACCACTGTAAGAATGGCCGTACGGTTTACAGTTTCT
GTATGTGTCCTGGTGGTACTGTTGTTGCGGCGACTTCTGAAGAAGGTCGCGTGGTAACCA
ACGGCATGAGCCAATACTCTCGTGCAGAGCGTAACGCGAACAGCGCAATCGTAGTGGGCA
TCTCTCCAGAAATTGATTACCCAGGTGATCCTCTAGCAGGTATCCGTTTCCAACGTGAAC
TAGAATCGGGCGCTTACACACTCGGTGGTGAGAACTACGATGCACCAGCACAGAAAATCG
GTGACTTCCTGAAAGGTCGCGATCCAAGTGCACTGGGTGATGTTGAGCCATCATTCACTC
CAGGTATCAAACTGACTGACCTGTCAAAAGCGCTACCTGCATTTGCTATTGAAGCGATTC
GTGAAGCAATCCCAGCATTCGATCGTAAGATCAAAGGCTTTGCGTCAGAAGATGGTCTAC
TGACTGGCGTTGAGACGCGTACGTCTTCTCCAGTTTGCATCAAGCGTGGTAAAGACTTCC
AGAGCATCAACTTGAAAGGCTTCTTCCCTGCGGGTGAAGGTGCTGGCTACGCAGGTGGTA
TCCTTTCTGCGGGTATCGATGGCATTAAAGTGGCAGAAGCGGTAGCTCGTGACATCGTCG
CTTCAATGGAAAACGCATAATTTAATCGTGTGATATAACATCGAAAGCCAGCCTAAACCT
AAGGCTGGCTTTTTTGTTTCTGCTGCATAGCTAGTTATTTCTTTTAATCCTTCTTGTATT
GACTCACTCCTGACTCGAGCCATGTTCAAGCTTTGTATATTCTTTGCTCACAGCCAAGCA
GGTGGTCGATGGAACTTTAAATAAATATGCAACTTAGTATTCATTGCTTTGTGTTATGTA
TCAATTCAGATAAAGATCAATAGACTACACCTATAAATAAAATTGCTAATTTCCATTTAG
TAAAATCAAGAAATTAGACGACACTTATCTTAAAGGCAGCAAAAACGTGCCGCTAAGGAG
ATAAGAATGCATTCACTTAAAGTTAAAGATTACATGACGTTACAGGCAGTGACTTTCACC
AAGAACATGTCGTTGACGGCGGCTTTGGACAAGGTGATGCAAAGTGTTACTCTAGGTGGG
CCTGTTATCGACGAAAACGAGAAAGTCATCGGATTCCTTTCTGAACAAGACCTTTTAGAC
AAACTCGTTAAAGCCAGTTATCACTGTCAGGATACACACACAGTAGAAGAGTGCATGCAC
TTAGACGCGCTATCGGTATCGCCTGAAATGTCGATCATCGAATTGGCTGACATGATGAAA
GTCGGTAAACCTAAGATGTATCCGGTGGTGGATGACAAAGATAAGCTCGTTGGTGTGATC
ACAAGACGCGATGTTTTAAGAGCCATCGGCAAAACACTGAACGAATGTTTCAAACATCCC
GTTTAAGAACAAAACAATAAGTATTAAGACGAAAGACGCCTCGGCGTCTTTTTGTCGTTG
AGGAAGAATATGTCCACGCAAGACGCGAAGTTTGTCCAAGGTTCTACCATGCGCCACATC
TTAGTGATGTCTGGCGCAGGCTCTGTCGGTTTGATGGCACTGTTTGTCGTCGATCTGCTC
GATATGTTGTTTATCAGTATGCTAGGGCAGGTAGAGCTTGCTGCGGCTGTCGGTTTTGCA
GGAACGCTGATTTTCTTCTCAACCTCTGCATCTATCGGTACTTCGATTGCTATGGGGGCT
TTGGTCTCTAAAGCGATTGGCGCAAAGGATTTTGAACGAGCAAGGTTGATGAGTGGTAGT
ATCATGCTGGTGGCCTTTATGATCAGCTTGGTCATTACCATTAGTATGTTCATCCACATA
CCAGAGTTATTAGCCGCCATAGGTGCAGAAGGGGTCGCTGCCGAGCGTGCAGAAGCTTAT
CTCAATATTCTATTACCAAGTGCACCGATACTCGCTTTGGGTATGTCTGCCGGTGCTGGA
TTGCGTGCTGCTGGAGATGCCAAGCGTTCTATGTGGGCGACTTTGGCGGGTGGTATTGTT
AACGCGATTCTCGATCCGCTGTTTATCTTCGTCTTCAAATGGAACGTAGAAGGAGCAGCA
GCGGCGTCTGTTATTGCGCGTTTCACGGTATTGGCTTTCTCCCTTTACCCGCTAGTCAAA
GTGCACAAGCTGGTTTCATTCCCTAATCTCGATATCGTTAAAATTAACCTTAAGCCGATT
TTGGCGATTGCCGTGCCCGCCATTATTACCAACACTGCTACGCCGATTGGTAATGCGATT
GTGACCACTCACATTGCCCAATTTGGTGAGGATTTTGTGGCAGGCTTTGCCGTGATAGGG
CGTTTAACTCCAGTGTGTTTTGCGGTGATTTTTGCTTTGTCTGGTGCGGTAGGTCCAATC
ATTGGTCAGAACTTTGGTGCGGAGCGGATGGATCGCGTGAAGCGAACTCTGACCGACTCT
TTGCTGGTGACTACCATTTATACTCTCGCCGTATGTGCTCTGCTTTACGTTCTACAAGAT
TATATTGTTGCCATGTTCAGCCTGACGGGTGACGCTGCGATTATTGTTGCTGCTTTCTGT
ACCTATGTGGCGATTACGTTTGTGTTCAATGGTACTTTGTTTGTCGCCAACACCTCCTTC
AATAACCTTGGTAAACCGCTGTACTCAACGGCATTAAATTTGGGTAAAGCGACCATCGGT
ACGTTGCCTTTTGTTTACTTCGGTTCTCAGTGGTATGGCGCACTTGGTGTGCTTTACGGT
CAAGCAGTGGGTACGATTGTTTTTGGTTTACTTGCACTGGTAGTGCTGAACAAGCACATC
AAAGATCTGATGCAGAACTTTGGTGAAGATTTGGTGGAAGATGATCCCGCCATCACTTGC
GTTAATACTCAGCCTTTCTGTTCTCACGATGCGGTATTGATTGATGAGGTCGCCACCGCT
CTGGAAGAGGAAAAAGCGTAAATTTTCCTAATTTCACATAAATACGCTTGACCTTGGAGT
TAGCTCTAAGGTTTATTCTTAGCGGTAGATAGAGACTTATCACCAATAAGGAAAGTGAAT
TATGTGTACGAAACATCAAGGTTGCCAATCAGGCAAAATCAACTCTGCGGTGGCGCTAGG
TGCAAACGACTCTTGCTGCGCACCGGCAAAACCTGCACTTAATATTACGCAAGCAAGCGT
GATCACTTCAGAGGATTCTTGTTGCAGTGGCGGAAGCTGTAGCTCGGATTCTCTTGAAGA
TGAAGGCCCTGCCGAACCCCTTGAATCTTCCATTCGCCATAGCTGGTTAGTGTCAGGCAT
GGATTGTCCTGCCTGCGCTCAAAAACTTGAAAAAGCCATTTCTTCTGTTGAAGGTGTCAC
GAACGCCAAAGTCCTATTCGCGACTGAAAAACTGGTGGTGGATTTTGATAACCGTGCACT
TGCGCCTGTCATTGAGCAAGTTTCTCAACAAACCGGTTTCCCACTGACTTCGACAGATGC
GCCAAAACCAAAAGCCGAGAAAAAAGGTTGGTTAGGCGTTATCAAAGATAATGTTCAAAT
CCTTTCTATCGCAGGTGCGATGGCGTTAGCCGGTCTTATCTCTGATTTACACCCAACCTT
CAGCACGTGGCTCTTTACGTTGACCTGTTTGCTTGGTCTGTATCCGGTTGCGATGAAAGC
GGTCAAGTTGGCTCGTAGTGGTACACCATTTGCGATTGAAACGCTGATGAGTGTCGCGGC
GCTGGGTGCTCTATACCTAGGTGAAACCGCAGAAGCGGCGATGGTGCTATTGCTTTTCCT
TATTGGTGAAAAGTTAGAAGCATACGCATCATCTCGTGCGCGTAGCGGCGTTCAAGCATT
GATGGATCTCGTTCCAGAAAATACCACTCTGATTGTGGATGGCGAACGTCAAGAAGTGCC
TGCGTCACAACTACAGCCGGGTAACGTGATTGAAGTAGCGCCGGGTGGTCGTATGCCAGC
TGATGGCGTACTGATGACTCAAGCGGCAAGCTTTGACGAAAGTGCGTTAACGGGCGAGTC
TGTTCCGGTAGAGCACAACGAGGGCGGTAAAATCATGGCAGGTGCCGTGGTTGTCGATAA
AGTCGTGCAAGTGAAAGTGACGTCTCGCCAAGGTGAGAACGCGATTGACCGCATCCTACA
TTTGATTGAAGAAGCGGAATCACGCAAAGCACCACTTGAACGTTTCCTAGATAAGTTCAG
CCGTTGGTACACACCATTGATGATGCTTGTCTCTCTATTAGTCATCATCACACCGCCATT
GTTGTTTGCTCAACCTTGGGAAACGTGGGTATACCGTGGCTTAGCATTGCTGTTGATCGC
ATGTCCATGTGCGCTCGTCATCTCTACGCCAGCAGCGATCACTTCTGGCTTGGCGGCAGC
GGCAAAACGAGGCGCACTGATCAAAGGTGGTGCAGCGCTTGAGCTACTGGGTCGTGTTGA
ATCTGTAGCATTTGATAAAACGGGTACACTGACACAAGGCAAACCGCAAGTAACTGATGT
GGTACCTTTTGATGTGACGGAAGAACAACTGCTGAGCTTGACCGCTTCGATTGAGATTGG
CTCAAGCCACCCGCTAGCAATTTCTTTGGTGAACAAAGCGCAAGAGCAGGGCATCAACAT
TCCTGAAGCGGCAGACAAAACGGCGCAGGTTGGTTCTGGTGTGACAGGGCTTGTTGAAGG
CAAATTGGTTCAAGTGATTGCGCCATCGAAAGCCGATTTTGCCATCTCGTCTGACATCGC
ACAGCAAGCCGTGGCGTTGGAAGAGCAAGGTAAGACGGTGGTTATAGCTCGTCACGATGA
ACAAGTGATTGGTTTGATTGCTTGGCAAGACACACTTCGCCAAGACGCTCAACAAGCGGT
TGCTGCACTGAAAAAACTGGGTATTTCATCAGTGATGTTAACTGGCGATAACCCTCGCAG
TGCCGAAGCAATTGCGAACCAAATTGGCCTTGATTACAAAGCGAGTTTGCTACCAGCAGA
CAAAGTGCACTACGTGGAAGAGATTTCTGCACAGCACACTGTCGCGATGGTGGGTGATGG
CATTAATGATGCGCCAGCAATGAAAGCTTCAAGTATTGGTATTGCGATGGGCGGTGGCAC
TGACGTTGCACTTGAAACGGCTGATGCTGCACTGACTCACAACCGTTTGATCGAGCTAGC
AGGTATGATCGAGCTATCACGTGCGACGCTGAATAACATCCGTCAGAACGTGGCGCTTGC
GCTGGGTCTAAAAGGTGTGTTCTTGGTAACGAGCTTACTGGGTATTACCGGCTTGTGGGT
TGCGGTACTTGCCGACAGTGGTGCAACGGCATTAGTCACACTGAATGCTCTGCGTCTGCT
TCGCTTTGAATCAAAACAAGTGAAATAAATCAGTTAACAGCTGAGTAATAAATAGGAAGC
CCGAGGCGTACTGTCTTGGGCTTTTTTGTGTCCATAAAACGGTAATCACTATGCTGAATA
ATTCGTTTGGCAAATCACTCATTGGTATGCAACGAAATGATCTTTTGGCTATTAAAATGT
GATCTAAACCGTTTTTATTTGAAAGTGTAGATTTATTACATTGTTTCATTGTGACTGTGA
TCACTCAATGTTGGTGAAAGGTTCGCTACAGTGCATCTGTACCCAACAACTTATTAATGA
GCTTATTGTTTACAAAATAAGCCACAACAAGGAGCGACTTATGTCTCAAGCTGTATTCCA
TTTAGGTGTTACTGAAGCGGATCTTAATGGTGCTACTCTAGCAATCATTCCAGGCGATCC
AGCGCGCGTACAAAAAATCGCAGAAGAAATGGAAAACCCAGTATTTCTAGCAAGTCACCG
TGAATACACGCTATACCGTGCAGAGCTAGACGGTAAACCTGTTGTGGTTTGTTCTACAGG
TATCGGCGGTCCATCTACGTCTATCGCAGTAGAAGAACTAGCGCAGCTTGGCGTTCGCAC
TTTCCTACGTGTTGGTACTACTGGCGCAATCCAGCCGCACGTAAACGTAGGTGACATGAT
CGTTACTACAGGTTCTGTTCGTCTAGACGGCGCGAGCCTACACTTTGCTCCAATGGAGTT
CCCAGCAGTAGCAGACTTCGAAATCGCAACAGCAATGAAAGCAGCTGTTGAAGAGTCTGG
TGCAACTGTTCATATGGGTGTGACTGCTTCAAGTGACACTTTCTACCCAGGTCAAGAGCG
TTACGATACATTCTCTGGCCGTGTTGTTAAGCGTTTCCAAGGTTCTATGCAAGAGTGGCA
AGACATGGGCGTTCTGAACTTCGAAATGGAGTCAGCAACACTGCTAACTATGTGTGCAAG
CTCTGGCCTGAAAGCAGGTTGTGTGGCGGGTGTAATCATCAACCGTACACAAAAAGAGAT
TCCAGATCATTCAACGCTGAAAGAAACGGAAGCTCGCTCAATTAAAGTTGTAGTAGAAGC
AGCGCGTAAGATGCTTTAAGCACAACATTTAGTTGGCATTTAAACAAACGGGAAAAACCA
GAGGTTCGCCTCTGGTTTTTCTATCTGGCAGTTTTGTCTGAGTATTCAAACAACAAATCT
GACGCAATAAAAAAGCAGCTCGAGGCTGCTTTTTTGATGTTTGAACGATATCGACGATTA
GATTTCGTCAGAACCACCTGCGGCTTCAAACCAAGCACTTAGGTGAGTTTTGAGATCTTT
CAGCTCGTCTGGGCCGATAAGTGCTAATCCTAAGTCTTCAGCACGTGTGATGTCGTTATG
ACGCAGCGGGCGGAAGCTGACCAGCATGGCACGAGCTTGTAGGCCACCTAGCAGATCACG
CAAAGATTCAAGTTTGTACAAGGTGTCATCACCATCATCGCGCATGCCTTTGGTTTTACA
TTCGATGATGTGAAGTTTGTTGTTCACCACCGTTGCGACATCAAGTTCATTGCGAACTTC
ACTTTCACCGAGTTTGCGATAAACCTGCACGTTCAATGAACGGTCTTGGATCGTCGGCAT
GGTGTCTTGAATCTGTTTCACAGTGCTGTGCACTAGCGTTTCTAACCATTCACCGTTAGA
GAAGCGACGAGCGTCTTCATCCGCAAACGTCAGCACGCCATTTTCGTATGTCGCGATTTG
TGCCTCGACCAAATCGGTCAGCAGCATGTTCAGTTCGCGGTAGCCTTGTTGCTTCTCAGA
AAGCTCAACATCCAGCTTCTGCTCTTTACGACAAGTGGTTGCAAGGTAGTTTAGCGTAGC
TAGACCAGGGCCCAGCTCAAGTGCGTTAGATGCCCAGCGTTCGCCCAGTTCGTAAAGCTT
TTGGTCAAGTTGAGGAGGAAGGTCTACGTGGTGGAATTCACCGCGTGCGCCGAAAATCGT
GAGGTAATCAGAGATGGTAATGTGGTCTTCTACTTGTGTATCTTCTTTGCCATCTGGGTA
AAGCCAGCACAGTTTGTCACTGTTTGGTTCTACTACGAAGATAGGCCAACGGTAAGTACG
GAAGACTTCGTACACGGAAAGCAGGCGGTGACGGAGGCCACAACTTGCATTGAGTTTAAC
TTCTTCACCTCGGTCGTGGAGGTCTTTTGCCAATTTGTGGACAGATTGTTTGATCAGAGA
AGTGTTTACTGCAGAAGGAATTTCAAAGAATTCAGACGTAATTTCTCGCTGCTCTAATAC
TGCGCTCAGTCGCTCGTACATATCGGATTGGCTCTTGTCGCCGATGAAGACGATATGTGT
ACTTACAGTGCGATTATCCAAAAGAGGAGTGACTAATCTCACTGGATCTTGGTCGATAAT
ACCAACATGAACAGCCATAGGTTTTCCTTCTTATTTGGCTTGCTCGAAAAGAGAAAAGAA
AAGGGATGAGCAAGCCATATAAACCATATGTAGACACAGCTCATAAAAAACAAGGGCGAC
TTCAATAAAAAGTCACCCTTATACAGTTGGTTGCAATAAATCCGTTAAATTTAGCCGCGG
ATTTTATAGCTTAAATCGATGAACCAGTTCGTTTTGCTGATGCGCTAATTGCGTCAAAGA
TTCGCTAGTTTGAGCAATGCTCGACATAGCATGGTAGCTTTGATCGGCAATGCTATTGAT
GTCTTCAATGCTGCGCGCAATATCCGCTGAAGTCTCGCTCTGCTCTGCTGCCGCTTGAGA
TATGTGGGTACTCATCTGGCTGATTTCGATAATAAGCGCTTGGATTTCTTCCATAGAGCT
ATTTGCTTTTGAAGCTTGCTCAACGGACATTTCCATATCACTCATACAGCTCTGAATAAC
TTGGCTAGCAGACTGCGAACTCGATTGAAGGTTACTGATCATTGCTTCAATCTCAGTTGT
CGATTGTGTGGTCTTGGAAGCCAGCACGCGAACTTCATCCGCAACAACCGCAAAACCACG
ACCTTGTTCACCCGCACGAGCAGCCTCAATGGCAGCGTTGAGTGCCAACAAGTTAGTTTG
CTCGGCGATGTTACGAATCACGTCGAGAATCGAACCGATTTGGCCGCTCATTCTCTGTAG
CTCAGAGACGGCAGACACAGACTCATTCAAACGCGTTTCTAACTGGTTAATGGTCGAGAT
GTTACTGTTCATAACGTTGCGACCTTGGTCAGAAGCGGTTTCTACACGCTGAACCATTTC
CAGTGAGCCTTGTGCACTTTGTGCGACTTCTTGAACTGAGTGAGACATCTCTGTCATCGC
TGTCGCCACATTTGCGGTTTGCTCACGCTGTGAGTTCAATTGACCTTGCGCTTGAGAAGA
GGTTTGTTCGTTCGTCGAGGCGGTTGAAGCAAGGTTTTCTGAAGCGTCGTTAAGCTTCAC
AAGAATGTTGTGCAAACTGTCTGCAAGGGTATTGATATGCCCACTTACGCGGCTAAATTC
GTTGTTGTGACGGTTTTCGATACGCTGTGTCATGTCGCCTTCTGTCAGGCTTTCTAGCAC
TTTCAAGATGCGTGTTAGTGGTTCACGGACACTTTGTGCGATGTGGTAACCGATGGCAGT
TGCAAACAGAACAACAATCACTGCAATCACAATCGCTTTCGTCACGCCTGCTGAGTAAAT
GTCTCCTGCATCCGCTAAAGATTCGTTGAGCTTGTCTGTTGCGGTTGTTGTGAATTGCTC
AAGAATCGACATGCTTGAGTCAACTTTGGTGGCAAGGTTCGCAATGTTGTTGTAAAGCGC
CGCACGAGCCGAAAGGTAGTTGTTGTGTTGGTCTAACACACCGCCACGCATACCGACGTC
ACGTGTGAATTGCTCTACCGATTCACCAAAAGCTTTTTGAAGTTCAGGAAGTTGAGTTAC
CAAACCACGGAATGCGTAGTTGAGGTGTGTGACTGCCTTGCGGTTTTTCGCTACGGCTTC
AGTTACAAACTCAGGGTTCGAGCTTGCTAAGGCATCGGACGTAATGACTTCAGCATCTTT
CAATTTGATGAAGTAGCTCTTTGCCATCACTTTTACAGAGATACTGCTTTGGTCCGCCAC
GTATTCTTTCAGGCCAACAGAAAGCTCAGTGTTAAGTTGTTGGAAGCGACGAGAAGACTT
TTGCACTTCTTCTTGTGCAGCGAACATGGCTTCGTAGTTATCCATGGCTTCTTTTGCTTC
AGTAAAATAGCTCTGCTCAAGTTCTTTAAGCTGAGAAAAAGGTTCGGCAAGAGAAGGGTA
GATTTGGCTCGCGACTTCAAGTTGGCTCAATGTCGCTTCAAAGGTTTGTTGAGATTTGGC
AAATTCCTGACGCATCTCGTCCATGCGTTGTTTATTCTCTGTGGTCAGGAAGTCTTTAAA
AGATTTGTCTGCAGAAAGCAGTTCAACACTGGTTTGGTTAGATAATGAAACAAGTGGTAA
TGAAGACTTAGATACCGTCTCAAACTTACCGTGAATATCATTCATGCCCCCCATCATAAT
GGCAATCGTGACAGCAAACAGGACGATGATCAGTGCGAAGCCTGCATACATCCGTTTAAT
AACTGAACCTCGCATAAGTGAGCTTCCTCTCCCAAAAATAGACAATATAAATAAGAATTG
TCTTAAAAAAGTAACAAAATTCACTGGATTGTATTGAGTTTGCGACGCACGTTTTATGAC
GCACACGACAAAAAAAGCTTCAACGTCACGACTTATATTGATAATGTTAAGTGAACACTG
TTTTTTATTGAGCTCGCTTTTGGCTTAGCGCATACTAAATAGGTTACACACCTTATAAAA
TGGAGTACCCATGGCGGAAGAAACCATCTTTAGCAAAATTATTCGCAAAGAAATCCCAGC
AGATGTCCTTTACCAAGATGACTTAGTAACGGCATTTCGTGACATCAATCCGCGTGCGCC
AAGCCATATCCTTATCATTCCAAATAAGCTGATCCCGACAGTAAATGACGTGGAAGCGGA
AGACGAAGCGATGATGGGACGTATGTTCACGGTAGCGAAGAAGCTTGCTAAAGAAGAAGG
CATTGCAGAAGACGGTTACCGTTTGATCGTAAACTGTAACTCACATGGCGGTCAGGAAGT
CTATCATATTCATATGCACCTAGTGGGCGGTCGTCCTTTAGGTCCTATGGTATTGAGCTA
ATCTATTAGAAGTGGGTGAAGTGATTCATCCACTTCTTTATTCCTGACGAACAACACATT
TGTGGAGATAAATGTGAAACATGGTGTGAAGCTATTCGGATTAATGAGCTGGGTCCTGCT
TGCTACAGGATGTGCAAACTTGTCCGCTGGCAATCTCTTCAGTCATTACAGCGACCAAAA
TAAACAAGTCTATCAGGCAGTGGTTGCGGGTGAATATGCCAAAGCTGAGCAACTGCAATC
GAGTGATGTTGGTGGCGATATACTTGGCAACTTTGAGCAAGGTCGAATCTCGTTTCTTGC
CCAAGATTACCCAAAAAGCCTGAGTTCACTTGAAGACAGCGATCGTGCAGTGCGTAAACA
ACAAGATCGCGCAACCATTTCTGTATCGGAAACGGCGACCAGTGTTGGGTCTCTTGCCGT
TAACGACAACCTAAACGAATACCAACCTGCCGACTATGAACTCGGCTTTTTGCATTTGTA
CCTCGGTCTGAACTACCTACAAAAGAATGACCTTGAAGGGGCATTGGTTGAAATGCGTCG
TGCAAACCAAGTGCAAGAAGCGGCAAAGAAAGCACGTGAAAAGGAACTAAAGCAGGCAGA
GAAGGATCTTAAGAAGCAAGGTATGTCAGCGAACCTAGGTAGCGTGTTAGCTAACTACCC
AGACGCAGGCAAGAAGCTTAGCTCAGTGCAAAACGGTTACTTGTTCTACCTTTCTGGTTT
GCTTTATGAAGCGTCACGAGATTTGAACAGTGCGTACGTAGACTATCGTCGCGCGCTCGC
TGTGATGCCAGATAACAAGCAAGTGATTGAAAGTACAATGTATGCCGCGAAAAAGCTCGG
TATGCGTCAGGACTTGCGCATGCTGGAAAAACGTTACGGCAAAGCGCCTTCAGGACTGAG
TAAGTCACAAGGTCGCGTGATCGTGATAGACGAGCAAGGCGTGGTGGAAGCGCTGCAAGG
TTGGCGCATTGACTTGCCGATTTATGATAGCCGAGGCGACGGTGCGATCTATTCGCTGGC
GCTGCCTTACTACCCGAAGCGTGGAACACAGCGTTTTGGGGATGTTGCGCTAAATGGCAA
CAAGCTACCTTCAAGCACATTGGCCGATGTGAACGCGATGGCGCAAAACGATTTGCACGA
ACGTTTGACCACGATTGTGATTCGCCAAGCGATTCGTGTTTGGGCAAAAGACAGAATCCG
AAAAGAAGCGGCAAAAGGCGATGATGTCGGCAACATTCTTTTCAATGTGTGGAATACATT
AACCGAACAACCTGATACCAGAAGTTGGCAGACGCTACCAGGTACGGTGAAAACGGCTTC
GAAAGTCGTGAAACCGGGGCAGCAAAGCTTAAACGTTGGCGATCAGGTGTATCAATTCGA
AGTGCCAGCACAGCAAACAACGTTGGTTTGGGTATCTCGTCAGGGATCGCATTCCACAGT
TTGGCATAAACAACTAGGGAGGTTGTAATGAGAGCATGGCTTATTGGCTTGGCAGTGATC
ATTGGTTTAGCGGGTTGTGCTGACAACACCGCTGGTATCCGAATCGATGGCCAAACCCAA
AAGGTTTTCTTCCACGATAACGTCATGGGTAGTCGCCTTTTGGTAGACAACATTACCACG
ACTTATGTGGATGACCGTCCGCGTGGCGTTGTGCAGTTGAGCAGTAACTATAAAGGTGAC
CAAGAGATCCTTTACCGTTTTTACTGGTACGACAACACTGGTCTTGAGGTGAATACCAAA
CCGGGTCCATGGCGCAAAATGATCGTGCGTGGATTTGAACAAGTGACTTTGTCGGAAGTG
ACGGTGAACCCTAACGGGACTCAATTCCGCGTACAAATTCGCGAAGCACAAGATAACTAA
CTCGTTTCGAGTAACACAATTTCGGCGGCTATGCTGCTTTGCCAAGGTGGAGACGCCTTG
GGATGAAACACAAACTAAGGAACTCTCATGAAAAAAAGTATTATTGCTCTTTTAGGTCTT
GCCGTCATTCTGGGTGGTTGTTCAAACAAAGTCTCTTACGGTGATGCGCAAGCGACAGAA
ACCACAACGATCGACTTCGGCTCGACGGATCTACAAAAAATTGCTGGCGAAATGGTAGAC
AGCATGATGATGTCAGGTTCAGTGGCAGCAATTACTCGTGACCAACGTCCTATCGTGTTT
GTTGAGCGCATCAAGAACAAGACAAGCGAACACATCGATACGGAGTCTATCACTGACACT
ATTTCTACTAAGATGCTGAACTCTGGTAAGTTCCGTTTCGTAGACATGGATCGTGTTGAG
TCTGTTCGTGAGCAACTTAACTTCCAAAACACTGATGAGCTAGTAAACCAAAGCACGGCA
ATCCAATTCGGTAAAATGGTCGGTGCGCAATACATGCTTTACGGTAACCTTTCTAGCATC
GTGAAAAACGCAGGCAGCGACAAAGACGTTTACTACAAAATGACTATGCGCCTAATGGAC
CTAGAAACGGGTCTGATCGAATGGGCGGATGAAACGGAAATCCGTAAAGAACAATCTAAG
AGCCTATTTGGTCTTTAATTGATTCAGTTTGGTCTTATGACCTAAGTGGAGAAGACATTC
ATGGCGTGGTTTTCTTGGCAACAAGCGAAACAATTAGATCCGAGTTTAAATGCGCTTGAT
GGCTTCTTTGCATCACCGCCGGTGAAGGTTCAAACCGTCACTGGCGGGCTTACCAATCGC
TGCTGGCGGTTGGAATCCTCAGAAGGTCTTGCTTACGTCTGGCGACCAACCAGTAACGTG
TGCAAGGCCTTTGCTATTTCTCGTCACAACGAATATCAAGTGCTCAACGCGATTGCCCCT
CTCAACCTAGGTCCCAAGCCCGTCTTTGTGCATGAGCAAGGTTTGTTAGTGGAGTGGGTT
CCGGGTGAAACGCTAACTAAGCCAGGTATTGATATTGAAGAGCTATTGCCGATTGCGGCT
AGGATTCATGAATATCCTGCAACGGCGGTTCCTTTAGTACCGTTCTCGTATCTTTCGCGC
ATCGACCACTATTGGTTGGAACTGAGTGGCCAGTATGTCGGCACTGAGTACGAAGCGCTT
TATCAAAAGTGGCGTTCTGAGCCAAGCGTGGCGCAAGTCCCTACAGCACTGTGCCATTTT
GATCTTGGGTGTTACAACTTAGTTCGTGGCGAAGAGGGCGTAAAAGTGATCGATTGGGAG
TACGCTGGCTTAGCGGATCCAAGGCTCGACTTGACGCTGATTCTGCAACTCGCCGATGTG
CCTATTGAACGGGGTGTAGAACAATATTGCCAGATTTGTGGCATTGAAGACGTCGCTTTA
TGGTTGGAAGGCGCGCGAGCGTGGGTGCCAAGAACTCGAATGATGGCGATGCTTTGGTAT
TTATTGGCCTACAAATTGTGGGATGATGAACAATACTTAGACAGTGCTCGTGAGTTTAAA
GACTTATTATGTATGGAAGATCACTGTTTTGATAACTCATGACTTTTTCCTCTTTAACCA
TAAAGAAATAGTGGTAGTTTAAAGTGAAGTACCAGCAAGTCACAGGGAGAGGTACACATG
ATTATTTACTTGCACGGCTTTGATAGTACAAGCCCGGGTAACCACGAAAAAGTTCTTCAA
TTGCAATTCATCGATGATGACGTTCGTTTCATCAACTACAGCACACTTCATCCTAAGCAT
GACATGCAGCACTTATTGAAAGAAGTGTCTAAGGTCATTGACCAAGCGGACGATCCAAAC
CCACTGATTTGTGGTGTTGGCCTTGGCGCATACTGGTCAGAGCGAATCGGTTTTCTTTGC
GGCATTAAGCAAGTGATGTTCAACCCGAACTTGCATCCAGAGAAGACGATGGCAGGGCGT
ATTGACCGTCCAGAAGAGTACGAAGATATTGCGACCAAATGTGTGGAGCAATTCCGTGCG
AAAAACAAAGAGCGCTGTTTGGTGATTTTGTCGAAAGAAGATGAAATCCACGACAACTCA
AAAACCGCAGCAGAACTGGATAAACACTACGAAATCATTTGGGATGAAACCCAAACCCAT
AAGTTCAAGAAGATCTCTCATCATCTGCAAGCGATGAAGGCATTCAAAAGCGCCTAACTG
GCTTTAGAGCGAACAAACTTATTTTGTTTAAACAGCACTTTTCGAAGTGCTGTTTTTGTT
TCTACTAGTGCTCAAACGAGCGGCACTGATTCCGGAAAATTTTACATTTTGTATCGATTT
ATCGGCGTGATTTATCGATTTAACCTTTTGTGGCACGAAAACGTTACCGTCAAACAGACG
AAAATTAGCCAATCCGTATCTCGAGTAAGGATTTTTGTTGCCATCAAAAGATTGCCCTAT
ATAATGAACTCAGTAAAAATAATTTGATAAATATCAAAAAAAATTGAGAGCGAGTAAGAA
ACTTGCCCATTTTTTGTCTGAGATCGTGTATTTCAGACCAAGAAACCGATGCACATCAAT
AAGCTAATAAGAATAAGCAAAAAACAAGATGGTATCGGTGTTTATCCAAAAGTGAGCTCA
CCTCTAGAGACCAAAGAATTCATCGGTTGGATGTATGGCCGCAGATTACTGTGAGTCAGC
ATCGAGCTGAACCCATATATTCATTTTTGTAGAGGATAACATTGTGACACGCATTATCGT
TGTAGGCGGCGGTGCTGGTGGCCTTGAGTTGGCAACCAAACTGGGCCGCACTCTGGGTCG
TAAGAACCGTGCGCAAATTACACTGGTAGACCGTAAAGCGAGCCACTTGTGGAAACCGCT
ATTGCACGAAGTGGCAACAGGTTCATTGGATGAAGGTGTGGATGCACTGAGCTACCGTGC
TCATGCGAAAAACCACAGCTTTGACTTCCAAATGGGCAGTCTTCAAGACATCGACCGTGA
GCGTAAAGTGATCATTCTTAGTGAGCTTAAAGACGATCACGGCGAACTTCTTATGCCAAG
CCGCGAACTAGAGTACGACATTCTAGTGATGGCAATTGGTTCTACATCTAACGACTTCAA
CACTCCTGGTGTTCGTGACAACTGTATCTTCCTAGATAGCCCAGAACAGGCACACCGCTT
CCGTAGTGAAATGAACAACGAGTTCCTAAAGCTACACGCGAAAAACGGTAACGGCACCGT
CGATATCGCGATTGTTGGTGCGGGTGCAACGGGTGTTGAGCTATCTGCTGAGCTTCACAA
CGCGGTGAAAGAGTTACGTACATATGGTTTTGGCGACCTAGATTCTAGCAAGCTAAACGT
AAACCTTGTTGAAGCGGGTGAGCGTATTCTTCCTGCACTTCCACCACGTATCTCTTCTGC
GGCGCATCAAGAGCTGGTTAAGCTGGGTGTAAACGTACGCACTGCGACCATGGTGACACA
AGCTGATAAAGATGGTCTGACAACGAAAGACGGCGAGAAGATCCCAGCTCAAATCATGGT
ATGGGCAGCGGGTATCAAGGCTCCAGATTTCATCAAAGACATCGCGGGTCTAGAAACCAA
CCGTATCAACCAGCTTGTTGTGAAAAACACGCTACAAACCACTCGTGATGACGACATTTT
TGTTATCGGTGATTTGGCTCAATGTACTCAACCAGATGGTTCATTTGTACCGCCACGTGC
TCAAGCTGCACACCAAATGGCGAGCCAAGCGTTCACTAACATCGTTGCTAAGCTTAACGG
TCGTGAGCTAAAAGAGTACGAATACAAAGACCACGGTTCTTTGGTTTCTCTGAGCCGCTT
CTCTACAGTAGGTAGCTTGATGGGTAACCTAACTAAAGGTTCTATGATGGTTGAAGGTCG
TATTGCTCGCGTGGTTTACATCTCGCTATACCGCATGCACCAAATGGCGCTGCACGGTGT
GATTAAGACTGGCCTAATGATGTTGGTTGGCCGTATCAACCGCGTACTGCGTCCAAACTT
GAAGCTGCACTAATTTGAAGATTGAGTTCTGCGTCGAATATTCGATGAAGTAACCAATGA
TAAATAAAACAAAAGCCACCGCATGTCGGTGGCTTTTTTCATTCTAAGTCGCTAGGAAGC
AGCGAGTACACTACGCCGTCTTTTGGTTTTCCGTGAAAGATAAAGCGATTTCTCGCAATG
GTTTCTTTTTGAGCTCCAACCGACTCAATTAACGCCTGACTTGCTGTGTTGTCTAAATCG
CAGACGATCTCTACACGCGTTAAATTTAGTTTTGCAAAGCAGAACTCTGCAAGTGCTCTA
ATTGCCTCGTGAGCATAACCATTGCGCTGATAGCGATCAGCAATCCAATAACCAATGCTC
GCCATGTTGAAGGTGTGGTATAGCTCATTCACGGCTGCCATTCCAACAAGGTTGTTGTGT
TCTCGTTCATAAACCCCAAAGCCGAAAGCTTCAGTTTTTACCCAGTTTAAGCGGGTTGCC
AATAGAAAATCTTGAGCATCTTTTAGAGAGACGTCCTCGTTACACCAATCTAACCATTGG
TGTAGGGAAGGGGATTCAACAAGTAAACGTTGCAATGAGTGTGCTTGCTCTGATGGAATC
AGTTTGAGCGCCAAGCGTGGTGTTATGATTTCAAAATCTGGTGCCATGAATCGATACAAC
TTCCATGTGAGATTCTAGATAAAACAAAGCGCAGCCAGTGCTGCGCTTTTCTATTTAATT
CGTGACTTATTGAACGCGACGAACTTGAATGATCATCCCCATCAGTGGGTTGTCTAAGTA
GTGCGTTTCACTACTGCGCATACGGCGTTTTTGATCCATTCGGAAGCTCTTCAAGAACTT
CTCTTCGGTCACTGTTGGCGACACTTCTGCCAAGTTACCGACTTGTACATTACCGTCTAC
TTCACCCAACTCATTTGTCAGCTGATCTGACGGCTGTGATTCGATGTGGATTTCACGAAC
ACTCGGTTCACGTAAATCCATGGTTGTTTCAGCGAACAAGTAGTGCTGGACGTAAATTTG
TAGCTTGCCGTCTAGCTCATAGAGTGGACCGCTCACGTTCTCTTCGCTGTAACCATCGCT
TGTTAGCGAAGAGCTGCTACCGATTGGGCTACCATCAGTGTTGTAAGAGCCTGAGAAATC
ACGACCACCAACGATGCGGAAAATAGGAGCGCTTGCTTTACCCCGGTCACCTTGACGCCA
TGCCACGTGCTTAAGCACTTTGAAACCAGCATGATTATTTAATGCGGATTCTTGGGCGTT
CAAACGGAAAGAAGAACGTGGTAGTAAGGTTACGCCTTTTGAACGGCGGTAAGATTCACT
GTCTAAACTGCCGACATTGCTCATTTCGATCTTAGGCAGTTCATTTGGCCATGATTCACT
GGTGCTTTCAGCGTCGACTGCTCGCTTGAAAATAATTACTTCAATATCAAATTGACGCGC
AGCCCAAGATGGCATTGAGACACAAAGAAGCAATAATGGGATCAGTATTCTCATTCGACT
ATTAGCTCGTTGGTAATAAATTCTGTTTAAAATCATTCAGTAAGTCTTGAACAAACTGAA
TGCGTTTACGTCGGTCCGTTAATGGTACGCTAAACTTGAACTTAGTTGGACCTTCCATTG
CAAATTTTTGCGGCTGTGATTGCAGGAGTTTAACCAAATACGCTGGGTTTATGTCAGCAT
CAGGGTAAAACTCAATGAATCCGCCCTTGTCATGCGCCTCAATCTTCTTCGCTTTGAGAC
TTCCTGCACCAATTTTCAGCTCTGAGACAGATAGGAGATTCTTCGTTGCATCTGGCAACA
GACCAAATCGGTCAATCAGTTCAACCTTAAGCTCGGATAAGCCCTCATTATCGCTCACAC
TTGCAATTCGTTTGTACATCGATAAACGCGTGTTCACATCCGGAATGTAATCATCCGGCA
GTAGGGCAGGAATACGCATCTCGATTTCGGTTTGCTCACGAAGTAGGTCATCCAATGATG
GCTCTTTACCTTCTTTCAATGCTTCAACCGCTTGTTCAAGCATCTCCATATACAGTGTAA
AACCAACCGATTGAATTTGACCACTTTGTTCGTCACCTAATAGCTCACCCGCACCACGAA
TTTCGAGGTCGTGCGTTGCAAGGGTGAAGCCTGCGCCCAGATCTTCCAGAGATGCAATCG
CATCAAGACGCTTAATGGCATCTTTTGTTATCGCTTTAGGATGTGGCGTTAACAAGTAAG
CGTATGCTTGGTGATGAGAACGACCAACACGGCCACGTAATTGGTGCAGCTGTGCAAGAC
CAAGGTTATCTGCTCGGTCCATAATAATGGTGTTGGCGGTCGGAACGTCGATACCGGTTT
CTATGATGGTGGTACACACTAAAAGGTTAAAACGCTGATGATAGAAGTCATTCATGATGC
GTTCTAGCTCGCGTTCACGCATCTGGCCATGGGCTACGGTAACACGCGCTTCTGGGATGA
GCTTCTGCAGATCTTCCGCTGTTTTCTCGATGGTTTCGACTTGGTTATGTAGGAAGTAAA
CCTGACCACCACGCATGATTTCACGCAGTGCTGCTTCACGAACCACTGAGTCTTCACGTT
GACGCACAAATGTTTTGATTGCCAAACGGCGTGCTGGTGGAGTCGCGATGATCGACAAGT
CGCGCATGCCACTCATCGCCATGTTCAACGTTCGCGGAATTGGTGTCGCGGTAAGCGTTA
GAATGTCGACATCCGCACGCATCGCTTTCACTTTCTCTTTTTGGCGCACACCAAAGCGAT
GTTCTTCATCGACGATCAATAAACCAAGGTCTTTGAATTGGATGTCGCTTGAGAGCAGTT
TGTGAGTACCTACTACGATGTCGACTTTGCCATCGGCAACATCTTGGAGAATCACTTTTT
GCTCTTTTGCCGATTTAAAGCGAGAAAGCACTTCTACGCGAATTGGTAAGTTTGCAAAGC
GGTCACGGAAGTTTTCAAAGTGCTGTTGTGCAAGTAGGGTCGTCGGAACCAAGACCGCCA
CTTGCTTACTATTGTCTGTGGCAACAAATGCCGCGCGCATCGCAACTTCTGTTTTACCAA
AGCCCACATCACCACACACAAGACGGTCCATGGCTTTTGCTTGGCACATATCGGAAAGAA
CCGCATTGATGGCCATTGATTGATCATCGGTCTCTTCAAACGGGAAAGTCGCTTTGAAGG
TCGCGTATTGACCACGGTCTAGCTCAAACTTGTAGCCCGGTTTCAATTCGCGTTTCGCGT
AAACATCCAGAAGCTCAGCGGCAACATCACGAACTTTCTCTGCAGCTTTACGACGAGCTT
TCGCCCATGCTTCACCACCCAGCTTGTGCAGCGGCGCGCTCTCTTCAGCGCCACCTGAAT
AGCGACTGATTAAGTTTAATGAAGACACTGGCACGTAAAGCTTGGCATCGTTTTGATACT
CAAGAGTCACGTACTCTGTTTTCATTCCGCCAGCTTCAAGCGTTTGCAAGCCAATGTAGC
GGCCGATACCATGATCGATGTGTACAACAGGCTGACCCGGTTTAAGTTCGGCTAGGTGAC
GGATAACAGTGTCACTGTTAACGGTTTTCTTGTCTTTACGGCGGCGTTGGATAACGCGAT
CGCCCAATAAATCACTTTCGCAAATCAGTGCAAAGTTGAGCTCATCATGAATAAATCCGT
GCTCTGCTGCACCGAGAATCAAGCTGAAGCGATCGTCAGAATTAAGCGCTTGATAGAGTG
AACTATGTACGACAGGGCGAACTTTGATGCCTTGGAGAAGCTCGGTTAGTGCTTCACGGC
GGCCTTCTGATTCGACTGAGAAGACGATTTTGCCTACGAACTGCTCACTGAATTGACGTA
AACGTGCTAGTGGCTCTTTGTTTTGCTGTTGAACGCCAAGTTCTGCAAGAGATTGCACCG
CGAGGTTTTGGCGGCCTGCGCGCTTAACGATTTTCTCTAAGCTTAACTGTGCTTGTGGCA
GTTGTTTAAACTGAGCAAAGAGTTCGTCTTTCTTGAGCCACAACTCGTGTGGCGCTAATA
GCGGACGCAGTGGATCGATTTTCTTTTGATCATAGCGGTAGTCGACGTCATTTAAGAAGG
TATCAACCGCAGCTTCAATATCACCAACGATGATCAGTTGCGAGTCTTCAGGTAAATAGT
CAAATAACGTTTCTGTATGATCGAAGAACAGTGGTTGCCAGTACTCGATACCTGCTGGCC
ACGTGCCTTTGGTGACTTGCATGTAAATCGATTCAGGTTCGCGTCGCGCTTCGAACTGAG
AGCGCCAACGAGTACGAAAATCTTCAATGGCTGCTTTTGTGGTCGGGAATTCGTGAGCTG
GTAATAACTGGATTTGCTGAATGTCTTCGATAGAACGTTGGTTCTCTGGATCGAACGTTC
GGATCGTGTCGATCTCATCATCGAAGAAATCAATACGGTATGGATCCGAGCTGCCCATCG
GGAACAAATCAAGGATCGAACCACGGCTTGCGTACTCACCGGGGCCAAACACTTGATCAA
CATGGCGATAACCTGAGTTTTCAAGTTGAACGCGAAGCTTCTCTAGCGAGAACTGATCGC
CTGTTTTCACCATCAAGGTGTGTTGCAACAAGAAGTCACGTGGAGACTGGCGCTGTAATA
CGGTGCTTACTGGCACAATCGTTACGCCACCGGCTTGGTTTGGTAGCTGATATAAACGCG
CAATACGGTCTGAGATGATCTCTTGGTGCGGAGAGAAGCTATCGTAAGGCAGTGTTTCCC
AATCAGGGAATAGGCTGACCGATTGATCTGTAAACTGCTCAATTTCTGCTTGGAGCTTAA
GCGCCATTTGCGGATCGGGCACCACAAGCAGAGAGTGGCTTGAATGCTGTTTAGCCAGTT
CTGCAATCGCCATTGGCAATGCGGCACCAGGTAGGTTGCCAAGCTGTTTTTTGTCGCCAC
GCTCAGACGGATTCGTGACGGAGAGAATCGTTGCTTTTGTCATGGTAATTATTTGTTATC
TCGCTCTAGTGAGCGCTGACGGAGTAATTTTTGCTGTTGGTATAGCGCGGCTTTGATTAA
TAAATCTTGGTCAGCTTCTCTAAGTAATTTGTACTTGAGTGTGATCACATAGCCTTGCTC
GGTAGATTCGCATTCTACTATCTGAGCGTAGCAGTAAATTGCTGCAGCTGGATGATCTAA
GAAGAGTTTTACGCGAACCAGTTTCCCCGTTTCCACTTCTGAATCACTGCGATAGCTCAA
CTGACTAGCGCCGAATTGAGTCGTTTGAAAACGTAATTTGGCATCATCTTGTTGAGAAAG
CATAAAACTCAGTAGCAGGTTTAATTTTGAGTTCTGTGTATCGAGTAAGTAGATGACGTG
TTTGAGCTCTTTGCTTTGCAGCTCTAATCTTGCGTTATCAGCCAACATATCGAGATGACT
GAATTCACTCGCAACAATGAAAGGCGCTGGGATTTCTGATACAAAAGTCTCTTCATTTGG
CAGAGCAAAGCCCGTCTCTAACGTTTCGACATTGATCGTCAGATTGTGGTGTACGGTGAA
GTATTCTTGCTCTGTCATAATTTGGTCCTTTTCTGCCAACGAGCGCTCTCATTTCATTGA
AGAATGAGTAGGATAGGGCAATGATTATCGCTAATCAGTTTAAGTTATCAAGTTTACCTG
TTTTTCTGGCTGAACTTTTTGCTGTAAATAGGGACTTATTGCATGTCGTTGACAAATTTG
GCGATTATCTTGTCTTCTTCATAGTAAGAGTAAGGTAAGATAACGAATATTAATTAGCTA
AGTAATAGCTCCATTATTAAAAAACCAGTTGGTTTGCCTTATATGTATCATCCTATCTCT
CTGTTTATTGGCTTGAGGTATCTTCGGGGACGCTCCGGAGATAGGTTTAGTCGATTTGTT
TCTTATATGTCGACAGCGGGTATCACGATCGGTGTGATGGCGTTAGTGACCGTACTTTCC
GTGATGAATGGCTTTGAAGCCCAGCTTAAAGAACGCATTTTAGGTGTGCTTCCTCATGCG
GTCGTTTCGCAACATGATGGTAAAACACCTATCAGTGAAAATGCCCCTCAGTTTATTCAA
GATATGTCGACAAGCGCGAAGCCAGAACCTATCGTTCGTGGTGAAGCGGTGATTCAAAGC
TCTGCTCAGCTTACGGCTGGTTACCTAATTGGTATCGAACCTAAATTGGGCGATCCTATC
TCTAATCACCTTATCGCTGGTCGTTTATCGTCACTAAAAGCGGGTGAGTATAAAGTTTTT
CTTGGCCACAGCTTAGCGCGCTCCCTGAAAGTTTCTATGGGTGACAAAGTACGTTTGATG
GTGACCAATGCCACTCAATTTACGCCTCTTGGCCGCATTCCAAGTCAACGCAACTTCACT
GTTGCGGGCATTTTTAATACCGGCTCTGATGTCGACGGTCAGCTTATGATCGTTAACATG
ACGGATGCTTCAAAGCTGATGCGTTTGCCGAAAGACACCGTCTCGGGTTGGCGCGTGTAT
TTCTCTGACCCTTTTATGGTGACTGAATTTGCAGACAAGCCATTGCCAGACGATTGGAAA
TGGAGTGATTGGCGTGAGCAACGTGGTGAGCTTTTCCAAGCAGTAAAAATGGAAAAGAAC
ATGATGGGCTTGATGCTTGGCCTGATTGTTGGCGTTGCGGCGTTTAACATCATTTCTGCT
TTGATCATGGTGGTGATGGAGAAGCAATCAGAAGTCGCGATTCTCAAAACCCAAGGGATG
AAGCAATCTCAAGTGATGGCGATTTTCATGGTGCAAGGCGCAAGTAGCGGTGTGATTGGC
GCGATTGTTGGCGGTGCTGTCGGCGTAGCTTTATCGCTCAACCTCAATGCGCTTTTGGAA
GCCGCAGGCGTTGCCTTGTTCAGCTTCGGTGGCCATCTGCCAATCGTGATTGATTCATTC
CAAATTTTATTAGTGGTAGTGCTGGCGATTGCTCTGAGTCTAGCTGCAACTGTTTACCCG
TCTTACCGAGCATCTTCTGTTAAACCTGCTGAGGCACTTCGCTATGAATAAGCTATTAGA
ATGTCGTGATATTCGTAAAGTCTACCGAGAAGGCTCACTAGATACTGAAGTGCTCAAAGG
CGTGAGCTTTGATATCGACAAAGGGGAATTGGTTTCTATTGTTGGTTCATCAGGCTCAGG
TAAAAGTACGTTACTTCATATTCTTGGCGCATTGGATGATGCGACAGAAGGTGAAGTTGA
TTTTCTCGGTCAAGATTTGTCCGCGTTAAGCTCGAATAAGCAAGCGGCTTTGCGTAATAA
ACACCTTGGTTTTGTGTATCAGTTTCACCATTTGCTGGCTGACTTCACAGCGGTAGAGAA
CGTAGCAATGCCTTTGTTGATCGGCGGAACAAAGGTCTCTGAAGCGAAAGAAGCCGCACA
AGCATTGCTGGAAAAAGTGGGTTTAGGTCATCGTATGGATCACCGTCCATCTGAACTGTC
TGGTGGTGAGCGCCAACGTGTTGCTATTGCAAGAGCATTGGTGAACAAACCTGATCTGGT
ATTAGCAGATGAACCTACGGGTAACCTAGACCACAATACAGCACTGGCAATTTATGATTT
GATGCGTGAGTTAAACCAAGAGTCAAACATTGCCTTTTTAGTCGTGACTCATGATAACGA
GTTAGCGGCGAAAATGGACCGTCAAATGCATATGCAAGATGGCTTGCTGGTGGATCGCTT
TACCACTGAAACAGCGGTTGCGGAGGGCTAATTTTGTTTTCATCTTTAGCATTGATGATC
GGTGGCCGTTTCAGTCGCGCTAAAAAGCGTAACAAGATGGTGTCGTTCATTTCACTTTCT
TCAACCATCGGTATTGCTGTTGGCGTCGCAGTGATCATCATTGGTCTTTCTGCTATGAAC
GGCTTCGAGCGTGAGTTGCAATCGCGCGTGCTGTCGGTTATCCCGCACGGTGAATTAGAA
GGGGTGAATGGCCCGCTGCACAATTACACCAAAACCATGAATCAAGCGCTAAACCACGAA
CACGTCGTCGCGGCAGCGCCTTATGTTCGGTTTACGGGTTTGGCCGAAAAAGGCACCAAT
TTAAAAGCGATAGAGGTTCGCGGTGTCGACCCTGCTTTTGAGCAGGCCGTCTCGAGCATG
TCTGAATTCATTGATCCAGAAGCTTGGCAAAACTTCTATCCAGGTCAAAAGCAAGTGATT
TTGGGTCGCGGTGTCGCGAATGAACTGAACGTTGATGTGGGTGACTACATTACATTGATG
ATTCCACAAACAGGCAGCACCAATAAAGTTCAAGCACCGAAGCGTGTTCGAGTTAAGGTC
GCAGGCTTTTTAACACTAAATGGCCAAATCGATCATTCGCTCGCTCTAGTCCCATTGAAG
GATGCTCAAGCGTATGCGCGCTTGGGTGATGGTGTCACCGGGATTTCCCTTAAAACAGAT
GATGTGCTGAACGCTCCTTCAATTGTAAGGGAAGTTGGCAATCTGATTGATGTGTATGTG
TATCTAAAAAGCTGGCAACAACAGTTTGGCTTCTTGTATCGCGATATCCAGTTAGTCCGC
ACGATAATGTACTTGGTAATGGTACTAGTGATTGGCGTAGCGAGCTTTAATATTGTCTCA
ACACTAATGATGGCGGTAAAAGACCGCGCCGCAGAAATCGCGATTCTTCGAACCATGGGT
GCGAAAGATGGGCTGATTAAGCGCATTTTCGTTTGGCAAGGTGTGTTCTCAGGGGTATTC
GGCAGTATTGCTGGCAGTATTGTCGGTGTGTTTGTCGCATTAAACTTAACACCAATCATC
AAAGCCTTAGAGAGCTTGATAGGGCACCAGTTCTTATCAGGGGACATTTACTTTGTCGAC
TTCCTGCCATCACAACTGCATTGGCCAGATGTTGCTTTGGTATCAAGCACGGCGATTATT
TTGAGCTTACTTGCGACTTGGTACCCAGCTTCACGAGCAGCGAAGCTTAATCCCGCTGCA
GTTTTGAGCTCGAAATAACAAGCCAAATAAACGAAACACAAAAAATAAAGGACCGAATTT
CGGTCCTTTATTTTTAAGTCTGTACTGGGTCAGTATTTTTCATACCTTGGCTACATCTTC
TTTCATTTCAAACGTTAACTCTTTTCCAATCAACGCGTTGTAACCTGCCATTTTTTCTAT
AAGTACTTATCGTATTTTGCGTTTTTGCCAGCTTCTCACTACTGAATAGCGCCAGAGTCC
GCGAATACCGAAGTAGCCAATGATTGCCGAAGCAACACCACAAATCGCGCAGCCCAACAA
GAACGGAGGTCCAATGGTGTTCATTTGTTGCATGATGAATTCCCACGACAACTCAAAGTG
AAAAGGTTGTGGTGGTACATGCATCACCAGTGCGCCAAGTTTGTACGCAAAGTAGAACAG
TACTGGCATGGTGATTGGGTTACTGATCCAAACAAGGGCGACAGAGAGAGGCAGGTTTAC
GCCAAGCATGATGGCAAGACCTGCAGCCATGATCATCTGACTCGGAAGCGGAACAAACGC
CATAAACAGACCAACAGCAAAAGCACCAGATGCAGAGCGACGATTTAAACACCACAGATT
TGGGTTGTATAAAACGTTGCCGAAGACCTTCAGTGCTTTTTGGCGTTTGATCATTTCATG
ATCTGGCATGAAGCGTTTAATCAGCTTTCTAGGCATAGGACGACATGACTCTCTTAGAAA
AAAGTTTGACCTTGGCGTTATTTGTAGCAAGCGTCATCTCGTCTGCGTGGTGGCCGACGA
TGCCAGATTGGCGATGGTTGCTGCTGGGAATAATTGCCATTGGCTCGATAATCAAATTAC
GGCGCGGCTTATTGAGCATAGGCGCAATTTGGGGCTTTATGGTTGTCATTATCCACGGCA
ATGTTATGGAGCATCAAAGACAAGCCCTGTTTCAAGCAGGGGTGAATATTACCATAAATG
GTAAAGTTGACAGCCCTTTTACGCAAATAAGTCACGGATATGAAGGAATTGCGCAGATCA
ATCAGGTGAATTCTCAAAAGCTGTTACCTTTTCTTAAACCAAAAATCCGATTGATAACCG
CATTCCCTCTGACTGTTAACAGTGAATTCACCACTCAAGTCACGATCAAACCCATTTTGG
GCCTGAAGAATGAAGCTGGGTACGATGCAGAGAAACAAGCCGCTGGAAAAGGTATCGTTG
CAAGAGCGGTAGTCATTTCTGATGCCACGTGGGTAATTCGCACACAAACTTCTATACGTC
AGCAAATCATCGCGGCCACCAAAGAACATATCTCAGAGCTTGAACATTTTCCTTTGATCA
GTGCGCTTGCTTTTAGTGACCGATCATTGCTTACTCAGTCCGATTGGGGGGCTTTGAGAG
ATAGCGGCTTACTGCATTTGGTCTCGATATCGGGTTTGCACATAGGCATGGCTTTTGCGT
TTGGAATGAGTGTCGGGCTTGTTGTTAGGTATGCGCTGCCCAGCTACGCCTTCTTCCCGC
CATTATTTGGACTGATCACTGCTCTTGCTTATGCATGGTTAGCCAATTTCTCTTTACCTA
CAACTCGTGCGTTTTCTGTCTGCGCCATTTATTTGTTGCTGAAATTTAGCTTGGTTTATT
GGAGCCCATGGCGTGTGCTTCTACTTGCGGTTTCAATACAGCTTTGCTTAGAGCCGTTTG
CGCCTCTAAATATAAGCTTTTGGTTGTCTTACCTTTCTGTTGTAACGGTATTGCTTGCGG
TTAATGTTGTACAACAGGCTCAAGGCCATTGGATTGCTAAATTAACAGCACTGCTGAAAG
TACAGTTAGTGCTTACTATGCTGATTATTCCCATCAGTGGTGTGTTTTTCTCAGGAACCA
GTTTGTCCTCCATTGTTTATAACCTCATTTTTATTCCTTGGTTTGGATTCATTGTCGTTC
CTTTGATGTTTATTGCGCTTATTGCTACTCCTTTGTCGGATTATTTAGCTGCTCTGCTGT
GGCAATGTTTAGATTGGGTGCTTTGGCCTCTTAGTTGGTCATTGCAGTTCGCTGAAGGCA
GTTGGTATTTAATGAGTCTTGAGATGACGTTACTGGTTATTGCGATAACTTGCGCTTTCA
TCGGGGCGAGATTTCTAACCAAAGGGGCGATGGTTATTTTGCTGCTTGTTATTGTTTCTG
CTGCACTGTTTCATGAACGTCAATTTGGACGTTGGCGTATCGATGTGTTGGATGTAGGGC
ATGGTCTGGCCGTTTTGATAGAGAAGGAGGGGGAGGTTCTTCTTTATGATACTGGGAAAG
CGTGGAACACGGGCAGTATCGCTCAACAGGTTGTTTCGCCCGTTTTGCATCGCAGAGGCT
TTCGTTCTATCGATGTATTGATTGTGAGTCACGCAGACTCAGACCATGCTGGTGGTCGAG
ACTACATAGAACAACATTTTTCTCCAAAAACAAAATTCAGCAGTCAGCAATACTTTGATT
ACCAGCCATGTATTGTAGGAGAGCAATGGGCTTGGCAGACGCTTAAATTTGAAGTGTTGT
GGCCGCCTAAACAGGTAAACCGTGCTTACAATCCTCATTCGTGTGTTATTCGAGTCGTCG
ATACAGAATCTGACTTTAAACTGCTTCTAACGGGGGACATCGAAGCCATCAGTGAATGGA
TACTGGTTCGTGAACCTGCCAAGCTAGAAAGTGATGTGATGCTTGTGCCTCACCATGGCA
GCAAAAGTTCATCCAACCCTAAGTTTGTAAAAGCGGTTTCTCCCCAACTTGCTATTGCGT
CTTTAGCTAAAGCCAATCAGTGGGGAATGCCTGCAGACAAGGTCATTCATGCATATGAGA
ATGCAAATGTACACTGGTTGGATACAGGAACAAGCGGTCAAGTGTCAGTGTTCATAGATC
AAGACAATTGGCATTTTGAAACCAAACGTAGCGAGACAATTGAGCCTTGGTATAGGCAGA
TGCTGCGTAAGGGAGTAGAATAAGAGTCTTAATGTAAGAAAATAAAGCACTTCTATGTCG
ATAAATACTGATGAAACGACCTGGCAGACGTTTAAGCGTCTATGGCAATTTATTCGCCTG
TATAAGTCAGGTCTAATCGTTGCTGTTGTAGCATTGGTTGTTAATGCTATCTCTGATACC
TACATGATCTCCTTACTAAAACCGCTTCTAGATGAAGGTTTTGGTAGTGCGGAATCTGAT
TTTCTACGTACACTTCCACTTATCGTTTTCGCCATGATGTTTATTCGTGGTGTGAGCGGA
TTTGTCTCTACTTATTGTTTGAGCTGGGTATCCGGTAATGTGGTAATGCAAATCCGCCGC
ATGGTTTTTAATCACTTTATGCATATGCCTGTCTCTTACTTCGATAAAGAAAAAACAGGC
AATCTACTTTCTCGAATTACTTATGACTCTGAACAAGTTTCAGCGGCGACTAGTTCTGCG
CTAGTTAGCATTGTGCGTGAAGGCGCAAGCATCATTGGTTTGTTGGTTTTGATGTTCTAT
AACAGCTGGCAATTGTCTTTGGTTTTGTTTGCTGTTGCACCTGTTGTTGCTTTTGGTATT
AGCGTTGTTTCTAAGCGATTCAGAAAAATCTCGAGAAACATGCAAACGATGATGGGCAAT
GTGACCGCTTCTGCAGAGCAAATGCTGAAAGGTCACAAAGTAGTACTGAGTTATGGCGGT
CAAGATATCGAAGGTAAACGCTTCGAGAAAGTAAGTAACCAAATGCGCCAACAAAGCATG
AAGTTGGTGACGGCTCAAGCCGCGGCAAACCCAATAATTCAAATGATCGCGTCTATCGCG
ATTGTTGTTGTGCTTTACCTAGCAAGTATCGACTCAATCAAAGATCAGTTAACGCCGGGT
ACATTTACCGTTGTGTTCTCTGCAATGTTTGGTTTGATGCGTCCGCTTAAAGCGCTGACC
AACGTAACGTCACAATTCCAACGTGGTATGGCAGCTAGCCAAACCTTGTTTGCACTGGTA
GATCTAGAGCCAGAGAAGAATGAGGGTAAGTTCACTGTAGAACGTGCAAATGGTGATGTT
GCAGTGAAAGAAGTCAGCTTTACCTACGAAGGTGCAGAGAAACCGGCACTTGAGAACGTT
TGTTTTGAGATCCCACGCGGTAAGACGGTGGCTTTGGTTGGCCGTTCAGGCTCAGGTAAG
AGTACCATCGCGAACTTATTCAACCGCTTCTACGACGTGAGCAGCGGTTCGATTACGCTT
GATGGTCACGATATTCGTGACTATGAACTTAAGAACCTGCGCGAGCAGTTCGCGCTTGTA
TCGCAAAACGTTCACTTGTTTAACGATACGATTGCAAACAACATTGCTTACGCGACAGAA
GATCAATACACACGTGAAGACATCGAACGTGCCGCTAAACTTGCTCATGTCACTGAGTTC
GTCAGCAAGATGGAAGACGGCCTTGATACGATGATTGGTGAGAATGGCGCGAGTCTATCT
GGCGGTCAACGTCAACGTGTCGCCATTGCTCGTGCACTTCTTCGCGATGCCCCTGTTTTG
GTTCTTGATGAAGCGACGTCAGCTCTGGATACAGAATCAGAGCGTGCTATTCAATCGGCG
CTGGATGAACTGCAAAAAGACAAGACGGTACTGGTGATTGCTCACCGACTGTCGACTATT
GAGAATGCAGATGAAATCTTAGTGGTAGATGAAGGCTCTATCGTTGAACGTGGTAACCAC
GCTGAGTTGATTGCCAAGAAAGACGGCGCGTACGCTCAACTTCATCGAATCCAATTTGGT
GCCTAAGAACTGTGGTTGAAAAAATCTGGTTCGAAAACCATCCTCTCAAATACCTGCTGT
GGCCGCTTTTGTGGCCACTGAGTTTGTTGTTTGGTGCGATCAGTAAATCTAAGCGTCAAC
AATATCAATCGGGTAAAAAACAAGCTTACAAAGCGCCAGTGCCTGTAGTCGTTGTGGGTA
ACATTACGGCTGGGGGCAATGGTAAAACACCAGTTGTTGTGTGGCTGGTGGAACAATTAC
AGCTGCTTGGTTACAAACCAGGTGTTGTGTCTCGTGGCTATGGGGCGAAAGCACCGCAGT
ACCCGCTCGTGTTGGATGACAATACACCAGCGAAACACTGTGGAGACGAGCCGAAACTGA
TTTATCGTCGTACTGGTGCACCTGTCGCCGTAGATCCGGTTCGTGCCAATGCGGTGAAAG
CATTGCTTGAAACTGGCGTTGACATCATTATTACTGACGATGGCCTCCAGCATTACGCTC
TAGAGCGAGATATCGAGTTTGTTATCGTTGATGGTAATCGCCGCTTTGGCAATGAAAGCC
TTATTCCACTTGGCCCGCTACGTGAAGGGGTAGAGCGTCTTGCTGAAGTCGACTTTATCA
TCACTAATGGTGGTCAAGCTCAGCGTGGCGAAATGCCAATGTCTTTAGCGCCATCAAAGG
CTATCAACCTGAAGACAAAACAACAAGTCGAGGTCCGTGAATTACGTGATCTCGTTGCGT
TTGCGGGGATTGGGCATCCACCACGATTTTTTAATACACTTAACGCAATGAATGCGGATG
TCAAAGTGACGAAAGGCTTTGCCGATCATCAAGACTTTGACCAGCAAGAATTACACGCAT
TGGCTCAACAAGGGGCGAATGTGATTATGACAGAAAAGGATGCCGTCAAATGCGACAGTT
ATGCGCAAGACAATTGGTGGTATCTGCCCGTTTCTGCTCAGTTTGAATCAAACGACGCAG
AGCGAATTTTAAATCGAATAAAAGAGGTTAAAGCGACTTATGGATCACCGTCTGCTTGAG
ATTGTAGCTTGCCCTGTGTGCAAAGGTAAGCTGACGTACGATAAAGATAATCAAGAGTTG
ATCTGCAAACTGGATCGCCTTGCTTACCCAATCAAAGAGGGTATTCCTGTTCTGCTTGAG
CCAGAAGCACGAACCATGAGCATGGACGAGGGACGCTAATGTCTTTTACGGTTGTCATTC
CTGCGCGTTACGCGTCAAGCCGCTTACCGGGTAAACCGTTGGCAGACATTGGTGGTAAAC
CAATGATCCAATGGGTTTATGAGCAAGCTTTACAAGCGGGCGCTGAAGATGTGATTATCG
CAACTGACGATGAGCGCGTATCGGCGGCGGCAGAGCAGTTTGGTGGCAAGGTCTGTATGA
CCTCGCCAAACCACGAGTCTGGCACTGAGCGACTAGCAGAAGTGGTAGAAAAAATGGCAA
TCCCTGCAGACCACATCGTGGTGAACGTTCAGGGTGATGAACCATTGATTCCGCCGTCTA
TTATTCGCCAAGTCGCTGACAACCTAGCAGGTTGCGATGCGCCAATGGCAACACTTGCGG
TTGAGATTGAATCGGAAGAGGAAGTCTTTAACCCGAATGCTGTGAAAGTGGTCGCGGACG
AGCGTGGTTATGCCATGTACTTTAGTCGTGCAACGATTCCTTGGGATCGTGACAACTTTG
CCAAGCAAGACAAAACCGTCGCGAATCCATTGATGCGTCACATCGGCATCTACGCTTACC
GTGCTGGCTTCATCAATACTTATGTGAATTGGCAGCCAAGCGCACTTGAGCAAATCGAGT
GTCTAGAGCAACTTCGTGTGCTTTGGTACGGTGAAAAAATTCATGTTGAAGTGGCAAAAG
AAGCGCCAGCAGCAGGTGTGGATACACCAGAAGATTTAGAAGCAGTACGAGCCATTGTCG
CTAGCCAAGCACAATAAGTGAGTATTGATTTTAGAATTAGAAAGGCTCCTCATTGAGGAG
CCTTTTTGTATCTACGATAGCTCGGACGCTGTATCGGTTAGATATTGGTGTCGTACTGAT
TACGTTTCGGACAGGTTGAAAGAATTTCTCTGTGTCCGGTGTCTTTCACTTCTTCAAGAA
TCACATCAAAGCCCCATAGGCGGTAAACGTGTTTCAAGACTTCTTCATAACTGTTATCCA
AAGGGATGCGATTATGAGGAACATACTGAAGCGTTAACGAACGATCGCCTCGCACATCCA
CGTTAAAGACTTGAATGTTCGGCTCTAGATTTGCCAAGTTATATTGCGCTGCTAAAGTTT
CACGAATGCGTCGGTAACCCATCTCATCATGAATCGCAGCTACTTCGACGAAGTTCTTAC
GATCATCATCGTTGATGGCAAACAACTTGAAATCACGCATTAGCTTCGGTGACAAGTATT
GGCTAATAAAGCTCTCGTCTTTGAAGTTATGCATGGCAAAGTGAACCGCATCTAGCCAGT
CTGTTCCTGCTAACTCAGGGAACCACTCTTTATCCTCATCGGTTGGCTCTTCACAGATAC
GTTTGATATCGCGGAACATCGCAAAGCCAAGCGCATACGGGTTAATGCCGCTAAAGTAAG
GGCTGTTGTAAGGTGGTTGTGCAACCACGCTTGTGTGGCTGTGAAGAAACTCGAGAATGA
ATTTCTCAGACACTAACCCTTCATCGTAAAGGTGATTAAGGATGGTGTAGTGCCAGAAGG
TTGCCCAGCCTTCGTTCATGACTTGAGTTTGCTTCTGTGGATAGAAGTATTGGCTTACCT
TACGCACTATACGCACAATCTCGCGCTGCCATGGCTCAAGCAGAGGAGCATGTTTTTCAA
AGAAGTAGAGCAGGTTCTCTTGTGGTTCGCTCGGGAAGCGCACTTTGATGTCTTCTTCTT
TGGTTTTCGATTGTGGAACGGTTCGCCAAAGCTCATTCACTTGCGATTGCAGATAAGCTT
CACGCTCTTCCTGACGGGCTTTCTCCTCATTGATGGAAATCTTCTCAGGGCGCTTGTAAC
GGTCCACGCCGAAGTTCATTAGGGCGTGGCAAGAGTCGAGTAGTTGTTCGACTTCATGTA
CGCCATAGCGCTCCTCACACTCAGCAATGTAGTTTTTCGCAAACAAGAGATAGTCAATGA
TTGAGCTAGCATCAGTCCACGTTTGGAACAGGTAATTACCTTTGAAGAACGAGTTGTGTC
CATAACAAGCGTGAGCAATAACCAGCGCTTGCATGGTGATGGTGTTCTCTTCCATCAAGT
AAGCGATACATGGGTTTGAGTTGATCACGATTTCGTAAGCCAAGCCCATTTGACCATGCT
TATAGTTCTGCTCCGTTTGGATGAACTTTTTACCAAATGACCAGTGATTGTAGTTGATAG
GCATACCGATGCTTGAGTATGCATCCATCATTTGTTCTGAGGTAATGACCTCAATTTGGT
TAGGGTAGGTGTCGAGACGATAATGCTCCGCCACACGCTTGATTTCTTTGTGGTAACGCT
CCAGCAATTCAAATGTCCAATCTGGACCATCTGGAAGCATATTTTCTCTGCGCTTTTTCG
AGGCTTCCCCCGAAAGGTTTGTCGTTGCGGTATTCATCGCTAGCCTCCTTTACGCCGTTT
CTTTTTGGAATAGTTCACGGAAGACTGGGAAGATATCCTCCACGGAGCGGATGTTTTTCA
TGGCGAAGTTTGGAAACGATTCGCTAAGTTTCTCATACTCGTGCCACAGTGTTTGATGTG
AGCGACGCGTGATCTCAATGTATGAATAGTACTGGCAGTTAGGCAGTAGTTTATTGACGA
GTAACTCACGACAGCGAGGCGAGTCATCAGCCCAGTTATCACCATCGGATGCCTGTGCTG
CGTATATGTTCCATTGACCCACAGGGTAACGGTCTTGGACGATTTCGTTCATCAACTTCA
GTGCGCTCGAAACAATCGTGCCGCCCGTTTCTTGCGAATAGAAGAACTCATGTTCATCCA
CTTCTTTCGCTTGGGTATGGTGACGAATGAAGACCACTTCCACATTCTCGTAGGTACGCG
TTAAGAACAGATAAAGCAGCACATAGAAGCGTTTTGCAATGTCTTTGGTGGCTTGGTCCA
TAGAACCAGATACATCCATTAGACAAAACATGACCGCTTGGCTTGAAGGCACTGGGCGCT
TCTCATAGTTCTTGAAACGTAAGTCGAAAGTATCAATAAAGGGCACGCTTTCAATTTTCT
TACGTAGCTCTTCTATTTCCTTCTTCAGACGATTTTCTTCGAGCTGTTGAGCGGGCTCGA
TGTTTTTGATGCGAGTAAGTTCATCCTCTAACTCGTTTAGAAGACGTTTCTTACCTGCTG
TCATTGCGGTGCGTCGTGCCAAAGATTGTTGTAGCGAACGAACGACAGCAATGTTGGATG
GGATACCCGCTGTTTGATAACCCGCACGGTGGGTTTTCCATTCTGTGATTTTGGCAATTT
GGTTCTTCTCAAGATTCGGTAGCTCTAAATCTTCAAACAAGATATCGAGATACTCATCTT
TTGAAATTTGGAAAACGAACTCATCTTGACCTTCACCGTCAGGGCTGGCATTGCCTTCAC
CAGCACCGCCACCTTGGCCGCCACCTTTCGGGCGTTCGATCTTATCACCAGTGATAAATT
GGTCGTTACCAGGGTGCACGCGGTCACGCACGCCCCCTTTACCCTGATGAAACATAGGTT
CGTTGATGTCTTTGTGCGGTATAGCGACGTCTTCGCCCGTTTCCGTGTTCGTGATCGAGC
GTCGATTCACTGCGTCAGCTACCGACTCTTTAATCTGCTCTTTATGGCGTTTCAAGAAGC
GCTGTCGATTAACAGCGCTCTTGTTTTTGCCATTGAGCCTTCGGTCTATAAATTGCGCCA
TGAAATAGCCCTCTTCATGTTTCACAAGCGACCTAACTCAAACTGGTTAGGATGACTTAC
GTACTCGTAGGTACCACTCAGAAAGTAGGCGAACCTGTTTCTCGGTATAGCCTTTTTCCA
TCATGCGAGCGACAAAGTCGTCGTGTTTCTTCTGATCTTCAGAAGAGGTTTTCGCATTGA
ACGAGATAACCGGAAGTAGCTCTTCGGTATTGGAGAACATTTTCTTCTCGATTACCGTGC
GCAGTTTTTCGTAGCTGGTCCAAACTGGGTTCTGACCATTGTTATTGGCTTTCGCACGAA
GCACAAAGTTGACGATTTCGTTTCGGAAATCTTTCGGGTTAGAGATGCCTGCTGTTTTCT
CGATCTTCTCTAGCTCAGCGTTGAGAGAAGCGCGGTCGAACAGTTGGCCTGTTTCTGGAT
CGCGATACTCTTGGTCTTGAATCCAGAAGTCTGCGTATGTGACGTAGCGGTCGAAGATGT
TTTGACCATACTCAGAGTAAGACTCTAGGTAAGCAGTCTGAACTTCTTTACCAATGAACT
CGACATAACGAGGTACTAGGTAACCTTTCAAGAACTCAAGGTATTTTTCTGCCACTTCAG
AAGGGAACTGTTCACGTTCCACCTGCTGTTCAATCACATAGAACAGGTGAACTGGGTTTG
CAGCCACTTCTGTTTGGTCGAAGTTGAATACGCGAGACAGGATCTTGAACGCAAAACGTG
TTGATAGGCCGTTCATGCCTTCATCAACGCCAGCGTAATCACGGTACTCTTGGTAACTCT
TCGCTTTCGGATCGGTGTCTTTCAGGGTTTCACCGTCATACACACGCATCTTCGAGAAAA
TGGACGAATTTTCAGGTTCTTTAAGTCGCGAAAGAATGCTGAATTGTGCCAGAGTTTCGA
GTGTACTAGGTGAACAAGGCGCTTTAGACAGCTCACTGTTTTCAAGCAGTTTCTGGTAGA
TCTTCACTTCTTCCGATACTCGTAGACAGTAAGGCACTTTCACGATGTATACACGGTCCA
AGAACGCTTCGTTGTTCTTGTTGTTGCGGAAGGTTTGCCACTCGGATTCGTTCGAGTGAG
CCAGAATCATACCGTCGAATGGAATCGCCGATAGACCTTCAGTACCGTTAAAGTTACCTT
CTTGAGTTGCCGTTAAGAGTGGGTGTAGCACCTTGATTGGCGCTTTAAACATCTCAACGA
ATTCCATCAAGCCTTGGTTCGCTTTACACAGTGCACCAGAGTAGCTATACGCGTCTGGAT
CGTCTTGTGAGAAATGCTCAAGTTGGCGGATATCGACCTTACCAACCAGCGATGAAATAT
CTTGGTTGTTTTCATCACCTGGTTCAGTTTTCGCGATACCGACTTGGTCGAGGATTGATG
GGCGAACTTTCAGCACTTTAAATTTTGTAATATCACCACCAAACTCGTGCAGACGCTTCG
CTGCCCAAGGTGACATGATCGAGCGTAGGTAACGATGTTCAATGCCGTACTCTTTCTTCA
AGATCTCACCGTCTTCTGTCGGATTGAATAGACAGAATGGATGGTCGTTTACTGGGCTTC
GTTCACCGTTTGCGCTCAATACATAAACGGGCATTTTTTCCATCAATGCTTTTAGCTTCT
CGGCAAGCGATGATTTACCACCACCCACAGGGCCGAGTAAGTACAGAATTTGTTTGCGCT
CTTCCAAACCTTGCGCTGCATGCTTGAGATAAGAAACAATCTGTTCGATCGCATCTTCCA
TACCATAGAAGTCTTTGAAGGTTTCATATCGTGAGATAACTCGGTTTGAGAAGATGCGGC
TCAATCTTGGGTCTTGAGCAGTATCAATGACTTCTGGCTCTCCGATAGCCATCAGTAGTC
GTTCTGCCGCGTTGGCATAAGCGCTTTTGTCATCCTTACACAGGGCCAAAAACTCCTGTA
ACGACATCTCTTCATCTTTTGCAGCTTCATATCTTGATTGATAGTGGTCGAAAATACTCA
TGTCGCTTTCCCCTTTAACTAGTCAGTCTACCGACGAACGTTGACGCAGGCTTATCCATC
CTTGATATGCCCTTCGTTGTATGAACTTATACGTCCTGTTATCTCGTTTGGTTTGTACTG
AATGCAAGCTAGACAACACCAAAGACTTTGCTTTATGGACACTTTTTCACTGCAACGGAG
AACGATGGATAGGTACCTTTCAATCACTCCCTTTCTCATTCTAAGCCTAGTCGGGGATTT
CCAATTTTGCTTAACAATTATGAATTTATTGCAAAAGTGACATTTGAATCACTGTTTGAA
GAGAGAAAAATTTGTGCTGTGAATAGGAGGTTGAGAAATCAGATATTTGGCTTTGAATCA
CGGGAGTGATTGATTCGTACGTAAGCAAGGGGAAAGATAGGCAAAAGTGCGTTGGCAGGA
ATGAGGTAAATTGTGACAGGGCAAAAGAAAAAAGGAGAGCCTTTGCCCTCCTTTTCAAAT
ACTTGCTGTGTTATGCACTAAAGATTTGCGCTAACTCGTTCGCACATAGATGGTACTGAC
GAGGGCAGTTGCGCCATGTTTTTAGCATGCGACGGTATTTCTCTAGTGTTGGCATTTGGC
TGTTGAAGTGGTGGTCTGCTTTATCAAATTGAGGGTAAAGACCTTCTGAATCCACTAGGA
AGCGCACGTAATGCACTTGCTGTGCTTCTGTTGCGATATCGAAGCCAAGGAACTGAAGAC
GACGCTGATCCACTTTGCTACGCTCTTCATCATCCAGCATTTTGTTGGATTCTTGCATAG
CATGGTACATCTCCATGATATCGATAATTTCACGACACTCTGTTTCAGTGATGCAGCCAA
AATCTTTGTTCAACTCGCGCATTTGCAGCTCGTAACCACGTTCTACAATGGTTTGTAGAC
GCTTGTATTTTGCCGAGTTGCTAGGGTCAAGTTGAGACATTAGGTTGTACTGGTTTGATA
GAATCAAACGTTGAGCGTTTGACATTTCCATGATGACCTCACTAAATAATCTAATACATT
TTTAATGTGCTTAGGTTAACGTTTCGGACGAAGGTGAAACATGATCTCAACACATATTTA
ATATGAAAAATGGCAAGAATTGTCGAATTTAGCCAGTTTACAAACACCGTGTTAATGGGT
GATGACGGCTTATTTATGGTAGTGATTGTATATATAGTCTCGGTCTGAAAATACACGCAG
CCATTCTGGTTTGAATACGGTCAATACGGCCAGAGACATCCCATTGAGTAGGCCTTCAGG
GAAGGCGAGTAGCGGAACGAAAACAAAGTAATTGTGTTGGATAGTTTGCCAGTCGTAATG
ACCCACAGAGAGATGATAAAACGAGTTGATGAGTAAATGCAGGCTACCGGTGAGTGCTCC
ATTGAAGAATCCCGCCACAAAAATGAAAACAAAAATGTTACGTGGAAGGTAACGGTAGCT
TAGCAAAAAAATTAGATAGCTGATGAGTATTGGCACTAGTGCAGAAAGCACCCATGCTGA
AGGCAACATAGACAGTGGAATACCATGCAGTAAATGGTTGACGAGCATGGCTGGGATACT
AAGTAGAAACGCGATTCGCCAGCCATACATCATGGTCAATGTTGTTAGCGCAAGAAAGTG
AATCTGAAGGCCATCTTTCACACCAGCCTGTGCAGACCACAGAATACACAGCAGAAAGAG
TGTGGCGAAGACCAAGTGTTGGAAAGGTTTCTCTTGTGTCATCTTAGGCCAAACGACGTT
GCGCCAATCTGGCAAGCAATAAGCGATAAATATCCAACAAACAATGATGACCGAGACAAA
ATTAAACCAATCCATGTGTACTATCCCAACTCTGATTCCTGCGAGTTTACTTCTTGTTTA
CTACCTTGATATACGTCCGATACGGCTTCAACAGGGCATCGAAAGTGGTATTTTGTTTGG
TGTATTAGGCAACGTGTAGACAAAAAAATACCAGCGAGCTGCTGGTATCTTCAAAATATT
CAATAGCCTAGCGAGGCTTAGTATTTCACATTTGAATGGTATTGAGAAAGGAGCGATTGG
ATTTCGTCCATTGTCTCTTTTGATGGAGGGTTAACGCCATCAAGCGGGTACTCAAGACCC
AGAGCTTCCCACTTGTGTGCACCAAGTTTGTGGTAAGGAAGAAGCTCTACCTTCTCAATG
TTGTCCATATCTTTGATGAACTCACCAAGCATGTGTGCAGCCTCTGGTTCATCAGTGTAA
CCAGGTACTACCACGTAACGAATCCAAGTCTTTTGACCAATCTTATGCAGGTAACGAGCA
AAGTCTAAAACACGACGGTTAGACACACCAATGAAGTCTTGGTGGATTTCGTCTTTCATG
TGTTTTAAATCAAGCATGACTAGGTCAGTCGCATCCAACACTTCATCGATCACGTCAGTG
TGTTTACGGATGTAGCCATTGGTATCCAGACAAGTGTGAATGCCTTCTGCTTGAGCAGCG
CGGAAGAAGTCACGAACGAACTCAGGTTGAAGCATTGCTTCACCGCCAGAACACGTGACA
CCACCGCCAGATGCATTCATAAAGTGACGGTAAGTTTTTGCTTCTGCAATAATCTCTTCC
ACTGTCACTTCTTTGCCATCATGCGTGTCCCAAGTATCACGGTTATGGCAATACTTACAA
CGCATTAGGCAACCTTGCAAGAAGACGATAAAACGGATACCAGGTCCGTCTACGGTACCA
CATGACTCAAATGAGTGAATACGACCAGTTGTTGACATCTTTTGCTCTCATTTTTTAATA
AATTCTGACCGTTATTTTATTACAAATTGCAGGGTTAAAACAGTCTAAGAGGGCTTTCGT
TGGTGAGATAGTGAGCAAAGAAAGCGGCGAATGAAAACTCACACGCCGCATAAGGGCATT
TAATTAGAAGAAGGCGAAGAAAGAAAGAGAGCCAGTGCCGTAAACATCGGTTTGAGCCTC
TTTATAGTCCGGTGTTTTTACCGTGAAGGTTAAGCTTGCGCCATAATTTTGGTTGTACCA
AGTCGCACCAGCAACCGCACTTGCTTGCCAGTTTTGTAGCGTCACATCGTATTGGTCTGA
TGGCTCAGGAAGACCAGAACGATCACCTTCGATAGTGATGTCGTTAAAGCGGTAACGCCC
CTCGAATCCAGTAAACAGGAACCAGCTCGAAGTGCTTTTAGCCAGCATACTCGCATGGAA
TGGACTCTCGACGCTGATGTTTGCCGCGCCAATACTGTTTGCTAAGTTGGTACCCCAACG
GAACATCACGCCTTGTGAAACGTCACTACGGAAGTTACCTGCGTTGATGTCGTTTACGTT
GGTGATTTCCCACTGTGTACTTTCGCCTTCGCTGCGCATCAGTTTGTTGAATGCACGGTA
ACCAACGCTGAATGCAATCTCATCATCAATTTGGTAGTCCCAGCCTTGAGGGTCGGTTGA
ACCCGTAATGCTATGAACCAATTCCTGTGCTTTTTCTGACAGCGAGCTCTCGCCAGTTGC
ACCGATGGTGAAGTTGTAACGTACTGCTTGGTCAGGCGTCAGTGAGATGTAGTTGATTTC
GGTATGAAGGTAGCCGGCATAAGGGCGGTCATTAACAAGAGGGTAGTCGGCTTCAATGTC
ACTAGGTGTGTACATCTTGTGGCCCAGTACCAACTCAATTTTATCTACGTTGCTTTGGCC
GTTGCCGTTTAAGGTAAACCATTTCCACTCGGAGTCTTCACGCAATTTGTCGGTTGCGTA
AGAAAGGAAAATACCGTTGGTGTAATCTTGGTCTACGCCGAAGATGCCATCGTTATCTAA
AGTGAAAGAGACTGTGGATTTTGTAGTTGCAAGTGCCGCTGGAGACACCAAGGCAAGGAC
GATTAATTTACTAAGTTTCATATAGGATGTTTGCAAGCTTTTTGCGCATCATACGGAAGA
TCGAGAACAAAATCTTAGGCAATGTCACAACTTTAGTTCAAGACACAAAAAAAGGCCGAC
GCTTTACAGCATCGGCCTCTGTTCTATCACTCAAAGTGCTAATTCAATCAGTCTTATAGA
GACTCAGTGAATGTACGTGCGATTACGTCAGCTTGTTGCTCTGCAGTTAGAGAGTTGAAG
CGTACAGCGTAACCAGATACACGGATTGTTAGCTGAGGGTATTTCTCTGGGTGCTTAACA
GCGTCTTCTAGAGTTTCGCGGTTAAGAACGTTCACGTTTAGGTGTTGACCACCTTCAACG
CCAGCTTCGTGGTGGAAGTAACCATCCATTAGGCCAGCAAGGTTAGCACGTTGTGAACCT
TCATCTTTACCTAGAGCGTTAGGTACGATAGAGAACGTGTAAGAGATACCATCTTTAGCG
TGAGCAAACGGTAGTTTACCTACAGACGTTAGAGATGCTACAGCACCTTTTTCGTCACGG
CCGTGCATAGGGTTAGCACCTGGTGCGAAAGGAGCACCTGCGCGACGACCGTCAGGCGTG
TTACCAGTCTTCTTACCGTATACCACGTTTGAAGTGATAGTTAGGATAGACTGAGTAGGG
ATTGCGTCACGGTAAGTCTTAAGCTGACGAATCTTGTTCATGAATACTTCAACAAGTTCA
CAAGCGATGTCATCTACACGAGCATCGTTGTTACCGAATTTAGGGTAGTCGCCTTCGATT
TCGAAGTCGATTGCTACGCCATCTTCGTCACGAACTGGTTTAACTTTCGCGAATTTGATT
GCAGATAGTGAGTCAGCTGCAACAGATAGACCAGCGATACCACAAGCCATAGTACGACGA
ACGTCACGGTCATGTAGAGCCATTAGTGCAGCTTCGTAGCTGTACTTGTCGTGCATGAAG
TGGATGCTGTTTAGTGCAGTCACGTACTGCTTAGCTAGCCAATCCATGAAGTGGTCTAGT
TTGCCCCATACATCGTCGAAGTCTAGAACTTCGTCAGTGATCTTAGGCATTTGAGGACCA
ACTTGGATCTTCAGTTTCTCATCCACACCGCCGTTGATAACGTATAGAAGAGTCTTAGCT
AGGTTAGCGCGAGCGCCGAAGAACTGCATGTGTTTACCAATGATCATTGGAGATACACAA
CATGCGATTGCGTAGTCATCAGACTCGAAGTCTGGACGCATTAGGTCATCGTTCTCGTAC
TGGATTGATGAAGTATCGATAGATACTTTCGCACAGAACTTCTTGAAGCCTTCAGGTAGT
TGCTCAGACCAAAGAACAGTGATGTTTGGCTCTGGAGAAGGACCCATTGTGTATAGCGAG
TTTAGGAAACGGAAGTTTGAGCGCGTAACTAGCGTACGACCGTCAAGACCCATACCACCC
ATAGACTCTGTTGCCCAGATTGGGTCGCCAGAGAATAGGTCATCGTACTCAGGAGTACGT
AGGAAACGAACCATACGTAGTTTCATTACGAAGTGGTCGATCATTTCCTGTGCGTCAACT
TCAGTGATCTTACCTTCAGCGATATCACGCTCGATGTAGATATCTAGGAAAGTAGAAGTA
CGACCTAGAGACATAGCTGCGCCGTTTTGAGATTTAACAGCTGCTAGGTAACCGAAGTAA
GTCCATTGGATTGCTTCTTGTGCAGTTTCAGCTGGACGAGAGATGTCACAGCCGTATTTC
TCAGCCATAACTTTCATTTGGCCAAGTGCACGATGCTGCTCAGCGATCTCTTCGCGAAGC
TGCATAGTCATTTGTAGATCTTCACCGTTCTCAAAACGCTCTTGTAGAGACTTGAATTGA
GCTAGCTTGTCTTTCATTAGACGGTCGATACCGTATAGAGCAACACGACGGTAGTCACCG
ATGATACGACCACGGCCGTAAGCATCTGGAAGACCAGTTAGAACGCCTGATTTACGACAT
GCTAGGATATCTGGGGTGTAGATATCGAATACGCCAGCGTTGTGCGTTTTACGGTATTCT
GTGAAGATTTTCTTAACTTGTGGATCAAGCTCGCGATCGTAAGCTTTGCAAGAACCTTCA
ACCATACGGATACCACCGTTAGGGATGATTGCACGCTTAAGAGGAGCTTCAGTTTGTAGA
CCTACGATAGTTTCTAGGTCTTTTTCGATGTAGCCTGCATCGTGAGCAGTGATGGTAGAG
ATAACTGAAGTATCGAAATCAACAGGAGCGTGAGTCGCGTTCTCTTGTTTGATACCTTCC
ATTACCTTAGCCCAAAGCTTGTTAGTCGCTTCAGTACCTTCAGAAACTAGGAAAGATTCG
TCGCCTTCGTACGGAGTGTAGTTCTTCTGAATGAAATCACGAACGTTTACTTCGTTTTGC
CAGTCGCCTGCAGCAAAACCTTCCCAAGCTTTAGCAAATTGCTCTGCCATGACATACCTA
CCTTTGTAGTAGAAAAAAATACGTACTGGTTCGCCGTTGAGCCAGCTATCTCCACTTTCA
AATGGAGAACAGTACACTCTTAATGAATAACAATATTTATAGTCTTAAATAAGAAAGTTT
GGTTCATAAAACTATAAATATTGTCACTGCTAACAATGTGGGTTCTTCCCAACCACAATT
CAAGGCTACACTAAAAAAATTTTGCAAACCTTAAACTAAATCAATAAATACTAAAAAAAC
TCAATAAAAATTGGGTAGCGACAAGCGCTACCCACACAATTTTTGAACGAATGTCATTAT
AGCCAAGCTTTAATGCCATATTGTCCTTCTAGCATACCTACTGCAAGCATAGCGACTAAA
CAGATAACAAGTACACCTACAGGGATCACAATCTTGTCTACAAATGATAGGCGAGATGCA
CGCTCTTTATCACCAATTAGACCGTTGTTGTCTAGAAGCATCGTCAGTGCCCAAGCTAGA
ACTGGGTTAACAACTGCTGAACCAAAGATACAGATACCTGCTGCTTGAGAATCTTTCGAG
TCTTTCACCATTTGCATACCCGCTTCAAGTAGAGGTAGAGATACACCTACAAGAAGAGCA
ACACGCATTACTGGTGGCCATACCGCGATATCCATTGGGAAACCAAGGATTGCGATGATC
ATTACTAGAAGTCCTAGAAGGATAGCACCACCAGGGATAGGGCGCTTCGCGATCGCTGCT
GGGATCATGTAAGTACCCCAAGATGAAGTGATGTTACCACCACCCACTGCTGTACCTACC
ATCTGACGGATAGAACACATAGTCATTGTGTCATCCACGTCCATTAGTACTTTTTCAGTC
TTTCTAGGGTAGTTCAGTTCTTGGAAGATACGGTGACCAAGGAAGTCAGGAGACCACATC
GCTACTGCTAGGATTGCAAACGGTAGTGATGCGATGAAGTGTTCCATGTTAGGAAGACCT
AGCATCCAACCTTCTTCTGTGCTGCCCCACCAGTAAACTGGGTTTAGGTTAGGAAGACCT
GTTTCAGTTACGAATTTAATATCGAAACCTGCACCTAGTACAAGCGCGATTGCAAGGCCT
GTGAAAGCACATACTGGAATTGCTAGCCAACGCTTGTTCACTTTTGCAAGGAACGCGTAC
AGCGCGATAGTCACTGCAAGTACGATAAGACCAACGTAACCCATGCTGCCCGCTTCAACA
GTAGAAGATTGTAGACCAACCGCCCATTCTTGAATCGAAGTAATTTGGCTCATGGTACCT
GTTAAGCCCAAGAAGATAAGCAAGCCGCCGGCTGTACCTTCTGAGGTGAGGTTCACCAGT
TTGGAGCCGCCTTTCAAGGCACTTAGTAGAAGGCCGAATACACCGATTAGAATTGCCAAT
GCAAGAGGGTGGGCACCAGCTAGAGCGATGGTACCAATAAGAGGGATCATTGGACCGTGG
TTACCTGCAAGGTTGGCTTTAGGGTTAACAAAACCAGAAGCAAGTACACAGAAAAGGAGT
GCAGGGATAAGCATTTCTACACGAGCAACTTCGATAGCAAAATCTTTGCCTAAGTTAACG
TGGTCCCATGCTGCAGTAAGACCTTCAGCCCAAGACATCATTACCGCAGAGTACATTGCG
ATAATACCGATAGTACCAGCAAGTGCTGGAACAAGGTCTTCAAGCTCAAAGCGGAAGTCA
CGACCTGGTAAGTTCAAACCATAGCGACGTGGCTTCATGATTTGTAGTTCGTGGTCTAGG
TAGTCTGAACGGCTTGCGAACTCAGATGATGGACGGTGAAGCTCGCGGTAGCTTTTAGTC
TCGATATCCGAATCAGAGTGCGCTTTATTCACTGCGTCTGACATAGATTCCTCATATATT
TAAAAGTTATGAATTCTAAATTGAATTGTGTTTTTCCGCTTCCTGCGGCACTTCCTATGC
TAGCTATTATTAGATTTTGTTGCACGAACAACTCGTGCCTAAGCATAGCTAATAACTTGT
TGTGTTGAGGCACAAAAAATTCCTCATCATTGGGGCGGAGTCTAGCAAGATAGCCCTTTG
GGGTGATTGATTTAGATCACTTTAAGAATAGATGTGAAAGAAAACTACAGAAAGTGTCTG
GCATGCGAACAACATGGTTATTTCGTGTGTAATTCGATTACACAAGTTGCATAAAATTAG
ACTTTGTTTTGCAGAAATAGTGCTCAATAATATTTATTGATGTCATTCATAGGTTGTATA
AAAAGCTGGCTTCATTCTTGCTTAGTACCGAGCAGAGACGATTTTTTGGCTAATCATTGC
CGCTCAGTTTAGGAAGAAGACATGAAACAGCTTAAAGTACTGCCGCTAGTGGCAATTATT
TCGGGATTAATGGTCGGTTGTGGCGGTGGCGGCGGTGGCGGCGGTGGCGGTGCATCGAAA
ACAACCTTCACTATTGATTTTGCGATTCCGGCGACCTTATCTGAGAGTGATGCTAAAGCG
CAAAACTGTACAGTTTATGATCGAGATACAGATTCGAATGGTGACGCTACCGTTCTAACA
TACAGCCAAGCATCGAAAGCTCAGGTTACTAATAACGTTATTGGTTACTACTCTGATGCT
GACGGCAAAATGGTTGGTGACATAATTAAACCAACCAGTGATAACTTTAAGTTTGTTTTA
GAGGACATTCCTGAAGACGGTTACATCACCATCCAAGCACTGGAATTCAATGGTAGAGAA
GTGCGTGTAAACTCATTCTCTCGTGAGTTTTTGGAAGATAAACAATTACGTAATGCGACC
TTTGCTCTAAACCGTGAATCATTGAATAAGTGTTTTACTGGCGGCAACTTGTCGGATAAA
ACGTTCAAAAACCTTTCATATCGTAACGCAGTGTCAGGTGGCGGCGATTATCATTTCGTA
TCGCAAAAGGACGTTCTAGAGTCTCCTAACAGTGACATGACTTCAGATGAAGAGCTATTG
[truncated: 5,858,586 more chars]
