# Supplementary material for: Bacterial diversity in the jelly of shark Ampullae of Lorenzini: a holobiont perspective
Source: PeerJ. 2026 Jan 5;14:e20461. doi: 10.7717/peerj.20461 (PMC12782034; doi:10.7717/peerj.20461)
Supplement: Supplemental Information 3 [file peerj-14-20461-s003.zip › mandar_natali_28junparaarticulo/H9N_12032019.fsa]

>NODE_1_length_1328227_cov_12.9427 [gcode=11] [organism=Genus species] [strain=strain]
CGATGAGACTGGTAAATGGACGTACGAGCTGAACAACAGCCACCCAGACGTGCAAGCGTT
AGACGCTGATAGTGATCCGATTATTCGCACCATGACAGTGACGTCAGCGGACGGCACGAC
TCATGACGTGGTTGTGACTATTACTGGTAACAACGATGCTCCGGAATTTATTAGTGGAAC
GAATGATAGCCAGGGCCTAGACGAAGACGGAAAAGCTGATACAGATAGTTACCAATTTAG
CATTAATGAGAATGCTGTTGCTGGTGTCATTGGGCAGGTTGAGGCGTTTGATGTCGATAA
AGGTAGCAATGTCACTTATCAGTTAACCAACCATATTGACCTTTTTGAAATAAACAGTCA
CACAGGTGAGATAAGCGTTAAAAGCGGCGTAGTCTTTGATTATGAAACGTTGGATAGCTA
CCAACTATTGGTAGAAGCTGAAGACCAGTCTGGAGCGAAGGATACGGCCAACGTCAATGT
CGTGATAAATGACATTAACGAAGCTCCAATCGCTGAAGATGACAAAGGTATTGAGAAAGA
GACTAAGGTTTTAGATCACACGAACTGGGACGACAGTGCCGATATTAGTGTGGATTACTA
CATCGTTGATACCAACACTGGTAACAAAATCGGTGACGCTAACAAGGCGGATTACACCGG
TGACGGTGGTACGCATAAGTTTGGGGTTAGCTCTTCCTTAGATGGCGGAACGGATCAGGT
AAAAGACGGTCAAATTGGGTTCGATGATGCCACTTCACACAGTGAGGCTATGCGTTTCAC
TTTCGCTGATGGACAAGTCGCAGATCATGCTGAAGTACAAGTTAACAATCTTTGGAGCTC
TTGGGAGCCTGGAGTTGAGCGCGGTGTTTGGAAGGCTTATTACAAAGGTGAGGTTGTCGC
TTCGGGGGTATTTGAAGGTACTGGCAATGGTAAGCAAGTTGTAAGTATTGATGCGGACGG
TCGATATTTCGATAGCATTGAAATGTCAGCTGTGGGTTACAAAGATGGTGTGGTTGATCC
TAAGGGGTCGGAGTACTTTGTTACACAAGTTTCTGCCGATTTGACGAGCTTTGATGACGA
CTATCAAACAACAGGAGCTGGTATTCTAGAGTTGGATGTGTTAGCGAATGATAGCGATCC
AGATGGTGATGAACTGACTATTATCGACTACCCACAAACAGAATATCTAAACCTAGTAGA
TGGCAAATTGGTGTTTGATGCAGCCAAATATCTTGAATCATTGCCAGAAGATCAGCGCAC
GATTAAGGCTGGGGAAATAAAGGAATACTCATTTGAATACGTCATTGAAGATGCGGATGG
TCTGACTGATAAAGCTGAAGTAACAGTGCATGTAGTAGGTGAGCCTATTTCATTGGATGA
TTCGCATATCACGCTTGATGAGTCTGCAGTTGGTGCGAATTCTGGCGTACATGCTGAAGG
TGATTTAGTTGCCAACCTTGGTTCTGCACCAGATGCTGAGTTCCGATTTGATTCTGAACA
GAATCTGGAGAACGTTACCAGTGAAGGCAAGCCAGTTGTGTTTGAAGTGAGTGATGATCG
CGGTACTTTAACCGGATATGTTGGCTCAGGTGATGATAAGGTCAAAGTCATTGAAGCGAG
CATTGATGGTAAAACCGGGCATTACTCCGTCGAGCAATATGAGCCAGTAGATCACTCGGA
ACTCGGTGCTGACACGTTAGATATCCCTGTTAGCGTTCAAGTGGATGCGGGTGGCCGAGT
TGAAAATGCAACTTTGCACCTTGGTGTTGTTGACTCTTTACCTTCAGTTAATTCAGAGCA
CCATGAAATCATGGATGTTGACCCACAAAACAACAGTGTTGTTATCGCGTTAGATGCATC
TGGTTCAATGTGGGATGACATGGTTAAAAACGAGCAAGGCGTTGAAGTTACCCGCTGGGA
CCTAGCACGCAGTGCAATTAAGACCATGTTTGAAAAGTATGATGATCTTGGTGACGTTCG
ATTTAAGATTGCGACGCACTCAGGTTATCCAGATGGTCAAACATCTGAATGGCTGGAATC
GGTAGATGATATTGATGCTTACTTGGATTCGATTGGTCGTGGTGGCTGGACGCCATATAG
CCAAGCGATTGACCAGGTAAATGCTGCTTTAACTGACCTTAGCCAAGAAACAGATGACAC
TAGCAATCATCAGCTTTACTTTATTTCGGATGGTGCGCCAAGCGACTTCAACTCCTGGAC
AAATACGTCAAACCCTGCATATGCAGAGTTACGCGAGAGCTTAATGAAGTGGTCTACATC
AGACGATTTTGAAAGTGAGCAGCGCTACGAGTACTTAGCTAATGGTTGGGATCAACCGAC
AGAAGCTGAGCAAAGCATCATTCTTGAAAATGCGATGGAGCGCAGTATCGGGTCGAGTGG
TGCATCTTTAGAGAACATCTGGTCAATTGGTATTGGCGCTGGTGCGGATATGAAATATCT
AGAACCAGTTGCAACCGATAAAGGCTCTGCACTGGTAGTAACTGATGACTCACAAATAGA
GGGGCTTCTGAACAAAACAGTATCAGGGCAGCTTCAGAGCAATCTTCTAGATGATATTAA
TGGCGATAGCCAATGGGTGGATCAAATTGAAGTTGATGGTGAAACCTATCATTACAATAA
AGCTGATGGCACAGTAAGTGCCAGTAATGGGGCAATTATCTCTCTACACTCGTTAGCAGA
GCTCGACACAGAGCATGGCACGCTAACTCTTAACTTTGAAAATGGTCGCTATGACTACAA
AGCGACGAATGTTAAGGGTCATCAACAAGAAAAATTCAATATCACCGTTCTCGATGCAGA
CGGCGATACCGCGACTGGTGAAGTGACAATCGATATTCGAGATCGCGCTCCTGAGTTTAT
TAGCAATACTGATGCAGATCAGACTCATGGAACCGATGTCAGCGGTATGCCAACTGCGGA
TAATGCAACTTTTAACGTTGCAGAGCAGGAAGCTGGATTGTTGGTGGGTAAGGTTAAAGC
TTTCGACCCTGATGGTGCAGATACGATTAAATACGAGCTAAGTGGCGGTGATGCCAATTT
ATTCCACGTAGATTCAAATAGCGGTGAGATTTGGCTTAAAGACGGAGCTAAGCTAGACCA
CTCTGTTCAGGATAGTTATCAGTTGGAAGTCACGGCGACGAATGGTACGGATAAAGATAC
AACTCAGGTCACTCTAAAGGTAACTGAAAACCATGCCCCAACTTCATCGCCAGTACATGG
CTTTGCTGAAATGGAAGACTTGTCGATTAACAAAGTGACGGTTGTGTTTGATGAATCAAA
CAGTATGACTCGCACATTTGATGGGCAAAATACCGTTGGTAGTGAGGCTACTGCACCCAA
GACAGAATCAAGAGCTTACAAAGCTGCGGAAGCCCTTCACTCAATGGTTGAGAACATGAT
TGAAGAGGGTGGGCAATCCAATACTTACATTCGTTTGGTTCGCTTTGATGGCGATACATC
AACACAAAGTTGGTTGACGCTTGATGAGGTTGAGCGAATGACACGCCCACCGGAGTTAAA
TGGGCGTAATGTTGATGATCTGAGTTATCGTAATGATGTGGCAGAATATGTCCGTAACTG
GTGTGATATAGACTATGGTACCAACACCGATTACAGCAAAGCGTTAGAAGCCGTGATGGA
TTCTGGGGATGCAAGCAATGCTGTCTACCCATGGCAAGATGGCTTTGACTTCTTCGGACC
AGAGAAACCGACTGAGAGCAAGGATACGATTTTCTTTATCTCTGACGGCGCACCAAACCC
TAAAGAAGGAGAAACAGCAGCTCCAGATTTGAATGAACGATGGGAAGACTATAAGCAAAC
GCATGATGCCAAAGTTTATGGTATTGGTATTGCAACGTCAGACAATGAAAGTGCAGCCCA
AGCTCTGGAAGAATTGAGCGACCAAGTTGTATTTATCGATTCTGGCGAGCAGTTAGGCCA
ATTCCTAAATCATTTTTCACCAGAACCAATTGCTGGTGAGTTGCTGTCAGGAAGCCAAGA
TGAAGATGGCGACATCATGACGGTCTCTTTGGCTGATGGGGATTTCACTCTTTTAAGTGC
TGATTTACATGATGTCACTGTCGACCAAGACTTTGTTTCTTCGGCGAGTCAAGTCGATGG
GAGCTTACATGTTGAAACGGCATTTGGTTTGTTAGAGGTCGAGTCAAACGGTAGTTATAG
CTTTACACAAAGTGATACCTTTACCTTAGAAGGTAGCCAACAAGTTGATCTGAACTTTCT
CTTTAAAGTGTCAGATGGAAAGGGCGGCGTGAGTGACAACGTCTTTACTCTAACACTTAA
TGAACCAGGTGCAGACGTCGCTTCTACTGAGCGTCATGCTGTCATGGGCAATGACCTTGC
CAACTTGCTTGATGGTAGTGAGACTATTGATATCATGCTGGGACAAGACGGTGGAGATAC
CTTAAATGGCGCTGCAGGCAATGACATCCTAGTGGGTGGTCTTGGCAATGACATTCTCAT
CGGCGGTTTAGGGAATGATATCCTAACGGGAGGTGAAGGGAGCGATACGTTTACTTTCAC
CAATGAGTCTTTAAGTTCTGAAGTATCTATGGATGTCATCAAAGACTTTAATCTCGGTGA
AGATAAATTAGACTTGAGTGATATTGTTTCATCAGCAGATGATGATGTGGCGGCCATGGA
AGCCTTGTTGGATCACGTCAGCGCTAGTTTTGATGGTGAACAGGATGATACCCTCAACCT
AACGATTACTAATGAGACTGGCCAATCTACATCGGTCGCACTGGAGTATTTCGACATGTC
AGGCCTAGAACTGGGCGCATCAGCGACTTCGCATGAAATTGTTGGCCAATTGTTCCAGCA
TCATGTTTTTACTTCTGAGTAACGCAATCTTATTCAGTTAGAAACCAACATTTTGAGTGG
CATCTGACATTTTTCAGGTGCTGCTTTTTTTTGATTTTCTCATTGTCTATTTTGATTACA
GTCTCTTGATTCATTCTATATTTCTTATTAGGTTTTAAACTCCAAGTTAACTATTAAATG
TTTGATTTTTAATGTTTAGTTTTTTAGTAAGGTGTGTTGGGTCTTGTCTTAAGTACCTTC
TTTTACGATAACACGTGAATCGCTCGCAATTGGTAGGTGAAGGTGTTTCTATCGTAATTC
AAGACGCTTAAGAATACTCGCGGAGTGTCAGCAACGTGATTGAAGTGAGTGATAAGATCT
CCGGCCAAACGTATTTACTGGCACTCAATGCAGCCGAAGAGTTAGCAGAAATGGCAGAAA
ACCAGAAGAATACGCTCAGCCGATTTAGCGTCTAATCGTTTTGTTATATGTTCTGAGCTC
TAGCGATTTAATCCATGGCTCTGCAATGCAGGGGCATTTTTGTTTTCAGCCCTAAACCAC
CTACTTCAGTAGGTGGTTATCATTCAGTTAGGCTTTGCCTGTAGTTCTACCCATGTTAAA
TGCTCCCTTGATTTTTAGCGAAGTCAAAGAGGACAAATAACATGAGTAGATACAATCAAG
CTTCCCACGTATTTTGGAGATGTCAATATCACATAGTGTGGACGCCAAAATACAGGTTTA
GGATCTTGAAGAACAATGTAGGCAAAGAAGTTTATCGGTGTATAAATGTTTACTGTAATC
AACTTGGATGTGAAGTTGTTGAACTGAACGTCCAAGTTGACCACGTGCACTTAGTCGTAA
AGGTTCCACCTAAGCTATCAATATCCAAGTTGATGGGCGTATTGAAAGGCAAAATAGCCT
TAAAGCTTTTCAGTAAGTTTCCGTATTTGAGGAAAAATAAGCTTTGGGGTAACCACTTTT
GGCAAAGGGGCTATTTTGTCGATAGCGTAGGAATTAATGAAGAAATCATTCGATGTTATG
TAAGGCACCAGGAGAAGAAAGAGCGCGTGGAACAGCAACAATTAGCGCTGGACTAAACAA
AGGCCCCCTTTTAGGGGGCTCACACAAAGCCACCTTCTTTAGGAGGTGGTAATTTACTTC
TACTATCAGACGTTATCTTAAGCTGGAAAAATGAAGAGGTTTCGCCACGCTTACTACAAT
AAACTGAAAAGGCTGAAACCATGGAAAGAAGACACTTTTTAGTGCTATGGGCATTGTTGT
TCGCACCCTCTTTAAAAGCGAAAACACCAATGCGGCCGACGCCAGCACAAACAGAAGTGC
CATTTTATCTAGTAGTGGACATTCCTCTTCGTCAAAACTTGATTCTCCAATCGGAGGGCT
TGGTCGGTGAAGCTATCGTGTTGCAAGGCAAAGTCGTAGATATATCGGGAAACCCTGTCT
CAGGCATCAAAGTAGAAATCTGGCAATGCGATGGGCAGGGGATTTACGATCATCCTAAGC
AGCCAAATAATCATAAGTTTGATGCTCATTTTGCAGGCTTTGGCGCGGCAGAAACTCAAT
CGGATGGTCGCTACTTATTCCAGACTTTGTATCCTGTGCCTTACGCCTCTCGTCCGCCGC
ACATTCACGTTAAGTTGTGGCGGGATAACCAAGAACTTCTGACCACTCAGTTGTACTTAA
AAGGCGATACTGGTGACGAATGGTGGGGTGGCAAAGCCCGTGATTATCTACAGTTTGAAA
CCATACGAATCGATGGGCGATTAACGGGCGAATTCAACTTTGTGATCGGTTAGCGAATTC
AGTTAAGCCATTAACTCAACCAATTGCGCCAAGCACTCTTTATCCAGTATCGGATGAGGC
TCGACGCCTGTGACTAAAACGATATCCACGGAAGGCAGCGATGGCATATCGTCTAAGATC
TTAAGATCCTCGCTAACGCTAATACTGCCCATCGCACCGATAGCCATGCCTGAACGTACA
ATCGCTCGTTGTGCAGAGGCTGTATTGCAACACGCCAGTAGTTGATAAGGAGTACCACGT
TTGGTTAATCCATCGACGGCCGCAGCATGGTATTTACAGTCGGTTTGGAATAGGGCGAGA
GGGAGAGGTTGGGCGTTATCAATGTCAAAGTCAGGGTGAGCAATCCACACGCCTTTGTCG
CTTGCTAGCCAGTAACCTTCTTCACTGTCCGGTGCTCTTGTCACAATAGCGGCGTCTAGC
TTTCCTTCATCAAGTTTTTCTCTCAAGGTGATGCTCGGTTCACTAGAGACTTGAATCGAA
CATGTGGGCTCAGATTGCTGTAATACGCGGATGACTTTAGGCAAGATATTGTCGTTGTAA
TCCTCGGGGCAACCCAAGCGAAGAGGGCGCTTGTTTTCATAACGTTTCACTTGTTTCAGC
GCTTGATTGTGCAAGCTGACCAATTGTTCTGCGTGAGAGCGTAGTGCTAGTCCCGCTTCG
CTCAGTACGAGGTTACGGCCTTCCTTTTCAAACAAACTGACACTGAGTTCGTCTTCCAGC
TTACGCATTTGTGCACTGAACGCTGATTGGGTGCGATTGATCTGCTTGGCTGCACGAGTG
AAACTTCCCGTTTCTACAAAAGCCAGAAAGCTGCGTAACGCATCGATATCCATATCTAAA
ACTCATCCATCGTTTTTGTTGAAGTGTTCCATCAAAACTATCCGTTAGTCCCCTTAAATA
CAATCAGATATTGTGAATGGGTACTCAAAACACGAACCGCATGGAGGCGTCATGAAACTG
TTTATTGCTAACCAAAACTACTCAAGCTGGTCACTGCGCGCATGGCTGATTTTTTCTCAA
TTCAAATTGGATGTGCAAGTCACCAAGCTCAAGTTATTCACGGAAGATTTTTACAAGACC
TTGGAAGGTATTACACCAACGGCTAAAGTACCGACCTTGGTGGATGGCGATGCAACCGTG
TGGGATTCATTGGCGATTTTGGAATACGTTAACGAGCAATACTTACAAGGCAAAGCATGG
CCAAGCAACTCCGCAGAACGAGCTAAAGCACGCGCCATTGCCTCAGAAATGCATTCGGGG
TTCTTTGATTTAAGAAACGAACTCCCAATGAATATCCGCGCGCGCAGAAAAGTCGATTTA
ACTGAAGGTGCACGTAAAGATATTGCACGCATTGACGCTATTTGGGCAGAACAAGCCAAG
CTGTATCCGAACGGGTGGTTATTTGGAGAATGGTCGATTGCAGATGCCATGTATGCACCT
GTGGCATTGCGTTTCCAAACTTATGGTATCGAGTTATCGGAAGGTGCCAAAGCTTACCAA
CATAAGGTGCTAGCAAGTGAATCTCTAAAGCAATGGTTGGAAGAGGCGAACCAAGAAACG
GATATCGTAGAAGAAGATGAAGCTGGGGTAGAGCATTAACAACGAAGTACTGAGCAATTA
TGAATAACTCTTTACCCTGCAGACTATTGCCACAGTGGAGGTTTTCTTTCTTGAAACTTG
ATAAAAGTCGATCAACGTTGAATCTACAACAATCATATAGATAATTCTATTTACGTCTAA
ATCTTTGTTTATATAATCGAAAGTGCAACATGATGCTTAGTGCTTAGTGCTTAGTGCTTA
GTGCTTAGTGCTTAGTGCTTAGTGCTTAGTGCTTAGTGGTGTATTTTGTTGCATTTTTAG
ATTGTTGAGATGTTTTCATTGATTGAGGTTTTTATGAGTCGTAATCAGTTGTTAAGAGAC
GTTGAAAGTATTATCCAAGGCGCTGGCTTTGAGTGTCGTCACGGGAGTGATTCTATGACA
TATCAAAAGAATGTATCTGTGGAAGGGTTGATCGAGGGTGGGCGAGACAAATTTCACTTT
CTTTTGCACACAACAAAGGGAGATCTACCTATTGTTGTCAGGTGGCAAGAGGTTAATGGA
ACCGCCTTACAGAAACTCGGCCACACCGTTTTGATGGCAGTGAATACAGAATACAACGAA
TTCCTAGTTATATGCGGTGGTCGTAAACTTGTAATGAGAGCAATCAATTATCTAAATGAC
CACAAGAAAGTAGCTCCAAAACTTAACGCAATACAAGACTATGAGCTCGAAGATATCTTG
TTAGAGAATTATGTTTAAAGGATATTGGTACGACATTCAGGGTAAGGAAGTGTTTACCCA
AGGACCTCTCGATCTCGTTTATGATGATTTAGAACAGGCTATTGAAACGGTTTTACGGGG
TATTCCCAATACTGAATTGCTCAGTAAAACAAGAGCTTGGGCTCTAATTGGCGTAGAGAA
TAATCGAAGGATGTTGATATGTTCGCCAAGTGCACATCGCAGGTAATTATAGCTAGTCTT
GTGAGTACGCGTGCGTGAGGAAAAAATACGGAGTACAGATACCAGCGATAATATCCGTAC
TCCGTAGGCTTAATGCTTTTTAAGTGGAGTAAATGTACTTAAGTTCGTTTTGACTAATTC
CGTTGCGGTTGCGTCATAGCATCAACCACTTGTTCGATACTCAAAGAGCTGCCTTTTGTC
GCTGGGAACTCTTTAAAGGTTTCGAGGAATTTGCGAACGATCGCTTGGGCTGGCACAAAC
ATCCACATTTGATCTGCGTAGAAGTGGCGAACGTAAAGTGCAGAGTCTGGGCCTACTTCA
AATGGGTCCATTCGCAGGTTCACAATCAACGGCCAGCTAGGCGTTTTACGGTAAGCTTCG
TTAATCGCACCTTCCATAATCGTAAAGTGGATTTTCCAGTCTTTGTAACGCAGTGCATTT
AAGTGACCACCGGCATCGAAGTAGAAGATCTCGTTACGTGCGCCCGTTTCGGCTTTACCA
GTAAGTAGATCCAACTGGTTGTAACCATCTAGATGCGCTTTAAACGTCTTGTTGTTTGCG
TCGTGGCCTTTTAGCAGTTTCTCTTTAATATCTGGTTCACCAACAGCAGCAAGCAGCGTT
GGCATCCAGTCTTCTTGAGAGAAGATATCGTTGATCACCGTACCCGGTTTGATTTGACCC
GGCCAGCGAACCATCATAGGAACGCGGAAACCACCTTCCCAAGTCGTACCTTTCTCGCCT
TTAAATGGTGTTGTACCACCATCTGGCCAAGTAAACTTCTCCGCACCGTTGTCGGTACTG
AAAATTACGATGGTGTTGTCAGCGACGCCAAGTTCGTCGAGCTTTTTCAGCATCACGCCA
ACTTGGTCATCTAAATCCATCATGCCATCTGCATATAGGCCATAACCGGATTTGCCTTTG
TACTCGTTGCTTAGGTGAGTCCAAACGTGCATACGAGTTGAGTTGTGCCAGATGAAGAAA
GGTTTGTCTTCTTTTACCGCTTTTTCCATAAAGGCAAGGCTGGCTTCCATAAACTCACGG
TCTACGTTTTCCATGCGTTTACGAGTCAGTGGACCTGTATCTTCGATCTTGCCATCTGCT
GTCGATTTAAGAACGCCGCGAGGGCCGAATTTTTTACGGAATTCAGGATCTTTAGGGTAG
AACTCTGATTCAGGCTCTTCTTCTGCATTCAGGTGGTAAAGGTTACCGAAGAACTCGTCA
AAACCGTGGTTAGTCGGCAAGTGTTCGTCTTGGTCACCCAAGTGGTTTTTACCAAACTGT
CCGGAAACATAACCGTGGTTTTTCAGCAGTTCGGCAATGGTTGGATCTTTGGCTTGAATC
CCTTCCTTTGCGCCTGGCATACCAATGGTAAGAAGACCGGTTCGGAATGGGTGCTGACCA
AGAATGAAGGATGCACGACCCGCAGTACAGCTTTGTTGCGCGTAGGCATCAGTGAAAATG
GCACCTTCCTTTGCGATGGTATCAATGTTTGGTGTACGACCGCCCATCATGCCGTTGTGG
TAAGCGCTAATGTTGTAAACACCCACATCGTCGCCCCAAAATACCAAAATGTTGGGTTTA
TCTGCTGCTAGCAAACTGACAGGCGCGACCGCGCTCATCAATACAAGAAACTGTCTCAAT
ATCCTGTTCATCGAGTCCTCCTGGACAATAAATAGAGTTCATTTCTTTTGGAGTAAGAGA
ATGCGAATTAACCGTAAAGCTGATCAGTGAATTGCCAAGTAAGCATAGTACACCTGATTG
TTTTTTCGGTTTTAGATACGCTTTTCTTATGAATGGCAAGAGGAAGAAAAGTAGAGCAAT
CACAATGAAACTGCGGTGGACAAAGGATTTGGAGCGTTAAACGGCGTTAAAAATCATTTT
TTATTTTGTTAGAAGTAGGTGTTTTTATGAGTCTCTGTACTTTTCTTTGTCTATCGAATT
TGATGACAGGCACTTCTATTTTCAAACTATTTCTTCGCAAGCCCGAAGCTTCCATTACCT
ATTAAATTCTCGATTAGAAAAGGCTTAACGTTTAATTAAACATTAAGGCGTCGCACTTCA
TCTCCTGCCTTTTTTACCATTCAAATCAAACCACTTAGCCTGTAATTAATGCGCTTCAAT
CATAGCTAAAATGCAAAGTATTCATTTTACTCATACGGTCAAATCAATAATATTTTTGTG
GTTATCGAATGGAGACATTGGTTTTCATATCAAAAACACTTGTGGTGCGTTGGCCGAACT
GGAGGTGTCTTTGATATGAGAATTAATCTGTTAAAGGAAACTATTTATGGCTCAGTTAGT
CGATGAAATTGTATTTCAATCAGGGGTCAAACTGCATAATCGTATCGTAATGGCACCGAT
GACGATTCAGTCTGCATTCTTTGATGGCGGCGTAACGCAAGAGATGATCAACTACTACGC
GGCACGTTCTGGTGATGCAGGGGCGATTATTGTCGAGAGTGCGTTTGTCGAGAATTACGG
TCGTGCTTTCCCGGGTGCGCTTGGTATTGATACCGACAGCAAAATCGCAGGTTTAACTAA
ACTTGCCGATGCGATTAAAGCAAAAGGCTCTAAAGCCATTCTGCAGATCTACCATGCCGG
TCGTATGGCAAACCCTGAGTTCAATGGCGGACACCAACCGATTTCTGCAAGCCCTGTCGC
TGCGCTACGTGACAATGCTGAAACACCACTTGAAATGACCAAAGAGCAAATCGAAGAGAT
GATCGAGCGCTTTGGTGATGCAGTAAATCGTGCAATCCTTGCTGGCTTCGATGGCGTTGA
AATCCACGGTGCAAACACATACCTGATTCAGCAGTTCTTCTCGCCACACTCAAACCGTCG
TAACGACAAATGGGGTGGCAACATTGAAAGACGTACTTCCTTCCCACTGGCTGTACTTGC
AAAAACCAAGCAAGTGGCTGAGCAACATAACAAATCTGATTTCATCATCGGTTACCGCTT
CTCTCCTGAAGAGATTGAACAGCCGGGCATCCGTTTTGATGACACCATGTTCCTACTAGA
TAAGCTTGCGACTCACGGCTTGGATTACTTCCATTTCTCTATGGGTAGCTGGTTACGTAA
CTCAATCGTTACGCCTGAGGATCAAGAGCCACTTATCGACAAATACCGTAAGCTTCAGTC
TGAAAGTGTTGCGAAAGTACCAGTGATTGGTGTTGGTGGTATTGCTCAACGCAAAGATGC
AGAAAATGCACTAGAGCAAGGTTACGACATGGTCAGTGTCGGTAAAGGTTATTTGGTTGA
ACCAACTTGGGCAAACAAAGCGCTTAACGATGAAACCTGTGCTGAGTTCGCGGACATCGC
GCAACAAGAAGCGCTGCAAATTCCAACGCCACTTTGGGAAATCATGGATTACATGATTGT
GGACAGCGCAGCAGAAGCATTGAAGCACCAACGCATCAAAGAGCTGCAGAACGTTCCAAT
CAAATTTAACTCAGGTGAATACACGGCGTATGGTCGCGGTCACAATGGTGATTTACCTGT
TACGGTAACTTTCTCTGAAGATAAAATCCTCGACATTGTGGTGGACTCTTCAAAAGAATC
GGACGGCATCGCAAACCCAGCGTTTGAACGTATTCCTCAACAAATTCTTGATGGTCAAAC
ACTGAACATCGACGTGATTTCAGGCGCGACAGTCAGCAGTCAAGCAGTACTGGACGGCGT
ATCGAACGCGGTTGATCTCGCGGGCGGTAACTCAGAAGCACTGCGCTGCAAAGCCAAAGA
AGCGGTGGCATGGTCATCGAAAACCATCGAAGAAACCGTGGACATCGTGGTTGTTGGCGG
CGGCGGTGCTGGCTTGAGCGCAACGTTGACGGCACTAGACAAAGGCAAGTCGGTTATTTT
GCTTGAGAAGTTCCCTGCAATCGGTGGTAACACAGTGCGCACTGGCGGTTGGGTGAACGC
GGCAGAACCAAAATGGCAAGGTGATTTCCCAGCACTTCCTGGCGAAAAAGAAACCTTGAT
GCTGCTAGCGAAAACAGCGGAATCCGAGTTTGCGGGTGAGTACTTAGAAGACTTCAAAGT
GCTTAAAGCGCAATTGGATGGCTACTTTACAGACCTTGAGAACGGCAAGCAGTACTTGTT
TGATTCTGTCGAATTACACCGCATTCAAACCTACCTTGGCGGTAAACGTACCGACCTGAA
CGGTGAATCGATTTATGGTCAATACGATTTGGTTGAAACCCTAACAACTCGTTCTATGGA
ATCCATTGATTGGCTGAGTGAAAAGGGCATTGATTTTGACCGTAGCGTTGTTGAGATCCC
AGTTGGTGCCTTGTGGCGTCGTGCACACAAACCTAAACGTCCAAAAGGCGTAGAGTTTGT
CGACAAACTATCAAAACGCATCCAAGAACAAAACGGTCGCATTATTACTGACACACGTGC
AACGGATTTGATGGTTGATAACGGCAAAGTGGTGGGCATCAAAGCGGTTCAGGCGGACGG
TACAGAGCTTATCCTTCACGTGAATCATGGTGTGGTGTTGGCTTCTGGTGGTTTCGGCGC
AAACACTCAGATGATCAAAAAGTACAACACATACTGGAAAGAAATCGCGGACGACATCAA
GACCACAAACTCACCAGCATTGGTTGGTGACGGCATCGAAATTGGTGAGAAAGCGGGCGC
AGAATTAGTCGGCATGGGCTTTGTGCAATTAATGCCAGTTGGTGACCCTAAATCAGGTGC
GCTGTTAACCGGTCTGATTGTGCCACCAGAGAACTTTGTGTTCGTGAACAAGCAAGGTAA
ACGCTTTGTTGATGAGTGTGGTAGCCGTGACGTGCTTTCTGAGGCGTTCTTCGATAACGG
TGGTCTGATTTACATGATTGCGGATGAGAACATTCGTCAAACCGCAGCGAATACATCAGA
TGAAACCATCGAACGCGAAATCAAAGAAGGCATCATTATTCAAGCTGACACGCTAGAAGA
GTTGGCAGAGAAAATTGGCGTTCCGACGCAAGAGCTAACTAACACCATCGCACAATACAA
CGCTTGTGTGGATGCAGGACAGGATCCTGAGTTCCATAAGAGTGCGTTCGGTTTGAAAGT
GGAAAAAGCACCGTTCTACGCGACGCCACGTCAGCCTTCAGTTCACCATACAATGGGCGG
CTTGAAGATTGATACTAAGGCGCGAGTGATTGGTAAAGATGGCGAAGTTATTCAAGGTCT
GTACGCAGCGGGCGAAGTAACGGGTGGCATCCACGCGGGCAACCGCCTCGGTGGTAACGC
GCTGATCGACATCTTCACTTATGGTCGTATTGCTGGTGAGAGTGCATCTGATCTTGTTTA
AGCACTCATTCAAGAGCGAAACAGAGCAAGATAAGTAATCAATAAGAGGGGAGTGATGCT
TCCCTCTTTTTCCGTATTTAGTGTTTGGAGAAATCGATGAGCACCAATAAATACAGCGCC
AGATTTCAGATGATGGGCACCTTTATCGATGTGGTGGTGTATCACTCGAACGGTGAGCAA
CTGATAAGAGAAGCCTACGCGCAACTCGCCGATTACGCAGAGCGATTTACGGTCAATCAA
TCCGACTCTGAGCTGATGTGCGTCAACCAAAATGCGGGCATTGCGCCTGTGGTGGTAGCG
CAGGATCTATTTGACCTGATTAAGCTTGCCAAACAGCACAGTGAAGACACAAGAAACCCG
TTTAACATTGCAGTCGGTCCGCTTGTAAAAGCTTGGCGAATTGGTTTTAAGGATGCCAAA
GTGCCGTCTCCTGATGTGATTACCGACAAGTTATCCTTGGTCGATCCGACCAAGATCATT
TTGAACGAAGATGACCATTCGGTGTTCTTAAGTCAGAACGGGATGGAGATAGACTTGGGC
GCGATTGCTAAAGGTTACTTCGCTGATCAGGTAAAGAGCAAACTGGTTGAAGCAGGCGTG
CAAAGCGGTTTTATCAGTTTGGGTGGGAACGTACTGACTATCGGTCATTCGCCAGATAAC
AGCAACAAAGCATGGAATGTGGGCATTCAGAACCCATTATCAGAGCGTGGTGATGTCGTT
CGGGTCGTACCTTTACAAGGCATGTCGATGGTGACATCGGGTATCAATGAGCGATTTTTT
GAATCAAACGGGCAGCGTTATCATCACTTGTTGGATGCCAAAACGGGGATGCCAATCTCA
ACCGATATCGCCAGTTTGACGATTATCTCTCGCCTGTCTGTCGATGGTGAAATTTGGAGT
ACCGCCGGCTTTTTATCAAGCGTAGAAGAATCGATGTCGTACCTAAATCAACAACAGGGT
ATCGAGGCAGTGGTTGTTTCAAAACAAGGTGAAGTGCACGTCACACAAGGGCTGATGGAC
TATAAAGGCTGTATTTTATTGCGCGAAGAGTCAGTTCTGGAAGAGTAAGATGAGGCAGAG
ATTCAAACCTGCCTCATATCATTAATTTATCGCGTTAGCGTTAATCATCCGCACCGCATT
TAGCGCACTCTTCGTACGTGCGTTCGCCTTCACTGATCACAACATAGCTACCCACACATT
GGTCACATAGCGCCAGTTTTGGGTAGGCAATTTTCTCTTTCTTAGACGTCGTGTCGCCTT
CAGTTACGTAGTATTTTCGCATTGTCATGATTCATCAGCTGTAACAAGGGTGGCATTATA
TCCGGAATTGAAATGCGTTGGTGGATTTGTTCGTTTCGAAGTCAAATTTTTCTACACAAA
CAAAAAGGAAAGCGACATGAATGCGGCTTTCCTTTGTTCTTCGTGGGCAGAGTGTCTAGG
GACTAGCTCAATAGATCCACGATTGCTTTACCTACGCCATGTGCGCTCGTTGGGTTTTGA
CCTGTGATGACTCGGTCATCCACAATCACAAGCTCTTGCCATGGTTGCACTTTAGAGTAG
CGCGCTGCGCCACGTGCTAGAGACTCTTCCAATAGGAATGGGATATCGTTGATAGTGCCG
AAGTCGATTTCTTCTTCGCGAGTGAAACCTGTCACTGATTTAGACGCAAGCAGTTTTTCG
CCATTGCTAAGCGTGATAGGGAGAAGAGCGCCAGGACCATGACAAACTGCTGCCACAATA
CCGCCATCTTCATAGTGTTTTGCAGAAATATTGGCAAAATCTTCGTTGCTCGCTAGGTCT
GAAAGAAGACCAAAACCACCCGGATAGAAGATCGCATCGTAGTTGTCACCGTTGATTTGT
GACACTGGAATCGTGTTGTTGATGCGGTTCTGGAAATCATCATCCGTCAAGATTTTCTCG
TTTACTGCGTCACCTTCGATGTCGGTTCCGTACAGTGGTGCTTGCCCGCCTTTGATAGAG
GCAATGTCGTAATCGAAGCCAGCACCTAGTAGTTCGCTAAGCGCATGAGTGAGCTCTGGC
GCGTAAGTTCCGTTTGCTTGGTCAGTTTCACCTAGGGTCGCATGGTTCGTCACAATGATG
AGTACTTTCTTCATGATGGTTTCCTTTTTGGCTTACGTGTATTTGTTGAACACCTTCATA
CTAATTGCTAAACAAATAAGTGATAATACGATTAATTGGCAAAACATTATTGCTATATAG
CAAAGGTAAGTATGGACAGTTTTGAAGGCATCAATGAGTTTGTTACGGTGGCTGAGAGCT
TAGGGTTTTCTGCAGCGGCAAAACAATTAGGTTGCAGTACCAGCCATGTCAGTCGCCAAG
TCACAAGGTTGGAAGAGCGATTAGGTGTCGCCTTGTTAGCACGTTCGACAAGAATGGTGA
GTCTAACGGAAGCGGGGCAAGCGTATTACCAGCAGTGTAAAGAGTTGGTGATTGGACTTC
AGCAAGCCAATGAGCAACTCACCACGCAGCAAACTCAATTGAGTGGTACGTTACGCGTGA
GTGCCGCTGGCGCGTTTTCTGAGAACCACGTAGCGCCTGCCTTGATGGCGTTTGCCAAGC
AACATCCTAACCTCACAGTAGAGATCAACTTCAATACCAGTATGGTCAACTTTATTGAAG
ATGGTTTCGATTTTGCCATTCGTTACGGCAGGCTGAGCGATTCAGGCTTGGTTGCGAGAA
AGCTGGTGGATCGTCCCATGGCAGCGGCAGCCAGTCAACGTTATCTCGATGAACATGGTT
TGCCAACGCACCCTGAGCAACTCAAGCGTCATAGCTGCATTATTGCCAACAAAGACGTTT
GGTTGTTTGAAAAAGACGGCAAGCCGTTAGATGGCGTAAAAGTGCAGGGCAGGTGGAAGA
GCAATAACGCACACACGGTTTTGCAAGCCTGTGCGGAAGGGTTAGGCGTGGCTTACTTAC
CCAAGAGCAGTTTCAACGATGCTATTTCGTCTGGTCGTTTGGTGCCAATCCTAGAGCCCT
ATTGGGGAAGTGGTAACAGCAGCTGGATTGTTTATCAGAATCGTCACTTTCTGCCACTAC
GAGCTCGATTAGCTATCGATTTTTTACTTGATCATTTTGCCGATTGGCAGGAGTAATAAG
CCTCTGCCAATCGGTTTGTTTATCCATTTGTTAGACCGTCAACATACTAACGTATCTACA
TGTTTTGATAGCTCGGTCCACCGCCACCTTCTGGTGCTTTCCATGTGATGTTTTGCGAAG
GATCTTTGATGTCACAGGTTTTGCAATGCACGCAGTTTGCGGCATTGATTTGAAATGTTC
GCTCGCCTTCGACTTCTACCACTTCATACACGCCAGCAGGGCAGTAGCGCTGGCTTGGCT
CATCAAACTTCTTCAAATGGACATGAATCGGAATATGAGGATAGGCGAGTTGCAAGTGGC
AAGGCTGATTTTCTTCGTGTTGTGTACCAGACAAAAACACTGATGAGGGTTTATCGAAGC
TGATTACACCATCTGGCTTCGAGTATTGAATAGGTTGGCATTCATCAATTGGTTTCAGCT
GTTCATGATCGTGCGAGGGATCAGTGATCGTCCATGGTACTGGTTTCTTAACCAGAGGCT
GCCACAGATTGTGTTCGAAGGTTGAAAGTGCGCCGCCGAGTACGCTGCCGAATTTGTGAA
TGTTCGCACCAAAGTTGCGTGTGTCACTAAGCTCTTCATACAACCATGAATCTTCAAACT
TGGTTTGGTAATCCGGTTCCGAATTGGATTGTGTGAATGCTTCAGCAATGGCTTCTGCGG
CTAATAAACCGGATTTCATCGCAGTATGGCTACCTTTGATCTTGGCGACGTTCAAGGTAC
CTGCATCACAGCCGATCAACAGACCGCCGGGAAATTGCTGTTTCGGCAGAGAAGACAACC
CACCTTTTGCAATGGCTCTTGCGCCATAAGCGATACGTTGAGCGCCTTTCAAATGTTGTT
CGATAGCAGGGTGGTGCTTAAAGCGCTGAAATTCGTCAAACGGACTCAAGTAAGGATTGC
TGTAATTCAAGTCGACAATAAGCCCGACAGCGATTTGGTTGTTCTCCATGTGATAGAGAA
AACCGCCGCCTGTGGTGTTGGATTCACTCAGAGGATACCCTGCAGAATGAATCACGCTGC
CTGATTGATCTTTGGCAACGGGAGGTAACTCCCAAATCTCTTTAAGCCCGAGCGCATAAT
GTTGCGGTTGTTTATCATCGTCTAAACCAAATCGTTGAATGAGTTCTTTTCCTAGATGAC
CTCGGCACCCCTCGGCGAATACGGTGTATTTGGCTTTTAGCTCAATACCCGCTTCAAAGT
TGGGTTTGGCTTCTCCGTTCTTGTCCAAGCCCATATCGCTGGTGTTTACCCCTGTAACTG
CACCAAATGCATCGTAGTTAATTGTGGATGCGGCGAAACCGGGATAGACCTCAACACCAA
GTGATTCTGCTTGTTCTGCTAACCAACGACACAAGTTCGCCAAGCTAATGACGTAGTTGT
TTTCGTCATTGTGCATTGGGTTGGGAGTAAGAAAGTGGGGAACACGAATGTGATTCAGGT
CTGTGGTTAGGTACAAGAAGGCATCGTTTTTTACCGCGGCGGAAAGCGGTGCGCCAATGC
TTTGCCAATCAGGAAAGAGTTCGTCTAATGCACGCGTTTCGAATACCGCGCCAGATAAGA
TATGTGCACCAACCTCTGAGCCTTTCTCTACCACACAAATAGACAGCGGTTCACCTTCAC
GTTCTTGATTGAGTTGCGCTAAGCGGCATGCTGCACTCAAACCTGCAGGCCCGGCGCCAA
CAATCACCACATCAAATTCCATGCATTCTCTTTCCATCTTCTTGCTTCCTTTATGCGAAA
CCTTTCTTTGTGTTTCAGATGCTTCTTCTATTACGCAGTGCTCGTATAAAGAACTATAGT
CCAGTTGACGTAAACGTAAACTAAACTAAGCTCAAATGGTAACGTCATAGGGCGTGATAA
AGATTTTTAGTGACAATGTCACAATGCATTTTTTGTTAGCAAGGTGATGAAAAGCAAGAG
CTTTAAATAAATCTTTGTCACGCATGACCCAATTGCTAGGACGCGTATCGCTTTGCGATC
TGCTAGGAGGGAATGTGAAAGTACTGGTTGCAATTAAACGTGTAATTGACCCTTACGTTA
AAGTAAGAGTGAAATCTGATGGTTCCGGTGTGGAAACCAACAACGTGAAAATGACGATGA
ACCCATTCTGTGAAATTGCGGTGGAAGAGGCAGTACGCCTTAAAGAAGCAGGCGTAGCAG
AGGAGGTGTTAGTGGTGTCGATTGGTGACACCAGTTGTCAGGAACAATTACGCTCAGCGC
TCGCATTAGGTGCGGATCGTGCGATTCATATTGATGTTGAACAGTCACCAGAACCGCTTG
CGGTCGCGAAGTTACTCAAAGCTGTGATGGAGCAAGAACAGGCTCAACTGGTGCTTCTCG
GTAAACAGTCAATCGATACGGATAACAACCAAGTCGCGCAAATGATGGCGGCACTGATGA
ATCGTCCACAGGGGACATTTGCTTCGGAAGTGAAAGTTGAAGGGGAAACGGTTCTGGTTA
CTCGGGAAATCGACGGTGGCTTAGAAACTCTGAAACTGGATTTGCCTGCGATCATCAGTA
CGGATTTGCGATTGAATGAACCGCGTTACGCCTCTCTACCGAACATCATGAAAGCGAAGA
AGAAGCCGCTATCGGTAATGACGCCAGACTTCTTTGGTGTGAGTGTCGAACACTCTCAGA
AAGTGCTGGAAGTCATGACGCCGCCTGCTCGTAAAGCCGGTGAGATGGTTGGCAGTGTGA
GCGAGTTAGTCGACAAGCTCAAAAATGAAGCGAAAGTGATTTAGGAGGCATAACCATGGA
AAACAAACCGTTAGCAACCTTGGTCGTGGTGGAGCACGACAACCAATTACTTTCAGTCGA
TACATTACGTGCGTTGAGCGCGGCTTCTCAAATTCAACAAAACGGTGCCTCTTTGCCTGT
CACCGCCTTGTTAGTCGGACACCAGCTCAACTCAGTATTGAATGAGTTGAAGTGTGTGCA
AGGTATCTCGCAGATCGTTGCGATTGATGCTGCCGAATATCAACATGCCTTGGCAGAAAA
CCTGTCTACCTTGATTGCCGAAGTTGGTCGGGATTATTCGCATATCCTAGCTCCCGCGAG
TACCTTCGGTAAGAACTTGATGCCCCGTGTCGCTGCCTTATTGGATGTTGGGCAGTTGTC
AGATGTGATTGTAATTGAATCGCTCGATACGGTTGTTCGCCCCATCTATGCCGGTAATGC
GTTAGCCAGAGTTCGTTCGGACGATGCTACCAAAGTGATGACGATTCGAAGTTCAGCGTT
CGACGCAATTGCGGTGTCTGACTCACCAGTAGCCGAGAATGTCGTGACGTTAGAAACGGT
CATTAAGGCAGATCACAGTGAGTTTGTTTCACAGCAAAAAGCGGAAAGCGAAAGACCAGA
ACTACCGGCGGCAAACGTTGTTGTCTCGGGTGGTCGAGGGTTAGGCAGTAAAGAGAATTT
CGCGCTGGTGGAACAGCTTGCCGACAAGCTTGGTGGTGCAATTGGTGCATCACGTGCTGC
GGTAGATGCAGGCTTTGTCTCTAACGATTTGCAAGTTGGGCAAACGGGTAAAATTGTCGC
GCCTCAACTGTACATTGCCGTGGGTATTTCCGGAGCCATTCAGCATTTGGCAGGGATGAA
AGATTCCAAGGTGATTGTGGCGATCAACAGTGATCCTGAAGCGCCAATCTTCCAAGTCTC
AGACTATGGTTTGGTTGGTGATTTGTTTGAGATTATGCCGGAGTTGCTGGAGAAGGTTTA
AGTTCGGTATTTCGGGCGTTATTCCCTAGAGCGAAGAATGAGTGAGTAGGGAATCCCTTC
TTGCTCGCTACTTTAAGTCGTCATTCTGAACAGCGAGGAACGAGCGTGATTCACAATCTA
TTGTCAAAGTGCGCGGTTAGTTTATTGCTATAAAGGTGCTTCAGCTTTCGTTGTCATTAG
GTTCGTAGTCGCGCCTAGGCTTGCTGGAATGACGCGCTATAGTTTCCTTATGAAAATCAG
ATTCTTGAGGTGATTATTGTTGAGTGAAAACCAAACAACGTCATTCCCTAGAGCGAAGAA
TGAGCGAGTAGGGAATCTTTTTTTTGCTCGCTACTTTAAGTCGTCATTCTGAACAGCGAG
GAACGAGCGTGATTCAGAATCTGTTATCAAAGCTCGCTGTGGGGTCACTACTATGAAAGC
CCTTCAGTGCGCTTTGCCATTAGATTCCTAGTCGCGCTTAGGCTTGCTGGAATGACGCGT
TATAGTTTCTTCTTAAGAATCAGATTATTAGGACGCTTTTGCTGAGTGAAAACCAAACAG
CGTCATTCCCTAGAGTGAAGAATGAACGAGTAGGGAATCTCTCATTTAAAATCATCCTCA
AAACAAAAGGGCTTCTAATCGGAAGCCCTTTATTGTTCATGACAAACGTTCTCTAAACGC
TCGCTTTTCTTAGGTGCTCTGCCAGCACTTTTGTGAACCTTGCCGCTTCGCCGCCGGTAC
ATGCTCGGTGGTCAAACGTAATCGACAGCGGCATGGCTTTCACTGCTACAGCTTGTCCGT
CTCGAATTACAACCTTCTCAATGATTCGACCTGCACCGACAATCGCGACTTGTGGCGGTG
TGACCACAGGCGTTGCGTAAATACCGGCAATTGCACCAAAGTTTGACAGCGTAATGGTGG
CGTGCTGTAACTGCTCACGACCGATCTTACGTTCCCGTATGCCTTGTACAGTTTGGTCTA
ACCAACGACGTACTTCTTGAGGCTCATATTCGTCGGCATGTCGCAGAACAGGCACGTACA
AGCCGTGTCGGCTGTCTACGGCAATACCAATATTCACCGTGCTGTGGACACAACGCGTCA
TAGTTTCAGCATCGAACCATGCATTCATGGCTGGCTCTTCCTGACACGCATGCACGATCG
CTTGGACCAGACGAATACTGATGTCTTCACCTTGCTTCCAGCCTTCCAACACGGCTTCTT
CGGTAATGGTGACCGCTGCGACATTGTGATGGGATTCCGCCATGGTCGACACCATGGTTC
GGCGTGCGCCTTTGAGTACTTCTGTACCGGGACGTTGTTTGCCTGCTTCATCGTAGATAT
CGGCATCGACGATCAAACCATCCGGACCGCTGCCTTTGACCAACTCCAAATCTACGCCCA
GTTTCTTCGCTAATAGGCGAGCAGAAGGTAGGGCAGTGATGAGGTTATCAGGTGATGGAT
TGTGTTCGCCACCAATCCAGAAATCATCCACATTCACGCTGTGCGCATGTTGGGAGACAT
TACCGACCACGGTTGCTGCATCGGCAGTTTGTTTCTGCTCGGAGACGGTTTGCTCTGCTC
CCGTTTCATCGATTTCCAGAAGTAGAGCACCAATGTTGATTACGTCGCCTTCTTCGCCAT
GACGACTCACGATACGACCGCCATAAGGCGCAGGAACATCCACGGTCGCTTTTGCGGTTT
CGACGGTAAGCACCACTTGATCGAGCTTGACCATATCGCCGACACTGATATGCCATTTCA
CAATTTCTGACTCAGCGAGACCTTCGCCGAGATCGGGTAAGTTAAACGTCTTCATTTCCA
ATCCTCCACGAGTTCGCGCGCGGCGAGCACAATGTCTTCTTCCTGAATCATGTAATAATC
TTCGTTGCGGTAGTACGGCATGATGGTATCCATGCCCGTGACGCGTTTTGGTGGCGCTTT
GAGTAGGCACATGGCATGTTCTGCGGTTCTGGCTAGCAGTTCTGAGCCTACACCACAGGT
TTTGCTGGCTTCATGTACCACCAAGAGGCGTCCGGTTTTCTCAAGGGAACGGAAGATGGT
CGCGGTATCAATGGGTTTGATGCTGGCTAAATCAATCACCTCAACTTCGATACCTTGATT
GGATAGCGTTTGAGCCGCTTGCAGCGATTCGACAACACACGCCCCCCAAGTCACTAACGT
AATGTCGCGACCTTTGCGAAGGGTAAAGCATGTGTCGAGAGGTAGCGCTTCGCCGTTATC
CACCACTTCAGATTTCACTGTGCGATAGATACGTTTTGGCTCAAAGAACATCACCGGATC
GTTGCTACGAATAGCTGCTAGGAGCAAACCATAAGCACGTTGCGGTGATGAAGGAATCAC
AACCTTAAAACCTGCAGTGTGAGCAAACAACGCTTCGACACTTTCAGAATGGTGCTCTGG
TGCGTGAATACCGCCACCAAAGGGCGCGCGGAACACTGCAGGGCAGGTGAGTCGACCACG
AGTACGGTTACGCATTCGCGCCGCGTGACACATCAAATGCTCCAATGCAGGGAAGACAAA
GCCTTGGAATTGAAACTCTGCCACAGGTCTTAAGCCTTGCGTTGCCATGCCGACAGTGAC
GCCGCCAATGAGCGCTTCAGCTAAAGGTGTGTCGATAACGCGCTTAAGACCGTATTTTTG
CTTAAGCCCGACAGTGGCGCGAAATACACCGCCGTTGTCACCCACATCTTCGCCAAGGAC
GATGACATTCGGATCGTGTTCCATTTCATGGTGCAGTGCGAGGTTCACTGCTTCAACTAA
CGTGAGTTCAGCCATGTTTCCCTCCCTGCATTCGCATTGCTTTGTTGATTAGATCATCCC
TTTGCGCATGAAGCTCTTGGGGTAGGGATTCATAAAGGAAATCGAAGCCCGTTTCAGGCG
CTTGATTCGGCATGTTGAGATAACGTTCAACGGCGAGTTCTACTTGTTCTTTACAGTGGG
CTTGCCACTCTTGCTCTTTCTCGTTACTCCAAACGCCTTGATTGGTGAGAAAAGCTTTAA
GTCGACGAACGGGTTCATATTGCCAAGCCGTTTGAACCTCGTCCTCGTTACGATAGCGAG
TCGCGTCGTCGGCGGTGGTGTGATCGCTCAGGCGGTAACTTACTGCTTCAATTAACGTCG
CGCCTTTGCCTTTTCTGGCTCGTTCAAGGGCGGTCATTGTTGCATCAAATACCGCGACGA
CGTCGTTGCCATCCACCGTAATACCGGGGATACCAGCGCCTTTGGCTTTTTCTGAGAGAA
ATTCCGCAGCACATTGCAAACTGCGCGGCACGGAAATCGCCCATTGGTTATTGTTCACCA
CAAAAACTAATGGGATGTTCCATGCGCCCGCACAGTTAATGGATTCAAGGAAGTCGCCTT
TGGAAGTCCCGCCATCGCCGCACATCACCAAAGCCGCATCGTGATTGCCTTGGATTTTCA
GTGCTGCTGCAACACCAACGGCATGAGTACACTGGGTTGCGATTGGGACACAGAAGGGGA
GGTCTTTGCTCGGAAAAGGGCTGCCTTCAGGAGCGAAGTCGCTGCCGCGTTCATCGCCTC
CCCAGTATTGTAGGTTCTTTTCCATTCCTATACCACGACACCACATGGCGGGCATATCGC
GGTAATAAGGAACAAACACATCACTGGCTTTTAACGCTCTGCCTACCGCTATCCCAACGG
CTTCCGAGCCAAGGTGTGATGGGTAGGTGCCTAATTTACCAGTGCGTTGCAGGGCAACGG
CTTTGTTATCGTAGGTGCGAGTCAATACCATATCTTGATAAAACCCGACCAATGTTTCGA
GATCAGCCCAGTTGGGTAGTTGGCTGACGAGGTTCCCATCATGGTCGATAAACCGATGCA
TGGGTAATGCCTGAACGTTCATCTCAAGCTCCTTTTGACGCTGCGGGTCTTTTGGACTGC
AGCTGCTCATTATTTCGATCTCAGCCTGTATGGGTACTCAGGCTTTGATATCAGCGCAAA
AGGTCATACCTAGGATTGCAGTTGTTTTGATAGTTATCGACGCTTTTGGTGCTCGTCTCT
CTAACAAAAGTGTGTTCTGGTAAAACACAAGGCGTCATTTATTACTGCTGTTTACACCGC
CTAATCCAGTGATGAATCTTGGTATAACCAGATACAGTAAGTGTAAACAAATTGTTAAAT
TGTGCTTTAATTTGAGTTGTAACCCACAGTAAAGTTTCGCTTACACCGTACTTTTCTAGG
ATAAAACACTGCTTTTTTGAATTGTACGTTTTCGAAGTTGAAGGGAATCACTGAGTTTGA
CAGGAAATTTGTAATAAAATTATGCTGTAAAATTCGACAGGTTGAGTGATTTATCAACCA
TATTCGCGCAGATCCAGTAACACGTTAATCTCTCCGTCACGCTTTGACGATAGATTTGAA
TTTGTCGCTTCCCTCGATAGTTGAATGCAGGTAGTGTGGCGACTAATGAAAGTCAGTGAT
ACGCATGGAGAAGTTATGTACCACATTCATGTTTACTTCCCGCTTCAGCAGCAGGATAAA
GCTCAAGCCTTGAATGAGATCATTCGTCAAGAACGCCAAGATGTCTTGCGCGTTTTCCCT
TTAGTGTGCAAGTTGGTTGGTCCACATAAGATGCCGATGTTTGAGCTGCATGTTGAATCG
ATAAGTGATGAGTTTATTGCATGGCTTGATACCATTCGTGGCGGTTTTTCGGTTTTGATT
CATCCAGTCAGTGACAACGAGCTGCGTGATCATACCGAGCGTGCGATTTGGTTAGGTCGT
GAGCTTGGCGTGTTTGAAGAAAAGCTCGAAGCATAATTCGTTTGGGTAGACCGTTTCTTT
CCCTCCTATTTGGTCTATCCAGATTCAGCAATTCCGTCCATCGTGTGCTAAACCTTAATA
ACGGTAGTGATAAAGTCGTCACTGCCGTTTTGAGTACATTCATGATGTTTAACAATGCAT
TAAAACAAGATTAAGCACAAAAACAGGGAAGTGCAGTTTACGACCCCAACGCCATTGGCA
GTGGAAAAGGACATTTCTGGAGGGGAAAGGGTATGCTTACAATACTCTTAGTAGCACTTG
CGCTGTATATTTTCTGGTTGTTGTTTCGTAACGGTCCTGCGTTTGCAGAGCGAGTGCCGA
ACAAAAAACGTAACTGGGTCGGACCCACGTCAAATCAAAAAGAATGGCAGGGCTATTGCT
CCGAGGTCTTTCAGCCATTCAGCTCTCAAACTACCTTTTATGCCATCGCGTATTTTGCCA
ACTTTGTCGCTGCGGCAAACGCCATATCATGGTCGATAGTGTACGAGGGCGACTACTCCG
TCATCATCAGTCGCTTTGGCAGCTACTTCATTCTCAACACGCACGATGCCTTGGTGATCT
CTGGGTTTGTCGCACTGGCTTGTTTCATCATTAATTGGCAAATGGCGGTACACTGCGCGG
GGATCATGAGCCAGTATTTGGTGCGAATCTTAATCATCAATCGTACGCGCTTCGTTGCGA
TTAGTTTGGTGTTCTGCAGTTACTTTGCCTACCTGCTGACTGTCGGCATTTTCTGGTTGT
TCCACGATGGATACTCTATTTGGCATGGGCTTACGCTCACTCCGGTATTTCTGCTGTTGG
CTTTGTTGCTTGCGGTTGTGTTGCCATCAATGAAGAAAGAACCTGTCGAGAAAGAGTAAG
CGCCACTTATTTCATTGAGTTGCGGTAGTAATTCCATTGAGGTTGAGGTAGGATTGCCGA
CCTTTTTTTCGTCAGTGGGAGGACTTATGTATATCGGCTTTGACTACGGCACCGCGAACT
GTTCGGTGGCGAAAATGGAACAAGGTGAACCGCAACTTTTAAACCTTGAAGGGAATAGCC
CTTACATTCCTTCCACCCTTGCTGCACCAACGCGTGAGTCGGTGTCTGAACACTTGTTCC
GCCATCGCAGCATCAAACCGTTCGATCAGGTTGGTGAGCAGGTTTTGCGTCGCGCGATCA
ACCTTAATCGTGAAGAGAGCATTGAACTTGAGCCAGAAGACATGGCGTTTGGTCAAGCGG
CATTAAATCGCTACTTGGAAGATCCTCGCGATATCTATTACGTGAAGTCTCCAAAGTCTT
TCCTCGGTGCTTCTGGTCTGCGTGATGTTCAGCTGAGTTTCTTTGAAGATCTGGTTTGCG
CCATGATGGACAACATCAAATCGCAAGCAGAGAACAGCGCACAGCAAATCATTACTGATG
CGGTGATTGGTCGTCCGATCAACTTCCACGGTCGTGGTGGTGAGACGGCGAACATTCAAG
CGGAAGGCATTCTTTTAAGAGCTGCAAAACGTGCCGGTTTTCAGAACATCGAGTTCCAAT
TTGAACCGGTAGCCGCAGGTCTGGAATACGAAGCGACGCTAACCGAAGATAAAACCATAC
TAGTGGTTGATATCGGTGGTGGTACGACAGACTGTTCTTTGATTCAAATGGGACCGTCTT
GGCGAGGTAAAGCCGACCGTACAGCAAGTCTGCTGGCGCACAGTGGTCAGCGTATTGGTG
GTAACGATTTGGATATCGCCTTGGCGTTCAAACAACTGATGTTCCCATTCGGTATGGAGA
GCAAGATGGATTCGGGCATCATGATGCCAACCACGCAGTTCTGGAACCCAATTGCGATCA
ACAATGTGGAAGCGCAAAGCGATTTCTACTCACGTGAAAATTCATCGGCGTTGAAACTGC
TGCACAAGCAAGCGCAAGAGCCTGAGAAACTGGCTCGTTTGTTAGAGGTTTACCATGAGT
CGCTAGGCTACAACATCGTACGTCGTGCAGAAGAAGCCAAAGTCGCGTTGTCTGACCAAG
CGACTTACCGTGCGGGCATTAACTTGTTGTCTGAGTTGATTGAAGTCGATGTTCAACGTG
ATGAGATGATTGAAGCAATTGAATCACCAAAGAGCAAGATGACGGCTTTGGTTACCGAAG
CGGTAGAGCAAGCGGGCGTAAAACCGGATGCGATCTTTATGACGGGCGGTTCGGCACGTT
CACCTATTTTGCGTGATGCAGTGCAGACAGTATTGCCAAACATTCCAGTGGTGAGTGGCA
ACTACTTTGGTTCGGTCACCGCAGGTCTAGCGCGCTGGGCAGAGGTTTGCTTTAAGTAAG
ACTGAGTTAGCTGTTATTAGATTCCTGATCTCGCCTAGGCTCGTCTGAATGACGAAGCTG
GAGTTTGGCTGATGTGTTGAGCGCTAAGCCACTCAAACTTTGACAGAAGACTAAATAGGG
CCATTCCCTAGAGCGAGGAACGAGCGAGTAGGGAATCCCTAAAGTGCACATCAGTACAAC
CAAAGGTGCACACGACTAGAATCATAGGTACCAAAAGAAAAAGAGCCCGCTGAAGTAGCG
GGCTCTTTTCGTCTAAGCGATTAATGATGGTGCGTGTGCTTTTCTATGTGGTCTTTCTTC
TCAACCGCCATGTCTACTTCCACTTTACCTGCTTTTTTGAACGTAAGAGTCACAGGGAAA
CGGTCGCCTTCTTTTAGCGTTTGGGTTGGGTTGAAGATCATGAGATGGAAGCTACCTGGC
TTGAACTCCACTTTCTGCTGAGGCTCTACCACGACTTCATCAATCTTAATCATCTTCATC
ATGCCGTCTTCTTTCGTGTGAGTATGAATTTCCACACGGTCAGCAATCGGTGTTGAAGCC
GCGATCAGCGCGTCATCTGCGTCACCTAAGTTACTTAGCTGGAAGAAACCGCCAATCACT
GGGGCATTTGGTGGCGCTTCACGGCTCCAAGGATGATCGATATGAATCTTGCCTGCTTCG
TATTCGTGAGCAAGGCTGAGTGGGCTTGCTAATAAAGCGATAAGAGCGATGGCTGTGGTT
TTCATCAGTTTGATCATTTGTGTTTTCCTTTTTAAATCTGGCTGTTCTCTATCGGTTCTT
CGATAGGATTAATAAGTTATGTTTATTTACCGACTACTTCGTTGAGTATTTAGGTGTGGA
AAACACAAGGCGGAGATTGCTTAGGCGCTACGTATTTGTAAACTTTTCTTCCGCAAGCTG
CGAAATGATAAGGAGTGAAAACGTGCTTGGTGCGTCGTAACCAAGAGAGCGTAGTCAGAT
ACAGACCGAACGCGATAGCGATAAAGAATTGCGCCGCTTGCAATAATGGACATTCAAACT
GAAAGCCATCGTGCAGGTTAAGATCTTGAACAAATTCAGAATTGGGCAGTGCGTTGGCTT
CAATCAGTTCGTTAATATCCACCCATTTAAAGCCATCAGCGGTACACAGCAACACCTTTT
CATCTTGAACTTGGTTTAGCCAATTTTCGCTGTGGATTTGCTTAGGGTTCAGTGCCGCAG
TCGACGTTAGGTACAGCTGAAACAGCACAGCGATGATGATCATGACTGCGCTTATCGCTT
TCTTTCCATGCTGTGTTCTGAGTGTGTCCATACGACTTTTTATCATGAAGCGGAGATACG
CTTATTTGCTGTAAGACTATGTTTCGGCGCAGGATAGTAACAAACGAACATCAAATTGTA
ATCGTGAGTTTATAAAAAGGTGATGTGAGTGTGTTTTATTTGTTTTGCGGTTTTTTATTC
TGAGAACACATATCGCAAAGATTTATCGTTCGGAAAGCTTTCAAACCTATTGGTGCGCTG
AATGTCGCAAATTGAGCTGGTGATTTTGCGTGCTAGAATCGCACTGATTCAATTCAAACT
GATTATCTATTCCTCACTTGTTTTCCATTAACGGAATTATGACAGTAATTTAATAAAGGA
TACGGTATTCTCCGCATCTTTGTAGTTGCTTGAAGCGCCCGTCACATAAGGGCTGCGGAA
TCTTAAGAAATTTCTCCAATGAAATACGAACAACAGATCGGATATCGATATCCTAAAGGT
CGATTTGCTATGGTGAGCGTGTACGCGTTTACTGGCGCTGCGATTTTAGCATCGACTATT
TTTTCTCTTTTACTGTTTTTGTCGATTGACGAAAACCCAATGATGCAGGCGCTATTTGGC
GGTTTGGCCATCATCTTTGAAGCAGGCAAGTTTTACGCTTGGTATGAATACGGTGAGCGT
CGCGCACACAGAAACTACACCGGAGCCCTCACGGCGTTAGTGTTCTATTTGGTGCTTGCC
GCTATTTCTATCGGCGGCAGTATTGGTGGCATCAACAGTGCGACCAACAGCGCCCAAAGT
CATATCTCGGTAGAACAAGCGAAAGTGGAAGCCTACAACCGTCAGATTGCGTCAATCGAT
AAGCAGATTGAACTGAACAACATGGCGGCGCAAAAGTACATCGAGATGGAGCGTATCGCG
ACTGGCGTAACGCGCATTCAAGAGCAGAACAAAAAGCTACGTGAAGAGCAGCAACGTTTA
GCAACAGAGCGAGATAGCTTACCGCCAGTGGCGCAAGGCTCGGTGATTGGCCTGATCGAC
AGCTTAGCGAAAGCATTTGGAACGACTTCTTCTCAAGCGCAGTTGGGCTTGGTGGTGTTC
TTATCTATCTTGTTGGATTTCTTTGCTGCTTTCTTTGTGGGTTTGATTGGTGAAGAGAAC
CGCTTCCGCCATTTCTTCCGTCGTAACGATGGTATAACGCTAGCAAACGTTCGAGATATT
GACCCAGAGCCCGCTGGATACTTGCCTCATATCAAAGAGGAAGCTGAGCCTGAAGCGCAA
CAAGAGCTTGAACCAGAAGAGCCAAAAACGTTATTAGAGCAAGTGAGTGATGCGTTAAAA
GGTCACCAAATTACTTGCACCAAAAAAGCGGTGGCGAAGCAATTCAGACTTTCGGCAGAA
GAGGTCGACAAAGTGTTTGAAGAGCTCGCTGAACTTGGTTTAGTCGGTAAGAAAGCCAAC
CACCATTACCACTGGATTGGTCAGGCCGAAGTGGCTTAAGCATCGCGAACGAAAAACAAA
AGAGCGTCCACATGGACGCTCTTTTTATTTACTTTAAACTAATGGCCACTTTAAACCAAT
AGACACAAATCGATTCACATCAGGCTGAAATTAATCTGTGATGATCTTCTTAGTCGTGTT
TTTAATTGGTTTCTTTTCTTTCTCTGGCATGGCCGCATCAACGGCTTTCCCAGCAAGCCC
TTCGTCTGGCAGTGCTTCTTTACCAGCTTCTACCGTCGTGTCTTTTAAGGCTTCTTTTGG
TGTGCATCGACCACCGACACCCACAACCGCTTTAGTGGCTGTTGCTTTAGCTGCTTTTTC
TGCATCACAGTCTGGGTCCAAAACACCTGCGTGCGCAGAGGTTGCGCCGAATAGGAGAAG
AAGTAGGGCAAGGTTACGTTTGTTCATTACAGTTACCGTCTTCGTGTAAACATGAATTAA
GTGTAACTGAGTGATGTGAGTTTGCAGGAAAAGAAAAGTGCCGCCGAAGCGACACTTGCG
AGTTTCTGTTGTAATTTCGGAACTTTAGTCGTTCGCGAGTTCAATTTCTCTTGCGATATT
TTGATCGTTAATTACTACACCATCGACTTCGATCGTCGCACCATCTAATTGTGCTTCTTG
CACGCCATCGAGCTGGGTATTGGTATCAATCACCACCGTTTTGGTTTGGAATTCTGGCCC
ATGATCGTTTTGGCAGGCCAGCACGAAAGTTCGGGAGTTTGTGTCGTAACTGTTTACTAA
GCCTGTGCACTCAAAAGACTCCAATCGCTCTGGTGTGTTGTCGCTGTTTGTCGCCGCGAA
ACTGCTTGCTGAAGCACAAGCACCGAAAAGCATAATTAGAGACAGTGTCATTTTACGCAT
TATTAATCCCTCATTTGGTCATACGTATCTGTGGTAAAAATTGAAAAGAAAAGACGATAC
GAGAGAGGGAAGAAGCACCACAAAGGCGGTGCTTCTTAGCTGTGTTTGTTGTACTTATTT
CGACTTAGTCGTCGTGGCCTTCTGCTTCCACTTCACGTGCGATGTTTTGGTTGTTGATGA
TGACACCTTCAACTTCTACTCGCGTACCGTTTAGGTTGTGTTTATTTAAGCCTTCAAAGC
GAGTTTGTGCGTCAATCACAACGGTATTGTTTGCCATAACTTGGTCTGCGTCGTTTTCGC
AGCGAGCTACTTGGAAGGTTTCAGCATTCACATCGTAGTTAGAAACGATACCTTCACATT
CGAACTCTTTACCTTGCCAGTTGCTGTCGTGGTCACCATCAAAATCAGGACCATCGATTT
CAATGTTTGTCGCTGTGCGAACGCCATTCTTCATTACCGATGTTACTTCCACTTCTTGAC
CTTGTTTAAGATCCGCTTTAGTACCATCTTCAAAACGTGTTGCGTTGTCGACCGCAAAGT
TGCCACGGTAGTTTAGCGAGAATTGGCTGTAATCGTTCGCAACCCATGTCACGATACCTT
CTACATCATTGTCACCAACAAGGCTGTCGTAGTTTTCTACTTCCACTTCTGTCGCAACAA
ATACGTCGCCTTGCATAGAGCCTTCAGCTTCAACCCACTGACCGACCTCTAGACCGTCAA
CGCGGTCGTAAGATACCGTTGTGTTTGCGCCAAGTTTGAACGTGCTGTTGTTTGCATCAA
TGCTTGAGATACGGCCTTCGATTTCGTCAGGGCCATTGATATCAAAATCGAATTTCACAA
CGGATAGCACTTTGTAACCAGCATCAGCAGTTGGTAGTGATGACACCATGACCCAATCGT
TTAGCTCGATCTCGCGGCTCAAACCGTCAAACTGAAGTTCTACACCGTTAACTGTGAAGG
TTTTGCTTGCATGATCAATCGCGGTTACTGTACCAGTCATGGTCGGCTCTAGCGTAACGA
CTACGGGTTCATCTGTCGTGTTCGATGCTGCTTTTACTGTTGAGCCAACTTGCACCATCA
TGTTTGGATGTACCGCACCAAGGTTCATTTTTTGAGTGCCATACATGACTTCAGACACTC
GGTAAGTGTAACCATTCACCGTGATGGTACTTGCTTCATCGTTTACTGATTCAACCGTAC
CGATTGCAGCGCTTGGCTTCACAACAGGTTGTGGTGTTGAACTACCGCCGTCACCAGACC
CGCCACAACCAGATAATGCCAAACCCACTGCCGCTACAAGCGCTAATTTTTTCATGATAT
CGACCTATTTTTGAAAGCTTATTTATGAATTTGGTTGTATCTTATGACGCGTATCGTGAA
GTGATCGTGAAGAAACGTGAGCCTATGAAAATATTAATTGTCGATGATAATCACAATGTT
TCAGAAACCATTGCCGATTATCTAGAACTCGAAGGAATGACCATTGATTGCGCTTACCAC
GGAGAGGCTGCGCTAAATTTAATTCAAGAAAATCATTACGATGTCATCATCATGGACATC
ATGATGCCAAAACTCGATGGCATCAGTACGGTTGAGAAACTACGCCAAGAACTTCTTTGT
GGTACCCCAATTTTGTTCTTAACCGCCAAAGATACCTTAGATGACAAAGTGGCTGCCTTT
AACGCGGGTGGCGATGATTATCTGATGAAGCCTTTTGCCATGCAGGAGCTGAGCTTGAGA
GTTCATGCTCTAGCCAATCGAGGCCCAAGACAAGACATTGGTACATTGAAGTTTGCCGAC
ATTAGTTTGGATGCTCGCACTGATGAAGTGACGCGCATGGGTAAACACATCAAGCTGAGT
CGCATTCAAACCAAAATTCTCAAGTTGCTATTGAAGCGTGCACCGTCTGCGGTTTCTCGT
ACTGAGGTTATTGAGAACGTGTGGGGCGATGAACCGCCGGGCAGTGATGCATTAAGAAGC
CACATTTATGGTTTAAGAACGGCACTCGATAAGGGTTTTGATGATTCCAGATTAGAGACG
ATTCATGGACAAGGTTACCGACTCAAAGCATAAAGAATACCCAAGTATCTATCGCAAGAT
TCGCTGGGGTTTTGGCTTGATGACCTTTGCGATGTTCACCTTATTTTGGTCGTTGATCTA
CGTTGCTGAGAATAAACTCGAAGTATTGAGCTTGCACCACTGGCTGGATACTGAAGTGGC
ACTCTATAAAGAAAACTACCAACAGATGGGGTGGGATGCGCCATTGCCAAATGTGATGGA
GTTTGACTCGTATTGGAGCGAAGCGCCAACGCCAGATTGGTTATTGTCGTTCAAGTTTCC
GGGTTTCTACGAATACTTATTAGGAGAAGAAGATAAGCACTTCGTGGTGTTCGAGCATCC
GTCCGGAAAAGGGCTAATGTACATCGTATTCCAAGATGATTCCGATGACTACTTGGACGA
ATACGAAAGCTCGCTGCATCAATTTACTTTCTTCTTGGGGGGCTTGTTCTCCATCATCAT
GGTGGGCTATGGCGTTTACATGGTGCGTATCCTGTCTCGACCGTTAGCGAAGATCGAAGA
CAAGATTGGCAGAATGCCGCCAGATCAACCAACGTTTGAGGTTGATACCAAGTTCAGCGA
AACACGCCATATCGAACAGACGCTGTTAGACAGCAAGAACGAGATCGCGGGCTATTTCAA
ACGAGAACAAGAGTTCAGCCGCTTTGCGTCGCACGAGTTACGCACGCCAATCATGGTGAT
CAAAGGGTCTACCGATATTCTGAGTCGCGTGCCAGAGCAATTGCCTATCGCACAAAAGGC
AATTACGCGTATGCAGTCGGCATGTGAAGAGATGCGAGTGTTAACGGAAGCCTTTTTGCT
ATTGGGTAAAGAGAAGGTAGAACCACAACATTACGCTGATCATGCGTTATTGCGTTGTTT
GAATCAGCAACTGGACGAACTCGCACCTTTATTTGCCAAGCAAGGGGCGGAGTACAAGTT
GGAAGAGACCAACAGTGGTATGGTGCATGCACCGGAAAGCTTCGTAACGATTGTCATCAA
TAACCTGATAAAAAACGCTTTCAGCTACAGTGTGGGTGATATAGAAATTGCTCTCAATGG
GACGCAACTTGTTATTGTGAATCGCCACGATGGCAACGAAACCTACAACGCTGGCTATGG
ATGTGGCTTGGTGATTGTCGAGCGCATTTGTGAGCGAATGAGTTGGCCATTTGAACTGGA
CGATGATGGCGTCAGGTTTACTGCAAAAATCGATTTTCGCTCTTAAACGCGGGCAAATTA
TTTAAAGCCAGAGAACGTACTCTGGCTTTTTTGTATCTAACTGCCAGTGAAACAAGAAAA
AAATTCGATATCGATTAGACTCAAAAGAGTCAAAGTGAATTGCAAGGAGTGGTTATGCTC
TCGTATCAGGTCAATCGAAGTATCGAAATTGAAAAGACACAAAGTGACATCATCGAGTAC
TTGAAAGACTTTACCCATTGGCCAGAGTGGTCGCCGTGGATCATTATGGAGCCGGAATGC
GAACTCACCTACAGTGATGAACAAGGTGTGGTTGGCTCTGGGTATCAGTGGAATGGTCAT
CGTATCGGGACAGGAGCGATGGTACTTGAGAGCACACAGGAACACCGCCTAGATATGGAA
CTTCACTTCTTCCGACCATTCAAAAGCCACGCAAAAGTGACGTTTTTAGTGACGCCGTCA
CAGAATGGCTGCACGGTTGAATGGATGATGCAATCGCGAGTTCCTTGGTTTTTGTTCTTC
TTGAAAAACATGTTTAAGTCAATGATTGGTATGGATTATGACCGTGGACTTCGCATGCTG
AAAAGTCAGATGGAAACGGGCCAAGTGCTGTCTCAACTTGCCGACGTCGGTTCCCGCAAG
CAAAATGAAATTAACTACATTGGCTTAATGGGTTCCGGAACCATTCCAGAATTGGGGCCC
GTCATGCAAGATCATGTAGCACGACTGTACGAGATGGCAGAGCAAGAAAGCTTGCCAGTG
ACAGGGGAGTTATTCTGTTACTACCTTTCTATGGACATGAAGCAAGGTTACTTTGAATTC
ATCACTTGCTTGCCAGTGAAAGCCGGCGTCGCGGCTACTGGCGATTTTGTGGCTGGGACG
ATCCCTGAGTGTGAAACTTATGTGGTTGAACACAAGGGTGAATACTGGTTCTTAGGGAAT
GCTTGGTCGTTTATCATGAATCTCACTCGACAAAACGGCATCAAAGTCAAAACCAAGCCA
TTGGGTATTGAGCGTTACCTGAACAATCCAAATGAAACCGATAAAGCAGATTTGTTGACG
GAAGTGATTGTCTTCAAGAAATGATGTGCGTTGTAAAACTATGAAGCAACGCCATGTTTC
ATCCCAACTGCATGATAGTATTCGTTTATAAATTAGAACGATACACAAGTTGATGCGTGC
CCTTGTGGCACCATCGTATTATGTCATGGATGAGATATGAAGCTTAAATACCCCCTAATT
ACTGCCTGCCTTTTTGCTACGCCTACTTTTGCAGATGATGCGCCAAAGAACATCATATTT
ATGATTGGTGATGGCATGGGCCCCGCGTTTACCACCGCTTATCGTTATTACCACGATGAT
CCAAAAACCGAAGAGATTGAACCAACCATCTTCGATTCCATTTTGGTGGGTATGGCGAAA
ACATACCCTGATGATGTCACTTATGTTACCGACAGTGCGGCGAGCGCAACGGCTCTAAGT
ACCGGTGTGAAAAGTTACAATGGCGCGATTGCGGTGGATACCGATAAGCAGCCAATCAAA
ACCATGTTAGAGATGGCAAAAGAAGAAGGGATGACGACAGGCTTAGTGGCAACGTCACAA
ATTAACCATGCGACCCCAGCAAGTTTTGCCGCGCACAATGAATCCCGCCGAAACTACGAT
GCCATCGCCAATGACTACATCGACAACAAAGTGGATGACCAACTGCCAGTGGACTTACTG
CTGGGTGGCGGTGTACGCTATTTCGAGCGTGATGATCGCAACCTTGTTGATGAGTTCAAG
CAGCAAGGTTATCAGTACATCACGGACTTCAAACAACTGCCTGCGCTGCAAACCTTACCT
GCATTAGGTTTGTTTGCAGATAAGGCCTTTCCGTTTGCACTTGATGAAAATCCAACACGA
TTAGAACAGATGACCAATAAAGCCTTGTCACTACTGCAGCGTCAGGACAATGGTTTCTTT
GTCATGATTGAGGGGAGCCAGATCGACTGGTGTGGTCATGCGAATGATATAGCATGTGCA
ATGGCAGAGATGAGCGACTTTGCCAAGTCCGTAGAGTTAGCGAAAGCCTATGTGGATGGT
CATCCCGATACTTTACTGGTGGTCACGGCAGATCACTCTACTGGCGGTTTAACGCTTGGC
GCGAATGGACAGTATCAGTGGGATACTGAAGTGATCAAAGGCGTTCATAAAACCGCATGG
CCTTTGGCGATGTCTCTTGCGCAGTCGAATGACATGATCGCGACATGGAATGAGTCTGTC
GATTGGCCTTTGTCTAAAGAGCAAGGTAGAAAACTGGCGTATGCGAAATTGAGTGAGGAG
CCGGCAAAAACGCTCTACAAAGAAGTGAAAGCCATTATCAACGAGAAGAGCTACACCGGC
TGGACAACAAAGGGGCACACTGCGGTTGACGTTCAAGTCTTCGCTTATGGCAAAGGTTCT
GAGCAGTTTGTCGGTTCACAAAACAACACTGACATTGCCAAGAAGTTGATTTCATTCATC
CAAGATTAACAGGATAGATTGTCACGTGAACTTGTCGCCCAGATCACCGTTTTATGGGGA
ATTTTGCATGACAAATAGAGCGAATTAGCATAGCTTAGTTTTTGTGCAACATGCAATGCG
GAATCTTTGATGTGATGCGTATAGAGAATAAAGCAAACCCTTATGTAACCAGTAGTCAGC
TCGATTTGAAAAACGCCAGTCGTTATATGAATCTGGCGTTTAAAGCGAATCGAATTGATG
TGAGTGCCGAGTTGAGCACCCAAACTGGAAAACCAACTATGGTAATCAAGAATGAGGATG
GGGCGGTTGTGCGTCGTATTGATGGTCAAAAGATCATTAATAAAATGAACCAAGTCGATA
CTTACGTCTGATTTGACCCTTCAAAGTGAAAATGAACCAAATAAAAAATGCCTCAGCAAT
TGCTGAGGCATTATTTTTAATGCTCTATAACGTTAACTCAAGTGTTACGTCATAGTGCTC
AGAGCCAACTTCTCTTTGCTAGAGAATTATTGTGCACGGAATTTACCGCTGTTTAGTTCA
ATTTTAGACGCTTTTACGCGACTGTCAGCATTCAGGTAATCGCTGATACCAAGCAGGTCT
TGGCCTTCAGACGCTTTGAATACTGCAGACTCACCTTGTGCAAATACAACGTCAAGTTTG
AGCTCTTTAGCCACGGCTTTCGCATCCGCTGGATTTTTCACGGTAACGAAAATCAGGCCA
GTGGCTTTCGATACGTTGCTAAACGCGTTCTTAAACACTTCATCGCCTGCATGCAGTTCG
GCCGCTTCTGAAAGGTTATCGACAGAAAGTTTGCGGTAATCTTGGCCGTTAATCTCGACG
GCATCTGATGCTACAAACAGCTCAGGCGCAGGTTGTTCTGCTAGTTGTTGCTCTGCATGG
ACAGCGGTTGCCATAGTCGAAAGAGCCAGAATAGAAAATGTCATAAATTTCATGTGAATG
ACTCCTTAGTGACCGAAGATACGCATAGACCAGTTTTTAATAACACCAGGTTTTGCGTTG
TTTGCCATCGGTACATCATAGATAGCTGAAGAGTTGAAATATGCAATGAATGAGAACACT
TCATCACCGTTTGTATCGATAGCGCGTAGCGTCCATTCGCCTTTTGCATCCTCGCCATAG
AACTGGTTAGAAAGCAGAAGTTGGTTCTCATAGCCTGTCACGTTTGGATCGAGCGATTGA
CCAACAAGGCCGTTACGCGGCGTTTGTAGAACAGAACGCGTGCCTGATGGAGAAATCAGT
TCGATTGCTAAATCAGGTAGACGTGAGTGCTCAAGTGTTAGTTTCACCTGTACCGATTCA
ACCGTAATGTCATCGGTCACTGCGATAGCTGAAGAACCACCAACCAAGCTTGCATCTGGC
ACGCTGACTTCTGTCACATTGCTTGCCCATGGAGTAATGATCTGTGCAGGCAGAACATTG
TTTGTCATGCGGGCACGTTTCATAGCTTCATCAAGATTAACCGCACCAAAGCCATAGAAG
GTATGGAAGTCGACGCCCGCTGCGTTTTTCTGCCATGGTGAAATCGCTTCGTAGCTCACC
AGTTCACCTTGGTTGTTCACGAACTCAAGCTGAACGCCAGGGTGATCTTTGTCAGTCACG
CTTGCGGTTTCCGCGAGCAGCGCACGCACGTCACGAGCGGTTAGCGCATGGTTTGTCGAC
ATAATTGCCGCAATCGCACCTGAAGTGTTCGGCGCAGCAGAAGAGGTACCATTCATCGTA
CTGGTGTAGTTACAGCTCGGATCTTGCTCTGTACCACCGTGTAGACCGTTTATACCAAGA
TCAGCACTGGTGTTTTGACCTTCTTCACAGCCCATCAAGTCGGTTGTGACCATAGCTGGG
AAATCTTGACCATATTCACCGGCTGGTGCAGCAACCCAAACGTTAGCACCAACCGAAGAA
TAACTCGCACGCGTACCGTCGGCACGAAGCGCACTAGTGACTAGGTTGTAATAACTTGAG
TTATCGTAAGATTGTGCCGAGTTGTGCATTGGTAGCCCTTGGTTACCACCGCCTGCGAAG
AAGTCGCTTGGAAGCACAAAGAAACGACCAGTGTTGAAGTAGCGGTATCCATTACCTGCA
GACTTCACGAAGACCGCTCCTCGGCCCCAAGCATTGCTTTCGCTGACGTCCTTCATCACA
TCCATTTCAAGTTTGAACTGTGGGTCGTTCTCATCGAAAGGAACTGGTGTGATAGGGCTA
AAGCCATAACTTTGGTTGAATACGCGGACATCACTAGTGGACGCGTCTGCACCGTGTGAA
ATCAACCAACCTTCAAGAGTTTGGTTAGCGAGCCAGTTAAAGCCCATTAGAGACGAGCGA
GAAGCAACGCCGCGAACGCCTTCACCGTTGTTACCAACCGCACTGATTAGGCCAGCAACA
GCGGTACCGTGGCCATTTGCGTCTACTGGGTAATCGGCTGGGAATGGTGAGTCTTCAACG
AAGTTTCTGCTACCTGTGACTACGTTACCCGCAAGGTCTGGGTGGTCGATCTGTACACCA
GAGTCAATGACTGCAACTTTTACGCCTACACCCGCAATACCCATTGCTTGTGTCAGTTTG
GTGTTTAAGTCGTTACCCGCAACAGCAGGGTTGGCTGCAAATGCAGTTTGACCTGTGTTA
TCTAGGTGCCATTGCTCTGAGTAGAGCGGATCGTAAGCCGAGACGGCAGGTGAAATGCCT
ACTGCTAACATCGCAGCGAATAGGCGATTAATGCGTGTTTCCATTTGTGACCTCATGTCT
TTGTTTGGAATTTTTGTCCCTGTTCGATACTCCTTTAAACAGGTCTAAACAAAGCTAGCG
GGTAAGAATGGAGACGAAAACTGTTTACATCTCATTTACTTTTGTTTTTCGACGCACGAC
ATTATCTTGACGTTAACTGCTTGAAGTCACGTGAGATTCTAGATATTTGGAGGAAAGATT
GCGTGTTTAAAAAGCAGGAAAATTAGAGTAATTTCCTGCTTTTTATGGAATGGGGTGATT
TATATGGCAGGTTGTATGGTTGGCTCAGGTTCTGTAGGGGCTTGTTCTTTACGAGACAGC
AACCCGTCAACCACTTTTTCTACATAGAACTTCTTGTATTCTTGATCGCACCAACGTTTG
TTTAAGCCTCTGCGATTAAACTCAGCGCCAATGGCAACACGAGTTTGGTTGGATGCTCGA
TTATAATACAGGGTTTCACATAGCTGTATGTTGCTCATTTGTTGAGCGTATACATTCACA
CTGCTGCTTCTCATTCCCAATTGTGCGGCTTGTTGATTGCTGCATGCGGCCAAAATGAAT
GGCGATAGGGCAGCAATAATCCATGTTTTCTTCATTGTGCTTTCTATGACGTCGAGTGAA
TTTTGAACTGGTTTCGTCCAGCTTGTTTGGCATCATACAGAGCTTGGTCAGCAGCGAAAA
ACCATTGATCCCACTCTTGTTTGATGGATTGCGCGCTTAACTCGTTAACCGCGCCGAGAG
AGATTGTCGCGCCTAGAGAGTCTGAGTCAACCTCTAGGTTGTTGTTTTCAACTGCAAGTC
TCAAACGGTCTAAGGTTTTTGCGCAGTCGTCGGCGTGGCGGATTTCAAATAATAAGACGA
ACTCTTCACCACCCCAACGTACCAATAAGTCACCAGAGCGAGTTGCTTCATCAAGGATAC
GCGCGACATGAGTCAGCATCTTGTCACCCAAGTCATGCCCGTATTGGTCGTTGAACGTTT
TAAAGTGGTCAATATCAATCACTGCTAAAGCAAACTTACGGCCCGGGCCATGTTTCGCCA
TGTTATCTAACCAATTCGGCAGATAGCGTCGGTTGTGGATCTTCGTCAATGGGTCTGTTG
TGTTTTGTTGTGTTAACTCTTCATTGATCTTGTTCATTTGACGAATGTAACGGAAGAGCC
AAAAACCAATTGCAGCGACCACACAGAAGTAGAATATCTCTCGATAGCGTTGAGATTCTA
ACTCCGATGCTTGTAAGGCGTTTTTGGCTTCAAGCAATGTCAGTTCTTTCTGTGCCAGCT
TCGCTTCTAAGTCGAGCTTAATGTTGATCATCTCTTCGCCATGAACATGACTAGAGAAGT
TTCGCTCCAAACTACGCAGTTGCCCAAGGTAATCAAAGGCAGCTTCAAATCTTTTTAGCT
CTTGATGAGCTCGGACTAGCACCAGCAACAAATCCATTTTCTGCTTTGTTTCAACGCTGG
ATGTCTGACTCAAGTTGTCTAGTGCTAGCTTAGCGTTATCGATCGCTTTCTCGTATTGTT
CATCAATCAAATAAGCTTCAGCAAACGCTTCATAACAAGAAGCCTTAATGCCTTTGCGCT
TCTGCGGGTTTGGTAAATCGAGACATGCTTGAGCTAACTGAAGCGACTCATCCATTTTAC
CTAAGGTACTTAGTAACTGAGAGAGGTTAGACACCGAGTTGTGTTTGATTCGAACCGACC
CCGTCTCCATAGAGAGCTTTGCCGCTCTTTGAAAGTAGCGTTCTGACTCTTGGTATTGTT
CCATACCAAAATAAACCACACTTTGGTTTGCATACATAATGGCAAGGAACAAGCTGTTGT
CATATTTGTACTTACTGCTTAGGTAGGTATCAATCGCTTGATCAAGATAGGTTTTTGCTC
GTTTCCAGTCCGAAAGCTCCATATACAGAGAGGCGATGTTGTTGAGTGTCATCGCAGTCT
GAATTTCAAACTCAGAATTTTCGAGAAGGTCGTAGGCGGTACGGTAGTGGCTTAGTCCGG
TTTGAACCTGAGCTCGTTGCACCTCTGCATTACCTAACCATCGATATGCTCGACCTTGGA
GTGAGTCGTAGCCAATTTCACGGGAGATATTAATCACATCGTGCAATAGCAATTCACCTT
GCCAAACGTCATCCGCTTCGACTAAATCAACCGCTTTATTTAATTTGGCTTCAGCAACCA
CCCAAGGTAAGTCGTGGTCATGTCCAAATTCCACAAGGTCTGGGAGCTTAGGTAGGGAAA
CACCTTCGTAACGCTCTAGGTAGATGCGCGCGAAGTAATATAAAGCTTGCGCTTCTGGCG
AGGCGTTTGCAGGCAGCGATAATTCACCAGACTTGATTGAACGGGGTTTGCCGATGGAGT
CAAAGTAAAACTTCAACATCGGATAATCTGCAGCAGCAATTTGTCGCTTTAGATAGCTTT
CCTTTTTTGGAGCGCCAGAAGCGAAGCTATGTGGTGAGCACAACATCACACTCAGCACGA
CAGGAAATAAATATCGCAGCGTTTTTAACGGTAAAAGCATCAGGCTGTTGATAGAAAAGC
TGACTCTTATGATTGAAACACTTGATAAGTTTATCATTTCTTAACGGCGATTACCCATAG
ATTTAATAGTTTTCTCTTAGGAAATTACTATTGACCAAGCCAATAATAATAGGCATTTCA
GAGATAAAACGTTTTAAAAACGACGTACATTTGAGTGTAGCAGTTAGATAAGGTGTTTTA
TGCCTTTGATTTAGGGCTGGGGGGGTGAAATCACAACTATAAAGGATAGAAAGAACTGAA
AAGGAGTCGCGATAAGAGGGAAATGAGTCTTAAAAAATCGTTCGATCTCTAAAATTTCAT
CACACTGTCATAAATATTTAATATTGGTATGTCTTGTGAAAAAAGGTGTTTTTAGACATA
GTGTTATTAAGCCATGAAAAATTGGCTGTTCTAACAAAAAAGGAGATTGCCTATGCACAA
CGAAATGATTCAACCTTCTCGCTTCGGTATTATCGGCCGTACTTGCATCGCGTCAGTACT
AATGATCGCAGGCGTTTTCACTCTCATGTAATGAGACAGTAATTTTTCATTACTGATTAG
AAAACCATAGCAAAATTCAGGGAATTACCTTAATAAAAAATAAGGTATTCCCCTGAAAAT
CCCACCTAAGTCTCTTTTCTTAACTCAACAAGCTAAAAACTAACGCACTTACCGCAACAA
TACCCGTTATCAGTACAAAGTATGTCGATACTTTTCCACGATATTTATGCAGTGCTTTCA
CTTTGTATACCGACAACATTGGCATAATGAACAAGATCATCGCGATAACCGGGCCAGATA
GTGCCTCCATCATACCCAAAATGCTTGGGTTCATGATTGCCGCAATCCAAATAGACACGA
AAAGCACCACAACACTGATGTGATCAACACGGCGTTTCGGCATATCTGAATGCTTAGTGA
TCAAACCATTTAGGCTTTCACGTGCACCCAAAAAGTGGCCAAGGAAAGAAGAGGTGATCG
CGACAAATGCCACAAGCGGACCAAGTGTTGCGATAAATGGGTTGTCCGTTGCGTTAGCTA
AGTAAGAAAGCACAGAGACGTTCTGTGATTTTGCCTCTGCCAGTTGTTCTGGAGAAAGCG
CTAATACACAAGAAAACACAAACAGAAGAACAAATGCGATCAGCATGACGCTTGTACGGC
GCAAGATAAGCTCTGATTTTACGTCCGCACCTTCCCCATAATGGCGGCGCTGTACATTTG
CAAAGCTAGAGATTGCTGCCGCGTGGCTGAACGAGAAGATCACCACGGGAATCGCTAACC
ACATTGTGCTTGCGAAAGACGACATTTCTGGCGCATCCATCACTGGCATGCTCCAGTTTG
GCATTAGATAAAATGAAAGAAACGCCAGAATCGCAACCAATGGGTAAACCATGATGGCAA
ACGCACGAAGCATCACCTTTTCACCCGCCATCATGATAGCAATTAAGCTAAACACCAATA
CGCCAGACAGTAGGGCACGCGGTAATGGCTCCATACCAGCTTGGTTGACCATGAAGCTGT
CAACGGTGTTGGTGATGCCGACGCCATAGATAAGAAGAATCGGGAAGATGGAAAGAAAAT
ACAGCAGCGAAATTGAACGGCCCGCTTTCGCGCCAAAGTGTTCTTCTACAACATCGGTAA
AGTCTGCGTTTTTGATCTTTGATGACAGTACAAAACGAGCGAGGCCACGGTGCGCTAGGT
AAGTCATTGGGTATGCAAGAATCGCCATGACAACCAGCGGCCAGAAACCACCAATACCAA
GGTTTATTGGTAAGAACAGAATGCCAGCACCTACGGCAGTACCAAACAAGCTTAATACCC
AATGAGTATCGTGTTTTGTCCAAGTATTTGTTGTGTTTAATTCACTAAAATTTAACGTAT
ATCGAGATTCTTTCACTTAAAACTCGCCTTTATAAAAATAATAATCGCGCAGATGTTATA
TGTTTTAGTGATTGTTATCACATTGGCCAAGTGGTGAATCGTGCTAGTGAAAAGGCAGGG
CAGTAAACTATCGGACCATGAAAATTTGAAAAAAGCGATATATAGTTCCATTTTGGTGTG
TGTAAATTGAAACTATATCGCGAAATATTACGATTTTATGGTTTTAGATGTTGTGGTTAA
GCTTTGTTCGATAACATTGTAAGGTGTTCCGAAAGCGGCAATGGTCTTGCGACCCCAAAC
CCTTGAGCAAACTGGATATTTAGCGCTTTCAGTGTATCGATATGATCTTCTGATTCGACA
AACTCGGCAACCGTAGCTAACTGCATGCTGCAGGCGACTTGGCTGATGGCTTGGACGATG
ATTCGGTCATTTTCACTGTCGACTATATTTTTCACGAATGAACCGTCCACTTTCAACACG
TCAAGGGGAAGGCGACGCAAATAATCGAAGCTCGCATAACCGGTACCAAAATCATCCAGT
GCGATGGTGGAACCTGCTTCTCGAAGTCTGTTTAAGTTTTGAATTGCAATTGGTTCATTA
CGAAGTGCATCCGACTCAGTGATTTCAAAACACAGTTTGTTCATTGGGATCTGGTGTAGA
TTCGCTTCGGTTTGAATGTCTTCCGCTAAACCGTGTGAATTCAGCGCTTTGGCGGTCAGA
TTGATGGCACATCGCCCGATCGAGTTCCAATCTTCAATATGGTTTTGTAGAGCTTTGAAA
GTGTGTTCGATTACCCATTTATCTAGCTCTCTTTCTAAACCGAACTCATTGATTAAAGGG
AAGAACTCAGCCGGAGACATAAGTTCACCCTGTTTGGGCTTAAGGCGCAGCAAAATCTCA
AAGTGGGCATTTTGAGTGTTATCCGATAGCGCTCGATACGGCTGACAATAGAGCTCAAAC
TCGTTTTCGCGAAAGCACTGTTGGATGAAGCTCAATTGGTTAAGTGTCTTATTTTCTTCT
TGATTGTGTGTTACCCAGTTCACGCATGCGGTGTCGCGACCTTGTTGCTCGCACAGTTTG
GAGATCAAAGGATCAAGATTGTGGTTTCCGTAGATGGAAGCACACTGGATGGTACGTTTT
ACAAGGCTTACCGCGCTGTCGTCGAAGTAAAAATAGAATCGATCTAAAAGCCCAATCAGT
TTGGATAATTCGTTTTCCATCTTAGGCAGTTTTGGGGCGAAGCAGAGTAAACCACTGGCA
AAAGGTGGCAGATAAGCGCGTTTTAAATGCTCGGTATTGGCAGCCAAATATTGGCTTAAC
TGTTTCATAAGTTGCGCGCGGCCTTGGTGCCCGAGACCGTTGAGTTTAGAAAGGGTGGGC
TCAAGGTCGATGTAGATCAATGTCGCGTGAGTTTGCGTTGCGACATCTTCTTTCAGTTGG
GCGAGATTGTATAACCCCGTAAAGCTATCGATGCGTTCTTTTCGAATCGCATTACGTGTT
GTGACATAGTTCTTTATTGTATGAGCACCAAGCATAAAAGTGAGCATGGTCAGTACAAAC
AAAACCAGCAACATCGCATAAACTTGTTCGCGTGATATGAAACCTAGGTTGTAGCGGCTG
ATGATGTTCTCGACACAAACGAGCAATGTTGCAGCGCCAATCAGCATTGGACGAAGCAAG
CCAAACTTTCCGAGTCCCATGCCGACCAAACACAGCAGCATCAAGCTAAGTGTATTCAGA
GTTAACGGGTTTTGTGCAGAGATTCCGGCCACTAAAAACAGCGAACACACCATCAGCCAT
AGTCGATAATGCAAAGGGTTGGAGTAGGCTGCCATCATGGCACGATCGAGTTTTATGTAA
GGCGCGTTTTCTCCATCAAGTACATAGCTAAGACCAAGGCTTAGCAGTGGGGTAAGTACC
ATCTGAGTCAGGATTGCGCTTAACACCGAGTAAGCGACAAACTCGAAAGAAAAGTCAGAT
GCTCCACCTAGCATTACACTGATCAACATGAGCAATGCGGTGTTTGCAATTGGATAGAGT
ATTCCGATAAACGCGGCGTAGTAGCCAAGTTTAACTGTGAAGTTATACGCTGCAACGCGT
TTTAAGGCTGCACGATACAACTGGCAAAACAACAAAGGCAGTGCGGGGAGCAACACAGAA
AACAGCACCGTCATTTCCCATGGACGCTTGGAAAAGAATCCATAGTAAAACAGCAGTCCT
GCCACGATAGTCGGAAGGACTCGCCAACTGTATCGCAGCGTTACGGTAACAACGAAAGCA
GCCGTAAAAGAGAGTACGTGAACGCGATCTTGCGCAATCACATAGAAATTGGAGAGGCTA
TAGCTAACTTGTATTGCGCAAAAGATTAGGATTTGAATGCCTAAAAACTGCCACCACTTT
TTATTTTTATAATCGAGCAAAGGGCTGATTTGCTCGAATCCAGACACCGACATTATCCAC
TCTAATTCTGACAACTAAATCGAAGCGCTGACGTAAACGCGAGTTCTTCATTTCCATGAT
GATTCGCCTAGCAAAATGAGCGTTGTTGCTCATTTGGACGGTGTTCGTCCGTATTGTTTT
TATTATTTTTGTATATAAGAGCGGCGATTATTCAACAAAAAAGCGCTAACAATCAAATAA
AAACTGGTACGACGTTCCGTTTATATGAAAGAGCTCTCATGGAAAGTCGCGCAGAATACT
TCAATTTAGAGGTACGACTATCAATAAAATCGCAAGAAGTTCATGAAATCGTTAGGTTCC
GTCTCATTTCGCCACTATATTTCGTTCGTCATGCCGTAAAAAGAAGAGACCACAATGAAA
ATCACCTCAGCAGAAAAACAAGATTTAGTTGCACTATACGAGCTCGAACACAAGCTGTTT
GGGCATCATGCATATCCAAGGTTCTTCTTCAGACAAGCATTTGATTGCTGGCAACAGGGA
TTGGTGGTTTCCAAACACGGCGAGCAAGTCACAGGCTATGTTTTGATGGCACAAAGTGAT
GAACAAAACACCCATTGGATTTTGTCACTTGCGGTAGATAGTCAGCATCGAGGAAAGGGG
ATTGCACGTTCGCTTGTGGAGAATGTAATCACAAAAGCAAGTTCCGGCTCTACCGTTAAG
TTAACTGTCGACCCAAACAATGCGCCAGCTTACAAGTTGTACACTTCGTTAGGCTTTAAG
GTTCTGGAAAAAGAAGAAGATTATTTCGGTGATGGAGAGCCGAGACTGGTTATGGCACTA
GCCCGTTAATCTTGCACTTCTGTGATTCAAATTCGCACCTAATCAGTGCATTGCCAATGA
TAAAGCGAAAACGGATTTTTTTAAGTTATTGAAATTTAATGCAATATAAAATTGGCATCG
GGTTTGCAATTTAGATTACGTTCATCGTTAACTCGATGCGCCGCTTTCCCTTAGCAGGCG
GTTAAGCGGATAGGGTATTACTTTTTTGAGCTTTTATAGGCAATGCAGCCTCTCTCGTTT
CGGGAGAGGTTTTTTTTCGCTTGTAGCTCGTCATTCTAAGGAAAGAATCAGGGGGCGGAA
TGTCGCAAGGATGCAAAAAAACCACTTGTCCCTATTGTGGTGTTGGATGTGGTGTCGAGG
TCAATGCGAAAGGAATCGTTGGGGATGCGTGCCATCCTGCAAATGCGGGATCACTGTGCG
TAAAGGGTGTCGCGTTGGCAGAGAGTTTGAATATGCCTTCGCGCTTGCTGTATCCAAAGC
TTGTCACCAAGCAGCGACCTCAAGGGCAAGAAGTACAATGGCAACAAGCCACAGATCTAA
TTGCAGAAAAGATTCATAAAGCGAAAGCGGAGTTTGGATCGGATTCCGTCGCTATGTATG
TTTCTGGCCAGTTGTTGACGGAAGACTATTACGTCGCCAACAAACTCATGAAAGGCTATG
TTGGCAGCGCTAACATCGATACGAACTCCCGTTTGTGCATGTCTTCGGCGGTTGCGGCTC
ATGTACGAGCATTTGGTGAAGATGTGGTTCCCGTCAATTACGACGATATTGATAAGACTG
AGCTATTGATAATTTGCGGTGCGAATACCGCTTGGACGCATCCTGTTTTATTCCGACGTA
TTCAACAAGCGAGAGAGAGCAATCCTAGCCTCAAGCTGGTGGTCATTGACCCGCGTGAAA
CGGTCACAGCGCAGCAAGCCGATTTGCATCTACCGATTAAAAACGATGGGGATGTATCAC
TTTTTAATGGGCTGCTTAAGTTTCTTATTGAGCAGCAATGCGTTGATTCTCAATACATAA
ATTCCCATACCGACGGGTTTGATGCGCTTGCAGAAGAAGCTTCTGATTTGCGTTACGATG
TCACTAATTTAACGTCTTCAATTGGCATTTCAGAAGAAAAACTCACGACATTCTTCCAAT
GGTTTGCACAAAGCCCAACCGCAATCACGTTGTTTTGCCAAGGGGTTAACCAAGCCGAAA
ATGGTGTCGATAAAGGCAATGCCATTATTAATGCACATTTGGCGTCAGGTAAAATTGCCA
AGTCAGGTTGTGGGCCATTTTCTATTACAGGTCAGCCGAATGCGATGGGTGGGCGAGAAG
TCGGTGGTTTGGCAAACCAGTTAGCGGTTCATCGTGCTTTTGACGCAGAGTCTATCAAGC
AAGTGCAGGCGTTCTGGGATTCACCAGAGATTGCCACTCAGCCCGGTTTAAAAGCCGTTG
AACTGTTTGAAGCGGTAGAACGTGGTGAGATTAAAGTTCTGTGGATCATGGCAACCAATC
CTGTTGTCTCTTTGCCAGATAACCAATTGGTAAAACGAGCACTAGAGATTTGTCCGTTTG
TGATTGTTTCCGATATCACAGCGGATTCGGATGTCGCGCATTACGCGGACCTATTGCTGC
CCGCCGCTGGTTGGGGGGAGAAGCAAGGCATGGTGACCAACTCTGAGCGTCGACTTTCAA
GGCAGCGCCAGTTTCAAACGCCTCCGGGTGAAGCAAAATCAGATTGGTGGGCGATAAGCC
AAGTCGGACAAGCTCTGTGTGCATTGGAAAAGACACAAAATGGTTTTGCATTTACTTCTG
AGCGGTCGGTATTCATGGAATATGCGGCGATGACAGGCATGAATGCAGATTCGCCATTGA
AGCTAGATCTTTCTCAATACGCCAACTTAACCGAGCAAGAATACGAAGAGTGGGTGCCGA
CACAATGGGGAGGAGAGCGTCCTTTTGCTGATGGCGTCTATTCGCACCCAGATGGTAAAG
CACGTTTTGTCGTGACCAGTGAATCTCCAACGCGTTTAGAAAGAACAAAAGGCTGGTGGC
TCAATACGGGCAGGCAACGTGACCAATGGCATACCATGACGCGCACAGGGCATATCGCCC
ACCTTGCTGCCTCTGAGTTAGAACCAACCGTGTACATGAACACTCTCTCTGCTACTCAAA
ATCGCTTAAAAGCAGGACAACTCACCAAGCTGTTTCAGCCTACTTCAAACACCAGTATTT
ATGCCAAAGTTGCAATTGATGAAGGTTTGGGTTTTAAAGAGCTATTTATGTCAATGCACT
GGGCGGGTCGATATGGCGGTGAAAGCGGTGTTAACGCAATAGTAAACAGCGCAAAAGACC
CTATTTCTGGGCAGCCTGCGTTTAAGTCATCTTATGTTGAAGTGCAAGAGGCGGCGGTAA
AAACTTACGGTATGTTCATTGGTACACAGTTTGATTCCGGCAAGTTTCTCTACAGCGCAT
TTCAAGCAGAAAGTAATTTAGGCATCTGGCGCTTTGCACACGACAAACGACCAAAGAAGC
AGAGTTTTTGTCGAACGGAAAAGAGCCGCAGAATTACGATAGATATTGCCCAAGGTTGGC
TAGCAGTGGATTACGACCTTGTTGGAGACGTGCGTATCATTCGTTCTGTTTTAGTGGTGT
CTAGTGAACCGATTCAAACTGATTACACCAACTTTATCGGCTTGATTGGCAAACGGATGG
AGCTATCGCAACTGCTTACCATCACTCAATCGCAAAGCAGTGCCAAACTGGTTTGTAGTT
GTTTCCGTGTTACTGATAAACAAATACATGACGCGATGGAGAAGCAAGACTGCACTTCAC
TGACTCAACTTCAAAACAAACTCAAATGCGGCACTAACTGTGGCTCGTGCGTTTCTCAAA
TCAAACAAATGGTCGACAGCCATCAGCATCAAAAGGGCAAACAGCAAGCGAACCAGCAAA
GTCTGGCGATTCAAATAAAGTAAGTCATAAAGAGGATAAGCACATGGAAGCGCCTTATCA
AAAGTCTTGGTTTAAGAAAGGACAAGCGAGTCAGAAACAAGAACGCTCGTCTCGCTTTTC
TAAGCATGATCAAGCACGCAAACTGAACCAACTTTTAGAAGACCATTCAGTAGACCTCGA
CGCGAACCACAAAGGTTTTGTCTCGATTGTCGGAGCAGGGCCGCACGATCCTGACTTGTT
AACCGTGAAGGCTGTGAAAGCGATTGTGTCGGCAGAGGTTCTGCTGTACGACCGTTTGGT
TAACAAAGATATTTTGGAGTTGGCTTCGCCACAAGCCGATTGGATTTACGTGGGCAAACG
ATGCGGACAACCTAGTATAGGTCAGGAAGAAATCTGTGATTTGATGGTGTCGCTCGCTCA
GCAAGGAAAGCGAGTTGTGCGCTTAAAAGGGGGAGATCCTTTCGTATTTGGTCGTGGAGG
TGAAGAGGCATTAGCACTCGTCAAACACTCAATCGCTTACGAAGTCATCCCCGGCATTAC
CGCTGCGATTGGGTGTTCCGCAAACAGCTTGATTCCGCTGACTCATCGTGGTGTTGCTCG
CAGCGTTACCTTTGTGACAGGGCAAGTGGTAACAGGCGCATTTGAAGCGTGGAGCCAACT
GATGCAAAGCGGACAAACGTTAGTCTTCTATATGGGGCTAGAAAAGTCATCGCAAATACA
AACGGGTTTAATCAACTCCGGTTTGAGAGAAGATTTCCCTGTCGCGATCATCAGTCATGG
TTGCAGCCCTCAACAACAAGTGCACGTTACACAACTCAATCAGCTCAATGATTTATCGAT
TACACTTAAAGGCGTGAGCCCAGCATTGATTGTGATGGGAGAAGTTGTCAAACTGCGCGA
ACAACTAATAGAAACCGTACAGTCAGTGACGGAATACGAGGGAATATGAGTAGCATTTTG
GAATGTATCAGAACAGTCGGTCGTGGCGAACGTGGTAGAAAACCACTGAACTTTGACCAA
GCGTTTCGAGTTATGGATGAATACCTAAACGGTGAGTGCGACGACGATCAGATGGCAATG
CTATTGATGCTGATCCGTGTACAGAACGAAACTCAACAAGAAATCGCTGGCTTTGTGAAA
GCATTCCAATCCCGCATGCCAGCTATTGGTGCAGACATTGACTGGCCATGTTATGCAGGC
AAACGTGAAGCGGCAGGGCAGCCTTGGCACCTGTTGGCAGCCAAGATCCTCGCCGATAAT
GGTCATAAAGTGCTGATGCACGGCTATCACGACCGTCAATCTGGTCGTTTACACGCTGAA
GACTACCTCGACAAATTTGCTATTACGAAAGCGGAATCAGCAGAAGACGCAAAGCGTGTC
TTAGAAACACAAAACATTGTGTATCTACCGCTGAGTTCGTTTGCTCCTCAAGCAGAAACC
ATGATCGGTTGGAAGAATCGTTATGGGCTTAGAACGCCGATTAATACCGTGGTTCGAGCA
TTGAATCCGGGGCAGGCGACGGTTGGTATTCGTGGTAGCTTTCATCCCGGGTTCCAACAA
CTTCATGCTGAAGTCGAATTCGAGATTGGCAAAACCGCTCATGCCGTTGTGTCATTCAAA
GGACAATCGGGTGAGTCCGAATACAACCCGAAAGTAAGCCAAACAGTATGGTTAAGCCAA
ACAAGCGGCGTGACATCGCATTACTGGACGGAACAAATGCTGTCTGAGGTGCCAATGCCT
GCAAACTGCCCGTTTGGAACGTCAGAAGACGACATGAACCAAATGGCAAATACGGTTCTT
GCCACCATGACAGTGGTGCTATTTGCACAAATGCACGACAGGGAAAAAGCATTCGAACGC
GCCTTCGCTTACTGGCAAGCCTATTGCGGCCAGCAATAACGCACTATTGTCAATTAATGT
AAAACCAACGACGCAAAGTTGTTGAATCTGAATCCATTATCTATTGTTTGAAGAAGGTAA
AAGATCCTAGCTCGCCAATGATGTGTTTCACCACCTTGCTCCGTATCAGAGTGGTGAAAC
CGCAGTTTTAGCCTCAATCGCGTTCGTTTTTAGCTTCGCGTTTGAGAATGAGAAAATCCC
ATATGGTAAGACACAGAGGACATGGATAATGGTTCTAAAGCATACCACTCCTAGTGAAAA
GGCTTCTCATCCGATCCCGCAAGAAGCCTTCGATTGGTACGACGAATACGCCCACGGAAA
AATCTCGCGCCGTGAGTTTCTAAATAGGCTGGGTGGCCTTGCTGTACTTGGCTTTAGCAT
GACAGCACTGGTCGATGCGTTAACCCCGAATTATGCACTCGCAGAACAAGTTTCATTTAA
CGATCCTGACATCAAAGCAACTTACGAAACCTTTCCATCTCCAAATGGGCATGGTGAAGG
GCGTGGTTATTTGGTGATGCCACAGAAGAAGACCTTAAAATCGCCGACTGTGTTGGTGAT
TCATGAAAATCGAGGTCTGAACCCTTATATCAAAGATGTCGCAAGACGACTTGCAAAAGA
TGGCTTTATTGCTTTCGCTCCAGACGCGCTTTATCCACTCGGCGGCTATCCGGGGAACGA
CGATGAAGGTCGCGCAATGCAGAAAGAGATGGACAGAGCCAAGATCGAACAAGACTTTAT
TGCAGCGGCTAACTTCCTTAAGCAATACGAGGGTGGTAACGGTAAATTGGGCGCGGTTGG
ATTCTGCTTCGGTGGATACATCGTCAACATGCTTGCAGCGGTAATGCCAGAAGAGCTCGA
TGCAGGTGTGCCTTTCTATGGAACACCAGCGGCGCAAGAGATCCAAAAGCAAGTCAAAGG
GCCTTTGATGATTCACTTTGCAGGGCTCGATAAGCGTGTTAACGACACATGGCCTGCCTA
TGAGCAGCAGTTAATTGCAACCGACGCTCAGTATCAAGCGCTAATGTATGAGAACGTCAA
CCACGGCTTCCATAACGACTCAACAGCACGCTACGCACCGGAAGAAGCAGCACTCGCTTG
GGAGCGCACACTCGGCTTCTTCAAAGAACATCTTGCCTCTAGTTAAAACGCTTCAACCTT
AGTTGGCACATTCCTTGTTATGTCTCACTTAGTGAGTGAGATATAAACAAGGAATGTGCA
TGACTCAATCAACGTCAAAAACACCCATCATAGTATGCTGTGATAGCCTCGAAGAGCAGG
CTCGATTGTCCGGCTTATTGAGCAAAGATTACGACAACATCATCGGTTGCCAATTGGCAC
AACTAGAAACGCTTATGCAGCGAGAAGCATCGGCAAGCGTTGTAGTCGGATGGCAGCAAC
CAACCGCAGAACTGCGTTTAATTGTCGATTTCTGCCGCAGAAAATCGGCACCACTTCTTA
TTGTTTTAAAGCAGTTATCCTCCAATGATATCAATCGTTTATCAGAAAAAATGGACTATG
TGCTCATGCCACACGATAGTGAGTTTGCGCTTCAGCCTTGGATTGAACATGCGACATTAG
TGAGAGCGAAATTCGAAAGTATGCAATCGGAAATTGAATCGCTGACCCACAAGATTGAAG
AGCGCAAGTTGGTGGAAAAAGCGAAAGGTCTGCTGATGAAGATGCACAGCGTTGATGAAG
AACAGGCTTATAAAGCACTTAGAAATTCAGCCATGCAATCGAGCCAAACGCTCGCACAAG
TTGCCAAGAATTTGATAACTACTTTGGAGGTGCTTGATTAGTTGTTCTACCACTTTGGGG
TTAGCGTGCGTTTTCTAACGTGGTGCGTGTTGCACTATCAGCAAGCAATAACAGGGAATA
ACAAACGGTAGAATAAGCTAATTTATTGTATTTAATGTGAAAAATAAGTTGGCACAGTAA
TTGGATTAGTAGGATTGGGTTTATTGTTGAATCGCTTATCTCAATTATCAACGGCGGTAA
TTGTAGACTTAGCAACGGCGCTACTGCTCTTCGGAGTAGTGGCGCTTTTTTTATGGGAGC
AAACCAATGAAATGGAGTTCGATGCTGAAAGTGTCAGCAATTTCGTTATCGGTATTCACC
ACGGTCAGCGTAAAGGCAGAATTGGGTGAGCCAGAAATTGAAGACCTGAAGTTTGGTTTT
ATTAAGTTAACTGATATGGCACCGCTGGCGGTTGCTTATGAGAAAGGCTTTTTTGAAGAC
GAAGGCTTATACGTCACTTTAGAAGCACAAGCAAACTGGAAGGTGCTATTAGACCGAGTC
ATCGACGGTGAGCTTGCTGGCGCGCACATGCTTGCTGGTCAGCCATTGGGCGCAACGATT
GGTGTTGGCACAAAAGCAGAAGTGATTACCGCGTTCAGTATGGATTTGAACGGCAACGCA
ATCACGGTTTCCAATGATACTTGGGAACAGATGAAGCAATACATTCCAAAGCAACCAGAT
GGCAAACCAGTTCACCCAATCAAAGCGGATGCGCTGAAGCCTGTGGTCGACAGCTATCTG
GATAAAGGCAAACCGTTCAACATGGGCATGGTGTTTCCTGTATCGACGCACAACTATGAG
TTGCGATACTGGTTAGCGGCTGGGGGGATTCATCCAGGTTTTTATGCACCAGACTCAGGT
GATAACAGTGGTCAATTGGATGCTGACGTTCTGTTGAGTGTTACACCGCCACCACAAATG
CCAGCCACAATGGAAGCGGGCACGATCAAAGGGTACTGCGTAGGCGAACCATGGAATCAA
CAAGCCGTATTCAAAGGCATTGGTACGCCAGTCGTGACTGACTACGAAATCTGGAAGAAC
AACCCAGAGAAAGTGTTTGGTGTTTCCAGAGCTTGGGCTGAGAAGTATCCAAACACGCAC
ATTCGTGTAGTGAAAGCCTTGATTCGAGCGGCACATTGGTTGGATGAAAACGACAATGCC
AACCGCCAAGAAGCAGTGAAGATGCTATCAAAAAGTGAGTATGTTGGAGCGGATGCCGAA
GTTATCGCCAACTCAATGACGGGCACATTTGAATACGAGAAAGGCGACAAACGAGACGTG
CCAGACTTCAACGTGTTCTTCCGTCATAACGCCACATATCCGTATTACAGCGATGCGATT
TGGTATCTGACTCAAATGCGCCGTTGGGGACAAATCTCAAGCGAGAAATCCGATGATTGG
TACATGGATGTCGCAAAAGAGGTTTACCGACCGGACATTTACCAACAAGCGGCTCAAGCA
CTGATTGAAGATGGTGTGTTGAGCAAAAAAGACTTCCCAGATTTTAGTGCTGAAGATGGT
TTCCGTGCGCCACAAATACACTTTATCGACAACATCGTTTATGACGGTCGCGAGCCAAAT
AAATATCTAGAGAAGTTCTCTATCGGGCTTAAAGGAAAAGACAAGGTTTAACCATAACGA
TAAACGCCACAGGCGAGGGGATTCGCTTGTGGCAACAAGGATGTAAATTTCTTAGGAGTG
AGTATGTCTAGTAATGTCATTTCCCTGTTTCCTGCTAAGCAGGTAGTGAACCGAAGTCGG
TTGGTGCTTTTACCCGTCATTGGCTTGCTGATCTTTTTGGCAATGTGGCACTTAGCGGCG
AGAGAAGTGCAAACCTCATTAGGTACGCTACCGGGGCCTGTGCAAACTTTTCAGCAGTTC
AGCAACCTTGTCGATGACCATTGGCAAGAGCGAGAAAAGGAACAAGCGTTTATCGAGCGT
CAGGAAAAGCGCAATGCTGCGAAGTTAGCCAAAAATCCAGATGCGGAAGTGAAGATTCGT
CCCTACACAGGTAAACCGACGTTCTTCGACCAAATCATAACAAGCTTAGTGACCGTAACC
GCGGGCTTTTTGCTGGCGACGGTTATCGCGATTCCACTTGGCATCGTGCTTGGTCTGAAT
CAAGGGCTGTATCAAGCGTTCAACCCAATCATTCAACTGCTCAAGCCTGTATCACCTTTG
GCTTGGCTGCCTATCGTCACTATGGTCGTGAGTGCCACTTATGTGAGTGATGATCCGATG
TTTGCGAAGTCGTTCATTAACTCTTTGATCACTGTGGCGCTGTGTAGCTTATGGCCGACG
CTGATTAATACCGCAGTGGGTGTAACGAGCGTTGATAAAGACTTAATCAACGTGAGTAAA
GTGCTCCAACTTTCGTGGTGGCAGCACATTCGCACTATCGTTTTACCTTCTGCCATTCCA
ATGATCTTCACAGGTTTACGTCTCTCTTTAGGTATCGCTTGGATGGTGTTGATTGCGGCA
GAAATGCTCGCTCAGAACCCAGGGTTAGGAAAGTTCGTTTGGGATGAATTCCAAAACGGC
AGCTCGGCATCATTGGGTCGTATTATGGTCGCAGTCATCACAATCGGCTTTATTGGATTG
ATGCTCGATAGAGGCATGTTGCAACTTCAAAAGTGGCTGTCTTGGAATAAACAACAAGCG
TTGAGATAAGGGAAAAGATCATGGAAAAAGCATTATTAGATCTAACGCGATTAGGGATGC
GATTCCCAACGCCAGATGGCGAGTTCATCGCGCTTAAGAACGTCGATTTACAAATCAATA
AAGGTGAGTTTGTATCCCTGATTGGCCACTCTGGCTGCGGTAAATCAACGGTATTGAACT
TAGTTGCGGGTCTACACATGCCAACAGACGGCGGCGTGATCGTCGATGGACGAGAGGTGG
CAGGACCGGGACCTGACCGCGCAGTGGTGTTCCAAAATCATTCATTATTGCCTTGGCTCA
CCGTATATCAAAACGTTGAGCTCGCAGTAAAACAAATTGCTGGCAAAAAGGGCAAAGCGT
GGATTCAGGAACAAGTGAATCACTACTTGGAGTTGATTCAAATGCAGCATGCCGCGCACA
AAAAGCCGGACGAAATCTCGGGTGGTATGAAGCAGCGAGTCGGCATTGCGAGAGCACTGG
CACTTCAACCAAAGGTTTTATTGATGGATGAGCCATTTGGCGCGTTGGATGCGTTAACTC
GTGCGCACTTACAGGATGCACTGATGAAGATTCAAGCCGAGCTAAACAACACCGTGATCA
TGATTACTCACGATGTGGATGAAGCGGTGCTGCTATCCGACAAAATCGTGATGATGACCA
ACGGACCGGCAGCAACCATTGGTGAAGTGTTAGAAGTGAATCTACCTCGCCCTCGTGAGC
GTGTCGCACTGGCGGATGATGCGCAGTATCAGAAGTGTCGACAAGCAGTGTTGAAGTTCC
TTTATGAGAAGCAATCCAAAGTCGAGATTCCTGCTTCGAAAGAAGACAAACCCAAAACCG
CAGCGCAAACGGCATAAGGAGGCAGCGATGAACAGTCCTTTAACGATTCCAGTAAAGAAC
GCATTGAGCCACATCGTTGTGGTAGGCAACGGTATGGTCGGGCAACACCTCGTCGAGCAA
TTAGTGCAGAAAAACGCGCATTTGGAGCACCGAATTACCGTGATTGGTGCAGAGCGTTTT
ATCGCGTATGACCGTGTACAGTTGTCCTCTTTGTTTGCGGGTAAGTCGCATGATGATTTG
ATGCTGAGTAACCAAGAATGGTACGACATGCATGGCATCCAACTCGTACTTGGCAGCCAA
GTAACAGGCATCGACAGAGAGCAAAAGCGCATTCTGCTTGATGGTGAAGATGTGCTGGGT
TACGACCAACTTGTGCTCGCGACCGGTTCTTACCCATTTGTGCCGCCAATTGAAGGTAAA
GACCGCGACAACGTGTTTGTCTATCGCACGCTTGATGATCTTTCACAAATCAAAAAGGCA
TGTGAAGGCGCAAGAACAGGCGCAGTGATTGGCGGCGGCTTGTTGGGTTTAGAAGCGGCA
AACGCACTCAAACTATTGGGGCTAGAAACTCACGTCATTGAGTTTGCACCTCGCCTCATG
CCCGTGCAGTTAGATGATGGTGCTGGCTTAGTGCTAAAAGAGAAGATTGAGGCGCTAGGG
CTAACCGTTCACACCTCAACGGGTACGGAACGAATCTGCGATGGTGAAACGGCTAAGCAT
CGCATGGTGTTTAAAGACAAAGATCCTCTCGAAGTGGATGTGATTGTCTTTTCCGCGGGG
ATTCGCCCTCAAGATGAGTTGGCAAGAATAGCTGAGCTAGAAGTAGGCGAGCGAGGCGGC
ATTGTGATTAATAACCAATGCCAAACCAGCGATGAGAACATTTACGCGATTGGCGAATGT
GCCCTTTGGGAGCAGAAGATCTTTGGTTTGGTCGCACCCGGTTACACTATGGCGAGAACC
ACTGCCGATGTCTTGACTGGTATGCCAAGCGAAGGTTTTAAAGGCGCAGACATGAGCACC
AAGCTCAAGCTACTTGGGGTGGATGTGGCGTCTATCGGCGATGCACAAATGCAAACCGAA
GGTGCTCAAGAAATGGTCTTGCAAGATGCGGTCGCAGGCATCTACAAAAAGCTGGTGGTT
GATGCGAGCGGCACCCAATTGCTCGGTGCAATTCTTGTTGGTGACAACAGCGATTACGAT
GCGCTCTTACAGTGTTATTTGAACAAAACGGTCCTGCCAGACCACGCGGCGAACCTGCTG
TTTGATACCGGAATGCTTGATGGAGAGATGCCAGACAGCGCTATCATCTGCTCTTGTCAC
AACGTCACAAAAGGCGACTTAGTTGCCGAGATTCAAGCTGGCACTACCAACCTGACAGAT
CTTAAAGCCAACACCAAAGCTGGTACTGGCTGTGGTGGCTGTAGCAATATGGTCAAATCG
GTATTGGATACTCAACTGGCAGCCATGGGGGTAGAGGTTAACAACCACCTTTGTGAGCAC
TTTGAGTTAAGTCGCCAAGAGATGTTCCATATTTGTCAAGTGGAACAAATCAAAGACTTC
GACACCTTAATTGCACTGCATGGCAAAGGGCATGGGTGTGATATCTGTAAGCCGACAGCG
GCATCTGTGTTTGCTTCTTTGTGGAATGAACACATCATGGAGCCGCAGCATCAATCTCTG
CAAGATTCTAATGATGCCTTTATGGCGAACCTACAAAAAGATGGCTCTTACTCGATTGTG
CCTCGTGTTCCGGGTGGCGAAATCACACCAGACAAACTCATCGTGCTAGGCGAAGTCGCT
CAGCAATACGATCTGTACACCAAAATCACTGGCGGTCAACGCGTGGATTTATTTGGCGCG
CAGTTAGAACAGCTTCCTGAAATCTGGCAAACCTTAATCGATGCTGGTTTTGAAACAGGT
CACGCCTACGGTAAATCGGTGCGCACCGTGAAATCGTGTGTCGGTTCTACTTGGTGTCGT
TATGGTGTTGATGATTCAGTTGGCTTAGCCATTGAGTTAGAGAACCGTTACAAAGGTTTG
CGAGCGCCCCATAAGCTTAAGTTTGCCGTATCGGGCTGTACTCGCGAGTGTGCAGAAGCG
CAAAGTAAAGACATTGGGGTAATCGCCACCGAAAACGGCTGGAATCTATACGTTTGTGGT
AATGGCGGCATGAGACCACGACACGCTGATTTGTTTGCATCCGACTTATCTAAATCAGAG
TTGATCACCATGATTGACCGAGTATTGATGTTCTACGTCAGCACCGCAGATCGCTTGCAA
CGTACGTCGGTGTGGATGGAGAACATGGAAGGAGGCTTAGATTACCTTAAACAAGTGATT
TTGGATGACTCTCTGAATCTATGTGACTCGTTGGATGAACAAATGGCACGAGTCGTAGAT
ACCTATCAATGTGAGTGGAAGAGTACGCTGGATAATCCTCAAAAATTGCAACGCTTCCGT
CCTTTCTTGAACAGCACGTCGGGCAGCAAAGTCTTGCCGTACCAACGTGTGCGCGGTCAG
CGTATTCCAGTGAAACAGGAGGTGTAAATGGCAGCGTTAACCAAAGTGAAATTGTGTCAG
CTTGATGACTTAATGCCGTTCATCGGTGCCACTGTATTGATTGAAGGCGAGCATGTCGCG
TTATTCTACATTCCCGATAACGGTGTTTACGCTGTACAGGATTGGGACCCAATTGGTAAG
GCTTATGTGATGAGTCGAGGGATTGTCGGTGATATTGATGGTGAGATGTGTGTTGCATCG
CCACTGTACAAACAGCATTTCAGTTTAAAGAGTGGGCAATGTTTGGAAGACGATGCGCAC
TGCCTAAAAACGTGGCAAGTAACGATCGACGATAATCAGGTTTGTTATTTAGCCGAAGAA
TGATCCTCGAAATTAGCTTGCTCGATATGAATAAATTATTGGCATAAGAGAAAAGCGAAT
AAAGCTCCAGAGACAGCACAGTATGGCTCTGGAGCTTTTTGTTATTTGGAAGGATTCACT
TGAAGTTCGGTATAGCCAGTCGAGTCGTCCATCGCTCTAGTGAACTCAAGTTCTGAGTAC
GAATGGATGATCAACTCTGCGGTAGTATCAATCACTGTGCCTTCCAGCAAATGCCCACCC
CAAACTCGTCCTTCACGATCAGACACCGAGATATGAACGTGCTGATGCTCAGCCGTTAGG
GTTCCCTTCACAGAGACGATTTCAAATGGCTCTTGTTTGGTTAACGTACTCTCTGCTCCT
GCCAAACGAAGGTTGAGGTGAGAGATACAGCCAACGCATGAAGCAATCGAGCCTGCTTTG
ATACCATGCTGCTCGACCAATTTCGCTAGGCTCAGCTTTAAGTCCATGCCTTTGGTAAGA
CGTACTGCTATCACTTCAATCGACATGTCACTTCCTAATCAAAACCAGCAAGCAGGAAAG
CGCCGTATCCAAGTCGGCATAACGTTTGGCTTTGCCAAGTACGCGCATACCTTGCATGTT
GTTGAGAACAAAACGAGCGAGTTCTTCTGGTTTCAGCGTTTTCGGCACTAAGGTTTCTTT
CTGCGCATTAGTCAGCGCATCCGCAATGATGTCGATAAGATGGTCGAATAAGAAATGCCC
TTTGCGCAGTACGTCATCGTCTTCACCTGCATGCTCAATCAATGCATTTTGAATAAAGCA
CCCACAGTTGCGTTTGCGTTGCAGCTCAGCAAAAGATTTAAGGAACGATTCCAACTCGGG
TAAAGACGCGTCGTCTTTTTCCAAATCATTCAGTGACGGTAGTGAGACCTTTTTTAAGTA
TGTATCGAGCGCTTCGTAGTAGAGCTGTTGCTTGTCACCATAGGTGTTGTAAAGACTGAA
GCGGTTGATGTTCAACTCGTCGGTGAGATCCGAGATGGACGTGTTCGCAAAGCCCTTGCG
CCAAAACACATCCATAGCCACGAGAAGCTTTTCATCTCGGTCGAAGTTGGCTTTTCTTGC
CATAAATTACCTGCCTGGGTCTGCTTATCGGGTAATTAAATTGCTTTGGAGGGATGGTAC
AGAGAACCTCTAGCGTTCGAACTGAACCAATATGATGAATACCCATCTATTCTTGGGTAT
CAGCCTCCAAATTCATGTGAACTCACAAACGGCATCAAAAATCTCGCTCAGCAAACAGAC
CCACAACTGTTTGAAAATTTTTGATAGTGAAGTTCTTGACTGATCGTTTATAAACTGGCT
ACAGTATATCCTAACCAATCGGTTAGAAAAAGATAAAAGGATGTGAAATGAAGCTCTATG
AAACCGCAATGACTCCAAGTTGTAAGCGAGTTAGCATTTTTCTAAAGGAAATCGGTGGCG
AGGTTGAGCGAATTGCGCTGAACGTTCGTGAGGGCGATAACCTATCTGAACCGTTTAAAT
CGAAAAGCGTGAACGGCAAAGTGCCTTTACTGGAACTGGATGACGGCACGACGATCTGTG
AAAGCGTGGCGATTTGTCGCTACCTAGATGAAGCGTTTGAAAATGATCTGGCGCTGTTTG
GTGCTAACCAGCTCGAACGTGCTCAGGTAGAAATGTGGCATCGTGTAGTGGAGTTCCAAG
GCTTGTACACGGCGTTTCAGGCGTTTCGCAATATCACAGCAATTTACCAAGACCGTGAAA
ACTGTGTGGCTGCGTGGGGTGACGAGTCGAAATCTCGCGTATTAGAATTCCTACCAATTC
TCGACAAGCGCTTGTCAGAAAGTGAGTACATCGCCACGGACAACTTCACCATCGTAGACA
TTACCGGCTACATTTTTGTTGGTTTTGCCGTAAATGGTTTGAGTATTGAAGTGTTCGAAA
CCTACCCGAATATTGCGCGTTGGTTTGAACAAGTATCGGTGCGTGAAGCGTTTCAAGGCT
AACTTCTAGCGTGATTTTTCTAAGCAGCAAGGCTTTTGTAGACTTGCTGCTTTTTGTCAT
TTTAAGCGCAAAGATCTTCAATTTGTTCAGGTTTTCTCTTCTTTTTCTGCCTTTCTCCTA
TAATTAACTCTGTTAATGAAACAACATCAATTGGCTCTCACGGCGTTTTGGAACCTTGAG
TTCTTAGTTTGTAGACGTCCCAATCATTATTGGACTTCACCAAGTAATGAAGGACACCAA
GCGACAAGGAGAGGTTATGCGTGTTCGAAGTAAAACCATCAATGGCGTGTTGTGTACGCT
GCTCGTAGCGTCTGTGTGCGGACTCGTTGCCATGTATCAAAACCACAGTCAGCAGCATCA
ACAGATCGAGTTGCTGCGTGGGCAATTGATGGAAAAAGAAAACCAAATCGTCATCTCGAA
TGAGGCGTTGTCTTACACTCGTTATCAACATCAACTTTTAGCGGAAGATTACAGCCGTTT
TAGAGATGCACAATCCATGAGTAGCGCGCTGCAATAGAACAAACAGGCAAGGAGAGGTAT
GAAGTCCATATTGTTGGTTGACGACAGCAAAACGGTCCTGCTCTACATGACCAGTGCATT
GCAAAAGCAAGGGTACGAGGTCATTGCCGTTGAAGATGGTGAGTCTGCATTAGAAGTGCT
GACTCACCGAACTGACATTCAGTTTGTCCTCAGTGATTTGATGATGCCGGGCATCAGTGG
CATTGAGCTTTGCCGTGAGCTTAAATCGTCGGCGTTTTCTCGTTATATCTTCTTTGTGCT
TCTCTCTTCTCGTAATGATCAAGAATCCATCATCAAAGGCATGGATGCAGGCGCCGATGA
CTTTGTCGACAAGAAGACATCTGTCGAGGAACTACAAGCGCGCATCCGAGCGGGCTTTCG
TACCTTAGAACTGCACAACACGCTCACGACAAAAAACCAAGAGCTCGATTTAGCGTATCA
AACCATTCAGCAGGATTTGGATTCTGCAGGGGAGCTAATGGGACAACTGTTGCCCGTGGA
AGAACAAATTCACACGGCACATTTTAGCTTCACTTATGTCCCTTGTACCAAGATTGGTGG
GGACATGTTGGGCTATGTCGAGCTTGATGAAACGCACGTTGCGTTTTATGTCTTCGATGT
TTCCGGACACGGTATTTCTTCGGCTTTGATGGCATTCTCGATTCAACAAACTTTGTCACA
ACGTAACAAATCGGAGTCGATAACGTTAGACTGGAGCGACAACGAATACCGCATCAGTGA
GCCTGCCGCTGTTATTGAAAGGCTTAATCGACGCTACCAGCAAACGCAAAACAGCAAGCT
TTATTTCACTATCGAATACGCCGTGTTGAACACCGAAACCGGTGAACTGAATTATTGCAC
AGCAGGGCACCCTAAATTCGTTTGGCAACAGACGGAACACAACTGCTTGGAACTTGTTGG
TGACAACAACTTCATCGTCGGGGCATTGGAGCCGATGATGTACCAAGGTGGAAGTATCCA
ACTCAAGCCCAATGATGCGCTTTGGTTTTTCTCCGATGGCTTATTGGAAGCCAAGCAAGG
CGAGGAGCTTTACGGCATTGACCGACTGCTAGCTAACATCGAAGGGAGTAAAGCGATGCC
AGAAAAGGCACAAACCAATGCCGTTTTGGAGCAAGTGCAAAACTGGCAAGGAAAACCAGA
GATCGACGATGATGTGAGCTTGTTGAAAGTGCAATGGTTGGGCTGTGCACAATCGCAAGC
CGTTAAGCCGACAAGTGCGGTATTCCAGAAATCCTATCAGGCGTCTTTAGAAGTTTCACG
CCAAGCGAGTCTCGAATTGGTTGAGTTCCTTCAACAACATTCGGTTTCTTCTCATGTCGC
TCAAACTCTAGAGTTGTGTGTGGTTGAGTTGATGAACAATGCTTTCATTCATGCCTATCA
AGAACAAACCGGAAAAACGGTTGAGTTAGAATGCGAACTAACACAAGGTGAGCAGCACAA
CATAGAAGTGCGTGTATTTGATTATGGCAATCGCATTTCTGATGAAACCTTTCAAAGTTA
CACCTCAAAGCAAATTGAGACACCAAATCTATTTGATGAAGAGAGTTGGATGCCTTCAGG
ACGAGGCTTGATGCTCATAGCCCAAATGACGGATGTGTTTTCTGTATCACATCAAGGGGA
GTGCAATTGTTTTACGGTGGCAATGGCGTCGAAATCGTAACTTTTTGCTTGTGATACTGC
TTAAATCTTCCTCTTAGACGCATGTTTTTGTGCGCACTAATCGATTGCCTAAACTTTATT
TTTTCTGCCCGTTTTGAGTTAACCCTGCGTTAACTTTCCTCGTCGTATATTCGCCGATAA
CCGGTGGGGAACCAGACATCCTTCCTTTTCCCATCGTAATTTTTCTCCTAGTTAATGTTG
GGAAACAAAAAATGAAGGCAAAAGGTTTTACCTTAATCGAGCTCGTCATGGTTATTGTCA
TTCTTGGAATTTTGTCGGTGACGGCAGCTCCTCGGTTTTTGAATTTGCAAGATGATGCGA
GAAACTCGGCAATTAGCGGACTCAAAGGCGCGATGAATGGAGCAATGGGCATTGTTTATG
GCAAAGCCGCGATTATGGGCTTAGAGCGTACGCCTAATACTCAGCTAGATACAGATGCAA
ATGGCTCTGAGGATTTGAGTATTGCTTACGGTTATCCTAAAGCAACGTTGAAAGACCTAT
CCATAGTGGTACAAGGTTTAGCGGAAGATTGGGCACGCAAAGAAACCCCAGACGGTAGGT
CTATTCATCTTGGTATCGCGGGCTATGACAAAACGTGTCTTAAGTACACGCAAGCTGACG
AAAGCAGTGCAGCAACGACTGTGATTGTAAAAGATCCGACAGAGTGCAGTGGGTTAACAA
AATGATTCTCTAGGCCACTTTCTCAAGTGGCTTTTTTATGTTCCAAAACTGCGGGATTAG
CGAAAAAACTCCCCAGAAAATTCATTGAAACATACCGTTATGGTGACGATAAAAATAAAT
CATCAAAACAGGGGGCAGCGTTAACTTAGCGTTAACCATGAAAAATTTAAGATATGACTC
ATATCACACACTGTGCCTCTTAAAGCGTTGGCTTTGAGACGGAATTTAACCTTGTTAATG
ATTAACAAAGAGTAGAGGCGAGTGTCATTAAACGTGTTGGTCAGCGAATAGCGTGATTGC
CAACTCAATAAAAACACTTATAAAGGTCTCTTAATGTCAGATTTCAACTTGCTGTACCAA
CCAAAGCTAAAAGATGGTGTGATCGTTGGTCTTGAAGCTTTGCTACGACCAGTCGACGCT
GAACAAACATTGCCTGAGTTTTTCGCCGAAGTGAAAGACTACATGGCGCTTGATCTAGCT
GTGATGAAGCGTTGTTTGGAAGACATCGCGAAGTTTGACATTCAAATTCCGGTATCCATC
AATATCTACCCAACCAGCGTTTTGAATGATTACTTTGTTTTTAGTGCGATCAAGCAGCTA
AAAGGAAAGAACGTTTCTTTAGAGTTGGTTGAGCATCAAGGCGTTGAACTGAACGACGAA
TTTCTTAGCCATGTAACGCTGCTAAAAGACAACGGTATCAAGCTGTCTATTGATGACTTC
GGAAAAGATTTCGCGAGAGCGGATTTGGCGCTGACTATTGGTGCGGATGAAGTCAAGTTT
GACCGTTCTTTGGTTCATGATATTGAAAAAAACTACAGCAAATTTAAGCACCTGTCGTTT
TTGTACTCGAAAATTAAAACCTTGTGTACTCCAAATGTGGTATTCGAAGGGGTTGAGAAC
AAGCGCCAGAAAGAGTTAATCGAGCTGTTCGCAGAAAAGCCAACGATTCAAGGCTTCTAT
TATTATCCAGCCATGCCGCTAGAGGAGATTGTTGAGCTAGATTGCTTTTCTAACCTTGAG
CAAGAAGCTCCTGTAGAAGCACTGCTGCGAATGAGCTTGGATTTGGATTACAAGCTTTAT
AACTTTCTGATTGAAAAGAATATTGAAGATGTAAAAAGCGAGGAAGTGAATCGCTTTATT
GAAGACCATGACATCTTAGGAGTCGTACACAACGAAGACGTGAATACGACATTGAGTAAC
CTAAGAGACATCTATTTCAGCAATACTTCGATTATTGCGAATGGTGTTATGTCGATGCTC
GATTCAGCTGAGAAGTTGATCATTATGAGAAATGATCAAGGTGTGGTGATTTTTGATAAT
GCGGCACACCGTGAGTTAGTTGGAACCAGTATTGTTGGTGTGAATCCACAAGAGATCATC
AAGGAAAATGAAGGTTATCGCTTGTGCTTAGAGAGAGACAAGAACTTACTGCAAGATGAG
CATCTTATGTTCCACAAAGACAAAGAGTTTTTCGAGGGCATAGAGTACGACACGATTCGA
GAAAAAATGGTCTACAACGGCAAGAAATTCATCATTGCGACCGTTTGTCCGTCGAATACT
GGACTAATGGATGTAACCAAGGACGAGTTGACCAAGTGTTATACCCGTTCGTTCTTAAAG
TACCACTTAGCGTCCTACGATAGTCGTATCGTGGCTTTTATTGATATGAATGGCTTTAAA
GCGATAAACGATAACTACGGCCATCGCATTGGTGATAATTGTTTGGTGGATTTCGCGTGT
TTGTTGCGTTCATCGCTACGCGAAAAAGACGTGGTGATTCGCTACGGTGGCGATGAATTT
GTGATTGTTTTTGACTCTTCAGCGTACGAAGACATTGAAAATCGATTGAACGCACTAAAC
GCGAAAATGGCGCGTTACTTTGCAGAAAAAGGTTTTGATTTGTCATTCGCATACGGCTTA
TCAAAAGTCGTGAATCACGATATTGATGCTGCGATTGAGTTAGCTGACAAGAACATGTAC
TCCGCAAAACGACGCTTTAAGCGCCAATTAAGTGTGGATTACGTTATCTAAAACTTTCTA
ACAGGGATGTTGTAAATGTTAGGAGTTTTAAGTGAAAAACAAAGGTTTTACTCTCATCGA
AATGATCGTGGTGATTGTGATTTTAGGTGTGTTAGCTGTGACAGCGGCTCCTAAGTTCAT
GGGGTTACAATCCGACGCGAGAATCGCAACGCTGCAAGCGACCAAAGGCGCTATTGAGTC
CTCGTTTGCTATGTTTTCTGCCAAGTCAGAAATACCGTCTACCGAGATCCAACCTTGTGA
CTACCACAAGCAAATGCGTTGTATGGTCATTGATGGTCAACAAATTCGGTTAACCAATGC
GGATAATTATCCTTGGTTTGATGTCTTTCCGAATCAAGCGTTGGCTCAGTTCAAGGCGTT
GGTGAATGTTGACGTTTCTCCTCTCAACGATGATTTGCACGGTGAAGACAAACTCAACTT
TGAAACGGATTTCGACGGTGGCTTTTGGATCTTCCCACAGTTTTACGGCGATTGGAGTGA
ACTCGATACATTGCGTTGCCGAATCCATTACACGCCAGCAACGGCAAGTAGAACAGGCCA
CAGTATCACAACATTGGAAACTCAAGATTGTTAATAACGAGCGAAACGTAAATGGAAGTC
ACGCATAAACATGTTCTGCTGGTGGACGATAATATCGAGCTAGCAAAAACCATCATGGAG
TATTTAGAGATGCATGGTATTCACTGTGACCATGCAGCAAACGGAACCATGGCCTTAAAG
CTGTTGCGTTCTGATGAGTTTGACCTGGTCATACTGGACGTGAATTTGCCCCAACTTTCA
GGGTATAAAATATGCGAAACGTTACGCCGGGATGGTATCGATTTGCCCGTACTCATACTC
ACCGCAAAAAGTGAGTTGAGTGATAAATTGAAAGGCTTTAGTGCTGGGGCGGATGACTAC
ATGGTCAAACCGTTTGCGTTAGAGGAGCTGCTTGCAAGAGTGTTGGCATTATTAAAACGC
AGAAGCAGTATTCCAGAGCGTTTGGTTGTTGACGATTTAGTGTTAGATCTGGTGCAGCGA
GAAGTGTCCCGTGGTGGGAAGCCGCTCAATCTATCACCGACTTGCTACAATATTTTAAAA
GTGATGATGAGCGCTAGTCCTTCTCCTGTCAGTCGAAGTAAGATAATGCGAATGGTCTGG
GGCGATGCGTCACCAGAAAGTAACAGCTTGAAAGTGCACATATTTAAGCTGAGGCAGGCG
GTGGATAAGGGACACAGCATTAAGCTAATTCACACGCTTCCTAATTTTGGCTATGTACTC
AAGTCCGAGTCGCAGCCTTCATAAGGCAAATCATCAGTGAAGATTAAAGACAGTCTAAGA
GTTTACGTTATCACCGTTTCGGTGGGGTTAGGGATAATCCTTGCGATTGTGGCAGGTACC
TATAGTACCTATAACCTCTACACCGGTGTCGATCTGGTGACCAAAGGTGTCATGCTGATC
AATGCTGAGACGGAAGAACCGCAAATTGGCGAACCCATCATTAATCCACCGTTTATCATT
AGTGCCAATTGGAACGATTTACCTCTCGCATTTCAGCTTAAATTTGATCAAAACGAAATG
GTGGCAGGGCAGCTCTTTAAAGCCACAGAGACCGAATACAGAAATGGTCGAAGCCCAAAT
CGCTTTATCTATTTGTTGATTAAGAGCGATGTCGATGGGCAATCCAAATTCGTCGCGGTA
AAGATCAACAAAAACGCCTTTGATGATTTTACAGACACCCTAAACATAAACTTACTGCCT
CAGATTGATTACATCGTCCTCTTCGTTACCGTTTTATTGGTGTTTTTCTTGGTAGGGGTT
TTCTCCATTTTGAAAAGAATCACCAAGCCTGTAGAAGAGCTAAAAACATGGGCAACGAAC
ATTCAGGAAAACGATGATCTCACTCAGATTCCTGATTTTAAGTTTTCCGAGTTGAATATG
ATGGCTCGTGTTATTAGTACTTCTGTGTCGGCGGTGAGAAACAGTGTGCGCAAAGAGCAA
GACTTTATTCGTTATGCCAGTCATGAACTAAGAACACCGATCGCGGTCATTCGTTCGAAC
TCAGAGTTAATGAAAAAGATGATTGCCAACGATATGCCTAAAGAGCGCTTGCTAAAGAAC
TTACAACGTATTGAGAACAACAGTTTGGCGATGTCAGACTTGTGTGACAGTTTACTTTGG
TTGAACCATGACAAGTCATACGAGCTGCGTGAAACCATGACAAGTCTCGGTGTGTTAGCG
GAGAAAGTAGTTAATGAACAACGTTATTTGTTGGCAGACAAACATGTGGAAGTTGAAATC
TTCGTCGACGATTACGAATGCTTGCATCTAGAGGGGATGTGCAAAATCGTCATTACCAAT
TTGATTCGTAACGCTTTCCAACATACTCAAGAAGGTGAGGTCATTGTTAAGCAAAACGGG
TTGGAGGTCGAAGTAATAAACCGAGATAAACAATCTGAGCTTACTCATGAAAGCACTGGT
TTTGGTCTTGGTTTGCTGATCATCAAAAAGATTTGCGACAAGTATTACTGGCAATATGAA
GAACAAATGTTGGAAAACGGTCGAGCGGTGAAAGTAACCTTCGCATAGGTATAGGTGAGT
ATGAAAAGTAAAGGTTTTACCTTAATTGAGTTGGTGATTGCCATTGTTATTCTTGGCATT
CTTGCCGTTGTTGCTGCGCCGAGATTCCTTAACTTACAAAAGGATTCGAAAGTCGCCGTA
ATGGAGACGGTGGCAGCATCAATGAAAGCAGGGTTAGAAATGGTGCACGCACGTGCTATT
GTCGAAGGTCTCGATCAAGGTGAGCAAGAAATCCGCATTAACGGTGTGTTGATTCCTTTA
AAGGATGGTTACCCTAGAGTGAATGGTAGCGACTCGTTTGATTCAATTAATGAACAGGTG
TTAGCTTGGCTCAATGTTGATGCGGTTTCATTGACCGCCGCACAGAGAGACCCTAATGCC
GCAGACCTGTTCACAGATAAAAGCACGCCTAACAACCAAATCTATATTTTCTTCACTTCT
GATTTGGATAAGAAAGGCGTTAACTTTGAGTGCCAAGTCATGTATCAGAACATCAGCACG
CCAGAAGTGAGGTTGTTGACGGACGCTTGTTAAAACGAGTGGGAGAGAAGGCTACTTCAG
CACAAACCCAAAATTCTTAACGGTCTGCAGTAGTTTCTCTTCATGATTGTCATCGAGCGC
TCGTCTGAGTTTGAACATGTGTACCTTCAAGCTATTGGTATCCGGCTGTTCATCTCCCCA
TACTTTTTGAATGAGATCTTCACGGCTAACGGGGTTTGGGGTCGCTCTAAGCAAGGTTTC
TAGAATGCGATAGCCAGTGGGTGACAGCTTAATGTCATCCGCTCCTCGTGTGACGCTGCG
TTCTTTCACATTCATCTTTAAGTCTTTCAATTGAATGACATTCACCTCACCACTTCTTCT
GCGAGATAAGACTTTAACGCGCATCAGCAGCTCTTCGAATGCGAATGGCTTGGTTAGATA
ATCATCTGCACCCGTTTCGAAACCGAGAATTTTATCTTCAAGTGCGTCTCTCGCCGTAAG
CATAATGACGGGTACATCATTCCCTTGTTCGCGTAACCTTTTGCACACTTCTAACCCAGA
CATGCGAGGCAGGTTGAGATCGAGTATCACCACATCTTGGTGAGTTTTCGCTATCAACTC
TAAGGCAGCAACACCATTGGCGGCATGATCACAGTAAATGCCTTCAAGTTCAAAATGTTC
GACAGTGGTTTCAGCCAATTCTAGATTGTCTTCGACAAGAAGCAATTGAAGTGTATTTGA
GCGCGTCACGATTATCTCCAGCCCAATGCGGTAAGCGAATTATAGATTATTAAACCGGAT
TAACCTAAAAACAAATACTTAAAGTCATCTATCTAAGAAATTATTGTTGATATTAACCTA
GTGATAACCCCCGAAATGCTAACTTAATGCTCTCTTAGTTAATTGAGTATAAAAATGAAA
TGCTCGGCTAAATTTAAAGTGGCTTTGCTCGCAACGTGCAATACACTTTTCTGGGTTTCG
GTGACGGTTTCTAGCGTCGTCATGACTCAGGCTTCTATCTCGGTCGAAGTGTTGGTCGTC
CTTTTGTGGTTTGCAGCATGTTTCACTTGGGGGACAATATATTGGCTAGTCAAACATTGC
ATTAAACCCATCTCCAAACTGACTCACGATATTGAACAAATGAGTCACTCCGGGGACTTT
TCATACATTTCTACTGGATACAGCAAAGAATACGAGGCTCTAATGGTGGCGGTTCAAAAA
GTGGTTACCTTAGCAAAGGAAGCTAAAATGAACGGCTAAGTGACCATCTTTAAACACATT
CCAGTGCTATGCTTTAGCAATTACAGAAACATAGGTGAGGTGTTAGCAGCCATGTCGCAA
ATCGAAATCAAATTGGAACGTCCACGTGTCGAATTGCTGTTTGCCAAATATAAAGAACAA
ATCGGAGATGACTTCCCGGGGTACCGAAACCATGTGTATCGAACCATCACTTATGCGATG
CATTTCCTCGGCAATGATGAGCAGTACGAGCAGTTAGTAGAAACGGCATTTGTTTATCAC
GACATTGGCTTGTGGACTGACCATGAATTGGCTTATCTCGAACCCTCTGAAGCCGTGGCA
TTGGCAGATAATGAACACTTTGAGTGGGGGTTAGATCCTGATGCTTTGCGCGGTGCGATT
CATTGGCACCATAAGTTTTCGCCGTATAAAGGGCCGCACCAGAAAGTCATCGAAGCTTGC
CGCAAAGCGGACTGGATTGATGCAACCAAAGGCAGTGTTCGTAAGGGGTTGAGTAAAGAA
GTCATTGCAGAAGTGGAAGCGGCATTTCCAAACTTGGGGTTTCACGACACTTTGCTGCGC
CTTGCAAAAGACTATGGCGGTTCAACCATAGTGGGTGGGGTAAAAGTCACATTGGGCATT
GTGAAGTGGTAAATAAATAGTAACGCATAATTCAAGATAAAAAATGCCGAAGTGATGTCA
GTCGCTTCGGCATTTATTTTTTGGAATAGGGAGGTTATGCGCTGACTTCTTGCTGCATGA
TTTGTTGATTGAAAGCGAGAGGGTCTTTCAAGATGGCACGCCCAACTGCTGCCAAATCGA
GCCAACCGTTGTTTACGGCTTGGTCGATGTACTCTGCGCTTTCAATCCCACCAACACCAA
TGATAGGAACACCCAAGTCCGCTTGCTTAAGGAAGGTGGACTCCGATACCAGATAACCTT
CGCCACGGCGATCTTTGGGACGATTCCATCCTCCAATGCCAGATGACACGTCAATGATGT
CTATGCCTGCTTTAATCAGCAACTGGCACACTTCTGCCATATCTCCCTGCGTTAATCCTT
CTGGGTAAAGGTCTTGACCGGGGATTCGCACCATCACCCCAATGTTGCTATTGGCTTTGA
TTGCTTCGATGATCTCGACCACCAAGCGAGTGCGGTTTTCTAATGAGCCACCGTATTGAT
CATCACGCTGGTTTGTCACTGGAGAAAGCACTTGGTTTAAGCCATAACCGTGGGCACAGT
GCAGTTCGACAAAATCAAAACCGGCCTTGTCCGCACGAAGCGCAGCATCGATAAAGTCCT
GACGCCAAACAAGCATGTCTTCCAACGTCATTGCTTTTGGTTGTGGCAACACGCGATCGT
AAGCGGGAACGGTGATTCCTGAAGGTCCCATTAAATCTGGGCATACCTCTAACTGTGCTT
TACCGCCGCAATGGGTGATCTGAAAGCCAGCTTTTGCACCGCGAGCATGAATGACTTTTG
CGATAGCTTGCATTCCCTCAATGCAGTCATCGCTGTGTGCACCTAACTGGTTCGGTTCAC
TTCGGCCGGTAAAATCCACAAAGCTGTATTCCACCATCACAAGACCCGCACCCGATTGCG
CCAGTTTGTCATAGTGTTGAATAGTGGTTTGGGTGGCAATGCCATCGGTTGTCGCGGTTT
GAGAGGCCATAGGTGGCACAACCAAACGATTGTTGAGTTGGTGTTTCGCGACGTTCAATG
GAGTAAAGCGAGTCATACGATCCCTCGTGATATCGAAATAAGAGCAAATATTCTATGTTA
ATTCTTGCAGAAGATGAGTATGAATCCGTTACCTTTGCTTTGGTTCTTCGAACGTCTGTC
TTGTAAACGGATAATTTACGCTAATTTAATGTTCTTCTTATCTGCGCTTAGTTGAACTGT
AAGTCTTCTATTTCCAATTTCAAAATACGCAAAACTAGACTGAGTAAGAGGGACTTATGT
GGACAGTAAGAGAGGTGAGTAAAGGTGATTTTGAGGCGATAAATCAACTCAATACAGAGC
AATTGATGGGTAGCGGAGTGCTCAATCCAAGCTATCAAGCCCTGTTTTTTACTAAAGGTA
CTCCGTGCGATCTCTCTCAAGCACGAATGCTCAATATCTTTTACACCCCAAACATGTTCT
CACAGCAAGTAGATAATCATGAGACGCTGTTTTGTCTCATTGAAACAGAGAACAAGCGAG
TACTAGGTTACCTTAATGTTCATTTATGCCAGCAAGAGGGTAATCACGTTTATGTTTACG
GCATGGTGGTGTCCAATCTCTATTTTTATGTCGAACGGTTTTATGTTTCTCGTCGTTACA
ACCATCCAGAAATTGGTCGAAAGCTATTTGAGTATTTCGAGATGTGGCGAGCGGAAATCT
TGCAGGCTCAGAAACATTAGTTGATGACTATGAAGTCAGATAAATTCTGACGTGAAAAGT
AGGGTGTGCATTTGGTCTTAAATAAAAGCTTAACCCGGGTAGGCAGGGCGATACAACTCA
CCATGAAAAAGGATTTTCTGCCTCCTGTAAATAGAGCAAGAGGCAGATGAGAGTCAATCT
TTGTCCCAGTAATCCAGCTTTCCGTTGATGCTTCCCTTGAGCACATTATACCGCGGAAAA
TTTTTGAACCAGTAGACCGTGTCACCATGACGTTTGGCATTGTAGAACAGCACCCAGTAG
CCAGAGGTCAAATGGTTAAAGTTGTCGTTAGAGTCTTCTAAATGGTCATCGACAATGGCA
TGACGCGAATAGATAAAGTGAACGATTTGATTGCCTAACTTAAACTGTCTTGCTTCGACC
ATCCACTTTGATAAAAATTCGCCGTTCTCACTTTGCTTGGAATGCATAGCCACTACCTTT
CCGCGATAACAGGTCATGAGTGTATCTCGCTCATCAGTTTGAAACTGAATAGAGTAACGA
CACGTTGCGCCATTAATAAACGAATAAGCAAGAATCAAAATGATACTGACAGTCAAAAGA
GCAGTAAGCGATGCGAAAATTTTATTGACCATGATTTGTTCCTTAATTATTCCTTGAGAT
CATTCCTGATTGTGATGAGTAATAAAACTCTCCGGATTTATTATTCATCAAAAACAAGTT
GGGTTTATCACCTTCAACGTAACAAACTTCGCCATTTTCTAGTCTCTCGCATTCTATATT
GACCCATGAAATCAATAAGAAAAACAAAACGTAAACGCAAGCCAAAAATAGAAAGGCAGA
AAGGTAGAGTTGATGTTTATTACTCGTATTAGTTTCCATACTTTTGGTCACCAACGCACC
AACCTGATAAGCAGGTAAGTCAATATCAGCTGATTCCATTTGTCTAAACTCTATTTCTTT
TTTCCTTTCAGGAATTTGAATTCGATAACCTTTTCTGGGCACATTTAAAATTTTGATGTT
GTCGATTTCTAACACTTTCCTCAGGTTCGTTATTGCAACGGGTAAAGAGTTTGGTCCAAT
GATTTCAGCACTTCCCCATGCTTCCAGAATGAGCTCATCCTTCACTACAACGTCTCCTGC
GCTCTTACATAAACGGTCTAAGATGCAGCTTTCCGGAATCGTAATAGAGAACGATTTCCC
ATTTCCCAGAATAAGTTCGGCACCAGAATCGGTTCGCTTGAGCATACAGTCTCCAATCGG
GACTTCGATGCTGTCTATGTGTTGAGGTCTCATAAGTCGTCACCTTTATTATTTAGTTTT
GATGGCTGAAAAATAGTATGAAAGTTCACTCTTATGGTGTTTGTTTAATGTTAAATATAT
AAGTAATTAATCAATAAATTACCTTTTATATTGTTGATTAAAGAGATCTCGTCCACAAAA
AAATGGAATATTTATTCTTGAATGTTAAAAAATAAACTGAAGGTTATCCAACAATGCTCA
GTCATATATATGAAGAAATTCCGCGAGTTATTTCAGTCAATTAGTTGCAGTCAACAATAT
GAAGAAAAAGAAAACAAAAGAAGAGAATTAGTGTTCAATAATTCACCTATATGAAATTTA
AATTCATTTGATTTGCGTTTAAGCAAAAGTGGAAATGGCTAACTCATCGAGAAGAAGTAA
CGAATTATTGATATTTAATTTATTGATGATTAATTACTCAAAATCAGCAATGTATTGGAT
GCTTGCGGTGTACATCAACGAAAACGTATCGATATAAGGGGCTTAATTAAGTTATAAGCG
CTGAGCGCTCTTAAGAGTAGGGACGATAGGTAAAGGAGGGGAAGTCGCATTTTAGAATCG
AGCAATTAATGCAGTCAGCAATTAAAGCAATGTCTAAACAACAAGGACTACGTAATGAGA
AAACAACACTATATCGGGCAATCTAAGCCGAATCTAAATAAGATATACTGGAAAGCATGG
AACACACTGAAAACAAAGCTAAGTAATTTATCTAAAGACACGTCTGTCGTTAATATTCAG
GAGCCTCATTATGAATAAGTCTCCTTCAGTTTATGGTGGTGCGTGCATCATTGCTTGTGT
TTGCGTCGGCGCTGGAATGCTCGGTTTGCCAACTGCTGGCGCTGGTGTTTGGACAGGGTG
GGCGTTGGTGGTTTTGTTCAGCACAATGCTGATTATGACGTTCTCAGGGTGGTTATTACT
TGAGGCGTACTCTTCCTTTCCCTATAAAGCCTCTTTCAGTACCGTAACCGAAGCAGTGCT
CGGTAAGCGGGTCAATATTATCAACAACATAGCAGTATATTTTGTAGGCGGAGTCTTATT
GTACGCTTATATCACCTCTGCTGGCTTAGTGTTGGCTGATATGTTTTCGATTAACGCAAA
AGTGACGTCGTTACTTTATGTGATGATATTTTCTTTTTTTGTCTGGCATTCAACGCGGTG
GGTTGACCGAATCTCAGTGCTTTTGATCTTGTTTATGCTTATTTCGTTCGTCTTCGGTAT
TTCTGGTTTGGCGAGTCGAATTAACCTCTCCATATTGATGAATTCAAAAGACGAGGCAGC
AAATTACGCCCTTTACGTCGCTCCTATGCTGCCAATCGCCTTGGCCTCATTTGGTTACCA
TCATTCGGTTTCTTCTATGCGAGACTATTACCGAAGTGAGCACAAAGCAGCGAAAGCCTT
GATTGGTGGAACCTTGATTGCGCTAATAGTTTACAGTGCTTGGTTGTTATCGATTTATGG
AAATTTGCCACGCAGCGAATTTGCACAAGTTATTGAATCGGGTGGCAATGCCGATGCATT
GCTGAATCAACTGAGTACGGTAATAGAAGTTAGCTTTGTTTCCCAAGTGATCAGTGCTTT
CTCGGTTGCCGCGATTTTATCGAGCTTTATCGGTGTAGGGCTTGGTCTCTTCGATTTTCT
GGCCGATCTGTTTAAGTTTGAAGATAACAAGGAAGGTCGCACTAAAACGTGGTGTGTCAC
TTTCATTCCCCCTTTGATCCTGTCATTGCTATTCCCATTCGGTTTTCTTATTGCTATCGG
TTATGCCGCCTTTGCTGCTGCTATTTGGGCGTGCATCATTCCGCCACTGCTTGTTGCTAA
GTTAAGGAACCAACAAGCACTTAAAGAGAGCGTCAGTTCGGGTGCGGAAACCACACGATC
CTTCACCGTAAAAGGAGGAAATACGGTGTTATGGATTTCATTACTCTTTGGTATCGCCGT
TATGGTGATTCATGTACTCACCTTGTTAGATCTAGTGCCCATGTTTAAAGGGTAAATATC
TGTTTAGGAATATAAAAATCACAACACTTGTGATGAATATCTTGAAGTAAAAACGAGTTT
ATCATTTCCCAATATTTCATTTGAATTTACTTAGCTAAAAGCTCAAGTGAGGGACTTTTG
TTTTTAATTTTTGTTGTTAATAGAAATGAAAGTTTGAATGGGAATTCATCGGCTCATTTT
ATTTCAGGTTCACTAGCCAATAAAAAATAGAAAATGAAAGGAAGTTAAAATGACAATGAA
ACACCTAATATCCAATAACAGTAATAATAAGGGAAAAAAGAATAAGGAATTAAATGCTCT
TCAGTATTCAGGGCTTTTAGCACTGTTAATGAGTTCAATTCCAGTTAATGCCGCATATGT
CGACGGCAATTTGAAAATCAGCGGAGACTACTTTCTTTTCGGACTTGGCTCGGGTGCTGC
GATGGAAGACAAAGATGACTATGCGGTTTCGGGTATCGGTCGTGTTACCGCAAACTGGAC
AGCGTTTGAAGATCAGAGTGGCAATGTTGGGCAAGTCCAGCTTCGAGTCGATCACAAACA
TCGTTTAACTAATGATGTACCGCTGATGTACATATTCGATAATTTAGGCGGCTACGGCAT
CATTCAACCTGCATTCAGCGACATTGGTCTTCGATTAACTAATTTGTACTGGCGACAAGA
GTTCAACCAACAAAATACCGAACTGATGGTCGGTTTCCTCGATAGTACGGATTATGTCGA
TACTTACGCGCTTGGCAATCCTTACGCTGGCTTTTCAAACCTCCAATTCAGCACCGGCGT
TGGTACGATCCCCATTCCAGATGAGTCCACTTTAGGTTTCACTCTAAGGCATATTACTTC
GGATAATTTTTATGGCTTAGTGAGCTTTTCGGATGCGCTCGCCGATTCAACGGAGCCGTT
TGACGGTTTGAGCCAGATCGTGCGTGATAACCAGTACTTTAAGTCTTTGGAAATTGGTTG
GATAGGGGCGAAAGATGCTTTCTATGTTCAGAACATCCACATGACCCTATGGCACAGTGA
TGGAAAACAGGAACAAGAAACGGAAAACTATGGTGTGAATGTTTCTGCAACCTACCTTAT
GGGTGATTGGATGCCATTTGTCAGAGCGGGTGTCTCACACGGCGATGAATCACTGTACGA
ATCATCGTTCACGTTCGGAACTGGATACTTAGGCTTTGATGGTAATACTTTGGGCATGGC
CGTGGGATGGGCTAAGCCGAACTTACCGATGGAGATCGACGAGATAGTCAACGCAGAAGT
CTACTACCGAATGCAATTTGGCGCACTGTCCTTGACTCCTAATCTTCAGTACGTCAGTGA
TTTAGCGTGGAATCCAAGCGAGGAAAATGCGTTGATCTTTGGCCTGCGAGCAAGACTAAC
GTTTTAGTTCCGAATCGTAGAATCTTTGGTAAAAAAAAGCGCGGCGACGGCCGCGCGTGT
CAAAGACCACAAGATACAAAGGAGTGTGTAGCTAATTGGATTGGAGAACTAACGTGTTGT
TAGCGCCTTCATTCTCTCGTTTGGTCTTAAAGTCTCAACTAAATAATGGCTAATTAATGT
ACCATGAGAAAAGAAGCTGGTTGGCTTCTGTGTATCGATTACCACTCAATGCTTGAGCCA
TCGAATACTCGGAAGCTGCCAGATTCTTCTAGTGTTAAGTTTGATGCAACATTAATAATG
CCAGACACACTTTGCTCGGCGGTAAAGGTCGCGTCTTTGCCACCCATATCGGTTTGTACC
CAGCCCGGATGAATCGCCAATGTTTTCACTTCTTTCTCGCGTAGGTTTTGCGCTGCTGAT
ACCAGAATTTGGTTCAGTGCCGCTTTAGACGTTCGGTAACTGTACATATTGCCTGAGCTG
TTATCACCAAGGCTTGCGACGCGAGTCGAGATACCGACGATGGTTTTGAGTTCACTAGCT
GCAACGTTGTCTTGTAACGCTTGGATAAGTAGAGCAGGAGCAACGGTATTGATGGTTAGC
ACTTCTAGCCATTTAGCTTGTGTCATTTCACCGAGTTTTGCGCAATCGTCGCCAAGCACG
CCTGCATTTAGGATCAAGTGGTCGATAGGGCGACCATTCAGACTATCTGCTAGTGCATTG
ATGTCGGATTCTTTTGTTACATCGAGCGTTAATGGCTCAATGTTGTCGTTATTTTTTGCT
AGTTCATTCAGTGCATTTGCTGATTCTGGCGCGCGACAGGCGGCTAGCACATGCCAACCT
TTGTTTGCGTATTGACGAACAAACTCCAAACCAAGACCACGATTTGCGCCAGTGATTAAA
ACAGTAGACATAGGGGACTCCTAAACATTCATTGAGTATGTGGTGAGTTTAAGAGTGAAC
CGGAACAAAACGCGTCATTGAGGGAACAAACTTAGCAAGATTCGATAATGTCGAATTCAA
TAATCTAAGTGGTTATTTTTCCGAGGATAGGAGGCGTGTTAGCGTTTCAAAAAGACAGAC
GCAAAATGAATTAAGCGCTGCTGGTTTAGCTCTTTTGCATGACCGCTGACACCCGCGACA
GCAACGAGCTCTCCCTCAAGATAGAGCGGGATGGCAAGGCAGTTTAAGTTCGGTTCCGCT
TCTTCTAAGTCCAACGCATAACCATTGTTGGCAACCACGTTCAGTTCTTTCTCTAACGAC
GGGGAAAGTTGGTCTTGCAAGCGCAAGCGTCGTCGGAGTTCCTCATCAAAGGCCAAAAAG
ACCTTGCCGATTGCAGAGGTGGTTAATCCCTCACGTTTGCCGCGTGGGCTGCGGATCGTT
AGTGGGTTATCTCGTTCAATGGCATCCAGATAAAGGTATTCTTGTGCGCCACTTTGAACA
GCAAGATAGGCGGTGTTATCTGTCAACTGAGCCATCTTTTTCAAAAGAGAAGCAAAGTGC
CGACGAATCGATTCATCCTTTTGCTCAAGTGGCTTGGAGAGATCACGAAATCGCAGTCCC
AATGTGTAGCCCTGTTTTACTCGAGAAACGTATCCCAACTCACTCATGGTCGCAAGTAAA
CCGTACACCGTGGTTTTATTAAGCGCAACAGCTTCACTGACTTGCTGTAATGACATAGGC
GCATTATGTAAAGAAAGCGCTTCTAGAATGGTAAAGCTTCGTTCAACGGATTGAATTCTT
TTGGGTTCTTTGGACACGTTTTTACTCGGGTAACGGTGTGAGAAATGTGAAGGAACAAAG
CCTGAGAATAGCTTCTCTTGTTAAATTAGAAAAGCCCAACGATCTGTCCATCGCCGGGCT
TGTAAGTATTAGAAACTTTGGTGATTAACGTTCGCGAGGGTGTGTCCAAGCGAATTTCTC
GAATGGCTTGTCTGGTTGAGTATGGGCTAGCGCATTGGTGAAGTTAGAAATCAGTTTCGC
CGCCAATCCGGTCAATACCTCTAACGCTTGGCGCTGCGTGAAACCAGCATCCAAGAACGC
TTGTAGTCTGTCGTCACCGATATGACCGCGGTTATCAAGTAACTCTTTAGTGAAATCATG
CAAGGCTTGTAATTTTGCGTCTGGAATTGGTGTGCCTTCACGTAACGCTTCAATCACTTC
GTCTGGCATTTTGCCGGCTTTCATCATCCATGTATGGCCAGGAATGCAGTAATGACACTT
GTTTTCGAAGTTAGAGGTCATAAACACCACTTGTTGTTCAAGCGGACTGAGTGTGGTGTT
TTTCATGAAGAGTTCAAACGTTTTGTTGTAAGCCTCGTACGTAGCAGGTGCTTCTGCGAG
AACCGCATGAAGGTTAGGCAACATACCAAAACCTTTTAGCGATTGTTCAACTAATGCTTT
TGATTCTTCGGGTGCCGTTTCAGCTGTGTAGTAAGTGAATTCAGTCATGAGTTTTCTCTC
CGTGAGATTTTTGCACTGTGTGCCTGACATTGAATGTAAGCGCGTTCGCTAAATCGAACT
GCGTTATGTGGTTTATTATGGTGACCTAGATCTTAATATCAATTAGTTAACTTTTAGTAA
CCTAGTATTGAACTTGCTTTGAAGCTTGGGTTTGGTTGTTAAGTTATTAATTAACATAAT
TAAATTTTTTAAATCTGAATTTCCCTTTTCTCTAAGACGGGCTTTAAATTGGCCAGAATA
AGCATAGTGTAAGACGCAAAAGTGAGTAGGGATGTTGGAGCTATGGACGGAAACTTCTAA
CCAATATTGACGTAATTTGTTACATGTCATGGCCGGAAAGGGGGGATTTTTGCACGTATT
TGCGGTGATTTGTCACGTAAATAACTGAGTGAGAACAAATATCATTCACCTAATGAGTGG
TTACAATTACGTGCTAGAAAAAGGCGGTTTAACTTGGTTAATATTTAGTCAATCAAGGAG
GTGTGTATGAGACGATTCGAGAACATACTTTTTGCTACGCAAGGACTGCCAGGGCACAGT
GACGCATTGGGTCAAGCGATCAGAATTGCGGCCAATAATCGCGTTCCGGTATCAGGTTTA
ATTGCCTGTCCAGACTTTCCTACCGATCTCGCTCAGTATCAACAAAGCTACGAGCAATCT
TTGCACGATTCGCTTCAGCAGAGCGTAAAAAAGTTACGTGAACGACACGACATTGCTGAA
GAGCAAGTGCCGTTTCCGCTGCGAGTACAAAGCAGTGAGCAACCAGCGGTTTGCATCATC
CAACAAGCCATCACCAATCATAATGACCTGATCATTAAAGAGGCTGAGCCGCTCAGTGAG
GGAGCGGAAGGCTTTAAAGCGATAGACATGACGCTATTGCGCAAGTGTCCTTGCCCGGTA
TGGCTTCACCGACCAATTTCTAAACCAAGAGATAAACGACGTATTGCGGTTGCCGTGGAT
CCCATGACGGTCAGCGACGAGCAACAAGCGCTTTCGCGTCGACTGCTGGAACTGTCTCGT
TCGATTGCAGACACGTGCGACAGCCGATTACACATTATCTCTTGCTGGGAACACTACTTG
GAGAACTATCTAGATAACCATGTCTGGATCCAAGTAGAAGAGTCGCAGTTGGCCAATGAA
GTGTCTCGGGCGAAAGCAAATCATGAACAAGCACTACAACGTTTAATCGAGGACTCAGGT
ATCTCTGGTGAGATGGTGATTCATCATCTGCATGGTAAACCAGATGACCAAATCCCAGAG
TGTGTCGATGAAACAGAAATCGATGTTTTGGTTATGGGCACCTTAGCTCGAACCGGTATT
TCAGGGTTTGTGATCGGTAACACGGCCGAGAACATTCTCCAATCGATCAATTGCTCTTTG
GTGGCGATGAAGCCAGAGGGTTTTGTATCCCCAATTAAATAACCAGTCATTCGCGAATAT
TGAAAGGAGAAACACTGAGGTAAGCACGATCACAACAGACTGATGACTTCTCAATGGAGG
GTGGTATGAAAAAGCTGTGTCCTATTTGCCAAACTGAAATGGTTGAACGCTCGAACATTC
ATGTGTGTCCGAGAAACGAAATCGGCGACTGTTCTTACGATGCACTTAACTTTGTGCATG
AAGAGTCGGCTTACGTAATAAACCAAGCCAACACCTTTAGCGACTTGCGCTCCTACGTCG
TCCCCGACAGCAAGTAGCTCGAACCATTGAGAATATAAGTCTATATTGAAATGGATGATC
GTGACTTAAGTTTTCAGCGGTCTGCTTCAAAGCCTTCGCATTCTAGATAATCCGTTCACC
TGTCTTGCTCGGATTGCCTTTCTAACACCCAAATCGACAATTGTGGTTGAAGCCTGAAGT
ATCAGGAGAGGGCGGTCTTTCCGTTGATTCTATGAGTCACCATCCAAGTGTGAACCTAAC
GAAATGGATGGCGATATTGAATAGCGTAATAGGGAATAAAAACACACAAGGCTCAAAAGA
TCGTTCGCTGGTTCTTATGATCTTTCCTTTGCTGCCGATGGTCATTTTCGTCTCGCTCAT
TAGTTGGTATGAGCCGGGAGGCGTAAGTTGGCAAGCGGCTTGGGTTCCGGGTTTAGATGT
AAACCTGAGCTTCAAGTTGGATGGCTTGTCTTTCCTATTTGCATGTTTGATCAGCGGTAT
CGGTGCGCTTATCCAGATTTACGCACTGGCTTACCTGAAGGGGCATTCGTCTCGATTCTC
TTTCCACCTGTACTTAACGCTGTTCATGTTAGCTATGCTAGGTGTTGTCACGAGCGACAA
TATCCTGCTTCTTTTTGTGTTTTGGGAACTCACCACCATCACGTCGTATCTTTTGATTGG
CTTCAACCACGAGAAAGACAAATCCCGTAAGAACGCATTGCAATCCCTCATTGTCACTGG
CGCCGGTGGCTTAGCTTTATTGGCGGGTTTGATGCTGCTGGGTGAAATGGCAGGCAGTTA
TGAGATAAGTACCATCGTCGCGCAAAGTACGTTGATTGCACAACATGAATGGTTTTTACC
TTCGTTGATTCTGATCTTACTCGGTGCGTTCACCAAATCGGCGCAGTTTCCATTCCACTT
CTGGTTACCTAATGCCATGGCAGCGCCAACACCAGTGAGTGCCTATCTTCATTCTGCCAC
TATGGTGAAGGCTGGGGTGTACTTGCTTGCCCGTGTGTCACCTGTCTATTCACAGAGCGA
GATTTGGTTTTACACGCTCAGCATTTTTGGCGGTTTTACCGCGATATGGTGCGCGCTGCT
AGCGCTTAAGCAAACCGATTTGAAGCTGATGCTGGCATACAGCACCAACGTCGCCTTAGG
TAAATTGGTGCTCTTGATTGGCATGGGTACTGATTTAGCAATGATGGCCGCGCTGTTGTT
TGTCTTGGCGCACTCGTTCTACAAAGCAGCGCTATTTATGGTGGTGGGTAATATCGATAA
AGCGACAGGAACGCGTGATATTCGAATGCTGCATGGTTTGAAAGCAGCACTAATACTCAG
TGTCACAGCCGCAATCCTTGCTGCCTTGTCTAAATCAGGTGTACCACCGCTACTCGGCTT
CTTAAGCAAAGAGTACATGTACAAATCCGGTCTGGAAGTGAGTGTCATCCTAACTACGAT
ATTCCTTCTGGTTAACGTCACCATGGTGGCATTGGCGTTGGCGTTGATCGTTAAACCTTT
CTTCGCGACGTATGAAGGTAATCCAACGCCAGCCAAGAAAATTGAAGCCAGTAAAGGGTT
ATGGATGCCAGCAATGCTGCTTGCCATAGCCAGTGTGCTTGCGCCGTTATTTGGCTTAGG
GTGGATCAACAACAACGTGGTTGTTCCGGGTGTTTTGTCGAGCTTGCCTGACTCCGCACC
AGAGGCAGCCAAGCTGTGGCAGGGCGTGAATCTTCCGTTGGCGCTCAGCGCATTAACCTT
GTTACTCGGCTTTGTTTTGTACCGAGTCTACCCAAGGGTGCTAGTGATTTGGCAACGTAA
AGTACCCGTGTTGCCAACGGCAGATTCCGTTTTCGACAAAATCATGGCTAGCATGATGCG
TTTGGCGAAATGGCAAACGCAGTTATTGCAGCAAAAGCGCTTAAGCCATTATGTGTTGTT
GTTCTTTATCGTGCTGGCTGGATTGCTGTTGAGTAGCCCGTTAGTGATCCCACAAGCTCG
CTTTGCTGCATTAGCAGACATTAGTTTCTACGAAATCAGCGTTGCACTGCTTCTCATTGG
GGCTGCCTTAGTCTGCACCTTTACCACGTCTCGTTTGCTGGCGGTCTCTGCCCTTGGCGT
GGTGGGCTTTATGACCACCTTAGTCTTTATGCTTTACAGCGCACCAGATGTCGCGAAAAC
CTTATTGTTGGTTGAAACCTTGATGGTTGTATTTGTGGTGCTCTTGATACGCCACATCCC
AGGTTTATTGACGGTGCCGCAACATTCTGTACGTCGAAGATTACTGCATGGGGCGATAGC
GGGTGTGATTGGTATGTCGGTAACGGCGTTATTGATAAATATCACCGCACAACCTTTAGA
CTCCACTCTGGCTGATTTCTTCGCAGAGAATAGCGTTCCCGGTGGGCATGGACGCAACAT
CGTCAACGTGATTTTGGTCGATTTCCGAGCCTTCGATACGTTAGGCGAGGTGATTGTGGT
CGTAATGGCGGGTATCGCTGCGGTTAGCTTGTTGAAAACGCACTATCACAAACGCAACCG
CATCCGTTCCCTTATCTTTGCGACTACCGCACACATCGTTGCAGCGCTGATGTTGGTGTT
CTCACTTTACCTTTTATTACGAGGTCACAACGAACCGGGTGGTGGCTTCATTGGAGCGCT
GATCGCTGTGATTGGTTTTGCGCTACTGATGTTTGCGGAATCGCCAAAGTATGTGCGTGA
CCGCTTATATTACGCGCCATTTAGCATTGCTCTGTTTGGCATCTTCTTAAGCTTTGTGGC
TGGCCTAATGAGCTTTGCCTTCAATTTGCCGTTCCTGACGGGTTTGTGGTGGAAAGACAT
TCTGCCACTAGGCACACCGCTGATATTCGATGTCGGTATCTACCTCGCCATTATAGGTGG
CGTGATGGGGATGTTGCTGCGCGTGAATGAGGAGTTGGACTGATGGAAATACTATGGAGC
CTCGTGGTAGGTGTGTTTGTCGCGGCTGGTGTCTATCTCATGCTTGAACGACACATCTTA
CGCTTACTATTCGGTTTGATCTTGTTGAGCAGTGCGGTGAACATCGCGATTTTCACTGCC
GGACGTTTAACTCCCGGACTACCGCCATTGATTGAGGCGAATTCAGTGTTGCCACCAGAA
GGTGCGGCAAACCCGCTTCCTCAAGCCTTAATTCTGACTGCCATTGTGATTGGCTTTGGC
TTGTTGGTGTTCGCATTAATGCTGTTTTACCGCGCATATTCCGAAGCGGGCTCCGCAGAT
GTGGATGCGATGCGACGTTCTGAGGAGGATGAATGACGACGATTTGGTTAACGTTACCCG
TAGTTGTTTCACTTCTTACCGCTGTCGCCATCTTCTGCGCGAAGCGTAACAAAGCGCTGG
TGGATGCAATAAGCGGCACAAGTGCATTGGCAACCTTGGTGATTGCAGCATTGTTGACGC
ACGATGTCATCAACGGCGGTCCACAAGCAGTGGCATTCGGTCAATGGGCTGCTCCATTTG
GCATTGTTTTTGTGGCGGATTATCTTGCCGTTGCCATGGTGATGGTGACGGCCATTATTG
GTGTATTGAGCGTGTTCTACGCCATGGGCGATCTGCAAGAAAAGGCGTGTTACGGCACGT
TTCATGCGTTAATGCATGTTTTATTGGCCGGCGTGTATGGCGCGTTTCTCACTGGCGACA
TTTTCAACCTCTACGTGTGGTTCGAGGTGATGTTGATAGCATCGTTTGGCTTGATGATCT
TAGATGGATCAAAGCAACAAGTGGATGGAGCAGTGAAGTACGTGATGCTCAATCTGATTT
CGACCTTGGTCTTCTTGCTCGCGATTGGCTTGCTCTACGGTGCTACAGGGACTTTGAACC
TCGCAGATTTACACGCCAAAGCCGCGCTGGTTCCGTCAGACACCATAACCTTGCTCGCGG
TACTGTTCCTATTCGCGTTCGCGATTAAAGCGGCGTTGTTTCCTGTTTTTGCTTGGCTAC
CTGCTTCTTACCATACGTTGCCGAGCGCGGTTGTCGCACTGTTTGCAGCGTTGCTGACCA
AAGTTGGGGTGTACGCATTAATCCGTGTGTTCACCTTGATTTTCCCGCTATCAGAAAGCG
GTTGGCAGCCGACTTTGATGTGGGTGGCAGGGCTTACGATGTTAACTGGCGTATTGGGGG
CAGCGAGCCAGTACGACATTAAAAAGATTCTCTCTTTCCATATCATCAGCCAGATTGGTT
ACATGATCATGGGATTGGCGATCTACACGCCGCTTGCCATTGCGGGCGCGATTTTCTACA
TCGTGCACCACATCATAGTGAAAGCAAATTTATTTCTGATTGGCGGCTTTATCGAGCGTA
AATATGGCTCGGGTAATCTGGGGCAATTAGGTGGCGTCTACAAAGCCATGCCTTGGCTCG
CTTTCTTGTTTCTCATTCCAGCATTCTCTTTAGCGGGGTTTCCACCTTTGTCGGGCTTCT
GGGGCAAGTTCCTTGTCATCAAATCTAGCTTGCAAACCGAGTTGTATTGGCTTGCTGGGG
CAGCGCTGTTAGTGGGTCTGTTAACGGTGTTCTCGATGACCAAGATCTGGAACGAGGTTT
TCTGGAAAAAGCCTCAGCAAACGCTAAAAGCTCAGCCAATGAACAAGTACACAAAAGGAT
TGTATTGCGTGCCAATAGCCACATTGACCACCTTAAGTCTGATTATTGGTTTGGCAGCCG
AGCCTTTTTACCAATTTGCAGAACTCGCCGCAGAACAGTTGATTGAGCCCCAAGCTTACG
TAAAAGCGGTTCTAGGAGAGAGTGCGTTGTCTGACAGTGCAATAGCTGAAACTGTGGCAT
TGAATACATCGGGAGGGATCCAATGATTTATCTGTTTTTAAACTTGTTCCTCGCTCTGGC
TTGGATGCTGCTAAACGGCAACTACACAGGCACGAACTTCATTCTTGGTTTTGTTGTTGG
CTTTTTGGCATTGCGACTCAGTCAACCGTTTGGGTTGAAAACCAGTTACTTCCGACGCTT
CCGTGCTTTGGTCGGCCTGTTTCTTTTCTTCTGTTATGAGATGGTGATATCCGTAGCCAG
AGTTGTCTGGGATGTGGTCACGCCAACCCATTTGAGTGAGCCAGATATTGTTTATGTGCC
GTTAGATGTTGAGTCAGATTTAGAGATCTCGTTGCTCGCTAACATGGTTTCACTTACTCC
GGGAAGCTTGAGCTTAGATGTCACACCAGATAAGAAACACATGGTCGTGCACGCGATGTT
TGCACCCGAGCACGAAAAGGTTATTCGAGAGATCAAAGACGGTTTAGAGAAACGGATTTT
GGAGGTGACGCGTGGCTGATGGATTACACGTAGGTAGTTGGTTACAGATGAGCATCACGT
TCGCTTATATTGGCTTGTTGCTCAGTGTCGTGATGGCATTCATTCGCTTGGTTCTTGGTC
CAACTTTGGCCGATAGAGTGATAGCGCTTGATCTGATTTCATTTGTGACAGTGGGCTTTA
TTGCCGTTTATACCTTAGATAGTGGACAACAATCCTTGTTGGATATTGCTATCACGCTCG
GTCTAGTGGCCTTCCTCGGGACGATTGCGTTTGCGAGGCTGATCTTCAAAAGAAAAGGAG
AGGTGTAATGGACATTATTGTAGGGATTTTACTCTGTCTCGGAACCTTGTTTACGCTCAT
CGCGAGTCTTGGGAGCTTGCGAATGCCTGACCTTTACACGCGAATGCACGCTGCAACCAA
AGCAGGCACGGTGGGCTTAGCTTCGCTGTTATTGGCAGTGGCGATAGCGATACCGGATAT
CACGGTAATTTCTCGAGTGATTGGCACAATGTTGTTTATCTTTATCACCGCCCCAGTAGC
GGCACACTTGCTGGGTAAGGCGACGCAGGAAAGTGGTTATAAAATCTGGCGAAACAACAA
GAAATAGGACTTATGTGACTTGTGGGTAGAAACAAAAACGCCGCTAAATCAGCGGCGTTT
CTATATAAGTAATTGCCTTATCTATTTGTAGCTGAGTTCGGTCGCTTTGCCTTTGAAGAT
TCGATACACCATGAAGGTGTAAAGCAAAATCATTGGCATAACAATCATCACACCGTAGCC
CACAATCATTAACGTTGCAGGCGATGAAGCGGCCTCTTGTGCAGTCATTAACCCCGGCAC
AACTTCTGGGAAGAAGCTATACGCAAGCCCTAGAAAGCTCAACGCGAAAATGACGGTGAC
ACCAAAGAAAGGCCAGCGCACACCCAGATCATTCACCATTGGAACCTGACGCAAATAGCG
ATCAACAAGGAAGATGGTCGCCAACACAATCAATGGAACTGGGGCAAGCAACAAGACTTC
TGGGAAGCTGAACCAACGCAGGGCAACTTGTTGATTTACAATTGGGTTTACAACGCTCAC
GACTAAGATTCCTAAGGCTGCTAACCAACCAGCACGACGAGACCAACGTGCTGAACGTAT
TTGCAAATCACCTTCCGTTTTCAGTACCAACCATGCGCCGCCGATGTAAACATACGCCGC
CGTTACACAAAGTGCGCTTAACCATGCAAAGCCAAATGCTTCGGTTGATTGCTCAAACCC
CATGATGTAACGACCCACCATGTAACCTTGGGTTAGCGCTGTGACTAACGAGCCAATTCT
GAAGCACCAATCCCAATGAGGTTTATGATCCGAGTTCGCTTTGGCTCGGAAATCGAAAGC
TACTCCACGCATGATCAGTGCGATAAGCATGATGGCAGTAGGCATGTAAAGTTCCGTCAA
AATCAAGCTATGAGCGGTAGGAAAGGCAATCAGCAAAATACCAACGGCTAACACCAACCA
CGTTTCATTTGCGTCCCAGAAAGGGCCTATAGACGCTATCATTCGGTCACGTTGCGCTTC
ATTATCACTTGGCAACAGGATACCGACACCAAGGTCGTAGCCGTCGAGCACGGCATACAT
AAAGACCGAGAAGCCAAGCAGCAGAAGATAAATTTCTGGTAGATAGTCGAGCATGATTAG
GCCTCTTGTTGTGTCAGTGGGACTTCATGGGCTGCAACGTCTTTGCGCGCTAAATAGAAC
AGGGTATGGATGTACGCAACCAGCAATGCAGCGTAAATGGCTAAGTACATAATGAGCGAA
GTCATCACGCTACTGCTCGCAACCGTGGTGACGGCTTCTGATGTACGCAATACACCGCTG
ACTAGCCAAGGTTGTCGACCAATCTCAGTAACATACCAACCCGCTAGTGTGGCTATCCAA
CCAGAGAACGTCATGGCTAATACCGTGTACAGGTAAGGTTTAGGTAGCGCTTTTTTGCGT
GCTAGCTTCACCGCGCCATACCAGCTAACCAGCAGCATAAGAACACCCACACCAACCATC
ACGCGGAAACCAAAGAACAAGGGCTTCACGGGCGGGTGGTCAGGCGCAAACTCGTTAAGT
CCTTGGATTTCCCCGTCTAAGTCATGCGTAAGAATCAAACTCGCTAACTTCGGGATGCCA
ACTTCAAAATCATTGCTGCGAGTTTCTTCATTTGGCATCGCAAACAGAAGAAGAGGCGCG
CCTTGCTCGGTCTCCCACACGCCTTCCATCGCTGCGATTTTTGCAGGTTGATGTTCAAGC
GTGTTTAACCCGTGCAGGTCACCGACAAAGATTTGTACTGGGATGAATCCAGCCGCCGCG
AACAGCGCGACTTTTAGGCCAAGTTTGGCTGAGCGGTGATCTGGCTTTTTCATTATTTGA
TAAGCCGAGATACCCGCAATCAAGAAGCTGGCAGTCAGCGCCGATGCTAATAGCGTGTGT
AGAAGACGGTACGGCAATGAAGGGTTGAAAATGACTTCCTTCCAACTGGTTACATGCACA
ATACCGTCAATCACTTCATAGCCGCTTGGTGTGTGCATCCAGCTGTTAAGCACCAGAATC
CAAAATGCGGACATACTTGTCCCAACAGCAACCAGAACGGTGGCGAGAGTATGAACCCAT
TCCGGTACTCGTCCTCGCCCAAACAGCATCACGCCAAGGAAGGTCGCTTCCATAAAGAAG
GCGGTCATCACTTCGTATCCGAGCAACGGTCCTGCTACGTTTCCGACTCGTTCCATAAAG
CCTGGCCAGTTGGTACCAAACTGGAAACTCATCGTAATGCCGGATACCACACCTAAGGCG
AAAGTAAGAGCGAATATCTTGACCCAGAAGTAATAAACATCGAGCCATACGGGGGCTTGT
GTGCGGTTATATCGCCACTTGAAAAACACCAACATCCACGCCAACGCGATGGTGATGGTC
GGGAAGAGAATATGAAAGCTGATATTGGTCGCGAACTGGATCCGCGACAGCATGAGGGTA
TCTAACATCTTGGTTCCTCAAAAACGTGCCGTGCTAAAAATCGTGTCTATCTGTAATTTA
GTTACGAAAAATCGGGCAGTTTGGATTCATGTATCGAGAAATACAGGTGATTCTGTTTTC
TTCTAACCATGATTTATATCAACTAAGACAAAGAAAGGAGTGTAGGAAATTGTCTCAAAA
TACCGCTAATAGTCGCGAGAAGTGAGTAAAAGAAAGCAAATGTAACTGAAGCTGCATGAA
TTAAGATTAGTTCGAATTATCCTTATTATGGTTTCGATAATTATGAAATAAAATTACAGA
AACAGTGTTTTTAGTAAGGATATTTGCGTCTGTTTGCTTTGGATGTCCGATTTTGGTTTA
ACACATAAAAAAAGGGCGCGGACTTGGGGATCATCCGCGCGAGTCAATGACTACTAGATA
CATAAGAGTGCTTGGCTAACCACTCGGAGATCTTGAAAAACACAACAATCGAGTGGAACA
CTGACGTTTTCGCCAGCCATTTCATTGTTTTGTGACTACGTTTAATTCGCCATTAATTAA
TAGTTAAATAATGCACTTAAGTGCATATTTTAGTTCCAGCGAGAAAGTGCTTAGCGATTG
ACCCCATTATTTGTCTTGCCCTAAAAAAGAAGGGACAAGCAACAAGAGAGAACAAACAAC
AAAAAGGACAAGCGTTAACTTGTCCTTAAAAACTATTAATTGAAATTGTCTAGAGAGTGT
TCACTACAGCTTTTCGAGTTTTGGTAACTGGTAGTGTTTCATCTTCTCCACATCTGGCAC
GTAAGCTCGAAGCTGTGCGCGCCATCCATCTACTGGTGTTTTCGCGTAGTTCACGCCTTT
TTCGTCTGCGATGGCATGACATTGTTCCCCACCAAAAATGATCGTAAAGCTGCCGTCTTC
GTTACTCTTAAAGTCTTTGCGGTTTGTGCTCACAATATTGTGATCGTTTGTCATCAAGTA
GTTGTCTGAGTTGTACATGGTTAGCGAGCTGAAGGCTTTCGCCGGAACATGGTCAAACGT
TGCGGTGTAACATTCATTCGCCTTGGTGTTTTCAGGCGCCCAAGAAGCATACATTGCCGT
CGATTCAGGGCTCAGACCCCAAGAACCAGCAATGGTGTAGGTCCATTTCTCCCAATTAGA
CACATCATGAATATCGAATTGCACCGTGTCGTACATGTCAGGCAACTTACCCCATTGTTT
AAGTAGGGCAGAACGCAGCTCAGCGATGTCTTCCTCTTTGGTGTCAGTGGCGTATGGAAC
GGCTGAGTTTGACTCAATCTTCATCTTGGGTTGAATTTCGTTCTTGATGTACGCCAAGTC
ATCGGCTGTTGCATCTGTTCCTACACGAACGCCAATGACCACGTAGTCTGTCTCAATATC
ACCCGCTTTGTATCCATATACGCCAGGTGTCCAAGTGTATTGAACAAAAGTATGGTTTTG
GTCTTGAATGTGAAGCGAGACAAAACGATCACCCATGTCTGGAATTTCAATCTTGAAGCC
TTTGCGTGCATCAATAATTGCAAGGGAATAGACGTTGTCGACATTCGGCGTGACTACCCA
AGTATCACCCGCTTGAGATAGGCCAGGGAAGTGGATGAACTGGTTCAACTCACCACGGCT
TAGCATTTTTTGTGCGAACAAATCGGCTTCTTTACGCTGGTACTCCATTGCTGTCATGCC
GTAATCAAGCGGATTTACTGCCCAGTTAGAGGAATCGATGCTGTCGATCACTTGTTGTGT
CGTTGGCAAATCAGCAGCAAAAGTAGCCGAAGAAATCAGAGCCATGGTCAGTGCTAATGA
TGTCTTTTTCATAATAGGACCTTTCAGGATTAAGGAAGCGTTGACTCCATATTAGGCAGA
ACAAGATATGTTCAGAAGTGAAGCTGTTGAATGTTAGAAATTAACTGTATTAATATCTGA
TGCTAAGAGTGATGAAAGAGATGGCGTATGTTTGATTACAACCTACTCAAAGTATTACGA
GTGCTGCTCGAAACCAGAAATACTAAGCAAGCGGCAGAACGTTTGAACCTCAGTCAATCG
GCGGTAAGCCACGCGCTCAGCCGGTTAAGGGAAACCTTTGATGACGCATTGTTCGTGCGC
GAGCGTTACGGATTAGTACCGACAGAGCGTTGTTACGAATTAGAGCGCCGTCTTCCTGAA
TTGGTCGAGCAGATTGATGGACTGTTAGCCTTAGAAGCGGCATTTGATCCTTCTAAATAC
CAAGGAAAAGTCTCCATCAGTTTGACCAATGCACTGACGAATGCAATTGGTGTAGATCTG
TTCTCCACCTTGCGAGAGAAAGCTCCAAACGCAAGATTTGAGATTATGGATTGGCGTTCA
CAAGTAGAATCGGCTTTGTTGTCTCGAAAAATCCACGTCGCTTTGGATTACGGCCCAGAA
GGGTATTCCAAACAGATCAAACAAGAGTTGATGCCCAAGAACCACTTCATGTTTTGTGTC
AGGCAAGGGCATCCGCTCACACAACTTGATGTTGTTACCATTCATGATTTAGCTAAGTAT
CCAATGGTGTTGATTCGTACTCCGGATTGGCAAACAAGACACGAAACGGCAGAGCAGACC
ATGTTAAAAGCCGGTCATGTTCCGGATATTTTGTTGAAATCGGATTCGCCGGAGGTTAAC
TTTAATGCCATCCGACATTCTGATGCCTTCTTCCCAGTCGCCAGTGTCATGACGACACTT
CCAGACGATATCGTCGCTATTCATCCTAACGTTACTTCCAGCACAGGCTTACCCAAGCAA
AATATGGATGTGTACGCCTATTACCTCTATCAAACTCAAGATACCCCATTGATTAACTGG
CTTCTTTCAGAGATCAAACTTCTTCTACAACACCGATTCGAGAATAACCAAAGACCGACA
TAAAAAGGGCGGAAGGCGAACATTACGCTTCAACAATCGAGGTCTACATGAACAACCTAA
TCGTATTTACAGGTGGCCCAGGTGCGGGCAAAACCTCTGTAATAGAAAAGCTGATTGAGC
TTGGTTACGCTTGCGCGCCAGAAGTGGGGCGCAAAGTGATTAAACAGCAAGTTGCTCTGG
ATGGTGATGCTTTACCGTGGAAAGACAAAATAGCTTTTCGTGATGAGATGGTACGTGAAG
AGAAAAACCACCATCAAGCCTACGAAGAACTCAATGAGCTTGTCTTCTTTGACCGCTGTA
TTGTGGATTCATACGGTTATAGCCAATTAGAAAACTTACCTATTCCACAAGCATTAATGG
ATACGTGTCAGCATATACGTTACGCCAACTCTGTCTTTATCTTTCCACCTTGGGAAGCCA
TTTTTGCTAATGATGAAGAACGAAAACAAGACTTTGCTGAAGCCGTAAGGACTTATCAAG
CCATGGTAGAGGCATATCATCAATATGGTTATGAACTGATAGAAGTGCCGACGATGAGTG
TCGAACAGCGCGTAGATTTTATTCTCGAACGCTTAAAAGATCGGCAGTTGCTATAGAATT
TATAGAAGTTGCGAGTAGTAGAGTGAACTAAACCGGGATCATGCAATCATAGAGAGGGTA
AGAGGAATTTACCCTTTTTTACAGTAAGGTTTATTTAAGCAAAATAGGCGCTTAGCGAGA
CTAGAAAAGCTTAGAAACAAAGTTCTCAAATACGCAATGTTTAAATTTTGAGATTCAGAT
GTTATAACATAACAATTACTGTTTACGATTATCCCAAGTACTATGAAGTTTGTTCGTTAT
TCACTCATTGCTGTCGCTGCTACCGCATTCTCTCTTGCAGCTTATCTCACCTATCAAGCA
GAAACGAAACCAGAAGAAATCACCATTAAGGTCACGCCTTATTCCGAGCTAGAGAGTGCT
CACGTACACGAGGCTCAGACAAACGACACGACACCAAGCGCCGAACTGGCAACACAAGAT
CACGACAACATTGCACGTATTCACTACTTCGTTAAAGTAGGTGACACACTTAGCACGATT
TTCTCCTCATGGGGCGTCCCATACGAAACCACGCAAAAGCTTCTTGAAGCCGATTTAACC
TCCTTGAAACTGGATACCATTAAACCAGGTGACCACCTTGAGTTTGTGGTTGATAGAGAC
ACCAAGACACTACAGCAAGTGATCTTCCACGAAAGCCTTGTCGAACGTTCGATTTACACG
CAGAACGACGATGGCACATTCGCTTATGACTTTGTTGAAGAGCCGGGTGAATGGCGCGAG
GAAATGTACTCCGGTGAAATCAACGGCAGTTTCTCATCTTCTGCGCACCGACAAGGATTA
ACTACTACCCAGATTGCCAACATTACGCGTGTACTTCGTGACAAAGTGAATTTTGCCCGC
GAACTGCGTGCTGGTGATAGCTTCCATGTGTTGGTGCGTCGTCAGTACGTTGATGACCAC
TTAACAGGCAATACAGAAGTGCAGGGCATTGCCATCAAGATGCGTGGTAAAGATGTAGAA
GCGTTTTTGGCTGAAGATGGTCGCTTCTATGACCGTGATGGAAACAGTCTAGAGCAAGCC
TTTAACCGCTATCCAGTCGATAAACAATTCCGACGTATTACGTCTCCGTTTAACCCGAAC
CGAAGACACCCAGTAACAGGCCGCATTCAACCGCATAATGGTACCGATTTCGCGACGCCA
GTGGGTTCGCCAGTTTACTCAACGGGTGATGGCAAAGTGATTGCTGTTCGTAACCACCCT
TACGCAGGCAAATACTTGGTGATTGAGCACAACAGTGTGTACAAAACTCGTTATTTGCAC
TTGAGCCGTTTCTTAGTCAAGAAAGGCGATCATGTTAAGCGTGGACAAAAGATTGCGCTT
TCGGGTGCGACAGGTCGTTTAACTGGTCCACACTTGCACTTCGAAGTACTTGTGCGCAAC
CGTGCAGTGGATTCGATGACCGCCGATTTGCCGTTGGCGAGTTCGATTCCAAATAAAGAC
AAACCTGCGTTCCTAGCACGAGTTTCTGAGTTTGATGACATGGTTGCTACCGCGCAAAAC
GCAAGCAACGCAAAAGCGAGCGAGGGTAAAAAGACGTCTTAGGCTCTTTGCATAGATCAA
TGAACAAAGGCAGGCTTCGGCTTGCCTTTGTGCTTTAGGACCCATGTCTTTATATGACGA
TGGTTTTTAGGCAGCATGTTGGTTTAGAGAGAATAGACAGACATTCACCACCTCAAGCGC
TACCTAAGTTACTCGATGTGATACAGTTCGATTCGCATTCCTGCTGAAATTGACCAAAAT
ACAAGTAGTAACGAGTGGAGGGTGAATGCAAATACCAACCGTAGGCTTTGACCATAAAAA
ATCGAATCAAGCAGAGATTGAAATCTTCGATCTAGAAAGCTTGCATGGCCAAGAGTACAA
AAGCCATTCACCTCAAAAAGCGCATCGCATTACCTTCTTTATGATGGTTTACATCGAAAA
AGGCAGTGGTGTGCACATGGTGGATTTTAAGCAGTATCCGTTTGAATCTGGCAGCATCCT
CTTTGTTCGTCGCGAGCAGGTGCAAGCTTTCGATTTGTCCAACAAACCCTCCGGCAAAGT
GATCATTTTCACCCAAGCGTTTTTAGACCAAGTGCATGCCAACATGCGTTTACCTAACTA
CACTCCAACGCATTTAAACCAAGCTCGTTCACCATTACTGAACTTAGACGAAGCTACCTG
CCAGAGTGCCAAACTGCTTATTGGTGAGGTTATCAAGGAAATTGAAAGTCAGCATTCCGA
CCCATTGATCGTCATGTATCTTTTCTCTTCTTTCGCCCTAATGTTGCATCGTCTTCGACC
TGAAGAAAGGCACGATAAGTTAACCAAAGAGCAGAGCTACAAGCTTGCACGTTTCTTTGA
TTTGCTCCAAGCCAATTATGAACATATCCGTGATGCAAACTGGTATGCAGGGCAGATGGG
GTCAACGTACAAAACGTTAAATGTTATCTGCAAGTTGGCAACCAACTTAACCGCGAAACA
GATGATCGACGCGTTTGTCACGATAGAGATAAAGCGTCGCTTGGTGGTGAGTAACGTTAC
GACGCAACAGTTAGCTTTTGACTTTGGTTTTGAAGATGTGAGTAATTTTGTTCGATACTT
TAAAAATCAAACTGATATGACACCAAGCCAATTCCAGAAGCAGTACGCCGAACCACAGTT
ATGATGTTGAGTATAAACGCCTTTTTGTGTTCATGTTCGATATTGACCATTTTCCGACGC
ACATCCACACAGACGAATCTTTGATTCATTCCTATTATTATTCTCAAGCCAACAAGAGGA
AAATAATATGAACAAATTGACTCGCTTTTTCGCTAGCTCTGTTATCGCATCCACCGTTTT
TGCTAGTGCTTCTTTCGCTGTAAATGCCGATGAATTGTCGAATCGTGATAAAGCCGTCGC
GGTTATCTCAAGCATTGAAACTGGCGACCAAAACGCGATTTCATACATCAACCCAAACAA
GTACATTCAGCATAATCTTGCGGTTGCAGATGGTTTAGCGGGCTTTGGCGAAGTAATGAA
GATGCTGCCAGAAGGCAGTGCTAAAGCGAAAGTGATTCGCACCATTCAAGATGGCGAATA
CGTGGCATTGCACACGGAATACGACTTTTTCGGACCGAAAGCGGGCTTTGATATTTTCCG
TTTTGAAGATGGTTTGATCGTCGAACACTGGGATAACTTACAAGACGTGGCGAAACCTAA
TCCAAGTGGTCGCACTCAATTTGATGGTGCAACAGAAATTACAGATGTAAACAAAACGGA
CGAGAACAAAGCGATCGTTTCTGATTTTGTACAAACCATTTTGATGAAAGGGGACATGTC
TCAGATCAGTAAGTTCATCGGTAATAAAGACAGTGACTACATCCAACACAACGTTGCGGT
GGCCGACGGTTTGAGTGGTTTGGGTGTTGCACTTAAGCAATTAGCGGAAGCGGGCATGCC
GATGGTATACAGCAAGAACCATTTGATTATCGGTGAAGGGAACTTCGTGTTATCAGTGAG
CGAAGGTCAGTTCATGAATCAACACGTCGCGTTCTATGACTTATTCCGCGTCGACAATGG
CAAAATTGTAGAGCATTGGGACACGATTGAAGCGATTCCACCGAAGTCAGAGTGGAAGAA
CGGCAATGGTAAGTTCGGCTTTAAATAGCATCTAACGACAATATGCACGAAAAAGAGAGT
CACATTGTGGGCTCTCTTTTTTCGTTTAAGCGAGTTATATACCCAATAATAGTTCGAAAA
TAAATCAATGTGATACAGGTGTAAAATAAAAACAGCATAACTTTGGCTTTTATTTGTACG
GAAATTAACGACATTAAGTGATAACTGGATTATTAAGGCCTTTACGAAATATGAATAGAG
TTAAGGCTCTAATTTTTCTCTTTCGTATTTTTGTTTGTGGCGCATGAAAAATGTGTGACT
TTAATTCCAAATAATATTTTGAAAATCGATTTATTTGATTTTCTTCACTTTTACACTCCT
GTCATTTGTTCTGATTATTAAATTGATTTAATCATATTCTCTACTTATTTATTGTGCGAA
AAATACTACAATAAAAACAGTTAAGTTAATGTTTTTACGGTTTTATTTAACTCGGCGTGA
GTTCTTTTTGTTGAATGTGGAACGAGGCTTTTGTTGCTAACTTGCTGTTAGAACTCCAAA
GGTTGCTGTCTATTTTCTCAAAATAACGCCTTTCTTTTGATTGTGACAAAGCTACTATGA
ATTAAATTAAAATAAGCTAATTAAGTTTATTCTTTAACATGAATTTAAATTTGGTTGATA
TAATAATTAGCTTTATAAAATGGGGTGGTTATTAGCTATGAAAGATAAAGTTTGATATTT
ATCCCAGAAGTAAGAAGGAATTTTTGCCTTGGTTATTTTTATTTATAAATTAAGTGTACT
TGCAAAAAATAATTGAACCGTTAATTGCAGGTCTTTGTGCAGTACCTAAATAATTAATAT
AAGACTAAGGACTTAATTATGTATCTAAGAAAGAGCAGTGCTACGCAGACAAACTCCATT
GGTTATCGCACGTTAGGGTTAACAATGCTTTGTTCTGGTTTATTGTTGAATCCGATTTCA
CAAGCCATGGCGGCGGAATTCAGCACCGATGCGGTTGCACAATCAGAAAGCGAATACTGG
AGCACCTATAAGTTAGACATCAAAAACACTGGCTCAGACAGCGCAGACATGCGTGAGGCG
GTGATTGAGTTCGTACTGCCTGTCGCAATTAACGACATTGGTTGGGCATCAAATCATCTT
TCATACCCATCATGGGAGATCGCTCATACAACACAAGCTGACGGCGTGTTGAACGCTGTA
ACACTCAAATTCCCATCAGGATCTTGGGTAGACAGTGAGTTGGCATCTGGTGAGTCGGCG
GCGTTAACCATCTCTTTTGGCGGCGAACTGAAGGATCTCAATGCGTTTGAAGATTCCGTG
GTGGTGAAAGTCGATGGTGAAGTTGTTCCTCCGCCAGAGTTCTCATTGGATATCTTAGCA
CCGACACAAAACTCTGTGGTTTACACTGGCTCGAATGTAGACATCATCACGAGCGTAGAG
GGTGAAGGTGCAAGCAAGCTAGAGTTCTGGGTCAACAATACCAAGCTGGCAGAACAACCT
GTAGTAGACGGTACGACTGAGTATCAACAAGCTTGGCTACCAGCGGAAATTGGCGCCGCT
TCAATTGCTGTCATGGCGTTCAACGAGAGTGGCGAAAAGCTGACTGAACAATCGGTGCAA
ATCACGGTTGAATCAGAATCTACCGCGCCGAATCCTCCTGTGATTGAGTTTATCTCGCCA
GATGCTGGCTCTTCTCACCAAAAAGGTGACACGATTTCGATCTCAGCTAATGTTACCGAT
GCGGATGATGACTTAGCGACGGTTAAGTTCTTCGCTAACGATGCTGAAGTATGTCAGTTA
GACGCGAAAACGACACAAGATTTCTCTTGTGATTGGACTGCACAAACAGCGGGTTCAGCA
ACGCTTCGCGCAGAAGCTCAAGATGACGAACAACATGTTACTCGCAAGAGCCTAACCATT
ACTGTGACAGATACGGGCACCAGTTGTGGCGATGTTCCTCAATACGAAGATGGCGTGCCA
TACAAGGTGGGTGATGAAGTTACCAATATCGGCAACATCTATTCATGTACTGTAGCCGGT
TGGTGTGGAAACCCAGTTTGGACGCCGGGGACAGGCCACCCTGATTACCCAGATGCGTGG
AAAGACGCGTGGGACGAAGTAGGGCAATGTGATCCTAACCCAGTTCCGGTCGTGGATGTT
CAATCCCCTCAAGATGGACAAAAAATTGCACCAAACCAAGCATTTGATGTGATTGTCGAT
GCGACTGACGATACTGAAGTTGCTCGCGTTGACGTTCAGTTGAATGGTCAAGTGGTGGCA
ACATCAAGCACTCCATCACAAGGCGATACCTACACCATTACAGTTCCTGCACAAGACGAA
GGTCAATACACGCTAACCGTCGTCGCTTACGATGACCAAGGCGCAAGTGCAGAAGCGGCG
CCAATTTCTCTGGCGATCACCGATAAAGACTTGGTGGTTTCGCTGTCTTCTCCTGTTGAT
GGTTCGAGCTACTTTGAAGGTCGTGCGATTTCAATCAAAGCAGACGCGAAGAGCTACGAA
GGTGATATTACTTCAGTAAGCTTTATCGCCAATGGTAATGAGCTATTCAAAGACACTGAA
GCGCCATACGAATACGAATGGCTAGGTGCACAGAAGGGCGCTTACGCGATCACGGCTAAA
GCGGTAAACACAGCAAGCCAAGAACAAACTTCGGCAACGTCTAACATTACGGTGAAAGAA
AGCACTGGCGGTGGTGGTTTAGTTGATAACCCAGATCGCTCTATCAGTTACCTAACATCT
TGGGGTTTGAATGACTACGAGCAGTTGTTCAATTCAGAGGGTGACGGTTACCTATTGTCA
TTTGGTAAGTGGGACGCGAGCGGCAACATTACGATCTCCGATGGCATGCTAACGCCACCT
GATTACAATCCGGATTGGATGCCAACGCAGTACCTAGCTTGGTCAACACTTAAGCATGAC
AATGAAAACGTAACTATGATGGTGGCGTTCGGTGGTCAAACGTACGAAAGCATTTGGTCA
GCGATCAGCACACCACAAAGCCGTGAAGCGGTCGCGACTGGATTGGTTGATTTGGTACAT
ACGCCATTCCCTGTGTACAAAAAGAATCTGACACCAGAAGAGATGGAAGGTGAATGTCTT
GCATCAAAACCTGATGGCAGCTGTGATTACAGTAAGTACCAGCTAGCAGGCTACGTACAC
ATTGACGGTCTAGATTTTGACTTCGAAAAAGCCGCTCGAATCACAGATAAAGAGAACCAA
GATCTGACTGCTCTGATCAAACTGATCCGTGAGAAAGTAGGCAATACGAAAGTGCTGTCT
CTGACTACTTACCACGTAGGTGCAGACCCAGTTGAATGTATGGATGCGAGTGTGTTCGAA
AATTGCTCTTACATTGAGCCATCAGGCCGTTCATCTCACCACGGTGAAGTGATCGATTTG
CTGAAAGCAACCAAGAACGACTTCGATTTCTTCAACGTAATGACGTATGACGCAGGTCGA
AACTTCCTCTACGACGTCGCGATGGCGAACTATGCTGAATATATTGGAGACAAGTCGAAG
ATTGTTTTAGGTAACACGATCAACAGCCAATGGGCGCCAGGTGGCAACTTTGTTGAAACG
CGTCAAAACAACCTAGACCGTGCTAAGTGGCAGAAAGATAACGGTTACGGTGGTTTCTTC
ATGTGGACGCTAGGTTCAAACAACCAAGGTTTGAGCATGGCAGAGCAAGTTGACTACTTT
AACGACATGATCAGTGTAAGCAAGTAGTACTCACCTCATCTTGTAATCTACTTGAACGAC
GGAAGGCTCTCATGCCTTCCGTTATTTCTTCAATCTTCATCATGGGAACGCCTCTCGCTC
GCCGTATTCCCATGCAAATTCCAATTGAAATTCAGTGGTGACAATATGTCAAAACTAGAT
TCTGGTCAGCACCAGAAAGCGATTCCGCACGCCCAAAATAAGGCATGCAAACCTAAAAAT
GACTCACCCCAACGCCAAAGCAATACGTCACAACACTATGACGCGTTCAGTAAATGGTTA
CATTGGATAATGGCGGTGATCATCATCTACGCCACGATTGCTGGTTATGGCATGTTGTTT
GTGATGGATATGCCGCAACTGTTTCATGTGTTGTCGACGCTCAACATGTCATTCGCGACC
ATTGCTGCGGTGTTGCTCATCGTGCGTTGGGGTTGGTCATTCTTCCGAAAGACACCGGAG
TTACCAAGCACGATACCTAGCACGCAGAAAAGCATCGCTAAATTGGCTCATGGCACCATC
TATCTTGTGATGTTTGTTGTGTTTGTCAGTGGCTTTTTGATGCTTAAGCACGAGTACCCA
TTCTTTTGGCTGTTTACCATTCCAAACCCAATTTCTAATGCCGAAGTGAATGAGTTTTTC
TTTATGGTCCATCGCGTTGGTTGTGCCACCTTAGCGACGCTAGTGGCGTTGCACGTTGCA
GCGGCATTGAAACACCACTTCGTGAGTAAGAATGATGTGTTGCGGAGCATGGCGCTGACT
ACGTCGAAGCAAAATTGATAACAGGGAAACGGGCGCTTTAAAGCACATTAAACAAAGCGC
GTAAACCAAAAGAAAAAAGGCTTGGTGAGCCTCCAAGCCTTTGCTTCGCGTTATCAAGCC
GTTTTGGGCTAAATAACTACTTTTTAAAGGTGAGATTTAGAGTGAGTGGAACTCGGTCTG
AAATTTTAATACCACCAACCGTTGCTGCTAGGTTTGTTAAGTTTTCAGTTGGGATACCAA
AATCCGAAGCGCCAATAATGACAGGCGCACTTGAGCTAACCATCACAGTATCGCCAGCAT
TGAGTACCACAACAGGGAATTCTACCGACTTGGTCTTACCAAACAGCGTCACTTCAGCAG
GTACTTTAAGCTTGTGAGAGCCTTCGCCTAGCGCTGTCCAATCGACTTTACCGACAACTT
TAACAGGGGCATATTTTGCCGATTCGAAGAAGATTTCGTTGAGTCGCGTATTACGGATTG
GAATGCCTGTCTCGATGCTGTTTAGGTCGACAGACACATCAAATTGTCCTTCGCTGTTAA
GCGTGCCTTTGAGGGCATCGATGGTCGCGGGTTCAACAACAAATTGATTTTTGATGGTAG
CAAAGCTGACTGAGGAGAATTTTGAATCTAGCGTGTAGTTATCAGCAGCGAACGATGCAC
CTGAAAATAGCGCAAGCGCGATGCTTAGGGTGGATAAAGTCTTTCTCATTATTATTAACC
TTATATACGTTGAACAACGGTTCTACTTGATAGTAGTTCGGATTTATAAAAGTTAATAAG
GAATTAAATCGATTGATTTCGGTGATTTTTTCGATGTGATTGTGCGCTCACTAATGATGA
TTTGATATCAATGTAACTGATGCCATTTACGCTTTTTATGTCAAAAATGTGCTAATTAGC
AATGACTTATTAAGGAGTTGGTAAATCTATACGACCAATATGGTTATTCTATAAAAGTGT
GATGCCGATATAAAAAAGGTTCATTTTATTAAAGTTGTTGCATCTGATGCGGATAACGTA
ACTGAATAGTTAAAACCAGTGTCGCGGGAGAGTGATTTGGCAAAGAGAGTAATGCCAAAC
CATCGGCTTAATTAACCCCGTTGATAGAAATTAATCGCTTGCGTTGAGACAACCATAATG
AAAAGAATCATCCTATTAGCCGTTTGTGCCATGTTTGGCATTGCTGTCATGGCGAGTATG
GCGTCTACCTACTTTATCTCAAGTCAGAAAATCGATGACATCATCTTGCAAAAATCTCAA
GTTCAGGCTGAGTTCTTAGCTGAGAATGCAAGTTACATCTTAGAGAACTCAAACCATCCG
ACCCAAGATCTCCAAGCGTTAGTTGACCAGTTAAAGCAACGCTCAGATGTAAGCTATGCC
ATTGTAATAGATAGCAATGTTTCTGCTGTTGCACACAGTGATAAACAAAAGCTAAACAAA
AAATACGAAGATGATTATACGGTGGCGGGTGCAACCAAAGGTGTGCAGCAATACTCGAAG
TGGTATGCGGATGTGCAGCAAGTGTGGGTGTTCGATATCATGGCTCCAATCTACGTGAAT
GGCCAGCTCTACGGCACGTTCGATATTGGTATTCCAATTACGGAAGTGAGCCAAGCAACG
AACGGTATTATTAGCTACCAACTTGGTTCAATGATCGTGATATTTGTACTCTGCGTGCTA
CTACTTTCACTTCTGCTAAGCCACTTAATGAAGCCGTTATCTGTATTGAAAAATGCACTG
CATGACATTTCTCAAGGGGAAGGCGATCTGACTGTTCGTTTACCAACAAAAGGCAATGAT
GAAGTGGCTCAGATTTCATCAGCATTTAATGTCTTTGTCGAAAAGGTTCATGGCATTATT
TCGCAAGTGGTGAACACTGGTGTTGCATTGAATGGCTCTGCAACTGCCTTACGTGAGCAA
TCTCAACAGGCGTTGACTCGTGGGCAGGAGCAAAACGAGCAAACCATGCTGGTGGTGACG
TCAATGAATGAAATGATTGCGACGGTTAACGAGATTGCATCGAACGCAGCAGGTGCAGCG
AGCGCAGCATGTACTGCAACGGATGAAACGCAAGAAGGCTACAAGACGCTGCAAAAGACC
ACAACGGCAATCACAAACCTTGAAACAGAAATGAACAGCACGTCAAGCATCATCGTAAGC
TTGGCAGATAATACTCAATCGATCGGTTCAATCCTCGAGGTGATTCGAGGTATCTCAGAA
CAGACCAACTTGTTGGCACTTAATGCTGCAATTGAGGCTGCTCGTGCTGGTGACGCAGGT
CGTGGTTTTGCTGTGGTAGCTGACGAAGTGCGTAACCTTGCGACGAAAACCGCACAGTCA
ACCGATGAGATTGACCTGATGATCAAACGCTTGCAAGACGAAGCGCAAAATGCCGTGAGT
TCGATGGGGAACAGTAAAGCTCTTATCGAAGAAGGAACTGCGGAGACGGAACTTGCGCGA
CAAGCACTAGAAGCAATTTCTAAACAGGTAATGACCATTTTGGATATTAATACTCAGGTT
GCAACGGCAACAGAACAGCAATCGACGGTAGCTAACGAGATCAACATGAACATGGATACG
GTGAGCAACTCAGTGAAGCTCGGTCTAAATGCAAGTGAGCAATTAGAGCGATCGAGTCAA
CAACTGGCCGAGCTCTCGCAAACGCTTGACCATTACGTCGGCTCGTTCAAAATCTAACCC
ACAACAAGCATGCAAAAGGCGACCATCGAGTCGCCTTTTTGTTTTCTGATACGTACACAA
AGAGTGGTTATGGGGTGATGTTACTAAAGGTCACTGCTTGAATTTCGCCTTGCGCCGTTC
GCTTGAAGTTATCCACTTTACCCTGGAAATAATAAGGCATGAAATCGGATTGCGCTTTGC
TCGAATTTGCGTAATACAAAGTCACTGGCTGCCGGTTTAGTGCACCAGACGTTAAGGTGC
CAATCAATGCGTGCTCGAATTGATGGTAACCATTGCCCCAATGAAACGCTTTGGTTGACT
TTGGATCGAGACCGACGCCCCCATATTGATGATCAACCCATGCATCCATAAAAGTACGTG
TGGTGTATGGCAGTACATGCCCAACCTCGTTATCCAAAATGGCAAGTGTCATTGCTGATT
GGTCAAGCTCCGCCCATTCCCAAGAAGAGCTGCCATTAGAATAAGGGCGGCTTTGCCAAG
CAGGGATGGACTGATTCGCCCATTCGCTTTGTAGTTCGGGAGAGAAAAAAGCGCTAACTG
GTTCAAACTGTTGTTGATATTGCGCTCGCTCTAATGTCGTTCTCATGCCTTGTTTCGCAA
ACTGTTTCCAATCGGCATTGTTTATTTGTTCTGCGACAAGGTAAGTCATCCAATACGCTT
TAATGGTGTGACCAAAATCGTTATGTTTAGCGTTTGGCTGCATGACGGCTTTGTGATGAA
TGGCGCCGTAGAAGCGCTGCTCTTTATCTGAGTGATAATGTTGAACTAATGTATCTGTTA
ACCAAGTTAGATCACTGAGCCATTTCGTTCGGTGTGGTTCTGGTAATAGGGGAGCAACCA
AAAGCATATAGCCGTTAATTTGGTCTAATTGTGCAACCAACTCATGCTGTTTTGCACTTT
GCTCATCACCATCTTGTAAAACCCAAGCAAGTCCTACTTCATCGTTTAGTCTGTAGTTAT
CAAAGATAAATTTTTGCTGATCAATAAGCACTTTTTCTACTTGAGGATCGCCCGTTAAGT
AGTAATACATTGCAAGTCCAACGAGTGCGTAAGCTTGGTCTTGCGAAGTTCTCTGTGTCC
ACTTTAAACCAGCTTGTTTGTTTTGCGTGAACGAAATAAAGCCGCCATGCGCTTTGTCTT
GCAATTCATTGATTAAGTAATAAGCCCCTTGTTTTGCTAACTCAAGGGCTTGAGTGTCTC
CAGTAAGGTGGAAAAGAACCCCATAGGCGTAGGTTTGGCGTGACTTCATTCGCGTATATT
CACGACCAAAATAGGGAGTAATCCAACCTCGATCTAACTCATTGCAGACATTAGCTGTAT
CCAGTTTGCGACCATCGTTGCAGCGGAAAGTGGGGAAGTTTCCAACGGGTTCTCCGTAAG
CTTTCTCATCCATCCAGTAAGGGGCTAAGCCAGTTGTGACGTGGTTTAGCCATGTCTGAG
TAGATGGAAAGGTCGTTGACGCCGCATTATTTGCAATCGCGTCTTGGGAAACTGTTTCGT
GTGAAACGGAGCTTTCAATTGTCGCCGCCGATAACACCGAACTGGTGGCGAGAGATAACG
CTATTATTAACGACTTTGTCGAAAAAGGCATAAAGCAAGTCCTTGAAAGAAAAGAAAGAG
TATACCGGTTGGTGACCTCTACAAACCGTTGAATCTCTCCGGTTTTCTATTTCTTCTGCT
GACAAGCTTGTCATTCTTTTTTGATGGACCGAGCGGGGTTACCAGCAACGCGGTCTCCCG
GAGTAACATCTTTCGTTACGACCGATCCAGCCCCAATCACGGCTTCTTCTCCAATCGTCA
CGCCCGGCATAATGATCACACCGCCACCGATCCAGACTTTATCTCTTATCGTTACAGGTT
TTGCAGTTTCATCACCAGCAAGGCGTTGCTCTGTCTCTAAAGCATGTGCTGCGGTATAGA
TTTGAACTCGTGGACCAATCATCACGTTTGCGCCGATGGTTACCTGCCCGTTGTCTATGA
TGATGGCGTCCCAATTAATGTAAGTGTGCGAGCCGACCGAAAGGTTGCATCCATACGTCA
ATTGCAACGGGGCTTGGATACAAGCACCATCACCAAGGTTGACACCCATTTCAACGAGAA
GTGCATGACGCTTTGCTGCATTGGGTTCATGGTTGAAATTGAAAATGAGCTCACACGTGC
GCTCCCGCATGAGCTGAAGTTCTTCGTCTAGACAGTTATAAACCTTTCCTAAACGCATAA
GTTCGAGTGCTGACATCTTTTTGCCCTTACCGCTTAAATAGTGCAACAAAGTGAGCAATA
TAAAGCGCGCGCTATACAAGTGGAAATTGAGAACCGTAAAATCAGAATATGGTCACTCAA
TAACACTTCATAAGATCGTTTTAATAAACAATTCAATACTAAACCGTTGAATGTACGGGG
AAGTGTACTAGGTTTTATATGAGTACTTGTTTATGAAACCGCGGCGATTTAAGCCATCGG
TCTTTCATTAAGTGCGGATAAATACTGTGTTGGGTCTATTCACGCGTCATCGATTATCGG
ATTACCGATGAATAAGAATATGGCGCGAAACCAAAGGGAAAAACAGTGAGTAATTCAAAC
GAAAACCTAGAAAAAGTGTTGGCGAAGGCATTCACGACTTCTTTGATACGATTCTCCGTC
ACAACGCTTATCGTCATTGTATGTTGGTGGGCGTTTTTACCATTCCTACCTATCTTACTC
TGGGCGTTAGTGTTGGCTATCGCGCTTTATCCAGTCAAGTTGGTCATTGAAAGTAAGCTC
GGGTTGAGTTCGGCTCGGTCTGCAACGCTGATAGCAATTATTGGTGTCCTGATTCTCGGT
ACGCCAACAGCAATGGTGGGTAACTCCTTTGCTTCGAAAACACTCGGTGCATTTGAATCG
TATCGAGATGGCACCTTGGTCATCGCCAAGCCTGCAGATAGCGTCAAAACTTGGCCTCTA
GTCGGTGAAAAAGTTCATGCCGTTTGGTTCGAAGCGGCTGACGATCTGCCAGAGTTCATA
GAGAAGCGACAACCACAAATCAAAGGCTTTTTTGGGTGGTTTGTGGATACGGCAAGCGGC
GCTGCTAAAAGTGTATTTATGTTGATTGGCGCGATCATCATCGCAGGGGTTATGCTCGCT
TGGGCGCAGCCAGCAGCCAAATCGATAAGAAAAATCTTCATAAGCTTTGCCGACGAAGCG
CGAGGTACGGAATTGCATGAACTGACGACTGCCACAATTAGACAAGTGGCCGTAGGAATA
ATCGGTATTGCGTTTTTAACTGCCATGGCTTTCGGTGCTGTCGTTGCATTGTCCGGCGTT
CCAGGTGCAGCTTTGTTTACCTTAATCGCTTTGATATTTGCCATCGTTCAATTGCCAGTT
ACGTTGATTGCGTTGGTGACGATTGGCTTACTTTGGTCGGGCGATAGCGGCACGATTCAC
AACGTAATCTTTACAGTTTTGCTTATTGCTGCAAGTTTGATTGATAACTTCTTAAAACCA
TTGATCCTCGGGAGAGGACTAGACGTGCCTATGCCGATCGTGTTGATAGGTGCCATTGGC
GGCATGATGTCTGGCGGCATTTTGGGGATGTTTATTGGTGCAGCATTCCTAGCGGCGGGT
TACCAAGTATTTATGAAGTGGGTAGATACAGAAACCCAAGATGTTGCTGATGTCATCGAG
ACTGGGCAGGCACAAGACGCTACTCAAGAAACCGAGCAAAAAGAAAAGGAATAGAACGAC
TAACGTTTTATTCAGTTTTTACTGAAGATAAACAAAAAGACGGCTCACATGACCGTCTTT
TTTGTGTTTGTTAATCAGCTATCAACATGCTTTTAATGCAATCTATTCTCTGTGCGGTAT
TCGGAAGGGGTTAAACCGACTTTATTTTTGAATAGGCGAGAGAAGTACTGTGGATAGTCA
AAGCCAAGCGTGTAGGCTCTGCAGCGGTTTGTTCTTTGATTTGATGCGCTGGTGGGGTAA
CTACGATGGTTTTGTATTGTTTCGATTCATCAAAACCTTGGGGTAGATACATGTCGCCAA
CCAAAGTTAGACCCAAGCTCTTAAATTCAACCTTTTGTACTGTCATCACGTTATCTCTCT
TGTGTTTGTTGATGTGACTATCGTACTCCGTGGTGATTTTTAGTCAGTGCACAAAACACC
GCAATGTGTATACAAAACCCCGAGGGACAACCAAACAAAAGTGGCGTGTTGTGAATGCGT
GTTAAAGCGTTTGAAGTTGAAAATCCGAGCTGTTAGCGAGAGTTGAATGGTTTGCAAAAG
GCAGCGGGGAAGCCGCCTTTGATATTCATACCTGTTGAGATGGCGTAGCGCTGTATGTTT
CTAGTAATCCCCGCGTAAATTAACGAGTAGCATCGCTTCAATCGTGTCGACCATTTCATC
GAGTGAAACTGGCATCGCTTTCGCCGTCACAGAGTATCCCTCAACGAATGGGATAAGAAT
CGATACTGCTCTTGATTGCGAGGTTTGATCTTTTGCTAGCGGCGCGATTTTCTCTTTCAT
TACCACGACCATCGTTTGATAGTAATCGCTCAGGTAAGACTCAATACTTTCATTACGCGT
AGAGATTGCCCAATACTCTCTGAAGATTCGACACATGTCAGAAAGCTCATGACCGTGTGA
AAGCAGCATAGAGACAATTGGTCTCAATGTCTTTTCTTCTTCCATCACCGGTAACGCTCT
TAAATCGTCTAAACATTGTTGGAAATAACGATCGGCCATGGCTTTGAGTAAGTCATCTTT
CGTTTTGAAGTAATACTGAACGTTGCTTAAAGACATGTCTGCGACGCTTGCGACCTTGCG
CATCGTTACACCGAAGTCACCTTCTGTTTTTAATAGCTCGATTGCTATATCAAGAATTCT
TTCTACTTTTGCTGACTTTTTAGGCATTTACAACATCTCAGAGCGTTAGATTAAGGATCA
CGTTTGATCTTAATTTGAAAAAGAGTATTGACATATTAGGTCTATTGACCTAATTTTTCA
ACCAGTAGGTCAGGTGACCTAATTTCAAAAGGAGATACCCATGATTCAAGTCCAACGTAC
ACCAGATGCTCAATTCGAAAATTTAAAAGGTTACCCATTCAAACCTCACTATGTAGAAGG
TTTAAAAGGCTATGAGGGTATTCGAGGTCACTACTTGGATGAAGGAAACCCGAACTCCGA
TGAAGTTTTCTTTCTGCTTCATGGTGAGCCAACGTGGAGCTATCTATATCGCAAAATGAT
TCCAGTATTTGTTGATACGGGAGCACGCGTTATTGCACCGGATTTGCTGGGTTTTGGTAA
GTCTGACAAACCAGTATCGGAAGACACCCATAACTTCGAGTTCCACCGTAACTATTTGCT
TGGACTGATTGAGCACCTAGATCTAAATAACATTACGTTGGTGGTTCAAGATTGGGGCGG
TTTGCTTGGCCTAACTTTGCCACAAGCGATGAAAGCACGTTTTAAGCGATTATTGATCAT
GAACACGGGTTTGTTGATGGGGCCAACCACTCAAGAAGCCTTCTTGGAATGGAAGAAAGA
CATCGTCGAACCAGAAGAGTTGGCGCTGGACCTCTTCATGAAGAAGTACGCACCAACGTT
AGATGATGAAGAGGCTCGTGCTTACGCTGCCCCATTCCCTGATGAATCTTTCAAAGCAGC
TGTTCGTAAGATGCCGAAGATGGTCGCTAATCCAGACCAAGCGTGCATTGATATTTCTAC
AGCAGCGGTTCCTTTCTGGGGTAAGGAATGGGAAGGGGAAACCTTTATGGCTGTTGGTAT
GAAAGACAAAATGCTAGGTCCTGCCGTAATGGGGTACATGCAAACGGTTATAAAAGGTTG
TCCTGCTCCTATGGAAGTGCCTGAAGCGGGGCATTTTGTTCAAGAGTTCGGCAAAGAAGT
CGCTCAAGCGGCTATTGAACATTTCAAGATTTAAGTATCGTTTTTAAGAGAAATCACCCA
TGAAAATTCTAAATCTCGTGTTCCATCCAAATTTGGAAAGCTCCCGCAACAACCAAACAT
GGAAAACTCAGCTTGAGGAATCTGGCAAGATCACCACAAGTCGCGATCTCTATGCGGAGT
ATCCGGATTTCCAAATCAACGTAGAGCAGGAACAAGCGTTATTGTTAGAGCATGACCGCG
TTGTTCTGCAATTTCCTTTCTACTGGTATTCAATGCCACCACTGTTGAAAAAATGGTTAG
ATGATGTTCTAACCCACGATTTCGCATATGGCGCAAAAGGCGACAAGTTGAAAGGGAAAG
ACATGCAGCTTGTCGTGTCGGTTGGTGGTCGTGAAAAGTTCTACTCAGGCTTTGATATTT
TCACCACGGTACCTGACTTGCTGCGACCATTTCAGCTCACGGCAAACTTAACTCAAATGA
ACTACCTTCAGCCTGAATATATGTTTAATGCTGATGCGGCCAAGCCGGAAGAGATTGAGG
CTTTTGGCGTTCAACTGGTAGAGAAAATTGATGATCCCAAGCGTTCAAACCCGAGACAGT
ATCTCTACGACAGCATGACGCAAGAACTTGAAGATGTTTATGAAGATTTAGGTTTAGCGT
AAACAGCCAAGCTAGATAGCATTCTAATCTGAATGAGAGCGAACCAATCAGTTCGCTCTT
TTTATTTATCGAAAAATTGAGTTTGTTTATTGAGCTGGATACGTTTTCAGCAGTACGGGA
TATGGAATAATACAGAGCGGCTGATTGATAAAGCACATCGGCGTGAGTTGTGAAGAACAA
GAACAAACAAGGAATGAAACAATGGTAGATTTTACTGTCGGTAAGTGGATTTTTGAACCT
AAAGTGAGCGAAGTGACACAGGAATTTGTTTCCATCACGACGGAGCCAGAAACCGATTTT
TGGCAGCGTTCATACTACGGATTTAGAAATGATAATGCGCCAGCACTGCAAATCGAATCG
GAAGAGAATTTTACTTTTACCACAAAAGTGAGTTTTGATTATCAGGCGCAATTTGATCAG
TGTGGTTTGATTATTTACCTCGACAGCGAAAACTGGTTTAAAGCCTCTATAGAATATGAG
AACGAAGCTTTCTCACGTCTAGGCAGTGTCGTGACAAACTTGGGTTACTCTGATTGGGCA
ACCTCTGACATCCCGCTGCCTGAAGCAATCTGGTATCGCTTGAGTCGCCGTGGCCCGGAT
TTTCTGATTGAGTCTTCTTTTGATGGCGTGACATTTAAACAAATGCGAATCTTCCACCTA
CATAAGCTGGGTGAAACTACCCCAGAAATGGGCAAGTGCAACCCACCATTGCCGGCAAAT
AATGTTGTGAGTTTTGGTGTCTATGCTTGTAGTCCGCTTAAATCTTCATTTACCGCCACA
TTCACAGATATGCGTTTAGAGCCTTGTAAATGGCTAGCGCATGCGGTTTAAATCCAACTA
CACAACAAAGTAAAGTGAGGGATTATGAAGTTAACTGTGTACCTGTCGGGCGAGATCCAT
ACCGACTGGCGTGAGCAAATCATCAAAGGCTGTGAAGCAAAAGACCTGAATGTGTCGTTT
ATCTCTGCCAACACGCACCATGAATCCAGCGATGCAGCAGGCGATGGCTTGGGCCCGGAA
GAAAATCCTTTTTGGCGCGATCATAAATCAGCGAAAGTAAATGCGATTCGAATTCAGACC
GCCATTAAGTCTTGTGACCTTGCCGTGATTCGATTTGGTGACAAATACAAGCAGTGGAAT
GCGGCGTTTGATGCCGGTTTCTGTGCCGCTTTAGGTAAGCCTTACATCACTTTGCATGAT
GAGAATATTGTCCATGCACTTAAAGAAGTTGATGCTTCTGCTCAGGCATGGGCAACGACT
CCAGAACAGATCGTCGAATTAATCGCGTACACGGTAAACCCTTAATCACTCGAAGCTAAC
TCTATTTTGTCATAGATATAAGCTGACCTTTAGGGTTTTAACTGCCCTTAGATACTTAAA
CGCATAGTCATTTGGCTATGCGTTTTTTTCTGTTTCGCAATGGGATTGTGTGAACTTCGC
ACGGAACGCTTTGGGCGTGAGCTGCTTGTATTTTAGGAACAATCGATTGAAGTTCGACAA
GTTATTGAATCCAGATAACTCCGCAACAAGGGAAACGGGCTTGTCAGTTTGTACCAATAG
CGAACAGCCTTTACCCAATCTTACTTGAGTGATGTAGTGACTGACACTCTGTCCCATCAT
CTTCTTAAAAAATCGCCCTAAGGTACTCTCACTCATACCAACCAAAGAGGCTAACTCTGT
CACTGAAAGCGGTTCGGTGTAGTTTGCGTGTATTGCTTCAAGTAATTGACTGAGTAATCT
TTGCTGGCGCTTGTCGGAGTCTTGTCGGTTCAAGGTCTGATTCACTGATATGGCTTGGTA
ATCAGCGGTGCTGCTTAGTTCATCAAGAATACTCAGCATGATGGTGAGCTTTTGCATCGG
CGTCGCAGTGTCTAACTCTTCAAACAGAGGCAACAATTGCTTCGCAACAGTCTGAGAGAA
GTGCAGCCCTCTATGAGCTTCGAGTAGCAGGGGAGAAAAGGCTTGGCATTCAGGAAATAG
GCGGGACAGTTCCTCTATCCACTGTGTGTCAAACCACAAGACATAAACCTTTTGCTCTTT
TTCTGTTTCTAGGCTTGTTCTTGATTGCCATGTGTGAGGGATGTTGGGTCCCAATAGCAC
TAAGTCAAAATCCTCATACTCAGAGATCGTATCGCCAATATAGCGTTCCCCCTTGCTGTT
CAGAGTCAGTGTCAGCTCGTACTCAGGGTGAAAATGCCATTCGAAAGGAATTGCCTCTAA
GCGCCGAATCAGCAGTTGCCATGAATTGTCTTGGTTGTATTGAACCTTTTCGTATTGAGC
TTTCATGAGTAATACAAACCTATCTAACGTGCATGTTCCTATGACGGTAAAGTATCAGTA
TCTGCATTTTTTGTATCACTTTGTTGGATTAATTGTTGTCAGAATGTGACCAATCAAGCG
CGCTCAATGCTTGTTAAACCAATAATAATCAGCCCTACAGGAATCAGTCACTATGAAAAA
CAAATACGGATTCGGCGACAACGCACCCGGAAATAACAGTGTTTCCAATATCAATTCAGC
GCAACTAAAAGACATCAAAAAAACACTGCCGTTGAAAAAGTTAACCCAAGAACAGTTCGA
CTTTTGGCAACACAATGGCTATTTGGTGCTGCGTCAAATCATCTCTCCGGAAGCGGTAAA
GCGTTCACAGGATTTCCTATGGGAGTTCCAAGAAATGGACCCAAACGATGCGAGCACTTG
GTATCAAGCGCAGCGCCGTGACCACGCCATGGTTGAGCTCAACAACTCTGGTATGGTGGA
GTGTTATAACAACCAAGTGTTATGGGATAACCGTCAGAATCCGGAGGTGTATAACGCATT
TGTTGATATCTGGGATCAGGAAAACTTATGGGTCACTATTGACCGAGCTAACCTTAACCC
ACCGAACAAATCAGGTCGTGAATTCAGTGGCTTTGTTCATTGGGATGCGGACTCCTCACT
CGATCCATTGCCGGTAAACGTGCAAGGTGTGTTGGCACTGTCTGATACGGACGAAGAAAC
TGGTGGTTTCCAATGTGTGCCGGAGCTTTATCGTCAACTGGAAGAGTGGCGCAAAACCCA
GCCTGCTGACCGTGACCCTTATGTGCCAGATCTCACCGGTTTTGAGGTGCAGTTTATTTC
GATGAAAGCAGGGGACTTGTTGATCTTTAATAGCCTGCTTCCTCATGGCATTCGCCCGAA
CCAGTCCGATAAAGTACGTATGGCGCAATATATCTCTATGGTTCCGGCAGAAGAAGATAA
CCAACCAATTCGAGATTGGCGTGTTCGCTCTTGGCAAGAGCGTCTTCCACCAGAGGGGTT
TGCTTTTCCGGGTGATCCACGCAATTGGGAACAGGTGAAGTATCCCCAAGCTGAACTCAC
ACCACTAGGAGAGAAGTTGCTGGGTTTGGTGAGTTGGAAAGTGCCTGAGTCTGCCTAAAC
AGACTGCTCTGGCTAAAATCAAGGTAAGCTGAAAATAAAGTTAGCGAAAAACAAAAGACC
TCCATCACGGAGGTCTTTTTGAATTGTGCTCTTAATGTCACTAAGACAAAACTTAGATAT
TTATGACGACTTTACCAATCGCTTGACCACTGGCTAGACGATCATGCGCAGCGCCAGCTT
GCTCAAGGGTAAACTCGTGTTCATCAAGAACTGGTTTTAGTGCGCCTGATTCTGCAATCT
TAGCTAACTCTTTTAGGATGATGGCATGTTCACGTCGACCAACATTGTGGATCATCGGAA
TAAGCATAAACACTACGTGCAATGACAAGCCTTTCATGTGAACTGTACTTAAATCTTGCT
CATGCAAAGACACGGTTGTTGCAACTTGGCCGTTGAGTTTTGCTGCATCAAACGAGTTAG
TTAGGTTTGCACCGCCAACCGAATCGAAGACCACATCAAAACCAGCACCAGAGGTGTGTT
TTGCAACGTAATCGGCTACTGACTCAGTACGGTAATCAATCGCGGTTGCACCAAGCTCGG
TAATCAGGTCATTCTTCACACCCGTAGAACCAGTTGCGAAGACTTCAGCACCCATGTGAC
GAGCGAGCTGCAGTGCAATATGGCCAACACCGCCTGCGCCGCCATGAACCAGTACTTTTT
GGCCTTGGCGAACGCCAGCACGAATCAACCCTTCGTAAGCCGTAATGCCAACCAATGGAA
TTGCCGCCGCTTCACGCATAGAAAGGTTGCTTGGCTTGTGAGCGATAAGGTCTGCGTCTG
CCACCATGTATTCCGCTAGAGAACCTTGAAGGTCACCGAGCCCACCCGCACAACCATAAA
CCTCATCACCAATCGCGTACTCGGTAACACCTTCACCAACGGCTTCAACCGTACCTGCGA
AGTCCATACCCAGAACGCCTGGAAGTTGTGGGTGGAAGGGTAAACCTTCGCCCATTTCGC
GCAGCATCATGTCAACAGTATTAACGCTTGATGCAGCAACTTTAACTAGGACGTGGCCCG
CTTTAACTTCTGGTTTTTGCACGTCTGCTGTTTCGAATACTTCTGAACTACCAAACTGAC
GAATTACGGCTGCTTTCATTATGATTTCCTCGGTTGTGCGTTTGTATGGATTCAGTATAG
GCGCGATTTCAAAATTGATAATTGGGCTGAAAAAGAAATCAGTTTTAAGTTTTTGTTGAT
AATACTACGAGTAGTAAACCGCAGAGTTACTTACTCACCAATTGAGATTAAAGATCAGAT
TTACGTGATTTGTTGCTAGCCGTTATTGAGGAAATGACCTTTTAGTTTTCGTAGATACTG
TTTCTTTTTATGCGTCATTGTTTGATGTTTTTTAGAGGCGTAACGTTAATTGCGTTGCTT
CGAAAAATAGCAACCTAATGATTTTATTGGAAAAAGGAAATGGATATGGCTTACGAAGGC
TACAAAACGTTTACTGCAAAGCAAGAAGACGCAATTCTTTATGTCACGTTTGATTTTGGT
ACGGTAAACGTGCAAGGGCAGGAAATGTTGGCGGATTTGAATGGGTTAGCACTGCGATTA
GAACGTGATCGTAGTGTCAAAGTGGTTGTATTCCAATCAGCCAACCCGGAGATTTGGGTT
TGTCATTACGATACCGAATTGCTTAAAGAGATGTCGACAGAGGCCGTTTCTCGCGAAGAA
GCGAAGTTACTCGATCTTCAAGCGGTTCTCGAAAGAATCAGCAAGCTACCACAAGCCACA
ATTGCGAAGCTAGAAGGTTTTGCCCGTGGTGGCGGTCATGAATTTGCATTGGCCTGTGAT
ATGCGTTTTGCCGCTCGCGGTAAATACAAATTCATGCAAATGGAAGTGGGTATGGGCATC
TTGCCTTGTGGCGGTGGTGCATCTCGTATGGCGCGTCAGGTGGGGTTAGGTCGTGCCCTA
GAGATCATCTTGAGCGCTCGAGACTTCGACGCGGATGAAGCAGAAGCGTACGGCACTATC
AACAAAGCGTTAGAACCGGATGAAATTGGCCCTTATGTTGATGCATTAGCGCAGCGAATT
TCTAAGTTCCCGGCTGAATCTATCAATGCGTGTAAACAGATGGTGTACGAGTCAATCGAC
AAGCCAATTGATGAAGCATTGAAAGCCGAAGCATACTGGCTTTACCAAGCAACGAGCAAA
ACGCCTGCAGTTAAGCGTTTCCAAATTGCCGATGATCAAGGCTTAGAGCATGACATCGAG
AACCAACGCAATTGGGAAGACTTGGTGATGAAGGTACAAGACATCAACTAAGCTGCTGCG
TTAGTTTCTTATTAAGCACTAGAAAGGCGAGCCAAGTGGTTCGCCTTTTTGTGTTCAACT
GCCGACGTGTTTATCGTTCTTAAATTCGTAAGCCTATTGAGCTTGTTTATGGGCATGATC
TTTCGAATTAAATCACAGACTTGAACAACGTTTTTGATAGACTGCAAAGCGATAGTTTTA
GTGAGGAACACGTTTAATGCCGACCATACTTTGTTTTGGCGATTCAAATACCTGGGGCGC
AGTACCGAATGAAGATCGCCGTTACGGACCAAACGAGCGATGGCCATCTTTGTTACGAAT
GTCTCTACCGGATGGTTATGAGGTCATAGAGGAAGGGCAACCAGGACGAACCACTGTGCA
CGATGACCCTTTTGAAGGTGAGAAAAATGGCCTGCGCTATTTACGCCCTTGCTTGGAATC
TCACCTGCCTGACTTGGTCATCATTATGCTCGGCACGAACGACATGAAAAACTGCTTAGG
TTTGTCAGCTTTCGATATCTCGCGTGGTGCAGCACGCTTAGCGCAAGAAGTGCTTAACTT
TGATAACTGGGCAAAGCGAGAAGCGCCGCAAGTTCTTTTAGTCGCGCCACCACCCGTGCA
TGAGATTGGTTTCTTCGGCAATATGTTTATCGGCGGGGCGGAGAAGTCCAAAGAATTTGG
CTTTCATTATCGAAACCGAGCGGAAGAGCTGGGATGTGCATTTCTTGATGCCGGAACCGT
GGTGGAATCTTGTCCTAACGAAGGGATTCATTGGCAACAAGACCAGCATGAGAAATTGGC
GAAAGCACTGCAACCTATGGTGTTAGCGGCTTTTCAAAAATCATAGATGTTAAGGGATTA
CAGGAAAAACAGGCTTTTCGTCTAAGGAAAAGCCTGTATTGAAACGGGGTGAGAAGCAGG
GCGAGTATGCCTGTGCCCTAAAGGCGGTGACGTAAGCAGTTTGGTGCTTTATCCATGCGT
AGAGTGCTTACGCCAAGGCTAAACCGCTGTCTGAGCTTTCTCGTGCTGGAATTCTATGTA
TTCTTGCGGGACTGCCTTTTACGTGCGCCAACCTCCGCAACATCGGACGCTTTGCAACAA
CCTCCGCCTTTGATCGGCCTACGTGAGAACATCACACCAATTGCGAGCATCGCAATACAA
CTTAGAAAAATAAGAACGGTAAGAACTAACGTCATAACACCACCTCCTATAAATCGCTGT
ATTGTCATCTTTCTCCAATTTTATAAACAAAGCAATGGTCGTTTTGTAACCAGTTATTAT
TTTTATCAATAGTCAGACCTTTGCTGGTGGTGAAACATGATGAGAAACGAAGGTAAGTTC
TGAAAAATCAGTCTCTGTGGTCTTAACCGATTCTTAATCTTTGGGTCTAAGACAGCAATT
GGATTCCTTCTATAACTCATTAAATTGTTATGTTATAACATGCGCTCATTCAGAGTTTGT
AGGTCAAAGGTATGCCATCAATTCCAGTTACTATTTTGCATGGGTTTCTCGGGTCAGGGA
AAACCACGTTTTTACGCAATATTCTTCAACAAGCCGATTCTTCTGGTATTGATCTTTCCG
TTATTGTGAATGACATGAGTGAGTTAGACGTCGATGGCGTGCTTATCTTAAATACCGATG
CGGTGAGTGAAGAGCAGGGCAACTTTGTCACGATCAGTGGAGACAGCATCAGCAGCCTGA
GTGGTGTAAAGCAGCTCGATAAAGCCCTTAAAAAGCTCTGCGCAGAAAAATCGCCAGAAT
GGATTGTGATTGAAACGTCGGGCAGTAGTCATCCTTTACCTTTGGTCGAGTACTTCAAAA
GTAACGCACAATTCGCACTCAAAGATGTAATTACGTTGGTGGATGCGACTTGGTTGCGAG
ATGACTATCGACAAGGTTCTGCCTTAATCCCGAAGTGGCAAGAGAACGTACAGCAGGGTG
TTCGCGGCGTTGAAAACTTGTTGGTAGAGCAAATCATGTTCTCAAACCGTGTCATGCTCA
CCAAGACGGACAAAGTGGATGACAATACCGTTCGCAACATCGCGCAGGCGATTCACCCGC
TTAATGTTTACACCGAGATAATCAAAACGTCATGGGGAAACTTAGATATCCGCATGTTGA
AAGGTGAGCAAGACTATAATTTCTTCCTCGTTGAGCAGTTAATCGCAGAACTTCGTGAGA
CGGTGAATGAGCCGTTGAATCTCTCTGATAAAGACGAACAAAGCCTTGTCGCGAAAGTGA
TCAAAGACGATCGACCTTTTCATCCTGCGCGTTTGTGGAATACCTGCCATCAGTATTTGA
CTAAAGGTGTGTTCCGCAGTAAGGGGTTCTTTTGGTTCCCAACTCGAGACGATGTTTCAC
TGCTTTGGAGCCAAGCAAACGGCAATGTGGGGCTTGAAATTACAGGCTTTTGGCGCGCTT
CGGTAATCAATGACGAATCACAAAACTTCACTGACGAACATCGCCAAATCCTGCAAGATA
AGATAGACAGCGTTGAAAGCCGCTTTGGTGATCGTCGTTGTCGCTTAACGGTGATTGGTC
AAGAAAACGAAGTCGATGTGTTTATTGATGCGCTGGAAAACTGCTTTTTAACGGATGCGG
AACTGGAGCAATGGCAACAAGGGGCAACATTTGAAGATCCTTGGCCAAAGAAAATAGCTA
AGTTGAGCCAGAAGAAGACGCTTTGAATGCACTGGTGAGGATTACCTCGCTGCATGTTTG
CTCGGGTTGTTTCGAGAACGGACTTACTGAATTGGCTCGGTATACCAAAATTGGCTCTGT
GTAACGAGAAAGCCTCCCGAATGGTGGGAGGCTTTTTATATCTCAGTCGTTTACTGTTCC
CATTCAGGGAAAGGGTCTTCCAGAGATAACCAATAGTCGAGCCCTTGCTCCATCTCAACT
TCTGTTAACAAGCATTCGTTGAGACGAGCAATCAACTTCTCTTGCTCTAATCCCTGACCA
ATAAACACCAATTCTTGTCGCATATCGCCGTATGGTTCTTGCCAAATGTCGTTTATAGCA
TCGAGGTAATCTTGATCCGTCGGCCATTCCTCCTTCGGAATCGCTTTCCAAAACATACCC
GCAACACCATAACGTGCGATGCCTCCCGCTTGGCTCCATTGACCGACAAACTCTGGTCTG
GTTGCTAGCCAAAAATAACCCTTGGAACGAATCAGTTTGCCGTAATCTTTCGCATTGTGG
AGGAAGTCGTAAAACTTCTCTGGATGGAAAGGGCGTCTCGCATGATAGGCAAAGCTAGAA
ATGCCGTATTCTTCGGTTTCAGGTATGTGCTCGCCTCGCATTTCCTTCAACCAACCTGGG
GCTTGTTGTGCCTTTTCAAAACTGAAGCTTTGTGTATCGAGTACCGCATCAAGTTCTACT
TCACCATTTGAGATAGGAAGGATGGTAGCGGATGTATTGAGAGTTCTAAGAATCGCAAGA
AGCCTTTCGATTTCTGATTTCTCAGCGAGGTCGGTTTTACTTATCAAGATAACGTCAGCG
AACTCTACTTGATCAACGAGTAAGTCGGCGACGCTGCGTTCATCGTCTTCACCTAAGGAT
TCGGCTGTCTCTGTTAAGAACTTAGCTTCATCGTAATCACGCAGAAAGTTAATCGCATCA
ACCACCGTCACCATGGTGTCTAAACGTGCAACGTCTGAAAGTGAAAGCCCGTTTTCATCG
GCAAACGTAAAAGTCTCTGCAACGGGGAGTGGCTCGGCGATGCCAGTGGACTCGATGACC
AAGTAATCGAATCTGCCTTCTTGCGCCAGTTTAGTGACTTCTTCAAGTAGATCCTCGCGC
AGGGTACAACAGATGCAGCCGTTACTCATTTCAACCAACTTTTCTTCACTGTGGTTGAGA
GAAACTTCATTCTGAACGGTCGCTGCATCGATGTTGACTTCGCTCATGTCGTTGACGATG
ACCGCGACTTTTCTGCCTTGTCTATTGTTAAGAATATGACTTAAAACGGTTGTTTTTCCT
GCGCCTAGAAAGCCGGATAAAACCGTAACAGGGAGTTTCTGGGTGTTCATGCTCATGCTC
TTTATAGTGTAATGTTATAATATAACAATTAATATAGTCGGTGATCTTAACTCTGGCATC
AAGCAGTTTGTGACTGTGTCGAGTACTGCACCTTATTGGCGCCTTCATTCGTCGTTAAGT
TGTACAGATTCAGATGTGCGGAATTTAGAGATCGAACTCTTATCTCGGTGTGGAGGTTCT
ATGAACGAAGAGAAAAAGCATGTCATGACAGAAGAAGAAATTCTTGCAGCGCCCGAGGCG
GATTATATGAATGAAGCTCAGCTCGCGTTTTTTGAAAACCGATTATTTGATCTTTATGAA
TCGACGTTAGCGCATATTGAACGCGCGAAAGAAGAGATGATTGCGCCAATGGAATTCAGT
GACGAAAGCGATAGGGCGTCCAGTGAGGAGCAATCTGCAATCGCATTAAGAATCATAGAC
AGAGAGCAAAAGCTGTTACCTAAGATTCAACAATCGTTAGCTCGTTTGCGCGCAGGAGAG
TACGGCTACTGTTTAGAGTCCGGAGAACCTATCGGCATTCCAAGGTTATTGGCGCGACCT
ACCGCTGAATATAGTGCAGAAGTAAAAGCGCAAATGGAGTCAAAAGAGCACTGGTACAGA
GAGTAAAATGTTACCCAAGTAAATAGGGGGAAAGTGGGTTTTAAATCTCCCTGCGTCGCA
TAATAACTTGCAAGGTATTGCTTGTTTTCACTCAACATGAATCTTCTTCATGTTGAGTGT
GAGGAAATGTAACTTTTACTTACGTCATATTGTGATTGAATAGCCAAATAGATTTTAGCG
GTATGGATGTCTAAATGGTAAATCTTACAATATTGGATGGTGGTATGGGGCGAGAGCTAA
AACGCATCGGTGCTCCTTTTTCTCAACCTCTCTGGAGTGCTCAGGCACTTATCGAATCCC
CACAGCATGTTATGCAAGCGCACCAAGGTTTTGTTGATGCAGGTGCACAAATCATTACCG
TCAACAGTTATGCCTGTGTTCCGTTTCATCTAGGTGAAGATTTGTATGCAGAGCAGGGAC
GTGAGCTGGCAGAGAAAGCCGCGAAAATTGCTCGCGATGTCGTGACCGTGTCACAAAAAG
AAGTGCTTGTTGCTGGCGCGATACCTCCTGCCTTTGGCTCTTATCGACCTGATTTATTTG
AAGAAAAGCGTGCTTACGACATCAGTGAGACTCTATTTGAAGCGCAAGAGCCACATGTAG
ATATTTGGTTGGCGGAAACTGTTGCAAGCCTTGGTGAAGCGCGAGTGATCAGCAAAGTTC
TGTCTAAAACCGAGAAGCCAGTTTATATCTCTTTCACGTTAGAAGATGAAGTCAGCAAAG
TCTCGCGTCTGCGCTCTGGTGAGCTTGTTACTGACGCCGTTGAGGCGCTTCTTAATACTA
ATGCGACCGGTATTTTCTTCAATTGCTCAATTCCTGAAGTGATTGAACAAGCGATCAAAG
ATGTGAATCAGGTATTGGAACGAACAGGTAAGACGTTAACTATTGGTGTCTACGCAAACA
GCTTTGCGCCCATTAAAGCGAATCACCAAGCGAATAAGTCATACCAAGGGCTTAGAAACT
TCTCTCCAACAGAATATTTGGAATACGCGAAAACGTGGCATCGCTTAGGGGCGAGTATCA
TTGGTGGCTGTTGTGGTATTGAGCCTAGCCATATTGCTGAACTAACGGCGTGGAGAGACA
GCCTTGAAGAATCTTAATCTCGGACTCACCATTCCTGCGATTGGCACTGTCCTGCTCATT
TTACTCGTATCTTCGATGTTCCCAGAGCAGTCTCAAGCTATGGCAAACAACGCAATGACG
TTTGTGACCGATTGGTTTGGCTGGTTGGTGCAAATCTGCAGTCTTGCTCTTGTTGGCTTT
CTACTTTGGTTGGCGTTTTCCAAGTACGGCGACATTCGATTAGGTGAAGGAAAACCTGAA
TATTCGAACTTCTCTTTTGGCGGCATGATCTTTACGGCTGGTGTTGGTGCATCACTCATT
TATTGGGGGATTGGAGAGCCAATGTACTACCTGCAATCTCCACCACTATTTGCTGAAGCG
AACAGTTACACTGCAGCTGCGTGGTCAGTCACTTATTCAATGTTCCACTGGGGGATAACA
GGGTGGGCGATCTACTGTTTCCCTGCGATTCCTTTTGCTTACGCTTTTTATGTGCAAAAA
CGCCGTACATTGAAGCTCTCGACACTGTGTGAACCCGTGCTGGGCAAGAATCCAATCGTG
GGTAAATGCGTCGACCTTTTGGCCATCTTCGGAACACTAGCGGCTTTTGCGAGTTCATTG
GCGTTAACCGTCACGTTGTTGAGTACAGGAGCGGCAGAGTTATTTGGGATAGAGAATAAC
TTGTTGCTTCAAGGCGGCATCATCTTCTTATTCGTATTAGTTTTATTCGCAGTGACGCTG
GTGGGTTTCAACAAAGGCATCAGTAAGGTATCCGATTACACCGTTATCGCTGCAATTATC
TTCGCCTTGTTTGTGTTGTTTTCATCAAATGCCCAATTTGTACTGAACAACGTAACGGAT
TCACTCGGAGTCATGTTAGATAACTTCTTCCGTATGTCTCTTTGGACAGATCCAGTGCAG
AAGAGTGGCTTCCCTCAAGCATGGACACAATATTATTGGTTTTGGTACTACGCGTACTTA
ATCATGATGGGTTTGTTCATTACGCGTATATCGAGAGGCCGCACCATTCGTGAAGTCATC
TTGTATACCATCTCGATGGGCGCTCTGGGATGCGCGTTCTTTATCTCAATCTTTGGTGGT
TATGCGGTTTGGGCACAGTTATTAGGTGGTTATCCGGTTCAAGAGTGGATGAGCAATGGT
GGATTGACGTTTGCTGTGGTCTCCTTGATCAAAACTTTGCCAGCAAACAATGTGGTTCTT
GCGGTCTTTTTGGTGATTCAGTTCTTGTTGATGTTGACTACGATGTCGAGCGCCAGCGTG
GCCACCTCGATGCTGACCACGAATCAACTGTCCCTAAACGGAGACCCTGACAACAAGGTC
AAACTGATGTGGGCAGGGGCGATAGCACTTATCAGCTTTAGCGTATTCCTCACGGGTGGC
GGCATCAATACCATTAAGTCTTTGTGCGTGGTGGCAGGACTACCGATGATGTTTATCTAC
GGAATTTTGGTGAAACAACTGATGATGGAACTGAAAGGCAAGACAGCTTCGCAACCAGAG
TCGGAAGCGTCGGTAGAAGCACAAGAACTGATTGCTTAACCTCTAATAACAAACCCTCTT
CATGTTTAAACTTGAAGAGGGTTTTTATCGCTTCACCCACCAACTTTGGCTTTTATTTCT
TCTCTGAGCGCTAACTTGATGCGCTGTTCTTCATCAGTAAGAAAAACACAAACACGCCAC
CTATTGAGGTCGTAACAATACCGACAGGAAGCTCCTGAGGAATGAGTATGACTCGCGCTA
TTAAGTCACTTCCAAGTAAAAATATACTGCCAAGGATTGCGGAGAAAACAATTAAACCTT
TGTGCAGAGAGCCCGTTAACATGCGCGCGATATGAGGCACCATAAGGCCAATAAAACCAA
TAATGCCAGTGAGTGACACAAAGATTGCGGTACTAAAAGCACATACGACAAAGGTGAGGT
TTTGTTGTTTAATTGGGTCGACGCCGAGGGTGCGGGCGGTGTGTTCTCCTGCCAATAGTG
CGTCAAAGTTTCGATGATTATAGAGCGCATAACCGAACACGATCGCAAACCCAGCTATAG
CTAAAAATAAGTTGTCCCAGCGAGCGAGCCCTAGTCCTCCCAGAGACCAGAATAGGACAG
AGTGTGCAGCTCTTTGGTCACCAGAAAAGATCAAATAGTTGGTCAACGCGGTAAACACAA
ACGAGACCGCAAGGCCGGCTAATACCAGCTTCTCAGCCCCAGAATTCGCCATCCTCCTGA
CTAATATAATCACTAACCCTGAAGCCGTCATGCCGCCAATGAAAGAAGCAAGCGGAAGCG
TCCAAATTCCTAGAAAATCACCACCCAAAGTAATAACGGCGACAGCACCGGCGGCAGCTC
CTGAGCTCAAACCAAACAAGAAAGGATCAGCGAGATCGTTTTTTGTTGTGGTCTGCAAGA
GCGTACCAACAACCCCCAATCCAGCTCCGACGAGTATGGCGAGAAGTGCTCGCGGAAGTC
TTAGATCGACAACAATGCCGTACACTGGTCCCATCGTGTTTTCATTGTGAGTAAACAGTT
GTCCAAATGCCTGCAAAGTTGTTTCAAGGGAAATAGGGGTAGAGCCATGTACAACAGACA
TAATCAACAAGGTAGCGATTAAAGCGAAGCCTAACGCTACCCAAATCATGGTCTTAACGC
TATCAGACATCTTGTTAGAAAAGCTCTGGATGCATGGCTTTTGCCACTTTTTCGATAACA
TCGATATTGGCTGGCCCTGGCGTTAACTCTGCGTACTTGAGTGCGATAAAACGCTCGTTT
TTAACTGCGTCCGTTTCTTTCATCGCAGGGTGTTGTTTCAAAAATTCCATTAACTTAGTG
GCACCATTGCCATCTTCATAATCCAAAAGGAGCAAAAACTCTGGATTTCTCATCGCCACA
GTTTCCCAGGAGGTTCGACCCCAGCTCGTTTCCATATCAGCCATGACATTCTGACCGCCC
GCGGCTTCGATCATTGGCGTAATAATGGCGTATTTTCCGGCGGTGAAGGGTTTCTCGTCA
CCAGAGTCATATAAGAAAACTCGGGTTTCTGGTGCGTTTTTCACTTTGGATTGGATATCC
GAAAGCTGCGATTTCCAGTCGGTTATTAACTTGGCTGCTTGTTGTTCTTTATCAAACACC
TTCCCCAATCGAGCAATATCGTTAAAGAGCAAATCCATGGTTGCTTTCTCGCGTTTACCT
TCTAAGTGCGAGCAGCTTTCGCTTAAAACGAGAGTGTTGATATTCTGTGCCGCGAGCGTA
TCAGGTGTCACTTCGCCGCCTGGTTTCATTCCATAATACCAACCAGCGAAAAACAGATCA
GGATCAGCAGAAACCAAGTTCTCCATGGTAGGGTATTTAGGCGCAAGTTCAGGGATGTCG
CCTCGCATTTTGTCGAACTCGGGGCCAGTTTTATACCAACCAGTGATGCCCGTTAAACCG
ACAATCTTGTCTTGTAGATCGAGAGCAAAAGCCATCTCTGCCATATTAATGTCGTGCACG
ACCATGCGTTCAGGAACGGAGTTAAAAGTGATTGGCTGACCACAGTTCTCGACAGTGACA
CTTGCCTGTGTTGTTGCGCTCAAGCAAAGAGCGAGAGAAGTGATGACTCTTTTCATATAA
ATTCCATTATTTGACTGTTTTTTCTCATAGGGATATCGATACAGACGAGGCTTCGATCTC
CCTGGGGGTGTTCAAAGCGATGCAATCCAACACCAAAAACTTGCTGGACAAGTTCTGTGG
TTAACGCTTGGTCTGGAGTGCCAAATGCTCGCACTCTGGCTGATTCGAGCAAAAGAAGCC
TGTCGCACATCTGAGCGGCAAGCGGCAGTTCATGCAAGACGGTAATCGTAGTGATACCAA
GGCTAGCTACGATAGATAAAACCTCGCCTTTTGCTTTGGGGTCGAGGTGATTAGTAGGTT
CATCAAGAATCAGAACATCGGGCTTTTGGCATAAACTTCGCGCAACATAGGTTTTTTGCT
TCTCACCACCCGATAGCTGCTGCATTGTTTTACCAGATAAATGTGATATCCCGAGCAATG
ACATAGCGTGTTCGACGCGATGTGTTATCTCTTCTTTAGAGATTTGAGCTTCATGTGGGA
TACACCCAAGGCGGACGTAATCACGAACTAATAAGCGAGGATCTGGTTTTTCGTGTTGGT
CAATCACTGCAATTTTCGCGGCGCGCTGCTTAAGGGTTAGGCGCTGGAGTGGTGTGTTGT
CATACGCGACTTCGCCTTGCGAGGGGGTTAATGTTCCAGTTAAAAGTTTAAGTAGCGTGC
TTTTTCCTGACCCATTGGGACCGATAATGACTAGGTTTTCTCCTACGTGCAGTTCGAAGC
TTACATTGTCGATCAGAAGTTGGTCGCCACTGGTTTTGTAGCTTACGTCTGACACCCGAA
TGACAGGGTAATTGGCGGCGTTGGGGGCTGGATGCATCTTTAATTTTCTAATGTTCAAAA
CCGAAATCGTGTTGATGTAAGAGAGGCAAAAGAACCGACAAAAGATTCGATCAAAACAAA
CCCAAGTCGATACTAGTGTAACCAAGTCTCATTTATGTTTCGCAATGTTATAACATAACA
ATTGGTGCAGAGTTAGACTTTTGATAAAAAACTCAAAGTATCCGCGATATTGCAATGGCT
AAAGCATTACGTTAGTGAGTTAATTCGATTAGTGTTAACAAACAAGAGCCGATGAGCAAA
GCAGCAATACATTTCCGCTAAGCAAATACAGAGAAGGTTTTTGATTGTCGGTGTGTTTTG
CTTAACATTCTGAAAAGTAGATTAAAGTACTTATCAACTAGCATTGGACGTATTACATTA
CTCATTTGAAAGACCATCGTTTGCAAGGAGGCAAAAATGCTATGGATAGTGACAAAGTAC
TTAACCACCGCCGCGATTGTGGTTCTCATTTCTGAAGTTGCTAAGCGAAGTGATAGGTTA
GGTGCGCTCGTGGCTGCATTGCCAACCGTGACCATATTGGCGTTGGTATGGATGTATATC
GAAGGGCAAGGCACAGAGAAGCTGTCTAACCACGCGTTTTATACCTTTTGGTTTGTTGTA
CCAACACTGCCAATGTTTCTTCTTTTCCCTTATCTACTGAGCAAGTATTCCTTTTGGATT
ACCTTGCTGATTAGTTGTGTTGTATCCGTAATTTGTTTTGCGATAACGAATTTGATCGCA
AAACAATTTGGTATCAACTTGCTTTAAGTTCGTCTTCCTTTTGGTTTTGTACCCATTGGC
GAGGTGACATACCAGATACATTTTGGAAAGCACGAGAAAAGCCCGAGTAGCTGTTGTATC
CCACCTCGTCAGACACCCAGTTGAGCGGTTTATTTTGCAGTAATAAAGACTGGGCGACGG
ATACACGCCATTTTTGTACATAATCTCCTGGAGTTTCCCCAACGACTTGTTTGAACGTCT
CAATAAACTGAGTACGAGACATGGCCGCCAATGACGCCAATTCATTAAGATGAAAATGAC
GGGCAGGGAGCTGATGAATGGCGGTCACAACGGGAGCTAGACGTGGGTGGGCGAGCGCAG
CAAACAAGCCGTGTTCAATTTGCTTCCCCTCGATAAGATAACGAAAGATCAACGCCATTA
AGGTATCGCTCAGCTTATCCAATAAAAACTCTTGTCCGATGCCATTTCCCCTTGCTTCCG
AAGACAGCATATCCAAGACCGGAGTTAGGTTCGGCACCGCGTTAAAAGGGATAACGACGA
CATCCGGCAAGACAGACAATAGAGGGTTGATCTGCCCACCTCGATAATCCACATTGGCGC
AAACCAATTCTGTTTCTTCGTTTCCTTCAATTCTATGCGGCGTATTGTTTGGCAAATAAA
TGATGCAAGGCTCTGTTAGCTTTTGAGCCTTCTCATTTGCGCTTGTCAGTATCAATTCGC
CAGCATTCAAAACATGCAAATGGCCTCGGTTACTGTGCTCTGCTTGGAACGAGGAGATGC
CACACAAGTGTCCAGAATAGAAAACACCTGTGCGTATTGAGAAATGCTTCATCAGCTGTG
ACAACAGATCCATGTTACCTCCGAACGATTCGCGTACTTTTTTGGTCTTTTGTCCCTTTA
TAGACCGGAAGAGTTAGCTAATTTATTCACACAAGGCAAACAAACACAGCAAGGAGCTTA
CTATGTCACGCAATAAATCAACTGGTCGAAAACTCACTTTAATGACCGCTTTACTCGGAA
CCAGTTTTTCACTGATGGCTGCGGATGTTGGCATGAGCGTTGATGCAAATGATCTCGCTA
TCAAGGGTTACGATCCGGTGGCTTACTTCACGGATAATGGCCCGACTCAAGGAAAGGCCG
AGTATTCAGCTACGTACAACAATGCGATTTATCACTTTGTGAATGCAGCAAACCGAGACC
AGTTTAAAGCTGATCCTCAAGCGTATGCGCCGCAATACGGTGGTTACTGTGCATTTGGTG
TTGCGATGGGCAAAAAGTTTGAAACTGACCCAGAGGCTTGGAAGATTGAAGGTGGCAAAC
TCTACCTAAACTTGGATAAATCGGTACAAAAGCGCTGGCTAGAGGATACGCAAGGCTTTA
TTCAAGATGCCAACACCAACTGGACAACGATTAAAGTTGTTGATGCAGATAAGCTGTAAC
GGACGTCGTTTTCATCCTTTCCTCACATATTCAAGGCGAGCCAATTGGTTCGCCTTTGTG
TATTTGGTCGAGGGAACGGACGTCCAACGACCAGCTACGGCAGTGTTTTGTCACAAGGTT
GCCCAAGTGGCAGTATGATTTAGTTGCTTTGCTTCATTCCATTATTAACTTTTAGGAATA
ATCGTTATAACTTCCAGCACTAAAGGGCTGCGGATAATATTGGATTCAGTTGTTAAGAAT
ATTCCTACAAACCTTTAATTCTGGAGGGAAAGCAAATGAAGAAAGCTCTAATTTGCGTAG
CGCTAACTTTACCTGCATTTCACGTGTTCTCTGCGCCAACAGACATCAATTCGCTTGAAC
GTATCGACTATGGAAACTATCAGTTTTATCAACCATACATTGAAACGGTACACACGGTAG
ATTTGATTGCACCGCCACCGGCAGAAGGCAGCAAACAAGATATCGAAGATAAGCGTGTGG
GTGCTATCGACTTTTCAGTTGATGACCCAGCGAGAATGGCTCAAGCGACACAAGACGCGC
GTATTACTCCAGAATACTTTGCCAAGATTTATGGTGATGTATTGGGCGTGAAGATTACTA
AAGAAGACACCCCAGCGATGTATACCGTTTTAGGACGCAGCATTGCTTCTTTTGGTCTTG
CGACATCAGACTCTAAAAAGCACTACAACAAAGCGCGTCCATTTGCGGTAAACGGCTTAC
CTTCTTGTACACCTTATGCCGAAGACTACCTATCTAAAGACGGATCTTACCCTTCTGGTC
ATACAGCATCAGGCTACGGGGTTTCACTCGTTGCGGCAGCAATTGCGCCGAACAATGCAA
AAGCACTGACAGAGAGAGGTGCGGATTACGGCTACAGCCGAGTCGTTTGTAACGCACACT
GGATGAGCGATGTGGAAGCAGGGCAAAAAGTAGCGCACATCGTGTTTGATAAGCTCAAGG
CAGATAAACAATTTGCTGAGGACTTACAAGCTGCGCAGCAAGAGTACGTTGCGCTAACCC
AATAACGATAAATCGACACAGCTACAGGCGGCCACAGTGCCGCCTTTTTCATTTTGAGCT
CTTTACTTATCTACATCACCGATAACGCCTTCATGGGATAGATCGCCAGATAACTCTGCT
TGGATCTCTGCAAGGCTTTCTTCTTCAGCCGCGACGATTTTTCCTGTTAGGGCATCAACC
TCAACTTCATAAGCTTTGTCACCTTTCTTAACGAAGACATCCCATTGCGTATCTGGTTCA
TCATGGCGAATGCCAAGCACTTCAACATCTAAAGCGCCGAGTGCGGATTTAATGGCTTCT
TCTTGGCTAATGATTTTTGCGTCGGACGCGGCGTAACTTGGAAGGCTCAATACACCAAAT
GCGGTCAAGGCCGAACATAAGATTAACTTTTTCATTGGTTTCTCCTTAAGCTCTCATCTC
ACCGGAGAGAATTCTTTCGTTGGCGTCTCCATAGTGTAGGTGGTGACGTAAAAGAAATGT
GAATATGCCCTTTGAAAGGCATTCGTTCTAAAAGCACACATTTTTGTCGCGTCGGGGACT
GGCGTAAAAAAGGGGATCGATTCAGGAAGTACGGGACGCTTGCGCTCTACAAGTTTTTCA
CATTTCTATTGGTAGTTTGGCGACAGTTAAAACCATGATGGATTGAAGTCGCCGTATGAA
CAGAAATTTGATGCTCAACTTTGGCATTGTATTCGTTGCTTTGCTAATCCCTTACTCGGT
GCTGCAAATAGGCACGCCGACACTTGAGTGGCCAATGTTTTGGCAGGTGCGCACTTATTT
GGTCAACTACAGTGGCATCGTATCAATGATCTTGATGTCATTGTGCGTGATTCTATCTGT
GAAGCATTGGCCGTTGGAACGCTGGTTAGGCGGACTAGATAAGCAATACCGTCTTCACAA
ATACCTCGGAATATCGGCGGTGTTTTCAGCTTTGTTCCACTGGGGCGCATTTTTAAGTGA
TGATTTCGCGATGGATTTTGGTTACGTCGAGCCAAAGAATGAAACCTTTCCGTTTTGGAA
GTTGATTGATTCATTGGGTGATCAGGCGCAGTTGATTGGCGAATATGGTTTCTATCTGTC
GGCGGCTTTTGTTTTGATTGCGTGGGTTAAGAAGTTCAAACACAACGTCTTTCAGCTCAC
TCATAAAGTCTTTCCATATCTTTACCTACTTTTAATGCTGCACATGGTGATGTTCTTTGA
TGCAAGCCTATGGTTAACCGTTACCGGAGCTATCCTTCTGTTGGTCAGCGGTTTAGCAAC
TGTAGGATGCTTGATTACTATCTTAGGTTTGAATGGTAAGAAGAAACGTTATCCCGCCAA
GGTTAGTAGTATCAAATCAATCAACGGCGGAATTGAAGTGGTGCTTAAAGTACTTGAGCC
TCAGTTTAAGTATCAGCCGGGTCAGTTTGCATTTATCGGATTTGACGATAAAGAACGACC
TCATCCATTCAGTTTGGCATCAGCTCATAACGACAACGGCCAGGTGCGATTGCTAATTAA
AGCCAATGGTGATTACACGCGTTCATTAATCGAAACGCTTGAAGTCGGGCAATCGGCTCA
GATAGAAGGCCCATACGGTTGTTTCAATTTCCAAGACGATACAGAGCAACAAATTTGGTT
TGCAGCAGGCATCGGCATCGCGCCATTTTTAACCGCAATTGAGGCGATAGGGACAGCAAA
GTCCGTAACGCTTTTCTACAGCTATCGAGAAGAGGACAAAGTGCTTCTGGATGAATTACA
ACGCAGAGCAAAGGAAGCGGGCGTTAAGCTATATATAAAAAACACAAGTGAAGAAGGGCG
TTTCACCAACACGGAATTCATTGAGCGCATAACAAATATAGAGCATAGCAGTGTATGGTT
CTGTGGTCCTTCCGAATTGGGTAAGACGCTTGAGAAAGCATTTACCAATATCGGTCTACC
AGCCAAGTCATTCCATCGAGAGTTGTTTGAGTTTAGATAGAACTAACTGAAATCCGGGCC
AATAATCAATAAGGCGAACCAAATGGCTCGCCTTATTTTGTTTTTGCTGCAAGGGCTTAA
AAGATCGCCTGTTTTTTATCTTTGATATAGAAATAGGCGCTGATAGCGACGAACAAGAAC
GTGAAGTAGTAGAAGAACGAAGACAGCGATGCGATAAAGTCGATGTGTTGTTCTATCTGC
GCTTCGGTGTAGTTTTGCGAGAGCAGTTTGTAGTAGTAGGCATAGAGCATACCGATTAAG
CCGTAACCCAAGTTGAACATCAAACCTTTGAAGCTTAATACTGTCGCTCGGTTGTGAGAT
TCTGTTTTCTTGTTTAAGTGGTAGCTGATGAAAATGTTCATCGTCATGATAATAAAGATC
AGAATCAGCGCAGGAATCACCCCGTAAATTGACCAGCCTAAGCTTATCCAATAGTAGGTC
GCCATCGTTGCGATGCCCATGACTAAAATGAACGTCTTCGGTGCCATGCTCTCTGCCAAA
CGGCGGCTTTGGCCAGCTAAGATAATCTGCAAGAGGCTAATGCCAGCGCCGATTAAACCA
AAGTAGATAATTGGAATATCAATCGCACGGTAGTACTGACTGTTCATGGTCAAAAACATT
CGTGAAGTGTGCTCAAACAAACTGTAGTAGAGCAGAATGAACAGTACGTAAGGCGTAGAC
AATACCCACTTGGCGGTGTTGAGTGTGAGCTTCATGCTGGCCATGGTTGAAGCCAACTTG
CTTTCACTGCTTGGTATTACTTTTTTCTCTTCTCTCATGCTGAATGCGGCGTAGATGGCG
ATCAACGCAACAAACAAAGTCGCGTAAACGGGGATGCGCATGATGTCTTGTGTGGTTTCT
GGCTTGTCGAGTCCAAGAAACTGATAAACGTTGGCCATAAAGTTGACGTCGTACATGGCA
GCGCCTACAAGTGTGACCACAATACCCACGCTCGAAGCAATACGAAGTTGAATCTGCAAC
ACTCTCGGCCACAGATCTTCCTTCCCTTGTTCTTTCAATGTGTCGTAAGCCAACGCCTCA
TCTGCGCCACTTGCTAACGCCATCGCTAAGCCGCTCAGCACTCGGTTAATCAAAAACACA
AAGAAAACAAAAGTGGGATTCCCTGTAGGGACAAAGGCGATCATTGCGATTTCGATGAAC
ATGACGATAGACGACAGCACCACCAGTCGTTTTCGCCCTAAGGTATCGGCAAAAGCGCCG
GAAGGGACTTCCGCAAGCACAATGGTCGCTGCCCAAACAACATTGAGCATAGCGAATTGA
GACAGCGTCAATCCGTAATCCAAATAGAGCAGGGTGAATACGGGGTAATAGAAGCGCGCA
AAGTAACTGCTTCGGAATATCAGGAAGCAGCGAACGTTACGGATTTTGAGGATTTCTTTC
AGCGTCATGAAACATTCAGCAATATGAATAACATAACGTTATGTATAAACCTTTTTTAGA
TTGATGGGAAAGGTTTGTGCTTTGAAATCGCGAGATTTTTCTGAATAGTCGCTATTCCTT
AGTTAACGACTTAACGCGTCACCCAGTGGGCGAAAGTACGCTTGAAGCGCTTCATATATC
GCGTTTCTGTGTGCGATATCTGGGTAAAGAGGTAGGGTGTCCGCTTTTGTTGTGCCAGAA
ACTAGGTATGCGTTTTCAATGCCAGAACAAGACTCCACAACGGCTTCAAATGCTCGTGCC
ATCATCTCGGTGGGTTGTGAAAAGTAGCTTGAACCCATCGCTTGGTCTGCTTTTACACTT
CGGGATACATAGTCATGTCGATCTTGGCCGTCTGGCGTGAGCAATGTGGCGTCAAAAATC
TTCAGTAATCGCTCGTTGAGTGGGTGCGGGAAATGATCGGCGTTTTTCAGCCAGCAATCA
CTCGCAAATAAGATTTGGCGCTGTGGCCCCGAACGATCCCCAATGTTGAAAGCTTTCTCG
GCAATGTAATGATCGAAGGCATGCCAAAACTCATGAGCAAGCGCACCTGCACCGGCATTC
TTTGCTAAGGCTAATTCACGTTGATTCGGTGCGTAATGCGCTTGAACCCCTTTGCGGCCA
CCAGTACCAAAAGCAAGGCTCAAATTACCACGAAGCCCAATCGCCGAAGGCGGTAGCGCA
AGGATGTACGCTAAGTCTGCGAGAGAATCGAATATTAAGTTTGCTGCGAGGTCTTTTTCT
TCTTTGTTCACCCACTTACCAATACGAATTCCGCCGATGCCAAATGTTTCTTTGATGTCG
ACAAACGACACTTGGTCGCCATGGCGATAATCAGGGCCTTTACGCGTTTTGTATTTAAAA
CTGGTTAACTGCAAGACATGCCTCGAAGTGGTGCTGAAGGAGTGGAAACTTATACTCAAA
ACATAAGACGTCAGATTATACCGAAATTGAGGGCAGAGTCGGATATTTCGTCCTATCTCG
TTTTACGCAGGCTCGCTAACTTGTCCAATCCATCTACACTAAAACTAACACTTGTTTTAT
TCGCTTTGATTTTCAATAGCTTTGATGTGATTCCACTCAATGGATTCGAGTCATCGAAAT
ACGGATATTTTATGTGGCAAACATTTCTGGTTTTTAAGCATGATTGGGAGATTTCGCCGT
GGACCCGTTAACGCAAGGGTTGGTTGGGGCGTCATTGTCTCTATCAGTAAGCAAAAAACA
GCACTTGGTAGCGGCAGGTGTCCTTGGAATGCTTGCCGGTATGGCACCAGATTTGGACAT
ATTGATTCGCTCTTCCAATGATCCGCTGCTGTTTTTGGAATATCACCGACAGTTCACCCA
TTCATTGCTGTTTATTCCTATTGGCAGCTTGCTCTGCGCTTTGGTTTTACATCCCGTTTT
TGCCAAAAGGCTTGGTTTATCGTTCACACAAAGCTGGTGGTATTGTGCGCTCGGCTACGG
TACACATGGGTTATTGGATGCGTGTACCAGTTACGGAACTCAACTTTTGTGGCCGTTTAC
CAACGAGCGGTATGCGTGGAATACCGTTTCTGTTATTGACCCTGCATTCACGCTTCCTGT
TTTAATAGGCGTCGTGTTTGTTTTGCTGAAACGTAACTCTTGGTATGCACGAATCGCGAT
AGTTTGGGCGTTTGCTTATCTCACGTTCGGCATGATTCAAAGAGACAGGGCAGAAGACGC
GGGATGGGAGCTTGCACAAGCAAGGCAACATGCTCCAGTGCGCTTAGAGGCCAAACCTAC
ATTCGCGAATAGTTTGGTTTGGAAAGTCATCTACGAAGCCGAGGGCCAGTATTACGTGGA
TGCCATAAGAGTAGGGACGACTACCAAAATCTATTCTGGAGAATCAGTTGCCAAACTGGA
CATCGGTAAAGACTTCCCTTGGTTAAGCTCAACATCGCAGCAGGTCTTAGATATTGAGCG
ATTTCGTTGGTTCTCCGATGGCTTTGTCGCGCGTGATCCGGATGATGAAAGGCGCATTAT
AGACGTGCGTTACTCAATGGTTCCAAACCAGATAAAAGCCTTGTGGGGAATTGAGCTTTC
TCCATCTGCTGATGAAAACGACCATGTGGCCTACACAACACATCGAGACACTTCGCAAGA
ATCAAGACAAGCATTTATCGATATGCTGAAAGGCAATGACTGAGGGTGACTCTGCGTCAT
TAAGCGCACTGAAAGTCGTTAATCAATGTTGGCTTTTTGGAGAAGAAAAGTTTGCTAAAC
AAGGATTTGTATTCCCAGCCAAGAGACAGCAGTCTTTTTGCTAGGTTCTTGTTTTCAATG
ATGGCAACTTCAACACCTTGATAGTGATACGGGTTGTTTCTTACGTAGTTGATAAACGCC
GTTAAAACCCCTTGGCCACGTACCGAAGGATCAAAGTTGATCGACACAATGGAAAAACGC
TGACTCCCCACAGGACAACGGACAAAGCAGTAACCCAACGGGTGAGTAATGGTTTCAGAA
AACTCAGGGAAAGGGCGAGATTCGAAGTCCTTAGATAACTCATCGTATTGCTTACAGAGG
TAATGAAAGAGTTGTTTCGCGTCGTTGTTCATAATGGTGTTGCTTTGTATTACTGGATTT
CACAGTAATTTTAACCACAGCTTGCACCACAAAATGCGGTGAACTTTTTCCAGATTGATT
TCCTCGTTTTGAAAGTTATGTGATTTCAAATGAAGATTCATGATTTCTATATGGAATAGA
AAAAGCAGAACTTGCTACTCTGAAATTGAAAGAGTTAGAAAGTAAAATAGTAAGAAGAGA
CAGTAATAGATAGAAGCAAAGGCCACGGATTGATGGAACCAAATATGACGAACGGTACAG
CACCCATTCTTTATTCTTTGCACAATTGCCCCTACGCGATTCGTGCAAGATTTGCGTTGC
TCAAAGCCCAGCAATGTGTGCTTATTCGCTCTATCAAGCTCGATAACAAGCCATCAGAAA
TGCTAGAGGTATCGCCGAAGGGCAGTGTGCCTGTATTAGTCATTCCCAATCGTTCTCAAA
TAGAGACTACGCAGCAAAAACAGATACTTGAAGAAAGCTTAGACATTATGGTTTGGGCGC
TTTCTGAATGTGACCCGAATGATCTTTTGAATAGCGGTAATCCAGAAGCATTGCCTAAAA
TGCTCGAAGTGATTGGAGAGTTTGAATCGCACTTTGTACCCGCGATGAACGCTTTTGGCT
GTGCGAAGCGTTACCATGAAGATAATGCAGATGAACTGCGTAAAGAGTGTGAAAGGGGAC
TCATCAAGCTTGAGTCTCTTTTAACGCAGCATTCCTTTTTGTTTTCGGAACGAGAGAGCC
TGGTCGATATTGCTATTCTGCCTTTCATCCGTAAGTACGCCCGCATCGATAAACAGTGGT
TTAGGCAAAGTCCTTACCCAAAACTAAAAGCGTGGCTGAATAGTTACATTCAAAGTCCTC
AGTTCTCCAAAGTGATGAAAAACTATGACTTGTGGTTAGACACTCGGGAGGAGCAATACT
TTGGCAATTAAGCGCTGCTCTTAAGGCTAGTTGGGCGGAATCATCTAACACATCTTCACA
TTTGCAATATTAGCTTACTGTCTCATCCATTGACGACCACACGTACGACGCGCATCCTTT
TACGTTCACTCAGGGCCAAGGCTCTTATTTCGCAAACAACTCGATAGCTGCGTTTGGTGC
GCAGTGCTTGAACTTAAAAGGTAGCGCGTATGAACAAGATTGTTATGTTGGTGATGGGGC
TACTTTTTACCAGTCGGTTATTTGCAAGTATTGTCCCTCACGCAAGCCAACTTGAACACG
ATGCCCCCATTCTTCTTCGCTCTGTGTTGCTTGTCGGTGTTGCAGGCTTCCTGATCTGGA
AAGTGGTTCAGTACTTCCAGAAAAGCAAATCCTCAGAGTAACGCGCTGCTACTAGACTTT
ATCTGCACATCTAAACAAATAAAAAGTGGTAATTGAAATTACAGCCCTTAGAATGCGCAA
ACTAAAAGTTAATAACTGATGTAGAGTGATTTTATGCTTCGTGATTACACATTCGATTGT
CTTGTGACTATGCCGCGCCATGAATTGGAAGAGTTTAGCGCTCGCATGATCAGTAAAATG
GTGCCAGAAGATGTGATGAACGAACTGTTTACCTTTGACCAAGAAGAAGTAGACAGTGAA
GACCGCATGTTGTCAGCGCGCCTAGATGCGATGTTACGCATGACCGCAATCGCACTAAGT
GAAATTCAGCAAGCGTTTGATGATTCTGACAACGCGAAGCAAAACAGCGAGCGTATGACG
CGTCTTGTGCTTTGGCACTTCTACGCAATTTCATTCCGTCTAGAAGAAGCCATCACACTT
GAGACGCACTGCGAGCAAGTAGAAAAGCTGCTGCAAAACACACCGACGGACGTATTTGCA
TGGGTGAAGACGCTAACAGAGCTTCTACACACTTACGCGGAAATCAACGCGAAGGAAAAC
CCAGAAGGCTAAGTCCTACGCGGGATCAAAAGTACAACATGAAAGGCGAGCCAATTGGTT
CGCCTTTTTCGTTTTAATCCGAGATGGTTGTTACGTGTTTTTAGCTCAAAGTGACGGCAA
TAGAACACCCAAGTTGTGAACTAATGCAATGCATTAACGTTGTGCTTAACAAGGAAAGCC
GTCACCATGAAAAACGAACTAGACGAGCGAGCACGAGAGGAATATGGCCAAAATCTATTT
TGTTTGTGGTTTTATCGGTTCGGGTAAGACGACGTATTCAAAAGCGCTTGCAGAAAAGCA
AGGAGCGTTTCGTTTCTCCATCGATGAATGGATGATCCCTTTGTATGGAGAGCACATGGA
ACGTGACGTTTTCGATAGCCGCTTAGCGACACTCCAGGCGCTATTTAAAGACTCAGCACT
GCAGCTGTTCTCCTTAGATGTCCCCGTAATATTTGATTTCGGTTTTTGGCGCAAAACAGA
TAGAGAAGCCTTTGTCGATTGGGCGTCGAGCCTTGAAGTGGACAGTGAAGTGCATTATCT
CGATGTACCTTTCGAAACCTGCAAACAAAGAGCATTGTCACGTAATGCGGAATTAGAAGG
AAATTCGTATCACATGTCGCCAGAAATGTTGGATTTGTTTTGGTCTTGGTTTGAGGTTCC
AACATCAAATGAAAATGTACTTTGGGTTAAATAAACAAACTCATCCCAAATCGTCACTCC
ATGTTTTCCATTGACATAACCGTTTACTCGGTCAGCCTTTCTCGTATCTCGTATCTCGTA
TCTCGTATCTCGTATCTCGCCCAAATAACCACATATACTAGGGGGTAGTATTATATACTG
GAGGGGAGTATAGTTTTTAAAAAACATAACTCACTGGGAAGTGTCACTGTATGAAAGACG
TAAAGGGTGTTTTTCGCAACCTAGAAAAAATGCTGCAGAACGCGAATTGGTTTGAAGATG
GTTGGGAAATTTATAACCGAGGAGAGTATCTGCAGCTGTATAAGCAAAACTGGTTCAACG
AAAACCAAGGTGGTGTGCATTTCGAAACGTATATCGAAGGGCCACAAGTGAAGCAAAAAG
CCTTTCCGATTTGTATGCATGCGGAAGAAGACTGCCCATCTCAAGCTGAATTTGTACGTC
AATTCAAAGAGCTAGAAGGGAGCCGTATTGCGGGGTGGAAAGGGTATAAGACACTGGATA
ACAGCTATGGCATTTGCCAGCGAACCCTGCCGCTCAACTTTAAAAACCTAGAACAACGTT
TGTTCGAAGAGTTCAATCGACTGCGTGCGCTAGAAGCAAGTATCGACAAAGTGCTGGATA
GGTTATAAATGAAAAAGCAGAAAAGCCCTTGTATTGATGTATGTGATTTTTCCCATAGCA
AAGGGTGGTGCGCTGGGTGTGGAAGAACGCGAGAAGAATGTAAGGCATGGAAATCGATGA
AGCCTTATGCCATCAATGCGCTCAAAAAAGATCTCCAAAAGAGAATGTCTCAAATGAAAG
CTCAGTAAAACTGGGCTTTATTTAATGTATGAGTCGATAACTTTAATTACAACGTCCATA
TCCGCTTCTCGTTGTTCTTTGCTTTCTTCTAGAACAAGGTGCTCATGTAAATGGCCTTTG
ATGACCTCTTTCATTAAACCGTTTACCGCACCTCGAATCGCGGCGATCTGCTGCAACACG
TCCTGGCACTCTTGCTCTTCATCCAACATTTTCTTAAGACCATTAACCTGACCTTGTATC
TTGCTGACTCGGGCCGTTAGCTTTTTCTTATCTTTGGCTGTATGTGACATAGCATCTGTA
CTCAATGTAATTGGCAGGAGAGAGGAGTTAGTCGGTAATGTAGCACCGAATTTATACTGG
GGGGTAGTGTTTATACTAACGGGGAGTATATTTGCGATGAATTGTTTTAAAACAAAGCCC
GCTGATTTCAGCGGGCTTTATGGAAGGTTACTCTAGGTGCTTAAACTGCAACGCGACAAG
GCGCTGATAGAGTTCACAGCTTTGCATTAACGACTGATGGTTGCCAAGGTCAATCAACTC
GCCGCCGTCTAACACCGCAATTTTATCGGCGTGCTGGATGGTTGAAAGACGGTGAGCAAT
GATCAAAGTCGTGCGGTCTTTCATTAATGCTTCAAGTGCTTGTTGAACATGGTGTTCACT
TTCACTGTCCAGTGCGCTGGTGGCCTCATCAAGCAAAAGGATCTTTGGATCTTTCAGAAT
CGCACGAGCAATCGCGATACGTTGTTTTTGACCGCCAGATAATCTGACCCCACGTTCACC
CAAAAAGCTATGGTAACCGTCCGGTAGCTTTTCAATAAACTCATGCGCGTGTGCTTTCTT
CGCCGCTTCAATCACTTGCTCGTCAGTAGCGTCTGGATTGCCGTAACGAATGTTATGGAA
CACATCGTGGCTAAACAGAGCGGGTTGTTGTGGAACCAATGCCATTTGACGGCGAAGATC
ATTCGGATCGAACTGTCGAATGTCTTCTCCACCAAACAATACTTGGCCTTGTTGTGGGTC
GTAGAAGCGTTGCAGCAATTCAAATAAGGTCGTTTTACCAGCACCAGAAGGGCCAACTAA
AGCCAACACCTTACCTTTCTCGGCGGTCAGGTTTAACCCTTTGATAGCGGGTTGGTCGGG
GCGAGAAGGGTAGTTGAAGTTCACTGAATCAAACATCACTTCCGCTGGCATGTCATCGGT
GATCGGAAGGTGATTGCTTGGTGCGCTGATGTCACTTTCTACCTGAAGGATCTCAATCAA
CCGTTCTGTTGCACCGGCGGCTCTTTGTAGTTCACCCATGACTTCGGAAATCGTTGCCAT
AGAAGACGCAACCATGATGGCGTAGAACACAAATGCCGCTAGATCGCCAGCAGACATCTT
GCCGTGAATCACATCACTGCCGCCAACCCAAAGCATGCCAGCAATGGCGCTGAATACAAT
GACGATAACGCCAGAAATCAGAATCGCGCGCTGTTTTACTCGCTGTCTACCCACCTCGTA
AGCTTTTTCTACTTCGACAGCAAACGCCGCGCGTTCATGCTGCTCTGAGCTAAAGCTTTG
AACCGTTTTGATGTGCTCAATCGCTTCACCTGCGTAGCTGCCGACGTCGGCCATGGTGTC
TTGGCTTTGGCGTGATAGGGCACGTACTCGTCTTCCATAAACCAAAATAGGAACCAGTAC
GAATGGCACAGAAGCCAGCACAATCAAAGTGAGCTTAAAGTTTGTTGCGAACAACATGAT
GATCGCACCAACACACATAAGCGCACTGCGCATCGCCATAGAAAACGACGACCCAATAAT
GCTTTGCAGCAGCGTCGTATCTGTCGTGAGGCGAGACATAATATCGCCGCTACTATTGGT
CTCAAAATAACTAGGATGCAGCGTAATCACATGGTTAAACACCGCAAGACGAATGTCTGC
GCTGACGCGTTCGCCAACAGAAGAAACCAGATAGAAACGGAAGAACGTCCCCACCGCGAT
ACACAGCGTCACACCGACGATAAATTGAATCGCATTGGTGAGTTCTTGCAGCGATTGCTG
AGCAAAGCCTTGGTCGATAAGAATGCGCACGCCGTAACCGACAGATAGCGTTAGGCTGGC
TGTTGCGATAAGGGCAACTAAGGCAGCAGCAACGCGCCATTTATAAGGTGAAACGAAGGT
GTTGAGTTTAAGAAGAATGCCGAGATTTTTATTATTTTTACTGCTCATGAGTGGCTCACA
AAGCGTTATAGGTACTTGGCATAGTAAGCGACTTTGGTACGTGAAACCAGTGGTGAGTCT
GTTTCGATAACAGAGTGATCCCTCTGCCAAGGCATTCAGCTCGATGGAACCTAATTTCTC
ACTTTTGTTATTGGCATATGCTAATTACAGGGCATAAAGTGAATGCCTCAAATAGATAAA
GGAATTCACCATGTCAGTCGCTCACCAAGTCTAACGCTTCTTTTCTTTGTTCTCTTTACT
CATTCTGTTTTGTTCCACAGACAATCTCAAACTCAGAGGTCTTTATGTCTATTCACGCTC
CTAGAAACCACCAACATTGCGCAGTCTGTTGCCAGCCATTTTTCAATGCGCACGATACGA
TTCAATTTACGGTAATGCCAAGTGGTGGCGTGCAGGGGCAAATCGTGCCGACAGAAAAGG
TTCAAGGCTATGAGGGCGTAATGCAAGGCGGTGCCATCAGCGCGCTGCACGATACTGCCA
TGACACATTGCCTTTTCGCCCAAGATATCTGCGCAATGACGGCTAAGCTGGAGGTGCGCT
TTATCAAACCTATTCCTCTCAATAGTTCAATCCGAGTAGAAGCGCATTGCATCAAGAGTA
AGCGAGGCATGTATTTGCTAGAAAGCGAAATCTACGTTGGTGAGCAGTGCTACTCAAAGG
CAGAAGCCAAGTTTATGCAGCAGACTGTTGATGTCTAATATTGCTCACTTTTTGAGTACA
GCAGTAAGTCACGAGAAGAGTTTAAAAGGAAAGGTTGTTCGCGAAGGAAAGGGAAGTAAG
TCAACCTATTTGGTCAACTCACATTCTTTGCCTTTTGGAGTAGTGAGTAAAGAACCTAAA
CAGAGGGTAGGTTAATCCACGTAAGCCACGGTACTTGGTTCTCTATAAATGCACTCAACC
TTAACCACATTGTTACTACTATCGATGTGTTGTGCATAGACATTCCAAAGGCCGTTACGA
CGCGCACCCATCACGGTAACCCGCATATTTTTGCCGTAAGTCGTGCCGGTTCCATTCCCT
TTACCCATCGACACCTCAAAGGTTTTTTGCATTTCCTGCTGAACGCTTACGCCGTCCATA
TTGCCTTGTGGTTGAACGTGTAAAAACTCGAGTCCGCCACCTTTTGCATTGCGAATAGCG
AATGTACATCCCACTAACTGCGTGGTCACAAGGAAGTCGGCCGCATCATAATGGGTGACT
TTTGAAATGCACTCGGGTTTGAGTTGTTGATACTTCGAGACAGGGATATGAATACATTGA
AGTGATTTTGAGTTTTTGGATAATGATTTAGTGCCAAGGCGCAATTTCGTCTCTAGCATT
GGTACCCCGCGATTAAGCCCGAGTGCCGTTTCACCGATAGAGTACAAATAGTATCTAACG
ACCCCTTTCTGTTGACCTGCACTGAATATCGATAGTGGGAAGCGGTTGAGAAACTCTTCT
AAGTCTCGGTCTAAAATTTGAACAGCCTGTTCTAACGTTCGTGGCATAACACAGTCCTTT
GTTGTTATTTATAGAATGCGTGGAATCTTATTGATTATAGTTCACAGGCATAAGCATATA
TGAACATATCGAATCCAATGAAATTTCTTCTTCTTTCATCGGTAGAACATGATATTGCTC
GAAACTGAACGGTAGATTTTTTATCCGTCGTTGATCTCAAACTAAGAGTTTCTAAAGGTG
ATGCTGTTAACACTTTGGGTTGGCTTCTATAAAGCAATGCGAGATAGAAGGTGCGACATT
CTGATTGCTTTTTAATCACTTACCGAGTTATAACGCATAAACTTATCAATATGCGAGCTT
ACTAACACGCCATACGTGACACTTCATGTATTCTTAATTGAAGCGAAGAAGAGGATTTAT
CAATGTCAAAAAGCTCCAAGCTTCACAATGAAGACAAACTGGTTAAGAAGGCACTAGAGA
TTGGTGGGAAGATGGCGAAGCTACAAGGTTTTGACCTTCCACAGTCACCACAACCTCTAA
GAGTAAAAGCGATTTACCTATTCTTGGTTGATGCAAAACAGATAACGCCACTACCGGAAA
GCAAGCTAGACGGCGCAAGCATCAAACACCGACTGGCAGTATGGATACACAGTGCATTGC
CAGACAACGACCCTCTAAAGTAGAAAACTTGAATAAGTCACTAATTAACAAGGCGAGCCA
AATGGTTCGCCTTGTTTGATTTTGGCGTTAATAGCCGTTGGGGTTGTCAATCACATAGAC
CCAGCCACCATCCACATAATGCATCACCTCTAATGCTGTTCCTTGAATGTTCTTATCTTG
CAAAGCATCAGATATTTCCCAATCAGAACGTACCATAGCAACGTTGTTGTTAATGTGGAT
AGAAACGCTTTTGGTGAGCATGTCTACATCGCCATTCATGTAGCCTTTCAATACCTGCTT
AATTTCTTCTCTACCTTTGGCTTGATTACCTTCTTTATCTAAAACAAATACTGCGTTCGG
GTGAAAAAGCGTACCTAATCCATCCAAATCTTTCTTTGCAAAATACTGCCCAAATAACGC
ATGTAGCTCTGAGGGTGTTTGTGGTTTTGAATAAAGATCCTCAGCGTGTAAGCCAAGGGA
GAGAAAAGAGATAAACAGTAAAACGTAACGCATAACTTCATCCTTTTGATATTAGCTTAG
GCCGCAGTTGTGCCTCCGCCTTGTTGTGTTTTCACAATAGATAAGTCGGTTACAATTTAA
AATTAGCTTCCCAAAAGTAACTAGTTACTCCTAGGTAACTATTGGTCTGCTAGGTCGCGT
TTGATTACACTTACTTAGCAAAGAATGAATTGGGAAAGGACGATGCCGACGAAAGTAAAC
CATCGAGTAAAGCCAGATGGCTATTGCAGTGTAGATAAATATTTAACTTTGATATCGACA
AAGTGGACAGCGCACATCGTATGGTTGCTCGGGCAACAAGAAGAGATGCGATTCGGTCAA
ATTCGCAAACAGTTAGCGCTGGTCTCAAGCAAAGTTCTTACTGAGCGCTTGAAGCTGTTA
TCTGAGCATGGATTTGTCTGGCGAAAACAACAAGATACTATTCCAGTGACCGTGAATTAC
GGATTGACCGCAAAAGGTAAAGAGCTTGCTGGCGTCGTAGAACTCATTGTCCAAAAATCT
GATGACTGGGATGCAGAGTAGGCGGTTTATAGAACGCTCCTAGACTCTCAGTATCATTGA
TTTACAAAACAGAATTAAAAGGACTAAAGATAAGCCCCAAGAAGCGCTACAATGCACGCG
TTGCGAGAGTGCAACCAAGATTACTCATTTACAGAAGCCTTGAAGTAACCATACATGTCT
AAAGATTTCGAATTCACTACAGAATACATACTCGACAAACCTTTCTTTGCTGAGTGTTAT
GATCAAACTAGCCAGCCAACGAAGTTCCCGCAAGCGTACCTAAAAGGGATACTGTTTCTT
ATCTTTGGTGTGGTTTTATTGGAGTTTGAATTGCTACCTAACGGTTATGTCGGTTGGTTC
TTTCTAGTATTGAGTGTGATTGAAGCGTGCAGCGTTTACTTCAAAAGAACTTGGTGGCTG
TGGCGTCAAACCATCAGCTCAAGCCGTGGCAGCAAAGTGGTTTTTGATGTGAATGCGGAT
GGCGTGCGCTACAAAAGCGGTAAAGTTGACCGCAGCCTCGCTTGGAATGAAATCGACCAA
TTCGAACAAACCGATTTGGGCTTAATCCTTCACCTTGGTAAACAGCGCCAATACATCAGC
AAATCTTGCTTAAACGAAGACGTCATCGCGTTTATGGTAGAGCAGCACGCGGCATCGAAA
GCGAGCTAACAAATCCCTACTGACAAAAGAGGCGAGCCAAATGGTTCGCCTCTTTTGATC
TTGGTGTTGAACCACCACATTTGGCGTCCTTCGCATGGTCATCCAAGCCGTAATCTCATC
TTTAGTTCCCAAACAAACATCATCATTAAAGGTTGTGAAGAAAATATTGTTAGCTTTTGC
CTAATAATGATTTAGCCATTCATCACCTAGTTCTTGCTCATCTTATCTATATTATTTATT
TCATAGACGCAGAGCGCATGACTCACTAGGAACTCGACATGAAAAACAAAACCCAGCGAA
TCGCGATTGTAACTGGTGCAAACCGTGGTCTTGGTAAAGAAGTCAGTCGTCAATTGGCAG
AGCAAGGCGATTTAGTCATTGTTACGGCTCGCCAGTTGAGCAGCGCACAGCACACAGTAG
AAGAGTTGGGTTTGGACAACTTACTAGCGGCGCAACTTGATATTACTAACCAAGAGAGCG
TTGACCAATTGGTTGAGTTTGTTGAGCAACGTTTTTCTGCTGTCGATGTGTTAATCAACA
ATGCCGCCATTCACTATGACACTTGGCAAAACGTCGTGAACGCAGACCTCAATACCGTTC
AAGAAGCGATGGACACCAATGTTTATGGAGCATGGCGGATGACACAAGCCTTCTTGCCTT
TGCTACAAAACAGCCAACAAGCTCGAATCGTTAACGTCAGCAGTGGTGCGGGTGCGATTA
AAAACCAGACTGGCAGCACTCCTGCATACAGCATGTCGAAGATCGCCCTTAACTCATTGA
CCTTAATGTTGGCTAATCAACTCAAAAGCAGTGGCATTCTGGTTAACGCCGTCTGTCCGG
GTTGGGTCGCGACAGACATGGGCGGAAGCGGTGGTAGACCTGTAGAGCAGGGGGCTAGTG
GCATAACTTGGGCTGCAAATTTGCCAGCAAATGGACCAACTGGTGGTTTCTTCCGAGATG
GTGAAGAAATCGAATTCTAGTCGTTAATGGGTATAAGCTTTAATCAAGGTTACGGCTTCT
CTGACGCATGGAAGCTGATAAAACAAGAAACAATAATAGTGGGTAATATGAAAAAGTTAA
TTGTCATTTTCTCGTTGGCAGCCGTTGCCATCACAACGGCATTTCAAGCGTTTTGCGCAG
ATACCATTCACCTTGCTGCTTACAACGGCAATGAAGCTCAAGTGATTGAATTATTGAAAA
CCAATCCCGATCCGGATGAGAGAGATTCTTACGGTGGCACCGCACTGCATGCCGCGATGT
TCCAAGACAATACGCGAATCGTCGAACTGCTGATTGAAGCAGGCTATGACGTTAACGCTG
TAGGTCCAAGAAATGGTTACACACCACTGCATGATGCGGTATGGGCTAACAACCTGCCCG
CACTAAAAATCTTGGTTGCCAATGGCGGTGACATCACAATTAAAGGGAAAGACGGTAATA
CGCCACTTGAAAAGGCAATCGCTGAAGACAAACCAGAAATCGTGGCTTACTTACAAAGCC
TTAAATAAGGAATAGGTGTCCACAATGCATTATCAAAAGGCGGATTACGACAAATTGATT
CAGCAGTATGCGGAACACAAGTTTACCAAGAATGACATCAAGAGCTTTGTCTACCGCGTT
TTCTCAATGTATGAGCGTGCAACGGTAGGTAAGGTGCGAGTGCCAGCAGAGGCATTTGCC
AATCTCGTTGATGAAAATATCCAAGTCGACTTTCCCGATTACAAAATCCATTCTCGCCAA
GAGTTTATGCAATGGCACCATTGGATACATGACTTATTGCTGTCTGACGATCACGATATC
GAGAGTATTGATGTCTCTTACCTTGGCGAAGGTAAATATGCCGCTGAATTTGATGTTCGA
TGGCGCGGCGATTTTAAGGATGGTTCGTTTACTGATCTCACCGTAGCGCAACGTTGGGTG
ATGTACGAATCAGAACAGTTCGATCACCCAGTGATTGAGAGCTACCTTGCGGTGGTAAAG
AGCAATAACCTGACTAATGATTAGGGGAGGTAGGAAGCAACTCTCTTTATTAGCTTAGGT
TGAGCATCATAAACGTCTCAGTTACCTCATCCCATACAAAAAAGGCGAACCACGCGGTTC
GCCTTTTTCGATCTTGAAGCTTGGTACTTAGTGGGTTACTAAAATTCAGATTCAAAAGCT
GAACCACTACACGCGGCGCTATAGGTGGGTCATTCCAGCGAGCCTAGTCGAGACTAGGAA
TCTATTTACCGCGCGTTAGGTTCTAATAACAGAGCAAATTTGGGAGGAGTTATTGAAATG
ACGTCAAGTAAACGTTTATCAAGAGCTGAATAGAAATTTCTATGCAATCAATTAAATATT
GTTTTTGAAGGTTGAACTCTTTATCTGTATGCTGTGCGGAATCCTGTAACATACTGTTGA
GCAAACTCATTAGTGGGACTTGTCCTAGTGGCCATCGCTCAGGAGCGTGGAGCAGGACTA
GAATCAGGTCTTGATTCACTTGTTTTTTAATTAAAAATCAATGATTTAAACTTTTGAATG
CGAAGTGGGAATTCTAACTCTAATGGTTGCAAACTTAGGTGATTAGTCTCTACGGTTAAA
TGTGATCCACAATTAAAGGGAGCATAGTAGCATCGTTTGATATCAATCAGTTTAATATTA
GGGTGTTAATGATAGTTTGCGCGTTAATATTTACGGTTGGCTTTTTTATAGGTTGGATGA
CAAAGGAACCTAAGGTGGAATTAGCTCAAAGGTGAACTCTAAATTGTAATCGGCTGTTAA
GGTTAAATCTCTCTGCTTTTCAGGCGGTTATGCCGGCAGTTCTCTTATTAATTATACGCC
TGTATTGGTTACATAATCCGACCGATTCTTAACATGTAAGACTTTATTAATGAACATTAC
AACTCTTCAAAATGACCTGGGTGTAGCTGGCAAAGTTACTCTTTCCAAAACCGCGTACTC
AGTTGAAGCATTGCTAAAAGTAGCGTATGACTTCACTGGCGAATTCTACGTATATATTGG
TGAAAACAGTGAGAACTACGAAGTGAACATCGCTTTTGCTGACAACCGTAATCCATCTAC
TGATGATGTGGTTGCCACGTGCGGTCGCTTCATGAATGAAGTTTGTGACCAAGCAGTTCG
CCAGATCGTTCTAAAAGAAACTGGAGCTATTCGTGAAGCTATCGTATCCGCTGCGTTTGC
TGAAGCAGCTAAGGGCATCGATAACAAACCAACTCAAGTACCTGGCGTTAACGACAAGTA
CAAAGATGATCCGTTAAACATCTTGGCTCAAAAAGGTTAGTTATGAGTTTCACACTATCT
TTAACAACTTGCGACATGTCAGCTATCAGCGACGCACGCAAAGCATTTAAAGAGCACACT
AAGGTAGATGTGCAGAAAAACCAAGGCACTGTATCTCTTGATTTCCAAGTGAATCAGGAA
TACGGCCCTGAAGAGAAGCAACAAGTAATTGGTTCTTTTCTTAACTACGTTCTACAAGCT
ACGGCTATTAAAAAGTTAAGTATCGATCATGGCTAAGTTCCTACCATTATCCGAATTCAC
AGATGCGGAAAGTTACCGCTTGATGCCTTTCAAGCTATCACGCTTCTCGGAAGAAGAGCA
CCTTATCAGTAATGACTTTGGTGAATGGATGCTCCTAAGCAACGAAGCGTTACAAGCATT
GGTTAACAACCAACTTGTCCCAACATCAAAGCTTTACCGCGAGCTGAAATCGAAGCACTT
CATTTACAGCGGTGACATAACGCTAGGTATGGAAATCTTGGCATCTAAGCTAAAGACCAA
GAAAGACTTTATTGTTGGTTTCAGCAAACTTCACATCTTCTGTATGACGCTACGTTGTAA
CCATAGCTGTTCGTACTGCCAGGTTAGCCGTAAGACAGAGAATGCGGACAAAGGTTGCTA
CGACATGAGCGATGAAGTTCTCGAACGCTCTATCGACATCATGCTGCAGAGTCCATCTAT
GTCCGTCACTATGGAATTCCAAGGCGGTGAATCTCTACTAGCTTTGAACCAGGTTAAGAA
AGCTGTACTACTGGCGAAAGAAAAGAATGAGCACGTAGGTAAAGAAATCGTATTTGTTAT
CTGCACGAACCTTACGAACGTTACTCACGAAGACCTTGAATTCTTCAAAGAGCATAACGT
AGAAATCTCTACTTCCCTTGATGGTCATGCTGCGCTACACAACCTGAACCGTCCTACGTC
GGGAGGCAATAGCTACGAAAAAGTGATCCGTAGCTTTGATATGGTTCGTGAGATGTATGG
TGAACTTCGCTTGTCTGCACTTATGACGACAACCAAAGAATCACTCAATTACCCGAAAGA
GATTATTGACGAGTACGTTCGTCAAGGCCTACACCAAGTCTTTATCCGTGAACTTAACCC
GTACGGTTTCGCGGAGAAAGCAGCGCGTAAGATCGGCTACACAACAGATGAATTCCTACA
GTTCTACAAGGAAATGTTGGATTATATCATTGAAATAAATAAGAAAGGCATTCCTTTTGA
AGAGTGTTTCGCTGGTCTAATTCTGCGCAAGCTTATGACACCTTGGAGCATTGGATTTGT
TGATCTGCAGAGCCCAACAGGAACCGGCTTCAACGTAACTCTGTACAACTACAACGGTAA
GGTTTACCCAAGCGATGAATCCCGCATGATGGCCGAAACTGGCGATGATACTTTCTGCTT
AGGCAATGTCTTGACAGATAGCTACGAGCAGTTGTTCTTTGGTGAACCAATGCAACTAAT
CGCGTCAGCAGCTTTGAACGAAGCATTGCCGGCTTGTAGCGACTGTGCATACGCACCATT
TTGTGGTTCGGAGCCGGTTCGTCGCCTGCAGACTCAAGGTGATGTGGTTGGCCACCGTCC
AACTGATTCATATTGCTACCGTAACAAAGCTATCATCCAGCACATTATTAACTTGTGGTT
GAATGGTGATGCAGAAACAAAAGCAATCATGTTGCGTTGGATGCGAGGTTAATTGTGGAA
AAGTTCAAAGTAGCGCTGAAGTCGGAGACGACTGGTATTCAGGGCGAACAACTAGGTTTA
GCTGTATGCTCATGGTCTGACGATTATCAGGGCAAAAACGTACTGTACTACTACAAAGGT
GGTGAGCTAGATCAAACGATGTTGGAGAAGGCTTCCCTTATTGTTACCAAACAACCAGTA
GGCGAAGTGAGTTTACCAGTGGTCAAGATTGATTACGATTACTTGGTAGAAGGTTCAGTA
CTGCAGATCGCACCAAGTGGTAAAATCCGCGTGATGTTTAATCCAGAGTCGGGCAACAAT
GCGCTGTTCGTTACTGACGCGTGTAATAACTATTGTGTTATGTGTCCGCAACCACCTAAG
CCGGTCTCAATTGAGCACTGTACTGATTACTTGTTAGAGATTATATCTCTGATTCGTGAA
TGCGATGCACCAGAATCACTTGGTATCACGGGCGGTGAGCCGACAATGATTCGCGAAGGC
TTGATCGAGGTGATTAGCAAAGCATCAGAGAAATTTCCCGAAACAGTTATCCAACTGCTA
TCAAATGGCCGTTTCTTTGCTTACCGCGACTACACGAAAGAGCTGGGCGCTACGACTAAG
AAATTGTTCGTAGGTATCCCGCTGTTCGGCGCAACTTCAGATATCCACGATTACATTGTT
CAAGCCAAAGGTGCATTTGAGCAAACTATCAATGGTATTTATGAATGTAAGCGCCAAGGC
ATCGAAGTAGAATTGCGCGTCGTTCTTCACAAACATACTGTAGAAGAGTTGGACCTATTA
GTTGAGTTTATTCATCGCAACTTACCATTCGTGAACCACGTAGCCCTAATGGGGATGGAG
AACATGGGTTTTGCGAAGATGAACTACAAAGATCTGTGGATCGATCCGGTTGAGTATAAA
GCAAAGCTATCCCATGTGGTTGGGATGCTCACTCTGTTTGGTATGAACGTGTCTGTCTTC
AACCTACCGTTTTGCCTTGTCGAACCATCGATTTGGAATCATTGCCGTCAAAGTATTAGT
GATTTCAAAACTGCGTACCACCCATCTTGTGAGTTGTGCAGTATGAAGTCGGAATGTGCC
GGTTTCTTCTCATCAACAAACGAAAAGTTCTTGTTAACAGATACCATTAATATCGTGCCA
GTGGAGGCATAATGAAACTACCATCTCTGAAGAAAAGTGGTGATAAATCACCTATTCGTA
AAATCAAAACTCTAGTTACCGGCGTTCTAGCAGCTACATTATCTTTCGGCGCAGCAGCAG
CTCCGGCAAGTGCACCAATCAGTGACGCTAGTTCTATCTTATCTACTCTGCAAGTAGAAG
GCCAAGCTCGTGTGATCAACCTAGCTCCAACTGAAGGCGAGAACCTACTAGCGGCACATT
ACAGCCACCGTTCTCACTCCAGCCATAGCTCACACCGTTCACACAGTTCCCATAGCTCGC
ACAGCAGTCACTATTCATACGTGAACTAATCAGTTATATAGAATACTGTTCAAGTTCTAA
AAGAATGATAGGGAATTGTGGCTTAGTTGCTCATACAAAAAAGGCGAACCATTCGGTTCG
CCTTTGTCTATTTAGCTTCTACAAAAATTAATCTTCGTAGTTATCGATGCTTGGGCACGA
ACAGATTAGGTTACGGTCGCCGTATACGTTATCTACGCGGTTTACTGTTGGCCAGTACTT
CCAAGATTTGGTTGCTTTAGAAGGGAAGCAACCAAGTTCACGAGAGTAAGGGCGATCCCA
TTCTTCTTTCGCTAGGTCAACTTGAGTGTGTGGCGCGTTAACAAGCGGGTTGTTATCTAG
CGGCCATTCACCGTTCTTAACCTTCGTCATCTCTTCACGGATTGCGATCATTGCATCACA
GAAGCGGTCTAGCTCTTCTAGGTCTTCCGATTCCGTTGGCTCAACCATTAGCGTGCCTGC
TACAGGGAACGACATGGTTGGTGCGTGGAAACCGTAGTCCATTAGACGCTTCGCGATGTC
TTCTTCGCTGATGCCTGTTTCTTCTTTTAGTGGACGAATGTCGATAATACATTCGTGGGC
TACACGGCCGTTAGAGCCACGGTAAAGAACAGGGTAGTGAGGGCGCAATTGCTCCATCAC
GTAGTTCGCGTTCAGAATCGCTACTTTCGTTGCATCTGTTAGGCCAGCTTCGCCCATCAT
CGCGATGTAAGCCCAAGAGATAGGCAGGATAGACGCGCTACCCATATCCGCTGCGGACAC
TGCGAAGTTTTCGCCGTCTGCACCATTTTCAATGTGACCCGGTAGGAAAGGTGCTAGGTG
CGATTTCACACCGATAGGACCCATACCCGGACCGCCACCACCGTGTGGGATACAGAAGGT
TTTGTGTAGGTTTAGGTGAGAAACGTCTGAGCCGATGAAGCCCGGCGTTGTTAGACCAAC
CTGTGCGTTCATGTTTGCACCGTCTAGGTAAACCTGACCGCCCGCTGCATGAACCATTTC
ACACACTTCTTTCACTTGCTCTTCGTATACGCCGTGCGTTGAAGGGTAAGTGATCATGAT
GCTTGATAGGTTGTCTTTGTGCTTCTCGATTTTCGCTGCTAGGTCAGTGACGTCGATGTT
GCCTTCTTCATCACACTTAACCACAACGACTTTCATTGACACCATAGACGCTGTCGCAGG
GTTGGTACCGTGCGCAGAGCTTGGGATCAAACATACGTTGCGGTGACCTTCGCCACGGCT
TTCGTGGTAGCGTTGAATCGCGATAAGACCTGCGTACTCACCCGATGCACCAGAGTTTGG
TTGCAGTGAGAATGCGTCGTAACCTGTGATTTCACATAGCTTCTCTTTCAGGTCTTTTGC
TAGTGCTGCGTAACCGGCTGCTTGTTCTGCTGGTGCGAACGGGTGGATCGAACCAAACTC
AGGCCAAGTTACTGGGATCATCTCTGCTGCTGCGTTCAGCTTCATCGTACAGCTGCCCAG
TGGGATCATGCCGTGCGTTAGCGAGAAGTCTTTGTTCTCTAGCTGTTTTAGGTAACGCAT
CATCTGTGTTTCGCTGTGGTGCGTGTTAAACACTGGGTGCGTTAGGTATTCCGTTGTGCG
GCGCAGTGCTTCTGGAATCGCTGCAAACTCGTTGTCAGCAATTTCCGTTGATAGTGCTGC
CACTTCTTCTTTCACACCGAATACTGCAAATAGCGCTTCTACGTCTGCCACTGTTGTGGT
TTCGTCGAAGCTTACACCTAGCTGAGTACCCAACTTACGTAGGTTGATGTCTGCTGCTAG
TGCTTTCGCGTATAGGTCTTCAGTTTGTGCACCAGTATTGATGGTGATGGTGTCGAAGAA
GCTGTTGTGAGCAAGCTCGAAGCCGCCTTTCGTTAGGCCAGCAGCTAGGATAGCTGTCAT
GTGGTGCGTACGACGAGCAATCGTGCGTAGACCTTCTGCGCCGTGGTAAACCGCGTAGAA
AGACGCCATGTTCGCTAGTAGAGCTTGAGCGGTACAGATGTTTGATGTCGCTTTTTCACG
ACGGATGTGCTGCTCACGCGTTTGCATTGCCATGCGCAGTGCTTGGTTGCCGTTGGTATC
GATAGAAACACCGATAACACGACCTGGCATAGTACGCTTGTGCTTGTCACGTGTTGCCAT
GAAGGCTGCGTGTGGACCGCCGTAACCCATAGGTACGCCGAAACGTTGTGCTGAGCCGAT
TGCAACGTCTGCGCCCATTTCACCTGCAGGTTTCAGTAGGGCAGAAGCCAATAGGTCAGT
CGCTACGGTTACTAGCGTTTTGTTCGCTTGCGCTTTTGCGATGATGTCCGTTAGGTCACG
AACTTCACCTGTTGTGCCTGGGTATTGAACTAGCGCGCCGAATACGTCTTGCTCTGGTAG
TGATTCTAGAGAACCAACTAATACTTCAAAGCCGATGAATTTCGCACGAGTTTTTACCAC
TTCGATGGTTTGTGGGTGAACATCGTCGGCAACGAAGAATACGTTACTCTTGCTCTTACC
CGCACGCTTACAAAGTGTCATCGCTTCTGCGGCTGCCGTTGCTTCATCGAGCAATGACGC
GTTCGCGATTTCCATACCAGTAAGATCCATCACCATTTGTTGGTAGTTTAGAAGTGCTTC
TAGACGACCTTGTGAGATCTCTGGTTGGTAAGGGGTGTAAGCGGTGTACCAGCCCGGGTT
TTCCATCACGTTACGTAGGATTACGTTTGGCGTGAAGGTGTTGTAGTAACCCTGACCAAT
GAATGTACGTTTAACTTGGTTCTGATCGGCGAACTCACGCATTGCTGCCAGCATGTCTGC
TTCGCTTTTCGCTTCTGCCAAGCTCATTGGCTGCTCTAGGCGAATTTGTGCTGGTACGGT
TTCGTCGATAAGCGAATCTAGGCTAACTGCGTTGATCGCTTCCAACATTTTCTGTTGGTC
AGATTTGTTTGGTCCATTGTGGCGAGCAACGAACTCGTTTTGTGTGCTGAGGCTTTGAAG
TAATTCAGTCATTGTCCTTTACCTACTCCTTGGCTCGGGTAACGGATTTGCGTTACTGAT
AAATTAAATTATACGTCCGAACCTAGAAAAAAAGCTGTCCACTAATCGTTATGCTAGGGG
ACAGCTTTCGTCTCATCCTAATTACTCTTCTTCGATAGAGCTTAGGTATTCTTCCGCATC
TTTTAAGTCATCCAACTCAGATGGGTTTGAAAGCTTCACTTTCACAATCCAACCACCTTC
GTATGGTTCTTCGTTGATTAGCTCTGGGCTGTCTTCTAGCTCTTCGTTGATTTCAACTAC
TTCGCCTGTGATTGGTGAGTAGATGTCTGAAGCGGCTTTTACTGACTCAACCAAAGAAAA
GCTTTCGCCCGCTTCGACTTCATCTTCCACGTCTGGTAGGTCAACGAAAACTACGTCACC
TAGCATCTCTTGAGCGTGCTCTGAAATACCGATAGTTACTGTGCCGTCACCGTTGTCACG
TACCCACTCGTGGCTATCTGTAAACTTCAGTGTTTTGTCCATTGCTTAATCTCCAAATAA
CTTGTCAGGATAGTTTCTGATTTAATAAATCTTTTATTGGTAAAGAGGGTAACGACTGCA
AAGCTCTTTCACTTGCTTGCGTACGCGTTTTTCTACTTCTGCGTCACCTTCAGGGTTGTT
CACCAAACCGTCCAGTACGTCACCAATCCAATTACCGATGAGTTTGAATTCTTCAGCGCC
AAAGCCGCGGCTTGTACCCGCAGGCGTTCCTAAACGGATGCCCGATGTAATCATAGGCTT
CTCTGTGTCGAATGGGATGCCATTTTTGTTACACGTGATACCTGCACGCTCTAGAGCTTC
TTCTGCTTTGTTACCTTTCAAGCCTTTAGGGCGAAGGTCAACCAACATTAAGTGCGTGTC
TGTACCACCAGTTACGATGTCGCAACCGCGAGTTTGCAATACTTCCGCCAGAACTTTTGC
GTTGTTGATCACTGAATCAATATAAGTTTTGAATTCAGGACCAAGCGCCTCACCGAACGC
CACTGCTTTAGAAGCAATCACGTGCATCAGTGGGCCGCCTTGTAGACCTGGGAATACCGC
TGAGTTGATTTTCTTAATGATGTCTTCGTGGTTGGTCAGAATCATACCGCCACGTGGGCC
ACGCAATGTTTTGTGCGTTGTCGTCGTAACAACGTGTGCGTGAGGAAGCGGGCTTGGGTG
CGCGCCTGTTGCGATAAGACCGGCAATGTGTGCCATGTCGACCATAAGAATCGCGTTTAC
TTCATCTGCGATTTCACGGAATTTTGCAAAGTCGATAGTACGTGGAATAGCACTACCACC
TGCGATGATCATTTTAGGTTGGTGCTCAAGTGCCAATTGGCGTACGTCTTCGTAGTTGAT
TTCTAGTGTTTCGCGGTCAACGCCGTATTGAACAGCATTAAACCATTTACCAGAAAGTGC
AGGGCGTGCACCGTGCGTTAAGTGGCCACCTGCGTCTAGAGACATACCAAGAATGGTGTC
GCCAGGTTGAAGCAGTGCCAGTTTTACTGCGCCGTTTGCTTGTGCACCTGAGTGTGGTTG
AACGTTTGCGTATTCACAATTGAAAAGTTTTTTCGCGCGTTCGATAGCAATGGCTTCCAC
TGTATCTACGTGCTCACAACCACCATAGTAACGGCGACCTGGGTAACCTTCAGCGTATTT
GTTTGTTAGGCATGTGCCTTGAGCTTGCATTACCGCTTTAGAAACGATGTTCTCAGAAGC
GATAAGTTCGATTTGTTCGTTTTGGCGAGCGAATTCTGCCTGAATTCCAGCAAAGACAGC
GTCATCTGTCGCAGAGAGGTTGGTAGAGAAAAAGTTTTCCAAGCTGTGGTTAGGGTAACT
CTTGTTCATGGTAGTTGACCTTCCAAATCTGAAAATGAACCCGCAGTAGAAATAGTTGTT
TGATTGCGATGGTGGCTCATTTGTCCTCAAAACAGCTGAACTGCATAGCAGAACAGAGTG
AACTTTCGGCCCGAATAAGTGGGCAAAACTCCGTCGGATTGTGGTTTCTCTTGTCCAATC
TCTTACGGAAATGTGCATCTCTACATCTAACAAGTTGGTAACATAGCGCTTGCGGCACGA
ACAATCAACCAAAAATTTCCTATAGGAAACGAGATTTCTGGTTTTGTTAACAAGAGCACG
CTTTAATTAACTCGGTGGACTTTTATCCACTATAGGCTTCATGCACAATGCTAATAGGAA
GGAATAAAGGATATTTACAGAGGGATTTATGGCAGAAAGTATTTACGATGAATACCCGTC
AATGACGTTGGCGAAAGAGCAGCAAGACCAAAATATTGAACCGCTTAAGCTCGGTCAGCG
CATTAAAGATATCCGCTCTAAACTTGGTATTACATTAGAAGAGGCGAGCCAACGAACTGG
CCTTGCGCGTTCTACGCTAAGTAAGATCGAGAATGAACAGATTTCTCCAACGTTCCAAGC
GATGCAAAAATTAGCGCATGGGTTACAAATTGATATGCCGCAACTGTTTGAACCGCCAAG
AAAAAAGGTCGCGACAGGGCGCAGGGATGTAACCAAGAAAAAAGAGGGTAAACCACACCC
AACCCAAACCTACGAACACGAGCTGTTGGCGACTCAACTTTCCAATAAGAAAATGATGCC
TTTTAAGAGCCAAATTCGTGCCCGTAGTTTTGACGAATACAAAGACTGGGTTCGTCATGA
TGGCGAAGAGTTTTTACTCATCTTATCAGGTGAGGTGATGTTTTATTCTGAGTTCTATGA
GCCTGTTGTATTAAGCGAAGGCGACAGTGTGTATTACGATGCGAACATGGGTCATATGTT
GACCAGTGTGAGTGAGGAAGACGCGCACATTTTGTGGGTGACTGCCAAATAGTGATAAAT
AGTTGTAAATTTCCTATAGTGAAAGCAAACGTTTGCTATCGGTTTTGAATGCGTTATGAT
GGCGCTCTGTTGATGATATCTCACTCAACAGAGCGCCTTTTTTGTGCGTTTTGTTGTGAT
TAAAATGTTAAAAGTCACACTTTTGAAAGTTGACCGATGTCTTGTTCGTGCAAAATTGAA
TCAAGCGTGTTTATTATTGGAAACATTATTCGATGCGAATGCCGACAGCATTCTCGGGTC
TATCTAAATGGAGACGAAAATGACTCAAGAACTTCTGAAAACACCACTGCATGCACTTCA
TGTTGAAGTAGGCGCAAAGATGGTCCCGTTCGCGGGTTACGACATGCCAGTTCAATACCC
ACTAGGCGTAAAGAAAGAACACTTACACACTCGTGATGCAGCAGGTCTGTTCGATGTTTC
TCACATGGGTCAACTTCGTTTGATTGGTGATGGCGCAGCAGCGTTCTTAGAGACACTGGT
TCCGGTTGATATTGTTGACCTAGGTGCGGGCAAGCAGCGTTATGCTTTCTTTACTAATGA
GCAGGGCGGCATTATGGACGACTTGATGGTGGCTAACCTTGGCGATCACCTGTTTGTTGT
TGTGAACGCAGCATGTAAAGAGCAAGACATTGCACACCTTCAGGCGCATCTTCCTTCTGG
CATTGAGCTAGAGATTATTGATGATCGCGCACTGCTTGCGATTCAAGGTCCTAAAGCGGC
AGAGGTATTAGCGCGTTTCGCACCAGAAGTAGCAGAGATGCTGTTTATGGATGTTCGCAA
AGTAGAACTATTAGGCGTTGAGTGCATTGTTTCTCGTAGTGGTTACACAGGCGAAGACGG
TTACGAAATCTCTGTTCCTGCGGACAAAGCAGAAGAGCTAGCTCGTAAACTCACAGGTGA
AGAAGAAGTAGAGTGGATTGGCCTTGGTGCTCGTGACTCTCTTCGTCTTGAATGTGGTCT
GTGTCTGTACGGTCATGACCTAGACACAACAACAACGCCGGTTGAAGCAAGCCTACTATG
GGGCATCCAAAAAGTACGTCGCGCTGATGGCGAGCGTGCAGGTGGCTTCCCAGGTGCTGA
CATCATTCTTAAGCAGATCGAAACGAAAGACGTTGCACGTAAGCGTATTGGCTTGGTTGG
TCAAACTAAAGCGCCGGTTCGTGAAGGTGCTGAGCTGTTCGATGCAGACGGTAACAAGAT
TGGCGTGGTAACCAGTGGTACAGCAGGCCCTAACGCAGGTAAGCCAGTATCAATGGGTTA
CGTACGCGCAGATCTAGCGGCTATCGGTACAGAGCTGTTTGCAGAAGTACGTGGCAAGAT
GCTACCAATGACGGTAGAAAAAATGCCGTTCGTACCACAACGCTACTACCGTGGTTAATT
AAAGCTCGTCATTCCAGCGAGCCAAAGCGAGACTAGGAATCTACCTCCCACGCGCTGTAT
AGCTACAGTGTCGCGGTTAGGAATAAGCAACTATGAAGTAGGTTCCATTCCGTTTCCTCT
CTGAAATGATAAGCACAAACAAAAATGCCGAGCACATTGCTCGGCATTTTTTATGTTCTT
TTGAAAGCTCAACTTATGCGGTGAGCTCCTCGATAGGGCAACACATTTCAATCACAACTT
CACTCAGTTTACTTGGGTGAATCATGTCTTCTTTGTTCACGCTAAACTGACTTGCCATGA
TGGTGTTGAACAATTCCCAGTGGTTGATCAGCATTTTCTCGCGATTGTCTGCATCTTCTG
GCCACGTCTCTTGCATCATAGGCGCTAGGCTAATCGCACCATGTGCAAATACCAGCATCT
GCCACTTTGATTCCCATTGATCAATACGATGCTCTGGGTATTCCACGTTGTAGTCAGCAA
ATAGGTCGGTAAAGATTGCCGCGAACTCATCTTTGGATCTTAAGAAGTATTGCAGCAATG
CATCGTCGCCTTGGCGAATCGCATCGGCAATCATTTGAACTGGGTGCGGGTTAACGAGTG
CAAACGCCAGCATTCTTACCATGAACAGGTAGATTTTTTGATTCGATGGCGTATTCGCTG
GCATTTCGCTTACCAACTGCGCCATGTAGCTTTGCATGAATTCGTCCATGCCATCGCTGA
CGGCTTGCCAGATCTTCTCTTTGCTACCGAAGTGGTGGCGAATCAAACTATGGGACACAC
CAGCCTTCTCACTGATGTTTCGAAGCGAGACACGTTCGTACCCTAACTCACAGAACATAT
CTGCCGCGACTCTTAGAATCAGGCACTTAGTTTGCTCAGCGGCTTCAGCACTTCTACGGC
CTTGCTTTCTTTCTGTCATAGTTCGAATTTTCCCGAATATTAATCAACGCGCCTATTTTT
ACCAGAAACCGGACAGTTTGCCTAATTATTTTATTATCCACGTGGAAAATATGTTGATCA
TTTTTTTGTTATACATATACTGCACACCTGTGTAGTAAATATAAAGTCGATGGAGAAAGC
CAGTGCGAAAACAATACTTAAAGCGCACATTTGTCGGAGCAGCGGTGGCATTGAGTCTCG
CCACGATGCTGACAGGGTGTAACAAAGCCGTATCAGAACCGTCTGAGCCATTAATCAAAC
CTGTAAAATTACTTGCTGTTAATGATCTGACTGTTGCCGATTCCGATGCATTCCTTGCAC
GAATAGATGCAACGTACAGAGCCCAACTTTCATTTCAGGTAGGTGGCGAAATTGAGAAGT
TGATCGTGAGAATGGGTGAAGAGGTGAAGCAGGGCGATGTACTTGCAACGCTAGACCCAA
AAGACTTGCAGTTAGCTCTTGATGCATCACAAGCGCAGTACGCATTAGCGAAAACCCAAT
GGGAACGCTCGAAAAGCTTGTACAACAAGAAGCTGATCAGTACAGACAGTTACGACCAAC
AAGAAACGCAATACAAAGCGGCACTGGCAAACCTAGAGCAAGCGAAAACCGATTTGAGCT
ACACAGAGATTCACGCGCCGTTTGATGGTGTGGTGTCTTATACCTACGTGAAGCCATACC
AAGTGGTTGCTGCTAAGCAAGAAATACTAAACCTAATCGACAACACCACTTTGGATGTGT
CGTTTACTTTGCCTGTGACTTACGCCGAAGCGGTGTCGTTGAACTCACTTAAAGACGCAG
AGATGTGGGTGACGATGGACAGCGAACCAAACAACCGCATCCAAGGCAAATTCAAAGAAA
TCTCTACCCAACCCAATGCCGATACCAACAGCTACGAAGCGATCGTGACCATTACTCGTC
CTTCTGATCGTAACTTGCTAACGGGAATGACAGGCCAAGTACACATTGCGAAGCAAAACG
TATCGAACGCGATGATGCTGCCAAATGCGGCTTGGGTGTCGAAAGATGCCGCTCATGGTG
AAGTTTGGGTAATGGACAGCGATACACAGCAAGTAAATAAAGTGACCTTGTCACTGAATG
CAAACGGCGCTGTGGAGTCGGGTCTAGACAAGAATGATTACGTTGTTATTGCAGGTGTTG
AACGCCTAGTAGAAGGCCAAGTAGTGAAAGCTTGGGTTCGTGAGGAAGGTATCTAATGAA
ACGTTCATTATTCACAGTATCGGCTATCGCACTGGCGGTACTCACCGGTTGTAACAGCAC
AGACGAAGTGACCGCAGAGCAGCCTTTGTATGTCTCTACGGTTGCTGTTGATGTTCCAGT
AAAAAGCCAATACCGCACATTCAAAGGCCAAGTCGTGCCTGCGGAACAAACGCCAATTGC
ATTCCGTCGCGCAGGCGAAGTTCAGCATGTGTTAGTTAAAGCGGGTGACACGGTTAAAGA
AGGCCAGATGATCGCCAAACTAGACGACAGCAAAGAGAAGCAAGCAGTAAACGATGCAGA
AGCACAATACACGCTTGCGATTCGTCAGCTTAAACGTGGTGAAGAGCTGCATAACCGCCA
AATGATTTCAAAAGCGGAATTGGATGAGCTAACAGCAAACAAAGAACTGGCGGAAGCGAA
CTTCTACAACGCAACTAACCAACTGAACTACACGCGTTTGTTTGCCCCGTTTGCGGGTAA
GGTTTCTGATGTATTCAAAGAGCGATTTGAGCGTGTTGCGATTGGTGAGCCGGTTTTAAA
CCTTTATCAAAGCGACAAAGTGTACGTTCGTATCGAACTGTCAGACAACGTGCTTGCGAT
GGTAAACCCAAATACACAAAGCATGAGCTATCAACCCCAAGCAACGTTCTCGGGTGACGC
GAAATCTTATGCGTTGGATTACTTGGAGCACACCAGTGAGCCAAATGCTCAAACGCAAAC
CTACCAAATGTATTTAACCATGCCCCAACCTGAGGAAGAGATTCTGCCGGGTACCAGCGT
AAGCGTTGCAGTAGACATGGTGGCAGCGGGCATTACTTCTATTGATGGCTACAACATCCC
AATGACTGCGTTGCAAGCGGGCAATCAAGATGGTGAGTTTTTCGTTTGGAAATTGAATGG
TGACGCTGTCACTAAAGTGGAAGTGACCATCGACCAAGTTAATGGCGAAGGTGCGATTGT
GTCATCAGGTGTTGCTCAAGGCGATGTATTAGTGAATTCCAGCTTACGCAAACTTCGCGA
AGGTAAGCATGTGGATGTGGTGGAGAAACAACAATAATGAGCATTGCTGAATACTCAATT
AAGAACAAAGTCATCAGCTGGCTGTTCATCGTTATTTTAGCGATCGGCGGTGTGACGTCG
TTCCTAGAACTTGGTCGATTGGAAGATCCGGCATTTACCATCAAAGATGCGATGGTGATT
GCGACTTATCCTGGTGCGACTTCTAAAGAAGTAGAAGAAGAGCTGACGTATCCGCTTGAG
AAAGAGATTCGTAAGCTGCCTTATATCGATAAGATCACCTCGACGTCCTCAAGTGGTATG
TCACAGATTATGGTGAGCATGAAGATGGATTACGGTCCGGACGAATTGCCGCAAATCTGG
GATGAAATGCGCCGTAAAATCAACGATCTGCAACCAACTTTGCCGCAAGGCGTTCAATCT
CTGCAAATCATTGATGACTTTGGTGACGTGTACGGTGTAATGCTTATGCTAACGGGTGAT
GACTACGATTACGTAGAACTGAAACGTTACGCAGACCAACTTACGCGTGAACTCGAACTG
ATCGATGGTGTGGGTAAAGTTGACATCGCTGGCGACCAACAAGAGATGCTGTTTGTTGAG
ATTTCATTGGATCGCTTGGCGGCTCTGAACCTCGACATGAATGTAATTTCTGGCTTGCTG
AACCAACAGAACAACGTGGTTTCTGCAGGTGAGGTGATGGTAAACGGCGAGAGCCTCATC
ATTCGCCCAAGCGGTACTTTAAACACCGTAGAAGCACTAGAAAACCTGATTATTCATGGT
CGCGATACGGGTAACCTGATTCGCTTGAAAGACGTTGCAACCATCAGCCGTGGCATTCAA
GAAAAGCCGGGTAATGTGCTGCTATACAACGGTAAGAAAGCAATCAACATTGGTATTTCG
TTTGCGTCTGGCGTAAACGTAGTAGAAGTCGGTCAACGTATTGAAGCAGAACTAGCAAGC
CTTGAGACCATCAAGCCTGCTGGCATCGATATGAACTATTTCTACAACCAGTCACAAGAA
GTGGATGACTCGGTAAAAGCGTTTGTTATTAGCTTGGCAGAAGCGGTTGCGATCGTAATT
ATCGTACTGTTGTTCACCATGGGGCTGCGTAGTGGTTTGATCATTGGTTTGGTTCTGTTG
TTGACGGTATTCGGTACCTTCATCTTGATGAACTACAACAACATTGAGCTACACCGTATC
TCACTTGGTGCACTGATCATTGCACTCGGTATGCTAGTGGATAACGCCATCGTGGTGGTC
GAGGGGATATTGGTTGGTCTTAAGAAAGGGCGAACCAAGGTTCAAGCTGCAACAGATATC
GTAAAACAAACTCAGTGGCCGCTGCTTGGTGCGACAGTCATTGCTATTACCGCGTTTGCA
CCTATCGGTCTGTCACAAGATGCGACTGGTGAGTTCATGGGCTCTCTGTTCTGGGTTCTG
TGTTTCTCGTTATTCTTGAGCTGGATTACGGCGATTACGCTAACGCCATTCCTAGCCGAT
CTTCTATTGAAAGAAGAAGACAAGAACGCAGATGCAGAAGACGAAGATCCATACAAAGGT
TGGTTGTTCGTCGCGTTTGGTTCGTCTCTTAAACTTGCACTTCGTTTCCGTTGGTTAACG
GTAGCAGGCATGGTGGCGCTGTTAGTTGGTGCTGTGGTTGCGTTTGGTAGTGTGAAGCAA
CAGTTCTTCCCGCCGTCAAACACGCCGATGTTCTACGTTGATATGTGGATGCCAGAAGGC
ACTGACATTCGTGAGACCATCAAGAAAGCAGAAGAAGTTGAAAGCTACATCCGTACTCAA
GACAACATTGATTTTGTTTCAGCGTCGATTGGTCAAGGTTTGCAGCGTTTCGCTCTCACT
TACCAACCAGAGAAGAGTTACGAAGCCTACGCGCAGTTCCAAGTTCGTACTACGGACCGT
GAGAACATGTTTGAGTTACTTCATAAGCTGGACGACAACCTAGCGAAGACGTTCGACAAG
CCAACGTTCCAGTTCAAGTTGATGGAATTTGGCCCGTCACCAGCGTCTAAGATTGAAGCG
CGTATTACTGGCCCTGATCCACAAGTGCTACGTGAGCTTGCGGTACAAGTCGAAGATATT
CTTCATACTGACCCGGGGGCTCGTAACATCCGTCACGACTGGCGTGAGCGCACTAAAGAG
CTAGTACCTGTATTCAACGAATCTAAAGCACGTCGCTTGGGCATCTCGAAAGAAGATCTT
TCAAGCACACTGCAAATGGCATTTGGTGGTAGCACACTTGGCTTCCTTCGTGATGGTACG
CACATTCTGCCTATCATGACGCGTTTGCCAGAAGCAGAGCGTGTGGATTTTGAATCACTA
CAAAACGTGAACATCTGGAGTCCATCGCTACAAAGTTATATTCCAGTTGATCAAGTGATT
GATGGTGTAAAACTGGATTGGGATGAGCCATTGATTCAACGTCGTGACCGTAAACGTACT
CTAACGGTACTGGCTGACCACGATGTATTGAGTGATGACACTGCAGCAAGTTTATTTGCT
CGTGTTCAACCAAAAGTGATGGCACTGCATATCCCAGAAGGTTACGAAATCACATGGGGT
GGTGAGTACGAATCATCGAAAGATGCACAAGAAGGTCTATTTGGCTCATTACCAATGGGT
TACTTGTTGATGTTCATCATTACGATGCTGCTGTTTAACTCATTGAAGAAGCCATTGGTT
ATTTGGTTCACGGTACCGCTGTCTATCATCGGTGTGGCATTTGGTCTTCTGACGACAAAC
ATGCCATTTAGCTTTACCGCGTTCCTTGGTCTATTGAGCTTGAGCGGTATGATTCTGAAA
AACGGTATCGTACTTCTTGACCAGATTAACCTAGAGCTGGCATCAGGTAAGGATCCTTAC
TTAGCGATTGTCGACAGTGCGATTAGCCGCGTTCGACCAGTAAGTATGGCGGCGCTGACC
ACCATCCTAGGTATGATTCCATTGGTGTTTGATGCGTTCTTCGGCTCAATGGCAATTACG
ATTATGGCAGGCCTTGGTTTTGCTACAGTTTTGACTCTGATTGTTGTACCAGTCATGTTT
GCAATTCTGTTTAAGATCAAACCAACCACTGCATAAGGGACTTCCTGGCTTTATTTATTG
TCAGATTCCTGCCAAGCCCTGAGGGTATTCCTCAGGGCTTTTTTGATCTGAGAGAATTGA
GATACGAGATGCGAGAAGGAGAAAATAATGGAGGCGAGAATCTAGACGCGGGGAGAAGAT
GAGGGTGAAAAGAAGGGCGGGTGGTTTCGTGTACACCTAACTGATTTTTATGATTTTCTT
ACAAGCGATTGATTAATCATGCGTATACTAAGAACACATCATCATTAAAAGAGCGAACGC
AAATGAACAATCGCGGATTACACGGACTCTTCCTATTAGGTTCTCTAACGCTTATTGGCT
GTTCTACGACAGACGGCGTTTCTTCAAATACCACGGAAGCGCAAGCGCCTGTGGAAGTGA
AAAGTGCCGATGCGGCAACAATCGCAACTTGGATTGACCAAAGCATTCTGAACCCAGAAG
GGCTTTCTTTAGCAAACGACAAGATCAACTACCAAGTGGGTTCTGCTGACTTAAACAGTG
ACGGTATGGCAGAACACTTTGTGTTGTTCCAAGATCGTTACTTCTGCGGAAGTGGTGGCT
GTACTGGGTACATATTCGATAACAGCGGCAAAGTGCTTAGCCGCATGTCAGTAACCAGAA
CGCCGATTGCTCTTATAGACAGCTACAGCAACGGTTGGCAAGATTTTGTTGTGTGGAGCA
ATGGCGCATACCGTCAAATGAGCTTTAATGGTGACTCTTACCCAAGTAACCCATCTGTCG
AGCCAAAATACGACCACAACACCCAAGTGCAAACAGCAATCGCGTACGTGATGGCAACCG
AGCTTTACCAACAAGACGGTTACGACATTCTGCCTGTCGATGATAAAGAGATCTGGACGC
CAGCGAACGTTTATCACTTTACCTTTAAGCATCATGGAGACCCGCACAGCGTGTATAATG
CAACGGTGAACTTGAGCAGCGGCGACGTGGATATCGAATCTGAACCAATGCAATAAATTG
TCGGTTTAAACACTGCCAACTTAAACAAGAAAAGGGCGAACACTTATCATAAGAGTTCGC
CCTTTGTGGTTTCTATGTGTTTGCTTTTATTTCTATTGTTTTTAGGGCTTAGGCTGCTTT
AGAACCTAGCCAGTTTAGAACTTATAGGTAGCACCCGCATAGAAAGAGCCAATCTGTACG
TCAGTATCGAGACTCGAACCTTTCGGTTTTACGGTGAAATGGTCCATCTCATACGCCGCG
CGAAAGGTGATGTTTTCTAATTGAATTGGCGTGTATTCCAGACCTGCACCGATACGTAGG
GATAAATCGTCTTCATTGTCTGTCGTCGGAATATCAACAGACATGTAACCCAAACCAAAG
GTTGCAAAAGGGCGCAGGCCATTATTGAACGAGTAACCAATATTTGCCGCTACCGAGACG
TTGCTCGCGCCTAAATCATAAGACGTATCTACGATCTTAAAATCACCATAATTGGTGTAC
TGCGCTTCAACCGCAACGATACGATTGAACTGATAACCACCAATGATTTTGAACGCGGTA
CCGTTGTCATCCACTTTTGTAAACGGGTTATCGTCACTAAACGTGTTGTTACCCACACCG
CCTCCAAGATAAAAACCTGAGACATCTTGTGAACCATTTGCTTGAGCACAAACGCTAAAA
AGAGCGGATAAAAGGATGATTGTGTTTTTCATAGTTACCTCTGTATGACTGTCTGTCTTG
TTATATTTAAAACGGTGTTCATTATCTAAATGAGGCGCTGAAAAACTAAACAAAAAGCAA
ACAAAAACCAAATAATTCCGATTGATTTAGTCACTTAGGTAATTGTGTGTTTTTTGTGTG
ATTGGAAGGTATGCATAACAAGAAATCGATGTTTGAATCCTTGATTACGTCCAAACTGGA
CGCTTTATGCTGGTGTGATGAGGCTGATTTGGTTTTTCGAATGGTTTGAGAAACCTAACC
TATAATTCAAGGAGTTGAGAAAGTAGTGAGCCTGTATGCATAGAATCTATTTCGCCAATT
TAATCCTCGATCCGACGACAAGAAAACTGTCCAATTCAGACGGCGATGATGTTCCCCTAA
GACCGCTGCCATACCAAGTATTGAACTTGCTGATAGAAAAGCAGGGCGTGCATGTGACTC
GTGAGGCGTTGTTCGAAACCTGTTGGGATGGCTCAGTCGTGACCGATCAAGCTTTGACCA
ATGTGATTTCCGGTTTAAGAAAGAAACTGGCTCAGTTGAACGCAGAAGGCGTACAGATTA
AAACGGTAAGTAAAATTGGTTATTTACTGGAAGTTGATGCGGATGTGAAACCCATCAAAC
AGATAGTTGAGATACCGGAACTCCAAACGCTCGAAATTGATGATGTTGAACCTCAAGTCA
AAGCAGCGTCCAAACAAGAATCTGAATCGCGAGACAAGGCATTTAGCGTAACTCCGATAC
TGATGACGGCTTTCCTGCTTTTCGCGATTGTCTCTGTGCTTTATTTTCGTCCGTTTGTGC
CACATCCTGATTTTCTTGATGATTCGGATTACCAACACTTTTCTGTGTCTGAAACGGACT
TCTACTTTTACGATCAAAATCATGACGAGTTAGATCTTTCGGCTTTGGCAAAGAGCCTCA
ATGATGAAGTATTTCCGGTTTGTCCGGCCATCGTGTATTTGCGCGTGTCTGAATCGGCTT
ATCAAGAAGGAGCGCATATTCTGCGTGCGTTCGCTTTCGCTAAAAACAGCAACAAGAACG
TTAACTACATTAAGTTTTCTCTCGATATCGACACCTTGAAAGAAACGGTCTTAGAGAGCA
TGAGCAGGGCGGATGCAATATGCAAATAAGTAAACTTCTTGTACTCAATATTGCATTGGC
AATTAGCCTAGTGGGCGTGGTTGTTCACCAAAAGTATTTCCAATCCGATGAAATTACTGG
TTCGCGCTGGGCGTGTGCAACGTTTGAAGAAGACTTTATTACCAGAGGTTACCGACGTTA
TGAAAACATTAGTGACCGTTCTGTCGTGGTGTTTAGCTCGGATAGCGACATGTACATGTT
CCAGAAAGGATCCTTGCTAACGAAAAAGGGCGAAAGCAAAGAATATGAACTGGTTTACAA
TGGTAAGTATCAAGTAGATGGACATGCGCTGACGGTGGATTATCAGAAAGTCAGCTGGAA
TGAACAGCCAACGGAGAGTGAGGTTTTTGTAAGAGACATGAACTCATACGTGGGCACAAA
AACGGACTTCATCTACAAAGTGGAAGATGAACAACTGTTCTTTTTCAATCAGAGCGAAAC
AGAAGAGAGTAACTTTATCTGCTATCGGATTTAGCGCCCGTTAGATTCCGCTTATAGCTC
AATAAAAAACACCTCCCAATGCCGAGGCTAGAGGGAGGTGTCGAATGCCAAATCGAGGGA
GGCATTGTTAATCGTTGCTTAGAACCATCTAAGCGAATTAGTCACGATTAAGCAGCTGCT
TCTTGTTTCGCTTCTGCTTTGTTCTTTAGGAACGCGTAAGTGAAACCTGTTACCGCTGTA
CCTGCTGCGATTGCTACCAAGTACATTAGCACTGGTGAGATTGCGTTAGGGATAAGCAGT
ACGAACAAACCACCGTGTGGTGCCATCAGTTTTGCACCGAACAGCATTGATAGAGCACCT
GTTAGTGCGCCACCCGCCATACATGATGGGATTACACGCATTGGATCTTTCGCTGCGAAT
GGGATTGCACCTTCAGAGATGAAGCACAGACCAAGAACGAATGATGCTTTACCTGCTTCA
CGCTCGCTTTGCTCGAACTTGTTCTTAGCAATGAACGTCGCAAGACCCATACCTAGTGCC
GGTGTCATACCTGCTGCCATGATTGCAGCCATTGGCGCGTAAGTTTGTGAAGCCAATAGA
CCTACACCGAATGCGTAAGCGGCTTTGTTTACTGGACCACCTAGGTCGAAACACATCATC
GCGCCAAGAATAATACCTAGTAGAACCGCGCTGTCTGAACCCATGTTGTTTAGGAAATCA
GTTAGGCCGCTCATGATGCCAGATACTGGACCGCCCACGATGTAAATCATCACGAGACCC
GTGAACAATGTCGCCACGAACGGGATGATAAGGATCGGTTTAAGTGCTTCCATTGATTGT
GGAAGTTTTACTTTGTCGGCAAGGAACTTAGCAGCGTAACCTGCGATGAAACCTGCTGCG
ATACCACCAAGGAAACCTGCACCAGTTGAGCTTGCTAGCATACCGCCAACGAGACCAGGA
GCCAGACCCGGACGGTCAGCAATTGAGAAAGCGATGTAACCAGCAAGAACTGGGATCATC
AATGCGAATGCAGAGCCACCACCGATGTTCATTAGCGCTGCTGCTAGCGTGCCTTCTTCT
TTAAACGCTTCGATACCAAATACGAAGGATAGGGCGATGATCAAACCACCGGCAACCACA
ACTGGAAGCATGTGAGATACACCTGTCATTAGGTGTTTGTACGCGCCTTTCTTCTCTTCT
GTCGCTGATGATGCGCTAGAGGAACCAGAGTGTTGGTATACGCTTGCTTGTTCAAACGCT
TTGTCCATTTCTTCCGCTGTTTTCTTCAGAGCTGGACCTGTTTTAGTGCGGTACATCTTC
TTGCCGTTAAAGCGGTCAAGAGGTACTTCGATGTCTGCTGCGATGATGACCAAATCTGCG
TCTGCGATTTCTTGGTCAGTCAGTTGGTTTTTCGCACCTACTGAGCCACGTGTTTCCACT
TTGATTTGGTGACCACGACGTTTGCCTTCTTCCTCTAGTGCTTCTGCTGCCATGAAGGTG
TGTGCCACGCCGGTTGGACATGCAGTGATAGCAACAATCTTCTTAGTTGCAGAGGCGCTT
TCTGCTGGTGCTGCTACTTGTGCCGCAACTGTGGTTGCTTGCTCTAGCGTTGCTGCACTT
TCAACCGCAGTTTGTAAGAAAGCGGATGCGTCTTTCGCTACGGTGCTGATATCTGCTTGG
TAGACTTTTTTACCTACGAAACGAGAAGTATCAACTGGAGTGTTAGCCGCAATTACGATC
GCTTCTGCTTGTTCAATGTCAGCGTCTGTCAGTAGCGTTGGTTCAACCACGCTTGATTGG
CATTCAATCTTTGCGTTCCAACCCAGCTTCGCCGCTGCTTGTTCTAGTAGACCTGCCGCA
ATGATGCTGTTCGCAACACCACTTGGACAAGCTGTAATAATGGCAATATTCATACTGATA
ACCTTCTGTTCCTTAGTTTTTGTCTAAGTTCGTATTAGGGTAAAGCTCGGTTACTTGCGT
TTGGAGCTTGATGTTCTCCAGTTCTTCCTGACTGGTTAGGCCAACGCCAACTTGGCTTAC
TGCTAGGGCAGAAAGCGCAGTAGCGAAGCGCAGTAAATCGTTTTTCGGCATCACTTGCAT
GTGACCCCAGCACAAGCCAGCAACAAGCGTATCGCCAGCGCCAACAGTGCTTACTACATT
CATTCGTGGTGGTTGTGCGCGTAGCCATTCGCCTTGGTTAAGCCACATCACGCCGTCTGC
ACCCATAGAAACTACGATGTTCTCAATGCCTTTATCGCTTAGCGTTTGCGCCGCGTCTTG
GCATTGTTCTGGCGTTGAAAGGTGCTCGCCGACAAAGTCACTTAGCTCTTCGTCGTTTGG
TTTGATCAACCAAGGATGAGCGTCGATGCCTGCGCGTAGTGCTGCTTTGCTGCTATCGAA
CAAAACTTTTTTGCCTTGCTGATGCAGTTTTTCAATCCATGCCGCGCATTGCTCTGCAGT
AACACCGCCCGGTAGGCTGCCTGCCAATACAAAGTAATCGTGTGTTTCTGCAAGGCGGAA
TAGGGTTTCTTCAAAACGAGCAATTTCTTCTGCCGTAACTTGAACGCCAGGGAAGTTGAT
GTCGCTCACTTGGCCATCTGCTTCAACCAATTTCACGTTGATGCGAGTTGCGCCTTCTAC
TTCAACGAACTCGTTTTTAACCTTGATATCGCTGAATAGCTGGTGGAACAGCTCTGGGTT
GTCTTTGCCAAGAAAGCCCGTCACTGTTACGTCTGCACCTAGGTCACTAAGCACTTTCGC
TACGTTTACGCCTTTACCAGCCGCGTGTAGGTTGCTCTTTTCAACTAGGCTGACAGAACC
CACTTTAATTGAGTCCAGCGAACCTGTTAGGTCAAGGGCAGGGTTAAGCGTGATGGTAAC
GACTTTGTTTGTTTTCAATGCTGTCATTCTCTCGCCCCTTAACCTTCGCCAAGACCAGAT
GCGATTGCTTTGCCGATTGACTCAAGTGCTTGTGCAGCATCTGGACCTTCAGCAGAGAAT
TGAAGCTGGTGACCGTGTTTCACACCTAGCGCGATAACTTTCATTAGGCTCTTCGCGTTT
ACTGCTTTGCCATCGCCATCTAGGTTTGCCACACGAATGGTAGATTCGAACTTCTTCGCT
TCAGCAACTAGCATTGCGCCAGGACGAGCGTGTAGGCCGTGGGCGTTTTTGATTTTGAAG
ATTGCTGTGTTGCCGTCTTCAGCCGCTTCTGTTGCCATTTCTTCGCCTTTGAACAGTGCA
AGGATCTGCTCAGCAGAAGCATCAAGTAATTTGCTGTGTTCGTTGTTAAACACAAGCTTT
GAAATCGTGTTAAGGATAGATTGGTGAGCGTTGTTGCAAGCTGCAAATGCAACTAGAGCA
CGCACTTTCTCGCCTTCGAATTCACAATCATTGGCTGTTGATACAAAAGAAACGCCAGTG
CGAGTTACTTGTTTATCACTACCAACAAGCCATAGACCTTGGCCTAGATGCGTTGGCGTT
TTTGTTACTAGATCTGCAACGAACTCCGTACCTGCACAACCTGTGTTTTTAAGTAGGCCG
CCAGCTACCGCGCTCATTTGAATCATGTCGCTTGCTGGGAATAGCAATTGAATGAGAGAA
GCATCGAAATCCGCTTCTAACTGAACGTCGCCATGAAGTAGGGCAATGATGTCGTCTTCG
TTTTTCGCATTGCGTAGACGCTCTTCAACGCCGTCAGCACCCAATACTTTTGTTAGCTGC
TTAAGAATGCCCAAGTGCTCGTCTGATTTTGCTGCAATACCGATAGCAACGTAAACTGTG
TTGCCGTCGCCCCATTCAACGCCTTCTGGGAAGTGGTGAACAGCAACACCCGTGGTTTTC
ACCATTGAGCGCGTGTCAGTTGTGCCGTGTGGAATTGCGATACCGTTACCTAGAAACGTT
GAGTTCTGGTTTTCACGGTTTAGCATGCCCTCTACATAGCCTTGTTCAACCAGACCTTTG
TCTGTCAGGCTTTTCGCGATGCTTTTGATCGCTTCAAACTTATCTGTAGCGGATTGAGAT
AGGGTAATGTCGTTCTTACTTAGCTTAAGCATGGTGCTTCTCCAGCCTTAAGGTATCTAT
TTCTAATTCATCTTGGCTACGCAGTACTTTGTTTGCGTAACGCCGTTTATCTATAGTTGC
TGAACGTGTCTTTGTTCGTCATTTCTCTATTCGAGACGGTTTTGCTTAACAACAATTTGC
TGAACAAAAAAACTGAATCGATTCAGCATTTGGTCAAATTTTTTAAAACACTCAGCGAAA
CTGTTTTTAAAATCGAAACTTAACCACTCAGTGTCTCAATGCTTTTAAAGCCTAGCAAAG
GGAGACTGTGTTGCTTAATTTTGGTGATTCTCGTCAATTTTTAAGTTTTGCTGAATCCTT
TCAGCTTTTATACTGAATCGGTTCAGCATATAATTCAACTTATCGAAGGATCGTTGATGT
ATTAATATGATCCCGCGCACAGAATAGGGCTTAGAATATGACACTGGATGAAATAGCGAA
ATTAGCTGGGGTTTCAAAGACCACGGCAAGCTATGTGATTAACGGAAAAGCGCAGAAATA
CCGCATCAGCGAAAAGACTCAAAAGAAAGTCATGGCGGTGGTTGAGCAGTACAATTACAA
ACCGGATCACGCAGCATCTTCTTTAAGAGCGGGCAACTCACGTTCGTTCGGTTTGATCAT
TCCAGATTTAGAGAACACCAGTTACGCACGTTTAGCAAAACTGATTGAACAGAACTCGCG
TAAAGCGGGCTACCAAATTTTGATTGGCTGTTCTGATGATGATCCGCAAACGGAGCAAAA
GGTTGCAGAGGCGCTTGTGAGTCGTCGTATTGATGCGCTATTCGTGGCGAGCAGTATGCC
AGCAGCGAGCGAGTATTACCTCAAGCTTCAAAACTCAGGTACGCCCGTTATCGCACTTGA
CCGTCCTATGGATGATGAGCACTTTTGTTGTGTGATCAGCGAAGATTTTGATGCGGCGTT
CGAGTTAACCGAATCAGTATTGTCTTCCGAGATTGATTCGATTGGTTTGATTGGTGCGTT
AGAAGAACTGCAAGTCTCTAAAGAGCGTGAACTGGGTTTCCGTTCGGCTTGTCAGCAAGG
TAGCACTGGCGTTTTGGTTGGCTATGGTCAGCACTTCTCGCGTGAAGAAGGCAAGGAGGT
ACTTGAGGGTTGGATCGAAAAGGGCAAACTGCCGGATGCGGTGGTGACCATGTCTTACAC
CTTATTAGAAGGCGTATTGGACGTGATGTTAGAAAAGCCAGAGTTGATGGGCAAAGTACG
TTTGGCCACCTTTGGTGATAACCGCTTGCTCGATTTTCTTCCAATCAAAATCAACTCCCT
TCCGCAGCAGTTTGAGCTGATTGCCGACAGCGCAATGGAGTTGGCGCTTAATGCCTCAGC
TAAACGCTATAAAGCGGGTGTAGAGTTGATTCCGCGTAAGATTGTTAAGCGCCACACCGA
CGCTAAAGCTTAATTTCTACCGTCAGCGCCACAAATGCATGGTCGCTGGCGTTTTTATCT
CTCTCAAAAGACGGATTGATTAAGTGCGCATCCAACACTTGGTAGTTCGTGACTTCTGCT
ATTGATACATCGGCGTGCGCATCAAACTCTTGCGACAACAAGATGTAATCCAACACGTTT
CCTTTCGCAAAGTGATAGTGCGTTGCTGGTCGTGACTCTAGTGAGGGCATTACTTGCAAT
TCCCATCCGTCATTGAGCTGTAAATCAGTGACGCTGTCACCATAATGTTCAATCAAAACG
CTGTTAACGCTGGTTGAAGTAATGCCTTGGTTCATATCACCCATTAATACTGTCGGCATT
GGATTCAAAGCGTACTGCCTTTGCATTGCGTCACGCAGCATTGCCGCTTCCCAACCACGT
TGTTGTGTAGATAGCCAACGGGCAATCGGTCTGCTCGCTTCTTCTGGAGTGGTTGAATCC
GCAGGGCGCTGTGACTTCAAATGTGTGACGTATACAGAGAGATGACCAATAATTGGGTGA
ACAACACATGCACGAACGGGTTTTCGGCTAAAAGGTGGCGCGTCGATATCACCAAAGGCA
TTGAGCGTATCTTTATCGAACGTGACCGCTTCAAAGCTTTCAATCGGAAAGCGCGAGGCC
ACTGCAACCACTGGGCGAGAATAAATGTAATCGCCTTCAATGTGCGGCGTATCGACACAA
GCAAAGTGTTCATAACCCATTTCAGCAAAGAAGGTTTTGGTCTCTTCGATGCTGAACACT
TCTTGCAAGCCGATGATGTCGGGATTAAGTTGTTCGAACTGCGATTTGGTCCAAGCGAGT
TTGTCCTGCCAATCGTCGCGAGAATATATGTTCTCGAAGTCGTAATACGCGCCAGGTGGT
GCAACAAAGTTAAACAGGTTGGCGGTGGCAAAGGTAATGTGGTTCTTATTAGACAAAATA
TCGCTCGTTCAAGGAGTTATTGGGTGAGTATATACCCAATTGGACAAGATGAGTGAAGAT
CACGTTTCTATTTGTACGCATTCCGTTTAAACTCCGTTCATCAAGAAAAATGAGTAACGA
ACATGACCCAAGATTACGAACACGAAGAGTATTTAGAAGGCGAAGAGATTGAGATCGAAG
CGATCGGTATCGACGTTGACGCGCACCCAATTGAGCTGTACAAGCTTTTCAAAATCGCGA
ACTTGGTGAGTGGTGGTGGTGAAGCAAAACACATCATCGAAGAAGGTTACGTTGCCGTAA
ACGGTGAGCTTGAAACTCGTAAACGTCGCAAAATGTACGACGGCGATTTCTTCGAATTCA
ACCAAGAATACTACGTTGTGGTATGTGACGCGCCAGTAACCGAACCTGAAACTGCCGAAG
AAAAAGCAGAGAAGAAGGCGAAGAAAGAAGCGCAAGCGGCACGTAAAGAAAAGTCTCGCT
CGAAAAAGAACGACAAGCCAAGCGCTAAAGGCCCTAAATCTACCGGTCGTAAAGCCGCAC
ACAAAGAGCGTAAAGCACAAAAAGAAGCATTGTCTCAATCTGCTAAGAAAGGCAAGAAAG
AGGAAAAGCCGCAGGTTGCACGCGATCCTAAGAGTGGTCGTAACTCTATCGACTTCTTCT
AAGCGATTCGTTTCGATATTAAAATCGACGTAAACAGAAAAGCGCCGCCTTGGTGAGTAA
ACTCGGCGGCGCTTTTGTATCTAAAACAATTTAATCTGTATCTGTGGTAACGCGTTTAAT
GTAGCACTTTGGCTGTTTCTTTTTGCTCAGTCCAATGGTGAATCGAGTTTGGTTTCGCCA
GATAAAAGCCTTGGTAATAATCTAAGTTTAGTGCTTGCATGGCTGAAAGCTGTGTATTCT
CTTCGACACCTTCGATGACCACTTTTGCGTTCATCTCTTCAGCAAGGTCTACTGCATTGG
CGATCGCTAATGTGTCACCAGAGCAATAATCGAGTAGGTAAGAGCGATCTATTTTGATGA
TGTCTGGGCAAAGCTGCTTAACACGTGACATATCTGAATGGTGAGAGCCAAAATCGTCAA
TCGCAAATAAGAAGCCGTTTGCTCTCATGAGTTGCACTGCTTGAATCAAAAGTTCTGTAT
CGCCGCAAGATTCCTCAACGACTTCAAAGACCACATCAGAAGGTTCCATACCTAACTCAA
ACAATCGTTTGTAGAGCAGGCCATTGTCTTTAAAGCCCATGTCTTTGGTCAGTGTCAGTA
AGGTTTGTGGCATGACGTTCAGAAACAGCTTGATTGGTGAGCCCGCAAAGTGACGAGCAA
AGTTACGGATATGAATCGCACGGGAGAGAAATTCTATACAAAGTCGGAAGTAAGTATCGA
TGCTGGCATCAGCAAAGAAGAGATCCGGTCGAATATTCGTGCCATCTGCACCACGAATAC
GCAGCAGGGCTTCCATCCCGATCATTTGTTGGTGTTTATCAAAGATAGGCTGATAAACAC
TGTGGAAAGTGTATTGATTGAGCACAACGTAGTATTCGCCAAGGCTGTCCTGCCTTATGT
ACTGCTCGTAATCGGACTGCTTCTTTAACTCCATGAAAAACGCCAAAAAATTAGCATGAA
AACGACTGTAACAGGATGGGATTCCGATTTGAAGCGCTACGCTGTCTTATTTTTGAAGCC
TATTGAGTTAATTTGAAATAGATTCCGATTTTTTCTCGATGTATCTAAAAAACATTGATA
GACCGAAACAAATCAGGAAGTAAACGAAGCCAACAATTAGCCAGATTTCGAAAATGTAGC
CTGATGAGTTCGCCATTTCTGTGCCGACAAAGGTCATTTCTTGAATTGAGATTAGCGAAA
CGATAGAGGTGTCTTTAACCAGTGAAATGGTTTGTCCTGCAAGTGCCGGTGTAATCGCTT
TAAGCACCTGTGGCGCGATGATGAAACGGTATTTTACCCAACGAGATAAACCAAGTGAGT
CAGCCGCTTCCCACTGGCCTTTATCGATGCTCTGCAAGCCCGCACGAACCACTTCAGCAA
TGTAGGCAGAAGAGAGCAAACCCACACAAAGTACGCCGGACGCAAGGTTTTCCCAAAGGT
TAGCAGGGCCAAAGAAGAAGTGTTGAACCGCGTTAGGTTCGCCGCGATAGTTACGGAGAA
GATCTTCTAAGCCAAGTAATGGGATTAACTGGTTAGAGATGAAAAAGTAGAAGATGAATA
CGAACACCAAAGGTGGAATGTTTCGTACCAATTGAATAAATGCGTTGGCAGGCGTGCGCA
ACCAAACTGTATCTGAAAAACGCGCTAACCCAAGTAACGTACCTAATACGAGAGCAAAAA
TGATGCCCCAAAGGCTCAAGCGTAGTGTTGAGATTAAGCCTTGGAAGAAATACGGCAAGC
CACCATCTGCTCTTGGGGTGAACAAGAGGTCGATTGCTTCTTTCCAATGCCAGATGTAGT
TAACTCCGACGGTAGAACGATGATAGAGCCAAACCCCAGCCAACGCGCAGATGGCAAGCA
GTACCCAATCGAGTAGGTTAAAACGACTTAAGAAAAAGCCTGACTTTGCTTTGGTTGGTG
CAACGCGAGTGGTGGTTTGTCCGCTCAAGGTTTAACTCCGATAGTAGAGAGGAAAACCGA
CCCGCAGTACGAGTCGGTGTTATTAATTATTGCGACGATTAAGGTTATTGACCTTGTGCA
ACTTGGTCTTGCCAATCTAGCGTTGAGAACCAGTATTCGTAACGCTCATCTAGCCAACCG
TCTTGGGTACGAGCTTCAATCCACTCGTTGAAGAAGGCTTTTTTATCTTCTTCGCCTAGG
CGAACAGCAAATGCCTCATTACCTTTGGATAGACGCTCGGTAAATGGAATGAACAATTTG
TCAGCGTGCTTGATCGCTTCATGTTCCGGTTTCGGGCTTGATGCAATAACCGCGTGTGCG
TTGCCGTTCAATACTTCTTGGAATGCTTGTGCATCGTCATCAAACTGAAGGATCTTCGCT
TTAGGGAAAGTCTCACGCGCTACTTGCACAGTGAACGCGCCACGACGAGCGGCAATTTTC
ACACGGCGAGAGTCAAAGTCTGAAAACTCACTAAAGCCAGCCGCTAGCTCTTTGTTTGCT
GCTACTTGAACGCCTGAGTGCGAGTAAGGTTCAGTAAACAATACGCTCTTTGAACGTTCT
GGCGTAATCGACATGCCGCCAATGATTACGTCGAATTTCTTCGCAAGAAGAGCCGGGATG
ATGCCATCCCACGCTGTCGGTACAAACTCAACTTTTAAGCCTGTATCCGCAGCGAGGCGC
TTCGCCACATCGATTTCAAAACCAATCAACTCACCTTGTTTATTACGCATTGCCCAAGGT
ACAAATGTCGACATACCAACGCGCAGCGTGCCACGCTCTTTGATTTGATCAACGTTTGGT
GTCGCTGCTTCTTCATTGGCTAATGAAGGTAAAGCAATTGCAAGCCCTAATAATGCAGTA
ATGGTCGCTTTGAATAACTTCATGTTATCTCCTTATAATTTGCGCCAACTGGCTCCTAGT
TTGTGTTCTAGCCAAGCGGATAAGCCAGAAAGTGATAATGTGAGAGCAAGGTAGATTGCT
GCCACAGTAAACCAAATCTCAAACGGCATCGCCGTCTCAGATACGATGTTTCTCGCCTCG
GTTGTCAGGTCGAATATTGCCATCACACTGACTATTGAAGAGTTCTTAATCAGTGACACC
ACTTCGTTAGTCAAGGGTGGCAAAGTGCGTTGAAGTACCTGCGGAAGAATCACGTCTTTG
TAGGCAAACAAAGGTGATAAACCTAAGGTTTTGGCTGCTTCAAACTGACCTTTTGGAATG
CTGTTTAAGCCCGCACGGAAGATTTCTGCGGTATAAGCACCTTGGAATAGTGACAGTGCT
AAAACAGCGGTACTGAATCTATCTAACCCAATGACGGGGCCAAACACGAAATAGAGTAGG
TATATTTGCACCAGTAGTGGGGTATTGCGAATCAACTCGACATAAGCGGTGCCGATCGCG
TTACCAACTTTGGAGTTACTGAGTCGCAATAGTGCGGTGACGAAACCTATCACTAACGTG
AAGAAAAGACTGATCGCCGAAATCTTTAAGGTAACGACAAGACCGTCGACTAATTCTGCT
GGCCACCACTCACCATCTTCGTAAAAGGCGATGTAATCAGGTACGCGCTCCCATTGCCAT
TGGTACCCCATGGCTTGTGCGCCGGAATCGAGTACCCACACGATCGCTATCAAGAGAATG
GCGATTTGTAATATGGCTTGTAAAACAGGTTTTAGGATTCGAATTACCATAGGCTAGTAG
CTCAGAATCTGATTCAAAAACGCTTGGGTACGTGGATGCTGCGGTGTTTCGAAAAGGGCT
ACTGGGGAGTTCATCTCGATGATTTCACCTTCGTCCATAAACACCACTCGATTCGCCACT
TTCTTAGCAAAGCCCATTTCGTGCGTCACACAAATCATGGTCATGCCGCTTTGTGCGAGT
TCCACCATCACGTCTAGCACTTCGTTAATCATCTCAGGATCGAGTGCCGAAGTCGGCTCA
TCAAACAGCAGTAGATCGGGTTCCATACAAAGGGAACGCGCGATAGCGACACGTTGCTGC
TGACCACCAGAAAGTTGAATCGGATACTTATTGGCTTGCTCTTCGATGTTCACACGCTTG
AGATAGTGCATTGCACGTTCTTCCGCTTCTTGTTTGGATAGCTTTAACGTGCGGATAGGA
GCAAGAGTGAGGTTTTCTAACACGGTAAGATGTGGAAACAGATGAAAGTGCTGGAACACC
ATGCCGACTTTGCCAGGTTTTTGAGCTTTGGAATCGGCTGGTTGTTCGAAGACGCTGAGT
TCACCTTCTTGGATGGATTCTAAGTGGTTGATACAACGAATGAGTGTTGATTTACCTGAA
CCGGAAGGGCCACAAACAACAACGATTTCACCGGTATGTACTGAAAAATTAATGTCTTTG
AGGGCGTGATATTCACCATACCACTTGTTTACGCCGCTGAACTCAACAACGATATTTTTC
TCTTTCAAGGCTGCCAACTTTTAGAATAAATTTCTTTCTACAATAACAAGTTATTAACCG
TATTGCACCTGTTAATCAAGCATAAACTGTCCAACTGGTGAGCAAATAACTCGTGATAAA
ACTAACCGATAATATAGTCAGTTTTAGAGAAAACGGATCACTATGGCGAACACGGACATC
GTGATTAAATATTGGGCGGAATAGTAGGTGGTCATGACAACTTGTCGAGAGAAAATCGAC
GTGCCACCGAAGCGTTCAAACGCCAAAACCGCACCGGATAAAGTAAAGACAAAGCTGCCT
AAAACTGCAAATGCGGAAGATTGGGTTTTACCACTGGCATAGTATTCCATCGACATCCAC
AACATGGCCATGAGGACGAAGATGTAACTGGCAACTGACCATTTCTCTTTCCCCAAATCG
GGTTTAAAGAAGAAATAGGCGCAGAGGCCGACGCCGAACACGGCAAAAGGCAACCAAGGC
GTAAAGTGCCAAGCTGCCATATTAATGAAGCCTAAGGCGTAACAAATTAATGCTAGGCAA
AATAGCTTAATACCGAGAATGAACTTGTCTTTCGGGTGCATCATGACTAAGTCACCGATA
AGCGAAATTGACAGACCGGCGATGATCCACTGAGTGTAGGGAAGGTGATTTGAAGGTGAT
AGGAGTAGCATCCCAATCATGGCGACGATCGGAAGCGGTTTGGTCAAAAAGAATAGCCAC
TTTGGGCCAGTCTTAATACTGATGATATGTATGAACGCACAAGCTATGACAATCAGCCAC
ATACGAATAACTCTTGAATAGACGACTAAACGCTCAACTTTTTATGAGCAAGCTAAAAAA
TGACACTTCGAATAGTAAGCACTTGGTTTGTTTTTGGTCATCGGCTTACATAACAACATC
GAACCATCGCTTATTTGTTAGTTTTCTAGCAGAAAAGTTCAATATTTATCGAGTTGTCAA
TGTTGCGCTAAATTAACATAAAAAAACGGCATTGTGTCCGCGTAGACACAATGCCGTCAA
AAAAGGCAGTAATTTAATAGATAGAGTCGTTATGCAACGGCAAGTTCTAGAATTTTACGG
CTGTTTTCTAGGTCGATTGCTTGGTTTTCGCCAAGAACCGTCATGCCGTGTTTGTTCAGT
TGATCAATCACAGCATCGATAGCTGCTTGACGGTCATCACCGTAACCTTCAAGTTGAGTC
GCGACTTCTAGTTGATGGTAGAAAGCTTCAATCGATTGGATTGTGCGTTCTGCCAAATCT
TCACCTTCTGCCAACCCAAATACGTTACGACCCATTTGCTCAAGCTTAGGACGTTTGAAT
TCCATTTGGTTGCGAAGTAGAGATGGTTGAATGATCGCTAGTGAACGAGCGTGGTCTACG
TGCCATAGTGCAGTCAGCTCGTGGCCAATCATGTGCGTTGCCCAATCTTGAGGAACGCCA
CTACCGATTAGACCGTTCAATGCTTGGTTTGCTGTCCACATTAGGTTCGCACGCCATTGG
TCGTTATCACGTTCTGCGAACTGATCACCCAATACTTTTAGGTTTTTAAGTAGCGCTTCT
GCGTAACCGTCTTGAACCATTGCGCCAGTTGGCAGAGTTAGGTATTGCTCACATACGTGT
ACCCACGCATCAACTAGACCGTTAATAAGCTGACGCTCAGGTAGAGTCTTCATTACGTCT
GGATCAAGCACGGCAAATTTTGGTTGAACTGCAGGCGCTAGAAATGCCAATTTATCTTGG
GTTTCTTTCTTAGTGATTACTGCGCCCATGTTTGACTCAGAACCTGTTGCAGGCAAAGTA
AGAATCGCAGCAAGCGGCGTTGCTTCTGTTACTTGATGTTTGCCTACCATGATGTCCCAA
CCGTCACCGTCGTATTTTGCAGATGCTGCAACGTACTTAGAACCATCGATAACTGAACCA
CCACCAACAGCTAGGATAAAATCAACGTTTTGCTCTTTTACGATAGCAACCGCTTTATCT
AGCGTCTCTTTTGTTGGGTTTGGCTCTACACCTGAAAACTCAAGCCATTCGCGGCCTTCT
AATGCTTGTCCTACTTGGTCGTAAACACCGTTCTTTTTAATAGAACCACCACCGTAGATA
ACGAGCACTTTTTGATCGGCAGGGATCGCTTCTTTGATTGCTGCGATTTGGCCTTGGCCG
AAGAAGATTTGAGTTGGGTTGACGTATGAAAAGTTCATTATTAGACCTCTTGCTTCCAAT
GTGAGGAGAGTGAATACATGCATATTAGTACGCGTTTGTGAGAACGAGTAGGCCGATTTC
TGCAAATTTATTGCCTATTTCTACAAATATGCGTTTCTTATGCTGGAACTGTAATCAGAA
CTCCAAGTATAGTGCGTGCATAACTATTGGAGTGACAAGATGAAGACACTTGCTGAGATC
ATGCAGCAATACGCCACTAAATTTGGTCTAGACGATTTAGAGGGCATCAAAGAAACCGCC
ATTGATGGGGTATGGTTCTACCGCAGTAGCAAAGGAAACAATCGCCAACCGTTTGTGTAC
CAGTCTGGCATCATCGTTTTGGGACAAGGCTACAAGAACATTCACATTGGCCAAACGCCA
GTTCGTTATGGGCCGGATGACTATTTGGTTGTCGGTGTACCCATGCCACTTGAGTGTGAA
GCGATTGCTGTTGACGATGAGCCTTTATTGGGTATCTCAATCGACATTTCTCCTGCCATG
CTGCAAAAGCTGGTCAAGAAGTTGGAATCACAACGATTCAGTAATGTTTGTGAGGATGAT
ACTCGCTGTGGGTTGAAATCGGTACGCATGAACGACCAAATGTTGGATGCGTGCAAGCGC
CTTATGACGGCATTATGTAGCGATCTTGAAGTCGCAATGCTCGGTGACATGCTGTTAGAA
GAAATTGTGTATCGCACGCTGGTGAGCGAATCCGGTCATGTACTGTTTGAGCTCGCACAC
CAAGAAGGCTCTTACGCAAGGGTAGCAAAAGCACTAAACCGTGTTCATCAGGAATACCAC
GAACAACTCAATGTACAAACCTTGGCGGAAGAAGCGAACATGAGTGTCTCTGCATTCCAC
CAAGCGTTTAGAAGTGTGACTCTAGAGTCGCCTTTGCAATACATCAAAAAGGTGCGTTTA
AACAAGGCACGTGAATTGATTCAGTTAGAGGGTCGCCGAGTGAACGATGCTGCGCGCCTT
GTGGGTTACAGCAGCCCATCACAGTTCAGCCGAGAGTACAAGCGACACTTCAACGAAACA
CCCAGATCAACAAAGGCTTAGTGATCTTTATTTCAAAAGTAGGACTTTTTTTGTCTTTTT
TAATAAATTGCGATCGACATATTTATTCGGGTAATGAAATTAGTTGTTGGTGCAAAATAA
GGTGTTAATTGTTGCAATCATTTAGTGGATTCTTGAGAGGTGCTGCTGAAAATTTATAAA
TACATAGTGTGAAATGCTGCACTTGTACTTAAGTTATTTTACGTCGAAACAAAAGTGACT
ATACGTGTTAGTTAAGCGTATTTTGTATTGTATTAACAATAACTTAAGGAAGAGCAATAT
GCACCTTAGAAGTGGGAAAGCAGTGAAGAGTGCCTTTACACTCAGTACATTGACTGCGTC
TTGTCTAATGGCCTTCAACAGCTATGCAGCGGTTGATTGCGCACCTCTAGAAGTTTGGGA
CTCGTCGAAGGTTTATAACGGCGGTGATCAAGTTCAGCACGAAGGTAACGCTTATAAAGC
GCGCTACTGGACTCAAAACAATAATCCAGCGCAAGCAGGTGAATGGGGTGAGTGGGAAAA
TCTAGGTGCTTGTAGTGGCACTGGCCCTGTAGATCCTCCAGTTAATGAAGTGCCTACTGT
GACGTTAACATCCCCTAGTGCTTCGGCTTCTATCACTGCGGGAGATGTTGTGAATCTTGC
CGCAGATGCTGCTGACACGGATGGTTCAATTAGTAAGGTTGAATTCTTTGTTGATGGCGC
ATTAGTCGGTACCTCTACCGCAGCACCTTTCACTGCTTCATGGACGGCGACTGAAGGTGC
GCACGAATTCTCGACTAAAGCGTACGATGATAAAAATGCTGTGAGTGTTGCGAGTGCCGT
AACGCTCACAGTTAACGCGGGTCAAGCGGGTAATGAAGCGCCGACTGTAGATGTCGCTCT
TTCAGCGACTTCTGTTGAACTAGGCGCGACGGTTACCGTTACAGCAAATGCCGCTGATGC
GGATGGTACAGTGGCGAAAGTTGAATTCTTCGCTGCCGGTTCTCTTGTTGGTACAGCAAC
AACAGCACCATACGCGGTAGATTTCACGCCATCACAAGCGGGCAGTGTTTCTATTTACGC
GAAAGCGACAGACGATGCAGGCGCAACAACAGATTCTTCTCTTGTATCTCTAACAGTGAA
TGGCGGTGCAATTACATCGAACTGTCGTCCTGACGGCCTATACCAAACGGCTGGTGTCGA
TGTTCCTTACTGTACAATTTACGATGAAGAAGGTCGTGAATTAATGGGGGCTGATCACCC
TCGTCGTGTGATCGGTTACTTCACTAGCTGGCGTAGTGGTGATGACCCACAAGCCGCTTA
CTTAGTAAAAGACATTCCATGGGATCAACTTACACACATTAACTACGCGTTCGTCAGTAT
TGGTTCAGACGGCAAAGTAAACGTTGGTGACGTGACAGATCCAACGAACCCAGCAACAGG
TAAAACTTGGCCGGGCGTAGAAGTAGATCCAGCACTTGGCTTTAAAGGTCACTTCGGTGC
GCTAGCAACTTACAAGCAAAAACATGACGTTAAAACACTGATTTCAATTGGTGGTTGGGC
TGAAACAGGCGGTCACTTCGGTGCTGATGGCAACCGCGTTGCTGACGGTGGTTTCTACAC
TATGACGACCAACGCAGATGGTTCAATCAACCATGCGGGTATCGAGAAGTTTGCTACGTC
TGCTGTTGAAATGATGCGTACCTACAAATTCGACGGCCTAGACATCGACTACGAGTACCC
AACATCAATGGCGGGTGCTGGTAACCCTTACGATAAAGACTTTATGGAACCGCGTCGTCC
ATACCTATGGGCTTCTTACCAAGAGCTAATGAAAGTTCTGCGTGAGAAATTGGATGCAGC
ATCTGCACAAGATGGTATCCACTACATGCTGACTATCGCCGCGCCTTCTTCTGGTTACCT
ATTGCGTGGTATGGAAACGTTCGACGTCACTAAGTACCTCGATTACGTGAACATCATGAC
TTACGATTTGCATGGTGCTTGGAACGATCACGTTGGCCACAACGCGGCATTGTTCGATAC
GGGTAAAGACTCTGAGCTTGCTCAATGGAACGTGTACGGCACGGCTGCTTACGGCGGTAT
TGGTTACTTGAACACTGACTGGGCTTACCATTACTTCCGTGGCTCTATGCCAGCAGGTCG
TATTAACATTGGTGTGCCTTACTACACCCGTGGTTGGCAAGGTGTAACTGGTGGTGATAA
CGGTCTATGGGGCCGAGCGGCACTTCCTAATCAATCAGAGTGTGCTCCAGGTACTGGCGA
AGGTGAGAAGAACAACTGTGGTCACGGCGCTATCGGTATCGATAACATGTGGCATGATAC
TGACCCTAAAGGCAACGAAATGGGCGCTGGTTCAAACCCAATGTGGCACGCGAAGAACCT
AGAGAAGGGCATTTGGGGTTCTTACGCTCAAGCTTACGGTCTTGACCCTGTAAATGATCC
TTCCGATAAGTTTGTCGGTTCTTACACGCGTCATTACGATGATGTTGCTGTAGCCCCTTG
GCTATGGAATGCAGAGAAGAGCGTATTCCTATCAACAGAAGACAAAGCATCTGTTGAAGT
GAAAGCGGACTACGTTATCGACAAAGAGATCGGCGGTATCATGTTCTGGGAGCTAGCAGG
TGACTATAACTGTTACGTACTAGACGCGAACGGCAACCGTACGACGATTGATGCAACAGA
ACAAGCTTGTGCTGCGGGTAATGGTGAATACCACATGGGTAACACTATGACTAAAGCGAT
TTACGACAAGTTTAAGTCTGCAACGCCTTACGGTAACAAGATCGCAACTGGTGCTATTCC
AACGGAAGCTGTAGATATTGCTGTTAGTGTTGGTGGTTTCAAAGTTGGTGACCAAAACTA
CCCAATCAACCCTAAGATCACGTTTACAAACAACACGGGTCAAGCGATTCCTGGTGGTAC
AGAATTCCAGTTCGATATTCCTGTATCAGCTCCAGATAACGCGAAAGATCAGTCTGGCGG
CGGTCTAAGTGTGATTGCTTCTGGTCATACTCGTGCGAACAACATTGGTGGTTTGGATGG
TGTAATGCACCGCGTATCTTTCTCTCTACCAGCATGGAAAGACCTACCAGCGGGCGGCAC
TTACGAACTTGATATGGTTTACTACCTACCAATCTCTGGCCCAGCTAACTACACAGTAAT
TTCTGGCGGTAAAGAGTTTGCGTTCAAGTTTGAACAACCAGACCTACCAATTGGTGACCT
AAACTCTGGTACTGGCGGCGGCGGTGGTACTGAGCCGGGTACATGTGATACTGCGGGTCT
AGTTACTTACCCAGATCTTCCGCAAACAGATTGGCAAGGTAACCCAAGCCACGCTAATCA
AGGTGATAAAGTGATTCACAATGGTGTGGTATACCAAGCAAACTGGTGGACTGCATCAGA
GCCGGGTAGCGATGGTAGCTGGTCTACAGTATGTAATGTCTAATCCAGATTAGTTGGACA
GTAAAAGCGCGCGATTCACATCGCGCGCTTTTTATTTGGTGGGGTGTTGGGTGTTGTTAT
GACGAATAGCTAAGTGCAAAGGTTAGAACTCGTAGCCTTCTGGAATCACGACAATGCCTT
TTTCTGACACATGGAATCGTTTTGCATCTTCAATTTTGTTCATGCCGATTTGAGTGTGCG
GCGGGATGTGAACATGCTTATCGATGATACAACTTACCAACTGACAACCTTCACCCACTT
CGACATCGTCAAAGATAATACTGTCGACTACTGTCGCGCTATCATGGATACGCACATTCG
ATGCAATAACCGAGTGCTGAACTGAACCGCCCGAGTTGATTACGCCGTTTGCAATGATGG
AATTAATGAAAATACCTTCGTTACCAGTCGCAGAAGATACCGTTCTTGCTGGTGGAAACT
GAGCTTCGTAAGTACGAATCGCCCAGTTTGGTTGGTATAAGTTCATTGGTGGGACGGGCT
CTAATAAGTCCATATTGGCTTCATAGAAAGAGTCAATAGTACCGACATCGCGCCAATAAC
AGTCTTTGTCTACACGTCCTTTACTACCACAGAATTTGTAAGCATAAACCGATTGAGAAT
CGATGAGTTTTGGAATGATGTCTTTGCCAAAGTCGTGACTTGAATCTTCGAGTTTTGCGT
CCTCTTCGAGCGCATCTTGCAAAACGTCCATATCGAAGATGTAAATCCCCATAGACGCTA
GACTCTGCGTTGGGTCGTTAGGAAGAGTAGGTGGGTTCTTAGGCTTTTCTACAAAGGACT
CGACTAAGCCATTCTCTTTAATGCCCATTACGCCAAACGCAGTTGCTTCTTCGACAGGCA
CATCCATACATGCGACCGTTAACTTCGCGCCGTTTTCTTTGTGCTCTTCCAGCATTGCTG
CGTAGTCCATGCGATAAATGTGGTCACCGGACAGAACGACGACATACTTGGCGTCGTTTC
GGGATAACAGCCACATGTTGTGGTAAATGGCATCTGCTGTGCCTTCATACCATGCACCAC
CTTTGCGCATTTGAGGTGGAACTGCAGTGATGTATTCACCAAGTTCGGGATTGAAGATCG
ACCAACCATCTCGCAAGTGCTTTTGTAGCGAGTGTGATTTGTATTGAGTTAACACTAAAA
TCTTTCTTAAACCTGAGTGAAGACAATTAGTTAGTGTGAAATCAATAATGCGATATTTAC
CGCCAAATGGAACGGCTGGTTTGGCTCGATCATCGGTAAGAGGGCTCAACCTTGATCCCA
TACCGCCAGCTAAGATTACTGCGAGTGCGTCTTGCATAATGTTCCCTTTCCCTTATGTTA
CGTACATCGAAAGCAACTAAAAGCCTGAGGAGTTAGCCAACTGCTGGTGGCTTTCGAGTG
ACGTTGTTGAGTGTCCTTTGAACTTATAAATGGTAGTGCTATATAACGTAGTACAAGATT
CGAGCCATTGGATTTTGTTAATAAAATCAATGCCCTTTAGAGGTGGGGTATTATTTATTG
CACTATATTAGGGAGTGAGGAAATTGTTGCTGCACCGAATTGGTGAGATAAAGTAAATAC
TTTAATTTGGTGATTTCAGTTTACAGTGTAAAGGGTTTTAAAAACAATAAATTAGCGGTC
ATTTAAAATGGAAACAGGAGCACCATGGCTCCTGTTTGTTTGAGATAAACGTTTAACGCT
ATGAAAGGCCGATAATATTGCCTTGATCGTCTAGATCGAGATTCATGAATGCGGGTTTAT
CCGGTAAACCAGGCATGGTCATAACATTACCTGAAAGCGCGTAAACAAAACCCGCACCTG
CACATAAACGTAGCTCACGGATAGGAACGCTAAAGCCACTTGGCGCTCCTTTTACAGCTG
AATCAGTGGTTATGGAGAGCGGCGTTTTCGCAATGCATACTGCTAGTTCATCAAAGCCCA
ATTGTTCAAAGTGCTTTAGCTGTTGTGTCGCGAGTTCACTCATTTCAATGTTTGCAGCGC
CGTAACCCGCTTCGCAAACGGCCATGAGTTTCTCTTTTAGAGTTTGCTCTTTGCGGTAAA
GAGGACGGAAATCAGAAACTTGTTCACACGTTTCAACAACGTGTTGCGCTAGTTCTACGG
CTCCTTCACCACCTTGACCAAATGCTGTACTGACGGCCACCTTAACTTCCGGGTTAAATT
CGTGAATCAACGCCTTAAGCGCTGCCAATTCTTGCTGAGAATCTTGCGGGAACTGGTTAA
TAGCAACCACGGCAGGGATACCGTATTTGTGGACATTGTTAATGTGCCACTTTAAGTTTT
CAAACCCTGCTTCAAGTGCCGCTTGGTCTGGATTAAAAATTGAATCCGGAATGGCCATAC
CTGGGCGCAGATCATAGTGACCTGAGTTTGCTTTTAAACCACGTAACGTAGCGACAATCA
CCACACAATCTGGTGCACGACCCGCTGCAGACGCTTTAATGTTACATGCTTTCTCGAATC
CCATGTCTGAGCCAAAACCCGCTTCAGTGACAACGTAACTAGAGAGTTTTAGTGCAATTT
GGTCTGCGATGATAGAAGAGTTACCGTGAGCGATGTTTGCAAACGGACCTGCGTGGATTA
GGGTTGGCACACCTTCTAGTGTTTGCATCAAAGTTGGTGCAATCGTCTCTTTTAGTGTAA
CCGCCATTGCACCAGCAACTTGTAAGTCTTCAGTTGTCACTGGAAGGCCGTCTAAGTTGT
AAGCCACGACGATACGGCCAATGCGTTGACGCAGATCTTTTAAGTCTTTAGCTAAAGCGA
GGATCGCCATTAGCTCAGAAGCGGCAGAGATATCAAAACCTTCTTCACGTTCAAAGCCGT
TGATAGTTTTGCCTTCTTCATTGAGACCAATCTTAACCATGCGCAGTGCACGGTCGTTAT
GGTCCATTACGCGCTTCCAAGTGATTCGTTCGACGTCGATCTTTAGTGCTTTTAAGCCAG
TGCGGGCTTCGAACGCCTCGTAGCCTTCACGTTGTTCATGATAAAGGCGAGCATCTAATG
CAGCAGAAGCCAAGTTGTGTGCCGCTGTTACCGCATGAATATCACCAGTGAGATGTAGGT
TTAACTCATCCATTGGTGCAACTTGGGAGTAACCACCACCTGCAGCGCCACCTTTGACAC
CAAAGACTGGCCCCATTGATGGTTGACGGATACACGCCATTACAGATTGGTTGATCTTAG
ATAAACCTTGCGAAAGGCCGATTGTGGTTACGGTTTTACCTTCACCCAGAGGGGTAGGTG
TGATTGCAGTGACCAACACCAACTTGCCGTCTTGATTTGCGTTTAAGCGATCAAGACATT
GGGGATGAACTTTAGCTTTGTGTTTTCCGTGTGTATCGAACTCTTGTGGTAAAAGACCGG
CATTGGCAGCGACGGTAGCGATAGAAGACAACGGTGTGTTTCGGCAAATTTCAATATCAG
ACTGCATGGATACTCCAAAAAAATGGCTAACACGTGGCGTTCAACATCAAGCAAGCAAAA
GACTTAGCAGGTGTTGCGCAAACGTTTGCGCGAGAATAATACTGGTAAAAAACGAGGTGT
AAAGCAGTTCGTGCGCCTTAGCGTGCTACATCATAACAAAAACCACTAATTACTGCGCTA
GATCAAAACAAAAAGGCCACCAAATGGTGACCTTCGCATATTTATTGCTCTAAGTACTTC
GTTCTTAGCGATCCCAGTAGGTTTCTTCTAGGCTATCTTCACGCTCTGGTAGTGCACGTG
ATAGGCGAGGAGAGTGCTGAGTTAACACCTCATAGCTTACACGGTTTGCGTATTTACAGA
TCTGGGATAGAGAAGAGTAAGTTAGGCAGCGTACTTCGTGTTTTTCAGAGTTTGGCACTT
CTTTATGGTGGAACGAGTTCGCCGCCATGTCGTGTAGAAGCGCTGACAATGCTGCATCAC
CTGCACCATTGGTGTTTTTGATCTCAAGTGGACCACCAAGGTAAGGACCAATGTGTGAGT
ACACTTTCATTGGGTTTTGGCAATCGTCTTTACGCATTGCACGGCTAAACTCAAACTTGT
TGAACTCTTCAATCGAGCCTTCAAGAATATCGTGCGTCGTTTCGCGTTTCACTTTCTCAT
CAGTGTAACCCGCCATGTAAAGACCGTCAGGACCTGCAGTACAAAGAACTAGATCTACCC
ACTCCAGTGCTTTATTCGCTGCTGCAAGTGGATCGCCTTCGCCAGTCAGTGCTGCGCCTT
CTTCTTCGTTCATTGCAACAACAGATACGTTCTCGCGAATGTACTCTTGCCACCATTCAG
CATTGCCTTCGATCACATACTTAGTACCAAGCGTCAGTACTACAGGGACCTCGTGCTTCT
TAGCAAACTCAATCGCACGTTGAACGGCTTGAGGCATTTGATCTTCTTCTTTACCACGCA
TTAGGTAAGAAGATACAACCAGAGCAGATGCTTTGGTAAATACTTCTTCTGGAATGCTCT
CTGGAGAGAGTTTGTTCATGTGACCTTCGTTGATCGCGAAAGTACGTTCGCCATCGTGAG
TGATCAACGTGTAACAACGCCCAATTGGACCATCTACGGTTTGTAGGTGATTTAGGTTCA
TACGAGAAGAGGTACGGCACAGGTAACGGTAAGCGAAAGAACCAACTTGAATGTTCTTAG
ACATAACACCAAGTAGCACTGATTTGCTGTCCGCAAGCACGGAGTAGTTATGAAGTGTGT
TCCCGATAGTGTCACCTGGGTATTGGTGCGTAATCAGACCTTGTTCTACTAGCTCTTCGT
ACAGTGCGTCCGCTTTGCTCTCTTCAAGAACGAGAGAATGTCCTTTACTTAGGTTGTATT
TTTCTAAAAACGCATCATCTACGCGCGCTTCGATATCTACGATGGTTTGACCCACACCAA
CGACCGTAGGGCGATACAATTTCGGTGCTTGTCGAATTTGGTTTACTAATGGATCTCGAG
CGTGAGTTGGAAAGTAGTGTTTAGATTTTCGCTGACCAGGAAACTTCATGCTTGTTCTTG
AGTGAGAAAAAAAGAGGCGGGATTGTATCACAAAATTTTGAAAATCGTTCCGTTTTCTTG
CAAAGAAATTTGCCCGCTGAAAAATTCAACGGGCTGCTGTTTTTACACACAAATTGGGGT
TAATTTGTAGGAGTTACAGTCGGTTCTACATAAGCTTTTGTGCCATATAGAGGAACCGTT
GATAAGCTATGTTTGAAACTGCCTTCTGTCTCTTTGGTTGTGTAAGACAAGTAAAGTAGC
GTTTGGTTTTCTGGATCGTAGATGCGACGTACTTTCATGGTCTTGAAGAAGATGCTTTTT
GATTTCTTGAAGACGACTTCACCAGATTTGCTTTTATCAATTTTAGCAATCATCTCTGGC
GTGATGTCACCTGTTTGACGACATGAAATAGAACTGTCGCTTGGATCAGACAAGCTTAAA
TTCGCCTCGATAGAAGCAATATGACAGGTTACACCCGTCACGACTTCGTCTTGTAGGTGG
CCGATTTTGATGTCTTTCATTGTGAACATACCCAGTGATACGTCACCCACTTCATTATCA
CTACACCCAGCCAGAACGGTTACCAAACCCAAAGCAAGCAAGCTTTTCTTCATTTTTCAT
CCCTTAATTAGGCTAATTTATTAGTTCAATTTATCAGACGCACACACTTAAAACAAAATT
TGGCGTTACCTCAGGAGTTTAGCTAGGTTTGTAAGAGGCTTCATGCTAATGTACCGCTCC
AGAACAGATGACGCCTACATTTCTAATCAAAGTCCTGTTTTTCATTCGCTGTAAAACACT
AGGCTTGCAGCGCTTAAGGTAAGAAAATGAACCAACAACAGTTAGAAAGCATCAACAGAA
AAAATGCGTGGTTGCATGATTTAGTAGAAGTCGAATTTCCTACTAAAGAAAGCATTGAAG
GGCGAGCCATCTATACTCGTACGCTCGACGCTTTAACCTACGATGCTGTCGATAAAACTA
CGCTTTTAGAAAACGGGCAAGAGTTAACAGGGGACGACATCTTCCTTGTTGATTTTCATA
GGCTTACCGTGATGTTTTCGATTCTACAGTCACAACGTTGGTCGGATAAGCACGAGCAAG
AAATGATCGTGGAATACTTAACTCAGATCATTTTGACACCTGAGTTTGAGCTTTATGTCG
GTTTTAAACAAGGCGAGGCTGTAGCAGCGGCAATTGTCAGCCAATATGAAGGCAACACAC
TTGTTTCTGACATTACCATTTCTCAAAACTTGGATAAATCGCAGTTTGTGTGTGATTTGG
CGAAAAAATTGAACGACGATCAAAAGTTGTGTGAAACAATAGTCGTAGAAAATTGATCAA
TGTCGGTCCCAGTTGGGGATTTGGCATTTAATATGTGCAACAACATTCTTTCTCGGCTGG
GCGACACATGGTTATGCGTTTGACGCGTTTATTGGCTCTATTTCTATGCCTAGGGACGGC
CGCAGTCAATGCTGACCAAACGGATTGGGACATCAAAAAAGTACTGGTTTTACATTCGTA
TGAGCCTTCATACCAATGGACCAATGACATTCAACGTGGTGTCGAAGAGGGCTTTGAGCA
AACCAACAGCGAAGTCAAACTATCGATCGAATACCTAGATGCCAAGCGCGTGCACTCAGA
TGGCTATTTTCAAAACATGGCCAATTATCTGCAGCTCAAATATCAAAACTACAAATTTGA
TGGCATCATCATCTCGGACGACGCTGCGCTAGCATTTTCCAAACGTTACTTACCAAGCAA
TGAACGCTCTGTACCTTTAGTGGCTGTTGGCGTTAATAACACTCAAGCGACGTTAGACAG
TTTAAGCACTTCCGGTAGTATCTTGTATGAACAAGATAAAGTTATCGAAAACATCAAGCT
CATCATTAAGCTACGTCCTCAGATAAAGAACTTGTATTATCTCGCCGACAGAAGCATGAC
ATCGGAACTGGTTCATGCTCGTGTTGTAGAAGAGATGAAGAAGTTTCCTCAAATCAATTT
GATTGAGCTTCGAGACGAAGCTTTGACTGAAGCTGCGGATAGGCTCTCAAAGATCAACCC
AAATGATGCTGTTCTGCTAACTCATTTCAACACAGAAGCGGAGCAAGGCCATTACCATTC
TTACCAAGAAGTAGCACACGTTATTGGCGATAAAAGTGTCGCGCCTGTGTTTGTCTTGTG
GGAAATGTACCTAGAAGAACCGGGTATCTTGGGTGGATTCTTAAATCGTTCTAAGCAATA
TGGTCACGAAGCCGCAGAGCTAATGGCTGCCAAGTTGGGTCTATCGATGACCAAAACCGA
GAACGAATTGATTTCTGAAGCAGTTTTAGATTTTGTGGCTATTCAGAAATACGGTATCAG
TCGCTACGACATTCCTAAATCAGCCCACATTATCAATGCACCACCTCCTGCAGTTAAAGT
GAATATCAAACTGCTACTTTTTGCTTGTGCGCTGATAGTTCTGCTTTCTTTGGTGATTGT
TAGTCAGTTTATGACCATTCGCCAGCGTAAGGTGATCGATCAGAAGAACCGCAAGATAGT
GACCTTACAAAAGCGCACCTTGAGCGTTCAAAAGGAGATGATTCACGTTCTTGGCGAGGC
TATTGAATCGCGCTCTGGTGAGACAGGACAGCACGTTAAACGTGTTGCTAGATTGTCTGC
GACCTTGGCTGAATTTTGCGGGTTAAGCCATCGTGAAGTTGAGATGATTGAAGTCATCAG
CCCAATGCATGACGTTGGTAAGATTTCGGTTCCTGAATCTATCTTGGACAAAAGTGGCAA
GTTAGATGAGGCTGAATGGGAAATCATGAAGCGCCATACGGTGAAAGGTTATGAATTGCT
GAACAATCGTGAAGGCGAAATCACTAAGTTGGCCGCCATTGTTGCTCATGAACACCATGA
GCGTTGGGACGGTACGGGTTATCCGAATGGCCTAAAAGGTGAGGAGATTCATCTCTTTGC
ACGTATTGTGGCGATTGCCGATGTGTTTGACGCCTTACTGAGTGAACGCTGTTATAAGCG
TGCTTGGACGGTTGAAGAAGTTGTGGAGCTGTTTACGCGTGAAAAAGGCAAACACTTTGA
TCCAACGCTAAGCCAATTGTTATTGGATAATTTGGACGACTTTATAGAAGTGCGTTATTT
ATATCCAGATTCCGAAGTTTAATCCTTTCCTTTGTACCGAGTGAAGTTTCATATTTCTTA
ATTTAGGGGCTTCATTCGGTGATCTCGCTTAGAAAATCATTAATTCCTCTTTCTCATTTC
TACGAAATGCCAAGTCTGTCGTTTAAACATTTCTAAACTTACCTATCATGTTGATACATA
TTTAGTACAAATAAATAAGTCAATAAGGCCAAATAAATTGGTCAGCTAAAGTCTTTAAGA
TATTCAGCGTCGGGGGGAAGGGCGTATGGCTATTAACAATATTAAATGTGTCATCTTTGA
TTGTGATGGCACGCTAGTAGACAGTGAACGCCTGTGTTGTCAGGCCTTAGTGAACGTCTT
TGGCCAATACGGTGCAGAGATGAGTTTTAGTGAATGCGTAGAGCACTTCAGAGGTGGAAA
GCTTGCGGATATCCTTCGTGACGCTAAAGAGTTGATGAACTTAAATGTTCCGATTGATGT
ACTAGAGCCGCAATACCGTGACGAATTGCAGAAGCTGTTTGTCCGTCATTTAAAACCAAT
GGACGGCGCGAAACGACTTATCCACTTTTTAGATTCGCACAATATTGAGTATTGTGTGGC
GTCTAATGGACCAAAAGACAAAATCGAATACTCGCTTGAGTTGACGGGGTTGCTTGATGC
GTTCAAAGGCAAAGTGTTCTCTGCGTTCGATGCAAACAGTTGGAAGCCCGAGCCTGACTT
GATCATGTACAGCGCAATGAATATGGGCTTTTTACCAAGTGATTGCTTGTACATTGATGA
TACGCCTAAAGGCGTTGAAGCAGGGCTTAACGCTGGCATAAAAACCGTACAACTATACAA
CGGCGCACCGATTAACTTGGTCGATGACGAACGTGTTATTCAAATTTCCCATCTAGATGA
ACTAAAAGAGCAGCTCTTAGGCTGCTCAGTTTAGTGACAAATATTACTCAAACTATGGAT
GTGTTTAAATTTAGTTTGTAGGTAAGGAGTTTGATGTAAGCACTGGATGGAAGAAAAGTT
TTTTGTATGAAACCCGCAAGAGGCACATGTGAATTTTTCACCATCGGATGAAATCAGATA
TTCATCGCATTGGCAGAGTGGACACTGGAGATCTTCAGTGTCTTTTGTTTTGTTGTAATT
ATTCATATTGTTCACCAGCAGCAAAATTAAATTGGCAAGATCTAGAATAGCCGAACACCT
AACCTTTGAACATTCTTTAGTCGAATTCAGAGGATTATTTCGATTCACTTCAAAGTAAAT
TAAACAAGCATTCAACGAACGCTTGATTTAATTATTTTCCCGCTCGCTTTCCCTCGACAA
TCTAATGGTTGCTTTTTGTCCGTTGCCGTTGTTCGAGCATAAAAAAAGCTCCACATTGGG
AGCTTTTTGGGGTGTTCGTGTTTTAGGCTGTTCGGTATCGCTTCAATACTTCGCCAAGGG
ATTGAGAAGCTTTGGTTAAGTTTGCCACGCCAGTTGTCGATTGTTCGGCAACTTCACGAA
TAGTATTGGATTGCGAACGAATGTCAGACAGCTCAGAAGCGATGTCATTTGCGACGGCAC
TTTGTTCTTCTGCAGACGTTGAAATCTGAATACTCATGTCCATTAATGAACGTGCAGAGT
CGGCAATTGCGGTTACGTCACCACCAATCTCATCAATCAACTGGCTGCTTGTTTGTGCTT
GTTGAACCGTACGGTCAGTGATAGACGCAATGTTCTGGCTTTCCGTTTGCAATTTCTCGA
TCATCGCTTGGATTTCGACCGTTGCCTGCTGCGTGCGGCTAGCAAGGGTACGAACTTCAT
CGGCCACTACGGCAAAACCACGACCTTGTTCACCAGCACGCGCCGCTTCAATAGCGGCAT
TTAGTGCGAGAAGGTTGGTTTGCTCTGAAATCGCGTTAATCGTGGTAATCACATCGTTAA
TCTGTGTCGTGTTTTCGTTCAAACTGCTAACAGATGCGGATGCTTGTTCGATGTAACTCG
ATAGTGTTTCGATTTCTGAAATGACGCTTTGAACTCGACTACGGCTATTGTCGATTTGCT
GAGCATCTTGATCTGATTGCAACGTAGCTTGCTGAGAGATACTTGAGACTTCTTTCGCTG
AAGCCGTCATCTCTTCCATCGCTGTCGCAACAGAATCTAGCGTCTGGTATTGATGTGCGA
TTTGCGTTTCGCTGAGCTTCATGTCTTGCTCAAACGCTGCGGATGTTTCACTTAACGTAT
TGGCATTGTCTTTTACATTGTTGACAAGCTCTGTCAGCGTATCCATTGATTTATCTAGTG
CGCAGCCAATCGTACCAAACTCATCACGACCCGGATGAAAACCTAGGCGAGAAGTTAAGT
CACCTTCACCAATTTTCTGTGTAGTGGTGTATAGCACCCAAAGCGCACCACCAAGGAAAG
TCGCAACCCAGTAAGTGAAAAGGGCGAATGGTGCCATCCAAAGCAAGCTAAGAAGGAAAG
AGGTTAAAGCGTCAGATTTTGCTTGCTCAAATTGGCGTGAAAGGTTTTCTGTCAGTTGGA
TTGCCTGCCCGGAATTCAACTTCGCATAAACCGTTACGGTGCCGTTGTTGAATTTGGCAT
CATTAACGTTGCTTACGTTTACCACACCAGTCACGCTCGTTACGTTTTGTACTTGAGCTT
GAACTACGCCTGAGAGCTTTGCTTCTGCCGCGAAGATAGATTGCTGCTCAAACTGTTGAA
TATCATTGAAATAACGGCTTCCCGCCACTGAAGTTAAAGTCACTAGGAATAGAAGGAAAA
TGACCCACATTTTGTCGTTGATAGACATCTTTATAAACAACCTGTCTATCGTTCTAAACT
CAACTTCTCTCATTTATAGCTCCATTTGAGATGAAAAAGGGGATGAACAAACTTAGAGAT
ATATCGAAACAAAATATGCGATGGTTATCAGCAAAATATGTAACGAGAGGTTGATAGATT
TCAAAATATGAGATCTATGATCGCTTATAACGGTACGTCGTCTCCATAAATGACAAAAAA
CTAAATAAAAACTGACAGTTTGTTAAAGAAGGGGTGGGTGTAATTTAATGCAATTGATGA
ACGAGAGGGTGTTATTAGAGCAAACGTTTACTTATGATTTCTGTCATAGCTTTCTAAAAC
TTTACTTCTCGCTGTCATGAATGTGTCATATAAAGGCTATAAAAAGGAGTTGCTGTCATC
GATGAAGAAAAGAAATGGCAGTAGAGATTGAAGCAAGCAGCTTCAGGAGATGTAAAACAA
AGGAGGTCACAATGAGCGACCAATATCAAAACGACGAATGCCTAGAGATGCTAGATGCTC
TTGAAATCGGTATTATCTTGTCGGACTACATTGGCTCAGAAGACGAAGCCGAATAAGTAC
AATTAGTACTCTCATCGCGTCACAACAGACGTTATACTAAGTTCATGTAAGACGAGCCAA
AAGGCCACTCACAGCGTCTAATGAACTTTCTAGCCCACCTGCATATTGCAGATCACTGTA
ATAGCCATTTAATGGGAAACTTGCTTGGAGATTTCGTAAAGGGAGATCCAAGCAAGCAAT
ATCAGACCGATATTTCCAATGGCATCAAACTCCACCGTTTCGTTGATCGCATTACCGACC
ATCATGCTCTTGTTGAAGAATGTAAACCGCACTTCACAGGTGTTGCTCGACGTTTCGCAC
CCATTGCACTTGATATGTTTTGGGACCATTGTTTAGCGAAACACTGGCGCACATTCAGCC
CTCAATCTTTAGATTCCTTCGTTCGTTATGCGTATTGCGAAGTGAATAAACAAATCTCTG
GCGACCTTCCTCCGCGATTTTTAATGCTTCACAGCCGAATGTGGAGTGGTGGTTGGCTAC
AGTCATATCAAGACTTAGAAAACATTGAGTTTGCCCTTCATCGAATGTCCCAAAGAAGCC
CAAGAATGGCTGACTTAACGACAACGTTCGAAGTTTTGGACAATGAATATGAGCAATTAG
AAGCGAAATTTGCTGCTCTATATCGAGATGTGCTGAGTCAATCCGCTGAGTATCATCAAC
AGCTAATTAATTCATAACGTCTTGACTGCTAAAGGTAGTATGACCAAAGGGGCTCTGGTA
AACTCTGCGCTCCAAAAATTATGAGGTTTATCATGTCCGTTAATTTCGCTGATCTTGGCA
TTGAACAACAGTTGGTTGATACCCTAAGCGGTATGAATATCGTTACTCCGACACCTGTTC
AGGAAAAGTCGATTCCGCATGTGTTGGAAGGTAAAGATCTACTGGCTGCCGCTCAAACCG
GTACAGGTAAAACGGCTGCATTTGGTTTGCCGATCATTCAAACGGTTCAGCAAAAGAAAC
GAAACGGAACACCGCAAGCACTGATTCTTGTGCCAACGCGTGAACTTGCTCAGCAAGTGA
TGGATAACCTGACGCAGTACTCAGCAAACATCGATCTTAAAATTGTTTGTGTTTATGGTG
GTACGAGCATTGGCGTACAAAAGAGAAAGCTGGAAGAGGGCGCTGACATTCTGATCGCGA
CGCCTGGCCGCTTGCTTGACCACTTGTTTAACGGCAATGTAAACATCTCTAAAACTGGTG
TTCTTGTGCTTGATGAAGCAGACCGCATGTTAGACATGGGCTTCTGGCCAGATCTACAAC
GCATTCTTCGTCGCCTACCTCAAGATAAACAGATCATGTTGTTCTCAGCAACATTTGAGA
AGCGTATCAAAACCATCGCGTACAAACTGATGGACTCTCCGGTTGAAGTGGAAGTGTCGC
CAGCAAACACGACCGCAGAAACCGTTAAGCAGATGGTTTATCCAGTTGATAAAAAGCGCA
AGCGTGAGCTACTTGCTTACTTAATTGGCTCTCGTAACTGGCAGCAAGTGTTGGTGTTTA
CTAAAACCAAACAAGGCAGTGATGAGTTGGCCAAAGAGCTTAAGCTGGATGGCATTAAAG
CGGTTTCTATCAACGGCGATAAATCACAAGGTGCTCGTCAACGTGCGCTTGATGAATTCA
AAGAAGGCAAAGTACGTGCGCTGATCGCGACAGATGTAGCGGCTCGTGGTTTGGACATTC
AAGAGTTAGAACAAGTAGTGAACTTCGACATGCCGTTCAAAGCCGAAGATTATGTTCACC
GCATCGGGCGTACTGGCCGTGCAGGTAAGTCTGGTTTGGCCGTTTCTTTGATGAGCCGCG
ATGAAGAGTATCTATTGCATGCTATCGAAAACCTGCTTGACCAACGTTTGCCGCAAGAAT
GGTTAGAAGGCTTTGAACCGAGTTTAATCGAAGAGGTTGAACCGGAGCGCAATAGCGGTG
GCCGTCGTAAGAGTCGTTCATCAGAAAAACGTAAGATGAAAGCGAAACTGGCGATTCATA
AAAACCGTGGTAAGAACCGAAAATAAATAGATGATGGCATTCATCAGTAACTCTGATTAC
GCCGTCTTTGCTTCCCGGTAGGCTTCAAGCGTTTGTGGCATTGCCAATAAGTAGCCTTGA
TACATATCGAAACCGAGCTTTTTCATTAAGTTAAGTTGATGCTCGGTTTCAATTCCTTCT
ATAACGGTTTTTGAGCGAATATCTTTTGCCAAAGACAACGCTTCCATTAAACAAGAAAAA
TCACCATTCTCATATCTCAATAACAGCGAACGATCGATTTTAATGATGTTGGGTTTTACA
CATCTAACGCGTTCTATTGTTGAAGCATCAATGCCGTAATCGTCTATTGCCAGTAAATAG
CCGTTATCGCTTAGCTCTTTTGTTGCTTTGTATAAGAAGTTTTCGTCGCTCGCATCGAGC
TCTACCAATTCCATCACAATCTGTTCACGGCACAAATCCGCTTCAATAATGGATTGCTTT
AATAAGTTGCTATAGGAAATGTCTTTTGCGAGCATTTCTGCTGCTTTTGGTAGAACGTTG
AGAAAGAGCTTTTTATTGCGAAACTTGGATTGACCAAAGTTACTGATGTGAATGAGACGG
CTTAGTCGCTCAACGTTGATTTGATCTTCTGTAGGAATCGTAGTGGATTGAAAGAACTGG
TCAGGTCGAATCATTAAGCCATCTTGGTTACTAATACGAACCAAGGCTTCTAGACCGATA
ATGGAAAGATCTTTTTGATAAATAGGTTGAAACACGCTTCGCAATGTCAGCTGTTTATAT
TGCGCGATGTACTGACCATCTACTTGTTTTAAAATGCAGCTAAGCAGCTGCGAGATACTC
ATCATTATTGTTGTAACCTAGACCAAGACACTGTATTGATGCTTAACTGATTGTTGTGCA
TCTAGTTTTACTTTAGTTTCTTGAATCTAAGCGGGGAGCGTAGGCAAGGCAAGCGAGATA
GCTCAACACACTCAGAAATATCGACCCGCCTCAAACAAATCGCTGAATGAACTGATAATC
TACCCGTTGCTATTTGATGCTACCACTGTAAAACCGCATACAGCTGAATGTACTTTCTTA
CCTGTTGTTGTTTATTGGAACGTCGTAAAGGGTGGCCGAATTTGATGTAACAAGGGCTGA
TCCCAAAACGTGTATCTAATGAATGAGTCAGCTGTGATTCGCTGGTAAACAGGGTAATAC
CTTGCTCTGTATACTCGTTAATCGGTTCTGGTAATTCTCCCATCCACCAGTGCAACAGCT
CACGGCTGGTTTTACTGCGACTGATCCAATGATCGCTGACTAAAAACAATAGGTCGTTAG
GCTGCAGGGCATAACCATATTCACTTTGCCATTCCGTTATCGAAGAGAGCAGGTTTTCTC
GGCATGAGTTACCTGCACTGACTAAATGATGGCTCAATACCCAAACCGTTCCAATTTCAG
ATGAGATTCGGTAGTGGTGAGGCAGGTCGGGGGCATCAAGTACTTCAATAGGTTTGATGG
TACTGCTATGACCAAAGTGACGAAAAGTGTGTTCCATGCGTCGAGCAAATGCGAGGCCTA
GATGGTGTTCACTCATACCTTGGTTATGTACCGCAGGATAATGCTTCTCACACAGTTTGA
GACAATCGTCCTGAAAATCATTGACACTTTGGATGACTAAGTCGAGTAGCAAAGAATATC
CCTTAACGGTTAACAAATTGAACGGCGAAAGGTTAGCATAGTCCTTTTAGGATAGACTAA
TTTAGATAGGCAACTTCTTGATCTAAACATCAAAATTGAGAATAGAATTCCGCAGGTAAA
ATATGATCAAACTAGAAAGAGCACAAAAAGAAGCATTGGCGAAAGCTATACAAGATTACA
TGCAAGACGAGTTGGAAGTGGAAATAGGCCAGTTCGACAGTGAGTTTTTGATTGACTTCA
TCACTGAAAAATTAGCGCCTATCTACTACAACAAGGGCATCGAAGACGCCAAAACCGTGA
TCGAACGACGCATGTTAGAAATGACGGATGAACTGTATGAGATAGAGCAAGAAGTTCAAC
TCTAAGTGTCCGATTTTTAAATGGTTTGAAGTTCCTTCTAATTTTTCGAACAAGTTGTTT
AAAAAGGTATTATTGGTTTGATGTAAAGGATGGTAAATAATCTGTTGCATACAAGGCAAA
TAAGTTAATGTTGTGTTTCTTGCTCAACATCAACTTAGGAAGATATCTAGGAACGTGAGA
TGGAAACACTGGTAAAGAACTACAACGTGCCGGCGAGAGCGATGCATTGGATTTCAGCGC
TTTGCATTATCGGCTTGTTTGCTGTGGGTCTGTGGATGGTCGATTTAAGCTACTACAGTG
AATGGTACCAAACCGCACCACATTATCACCGCTCTGTGGGCATTTTACTGGCAATACTCA
CTTTAGGTCGCATCGTATGGAAACATGTGACGGCGTCACCAAAAGTAGAAGGTAAACCTT
ACGAGGTAGTTGCAGCAAAAGCCGCACATGGGGTTATGTACATGTTGCTTATTACTATCT
TTGTTTCAGGTTACCTCATCTCAACGTCTGATGGTCGCGGTATCGAAGTATTTAACTGGT
TTACGGTACCAAGCGCAGGGGAGTTATTCCCTGGTCAATCAGACATTGCAGGTGAAATCC
ACTTTTATGCAGCTTGGGCTGTGATCCTAATGGCAGGATTGCATGCTGCTGCTGCACTCA
AACATCACTTTATCGATAAAGACAACACATTAAGAAAAATGTTAGGAGCTTCAAAATGAA
AAAGTCACTTTTCGCTACAGGATTAGCAATCGCTATGGCACTACCGTTTGGTGCTAACGC
TGCAGATTATGTTATCGATACTAAAGGTGCTCACGCATCAATCAACTTCAAAGTTAGCCA
CCTAGGTTACAGTTTCATCAAAGGTCGTTTTAATACATTTTCTGGTGACTTTTCTTTTGA
TGAAAACAACATCGCTGACTCTAAAGTAAACGTAGTTGTTGATACGACAAGCCTTGACTC
AAACCATGCTGAGCGTGACAAGCACATCCGTAGCGGTGATTTCATCGACGCAGGTAAATA
CAGCGAAGCGACGTTCAAGAGTACAAAAGTTGTAGACAAAGGTGACGGTAAACTAGACGT
AACGGGTGACCTTACTCTTCATGGTGTAACGAAACCAATCACAATCGAAGCGGAATTTGT
TGGTGCAGGTAACGACCCATGGGGTGGTGAGCGTGCAGGCTTCATTGGTCAAACTCGTCT
TGAGCTTGCTGATTTTGAAATCCCAGTAATGGGTTCTTCAAGCTACGTTGATATGGAACT
GCACATCGAAGGTGTTAAGAAGTAACTTCTAGCTCCTCTCGCTATACCTCGTTCTTAACG
ACATAAATGAAGAAAGCGCTCTAAATAGAGCGCTTTTTTATTGGTGCCAACTTGTCTTGC
TAGTTGCTGGTTATTCGTTGTAATAGTCTTATGCAGTTTCTAGTACTTTGTCTTCAACTA
GGTTTAGACGTTCGCCGTAAACTGGACGTAGTGCTTTTAGTACTTCGTTACGTGTTACTA
CACCAACCATCAAACCGTTTTCTAATACAGGAAGCACTTGTGGCTTGCTTACTTTGATGC
TCTTAGCACGCTCTTCAAGAGAAAGAGAAGTAAAGCGTGTCGCCATGCCCATACTTGTTG
TTGGGTAAAGTTGTTCTTTATCGATACATAGGAACTCAACTACATCCACCAAACGGTCAC
CAGCATCAATCGCTACAACGTCACGGCTCATCAAATCTACCACTTTTTGTTCTTGAGCAG
GGATGTAATCTTGGCACCACAATTCAACCATTACGTCGTGCGCTGAGAAGAAACCAACCA
AACGATTGTCGATGTCAACAACAGGAGCACTGATTAGATTGTTGTCCAATAGGGTATCTA
GTGCAGTTGAAACTGGCATTTCTACGCTCAGAGTAACTGGGCTCGGGTTCATGATTTCTT
TTACAATTGATGCGTTTTTCATAGTGGTTTCCTTAACTGACGTTAGTGTTGTAGTGTTTG
TAATGGATGAAATTTTTGCTGCTTTTAGTTCTGGTCGGCGGTAGATACACCAGTTAGCTA
AGCCAACTAACACAGCGCCGCCAACAATGTTGCCCAGAGTCACTGGAATTAAGTTTGCAG
TGATAAAGTGGCCAACATTTAGGTCTGCGTATTGAGAAGCCGATACGCCAACCGAAGTCC
AGAAAGTTTCTGGTGCGAAATTCGCGATTACGATGCCTAGCGGTACCATGAACATGTTTG
CTACACAGTGCTCAAAGCCACTGCTGACGAACATTGCCACCGGCATGATGGTCATCGCTG
CTTTTGTCATTGCATTTGCAGAACTGAACGTTAACCAAATAGCAAGACAAACCAATAAGT
TACATAGAATGCCCAGTGCAAATGCTTGTACCAATGTGTGGTGTAGCTTGTGCTGTGCAA
TGTTTAGTGCGTTTAAACCCCATTGACCCGCATCCATCTGGTACAAGCCAGCAGCGCTTA
CCAATGCAAGTAGGAACATCGCACCGATGAAGTTACCTACATAAACCTTGCCCCAAATCG
ACAACATTTTGCCGAATGAGATTTGTTTGTTTGCCCATGAGATGCTCGAAAGCACTGAGC
TGGTAAACAACTCACCACCACAAATGACGATGAGTATCAAACCCATACTGAATGCTAAAC
CACCTGCAAGACGGCTAAGCCCCCAACCTGCGTCCGCACTACCTGTTGTCACTGTGATGT
AAAACAAGAATGCTAAACCGATGAATGCGCCTGCCATAATTGCCAAACCCAGTGTCATGC
CGCTGGTTTTGTTTGCTTTGCTAAGGGCAAACTTCTCAGCTTCAGCCATCATTTCTTTTG
GTGAGAAATACTGATGATTTTGAGAGCTGGTCACCGCCATATTGACTCCTTAGTTTGTGG
TTCCATAGAAACTCCTTGGTTAATGAAATCGAGGCATTTACTGCGCTCGAAAGAGAAGGT
GTTATTGTTTTTTGTTGCGGTGTTCCCGAACCGCATATCCAGATTAAGCGGACGAGTGGT
ACAGGTAAAATTGATAATATTTAGAATCCTCATCAAATTATTTGATAAGTTTTTCAAGGC
AGGTAAAATGAACTTCATTGCGTATTAACGCAGTATTTTTGGGGTTGCGAGAGTATGGTG
AATACTCGCCAATTAGGGAGGAAACTTTGCGCTACTCACTTAAGCAATTAGCGGTTTTTG
ACGCAGTTGCAGATACCGGCAGTGTAAGCCAGGCCGCAGATAAACTGGCTCTGACACAAT
CAGCGACGAGTATGTCGCTCGCTCAGTTAGAAAAAATGCTTGGCAGACCTTTATTTGAAA
GGCAAGGCAAGCAAATGGCGTTAACGCATTGGGGGATGTGGTTAAGGCCGAAAGCAAAGC
GTTTGTTACAAGACGCACTGCAAATCGAAATGGGATTTTATGAGCAACATTTGCTGAGTG
GACACATTCGATTAGGTGCGAGTCAAACGCCGGCAGAACACTTGGTTCCTGACCTTATCA
GTATCATTGATAACGACTTTCCAGAGATGCGAATTTCGTTAGGCGTGCAAAGTACGCAAG
CAGTCATTGATGGTGTTCTAGATTACAAATACGACCTAGGCGTTATTGAAGGTCGCTGCG
ATGACAACCGTTTACACCAAGAGATTTGGTGTCGTGACCATCTTACCGTAGTTGCAGCGT
CTCACCATCCATTTGCGCGTAATTCGTCTGTGAGCCTAGCGCAACTAGAGCAAGCAAAAT
GGGTATTGCGTGAACACGGCTCTGGAACTCGCAAGATTTTTGATAGTTCAATTCACCATC
TTATTGAAGATTTGGATGTATGGCGTGAATATGAACACGTGCCAGTACTCAGAAGTTTAG
TGTCGAATGGCCAATACTTAACGTGTCTACCATACCTTGATGTAGAGCGTTACATTGAAG
CAGGTGATTTGGTTGCATTGAACGTACCTGATCTAAAAATGGATCGAACGTTGTCATTTA
TCTGGCGTGCCGATATGGCGGAAAACCCGCTGGTTGATTGTATTAAGCGTGAAGGCTTAC
GCATGATGAAGGGTAAACCTTCAGTGCTTTAAGCGATATTCGAAACAAAATAATCGTATC
TTAGAAAAGGCTCTGCATCTCGCAGAGCCTTTTTTTGTCGTTTATTGCTCGTTTCGCTCA
ATTTATTGTGACTTTGTTATTTTCGAAATCTGTTGATTTATCGGTTGCGTCAAATTTAAC
GTGTAAAAAATGAAACGATATAAACTTTAATGTGATCGTAATCACCGAAGTATTCGGCCT
ATATGCCTAGTATTGACTGCCTGATTTCAATGTATGAAGGCAGTTTTCGAACCATAACGG
TACGAAACTAGCAAGCGGGTAAGAATACCATGACAACACTTTTAGCAATCTCTATTACCA
CTGGCATTCTCTCTGGCGTGTGGGGCTGGATCGCGATCTCCCTAGGCCTGTTATCTTGGG
CTGGCTTTCTTGGTTGTACAAGTTACTTTGCATCCCCGACAAGTGGCTTGAAAGGCTTAG
GAATTAGCTTAATCACCAACATGAGTGGTGTTTTCTGGGCGATGGTGATCATCTACGGTT
CGACTTATGCAGGGCTAGAGATTCTTGGCTATGTAATTACTGCTGTGGTTGCGTTTTTCA
TGTGTATTCAAGCTAAGCAAGCTTGGTTGGCGTACATCCCTGGTACTTTCATTGGCTCAT
GCGCGACTTTTGCTGCAGACGGCAATTGGCAACTTGTAGTGCCATCGCTGATTTTAGGTG
GTGTGTTTGGTTACCTAATGAAAGCAACAGGACTTTGGTTACATGCGAAATCAGCCGCTA
CTTCTTCGCTTGCTGAGCAAGTACAGTAGTGAACCCCCGATCTTATTTGTATCCGCTGTG
TGTTGAGACTTATCCCGCTCAATACCGTTAATCAAAATTACTGATTCTTGATACAAGCAC
ACCCAATTGGTGTGCTTTTTTTTGTCTTCGAGTTGTCACGTATTGCCATTTGCCATGGTT
ACCACGCGTTTAAGCGTCCAGCGAAGGAGAACCGGAATGCATTCCATGCCTCTCTCTTCA
CAGTTTGCGACTATCGCTAAGGCTAAATCTGGCTTGGCCTGTTTTTTCAAAACACGACTC
ACGACTTTCTTGGCGGGCATGGGATGATCATGAGGAACTTTGATAATGTCCTTAAAGAAT
AATTCAAAACCATTGTTGTAAAGGAAGTGCTCAATGTCTCTGTCTGGAAGTTCTGTTAAT
CGATGACGTTCTTGGTCATTTTCCAAATGTGCGCGAACAGTATGGGCGTATTTCTTACCT
GCAGGGTCTCCATCTGTTACCACGTGCCAATCAATGCCGAATTCCTTCGCAACTTTGACC
AGTGATTTCAATCCCGATTGAGCAAACTCAACAATCTGCACGCCCTCTGCGGCCAAATCA
TATCCGCATTGACGTGCTAATTCGTTGAACAACCAGACTTCTGTTTCGCCCTCAACTAAA
AGCCAGCAGCGAGCAAATAAAGCGCCAGCACGGTGAAAGCGAATATGGAAGCCAATGCGA
CGCAATTGATCGACACTGAATCGATTCGTGTTGAGTGATTTTGCAATGGTACGGTCAGAC
AAGCGCATTAACCGGCGTATTGAGGCGAGAGGAACTGAGCCAAGCAATCGGGCACTGTTT
GTCGTTAGAATCTTCTGCATCGGAAGAAGTTGCAACAAGCTCCAAGCGCGAGAGAGATGG
GTAGGGTGCAAACGTCCTTCTGGATCTTCGATGATCAAAATAGGTCGAGCACAACGTCTC
AAGTCGGTCGGTCCTTTTGCTTGAAGGTAAGCATTAAGCAAGCCCATTAACAATAGACGT
GATTGTTTGTTGTTTGTCTCTTTCAAAAACTGCGGTAAGCCTTTGTCTGAAGAAGGGCTG
GCATAAAAAAGTCCATCGCGTGGTTTTCGAGGGTTTCCTTTTTTTACGCTTCTGAAGGCG
AAGTAATGCTCCACTAGGGTTTGCATCGAATCTAAGCTACTTCGTACTTCGCCTTTATTT
ACATGGCCAGGCATGGCAAACAAGCGGCGGCATGTGTTGTTAATGCGCTTCTCAATGCGG
GCGTTTTTATTTTCACCGTTAATGTGGTTGGGCTGAGGGAATCGACGCGAATCGCGTAAT
CGGATCACCGGGTGTAACGTCATCAACTCAATTGCGAGCTTTTCTGAATGGTGAAGCTGC
TTAGGTTCACCATCACAGTCTAAAAATGCATATTTGGTGGTAATATGGTGCCCATCGCGC
GTCGCACTTAAGCGATAGTAAATGACGTTCTCGTTATCAGCATTTACACACCAAGTTGGT
TTGATCCGGCGATAACGCCCCGCGTTGACCTCTTGCTTATCTTGAGCTTTGAAACACAAG
ACGATTTGAAGGTGTTGCGTCTGTGGATGAGAAATGGCGTAATCGACGTGAAAATCCGTC
ATTTCAAATTGATAAAGCGAGCCATCAGCTGGCAGTGCGAGGGATAGAGCATCAAGAAGG
GAGGACTTACCCCAAGTGTTTTCGCCGATCAGAGTTGTCAGCTCGTCAAAAGAGAGTGAA
AGGCGTTTGATGCCTCTAAACCCAGAGATTTCGATGCGTTCTAGTCTCATCTCACTCCTC
CTTGCAATTATTTGAATTATCGAGGGTTCTTTTGCTTCTCCTAAGCATATATGAAATTGA
TCTAGGCAAGTTAAGCTCAGTTCACAAATTTAAGAGCAATCAACCTATGAATACAGACCG
TTTAGGCGTACAGTCACTTTCAAATTCGTACGTAAGATGAATCTTGATCACGTTAAAATG
AAATGAAAATTTCTCTGTTTCATAAAATTCATGATTCTGTCATGATTCAGTTCTAATAAT
TAAAAGGAATGAAAAGAGAGAAGATGACAATGAATAAAAATCATAAGCCAGTCAGAATCA
AACTGGCACACATCAATGACACTCATTCCTACTTTGAGCCAACGTCATTACAGCTAAAAC
TCAATATTGATAACGAACGTACACTAGAGCCTTACGTGAGCGCTGGTGGATTTTCACGTA
TTGCAACGCGCGTAGAACAGCTTCGCGATGATGCACAGCGCCAAGGTCAGGGCATGTTGT
TTCTTCATGCGGGCGACTGTTTTCAAGGCACGTTGTATTTTTCGTTATTCAAAGGCAAAG
CAAACGCCGACTTATTAAACGCGCTAAACATCGATGCGATGGCTTTAGGCAATCATGAAC
TGGATATGGGTAATGAGCCCGTTGCTTTGTTTTGTCAGCGTACCAACTTCCCGTTGCTTG
CCGGTAACTGGGACTTATCAAATGAATTGCCAACAAAAGATCACCGCATGGGTGATTGCA
ATAACGTATTGAGCTTCGATACGACGACTCAAAGCGCGCAATATCTGGTGAAAGAGTTTG
ACGGAGAGAAAGTTGCCATCTTTGGTCTGTCTATCGACAAGATGAGCGACATTGCCAACC
CAGATGCCGATACGCCATTCATCTCTGCTATTGAAACGGCAAGACATACTGTTGAACAAA
TTCATCAAGCGGGCATCAAAAACATCATCCTTTTGAGTCACTTAGGTTATGAAGGGGATT
TAGAGCTCGCAGCACAAGTGGATGGCATTGGTATTATTGTTGGAGGCCATAGTCATAGGT
TACAAGGTAACTTTACCGCTATCGGTTTAGGCGAAGACGACCCTTACGGTGTCAAAGTCA
ACGATACTTATGTTGTCCAAGCCGGTTATCACGCATTGACCATGGGGCATTGTGTCCTTG
AATTTGATGAAAACGGCAAAGCGAACATGTTAAGTGGTCAAAATGAGTTGTTACTCGGAA
GACGCATTTTCTGGGATTCGACACTAAATGAGCAGCTCGACCAAGGTGTGTTTGAAGAAG
CGTGTGACTTTATTCATGGTCAACCAAACGTGGTCGTTTGTAAAAAGCACCCAGAGACAC
AAGCTATCTTAAGCGACAAGTACATCCCGAGAGTACGTAAGCTTCAGTCACAAGTGATAG
CCAATGTGGCAGAGAAGAAACGTCATGTGCGTGTTCCTGATGAATTTGGTGGAAGCGAAC
TTGCTCCGGCAGTCGCACACTCTTTCTTGTATGCGCTTAACAAGCGTGGCCACAACGTTC
AATTTGCAATTCATAATGCGGGAGGCGTGCGTACTTCTCTCAATCCGGGAAATATTACTG
TGGCAGATGTTGCCGGACGATTGTTGCCATTTGCCGTTCCGATCGGTTGTTATGACGTGC
AGGGTAAAGTGGTTCGCCTAGCATTGGAAGGCGCGATCAATAATGCACTGAACAACGGCG
TTGAAGGTACCGGTTCTGGAAGCTACCCATATACGCATAACTTGAATTTTGAATACCAAG
TAGACGCTCCAAAAGGCCAACGTATTAAAAATCTGGAAATTTTTGATGGTAAGCGTTGGT
GTCAGATTGACGATGAAGCATGGTATCGTGGTGCTTCGTCTGCTTATACCATGAAAGGCA
AAGAGGGCTATGAGGCGTTGCTAGATATGAAAGGCGAAGGCTTCGTTAGCAACCTTTCCA
TGGCGGATTGCTTTATTGAATTACTTACGGACGAACCAAACTGTTTGAACCAAGGTCACA
AACTTTACTCGCAGAAGAATCAATAACCGTTATTGGTATCTTTTTTGCTCCTTTCCTGAT
GCACATGCGATTAAGAGGGAAGAGAGTATGTGGAAAAAAGATTGGGCTGACGCAGCGGTT
GTCGTTGCTTGGGTCGCAGTTTGGTCAACACTGGTTTACTTTGTACCGTTAACTGGTTTT
TAAAGACCGACTATTCAACAAATGAGGGGCGCATAAGTGCTCCTTTTTTGTATCTGAACC
GCTTCAAATTCATGACGTTGATAAACATTCTTCACAAAATACTTTGTTGTTATCGATAAC
GATTTTTTGTTGGATATCGACGCAAGCAGGGGTATGATGGCGGCGTTTGGGGAGTAGTTA
GCGCAAGTTTATTTATCGTCATCTCGTTAAGCATCAGCTTATCCGGTAAATAAAGGTGTC
ACTTGATTCGTCATGTGATCACTTCAACGAGACCAACGCATTCATTGACTAGCAGACACA
TGGGTAATGTGACTGTTGGTTTGTATTGTTTGCGGAAGGTCAGCCCGAATAATGTCCTTC
CGCATGGGAGGAAGCATGTCTCTTATCGAAAATACCACCCAATTATCCCAGTCTGTTCCA
CTGCAAGAATCACTGACAATGTACGGTGTATTCGGCCTATTTACTTTGGTTTTAGTCGCT
CTCGATATCTATCAGACTCGTGGCGGCGTGATTACCATGAAAAAAGCAATTGGTTGGAGC
GTATTCTGGTTCTTATTAGCGTTTGTCTTTGCAGGCTCTATCTATTTCTTCTGGGATTAT
TACGCGCCTCATAGCGTTTATACTCACGAAAAAGCGACCATATCGTTCTTAACTGGTTAC
TTGCTTGAGAAATCGTTAAGTGTCGATAACTTGTTTGTGTTTGCAATCATCTTTGCGCAA
TACAAGGTGCCAGAGCATTTGCGTCCACGCGCTCTATTATGGGGTGTGATTGGTGCGTTA
GTTCTACGTGCAATCATGATCGCAGTAGGTGCTCAATTACTTGCTCAATACCATTGGGTG
CTTTACCTATTCGCAGCATTCCTAATTTGGACTGGTATTAAACTGGCGCGAGATAAAGGC
GAAGAAGAAGAGGTGAACCCATACCCTGAGCAGTTCATTCGTAAATTCTTACCAGTGACA
GAAGAGTATCAAGGTAACCACCTGATCTTGAAACAAGCAGGTAAGTGGGTTGCAACGCCA
ATGCTGATCGTTGTTGGTGTGATTGCAGTGATGGACGTGATGTTCGCACTGGATTCGATC
CCTGCAATCTTTGCAGTAACGCGTGAACCATTCTTGGTATTAGCGGCTAACGTGTTTGCT
CTGCTTGGCTTACGTTCTCTGTACTTTGTACTGCAAGCAATGTTGGACAAGTTTGTGTAC
CTAAAACCAGCGCTGTCAGTGATCATGATGTTCATTGGTGTGAAGATGCTACTGGTTGGC
ACGCAATACGAAATCCCAACGGTTTGGTCATTAACTTTCCTAGTGACAGTGATGACGACA
GCGGTTATTGCTTCTATCTATAAGAACAAAGAAACCAATAGCTCTAGCGTTAAAATTACT
AATCAAAACTCTTAAGTATTTTGTAAATTCAAAATCCTTTAAAAGATTATTTGGTTAATT
AAATGTTGCAAATAAACTTGGGTTTACCTGTGTAAATCCAAGTTATTCAACTAAAGATTC
GCTTTATTGAATAACTATGCGGTTAGTTGGATTTTGTATTCTTATGGTTTGTAACGGATT
TGTTTTATAAGAAAAACTAATCTGAATAACCAAATTTTGTCATTTTTTGCTCAGAGAAAA
AATGACTAATATACAACCAACAAAACAATTTACTGCTTTTAAAGAGAGGCAATCATGGCA
CAAGCAATGCAAATGACAAATGTAGCTTTACCAACCTCTATGGATAAGAAGACCTACGCG
GTTAACTTCAAAGGATTGATTGCTCACTTACTAGATATTCTTTTCGTAGACAACTCTGCA
CCTCGCAGCTACTACGCAGAAGACCTATCTGCACACATCCAGAAAGACATCGGTATGTAC
CGTTAATCTGAATGGAAAGCGAATTCGAAATGCCGGCTTAATCGCCGGCATTTTTGTATC
TGAAATCGCCACATCTAAAACCGCATTGAAAGCTATCTGTCGCTAGCACGGTCATAGTCA
GTATCAAAGAAAAGGAGCTGTCTATGATTAACGCGATTGCACTTGCTGCTATTACCAGTC
TTTCAGCATCACAAAGTTGGGTTCATGAAGGACAGCCCGCACAAGTGATAGAACTGTTTA
CCTCCGAAGGTTGCTCAAGTTGTCCACCAGCAGACAAATATCTTTCCACGTTCGAATCCA
ATCCTGATTTGTGGGGAAAGTACATTCCCGTTGCCTACCACGTTGACTATTGGGACTATC
TTGGCTGGAAAGACAAATTCGCAAAGCCTGAATTCTCTCAGCTGCAACGTTTGTATCGTG
CTTATGGCGCGGTAGGGAGTGTTTATACTCCGGCATTTGTCGTTGATAGCGAAGAATGGC
GCGGTTTTTTCAATTGGCGCAAGCGCGTATTACCCAACAACGACAACGAGAAAGCCCAAT
CACTAGCACTAGAGCGCTCTGGCAACCAATTCACTCTACGATTTGAAGAGAATGGTACGT
ATGACGCAACGATTGTGTTTCTCTCAAGTAATGAAACCACACAGGTTAAGCGCGGTGAAA
ACCGAGGGAAAGTGTTAGAACATGATTTTGTCGCGTTAGAGAAGCAACAAGGTCGCTCAA
AGAACGGAGCGTGGATATTTAAGCTCAATCAACCCATCAAGAACATTGATGCTGTTGCGG
CGTGGGTGACTGAGCTAGGGACTTTTAATCGCGTGCAGACTGTCGCGGGTGAGATTCGTT
AAATGAACTAGAGGGATGCCTTCCAATCCAAAAGCGCTTTGATGTGTTCTGGTCCAATAC
CGCAGCATCCACCTATAATGGTAGCTCCGAGCCGATGCCACTCTTGCGCAAAAGTTAGGT
ACTCTTCTGGTGACAGTTCTCGCATCGCTTGTAATGCGCTGTTGGCTTCGTGGTTAGATT
GGATTGCGGTGAAGTTGTTCGCGTAAACCCCAATTTCAATGTCGAGCTTATGTTGGTTTA
AAACTTCCTTGGTATCACTGACAGCTTTTGCCATTACTTCAGGTACTGAACAGTTAAAGT
AAACACTGATGGTGTTGGTGTTTTCTGCACTTTGGGCAACATGCTCAATGGCTTGGATCA
CGGTTTCGCCAGAGCGCAACAGCGCGGTTTCCAATGAATCATCATTTAAAGAAAAGGCAT
ACGCAGTAGGTTTGGTGCTGCTTGCGAACACGCTTTGTAAACACGTTAGCTCTTCTAGAC
TGCAAATGGTCTCTGCTAACCAAAGATCAACGTAATCCTTTTGAGCTTCAAACAAAGTCC
TGAAAATGATTTCACCTAATTTGGGTTCGAACAGATCTGGTCGATAACTACCAAACGCTG
GTGGAATACAACCAGCTACTTGAACGTTTTTCGGTGACTTATCTGCACATTCACGAGCAA
TTTGGGCTGCAAAGCGTGCTAGGTCACTGCCTTTCTGATCGTAAAGAGCTTGTCCAAGAT
GGAATGGCACACAGGCATAACTGTTGGTGATGATGATCTCTGCGCCAGCGAGGATAAAGT
TGTTATGTGCTTGGTAAACGAATTCTGGCGATTCAATCAGAGCTTGTGCGCTCCAAAGTG
GTTGAGAGAATGGGGCTCCCATGCGTTTCAGCTCTCTTCCCATACCGCCATCAAGGATGG
TTAACTTCTTCATACTACAATCCATCAAAATTCTTCCTAGTTGAACCTTAAATGAAAATA
GCAATGAGCGAAAGTGACGAAAGGAAAAGGATAGGCCGAGTAAGTGGGCAGATAAGTAGC
GAGTTAGCTAACCGAAAGGTGCGGAACATCAGAAACGAAAACGGGGTCCCGATTGGAACC
CCGTTTAATTCGAAAGTAATGTTGAGATTACTTCTTACGGCAGTACTCAGCGATCACGTA
CATTGACTGACCACCGTTTGCCTTACCTGAAACAAGTTTAGGGTCATCACCAAGGCTGAT
ACCGCGAATAACAGTACCTTGTTTGATTACTTGGTTTGTACCTTTAACTGGTAGGTCTTT
GATTACTGTTACATCGTCACCTTTCTTAAGTTCAGTGCCGTTGCAGTCAACAGTTTTATC
GTCAGCAGACATACCTTTCATAGCCCAGTTCATTTGCTCTTCTTCCATGTACATCATGTC
AAGAGCGTCTTGAGCCCAGCTTTCTGTGTTTAGGCGAGTAAGTTGGCGCCATGCAGTTAC
TTGTACCGCAGGAACCTGACTCCACATGCTGTCGTTCAAGCAGCGCCAGTGGTTAATGTC
TTTAGGATCTTCGATCTCACCAAGACACTTATCACAAACCATGATAGCAGTATCAACCGT
CACGTTACCGTGTGGTGGAACAGCAAATGCTGTTAGTTGAGATTCAGAAGAACACAGTTC
ACATTTTGACTCGCAGCGAGCAAGCAGAGTAGCTTCGATAGACATAAGGACTCACCTTAG
TAATGTTTTTTGGTGGCGGTATTATCCACTTTATCCTGAGAAATAAAAGGGTGTTAGAGA
ATTAAAGGCGAGATTTTACAATATTCCAACCTGAAAGAGGTGAAGATGTAAAATATTGGC
TAAACAAATAATATCTAGAATATAAATAAGGGTGTTGATTGCTTTGAATGATGAATCAGT
TGCATTGATGAATGTTATTGCTGAAGGGTAAAGTTATTCAAAATGAATGGAAAGTGCCCC
CTGATTTTCAGAGGGCATATCGTTTTATCGTTCAATAATCTGCACGACTTGGTCTTTCGA
AATGCTCATTTCTTTGCCATCCACGTCCTCGTATTCGTACATACCAGTATCTTCATTTAA
GTCCGGCTTGCCGTAAGAGGTTATGATTTTCCCTTCATTCGTTGACATTAGGTATTGGCT
GCTGCCGCAAGCGGCAAGAAGCAGTGCAGTAGCAATAACGGTCAATACGCGCATAGAGTT
TTCCTTTTTAAACAAGTAAGTTAGACAAAGACAACGTTTTAACTATAGCAGAGGAAATAT
GAGTGGGTTTGAATAGAGCAGAAACGAAAAAGCCCAGTCGAAACTGGGCTTTGGTTTGGT
AACGATGCTTACTTAAGTACAGCGGTGTTAGTTACACCCGTTAGCATATCGTCCATTAGG
AAGTCAGCATTTTCCTTCTGCATCTCTACATGATGGTCTAGGTCCGCTAACGTACCGCCA
GGAGAAGCGAATGTACTGTGTGTCGCAGTTGCATTGAACTGTACAAAGCTCGCAGAAGGA
GACACGGTTGTGCTCGAACTGTTCACCGTTGTTAGTCCTAGTTTCGCTGCTAGAGGTTCA
GTACCCGCAAACGGTGCATTGGCTACGTTGTTTGGCACAGTATCGTCACCATCGACTTCT
GTCATAAAGAATGGTGTTGAAAGCGAACCTGAAGCCATTAGGTCACTCGCGTTAGTAAAT
GGATCAACCGTATCTAGCGTCGTCTGCGCGGCGTAGATAAAGCTAGAGAAGCCTGCGTTT
AGCTTAGCCAAGTCTTCAGCACTCGCGTTTGCTTCAAAAAACTCGTAACACTCTTTGTCT
GACTTTCCGGTACAAGATGCATCAGCGTAATCAGCATAGTCTGCTGATGCTGCATAAGCT
AAGTTGTGTTTGATCTGTGGACCAAAGTTGGACGAACCAAGCAGTAGGTTACCAATTTGG
CCACCTGCGTTTTGAATTGATGCACCGCTAAATGTGTACAGTGCGTCTGCCGTTGGGCTA
CCCAATGTGTTGTTCGCCGCTGCTACAGCAGAAGTACCAACGATGCCACCCAATGAGTGA
CCAAGCATCTTCACTTTTGAACCCATCATTGGGTTAAAGCCTTGAAGCGGGCTACTTGCC
AGAAGGCCAGCTTGCGCTGAAACAACTAAGCTTGCACGTAGACCAAGAACATCAAGCACG
CTTTGGCGAAGGTTATCACGCGCTACCGCTAGGTTAGACAGGTTTAGGTAGGCCAGTACA
TCCGCATTTGCTGAGCGTTGGTCATCAAGGCTACGAGTACCGTGGATAGGCAGGTCAATT
GCGATAACAGCAACACCAGCTCTCACCATGTTGAATGCGAAAGAGTAAGCATTTTCTTTG
GCTGACGTAATACCGTGTTGGTAAATCACAACATCTGTAGGAGTACCAGTTTCTGGTGTA
AACAGTAGGAACTCAACGTCTTCTAATGACTTAACCACAGGCACTGGAGAGTAGCGAGTA
ATAATGCGGTCGCTGTCGAGTTGAGTGCCGTCTGATAGGAACAGCGTAGAGCCAACCAGT
TTCAACTGTTCGGCTGGATCGGTTGCTAGCTTTGTAACATCAACAGGATCATCAGCAAAG
ACACCAGTAGACAGCTGTTGAACCATGTTCGCTTGCTCTGCAGGATCCGCCAACGCAGCA
CTTAGCTTCGCTAGGCTAGGCATTGCAGAAACCATAGGCTGCATGTTCCAATCTGCGCCT
TTCTCTAGGTAATGTGGTAGTCGCACCACACCCTGAGTAACATTAACATTTGCTTTTGTA
CCATCTCCAAAATACAAGCCTTTGATCGCCGTCTTAGCAGCATCCAGATCGCTGATGTAT
TTGTTGAAGTCTTCATCGGCATCTAGTGCAGTAACAAAGTCTTGCGTTGTACCCAATGTC
ATTGTGTATGCTGTTGCTAAATCTACAGAACCTTCATTCGCATCGTTCTTGTAAACCGTG
TTTAGCGTATTTGCACCTGTAGCAAAGCCTGTTGCTGTCACGCCTTTTACTGCAGCAAGC
GTATCGCCGACAGACTGGGTACTAAACCATGAAGAGTAAACGATGTCAGCTGGGTTCACG
CTCGCTAGGCCAAAAATGCCTTCTACAGCGGTTGTTGCCGCCTGTACTGAAGCTAGGTCA
CCAGTCTCATAGACAATCTCTTTTGATTTACCAGTCGCGTAGCTGCCTGAAGTACCGATA
GGGTTGCCGTTAACATCTTGAATCGCTTGAGTCACTGCGAAAATGTATTCACCAGATTCA
TCGAGAGAATTCATGAATTGGATGTACAAAGAGTTGCCACTTGCTTGCACAACGAAATCT
GTGCCAAGTGTTAAAACTTTTTCAATTGGGTTTGAAGCACCATCCCAGTCAGTCAATCGT
TGGTTGATCTTAATAACGCTAACACCTGAAGTAACAAGGCCATCAGCGAAACCATCGCCG
TTGAAGTTTAGTACGATAGGCATTGATGTTGACCAACCATCCATGGTGTTCATTGCCGCT
AACGGGTTAGTTAGAGCGTCATCACCACCGGTAGGAAGACCGAGTGTTCCGTCTGTTGTA
TCCATCAATAGGTAAGAAGGCGCAGGAACATCTGCATTGGCACCTTGAAGTGTAAAGCTG
ATAGACGTGTTACGGTCAAGAAGCGCTTGAACTGCTGGCTCAAACGTGACTGTATCCGAT
GTGCCTGAGCTAGAGGTATCGTCACCACAACCTGCAAGTAGGATTGCAGAACAAAGCAGT
GATAGTTTAAACGTGTGTTTCATTGGTTTACTCCGTTAATCCTGATTATTTGAAGGTGTA
GTTCACTTGAACAGCACTGATGTAAGCAGTACCTTCTGAGTCGAATGTGATCTCTTGATC
TGCTGCGTTGGTTTCAGTGAACGAGCCAGACTTACTCTTAACAAAAGCAAAACCTGCATC
GAAGGTTAGGTTCTCTTTCATTGCGTAAGTCACGCCTGCGCTGTACCAGAAACGGTCGCT
ATCAGGGATACTCAATGTTGCTTCACCTGCTTGCTCGTCGTATGCGATACCAGCGCGAAG
TGTCCATTGATTGTTTAGTGTGTATGTACCACCGAAGGAGTAACGGTTGTTGTCTTCATA
TTTCTCAGGTTTAAAGAAGCACACGCCGTCAACACAGTCTTTGCTGGTTGCTTTTAGCTC
TTTAAATGTGCTCCAGTCTGTCTGTTGCCATCCGTAGTGGATAGCCCATTTATCATTTAA
TTGATGGAATGCAGACAATTCAATAATGGATGGGAGAGAGATTTGTAAGCGGCCATCGAC
TTTTGATGCATTAGCGATGCCAGAGTCATAGCTGCTGAATTCACCCTCATCGAAGTCTAG
ATCCACTTTGGAACGGTAGCCGAATCCAAAACGGTTGTTTTCATTAAATTCGTAAAGGGC
ACCAATGTTCCAACCGAAAGCGAAAGTATCGCCTTCCATGCCGATTAGGTTGTCGGATTT
TTTGCTTCCTGGGCCAAATAACGGCGCCAATGCGCCTTTGTGGCGGGTAAGCTCTGCATG
TGCGTAAACAATGTTAATACCACCACCAACGCTAAACTGTTCGTTGATGCGGTAAGCAAT
ATTCGGGTTAATGTTAACCGAAAGTAGGGAAGTATCACCCGCCATGTCACCAGCAGAAAT
GTCATCTGGGTAATCGGTCGCGACACCGTAGGTGGTGAACATGCCAATACCCCAAGCCCA
TTTGTCGTTGATTGGGCTGATGTAGTAGCCAGCCGGAACGATTTGTAGTGGGGCAACGTC
ATTCGCGTGTTCTTTATGGAAAGTGTCATAGACGTTAACTTCAGGATCGACGACAGACAG
CGCGCCTGAAAATTGAGCTTCTTTAAAAAGTGTCATCGCAGCTGGGTTGCGTGCTAGTAC
GCTCGCATTGTCGGCTACTGCGCCTTCACCTGAAAATGCTCTACCAAGACCAGAAGCCGA
GTGTTCGGCCACCTGAAAGCCCGCAGACTGGGCATTACACGCAAACAATATTGAAATTGT
AAGCAGAGAGCAGTGCTTCTTGTTCATCCTTGACCCTCCTAGGGTGTCATTATATTAGAC
CGAAGTCTTTGTATTTGTTGTGTGCCTTTTACACCAGTTGCTGTCGGTTCGATTTACAAC
TGCAATGTAAATATAATGTTAATTGTATGTTTATTAACTTGTCAAAGATCAGACGTATAT
TGCGTTTTAAATTTGATGCATAGGTCAAACCGCAATTAATAAGGCCATGTATTATGGTGA
TATTTTTGTAAAGAATGGTATGACCAGATTTGTTTTGTAAATCTTATGATTAAAAGCTAA
TCAAATACGTGTTGTTAACATGCTTTTCGTTCGATGCCATTGCAGGCATAATTCGCACTT
TGTGTTTATCGCATTGGAAATCGCGTTGGAATTACTACACATTGAATTTTTAGGAAAGTC
GCTCAGGCTTGAAGGCTCTATGGCAGGTTGGCAACAACTGTTTTGGGATAACACCTTGGT
GTCGCAGATTGCTGCGAGTGATGATGACTCAGGCAAGACACAGCATGAGTTCAAGCTCAC
TGCTGGAGAGGACGTTTTACATTGCCAACTGAGCTGTGAACTAAACTGGCAACCATTTGA
TTTTAAGTATCAAGCGACAGTAAATGACTCACTGGTTGTCGAAGGGACTCGTGACGAAAA
AGACATCGAACGCCAAGTACCGGTCGAACCGCCACCGGCAGAAAAGCGTTTTAGTCTCAT
TGGTATTGTGTCGCTCGGCATGAAAGCGTTGAAAAGCGCGAAAGTCATTAAGGTGGCGTT
AGCCTCTGCAAGCCTTGCGGCATACTCATGGCTGTTTTCGATTGAGTTCGCTCTCGCATT
GGTGGCGTGTTTAGTTTTTCACGAATATGGCCATATCCGAGCAATGAAGTACTTTGGTAT
GAAGACCAAAGGCATTTATCTCATCCCATTTTTAGGTGGCTTAGCGCTAAGCGATGAAAA
GATAAACACACGTTGGCAAGATGTGGTTATCTCCATCATGGGTCCGTTCTTTGGATTAGT
CCTCAGCATTCTATTCACCGTCTTATATTGGATGACAGGGGAGATGATCTTTGCGGGCCT
TGCTGTGTTTAACGCCTTATTAAACCTCTTCAACTTGCTGCCGATCTTGCCATTAGATGG
CGGACATGTTCTTAAAAGTATTACTTTTTCAATGAATACATGGATTGGTTTGGCAGGGAG
TATTGTCACGGCGTTGCTTGGCATCTACATCAGTTACACCTTCGGCTTAACGTTGCTTGG
TTTCTTGCTATTGATGGGGATGTTAGAGGTGGTAATGGAATGGCGAACTCGACACCACAG
TCATTTACTGCCATTAACCCGATATGGGCAACTGTTCTCGTTTGCTTGGTACTTGGTTTC
AGTCGGAGGATTTATTGCCATCATTTGGTACTTCGCTGGGTTAGGAGACAGCTTGTTAAG
CTTGCCTTTGCAGATCTTAGGTACGTAGACGCATTAAGTAAAAACACAGACGAATAAAAA
GAGCTCCGAAATGGAGCTCTTCTTGTTTGCAATCTAAGGGCAGTTCTTAGCTAGAGTGCC
TTGAGTTTTGAATCAACCACACTTAGGTGCTTTAACGTTAGACGCTGGCAGTGTTTTAAT
GGTTGCCTGTAGATCTCTAATACGAGTGCTGTGCGATGGGTGGGTTGAGAAAAACTCTGG
TGGTTGAGCACCACCTGCAACGCTCATGTTTTTCCAAAGATCGACACTTTGGTTAGGATC
GAAGCCAGCTTTTGCCATAAATCCAAGGCCAACAATATCGGCTTCAGATTCTTGAGTTCG
CCCATAAGGAAGAATCACACCGTATTGAACACCCACACCAAGCGCTGCCATCGTCATCTG
CTGGTATTGTTTGTATTCAGACGCACCAATTGCAACATTAGCAAGTGATAGCCCTGCATT
AGCTAACTGGCTTTGAGACAAACGCTCATTACTGTGATCAGCTAAAACGTGTGCGACTTC
GTGACCGATTACCGTTGCAAGTTGATCTTGGTTTTTCGCCACTTTCAATAAGCCGGTATA
AACACCAATTTTACCCCCCGGTAAAGCAAAGGCGTTCACCTGAGGGCTGTCAAACACGAC
CACTTCCCATTCTTTGAAGCCTGCTTGAGGCGGAATCGTGTTGGTGATTTGTTTCGCAAC
ACATTGAACGTAAGCATTGGTCTTTTTGTCTTTACTGATTGGTATCTCTTTCTTCATTTG
GTCGAATGATTTTGCGCCGAGCGATGACATCTCTTGGTCGGAAAACATCAAAATTTGGTT
ACGGCCAGTGGGCGAAGAGCTACACGCTGTTAGACCTGCAACGGTCAAAAGTACTGAGGC
TTTAATCCATGTTCTCATAGCGGGGTCCATATAAATATTTTTTGTTTTGTACCAATAGTA
TAACGCTTAGTAAAGAAACGTTAAGTCATTATGTTGATCACGTTGAGACTTGCGTTTGAC
CTTGAAGTCGCGATGCGATCAGGACTATGCTAGGCGCACTTTTCATAGATAAATCGTCCT
GTGTGATACAGGACGAGATAAGAGCGAAAAATGAGTATTTGGAAAAAGCCAATTAACTTA
GACATTCTTAACGCCACGTCAAAAAACACCATGATGGAGCATCTGCAAATCGTCTATACC
GATTTCACTGATGATTCGCTAAGCGCGACCATGCCGGTGTGCAGCTTTACGCACCAACCA
TTGGGTATGTTGCATGGTGGTGCGTCTGTTGTACTTGCGGAAACACTTGGTTCACTAGCT
GCGAATTTCTGTGTGGAGGAAGGCAGTTACTGTGTTGGTTTGGACATCAATGCAAACCAT
GTTCGTGCGATGCGCAGTGGCCATGTTATTGGTACCGCAAAACCTGTTCATTTGGGCGTG
TCTACTCAAGTGTGGCAAATCGAAATCACCGATGAACGCGAACGTTTGGTTTGTACGAGC
CGTTTGACGATCGCAGTAAAACATCCGAAAGAAAAACAAGTTCAGTAAGAGAATACTCAC
ATGGTCATTGAATTCTCTTTAGGAAAAATCATCGCAACGCAGCGTGAAATTGTTATCAAA
CTAGCGGGGAGCGCGATGGTTACTTTGCAAGCACAAACTGATGCAATTCAGCTACTTGGG
CGCGGGGCGAATGTTGTTTTGGCTCATGGTGCGGAAACGAAATGGTCGATCAAACTCGAC
GATGAAGAACAATTACGCCAACTGGCGCAAGAAATTGGCATCGACATTCAATAATTTGCA
CGTCTGAGTTTGCACTTTTCACGAAAAATGAGGAAACTTAGTTTATCGTTATGAAAACTA
AAATTTCCTCTTTATGAGTAGCCCTCGTTTACGCGTTCAGTTCGAAACGCTGTTTGAAAA
ATTTTCTGGTAATGACACGGATGTTCAACTCGAAGACATTACCGAAGCACTCTTTTGTAC
TCGTCGAAACGCTCGAATCGTCCTCAATAAACTAGAGGAAGAAGGGTGGATCGAATGGCA
TCCTGCTGCAGGCCGAGGCAAGCTCTCTAAACTGATCTTCAAGCGCAATCGTAGCGATGT
AAGTGAGAATCTTGCACGTCGTTACTTAGACGAAGGGAAAATAGGTCAAGCCCTTGAAGC
GCTCGACAACGATGCAGCTAAGCTCACTCAGGTTATTCAGGGCTATTTAGGTCTGCAACA
TCGACAAGGTGAGCAGGTCGTTCGTTTGCCTTATTACAGACCGCTTTCTATGTTGAACCC
GCAAAAACCAATGCGCCGTTCAGAGCAGCATATCGCGCGTCAGGTGTTTAGTGGTCTTAC
AAAACTCGACGACAACGAGCAGCTTCAACCCGATTTAGCGCATTACTGGGAAGCACTTTC
AGATACACATTGGCGTTTCTATTTACGTCGTGGTGTTCGTTTTCATAATGGCGAACTGCT
GACGACTGATTGCGTTATCGAAAGTATTGGGGCGCTAAGCGAGCTCAACTTGTTCTCTCA
CATAGAAAAGGTTATCTCTCCAGAGCCTTGGACGGTAGATATCCACTTAGTACGCCCTGA
TAAGTACCTGCCACTCGCATTGAGTGAGTCACAAGCCAAAGTCTTACTACCAAGCAATTT
ACGTTCAGAAGAATTCGATAGAAAGCCAATCGGTACAGGGCCATTCCAAGTTAAAGTCAA
TGATGACAAACGCTTAATTCTCACGGCGTTTGATGGCTACTTTGCTCTGCGTCCACTCTT
GGATCAAGTTGAAGTGTGGGTGATCGACGAAGCTTACTCGTCGATGGTTTACCCAAGTTT
GACTAAGCCACAAATGGATAAACAAGCGTCGACGGATGAAGTCGAGCTCGATCCCGGCTG
CACTTTCCTACTACTGAATAAAAACACAGGTATAGCAAAAGACCCAAGATGGGCGGAATT
TTTGAGTCAAACCTTGAACAGCTACCAAGTGTATTCCCATGTTCCTCAAGACAAGGTCAT
TGAACTCGGGGTGCTGCAAGCATTTGGATTAAAGCCTGGTTGGATTGATCTTAAACCGAC
AATGTCCGGTGACGCGCCCCAGGAAGACAAAACCATTTGTGTCGCTTACCAAAAGAAACA
CCCTATGTTTCCTGTTATCGCTAAAGCGATCAAAACCTTGCTCAAGCCACATGGCATTGA
TGTGGAGTTCATTCGTTACGATACTCAGCCACCTTCACCAGAAGAAGTGGATATCTGGAT
AAAAGCGATGGGTATTGCAACCAACCGCAACGACGCACTTGCAGGTTGGCTGTTGGATTA
CAGCGATATTGATAAATTTAGTGCGGGTTATGATTTCTCCGGTTGGGCAACGCTGGTGGA
TCAATGGAGAGCGGGGCAACATACGGACTTTCCTGCCCGAGAGTTAGGCAGACAACTTGT
AAAGAGCTGCCAAGTGATCCCGATGTTCCATTGTTGGTTAGGCGTGAACAAAGACCACAG
TGGTGCGCTGCAAAACGCAAAATGTAACGCCTTAGGTTGGTTTGATTTCAGTACCGTGTG
GGTAAAACCGAAGATAGAGAAAGATGGCTAAACCGAATAAGAAGCAACCGACCAAAACAG
TCGAGATATTTTGTGCAAAATGTAAAACGCAGCTGTTTAAATATCGCAAAGGCGGTAAAG
GGGCATTAGTGAAGTGCTTTAAAGAACGCATTGTTGAAGACTTCACCAACACACCTTGCA
TTTGCCCAGTTTGTGAACAAGAGTTTGCAAGAGACACATTAGTAAGAGGAACACCTGCCT
ACAAGATGATTGGCGGCAAGGTGACGATGAAATAAGAGTCAGTTATGAGCGAACAACATG
AATACTGCATGGTATTGAGTACCGCAGGCACGCAGAAGAACCGAGACGAGATCATCAAAG
GTTTGTTGGAAGGGCAACTTGCTGCTTGTATACAGACCATGGCAATAGAGAGCCACTATG
TATGGAAAGGGGAAGTGTGTAGCGATAATGAGTGGTTGTTGATCATTAAAACACGCAAAG
ACTTATACGCATTGGTCGAAGACAAAATAAAAGACCTGCACGAATATGAGTTGGCTCAGA
TCGTACAGGTCCCAATTGTAGAAGGTTTTAACCCTTATCTAGAGTGGCTTCGCCAATCGA
CGTTGAGTTGTCAGTAGAAGCAACGACAGTATCGCCCCCATGGTGTCACATAACATGTCT
TTCTGGGCATCCCAAATATCGCCTTGCGATCCCAGGAAGGCAATTCCCTCATCACCGCCT
GCAATTTCCGCATACCACCACTCGATGATCTCGTAGCCAGCCGCCAAAGACATAATGGCA
AACAAAGCAAACCAACAAGCAAACCCAACACTGATCTTTTTCTTATTAATTAGATATTCA
GCAATCGGGTAAGCGTATAAGCCAATCGAGAAGTGAGCAACACGGTCAAAGTTATTGCGC
TCCGAGCCAATTAAGTTGTTGAACCAATCAAACGGAACCTCTGCAAACGTGTATTTGGCT
CCAATGGTATGAAGACAAAGCCAGATAAACATCAGTACATAAGCGGTATTGCTGAATTGG
TAACGAATGGAAAGCGCCCAAATGGCAATGAGAATACCGATGGCAGGAACGATCTCTGCA
AACCACACCGCGCGAGAGCTTGGCTCTAAGGCAGAAAACAAAAAAACAACGGCGTAGAAA
ATCGTTAAACCCAATAAGGTAGAAGTACTTTTCATAGAGAAATTGATCCTTCAATTGAAA
TCTGTGGTTATGATTACACTTAATTGTACAGTGTGCAATTGTTTATTTTGTCGGGGAGAT
GCTTACTTTTTATGTTGATATATTGCCAAACTGCTCAACAATAAAACGTTTGCGCGTAAA
CATTTCATTAAAGTTTGATTTACAACATGGCCATCCATAGAATTCACCGCTCAGTCTAAT
AAAAAAGAAGTAAAGTCATGAAACTGGAAACTGTCGATTATCTTGCTGACGATGCTGCTC
AACAGTTCGTCACCTCACTGCGCGAAACGGGCTTTGGTGTTCTTAAGAACCACCCAATTC
CACAAGAGCTCGTCGAGTCTATTTACAAAAATTGGTACGAGTTTTTCTGTTCTGAACAAA
AAAACGACTTCCAATTTAATGTTGAAACACAAGACGGTTATTTTCCACCATCAGTTTCTG
AAGTCGCGAAGGGGCACTCAGTTAAAGACATTAAAGAGTACTTCCATGTTTACCCTTGGG
GTCAAATGCCAGAGCAGCTTAAAGAAGAAATTCTTGAGTACTACGAGCGCGCAAATGCCT
TTGCTCAAGAGCTTCTTGGATGGGTGGAAGAGTACGCACCAAAAGAGGTTCAAGAGAAGT
TCTCTATTGCGTTGTCTGAAATGATCAACAACAGCGACAAAACACTACTGCGCGTTCTGC
ATTACCCACCAATGACGGGTGAAGAAGAACCAGGCGCGATTCGTGCGGCAGCACATGAAG
ACATTAACCTGCTGACTGTTCTGCCAGCAGCAAACGAACCTGGCCTTCAGGTAAAGAGCA
AAGAAGGTGATTGGTTAGATGTACCGTGTGACTTTGGTAACTTGATCATTAACATCGGTG
ACATGCTACAAGAAGCATCAGGTGGTTACTTCCCATCTACGACTCACCGTGTGATTAACC
CAACAGGTGGCCGTCAAGAGAAGTCTCGTATCTCGCTTCCATTGTTCCTACACCCGAAGC
CAGATACGGTTCTGTCTGAGCGTTACACAGCGCATAGCTACCTAATGGAACGCCTAAGAG
AGCTTGGCGTTATTTAAGCTAGCGAGATCCTCCTTCAAAAGGCTGACGGTTTATGACTGT
CAGCCTTTTTGTCTTTATGGTACAAATTGACTAGCTTTAATAACAGGTACTTAAAACGGT
TAGGGGATACATGGACGAACAATTCGACGTTTGCCAAAACGGACAGCAATACATGGAAAA
CCCATTGTTGTGGCCGATTCTAGAAATTCTCCGTAAACAACCAACGAGTTGGAAGGTGCA
CACACTTGCGCAAGAGCTCAGTGAGCACGATTATATTCCTCAGTTAGATCCATCTCCGGA
TAAAGACCTCTTTAAGCGCAATTTCTTGTTGATGAACGCGCTCTATCAACTGCAAGAAAC
GCTTTATCCTGACGGTTGGCTACAAGTTGAAGCGATGAACATTGTGCTAATGTCTGCAAT
TGAAGCTTCCCGTCACAGCATCGACATCAATGACCCACTCAGAGAATACTACCTTGATTG
GAAAAATTACGAAGCCGATGAAGGCGAGGTACGTAGACTGCTCAATGATTTTTGGAGTCG
ATATCAACGCTACATCGGTGGAAACACTTCTAGCGATTTGGACCGAGCGAAGGCGTTGAG
TTTATTTGAGTTGGGGTCGGAGGCGACTCGGACAGATATTCGTAAGCAGTGGAGAAAGCT
TGCATTACGGTGGCACCCAGATCGCGAGAACGGTGATGCAGATAGGTTTCGTATTCTCTG
CGAGGCTTGGAATGTACTACGTAGCGGATAAAACAAACATTAGTCACAGTGTAACGTTAT
TTATCCTTTTACCTATCAGCCAGATACAAAAAAAAGGCAGCGTTCATCGCTGCCTTTTGG
TATTTGTCTTGTCCAGTGCTAACGAGAAGGTTTGAACTGAGACTTGCGCATGCGGTTTAG
CGCTGCCATTACATCTAATGTGCGCGGTTTTGCTAAGTCACCTTGTTTAGGCAGTGTCGC
GTGCCATTCGCCAGAAAGCATGTCTTCGATTTCTTTTGCTGGGTGGTTACACCAACCCGG
AAGTTGGGCAATTTGGAACCACAACCAACCAATCGTGTTTACTTCATCTGCGGATTCTAG
TTGTTCAAGTGCACTTAGGTCTGCGAACTCTTTACCAAAGCGAAGAGAATCTTTGCCTTT
CGCGTTAACGCGGAACTTACCGTCTGTCAGAATGTTCATCAGTGCTACTCGGTTCAACGC
ACGAGGGCGGAACGTTTGCAGACTTTCTTCAGATTCGTTATGACGCTGAGTAGGGTGTTG
AGCAATCACTTGTTTTGCTTTTTCCGTTACATCAACCGCTTGGTAGTCGTGCATTTGGAT
TACGGTATCTGCAACGTCTAGGTAGTCACCAGAACCACCCATAACGATAATGGTCGAGAT
CTCTAGTTCATCACGTAACTGGCCGATACGATCAACTAATGGCGTAATTGGCTCATCACC
TTTTGCTACCAACGCCTGCATGCGCTCATCACGGATCATAAAGTTGGTTGCTGAAGTATC
TTCATCGATAAGCAACGAACTTGCACCTGCTTCAATAGACTCTTGTAGCCAAGCCGCTTG
AGAGGTAGAACCCGATGCGTCTTGTGTAGAGAAATCAGCCGTGTCTTTGTCCATTGGCAA
GTGATTGATGTAGTTCGATAGGTTCAAGTGATGAACACAACGACCATCTTCAGCACGAAT
CTTCATTGCATTCCCATCTGTCACGATGTATTCGCGGCCATCGCCTGGAATGTGATCGTA
GATAGAGCGTTCAACGGCGTTCAATAACGTCGATTTACCATGGAAACCACCACCAACAAT
CAAAGTGATACCTTTAGGGATACCCAAACCCGTTACGTAGCCTTTGTTAGGCGCATGTAG
CGTAACTTGAAGGGATTCTGGCGCTTTGAACTCAACCGCGTCTTTCATCGGCAAGTCACA
GTTACCTGCGATACGTGGAAGGATGCTGCCATTCGCTACAAAAGCAACCAAGTTGTTTGC
TTCTAGCTGTTCGCGCAGAGATGCTTGGTCTTCAATTACCTTACAGTGCTCAATCAATGC
GTCTTTGTTCAGTTCACGTTCTAGCGTCGCGCGACGGATAAACTTCGGCAAGTAGAAAGT
AAGGATGTTGTTGGCTTTCTTACCAAGAACAGAACGACCTTCTGCAGGCAAGTTAACGCG
GAAGCGAAGTTCTATGCCTTCTTCAGTGAATAGCACAGCTGTGTTGTCTAGAACGGTTTG
GCCGCTTAAAGAGATAGATACTGCGTTCTCTTGTTTCGCAAACTCATCGAAGCTTCGAGC
AATAAAGTCACGAGCCGCACGCTGAAATGCAGGTGATTCATCTTTTAGCCACTCAAGACC
GGTTAAAGACCACGCGCGAGTTGCACGTAGGCGAGAAGCAGATGCGTATGGGTCGCCTTG
AACGTAATCAATGTACAAGTCGAAATCACCGAAGTCGTATTGACCCTTGATTTGTTGGTA
TGCGCGGTAGTTCTGCTTTTCGATTTTCTTAAGCGTGGCAGTCAACTGATCCATGAAGAT
AATGGCCTTTTTATTGGAAGCGGGCGGCGATTATAGAAACCACCGCCTGCAGAGTAAAGG
AAATGCTTAGGAAGAATAGGTGTATTGACCACCTAAAAGGTTTTGATTAAACAAACTTTG
TTCAAATTCATTGCACGGCATAGGTTTACCATACAAAAAGCCTTGTCCAATATCGCAGCC
TTCGTTGATCAAAAACTGCTCTTGTTGGGCTGATTCAATGCCTTCTATGACCACTTGTAG
ATCGAGCTTTTTCGCAATGTGTATGATTGAACAAATGATGGCTCTGTCGTCATCAGATTT
CTCCATTTGTTGAACAAAGCTTTTATCGATCTTAATCGCGTCAAAAGGGTATTTCTTCAG
ATAACTGAATGAAGCATACCCCGTGCCAAAGTCATCAAGTGACAGTGTAACTCCAAGGTT
GTGCAATTTATTCAATGTGTTACGAGCCACGACTTCATCTGCAATCAACGCACTCTCAGT
CACCTCTAACTCTAGGAAGTGTGCCGGTAAGTGGAAGGTTTCAAGTAGGTGCTCGATTTG
CTCAGCAAAATTAACGTTTTGCAATTGGATAGGAGACACATTGACAGCAATCTTGAAATT
GTCCACCAGCTCAGACCACTGTTTGGCTTTATCAATCGCGGTTCGCAAGACAAAAGAGCC
GACTTCAAAAATCAATCCGTTTTGTTCTGCCATGTGAATTAATGCTTCGTTGGATACATC
ACCCAAGACAGGATGACGCCATCGCAATAGTGCTTCGGCACCTATCCATTTGTGTGTATG
TGGAAGTACCTTAGGTTGGAAGTACAGCATTAAGTCGTCGTTGCGAACGGCTTGTAATAG
GTAGCTTTCAAGCTGATTGTGATTGTTCAGTTCTTGAGTGTGGCTCTCACAGAAGTAGTT
GTACGATTCACCAGACTCTTTACATAGCAACATGGCATAACAGGCGTTTTGCAGCAGTTG
TTTGGCGTGACTGCTTCTGTGCGCTTGAACGACGCCAATATAGGAGTGAAGGTGGACTTC
GTTTTCATCAATGTGGAAGTTGCCGACGCTAACATGAGTGATGTCTTCAAGTAAGTGTTG
GACTTTTGATTCGATGTCTTCACCAGAGACAACAATCACCAAGTCGTTTGAACTTGGACG
TCCAGTCACAAAATAACTGGATTCGTTGTGGCCTAGGCGGAAGCGAAACTCTTTCAATAC
CTCGTCAAAGGCTTCAAATCCGTATTTTGTTTCGATACTGCGCGCGTTACTAAAACCCAC
GTTAATCACCACCAAAGATTGTTGGTCATGATCCATGGTTTCTAAGATGTGGTCTAACAC
TTCTTCAAGTGCAACGCGGTTTAAAAAGCCTGTCCCATGATCGTGGGTTTGTTGATAGCT
TACTTGCTTTTCTGCGGCCTTACGTCGGTCGATTTCTTTTGTTAGCGAATAGCTAAGTTG
GGCGAGGTCAGTCGTTCTATTCTCGACTCTATTTTTCAGTTCGTTATTTAAGCGCAGTAA
CTTATGTTGTTGGAAAACGACGGCTAGCTGCGCCTCTATGGATTCTTTAAATGTACTCAA
TAGTTCACGGTAGGTGTCATTGTACTGATTCTCTTTGGTATCCAGCATACAGATGGTGCC
GAACGTTTCCCCGTTTGGCCAATAGAGTGGTAAGCCACAATACGAAATCATGCCGAGCTT
AATATCAGGGTTGTCTTTCCACTCGTCATCAATGAGCGCGTTAGGAACGATGAGTTCGCG
TTTGTTTTTAATGACATGCTCACAGTAAAGTCCATGACCAAGCTCTTCTTTGTCGCCGAC
TTTATAAGGGTTGTTATCAGTCTCGCTGGAGGTATTTACTTCGATGTGGCTTGGGTGGAT
ACGCATGATCAGCGTAGTTGGGACATCCGCGATGCGCGCGAGCAGGTTGACGATATTTTG
CCAGCTTTTCCGCATGGATTCGGGTATTTCATAATCTAATGTTTGCAATGTACCCATATA
GGTCATCCTTTCCCGTAATTTCACGTCCTGTGAATGAATATCGTTTTTGTTTTTTCGCGA
GCTTGTTATTTAACCACTCGTTTATTCAAAGTATAGGGGGGGCGGATTCGGAAACAAAAA
AAAGTCCCGAAAACCTTTCAGGACTTTGAATTACTTGGCACTATCTCAATAGTGAGACGC
TTTAAATTAAGGCTTTAATGCTTTCAGAGTCTTCATTGAGATGTCTTGAGCATAATCGAC
ACCCTCAAAGTTAAAGCCGTTCAATTTCATAAACTCGTCTTTAAAGCCGTCATAATCACC
GATATCAGCGAAGTTGTCTGCGTTCATTTGCTCTAAAAGTGCAGAAACTTCTTCTTGCAC
TTGAGGATCTAACTCAAGATCATCGATACGAATCAAGCGTTCGCCATCAACGGGTACTTT
GTTTTGGTCGTAAAGCTTTGTCGTGAACAGACGTTGCATTTGCTCAATACAACGCTCGTG
AGTACCTTTCTCTTTCATTACGCGGTATAGCGCAAGTAGATAAGGGCTTAGAGCAGGGAT
GAACACACTTGCCTTGGTGACAAGCGCTTTACACACTGTTGCGTAGGCAGCGCCGCCAAA
GTTCGCCATCTTCATGTTCAATGCATGGCTGGTTTGGTGAAGGTCGACTTTTGCTCGGCC
TAACGTACCATCTAGGTAAATTGGGTGTGTAACTTCTGGGCCCATGTAAGAAAAGGCAAT
CGTCTTACAACCCTTGGCAACAGATTCAGAATTGATCAGTGTGTCTATCCAGCTTTCCCA
GTCTTCACCACCCATTACTTTAATCGTGGCTTCAGCTTCTTCTTCCGTTGCTGGCGCCAA
TGTGGACTCTACCCATTGATCGTTTTCCAGCATGATTGAAGCGCCCGTTACCGATTCTCC
AATTGGCTTAATGACACTACGCCAAAATTCTTCAGATTCAGGCTTAGGGCGAACGCCTGT
TGCTAAGCTGTAAATCACCAAATCTACTTCACCCTCAAAGTAGGTTTCAATGGCTTCAAT
AACTTGGCTACGAACTGAATTTGAGAAAGCATCACCAACGATGTTCACTGCAGTGCGACC
ATGATGAATGGCTTCTTCTTTAAAAAAGATGTTGTTGTACCAACCAGCACTACCGACACC
TTTGTCTGACGGACCACGTTCAAATGACACACCAATGGTGTCTGCTTCAGCACCACCAAA
TGTAAGGGCGATACGGGCGGCCAAGCCAAAACCTGAAGAAGCACCGCAGATCAAAACACG
CTTGGGGCCATTTTTGATCTGCGGTGCTTGTTTAACGAATTCAATTTGCTCTTTGATGGA
AGCGCGGCACCCATACGGATGTGCCGAACGAGCTACAACACCTTGAATTAACGGTTCTAT
TTGCATTTTTATTATCTAACCTTGGTGAATAATACTTTCGACAGGGTAACGTAAAGTTAG
GTAAAACTTATTGAGCTAGACCAGTAAAATTAGAGATGTTTAACCAATTCTTCGGCGACG
AAGTCGGCAATGAAAGGTTGAGCTTCCGGTTTAGGGTGCAGGCCATCGTCCATCATCCAT
TCTGGTTTGACGATGACGTGCTCTAAAAAGAATGGCATTAACGCGACTTGTTGATGCTCG
GCGAGTTTCGGATAGATATCGTAGAACATATCACTGTATCGCTTACCATAGTTCGGTGGG
ACACGGATTTGCATCATTACAACATCCGCACCAGAATCTTTGATCATGGTAATCATTTTC
GATAAGTTCGACGTAATAACATTAGGTGGAAAACCACGAAGGCCATCGTTAGCGCCGAGT
TCGATAAGAACAAGATCGGGCGTGTGTTGCTCAAGAAGAGAGGGTAAACGAGCCAAGCCA
TTGCCAGTGGTGTCTCCGGAGATGCTGCCGTTTACAACTTTTACATCTTGGCCGTGTTCT
AATAAGGCATCAGGGAGTAAGCTAGGCCAGCTCTTCTCAATCGGCATCTGATAACCAGCG
CTCAAGCTGTCGCCCAAAACAAGTAACTTTTCGCTCGCATGTGCGGTGGCGGAAAGGCAG
AAAAAGAGAACTAAGGAAAGTATACGAATCATGCAAACACCTGTACTTAAAGCACCTATT
GTTCAAGCTAATTTAGTTTCTAAACAAGTCTCTACTAATCAAGAACAATTAACAATCCTT
AAAAATGTAAATGTTGACATTAGAAAGGGTGAGAAGATTGCTATCGTTGGCACCTCTGGT
GCTGGTAAATCGACGCTCATGACGTTGCTTGCTGGGCTAGACACGCCGACGTCTGGTGAA
ATCACGTTACTTGGACAAGAGCTATCTAAACTGGACGATGAAGCTCGCGCTAAAATCCGC
GCAGATTCACTGGGATTTGTGTTTCAAAGCTTCTTGTTAATCCCGAGTTTGAGTGCACTA
CGTAACGTGACTCTTCCTTGTCTTTTACGTGGTGAATCTGAAGATGATGCACGAGCGACT
GAACTACTGACAGCGGTAGGGCTTGAGAAGCGTCTTGACCATTTGCCAAGTCAGTTATCC
GGTGGTGAACAACAACGAGTTGCTCTAGCTCGTGCATTCATGACTCAGCCAGAACTGTTA
TTCGCCGATGAACCAACGGGCAACCTTGATCATCAAACGGCAGAGAAAGTCATTGAGCTT
CTGTTCGACCTTAATGAGCAGCATGGCACGACGCTGATCTTAGTTACGCATGACAGTCAT
TTAGCAAGTCGTTGTGACCGTGTCTACCGTATGGAAGCAGGTGAGCTAAAAGAGGAGGTG
CTATGTCCGTGACCTCCTCAAGTGAACAAAGCTCTGCATCAAACAAAAAAGCTCATCAGT
CGCCGAATAAAAGCTTGGTTCGTTGGAGCTTTGGGGAAATACGTCAAGGTAACTTGTGGC
CGATAAGCGTCGCACTCATTCTTGTTATAGCCAGTATTTTTGCTTTGTCTGCGTTGGCAG
AACGAATGGAGCAGGTCATCGTTAAGCAAGGCAAGGACGCATTAACAGCCGATGCTGTGT
TTGTTTCAGCAAACCCCATTCCGGATACACTTCTCAATTCAACTAAAAAGCTTGAGCGCT
CGACCATGACCCGTTTTGCAACCATGGCGTTCAGCGATAATGGTATGCAGCTTATCTCAG
TACGCGGAGTCGATGAGAAATACCCATTGATGGGTGACTTAGTCTTGGACAATGACTCAT
CAGGGCACATCAAGCCGAATCAGTTATGGTTGGATGAGCGAATAATGGCACAATTGGATG
TTGATAAGGGTGACGTTGTCACTATAGGCGACGCCGATTTCACGGTTTCCGGTGCCGTTT
TGATGGAGCCAGGATTGAGTTTCAACCCTTTCCAACAAATGCCTTCTGCTTACATCCACA
ATAGCGACGTTGATAAAACTGGCGCGATTCAGGTAGGTAGCCGAGTACAGTATCGTTTAT
TCCTTAAAGGGGATGACGCAACACTGACGCAACTGCAAGACAGCACTGAGCTTTCGCCAA
GCGAGCGTTGGCGTACTCAGGATACGGCAAGTCGAAGCAATGAGGTGTTTGAACGTACAA
CGCAATACCTTTCTTTGACCGTAGCGATTGTCATCATCATGGCGGCAACCACGTTGGTTT
TGACGTGTCAAAGCTACGTAAACAGCCGGACACAAACCATCGCGATGTTGAAAAGCTTAG
GTGCGAGTCGCCGTTGGATTGAAAAGTGGTTGTTGATTCAAGTTACCATTTTGCTGGTCA
GTGCAAGCATTGTCGGCTTGTTACTGGGTAGTGGTTTGGAGTACTTGTTACGAATACCAC
TCAAGGACTTGCTGCCAAATCCATTACCTAGTTACGGTGTCACTCCATTTTTAGTTTCTG
TTGTTTCAGCGGTTCTGATTACGGTTCCTGCGCTGGGGATTCCGTTACTTGGTTTGATCA
AAACGCCGGCTTTAGAAGTTCTGCAGCAAGGTTCAGGTAAACGTTCATGGAAGCGTATGT
GGTTAGTGTTGGTTCCTGTGTTGCCATTGCTTATCCTTTACGCGAACAACACACTCGTTT
GGATTGTACTTGCGGGAATCGCCGCATTGTTTGCTGTACTCGCAATGATGAGTGTGATGT
TGACCAAGTTGTTCGCTCGCGTTTCAACTCGTCCAGCAATGAAACTAGCGTTAAGTCGCA
TCAACCGTACGCCCGTGACAAGTGGATTGCAGTTTGGTGCGTTATCACTGTCCTTGATGT
TGCTTTCAATTATCTGGCTTGTACGTAGTGACATACTTGCCGATTGGGCGAGAACGCTCC
CAGCGGATGCGCCTAACGTCTTTGCATTGAACATTGCTGATTACGAACTTGATAGCTACG
TGGAAACGTTAGATAAAAATGGCGTGACGCGGTCACAAGCTTTCCCGATTATTCGAGGAC
GATTGGCTGAGATTAATGACGTGAGCGTCAAAGAGATCAAATCTGAAGGTCAGGGCTCTG
ATGCGGTGAGTCGAGAACTCAACCTTACTTGGGGAGATTCTCTACCAGAGTACAATGACA
TTCTTTCCGGAGAGTGGACCAACAAAGGCAGTGTATCAGTAGAAGCAGAAGTGGCCAGTG
AGCTTGGCATTGAGTTGGGCGACAAATTACGATTTGTGATCAACAGTCAGAACTTCGATG
CGACAGTCGACAGCATTCGTCATGTTGAATGGCGAGATATGAAGCCAAACTTCTACTTTA
TCTTCTCTTCGGATGTTATGGCGAGCTTGCCAGGTTCTTACCTTATCAGTTACCGCATTG
GCGAAGAGAATGAAGCGCTCTTGGCATCGATGTCACGTGAGCACCCAACCGTTTCAGTGT
TAGATATACGAACGATGGGCGATAAAATCCAAGAGCTTATTCAGCAGATTGTGTCAGCCA
TTACCATCTTGGCGTTGTTAGGCGTTGTCGCTGGCTTATTGTTGATATTCACATTGCTTC
GATTGAGCTTGTCTCAACGTCAGCAAGAAATTCGACTTTACCGAACTCTCGGGTCTAGCA
AAAAACGGATTAACACGACATTGTGGGCGGAATACGGAATTATGGCTCTCGTCGCAAGTG
GTGTGGCGGTATTTGCTGCCGAGTTTTGTGTCGCTGCGGTGATGAAGTATGGCTTCGAGT
TGAATGCGCAAATCCACCCAGAACTGTGGATAGCTTTACCATTTGCTACGTTTGCCGTTC
TCGCCTTGGTCGTTATGAGTCTTTTGAAAAGATTGTTAACGCCAGTAAACACTTAATTAG
CTTGTAATAAGCCAAAACGGAAGCGCTCCATGACAGTTTTATTTTAGTTATCCACAAAAA
CAGTGGATAACTTTTGGGATAACTGAAGTGTTAATAAAGTGGGGTGTTTCCGCAGGCTTT
ACGCCATGGGTGTTAGCGTTAAATTATTATTCACAAAGGGTCAAAATCGGGCTTTCCCAA
CAACCTCGTCAAGCACTTTTTTCGGAAATTTTTTGCTCTCGAAAGTAACTTTTCGCGTAT
ACCTTTAACAAATGCAAACCCATGAACTTTTTGTGATTTTAATCATAGTCAAACCCGAGT
AGAATCCACATTAAGTAAAGATTTCTCCTTATAAAATTTCAGTGAAGCAATGAAGTCTGA
GTTTCCAAATCGTAAAGATAAACACATCGCTATTGTTGGTGGCGGTGTCGCTGGCTCTAC
CGCGGCAATCCACTTTGCCGAGTTAGGTTTTAAAGTCTCCATTCTCGAGAAAGGGGTCTC
ATTAGTAAATGGACCTCCGATCTGCCACCTACACGCAGGCGGAAACCTTTATCGTGAGCT
TTCCGAACAACAATGTTTGGATCTTCTGACTCAATCGATCGACACAATTCGTTTGTATCC
ACATTCACTGAACATTCGTCCTACCATCATTGCTGTGCCTCATTCAGATGGAGGAGACCC
AGAAGCATTATTGCCTCGATTAGAAGTCATTAAACGTGCTTATCAATCTCTGGTTGAACA
AGACACAAGTAATCAGGTGTTGGGAGAACCAGACGAGTATTACAAGTTGTACTCCAAAGA
GGCGCTCATGGCGCTTTCTAAGCTCGTACAGCCAGAACACCCGCAAAGCATTGACGAGTG
GACTATCCCTTTTGCTCAGCACGCAGACCTTGAGGCGCTCAAGTATCCAGTAGTCGCTGT
TCAGGAATACGGATGGAGTGTATTTAGGCTTGCTGCTGTCGCGAACATGACGCTAGAACA
ACTTCAGAATGTTGATGTGTTGACGCAAGCAGAACTAAAAGAAACCCATTGGAGTGGCTC
TGATTGGGAACTGGCTTACCTTCAAGCTGATGAACAAAAGACACTACGTTGTGATTACTT
AGTTAATGCTTGTGGCTTTGAGACCGGCGCAGTTGATGATGCGATTGGCGTAAAGCGCGA
TCGACTTGTCGAATTCAAAGCGGCTTACGTTACCCGTTGGAATGAATGTACTCAGCAATG
GCCAGAGGTGATCTTCCATGGTCCTCGCGGTACAGACAAAGGGATGGCTCAGTTAACGCC
ATACGGTGATGGCTACTTCCAATTACATGGAATGACCAAAGGCATCACGTTGTTTGATGA
TGGCTTGGTGGAAAGCTCAAAAATCTCTGCACAACCTGAGTTACCAACCAGTTTACTGTC
AAAAATACGCAACGGTTGGCGACAAGAGATCCTCGATGAGCGTACTGAAAATGCGATTAA
GCATATGTCTCAATTCATTCCGGATTATCAAAGTGCAGTGAAAGGCGGGAAAGCACTGTT
CGGTGCGCAGCAAATCCCAGGTACTGACCCTGTATTGCGTGCAGCAGACGTGACATTTGA
AGAAAACAACTATGCTCGAATTGAAGTAGTTAAAGCTTCTTCAACGTTACTAGCAGCTCA
GAAGATGGCGCAATATTGGTTTGATATAGCTCCAAATGACAATGTGGAACTTGAACATCC
AGTAACGGTACATTGGAGTGAAGAAGACGTGGAGCAGTTTGCGGTAAAACTCACTCAAGA
GCGCGGTTATCCAAAAGCATTGGCAGAGCGTTACGGGATGTAGCGCTCACGATTTAATGA
CTAAATATGGGCTTAGTAACCAAAAAACTGAGCCCATTGACACCACACATCCTGTAGACC
TTGTCTGTCTCCTTTGACGAAACTGAGTTCTTGCCCGGGTTTAGCTTGAGCCAAGCGTGG
CAAATCAATTCTTGCGACACAACCAAACTTCGGATAGCCACCAATGGTCTGGTGATCGTT
CAATAAGACGATAGGGTTGCCATCGTTTGGAATCTGAATAGAGCCCAGTGCTATACCTTC
TGAAAGCACGCCGTCATAGGGCGGTTGTATCGCTTTACCCTCAAGACGATAACCCATACG
ATTTGAATTGGGTGATATCTTAAAGCTAGCAGAATAGAAATCATCAATAGACTGCTGGGA
AAAATCTTCGAACTGGTAGCCTTCGATCACTCTCAGCTTTAATGGCAAGTTGTAATCTGG
TTTAAATCGGAACGTCATCTGTTTGGGTTTTGACGTTGGAAGCGAATGTGGCTCAAAGCC
TATAATATCTCCGGCTTTCAAAGGCTCACCATCTTTTGTTATACCGCCGAGAGATTCTCT
CACTACTGTAGACGTGCTCCCTAGGTGTTTCTCAACACTGAATCCGCCTTTAACAGCGAG
ATACGCGCGTAAACCATTCTTTGGCATTCCGAACTTCAGTGTTTGGCCTTTTCTGAGACA
AAAGTCAGACCAATTAGAGATAGGCTCACCGTTTACTGATGCATTAAGATCACCACCACA
AAGCGCCAAATGACAATCGGCTAGGGCTTTAAAGCTCGCATTACCCAATGTGATTTCGAT
AACAGAGCAGTTAACGGGATTGCCTAGAAGATGATTCGACCAACTGTAAGCATAATCATC
GACAGGGCCGCTTTGAGTTATCCCGATATGAGCAAGGCCAAAACGACCAAAATCTTGAAT
CAAAGAGAGTGGGCCCGGCTTTTCTACTAACAATCCTACGAAGCTCATAAAACGCCTCCT
AAACTGACAAACTCTTGTTTGGATATTGCACCAAACGTGACCTTGTCACCAACTTCAAAA
GGGATGAAGGGTAGAGTATCAGTGAATAACGAGATTGGTGTACGGCCTATGATGTTCCAT
CCACCAGGGCTGTCGGATGGATAGACTGCGGTTTTACTGTCGGCAATCGCAACACTTCCG
GCAGGTACATTGGTACGAGGCGTATGGTGTCTTGGCATGCTAAGTTCTGGACTTACATCC
GACAGAAAAGCAAAGCCCGGAGCGAACCCAATGGCTGAAACGGTATAAACAGGCTTGGTA
TGCAGTTCAATAAGCTTATCCATTGATAGCCCATTTTGTTGAAATCGATCTAAATCGAGA
GCCGTTTCATTCGAATAGTAAACGGGAATAGAAATGTAGTTCGGCTGTTTGTTATCCATA
GACTGAACATCAAAGCGACTTACGATCTCATTGAGCGTTTGTATTATCACAGACTCTTGA
ATTCTAAAGGGCAGGTAGTCAATCAAAATGGTTCGGTAAGAAGGAACCACATTCATTACG
ATGAGATTGAGTTTATCTACAATTTGATGTGCTAACTCGCCTATGTGCTCAACAGTAATT
GTGTCATCAAAGCGAATTAGAATGCTACATTCAGATATAGGAGAGATCGAAAACTGCCCT
TGATTCATTAATTTCCTCCGGTGTAGAGACTCTGACGAATTTTTTGAATCAACGCGATAG
ATTCATCATTATCACCATGTACACAAATCGTGTCGGCCTCTAACAAAATATATTGCCCTG
ATGTCGTTTTTACTCGACCTGATTCTGCCAGCATTCTGACTTGTTCTAGTATTGCATGTT
CGCTGTTTAGTACCGCATTAGCTTGTGTTCTTGGCGTTAGTAACCCGTCATCTTGATAAA
GGCGGTCTGCGAACGCTTCGAAGAGTAGAGGTACATCAAAATCATCGGCAATTTCTAGGT
ATTTTTCGTTTTCTTGGGACGCCAATATCATAAGAGGTACTTTAAACAGGGCTGTCGCTT
TAACGACCGCTAAGAAAACACCATCACTTAGCATCATATCGTTGTAGAGCGCTCCGTGAG
GCTTGATGTAACCAATATCAGTATATTGTGCCTTACACAGAGCTTGGAGTGCGCCAACTT
GGTAAATCACCATATTAGTGATTTCTTCGTAGGTCATCTTTAGGCTGCGGCGTCCAAACC
CTTGTAAGTCTGGATAACCAGGATGCGCACCAATTTCCACGTCATGTTGATTAGCGAGGG
TAATAGTATCGTGCATGACATTAGGATCAGACGCGTGGAAGCCACAAGCAATGTTCGCCA
TGTCTATGAAAGGCATTACGCTTTCATCTGCACCCATGGTCCATGCGCCATAGCTTTCGC
CCATGTCGCAATTTAGTGTTAGTTGCTGGTTGTTCAATGTCATACGTTTACTGTGTCCAA
AGTATGCTTAAAAATGCAGGAAATTACGTTTTGGTTCAGTGACTAACGTCATTTTTCAAG
CAGGTGTTCGAAAAAACACGCCATAAATGATCGACTGGGAATTTGAAATGATCCGAATTT
TCAAGAAAATCATGATTAATCAGTCTAATATCTGAGAATTTCAGGTTCATTTCAGTGCCT
GTCGTGTTAGTCTTGGCTCTTCTTTTTGTGTGATAGTTTGCATAGCAACCCTTTTGTTCT
TTTGGTTGCTTTCTGCGACAGGAATATATATGTCATTAAGAGCAAAGCTAATATGGCCGA
TTCTCGTTTTCATCACGGTCATCTTTGTTACATCTCAAAGTTACACATCGTACATCACCT
ACCAGTCAGCAAAACATGATCTTGTTGAACAAACAAAAGTGCTCATCAATGATGTATCTC
ACTCAATTAAAGATGCGCTGGCCACAAAGAACAAGCAAAAAGCTCAATCTATTTTGGCTG
ACTTTCTGAAGGAGCCAAACGTATCACGCGTTAAGCTTTACGACAAAGAAAATCAACCAT
TTGCGATTTTTGCTCTCGACGGTTTTTCAGCGCCTTCGCCAACAAAGCATGAGCGAAGTC
ATCTTCATGCTATGGGGTATGCGTTATCTGCTCACTTTCTTTATGTACTAGAACCAATAA
TCCATGACGGACAAGTGATTGGAACGATTAGAGTCACATTGTCTCAACGTCCTTTGATGC
AAGTAAGAGATGCGCTATTGCAAGATGGGCTTCTGTTCCTAATCATTCTTCTCGCTGGTG
GCGTTACCTTTTATATCGGTGTCGAGCGTCGTGTTCTTCGCCCTCTAGTGGAAGTCAACC
AAGCACTCCAAGACTTCGCAAATGGTCATCATTTGAGTGGCCGCATTAGTCACCGTTCAA
AAGATGAAGTAGGGCAACTCGTCGCTTCGTTTAATCTGATGGTAGACAAGCAAAAAAGAC
TAGAGAAACAACGTAAACACAGTTTGGAAGTGCTGGAACGTCGTAAAGCGTTTGCAGAAG
AAGTGGTAGATTCGATTCAAGATGCGCTTATCGTAACGGATAACTTAGGTCGCGTAATTC
ACTGTAATAAGGCGACGCAGAGGATTTTTGAAAAGACTTACCATGGATTAGAAACGGCAA
ATATCTGCGACTTGATCCAAACTAAAGCACCGAATGAGTTGGGACAAATTTTAAGTCGAG
GCTTAGAGTGTGACGGCATCCATCTACAAAATGCAGAAGATGAACAGCAATTAAGTTTAA
CCAGTCGCCGATTAGCAAAACACGGCTATCTTCTTTTTGTGATTCAGGATATCACCGAGA
TCGAAGAAGCGATGAACCGACAACGCGTTGCCGGGCGTGTATTTGAAAGCAGTCAAGATG
GCTTAGTTGTTCTCAACCATCTTGGGGTTATTACGATGGTAAACCCGGCGGTGACGAAGT
TGATTGGTTTAACCGCCGAACAACTGGTTGGACAGCCGTTTATAAAATCAATTCGCTGGC
GGAAACTGCAAGCAATGATGCCAAGTATCATCGAATCGATTGAAAACTATGGAATGTGGC
AAGGTGAAGTAATAGAAAAAAACCACCTAGGCCAGCTTATACCAATGTTTGCAAGAGTGA
ATCGTATCATTAAGAGTGAAGATCAGAACTCGTTCGATATGGTGATAATCCTAACGGATC
TTTCAAGTGCAAAAGAGATGGAGCGCTTAGAATATTTAGCGCATCACGACCCGTTGACCG
GACTTGCTAACCGTTCAAAGTTCCATTTCGAATTGGAAGAATTAGTACAAAGATCAGGCT
ATTTGCGTGACGAGTTTGCGGTACTTTATCTCGATTTGGACGGTTTTAAAGGTATCAACG
ATACTTATGGCCATGATGCTGGGGATGAAGTGCTTAAGATTGTCGCTAAACGTATGACTG
GAGCCACTAGACACAGCGATTTGATTGCTCGTTTATCTGGTGATGAATTTGTCATGTTAG
TGAATCCAGCCAATCAAAAAGTGGTGACTAGGATTGCAGAGCAGTTATTAGAAACGATCT
GTGCTCCAATAGAATATCGTGGTTCTTTGTTAAAAGTTGGCGTTAGTATCGGTGTGAAAT
TGGTGGGTGTTAACGAGCGTGACGCTACCCGAATTCTTAAAAGCGCAGATACTGCCATGT
ATCAAGCGAAGAAAGCAGGCAAAGGCCAAGCAATTTTAATGGGTTGCGAATCCCCAGATA
CAGTTTAAAAACGGGTTAGAAACCTTTAGACTAGCCCGATTCGCGTCAGAAGGAATGATA
AAATGAAAGTACTTGTTACGGGTGGTATGGGCTACATTGGCAGCCACACTTGTATTCAAA
TGATCGAAGCTGGTATGACACCAGTTATCCTCGATAACCTTTACAATAGTAAACCAACTG
TGCTTGAGCGCATCGAAAAGGTTTGTGGCGTAAAACCAGTATTCATTGAAGCAGACATTC
GCGACAAAGCTGCGCTTGTTGATGCAATGTCGACACACAACATTGAAGCCGTTATCCATT
TTGCTGGTCTTAAAGCGGTCGGTGAGTCGGTAGAAAAGCCACTTGAATATTACGATAACA
ACGTGAACGGTACGCTTGTTCTTGTTGATGCTATGCGCGAAGCCGGCGTTAAATCGATCG
TATTTAGCTCTTCAGCAACGGTTTACGGTGATCCTGCTTCTGTGCCAATTATGGAAGACT
TCCCAACAAGTGCGACAAACCCATACGGTCGCAGTAAGCTGATGGTAGAAGAGTGTTTAA
CGGATTTCCAAAAGGCGAATCCAGATTGGAGCATCACACTTCTGCGTTACTTCAACCCTG
TTGGTTCACACCCAACCGGTGAGCTTGGCGAAGACCCGCAAGGCATTCCTAATAACTTGA
TGCCATTTGTTTCTCAAGTTGCGGTTGGTCGTCGTGAATTCCTGTCGGTATTTGGTAGTG
ATTATCCAACTAAAGATGGTACAGGTGTCCGTGATTACATCCATGTAATGGATCTTTCTG
ATGGTCACGTTGCTGCTCTTGATAAAGTGGGCAACAAAGCAGGCCTACATATCTATAACC
TGGGTACAGGTAATGGCTACAGCGTATTAGAAATGGTGAAAGCGTTTGAAGCCGCTTCTG
GCAAAGAAGTTCCGTTTAAGCTGGTGGATCGCCGTCCTGGTGATATCGCAGAGTGTTGGG
CAGATCCTTCAAAAGCAGCAAACGAACTCGGTTGGAAGGCGACCCGTACACTTGAAGAGA
TGACGAGTGATACTTGGCGCTGGCAGTCAAATAACCCTCAAGGTTATCCAGACGCTTAAA
ACTTCAAGTTTTACATTTTTATAACAAAAAGGCGCACTTCTGCGCCTTTTTTGATCTAAA
TCGGAAAAATTCGTAAATTACTGGTTAAAAGGTAGCTTCGATAAATAGAAATGCTAAACT
ATGTGCGAATCTTAATTTAGGTCGTAAATTTTCATTAAACTATTCGGGGTAGTTCATGGA
ACTTGGTTTAATCATCGCATTCATCGTTGCAGCAGCAGTAATGGTGAAAAAAGAGATGGC
AAAACAATAGTCTTTCATTTTTCATTCTTTTCTTAACATTTTTGAAATGAAAGCACATAA
AAAAAGCCAGCATAATGCTGGCTTTTTTGTGTTTGTAACACTTAGAACTCGTATTTGACA
CTAATGTTGTAGTTACGCTCTGCTTGCGTGATATCACGGCTTAGCTCAGTTTCACCACGT
ACATCGTTCCACAAGTAGTACTCTTCATTCGTCAAGTTCATCACACCTGCACGAACGGTT
AGGTCTTTCATTGGCTTGTAGTAAGCCGTTAGGTCAACAACTGTCGCTGATGGTAGTGCA
ACTTGGTCTTGAGTTCCGCCATTGTCACCATCTGAGTTGATATCACTGTTAGACTTCTTC
GCTGTGTAGTTAACTTTTAAGCTTGTACCCCAAAGTGCGTTTGGTGAATCGTAGTTTACT
GCAGCAACAGCATTCCAAGGGTTCACACTATTAAGCGGATTACCATCACCATCTTCACCT
TCAGTGTACGCTGCAGCTAGACGAGTCGTTACACCTTTAGGAAGGCTTGCAATAGCGTGC
CAGTCAAGGCTATTAGACAGCTCGACACCTTTTACTGTAGCTTCATTGATGTTGATGAAC
GTGTATTCAGTTAGACCACCATTACTCGATGATGTTTGATCAATGAAGTCGGTGAAATCA
CTGTAGTAAAGTGCGAACTCTGTAGCCGACGCTGCTGTGTTATGACGGTAACCTAATTCG
TAAGACAAGCTCTTTTCAGATTCTAGGTCTGGGTTAGGGCGGTTAGTGTAACCGTGTCCT
GGGTTGTCGTACGTGTAGTAAAGTTCATCAAATGATGGTGCACGGAAACCTTGGCTTACT
TGAGCGAATACCGTACCTGGCTGAGACAGCTTATATGTTGCACCTAGACGACCAGTAAAC
GCAGAGTCACTGAACTTCTTAAATGACTCTTCAGAGGTATCTGATGGATCAGTAGAGAAG
TAGTCGTAACGTACACCAGGAGTTAAGATTAACTTGTCGTTAAGTAGTGCGATTTCATCT
TGCAAGAACAAACCAAAGCTTTGTTCTTTAGCATCTGGCGTGTAAATGTAAACCGTGTCA
GGCGTGCCTGGATCAGAGTTAAACTCGCGGTTTGTGTTGCTGATGTCGCTGTGTTTGTAA
GACAGGCCGTAAACCAAGTAGTGGTTTTGAATCTCTTTGTCTAACTGAGTTTCAAACTCG
ATCTTGTCTTCAGTGTATTCGTAGTCTTTTTTCTGCTGGTTATCACCATTAGGCGGAACC
CAAGGTGGGAAACCAGGACTCGCTTCTTTAAAGCGATTTGTTACACCGTTTTCTTCTTTA
CTTGTCCACGTTAGCTGAGAAGTGATGGTGTCTGAGATAGCTAAATCAGCAAACCAAATG
TGTTTCAAACCAAGACGGTTTTGCTTAGTTTGGTCTTCAGCATTGAAGTTTTTGTATGAA
GAACTCGCGATGTCTGAATCCGTTTGGTTGTAAATTACTTCACCCAAAAACTCTAAACGG
TGGTCTTCATTCAATTGTGACTGCAATTTAACCAACAAGTCGTTCTTGTAGTAATCTTGG
TCCGTCACTGAGTAGTCGTCGTAAGGCGCTTTAGAAAAGTTTTGTAGCTCAGAACCGTCA
CGGCGTGTGTATGCCACCAATGCTTCAAGATTATCAAATCGTTTCGCAACCGCAATGTGC
TCTGCAAACGAGTTATCTTCAGAAGAGTAAGAAAGCTTAGCTTGGCCACCAAAGTCTTTG
CCGTCTTTCAGGAAGTCACTTGGATCTTTCGTTTCAAATGCAACAACGCCACCGATAGCA
TCACTACCGTGCAAACTAGAAGCTGCACCTTTTACGATCTCAACACTTTTTAGCATGTCA
GGGTCGACAGTCACGGCGCTAGAGTTAATGAAAGAGTATGGTCCGCCGTCGAAGACACCT
GGCTGAGACGCTCCGTCTACCAAGATTTTCACTCGCTTGCCTTCCATGCCGCGAATGTTA
ATGCTTTGAACGCCTTGGCGTTGAGTACCGTTAACAGTAACGCCTGGTGTGTATTCGAAT
ACATCATTGAGATCTTTTGCCATGTTTTCTTCGAGATCTTTCTCAGAAACAACGGCAACA
GAAGCTGCTACAGTATCCATAGTTTGGTTAGTACGAGTGGCAGAAACAACGACTTCATTG
AACGTTGATGTTTCTTCAGCGTAAGCGCCTTGGGAGAGGGCGATGACAATAGAGGCTGAT
AAAATTGATTTTTTATACATTGGCTTCAATACCTTAAATCCATAATAGGCAATAACAACG
TGCGGTATCTTAGTGGATCTAAATGGTAATTACTATCATTACCATTGTTGTTTAATGTTG
TTTTTATCAACGGAAATTTGTACTACGCACCGCCTAGTCTTTGATAATCAATGTGTTATA
TTGTCTAAAGTCGTTTTTTTGAGTGATTTTTCAAATACCACTACTGTGATAGTCATCACA
TAAATAGGGAGTTATTGTGCAGAGTCCAATCACGTTAGAAGCACTTCATATCTTGGATGC
CATTGATAGAAGAGGAAGTTTTGCTGCTGCAGCCAACGAGTTAGACCGCGCACCGTCTTC
GTTGAGTTATCAGATTCAAAAGCTAGAGCAAGACCTTGATATCATCATTTTCGACCGTTC
TGGTCATAAAGCACATTTCACCGAAGCTGGTAAGTTAATACTTGAGCGTGGCAGGGCAAT
CCTTCAAGCAAGCGAGAAACTCGTCAATGATGCCACCTTGTTAGCGAACGGTTGGGAGTT
GGATATTACTGTTGCGTTCGATGGCATTATTCCTATCGCTAATTTCTTCCCTATGGTTGA
TGCCTTGTCTAATGTAAGTAGTACACGGATCCGACTTCAAGAAGAGATTCTTGCTGGCAG
CTGGGAATCATTGAATACAGGGCGTTCAGATTTATTGGTTTGTCCGGCTTTAGATACGCT
CCCACAAGATGTAAAAGCAGAAAAAATTGGCAAACTAAGTATGGTTTGGGTCGCAGCGGC
TGATCATTATGTTCATAAGCGCAGTGGGGAATTTGATGACGCGGCAAGGGAAAAGTATCG
AGTCATCGCGATTGCAGATACTGCGCGAGAACAACCAGCGTTGTCGATCAATGTGATGCA
AAAACAACCACGTCTGACGGTTACAAATTTTTCAGCAAAGGTTGAAGCTTTATTGTCGGG
ACTAGGGATCGGAACCTTGCCAACGCAAGTTGCACAGCCTTTGGTAGAAAGCGGACAGCT
CAAGTACATTGATGGCGCAGAAAGTAAGCCGATAGATATCATCCTAGCTTGGCGTAGAAA
TACGATGGGTGAAGCGAAGTCTTGGTGTGTACAATATCTAAAGAAAAACTGGAAAATGAA
GTGACCTTGTCACTAATTTATACAAAATTTAAGAAAAGGACGCGTCGATGCGTCCTTTCT
TTTGTTATTTGATTCGTAGGTGAACAAAATTAATTCAAAGGTAAAACCATATCGGCAGTG
CCATCTGCAAACTGAACATCCAATTCGAAACCTAAACTTTGCGCAAGTGACAGCATCCCG
CGGTTAGTGGGCATAGTCATACCAGACATCTGTTTGGTCCCTTTGATTTGGCAGTAACTG
ATGATCTTTTGCATCAACAGTTTACCCAATCCTTTTCCTTTCAAATCTGAACGAACTAAA
ATCGCAAATTCTGCGTCGCTATTGTCCGGTGTTATCAACGCTCTCGCCACACCGATAATG
GAAGGTCCATTTTCATCGAATGCAACGGCGACAAAAGCCATCTCTCGGTCATAATCGATT
TGGGTGAGATTCGCGAGGGCTTCATGGTTGAACTCACCGACGTCAGAGAAGAATCGGTTA
TACAGATCTTCCTTAGATACGCTATTGATGAACTGCGCATGGATTGGTTCGTCTTCTGGC
AAGATTGGACGAAGCAAAATAGGTTGGCCATCTCGCAAGGTTACCGTCTCCACGAACTCG
GCAGGGAAAGGGCGAATAGCTAATCGTTCTTGCGCGTCGCCTTCGTATTTTTTCAGCGTA
ACGTCCGCATCGATGATGGTTAAATCGCTACCAGATACCAGTACTGGATGAATATCCAGT
TTTTCTATTTCTGGTAGTTCAACGGCCATCTGAGAGATTCGCACCAAGAATTTTGACAGC
TCTGTTATGTCTAGAGCGTCTTTGTGTTTTTGCAGTCGCACCTTACCTGATTTGAGCGCT
ATGACGATCAGATAGCGCGCCAGATTCATATTGAGTGGTGGCAGGGCGGCAACAGCATCT
TGAGTAATGTTCCAGTCTGAACCACCTTGTCCAAGTAAGATTACGGGGCCAAAAACCTTA
TCCACTGCAATACTGACACGCAACTCTTCTGCGCTACCAAGCTTTGCCATCCCTTGTACT
AACAGGCCTTGAAGGTTGGCTGCAGGGTAACTGAGCTTAGCGGTATCTAAAATGGCTTGT
GCGGCACTAGATACTTCTTGGCTATTACGCAGGTTGAGCGCGACACCATGTACATCTGAT
TTATGAGCAATATCTGGAGAGCGAAGCTTTACCGCAACCGGATAGCCAATATTCTCTGCC
ATATGAACGGCTTCTGTGACTTCTGAAGCAATCCAAGTCGGGAGAATATCAAAACCAAAC
TGCTCAAATAGGGGGCTTGTTTGGTGTGTATCTAAGGCAACTGTGTTTTTATCCAGTAGT
TGTTCATTCACCCATTCGCGAGCAGAACTCACACTGCCGGAATGGAGCGGTTCTGCCGTG
GTCGGTGTTTCCATCAGTTGTTTCTGGTTTCGTCTGTATTCGACCAAGTGCATGTAAGCA
ACGACCGCACTCTCTGGTGTTCGGTAGGTTGGAATGCCTGCTTGCGTGAATGCTAAGCGT
GCTTCTCTAGAGGTCTGTTCGCCAGACCAATTAGTAAGAATATTAAAATGCTTGTGCCTC
GGATGTGCTTGAATGGCTTCGATTACTGCGTTTGCTGTCTCTAACGAATCTGAGACAGCT
GAAGGGCTGTGCATAATCAAAATCGCGTCTGCACAGTCATTGTTCATTAATGCGTTGATG
GTATCGACGTATCGCTTTTTCGTTGCGTCGCCAGCTAAGTCGATTGGATTCACACCTCGC
CAACTATCCGGTAATAGACCACGCAGATTAGCAATAGAATCTTCATCCAATGTTGCGAGC
TTGCCACCTCTATCTAATAAGGTGTCAACGGCCATCACTGCTGGGCCACCACCATTGGTT
ACTATCGCGAGACGTTCACCTCGTAGAGGGACTGAATGCGTGAGCGTTTCTACTGCGGCA
AATAATTCGTGTGTGTTGCCAACACGCAGCATACCGGTTCTTCTGATTGCTGAATCATAG
ATAACGTCGAGAGAGTCTAAATCTTTTTCTCCAAGCGTACGAGCTTGAGTTGAACGTCCT
GCTTTAAGCACTAAGATACGTCGATTACGAGAAGCTGCTCGTGCTGCAGACATAAATCGT
CGTGCATCTTTAATTGAGTCGACATAAAGCAAAATCGCTTCTGTTTTGCCATCCATACTC
AAATAGTCAAGCAGCTCAGCAAAGTCGATATCTTGGCCTTGTCCAATAGAGATGAATGAA
GAGAAACCGATGTTTTTATCGTTAGCCCAATCCAGTACGGTGGTACACACCGCTGCGGAC
TGCGAAATGAAGGCGATCTTTCCCGGTTTCGCTGCAACAGGAGAAAATGAACAGTTAAAG
TGATGCCAAGGTAGAATGATGCCGAGGCTGTTAGGACCAAGCACACGAATGTTCAAGTCT
GAGAGATCTAAGCTTTCTGAATCGTCAGAGATAACAATCGCAAACTCCGTCCCGCGTTCA
TCAAGCTCTTTCAACAATTGTTTATTGCGAGCAACATTGGTGCAGAGTATGGCGATATCT
GGCGTATAGGGCAGGGAAGCCACGTTTGGATAAGCAATTACGCCGGAAACTGACTTGTAT
TTTGGAGTGACGGGCATGATAGCGCCACCAAAGCCACTCTGTAGTAAATTTCGCATCACG
ATTTGGCCGGCGCGCAGCTCTTTTTGAGAAGCGCCAATCACTGCAACAGAATTCGGTTTA
AAGAGTTTTTGTAGTTTGTTCATTGTGACTCCTTGGCCATTGACACCGAGAACGGTTGGT
CATTCCTCATACAATCATAAACGAATAAGTCACTGTTGAAATATGAACAGGCCAGACATT
GGCTTAAAACTGAGCCAAGCGTACAGAGTTTGTGTCACTCATCACACCAAAATCACAGTT
TATTGTGTTTGGTGCTTGATAAAATAGCCTGCTATCGGCATGATTTATCGTAATATTTAT
CCAGAGCGTTTGTTACTTCATGAAAAAAATCGCAATCATCGGCTTGTCTGTACTGCTTTC
TGCTTGTGCATCGGAAACTTACATCACTGACGTAACGTCAGAAAGCTACCGAGAAGACTA
CCAATCTCAGTCAATTTCAAAACCAATTATGTCGTCTGAGAACGCAGTGGTTGAGAAAGA
CGTAGAACCAACAGTTGTAAAAATGACTGCGAAGCCTGAAGAGAAAAAGGTGGTGAAACT
AACCCCTAAAGATCAGGCGAAACCAGTTAAGATCATTCCGCCTAGCAAGAAGCAAGCGGG
TATCCAGCGCTTTGGTTACACCATTCAAGTTGTTGCTGTAGGTAGCCAAGCGAAAGTTGA
CCAGTTTGCACGTCAACTTCCTCAAAACGGCCAGCCAATCTGGGAAAACTACAAAGTGGT
AAACGGCACGAAATGGTTCTCAGTGCTTTACGGTGATTACGCAACAAGCGCAGAAGCGAA
GAATGCGATTTCAACATTGCCGGGTCATTTCCAGCAACTTAAGCCTTTCGTTAAAAGCAT
TGATGCCATTAAAAACTCGGCATATCCAACGCTTAACAAGCTAAACTAATTGAACAAGAG
AAGGGAGCAAATTGCTCCCTTCTTTCTTTGGTTAATTCCTATTCGAACAGTATTCCTCAC
AGTAAAATTACTGTACGTTACTACTCAAAGGTTTATCATACTGAATAGTATCTTTTGGAA
ATCACGGAAAGATTGATTCATGATCAAAAATATCCTTTTACTATGCGGTGGCGGCTCATC
TGAGCACGAGATTTCACTGCTTTCTGCAAACTTTGTAGAGCAACAGTTAAATCTGATCGA
AAACGTAAGCGTGACGCGCGTAGAAATCAAAAATGAAGGTTGGGTGACAAACCAAGGTGA
ACTGGTTTATTTGGACCTCAATACCAAAAAGCTTTGCTCAGACAACCTTAGTCTAGATAT
CGATTTCATTGTCCCTTGTATCCACGGTTTCCCGGGTGAAACTGGTGATATCCAATCTAT
GTTTGAAATCGCGGGCATTCCTTACCTAGGTTGTGGGCCTGAAGCGAGCAGCAACAGCTT
CAACAAAATCACATCAAAGCTTTGGTACGATGCGATTGGTATCCCAAACACACCATACCT
TTTCTTAACGCGTAATGATGAACAAGCCCATGAACAAGCGTCACAAGCGTTTGATAAGTG
GGGTAAAGTGTTTGTCAAAGCGGCTCGTCAAGGTTCTTCAGTTGGCTGTTACAGTGTCAC
TGAAAAGGAAGCTTTATCGCAAGCCGTTAACGATGCATTTGGATTCTCAGAGCAAGTATT
GGTAGAAAAATCAGTCAAGCCTCGTGAACTGGAAGTCGCAGCTTATGAGATGAATGGCCA
GCTATTCATTACTAAGCCTGGCGAAGTGATTGCGCCTGATGGTGCTTTCTACTCTTACGA
TGAGAAGTACAGCAGCTCGAGCCATTCATTGACTGAAGTTGAAGCGAAAAGCCTAACGGA
AGAACAGGTAGAAGCGATTCGTGTGGCTTCAGAAACTGTGTTTAAGCAAATGAATTTACG
TCATTTATCGCGCATCGACTTCTTTTTAACAGAAGATGATGAAATTTACCTAAACGAAGT
AAACACGTTCCCTGGTATGACGCCGATTTCGATGTTCCCTAAAATGCTACAAAACAACGG
TCACAAATTCCACGAATTCCTAGCAGATTGTATTCATACTGCAATCTAACTAACGTTACC
GTCATTCATTTTGTGGTAAACCTAAGCATAACTGAGTAATGTCACAGCGTTAAAGTTTGA
ATATTACTCAGTTGCATTTATGATTGTATCAAAGCATTAAATAGATGGCTCAGTGGTATG
GCAATTTCAAATTATAGAGGTTTTAACCTGCAATCAGGCGGACCTGACGGTAGCGTTTGG
AAGGTAAAGATCAAAAACCACGTTTTACAAGGCAGTTTGACGGCGGTAAAAAAGAGCATA
GATTGGTGGTGTGACACAGCATCTATCATTGACCCAAAAGAGTTCGCAACTCTGGGGCAA
AGAGCGCAAAGCACTAACAATCCTCAATCTGAAGTATTTAACGGCTACACGATAAAGAAC
GACACAGGCGAGCCTAACGCTTGGTACTGTATGTTCAACGGCAAATTGATCAAGGGCGCG
AAGCCTGCGATTCAACGCCATATCGAAGCGTATTTGGTTGCAAAACAAAAAGCGCTACAA
GCACAACAACAAAAGAAATAAGAGTATGACTCTCGTATATTCAACAGAAACTGGTCGAAT
CAAACCAGAAGAAGAAAAAGTCGAACGTCCTAAAGGCGACGGTATTGTTCGTATCCAAAA
GCAAACCAAAGGCCGCAAAGGCAAAGGCGTTTGTATCGTAACTGGTTTGGATATGGATGA
TGCGCCACTTAAATTACTAGCCGCTGAACTTAAGAAAGTCTGCGGTTGTGGTGGTTCTGT
AAAAGATGGCAACATCGAAATTCAAGGTGATGCTCGTGACAAGATCAAAGCACATCTTGA
GAAGAAAGGCATGACAGTAAAATTAGCCGGTGGTTAATCCAAACTGTTCAGCAGATTTTG
AAGAGCGTCTCAATTGACGCTCTTTTTGTATCTTTAGTTTGTGTGGTGACTTGAAGAACG
AAACGGCAGATAACAATCAGTACGAAGCGACAGAAACAGAAAGTCTATTTACGAAACTCA
GCTAATAGCAGAGCAAGCAATCATAGATTGATAGATCCATATTAGCTATTTTATGGTAAA
TAACGGTTATGTTTAATGACACCAACGAAAAGAGCTGTATTTTGAAATCTGAGAGGGATA
GGAGACCAAACTAGATAAGAATTGGAGTACGTGGACATTGCATTTAACATAATATACATA
ATGCGCACTGAATTGAGGATTCCACTGGGCTTGAAAATGCTACGGCAAAACCTGCACAAG
CCATTGAAATACTTGTTAATCCAAGCCCATTAAACTTTTTTGCTATGCTCGACCATAGCG
TCTGCGCTTCGCAAGATTTCGCTTTATCTAGAGCTAATCCAATAAGCGCCTTTTCTTTAT
CTTCTCCAACAGCTTCCGCAAGCATAAGTATCTGATTTTCATTGAGATACGTTCTTCCTT
TACGAACCTCAGTAATCATTTGCGGACTTACACCCAAATCATGAGCGATTTGTTTGTACT
GCACATACTTCATTTGCTCTTTATAAGCATCAATGAGTTGGTTTGTGTACATTTTTGATT
TTCCTATCTAAGCCACAATGACCTCATTCTAGTCGTTTAACACAAAATTTGCTGTATTGA
CGGTACATAAAACTCTGTATTTAATCAGCACAGAAATTACTGTATTCGACCGCCTTGATT
TAGGTGTTTGCCCTTGACGCTTGCGTCTGGTCTTGGTGGTCACTTTCAACGGTCAAGGTG
TTGCTATGAAAAAACTGTCTACTGAAAATGCGATCATTATCGATACAGAAACTACTGGCT
TAGGCTCTGACGCAGAAATTGTTGAGTTCACGGCTATCTGTGCTGATTCTGGCAAAGTTA
TCGTGAATGAACTTGTTAAACCAACTTGTTCTATTCCTGCTGACGCGACAGCTATTCATG
GCATCACCAATGAAGACGTTAAAGACGCGCCCGACTTTCACTTAGTCTTTTCGAATCATT
TTCTTCCGCTTCTTAACGGTCGTCCAATCATCATCTACAACTCAGATTTTGATACGCGCT
TAATCATCCAATCTTTGGATAAGCACTGTAACGCTGCTTACGTCCAATCCGTTCACGATT
TGTTTTTCAAATTCTGTGTTCCTCAGTGTGCAATGCTTTGGTACGCCGAGTTCTTCGGTG
TTTGGAATGAACACCATGAAGATTACAAATGGCAATCACTTTCCAATGCCTGTGCTCAAC
AAAGTGTTGATGTGTCTGACTTAACGGCGCACCGAGCTTTGGCTGATTGTGAAATGACTC
GTCGATTGATTCACGCCGTTAACTCACAGATTGAAAACCAAAACAATCAAAACCGTGACA
GCGTCACTAAGCCTAGTTTAGAGGCTTAATCCATGAACGAAGCTCAAATCATCTATTTCG
ACTTACTGCCTGATTACACGGTTTCCGTGTTGGTCAAAGGCTGTGATGAATGGGATTTGC
TTAAGTCGATGTCTCATCTTGAGTCTTGGGCTTCGTCTCAATTTGTGTCTTATGAGTTGG
TGTCTATCACCAATACGACTTACCAAGAACGCGTTGATTTGGGGGTGTTCGATGACTACT
GCAACTAACATCCTTAAGAAGTTTGATGAGCAATCCGTTCATATCGACTACCTCTGTTTT
ACATTTGCAGTCAAGGACTTACGCCATTGTCATAACGCTGTTCAACGTCTGCATAAGCAT
GAGGAATACAAAGGTTTAGCGCCTAAATCTCTGTTACAGCGTAACTGTAAGGCACCTAAG
TTCCCTGCTCCACCTAAGTTTAATGCGACCATTGCAGGCACAGCTGAAGAGATTGAAGCT
TACAACAACGCCTTTGATATCTGTTACCGCAATTACCTAGAAGATTGCCTTCGCATCTTT
ACTAATCAGGTGCTTGGATTGTCGCTTTCTGCGCCTCGTGGTTTGGGATTCCAGTTCTAT
ACCGAGTCGATGAAACTGACCTCGCCAGACGGTGAAGACTTCTGCGGCTTTGTTGGTATT
GGCGGCAACAATGACACGGTGCATTTTCAGATTAATGGTACTGGTTGCAAACACGTCTTT
GCTCGCCGTCAACCTTGGTCACTGCATGATTGGCTGACTAACGTGCTTGGCGTTCAAACT
CTGGCGCGTGTTGACCTCGCTTATGATGATTATGACGGTATTTTTGATTGTGAATACGCG
CGTACCGCTTGGAATGACAATGCATTTCGAACTGCTGAACGTGGTCGTAATCCGGTTCTA
CATGTTGACCATACGATTGCGGGCTTTCGCGATGGCCGTCCTGATTACACCAAAGAGCAA
TACTCCATTGGCTCTCGTACTTCACGAATCTACTGGCGTATCTACAACAAGGCGCTTGAG
CAGAAACTCGCGAACACGGGTTTGGTTTGGTATCGCTCAGAAGTCGAACTGAAAAAATGG
AACATCGATGTTCTGCTTAACCCAGCTGGCGCGTTCGCGGCCATCAACGATTTCGCAGCG
TCGATTTCTACTGCAAAGAAATTCAATACAAAACCTGTCCCGACTAAACGTGCGGCGTTA
GACCTGTTGGCCTCGGCTCACTGGATGCGTCGCCAGTACGGGAAAATCCTCAACTCTTTA
ATCGAATTCCATGAGGGCGACATTGAAACCGTTGTCGGCTCACTCGTCCGTGATGGAACA
AAATTCACCTTCCCCGATACCTACGGCAAGTTGGTGACTCACATATTGGAGACTTAACAA
ATGGCTAAATCTGTTTTTGTTCTTGGCATGGACATCACTTGGAACTCGGCACGTGGTGAC
AGTGCTCAACTGAATATCTCACGTCCACTACGCGAAATTAACTCGGAGAAATTCAAGCGT
CGCACCATCGGTGAATCTGGTGACGTAAACCCGCAATGGGATCAACCGTTGATGATTGAA
CACAGTTACGCCCTGCTTCTTGAGCGCACTGGTGCTCTGGTTCCTCGTCGTGAGTACCAG
TTGCAACTTGAAATCAATCCAGAAGATCCATTGGCGGGTGCCATCGTGACAGCGCTTATC
CCTGTCGACCCAGAAATTAAGAAGCACTTCGAAGCTTCAATGAAATCAGTTCAAGGTTAG
AAAAATGTCTGTATGCGTCACCGTTGTTAACCAGTACGGCAATTTAAAAGCGACGAAAAC
TCACGTCGACAATTGCCAAGACTACGTGCTGATTTCGGCGGTGGAGTATCAAGAATATAA
GGATCCAGTCCTATTCAACGGTGACTTGTTCCTATATGTCAGTGGCGTGCTCTTGATCAA
CATGGTCGTTGGTCACTGGGTGGGTCGTGTTGTTCGCCTTATGAGTAAAAGGTAAATCTT
ATGAAAAAACTAGAACTTGTTGTAAATAACGTAAAACACGCAGTCGTAAACAAAAAAACA
GCCGTAGGCTCTGCTCTTATGCTTGCTTCCGTTTCTCCGGCTTTTGCTGAAACACCAGAT
ATTACGGGCGCTATCAACGCCGCTGTCTCTGGCGGTCAAAGCAATGTATCGCTGGTTGTT
GCGGGTCTGATTGGTATGGCTGCACTGGGCTTTGGTGTGACTATGGTTGTTGGCTTCTTG
CGTCGCTAACGGTTCGCCTCCATGCCTCCTTTATCTGGTAATTTACTTGGAGATGTTCTC
GCTATCATTCTAGGTGTTGCCTTTGCGGGGGCATTTCTCCACGGCTTTGTGAGTGGCATC
AATACTCACTAATCAGTTAATCAAGGGGGCTTCGGCTCCCTTTTTTATTGGTTTGTTGCG
ATGAATATTAGTCTCACTTTTCGTTACCTTATTTTCTCTGTCTTATTTTTTGCTTGTAAT
GCTAGTGCTTTAGAAATGTATGCAAGTTCGGGCATGATGGGGTGCTATGAGAAAAGAGCT
TGGAATAATCCCTCTTCTGTCCATGCATGCTTGTATGAGAATTACGGTGAAAACCTTTAC
GGTGGTGTGCATGATTGCTCTGTGGTGCTTTACGATACTGATTTAGGTTACAACCGATAT
GCTTCAAATTGTTATAACAATAAAGGCTATTACGAAACCTACGTTATATATGAGAGAGCG
AGATGTCCATCTGGCGAGCGATTTAACAGCTCAACGATAGCCTGTGAACCTCAATGTGAC
TATGGTACTAATCCTGATGGCACCTGTATGGACGCTTGCCAATTCAAACAGTCTATTGGT
GGTTCTGTAAAACTCCATTGGCACCCCGCTGTATATGGCGAACTGGTGACTGGCGCTTGT
TATGGTGACTTCGGCGCAACTCGATGCGAAATGACCAAGAACGAATCCACCATTATTTGT
ACTGGCGTGCCTGATGGTCAATACACACCGGATTCTCAATGTTCCTTGAACTTCGCTTAC
ACGGGAAAACAGTGTGACGGTGGTACTTTGTTCTGGGGTGTTAATGGCCCTGATGAACCT
ATCTTCCCACCTGACCAAGCAGAAGACCCAACCCATGACCCAGACGATCCAACGGGCGAG
ATTGAAGATCCAAGTGTCCTACCCGACGACTCAACCAACACGTTCGACCCCAACGACGTT
GACCCAGAGCCAGACGTTGAAGACCCAGAAACAGATGAATCGACAGACACGGCAGTTGTT
TCCGCAATCCAAGGGTTAAATGCTGACATCAACAAAGGTATTCACGACCTCAACGTTGAC
CTTAACGAATCACAAACTCAGATAGCCAATACCGTTATTGAGGTAAAAGGTTCGCTCGTT
GATAACACGCAAGCCATTCAAGAGCAGCAAATCAATGACAACAAGATATACGAGAACACT
AAAGCCCTCATCCAACAGGCTAACGGCGACATCACCACGGCAGTCAATAACAACACCAAT
GCCACTATTGGTGTTCGAACGGACTTACAAAGCTTGGGTGATTCCCTTAGCGGATTGGAT
AACAGCTTGGATTCCATCGAGGGCTTACTGACTGGCTCCGACTTTGGCACGCCAACAGGC
ACTGCTATCACTGGTGAGATTTTCACGTTTGAGGACTTAATGGACTTACAAGACACCATC
CAAGCCAAGACAGAATCCATTGAAACGTATGTGGACGACATCAAAGGACTCGTGAGTATC
GGCACCAACTTTAACAACGGCACATTAAGCGACAAATCCTTTTCGATTAAAGGGGCAACG
GTTGAGTCTGGCTTGCAACGTTTTGATTCCGTCTCTGGTTACGTTCGTCCGGTTGTGCTG
TTCATTTGCGCCTTGATTGCTCTTTGGGTGCTGTTTGGTAATAGGAGTAAATAACATGGA
GTACATCTACTCTGCATTGGAGTTCATCGCCAACATCGGACAGACCTTTCTCGATTCTTT
CGACGTTGTGATTGGTTGGATACAAAATATTTTCGAATATGGTGGGTTGTGGATTATCTC
GGTTTGGCTCGATATCAAGATTGCATCGATACAAATGGCGCTCAAGATAGCGCAGCTGCT
ACTCGAAGAATACGGCGTTTATACCTTGATTGAAGACCGCTTCAACGCCCTACCTTCTGA
CGTTCGTTACATCCTGACTGAGTACGGCGTTACTTCTGGCCTGCGCATCATCTTCGATGC
GTTCGCCACCTCTTTAGTTATGCGTTTCTTTAACTGGTGATCTAATGGCAACTTCCTTTC
GATATGGTCACGGCGGCTCTTACAAATCAGCGTGTGCAGTGTGGTTCGACTTATTGCCTG
CACTGCGTGAAGGTCGCATCTGTATTACAAACATTCACGGCATGCAGCCCTTAGAAGTCA
TCGAGCAAAGACTGGGTGAGAAGTTTCCTGATAGTGCTCGTCTTATTCGCATCAGTTCGC
GCAATCCAGAAGGCTTTGAGCTTTGGAAATACTTCTTCTGTTGGGCACCAATTGGGGCGT
TCATCCTCATCGATGAGTGCCAGCAAATCTACTCCACCAATGCAGGCTTTAAAATGGCGA
ACATACACAAGCGCCCTTTTACTGACTTTGAGCCCCATCTACCCGAAGGATTCTCTGAGT
TGTTTCAGTCTCGTTGGTTGACTGTTGATACATCCAGTTTGGACAATGGCGAGATAGACG
ATTGCCAACGCACACGTTTTGACGAGCAAGGTCGTATCATCTATCCGGAGAACTTCAACA
ATGCCTTTATGGAGCACCGGCACTACAACTGGGACATTGTCTTGCTCACGCCCGACTTTG
CTCAAATCCCTAAAGAGTTAAAAGGTGTGGCTGAGTTGGCCAAGCAGCACAAAGGTAAAG
ACGGGATCTTCTTTTCCAACCGTAAACCTCGAATCCTAGAACATGACCCAACAAGAACGG
TCACCAAACCAAGCAAAGACGATGTGGTGTACAACCTCAAAGTCCCGCTTGATGTTCACC
TACTCTATGCCTCCACCGTTACGGGGCAAATCACCAAAGCGGGACTTGGAAAGAACATCT
TTCTGAATCCTAAATTCTTAGCAGCTATGGCACTGATGGTGCTTTCATTTGGGTATGTCA
TTTATGCGCTTATTGGTCTTTTTTCTGATCCTGAGACGGCAGCTTCGCAAGGAACGCAGC
CTCATCAAACTTCGCAGCAAAGTTCTGTTTCGTCTTCGCACAGTAAATCGAGCCCTGGGC
AAACTTCTTCGGATAATTCTGTCGTGGGTTCTGGTCGTTCTGGCTGTACGGGTACTGGTT
GCGGGAATGGGACTTATCATGATATAGGAACGGTTCCGGCTTGGTTTCCACTGGCTAACT
CAGAAAGTATCTATGTGTCAGCCGTTGAACGTTGGCACAAGCCAAGTTCGATACACGTCA
GCGTCCATTTTGAGGTAGTCACACCGCGTGGTGTGACCTACCTCGATGACGGTTTTCTTC
ACAAGCTCGGCATACAAATGGAGTATCTGGACGATTGCCTCGTCCAGCTGTCTCGCGGAG
AGTCCAATTTCTATGTGACATGCTCACCTTACGAACAATATGCGCAGCGCCAAGAGCAAG
ACATAGAACTCAAGCCAGTTGGCGGTTTGTTTGGAGGTGATGAGACTTAACCCCGTAGGG
ATAAGGAGTTGCGGAGCGACGACGAAGCACCGAGCCATCCACTACTGGCGATCTTGGGCA
CTTGCTTAGACTGGCGAGTGTCCCTAACTGCCCAAGCCAAAATATGTAGAGCCGCCCCTC
GTCCTGCAAGAATCAGCCTCGCAGAGACTAACCACACCAAAGGCGCCTAAACCTACTGGA
ACACATCAAGACTATCAGCACCAAAGCTTTGCGAGTGTCGAGCAAGGCTTTTTCTCTTTC
TAATGATTTGGTTTGACTGCCGACTAGAGCGCGGAGCAAGTGAGGACGGGCTAGGACGAT
TACGCGACGTGCGGCGGGAGGTCAAAACCCCCGTATCTGTATTACGGGGGTAAATTCCAC
ATTCTTCTAAGTATTAAGACCCTATATATCTATTTGCAGACCTCTACTAAATGACTCATA
TAGTAAAGTGTAATTCCTTCTCAATCAGGCAATTAAAGCATGAGTGATACTTATAGTCTG
TAGACTCATTGTATTCACAATATGAAGATCGTCTTTCAAAGAAATGGAGGCTAAATGAAA
GACGAAGCACTGTTGTTAAAGGAATTTGGTACGCGAGTCAGAACCTTCAGAGTTGATCGT
GGGATGAGCCAAGAAGGACTTGCCGAGTCAAGTGGTTTGCATAGAACTTATATAGGCTCG
CTTGAACGTGGTCAGCGAAATGTAAGTTACCTAAATATCCTAAAAATAGCTGCTGCCTTA
AAAGTCTCAGTTAGCGTCCTACTTGAGGGACTAGAGATTAAATGAGCAACATCGATCAAG
CGTTATCCTTATATTTAGACCATATATACGACATAAACAAAATCCAACTTTTGCGCACTC
ATGGATTGAAAGTTGCTGGTTCTGTGCCATCAGTTATGTGGGAACTGTTCGGCTCCGTGT
TAACAGGCAGGAATTCGATCGGAGTTACTGGTGCAGATTTACAAGGTTGGGAAGTAAAGT
CAGTAAAGCAAGGTGGTTCCTATGAATATCAATACCATCTGAATACTGGAGCTCAAAAAC
TAAATGAGGACTGCACTATTAACCATCTTTTTTGTGCATACTCTGAAACTTACGAGAATG
TGGTTGTAAGAGCAATATCCGGTGAAGACTTGAGGTCCACGTTCTTTGATGTTTGGAGAC
CTCAATACGTTGAGAACTACAACCCTAACATCCCTTCTAATCAAAGACGCCAACGCTTCC
GTAAATCTATCCCTTATAGATATGTTGAAAACAATGGCATATTGGTATTACAGATTACAA
ACGGTACACTATCGTATCGAGATGACGAAGTTATAGCTAGGTTAAATGAATGAAGACATT
TTGCGAGTTTTTTGCGGGTGTTGGCCTTTTTCGAGAAGGGTTATCCTCTCAAGGTTGGGA
CTGCCTCTGGGCAAACGACATTTCAAGTAACAAAAAAGATGTGTATGTAGAAAACTACGG
GAGCGAAGACTTTTGGCTCGGTGATATTTGGGATGTTCTATCAACTGACTCAAACTTACC
CAAAGGTGCTTTTTTATACACCGCATCATTCCCTTGTACAGATCTCTCTGTCGCTGGCAA
TAGAGCTGGTTTAGCAGGTAAAGAGTCAGGTACTCTAGGAGCGCTATTCGAAATCCTTAA
GCAAAAAGAGTCAGAACAAGATTTACCTAAAGTTGTATTGCTCGAAAACGTGAAGGGTTT
TCTGACTTCTCATCAAGGGCAAGATGTGATTGATACTGTTAGCTCATTATCAACGTTAGG
CTACTGTGTTGATATAGTTGAGATTGATGCTATTAACTTTACACCTCAGAGTCGTCCAAG
AGTATTCGTTGTAGCAGTAAATAAAGATGTCGCTCATCAGGTAATGCATGTTAAGTCTTC
GGTTTCAGAAGAGCTTTGGTGGTCGACGTTTGACAGTATGCCTCAATTGAAATCTTCAAA
ACTGAAGAAAATTATTGAAGTTAGCCCTTCGTTAAATTGGGCAATGTTTCCCTTGTCTGA
ACCTACTCCAACAAAAGATCGTTTGAAAGATATTGTTGAAACAATTCCCCCGTCCTCAGA
ATTATGGTGGGACGATGAGAGAAAAGCACATCTACACAGCCAAATGAGTGATTTACACTT
GAGTGTTTTGGAAACAATGATTCACTCTCAAGGCCTCAGTTATGGAACTGTTTACAGACG
AATGCGTAAAGGTAAATCTATGGCCGAGCTCAGAACAGACGGCTTTGCTGGCTGTTTGCG
TACTCCAAGAGGAGGCTCAAGTAAACAAATTGTAATCGAAGCTGGTAATGGAGAATGGAG
AGTTAGACTACTTACCCCTCGCGAGTACGCTCGTCTTCAAGGTGTGAGAGATACGTTTGT
ACTTCCTGACAATGCCAATAAAGGTTACTTTGCTATGGGAGATGCAGTTTGTGTACCCGT
CATTGAATTCATAGCCAGCGAAATCCTTGAGCCTATATATAGATTGGATAAGCTCCAAAA
AGATGCAGCTTAAACAACTATTATTATTCTGAAAGGCTCCTAAGGAGCCTTTTTTAAACG
AGATTTTTTAGAACACGTGCATATCTTAAAAGCTTATGAGCTATTTCGATGTCACCTGAC
GCTCCAAGTTCTAATAAGGCGACACCAATTAAGACTTGTTGCGCTGTTACTAACTGACCT
GTGGGTAACTCCAACCGATCATGTCTCATCACGAAGTTTTCCCAATCCTCGCAGATGCTC
AGTTCCCTACCCTTATTCATGCGCATCAATCTTCTGCACTCCGGTGGAATGGTTTTCCCC
TTATCCCATTCTTTGACGGTTCTCACAGTTTTTAAACAAAGTTCAGCAGCTTGTTCGACG
GATAAACCACATTCAAACTCACGAAAAATATAGTTTTTTGTCATTTCGTGATACTTCATT
GAATTGTCCCTCAAAAGAGAGACATTCTATAAATAATCGATATGCAACCGCATTAAACAT
AAGTGCCCATAATGCGCACTTAAGGTGTAAGTCCTAGATAGTAATGTCCGGCTTGAGCCA
TTTTAAAATGTCCTCCTAAGATTAACAGCATTCTTTGCTTTTAAGACTTTAGCCGTTGCT
GATTACCTTCAGTGAAAAAGATAATTATCGCTTCATTGTATTAACTCCAGCGTTGTCATG
TTTCAAGAGTCATTCCGCACACTCTTTTGGTGTGAGTTTAAATCCATCAAACAAGGCGCT
GAATACTTTCACGTATCCAAACCGACGATTACCCGTTGGCTTGATGGCACTGTTCCAATC
AATCCAATGGCAGAAAAACTCATGCTGATTAAGTCTCTTGGTTACTTGCCTAATGATTTA
CGTTGGTCTGGTTTTCGTGTGTGTGAAAAACGCGCCATCATCATCACGCCGTCTGGTCGT
GAGTTCAGCCCTAAAGAATTGGAAAGTTTTGTGTTCTGCCGTGACAAACATCGCCAGCTT
GTTGAAAAGTTTGGGCACATAGACCAACCCAAAATCTATCCTGCTAAAGAAAATGTCTTA
CCGTTTCATGGCGGCTGTCGCATGACTGCCGCCGATTGGGTTCCGACTAAACTAAGTCAT
AAGCGAGGTGTGCGATAGATTCTGTTCTTGCATTGACTTGCTTTTCATCCCAGTCATCAA
GGTCATATTCATTGCGTTCAATCGCTTGCACAAATTCTTTAACCAGAGTTAACTCGGACT
TTTTGTAGTATTCGAGTTTATCTGATGGAGCTTTATCGGCTATTTCTTCATTTATGTCAG
ATCCCAAAGGTAGAAGATTCCCCACGCTCCCAACGTATCTTTGGCTGTCTTTCTGCGGAG
AGATGTGTTCAAGTGTATACAAATGAGCAGTAAGCTCACCTGTCGCACGTTTAGCACACT
CGATGCGATCAAAGATGTATCGAATAAGATTTTTTTGAGTCGTCTTTTTATTGGTAAACC
ACAGATTTTGGATGAACTTCGTCGTAAACTCTTTTTTGGTTGGAGTTCGCTCATCAATCT
TTTCGTATACCTTGGTAAGAAGAGTTTGAACATCTCGTTTGGTTGTGCATTTTCTAAGCT
CAATAGCCCATGAGCTGTAGTTTTGGTCCCAACCTGATGGTTTCAGTTTGCATATTGCAT
TGTAACGGAAGTGGAATGTGACTATCCGATTTAGCAAATCAATAAATTCAGATTGCTTCA
ACGCTCTTGGCTTTTTATTACGAACGTACATTGCACTCATGATTAGAGGTCTTGGAACAG
ATACATCCATTATTGCTAATGCGTTGAGACACTGATAAATGGCTTTTTGATCTTGTGTTT
TCCAGTCCTCAATTTGTGGCGAGCAAATACGAGCATAATGCTCAACTCCCTCATGTAAAT
CATCTAAAAATGTTTGCGCAGAAGCTTCTGGAGAATTGGCTATGAGCTTTTTAAATGCCC
TATATAAACCATCCTGCCCCACATATGCGTGATTTGCTAACCAAAATGTCCTTACGTAAT
CGACAAGCGTTAATTTGCCATTTCTTTGTTTTAATTCTTCATCAATGTCTTTCCATTGAT
TCTTGGCAAAATCTAATGGATATGTTTCGGTACAGTATTGAAGAATCTTGTTTTTAATAA
GATCAATTGATGTCAGGCTAATACCACGGGCATTTAGTATTTCAAAAATATCGTATGCAT
CTTCTTCTGAGCCAACTGAGATCCTAACGACATTAATATAATTCGTTAACATGGTTTGGA
TCGCCGCCAAGCAAGAAACATACTCATCTTCAGTATATTTGACACCTTTTCGCTTTTTGC
CCAACAGCTCACACGCTGAACCACGAGACAATTTACGTAAGATGTATTTTCCAGCGTAAT
CGAGCTTCTCATCTTCTTCAAAAACGATATTAGGTTCGTGATCTTTCTCGCCTTGATACT
TAAGTGTAAAGAAGGTGTTGCCGTTCGTTTTTTCTAACTTAGCAACTTTTTTGGACTCTT
TGCTGAATTTATTAGAAGATACATTAGTTACAATATAATCACTAAAAATACTCTCCGCAG
CAGCGGTATAGCCCATTTCTCTCAATTTTCGTGAGATAAGAGATAACACTATAGTGATAA
CAGTAAGGCGCTGTTGTCCATCAATTACTTCCAATGTTGCTGATGACTCGCTACCTGCCA
ATACTATTGTGCCGAGAAAATACTCATTAAACTCAAAGGAGGCGTTGCCTGAATCCCACT
TTATATTTCGAGTAACATCATCCCAGAATTCGTCTAACTGCATTTTTTCCCAACTAAACT
CACGCTGGTTTCTTGGGATAATATACTTACGTTTTACAGATAAGATTTCATTTATACTAT
TTTGAACTGTATTGAAATTCATAGTTTCACCAACTGTTGTTTTGAGCGGAGATTTTAAGA
GGTTTACTGTAATAAAAAAGTAATCTAAATCAGCTTTTTACATTATTTTTTTTTGTTTGG
TCAATAAAAAGCCGAACCCCATCGCTAAGGTTCGGCTTTTCCGCAGGCTTCTTGATTTTG
GTGGACGTCGATGAAAACGAATTGGAAGCCTGTCGAGGTCAATCGACCTGCCAAAGTATT
GGTTCACTGCCCGCTGTGTAAATCGTCATTAGTATGGGTCTGAACTCGCTCGAAAGGTTT
AAGCGTTTTTCAGATCCTCATTACACAATGATTAGACCCACCATACATAAATCAACCTTA
CTTACACTCTTCTGTTTTTCTTTCGAGAACTTGCCACTGAGCGTCTTTATTGAAGCAAAA
TCAGGTAGTGAAACCGAACTTCCCTACGCAGAACACTATTAGTGGTACAAGCGTGTTGCG
CTCTATTTATTTTTGTTACACGCCGCGTTACGACGTAACACGTAAGTAAAAGAGGTTCCA
GAATCGCTCTTGTCTCGCTGTGTTGCCCAATGATCATTTTCTTAAAAATAACAGCGCTAA
CTGTACATCCATCCAATCCGATTTCTTTCTATTCACACATTTAGATTTGCTGTTTTAGGT
GAGTACTGTTGGATTAATGGATGTTAGTCCGCAAGCACTTACTGTCCTCAAAGTTCCCTT
TATATCGTACTTATCTAAGTTAGCATCAAAGTGACGGTGTCTCTTTTAGATTTTTGCAGA
ATATTCCACTACCCACTCAGTCGCTTAAATTGATCCTTGTAATTTAATTACAAAATCATG
CTTCGCATAATTCTAAGTTAGTCTTTTGTTCTTTGTTAACTGACTGTATTTTATGGTTTT
TATTGGATTTGGTCTCTGTGGGTGGTGTTTTTCTCTGTATTTTGAAAGTGACAGTTAATC
GCAGTTAGTAAAGTTTTACCAACTAATTATGGTAGAGGTTTCTACTGTACTTCTGTCTTG
TTGGTGTGACGTGGTAACGTAATGTTTTGTTTGAAGAAAGGTGGTGAGTTGTCTGTTTTG
GTTGGGTATACGACGGGCGTAAAAAAGCAGGGTCTGTGCCCTGCTCTTCGTAATTTCTTA
GTCTTGTTTCTTTGCTGCGTATTCTGCTCGAATTTGCTCTGCAACGATCTTAATCGCTTC
TGCGGTACTGGTACCCTTTTGCATTAGCTCTTGAATACGTTCTACAGCTTGTTGCTGTTC
TTGATGGGACAGAGGTGGTAAATCGTCAAACATAAAAAAGCTCCTCAATGTGAGGAGCTG
ACTATAACGATTCGCTTAGTAGGTCGCAAGGAAATTAATTGAAGCGCCCATCGCGTTTTC
ATTGGTGTATTGAGCGGCAATATCCATCTCTATTAAGTTGAGTGGTGATAATCCAATACC
CGCAGTAATCGTACCCTCGTCGTCTGAACGAGCTAGGTTCTTCATGTAACCGCCACGAAG
CGCAAGCTGGCGTAGTACATCGATTTCAAAACCCGCACGTAGCATTTGTGTGTTGTCATC
AAAGGTAGAGAACTTCTTCTCTTCATTTAGGTCGTAATCAACACTAAAGCTAAAGTAATC
CGCCACGTAACCTGCACCAACGGTGTAAACAGGTCGCATGCTGTATTCATAGGATTGAAT
TGTGTCACCGTTGTATGTGAATGACTTAGTTTTCACATCTCGGCCAATCAAGTTCTTCGC
AGAAATACCTAATCGATACGGACCGAAGAACCAAAGCGCGCCAGCATCCAAGTTGAACAT
GGTTTCTGCGGTTTCATTTTCACGTAGATCTTTAGTATCGAACGCAGCAAAGCTTGTCGC
GTATGAATAAGTGTAGATGCGCTGCAGTTTAGGCGTAATACCAAATGACAGGTGCTGATT
CATGAAGTTGGTGTACTTCGCGAGCGAAATCCCCGCTTCTGCTACACCAATCGATACTCC
GCGGACGTAACTGTCATTCAATGGATCGCCGCTTACTGTATCTACCGTCGGCTCAACAAA
AGATTCGGTGTAAAGTTTGCCGTAAGCCGTTGCCGATAAGAAGCGATTAGGGATACCAAC
TGCAACAACGCCACCTAAATCGAAGTCCATCTTTTGCCCATTAATGGCGTTCAATGAATT
GACGATATCTGTAGGGTCAGTAAGTTTACCAATACGCTCAATCTCATCGATTAAGCCATC
TTGGTCGTTATAGTTGATACCAAAGCTTGGTACGATCATACCTGCATCATCATTACGTCG
GTAAATCGCGGTAAGAGCTGGGTTAAAGAATGGTGCTGTTAGGTAAGAGGCAGATACGCT
GCCAACGCCACCCATTGCATCACTGCGCGCTTCTATCGCGTAAGTAGCAGCAGAAGCTGC
GCCAGAGAATAGCGCAGCAGTCATTGTAGTGGCTAAAATTTTGTATTGTGTCTTCATACT
ACACTTGTGTTTTTGTTCTTCCTGAACTTATATCGGCACAAGTGTAATTTCTTTAACTAT
TCTTCGAGAGAAACATCATAAGTTCGACTAATAGTTTGAGCCTGCTCCACAATAATGTCC
CCTTGCCAACGGCGACTGTTGATGCTCACAGCTAACACATAGCGATCGTTGGGGATGCCT
TCGAGCTCTAGTGCATTTGGATAGTTAGACTCGTAGGTCTTTTTCCACACCTGATCGTAT
TGCCCTTCAACATAATCGTATAAGCCGACTTCGAGTTGTGGCAATGGACAGTGCGGATTT
CGTAATGCGCTCTTTTCGACCTTCCAATTCTCTTTAGATGTCCAACGAACGTATTGTGTC
GAGTTCGAATCCCCTAAGATTACCCAAGTACGGTAGGTGCGGTTATCTTTCGTCGTGATT
GAAAGATGATACAACCCTGCGTCTAACTTACCGGTTAAGTTATAGCGCTTGAGGAAGTTT
CGTTCATTCGCGAGTTCTGCGCCCTCTTGCGGTTCTTCATAGTTAAATGAGGCATCCGCT
GAGATTGAGCTATCGACCCAACGACGAAACGAAATGTCTTCAATATCGGTGGTTGCACGT
AACTTCACCACTAAGCGGTAAGTGTCACGGCCGGGACTTTGAATAGTCTGACGAATAACG
TTAATGCCGCTGATCCAATCAGGCAGTGTTACACCAGTAAGAGATTTACCACAGTCTTTA
GATAATGATTGAGCAAGCAAGTCATTAAGATGTGGTCTTAACTCTTTATTGGGTTCACTT
TGCCAGAGTTCGACCAGGGAATTAAACATGCCACCAAGGTCATCTTCTAGGAGATGTTGG
TGTGCTTGTGTGAGAGGTGTGTTTGTTTGAAACCAGTCCGTTGCATGGACTGGTTTCACT
AACAGTAATGATAGAACTACAGGAAGTAGTGTTTTCATTCTTGCTCTTACGCTTTCATCT
TGTAGCCAACGCCACGAAGCGTTTCGATTTCAAGACCAGGTAGTTTTTGGCGAAGCTGAA
GTACGTGAGTATCAACAGTACGCGTTGTTGGGAAGTGGTTGTAACCCCATACGTGGTCAA
GCAATTCGTCACGTGTAAATACACGGCCTAGGTTTGATGCTAGGAACAACAACAAGTCGA
ACTCTGTACGAGTCAGTGTGATCATTTCACCTTTAAATACGACTTCGCGTGTTGCACGGT
CGATCTCTAGGTCTTTTGTCATCACTTTATCAGCGTTACCTTGCTCTGCTGAATCTGGTG
CACGTAGTTGTGCACGAATGCGAGCGAATAGCTCCGCTTCAGCAAAAGGTTTGGTCAAGT
AGTCGTTTGCGCCGGAATCTAGGCCCGCTACTTTATCTTTAACAGTAACCAATGCTGTTA
GCAGGATTACTGGGATATCTTTAATTTTTTTCCATTCAGGAAGAGATTGTACAGAATCGC
CGTCTGGTAGTTGGCGATCCAGAATGACTAAGTCAGCCTTTTTCCATTGTGGCTCAACGT
CTGAAATACGCTCCACATGTAAACACTCATATCCTGCTTGTTCCAGGCTTACTAACAGGC
CGTCAGCCAAGTTTTTATCGTCCTCAACGAGAAGCAGTGTCTGTTTCACAAGGTATCTCC
AATATAAAGGTTGTAGGTGGTCCCATTAGGGACATTTTTCCGCCCATGCGGCCTACCATT
GATTCAACTATTGTTAGTCCAAGTCCTAAGCCGCTCTTACTCACGAACGGTTTTCTTAGG
TTTGCCCAATCTTTTGCAGTTAAACTGCCGGCATCGATGACTTGGATAATGATTTTATCT
GCACTGGTTTCTACACATAGTTCAACCGGTGCTTCACCATACTTCAATGCGTTACGTAGC
AAGTTATCGATACAGGTCCCGAGCCAATACACGTTAACTTTAGCAGCTACATCTTCATTT
ATTTTGAAAAGTACAGCGTTATCAAATTCTTCTTCAATCTTATATTCTAGCCATTCTGCA
ACGGATGGAACCCAGTCTGTTGCAAGCATTTGGTTATCAGATTGCAAATAATCTTTACTT
GCCTCTGCTAATTGGCGTAATCGGCGCGTATCTTCACACAATCGACGAAATTCGTCATAA
ACACTTTCGGGCAGATGTTCAAATTCGCGACGGAAACCCTCAACTGTTAAAGACAGTGAC
GCGATCGGCGTTCTCAGTTCGTGCGTTAGAATTTGCAGTACCAACATTCGGCTGCGCATT
TCTTCACGTTTACTGTTCCAACGATACACTGCCCAACCGATCACCAACAAAATATTGGCA
ATCACGAGGATGATCATACTGATCCGCAACACTTGTGAGTGATCTTCGACATCCCAACAA
ATGTTGCCACGCTTTACGAAGCAGCTTCGGCTTTCTGATGCTAAACCGTAAGACAGACCA
GCGTTTGCTACGTTCTCCTGCCAGACGTTTTTAGCGAATACAAAGTAATGGTCGCCACGG
CGTAACCACAACTCTTTTCCTTCAATAAACATACTTGCGCCAGCGATGAGAGCGTTGATT
GCGTCATCATCCATATTCTGTAGGCTTTCGAGTAGCTCGTCCCCTTCATCGTTATTTCGC
TCTTTGATATGCATGTACTGAGCAAGCTTAGGACGTAGCTCAGGATACTTCTCTGCATAA
CGTGCTGCGTAGGTACCACCACCTGGGTGGATTAAACCGCTACGCGAGAACCAACGTGGT
GTAAGTTGCGTCCCCTTACATATGGCACGTGTAAAGACTAAAGGTTCAGTAATTAAAGGA
CTTAATGGTAATTTCCCGCGACACGTGTTCGCTAAACGGTACAGTTGTTGAATGTCTTTC
AGCGGATAATCTGCCGTTTGAGGCAACATCGAATCCGGCGACAGTAACTTGGTCGGATAG
TTAGACTGCAGTATGCGTATATCATACGATTTAAGGGCCACTTCATAATTAAATAGCTCT
GTAAACGTATCTATTCGTTCTGGTAATGAATCTGCAAATGCGGGTGCCGAAAAAATAGGC
AGCATTAAGGCAGAACGTAGCAAAAACTGTTTAATCAAACTGTTACCGTTACTAATTATA
TTAGCCAGAACTATACATCAATAAACAAGCAAATGACATTAGACGGCTTAAGGATTTGCA
GTACTATAACATTGAAAGCGCACAAAAAAAGGCCAGCGAATGCTGGCCTTGATTAGTTTT
AAAGCAAATTATATTAAAGTGCTTTGAAAATTGCCTCGACGCTTTCTTTCGCATCACCAA
ACAGCATTGAGGTGTTTTCTTTAAAGAACAGTGGGTTCTGTACACCTGCGTAACCCGTAT
TCATTGAACGCTTGAATACGACTACGTTTTGCGCGTTCCAAACTTCTAGTACAGGCATGC
CTGCAATTGGGCTGTTTGGATCTTCAAGAGCTGCTGGGTTAACCGTGTCGTTTGCACCGA
TGACAAGAACGGTATCTGTTTCTGGGAAGTCATCGTTGATTTCGTCCATTTCTAGCACGA
TATCGTAAGGCACTTTTGCTTCCGCTAGTAGTACGTTCATGTGACCAGGTAGACGGCCCG
CTACTGGGTGAATACCGAAGCGAACTTCAATACCTTGCGCGCGTAGCTTCTCAGTAATCT
CATGCACTGGGTATTGCGCTTGAGCTACTGCCATGCCGTATCCCGGAGTGATGATCACTG
ATTTCGAGTTCTTCAGCATTTCTGCTACTTCTTCTGCTGAAATTTCGCGATGCTCGCCCT
GCTCTTCATCACTTGAAATCACAACTTCTTGACCGAAGCCGCCAGCGATAACGCTGATGA
ACGAGCGGTTCATTGCTTTACACATGATATAAGAAAGGATCGCACCAGAAGAACCTACCA
ATGCACCTGTCACGATCAATAGGTCGTTTGCAAGCATGAAACCTGCTGCCGCTGCTGCCC
AACCTGAGTATGAGTTCAGCATTGAAACCACAACCGGCATATCTGCACCACCGATAGATG
CTACCAAGTGGTAACCGAATGCAAAAGCAATCAGCGTCATTACGATCAATGCGAACATGC
TGCCGTCCGCTTTTACGAAGTAAATCATAAGAAGCGTAGAAACGACGATCGCCGCAAGGT
TCATTTTGTGTTTGTGAGGCAAGTTAAGTGGCGAAGAAGAGATCGTGCCGCGTAGCTTAC
CGAAAGCAACGACTGAACCAGTGAAGGTTACCGCACCGATGAATACACCAAGGAAGACTT
CCACTAGGTGAATTACGTGTTCAGCGTGCATACCAGCTAGGTCAGTTGAAACTGGTGCTG
GTGGCTCAAGGTAACTGTTGTAACCTACCAATACCGCTGCCATACCTACAAAGCTGTGTA
GGATCGCAACCAGTTCTGGCATTTGAGTCATTTCTACTTTCTTCGCGTAGTGGATACCGA
TGCTACCACCGATGACCATCGCGATGATGACCCAAACAAAACCTTCCGCATTCGGGCTAA
AGATTGTCGCAATAAGCGCAATCGCCATACCCGCAATACCGTAGTAGTTACCGTTTCTTG
CCGATTCTTGTTTAGAAAGTCCCGCGAGACTTAAGATGAAAAATAGCGCAGCAATGATGT
ATGCCGCTTGTACTAATCCTGCAGACATTGGTCACTCCTATTATTTATCTTTGCGGAACA
TTTCGAGCATACGTTTGGTTACGGTAAAGCCACCAAAGATGTTAATGCTCGCAATGAGTA
CAGCAATGAATGATAGGAAGGTAACGACACCATTACCCTGACCAATTTGCAGCAGTGCAC
CTACTACGATGATGCCTGAAATCGCATTGGTTACAGACATAAGCGGTGTGTGCAGTGCAT
GTGTTACGTTCCAAACTACGTAGTAACCTACTACACACGCCAGTACGAATACGGTGAAAT
GAGATAGGAATGCAGCCGGAGCAACAGAGGCAACCCAAGCAAAGGCACCTAAACCAACAG
CTAAAGCACCAAATTTCTTCAGTGGTGACGTAGGTTCTTCAACTTTAGGTTGAGGTTTAA
CTGGTTCTTGCGGTTTGGCTTGTGGCTGTGCAGACACCTGAATCGGTGGCGCAGGCCATG
TCACTTCGCCTTCTTTTACTACTGTTACGCCACGAAGCACAACGTCTTCGAAGTCGATAT
TGATGTTGCCATCTTTCTCTTTGCAAAGCAGTTTTAGAAGGTTTACAAGGTTGGTTGCGT
AAAGCTGAGAAGATTGCGTTGGCAGACGACCTACCATGTCAGTGTAACCAACGATTTTCA
CGCCGTTAGCCGTGGTAATAACTTGATCTTTTACTGTGTATTCGCAGTTACCACCGTTTG
CAGCAGCAAGGTCAACGATCACGCTGCCCGCTTTCATGCTATCCACCATTTCTTTGGTGA
TAAGCGTTGGAGCTGGTCTGCCAGGAATCAGTGCGGTTGTGATGATGATATCAACATCTT
TCGCTTGCTCAGCATAAAGCTCAGCTGCTTTCTTGTTGAATTCATCCGACATTTCTTTTG
CGTAGCCGTCACCTGATCCAGAGTCTTCTTTGAAGTCTACCGTTAGGAACTCTGCGCCCA
TCGATTCAACTTGCTCTTTTACTTCAGGACGAACGTCAAAAGAACGAACGATAGCACCAA
GGCTACCTGCAGCGCCGATAGCAGCAAGACCTGCTACACCTGCACCTGCAACCAATACTT
TGGCAGGCGGTACTTTACCAGCAGCGGTGATTTGACCTGTGAAGAATCGACCGAATTCAT
GAGCGGCTTCAACCACTGCGCGGTAACCGGCAATGTTCGCCATAGAAGAGAGTGCGTCTA
ATGCTTGAGCACGAGAAATACGAGGAACCGCGTCCATTGCGAGAACGTTGATGTTCTTGC
TAGAGAGTTGTTCCATTAACTCTGCATTTTGAGCAGGCCAGATGAAGCTCACTAATGTTG
CGCCATCTTGCAGTAATGCGATTTCGTCGATGCCTTTTTCTTCATCTACGAGTGGCGCAT
TGACTTTGAGAATTAAGCCTGATGTCCATACTTCTTCACTAGATACAATTTTCGCCCCTG
CAGCTTCATAAGCGGCATCATCGAAACTGGCTAGCACCCCCGCTTGTGATTCGATTGCGA
CATCGAACCCCAACTTAATTAACTGCTCAACCGACTTTGGTGATGCAGCTACTCGCGATT
CACCCGCGAGTATTTCTCTAGGTACACCGATTTGCAAAACGCATACTCCTTGTATACATA
TCAATAAATTAGTCCCAAAACAGAGCGTCACTCTACTCTAATTCTTTTTTATTTCTATCT
GTTTACTACGCAAGATAAATACAAACGAATGATGGTGTTTGGGGTCACCCATTTGCACAG
TCACTTCTTGACTAACAGTCCTGTTATTATTCTGTTTTTATCTAACGTCAATCGTGACTT
CAAGTGTTTTGTAATAAAAATACTAAATTTCATTACATATAACGCCACGTAATGAATGAT
TCTCCACTTCGCGCTGAAAAATAACAACGATTTGCATCACTAAGCAGAGGTCTAACCAGA
CGTCTGCTAACTGCTTGTTTTACAGATATTTAAGCCTAAAAAAGAAAGAGAGCCATCAGC
ATATACACTAATGGCTCTCTTTAAGATGATTCGAATCAAGTTGCAGTGATTTCTTAATCG
AAGTTAAATCAAACGATATTCAGTCATGTTGCTTCTACTCGTCAACGATATGACAGGTAT
TCAAACTGCGTACCTTCACTCCCTTTAGGAAACAGTACTTTCCAGCCCAGGTCACTCTCA
ACGATTAAATTGCCTTTGTTCTCATCGACAACTTCATATAGATGCCCTTTATTGATTACT
ATCTGTTTAGAGATCTCATGCTCAACATCTACTAACGCGTTAATCATTTTAGGAGGAACG
GATTCAATCTCGGCAACTTCTTGTAGAACATCCGGTAGCGCAAAGTTGGTGATATCTATT
GTTTCTAACAACCTATACGCAATTACCATGCTTATAGCGGTCTCATCAGCTGTATCTGCA
CAATCTCCGTTTTTAATTAAATGTTCTCTTATCCTTAGTTTTAGATCGTTGTTATCCATG
CAAGATAAATCATTGATTTTAGCCTGAAGGTTGTCCCACTCTAGTTTGAACGCTGCTGCT
TTTTCTGCTTTAGCCTGTTTCGCTAAAACGATGAGCTCATCATAGAGAGCATCAAGCGCT
TGCTCCATTGACGCCCAGCCAGATACTGAAATTGCGCGTGCAAACATATTGTCGAGCTTT
TGTATTTCGCTCCCTGAACCAAGGCCAATATTGTACAGCGTCGAGTGTATGTTCAATACT
TGACCTTTTACTTCTCGCAGCAAGAGTTTGCGTTGCTGAACTTCTATTTTTAACGGGCGA
AGCGTATTAATTGCTCCTTGAAGAGTTTTAAGCTTAGTCATGGCTTAATCCTGTTACTAT
CGTTTGATGATGTTTTTTTTGTTTATGTTTTGGCTTTGTCAGTCCAACCATCGATAGGTT
CATTGAATTAGGTTTAGACTAGACTTTAGGGGTAGATAGTCCCTCAAAAAATTGGAGGAA
TATCATGTTTAAAAAAGCCCCACTGGTTAGTGAGGCAAAGTCGAGAGAGATAAAGTTAAA
CCAAAATAGCTCTATGCATAAATAAGTTCATTAAAACGGAACAACTAGGCCTACGGTGGT
TAAACCGTTACTAAAGTCACCATCGACGGCATACTTAACATATGGTTGCAGACTCTCAGA
ACCTGTATATGTTATTTGTGCAGTATGCGACTGCGCATCTTCTGCCCCATAAAAATCTTC
AAGTTGCTGATAGTAATCATAATCGTACGATAGAGATAAGCTGTTGAGCGCATATTCAAC
ACCAACGTTGTAAGCCAACATTTGTGATTGTTTGTAAACAGTGTCTACAGCGGTTCGTTG
GATACCGATATCTGGTACTGTATGATCACCCCCCGGGAGTTGACCGCCATTATAGAAATC
CTTGTGAGGGTTTGGTGTAATTGGTGGTGGCACTGCCCCGTGACTGCCAATATCATCGCC
GTGTACAAGTGCGTAATCGGCTTGGTCGTTATTCAGACCATTCCTGTATTGAACGCTACC
ACTTAGAGTTAATCGATCGGTTAATTTATAATCTTGTGAAACTTCCAGGCGTGCTTCTTC
AAATCCGTCGGCACTAACGTAAGCTGCATAAATACCAGTACCTGTATTAAATGTATAACC
TGCACCAATAGCTCCGAAATTACTTTCAGCGACCTCTACATCAACGTAAATTTGGTCAGT
TAAATTGAGTGAGGAATAGATACCAGCATTATTATTATCGTCGATATAAGCCTCTACTGA
GCCCTCTAACTTTTCTGCTAAAACTGGGGTTGAAATTACTGTTAGCAACGCAACAGAAGT
AATGTTTTTTCTCATTTGATCATCTCCGGCAACACGTAAATGCCACCTTCCTTTTAGTGC
ACATTTTCTTTTGAACTACCGATTTGACTGGTCATATCGGGCAGTGGGATTACACACAAA
CAGAGATTTCACAAAGTCAGCAACAAGTAACTTTAATGTCATTACAAAGTGATAAACTTT
GAAACAATTTGACTCAATAATAGGGCTAGTGTTAAGCATTATCGACACGAAAAATACATA
AATAATATTTCTATTTTGATGTGCTGTTCCATTGAAATGAATAAGCAACTCTATTTTTTA
AAAGTGATGAGTAAAATGAAAAATCAGCGTATAAATTACTTGTATTTACGCTTCTCCTGT
CTAGCGTCGCACTTAACAATAGATGTTTATTTGCAATATGTTGAATATTTAATTGAGGAT
AAAAAAAGCCACTAACAAAAGTTAATGGCTTTATGACGATTGAAAATAAGGTCGAAGAAC
TAATCGAAGATCTTTTCACCCATTTGGTCGATAAACATCTGCGATTTTTTTAGCATCAGT
TCGTTGGCGTCTTGCTCTGAACCTAGCAAATCTGAACGGATAAAACGGTGTGACTTCACT
TCTCCGTCGAAATCTTTTTCGATACGCCCTGCGATACGATACTGGCCACCTTCTGAAAGG
CTTTCTTGGTAAATTAAGTAGCCTTTGTAATCTACTGGTTCAACGGTTTTTACTTCGGCA
GCTTTGTCACTGCCACCAAACAAGCGCGAAAAGAATCCCACGGTTCCTCCTTGGGTATGC
CCACTCTCTTATAGGTAGTTTTCTATACAGTGGTGAGCATCAATTACTTTATGTTGACGT
TGAGGATCGGTTTCTCGAACCAATCCAGTTCTTTGTCTTCATCATAACTGGTATGCGACA
AAATTACAGGCACATCATTGTTACGATTTTTGCGTCTGTCTTCCTGAATCATTACTGCTG
CGTTCTCAACCGCCACATCGACACTTTGTTTGAATTGAGCCAGTTTACGCTCTGGAAGTG
CAGACAAAAAATCGATGTCATGACGAATGTATACCGGCTTAAGTTGAATGAGCGCTAAAC
ATGCAATATCCGCCAATTGTTCATTGTCGAACTGCTCCACGTACTGCTCTGAGGCAAGCA
CCTGCCCAACCAGTGTTTCCATGTAATTGTGTACGTCTGAACTGATCTGCATCGATTTTT
CTCCTTTGTTCAACACTTTGAAAGTATAGCAGTCGGGACTAACGTGCAACTCGTTGATTG
CTCTTAATTTAATCAACCTCTCTCTTTTTGTAAGCGTTCGCTGTAAAACACTTGGAAAAT
TCCCAAATACACGTATTCTTGTTAGTTTTGAAAGTTACAGAATTTATACTGTTTGCACAC
GGTATTAATTGAATGCTTAATGTAACTCACTAGATATATTCAACTATTTTCAGGTAATTT
GCAGTAGATGGTTTCATCTTTAATGACCTCCCCAGGCTTTCGATTCCTATTCCCAATCTT
GTTGTTGGGCGTAGTCAGTTTGGGTATGGATAACATCATTCAGATGACGCAATCTAACTG
GGGAATTGCTGCGAATTTGCCGTACATTTTGCTCGGTTGTGCGTTGTTGATGTGCTATTC
GTTCAAGCAAGGCCGAGAGTCCATGGTTTGTATCGCCATGCTTTTTGCCTACTTTGTGAT
TCAGCATCGCCTTCAAGTCCCTCTTCAAACCGGAACTGCACTGTTAGAGCTCACGATACT
AGCGAGCTTGTTACCCGTTTCATTTCTCGCGGTGTTCATCTTTAATAAAGAAGGTTTTGA
TTCAAGAGCGACGTTGACTTACGTGTTCATGCTGATCATGTTCGTATTTTGGTCCTACGT
GACTTTGACGTATTACGTCGAAGGTGGATTTGACGAATGGACTAACGGTATTTTATTCAT
CGTTCCTACGCTTTCTAAGTTACCACTTGTCTTGGTGTTGTATTGCATTGGCATCGTTTG
TTTTCTGGGCATTTTGGTCTTAAAGAAAAACAAGATCATTCACGCCATGACCTACTCTGC
GATGGTGCTAGCATCAGCAACGTTCATCTTCTTTGACGTTCAGTATATTTCGAGCACGAT
GTTTACGCTGACAGGTCTTTTGATCATCATCTACTCTACTTCGGCTAGTCATCAATTGGC
TTTTACCGACAGTTTGACGCTGATTCCAAGCCGCCGAGCGCTGGATCTTGAGCTCAAACA
CATGGGACGTAAATTTACTATTGCGATGCTAGACGTTGACCACTTTAAAAAGTTCAACGA
TACCTATGGTCATGACACAGGCGATGACGTGTTAAAGATGGTTGCATCACGCCTAATGAA
GACACAAGGTGGCGCGAAAGTTTACCGCTTTGGTGGCGAGGAGTTCACCATTGTGTTCAA
AGGCAAATATACCGAAGACTGTGAAGCGCATTTAGAAGAAGTTCGTGAATTGATAGCGCA
ATACGAAATGATTCTTCGTGACCAAGACACCCGCCCTGACGACAACAAACAAGGTCGTAA
AAAACGCGGTAGTGCAGATTCGAAGAAGAAAACGGTGTCAGTTACGGCAAGCTTCGGTGT
GGCAGACAGTCGCAGTGCACGAAACCCTGCAGATGTCATTAAGCTTGCGGATGAAGCTTT
GTATAAAGCCAAAAAAGCGGGCAGAAACTGTGTGAAGTACTGCCACGCTTAACGCGTATA
AAAAATTACTCTTGATTAAAGAACAACACTAGACTGCCGCCTTTTAGCGCACTGCCATAG
TTAATGGTCAGTCCAAGACCTACATTATCAATCCAATCAGACTTAAATGGTGGTGTCATC
AGCCAGCCTACACTCGCTTCATAATAATGCGAAGTGTTCATCGGCTTGCTCGTGTCACCA
CCCACATCGACTCGGTTAAAGCTGGTATAAACGGACTGGACTGTCCGGCCTACCTTGGTA
AAGTCATAGAATAACTTTACACCGTTGACCCAATACCAGCCTTCTGGGTTGCCTACATCC
CCATTGTTTCCATCTCCCCAACCCGTTCCGTAAAAATAGTGAGGCGACGACCAAACGTAC
CATTTTCCCCAACTCTCGCTTTCTGAGTACTTAAGTTCCGCATTCACTTCACCAACAAGC
GCCCAAGCGTCTGTGTTGAGGAAAACGCCTTCAATGTATGGTTTAAGGTTGTCGAGCGCG
TCACTTCGGTAGTCATATTCATTGCGGTAGTACATGAGATGTGCACCAGCCGCAGTACTG
AGTGTAAGATGATTGGTCAGTCTACGTTGGCGCTCAACTTCGGTGTATGCACCAAGAATA
AGGTCTTTGTTTCTGTCTGGTTTTTTATCGTCATTTACAGTGACGTCTTGATCAACCCCC
AAAGCATAAAGTCTTCCTTTTAAATTGTATTGGGTTGAAGATTGGTCGTCGTCGGTAAGA
GATAAATGATAAGGAAGTGTAGACAATGCGATCTGCTTTCTCAGATCGACAGAATCTTGA
GTACCGATGTCTTCATTGTCTATGTTCAAATATTTATTTGGATCAAAATCGTGAAACCCT
AAAGTGAAAACATCACTATCAGATAACACAATCGCGGTCGCAAAGTTACGTTCAAACTCT
TTTTGCAAGGTTTGTTGAACAGGATTAGCATGAGCTGTCATTGAAATGAGTGACATTGTC
ACTAACGCATATTTCATCTTATCCTTTTGATTTAGCTTGCATTTACTACCGTGTACGTAT
TTCTTCCAAGCGATTTGGACGTATATAGCGCCCTATCTGCTGTCGCGTACAATTCGGCGA
CATTATCCTTACCCGTTGGTTGGAATGCAAATACACCTTGTGACACTGTCACCCTATTCG
CAACGCTTGAATACGCATGCGGATAATCTAAGAAAAACATCGCTTCTTGGACACGTTCAG
CTTCTTTTTCGGCGGTCTGAGCATCTGTGCTATTTAGCAAGATGACAAACTCTTCCCCTC
CATAACGCCCCACATATTCACCAGAACGGCAGAAGGTTGCTTTTAACTGATTCGCGATGG
CTTGTAGACAGCGATCCCCCTCTATGTGGCCGTAGTTATCGTTAAACGGCTTAAAGAAGT
CGACATCAAGAAGAATTAACGCCATCGGCATGTGGTGACGACCGTGCCATGCAATCATGG
TTTCGAGCTTTTGATCAATATAACGGCGGTTGTAGAGTTTGGTTAGGCCATCCTCATTTG
CTTGCTGTTGCAAACGTGAATTCATCTCTTCGAGTTGTGCGGTGGCTTGCTTTAATTCAC
GACGCATGTGCGCAATTCGCTGCATTGCCATTAACTTAGAGTTGAGAACAAGCTTATCAA
CAGGCTTAATCAAATAGTCATCGCCGCCCGCCTCGATTGCTTTCGCGATCATTTCTGGCT
CTTCGTGACTGCTTAAGAAGATGATTGGGATCCAGTCAGGAAAGGTTTCTCTGATATGAA
GTGAAACTTCGAAGCCATTCATGTCTGGCATCGCAATATCCAGCAGCACGAGTTCAGGGT
CGAAACTCTCATAGGTATTGAGGGCTTCCATCCCGCTGCCAACGGCTTTAACAATGTGAC
CTTGTTGTTTTAATCGGATTGCCAACTGCATTCGGTCTAGCTGAACGTCATCAACTAAGA
GAATGCGCATCGATGTCCCTGTCGGTTGCATAGCGCGTTCCATTCTTTTTATCAGTCTTT
ATTAAACATATATCATACACACGAGGTTGTTGCATTACGCGACAAATTTAGTGCTATATT
TTTTTGTTGAACGGTCACGTAATCAAATAGTTCTTATGGTAGCTATTTGACGCATTTGGT
ATTAATATTCCCGCCTTTTGTAACTAGAGACACTTTAATCTGGTTACATTACGCACTACA
AATTACGTGCGCTCTTATGTACTAACAGGACTCATGATGTCAGAAGCAACTAACAACGAA
AGCAAAAAAATCGATCTAGAAGCTATTTCTCCAGAACTACGTAAAGTTATCGAATTTGAT
GAAGTTCCAGAGCAAATGTTCGAGATGGTTACCTCTATCCATGAAGTGTCTGAAGAAGCT
GTTCGTGCATCTTGGGATGAAATGCCAGGAAGTGCACAAAACATTCTAGACAACTTCGAG
CAGTTCCACGCTCTAGTTTCTGTTGGCCAAGCTTTTGCTGGTCTGAATGTAATGGAAGAA
TTCCCGACTCTTAACCTGCCAGAAAACATGACAGATGAAGATAAAGAAGACTACCGTGCT
CAACTGCTAGACAATGTTCTACACAACTGTGTAAAAGACATGGTTAAGCAACTTAAGAAA
GCACGTCGTGACCCTCTTCTTAAGCGTGAATTCAAAGAAGTTTTCGCGAAGTAATTCCGA
CACTTTCTTTAATAATAAAGGCCGCTCCTGCGGCCTTTTTTGTATCTAGAGTTTAGAAAA
CTTAATGGTGCGCCAAAGCAATATCGCGTTGCGTGACACTCACACCTTTGACTTGAGCAT
AAACTTCATCACCGACTTTCAAATTCAAGTCATCCAATGCCCACGGTGTTATCGTCGCCC
ATAAGTGACAATCCTCATCAAGCTTTAACGAGACTGTGATACTTTGCTTATCTTCACCAG
TAGAGAGCGCTTCTATTGACGCCACCGTTGCTGGTAGTACGTTTCGAATCGATGTTGATA
CTGGCTTTTCTAGCGCGATGGAAACGTCGTTTGCACGCACTTGCAGTCGGATTGGTGTAC
CGGGCTCCCCATCTACTTTTTGAACCCACAGACAAGCGCTTGGAGCGAGTTTCACGCACG
TTAACGCGTATTTCTCGTGGTGTGTCGCGATCTTGCCTTCAAACAAGCTACTGTGGTCTG
AGAATGATTGCCAAGGACGCATAGCATGAGATGCCCACACCTCTTCTAATTTACCTGACG
TCACGATTCTGCCTTTATCAAGAATCGACAGGTGCTGCGCTAAACGCAAGATCTCTTGCA
AGCTATGGGTAACGTAGACGATTGGAATATTGACTTGCTCAGATAACTCTTCCAAAAATG
GCATAACTTCACGTTTACGCGGCATATCCAATGACGCTAATGGCTCATCCATCAATAATA
GATTTGGCTTTGATAGCAAGGCTCGTGCAATGGCGACACGCTGCTTTTCACCGCCGGATA
ACGAGATTGGAAAGCGTTTAAGTAGAGGCCTAATCGCGAGCAATTCTGTCACTTTATCAA
AGTAATCATCGTCTTTTTCGGCTACGCCGTAGAGCAAGTTACCTTTCACGGAGTAATGCG
GGAACAAGCGCGAGTCTTGAAATACATAACCGATTTTGCGTTTGTGCGTGGGTAAATTAA
TACCGGCATCACTATCGAAAAGGACATGTTCACCAATCGAGACTTGACCTTGCTTTGGCG
TGACCAGCCCGCTGATAACGTTGATTAATGTGGTCTTTCCGGCACCAGAACGGCCAAATA
ATGCGCTTATTCCGTTACCCGGTAACGACAAGTCGATATCAAAATCAGTTTCACCAAGTG
ATTGTTTAAATTGAATTTCTATGCTCATCGCTTAGCTCCCAGACGTGAAGCTGCTTTGCG
ATTTAACCATTCTGAAATCATTAACGTCGACAGAGCCAAGACAATTGAAATGATGCATAA
GCGTGCGGCTTCCATCTCAGCGCCAGGTGTTTCTATGAAGTTGTACATCGCTAAGGGAAT
GGTTTGTGTCTCTCCGGGAATGTTTGAGACAAAACTGATCGTGGCACCAAACTCTCCTAA
GCTACGAGCAAAGGACAGCATAGTGCCGGTAATGATACCGGGTATCGTTAAAGGTAGCGT
AATCGTTAGGAAGACTTTTAAAGGTGATGCACCTAACGTTGATGCGGCGTGTTCGAGTTT
AGGATCAACGTTATCTAAGCTAAGGCGAACGGAACGCACCATTAGAGGCAATGCAACGAC
GATACAAGCGATAACTGCGCCCTTCCAATTGAAACTGAACACCAGACCAAAGTGTTCAAA
TAGCCAGTAACCCAAAACGCCTTGGCGACCTAGAGAGATCAGCAGTAGATAGCCGATCAC
GACTGGCGGTAAAACCAATGGCAAATGAATGAGGCTGTCGAGAATAGATTTGCCGATAAA
CTCTTTTCGTGAAAGCAACCAAGCAAGAGCGACGCCTAATGGAATAAGCCAAACGACGGC
ATACGCGCCAACTTTTAGGCTTAACATTAAGGCTTGGTATTCAAGTTCTGTCACTCTGTG
CCCTTTTTATTGAAAACCGTACTGCGCAAACACTTGTTTGGCATCGTCAGATTTCAAATA
TTCGAAGAATTGTTCTGATTGCGTCGAGTCTTTAACGATAGCTGCTGGATAGACGATATC
AGCGTGGGTGTTATTGGCAAATTCACCGACCACTTTTACTTTATCTGTTAAAAGCGCATC
CGTTTTGTAAACCACTCCAAGTGGTGCTTCACCACGTTCAACTAATGCCAAGGCGAGTCG
AACATTTTTCGCTGGCGCTACTTGTCGCTCAAGTTGTTTCCAAACACCAAGGTTAGTAAG
AGATTCTCGCGCATACATGCCCGCAGGAACCGAGACTGGATTACCAAGTGCAAGGCGATT
GCCCTCTAGAGCTTGGCTCCATGCATTGGCGTCTGAAAAGTTAAATGAAGTCACAGTTGA
AGCTTTAGGAGCAATAAGAACCAGACTATTACGAACCAATTCGGTGACATTGTCACTCTT
CACGGCTTTTGACTTTACCAAGTAGTTCATCCACTTAGTGTTTGCAGAGATAAACACATC
AGCTGGTGCGCCGTTTAGAATTTGGCGAGCGATGGATGAAGACCCGCCGTATACTGGTGT
GACTTTTACGTCGTATTGTTGTTCAAATTTTTGCGCGATGTCGTCAATCGCATTGGTCAT
TGACGAAGCCGCATAGACTTTTAAATCGGTCGTTGCGTTTGCTGCTGATGAAACGCTCAG
TATTGCCGCTAGGCAAGCATGAATCTTCCATGCTTTCATAAAAACACTCCAGTGCTAGAC
AGGCAGAAAAAGATATTGTGGAACAACATGCCCACTTTTATTTATGCTTCAAACAGTTAA
AAACTGGATTTATTTGAACAGAAAGTCAAGATTCATATGTTGTTCTATCGCATCCGCAAT
GCGATTAATGCCCTGTTCTTTTAACTCTTCAAAGTCTTGTTGTTTGATTTGAGTGCCGTT
TACCCACTCAGACACCAAGCTCAGCACATCTGCCTCATCGAAGAACCCGTGTAGGTAGGT
TCCCATAATTTGGCCACATTCACTCAGTGCTCCTTCTGCCTCGCCAGAATTTAACTTTAG
AGGTTGTGCGCCCTGTACTTCACTTCTTCCTACATGGATTTCATAACCCTTCACTTGGGC
TGTTTTGCCGTTTAGGAATAAATCTGCTTGTGAATGAGTAAGCTGTTTACTGTCGGTTAG
AGTTGTTGTGATGTCTAACAAACCAAGACCTTCACTACGACCAGGCTGGCCCTCTACACC
ATTTGGATCATCAATTACGTTGCCAAGCATCTGGTAACCACCACAGATGCCAATGACTTT
GCCGCCCAGACGGATGTGGCGTTGAATGTCTTTATCCCAGCCTTGGCTACGTAGATAATC
CAAATCGTCTCGGACTGACTTAGTGCCCGGTAGGATCACAAGATCGGCTTTATCGATCTT
TTCGCCTTTACCGACGTAGCGAAGATTAATGTCTGGATTTAGGCGCAACACATCAAAATC
GGTATGATTACTGATGCGCGTTAATACTGGTACCACAACATTGAGCTTCACTTGTGAAGA
CAGCTCTTGCTGCGCCGTAATGGCATCTTCCGCTTCTAGGTTTAATCCGTGAAGATACGG
CAATACACCGAGTACAGGCTTGCCCGTTTTCTCTTCTAGCCAATCAAGACCAGATTCAAG
CAAGCTGATGTCGCCACGGAAGCGATTTATAACGAAGCCTTTAACGCGAGCTTGTTCAGA
TTCGGATAGTAACGCCAGCGTTCCATACAGATGGGCAAACACACCACCACGATCGATATC
CGCAATAATTATGACCGGTACGTCGGCTTCTTCTGCAAAGCCCATGTTTGCGATATCATT
TTCTCTTAAGTTGATTTCCGCAGGACTACCAGCGCCTTCAATCATCACGGATTCGAATTC
ATCCGTCAGTTTTGCGAATGAATCCAACACCGTTCCCATTGCCACTTTCTTGTAATCATG
AAAACCAACAGCGTCCATATTCGACAGCGCTTTGCCTTGTAAGATGATCTGAGCACCGGT
ATCACTGTTCGGCTTAATCAACACAGGATTCATGTGAACCGTAGGCTCAACGTTGCAAGC
TTGTGCCTGAACCGCTTGAGCACGCCCAATCTCTCCGCCATCTTTGGTTACTGCACTGTT
TAGAGCCATATTCTGTGGCTTGAATGGGGCAACCTTTATCCCTTTGCGGGCTAATACCCG
GCATAAACCTGCCACAAGGACGCTTTTTCCGGCATCTGAAGTTGTGCCTTGAACCATTAA
TGAAGGGATTGGTGATTTCATGAACGTTTAATAAGAGAAAAAAGAAGGTGAACAATCATA
ACGTTATCTCAGTATAGGACTCAAGAAAATGAATCGAATATGAATGTTCGAATCAGTAAT
GGTTCAAATAAGGTTTGTTTTAATAGCACCATCAAAAACGAACACCTATATAGAGAAACC
AAATTATGAAAAACACTGTTATCGCTACTATCGCTGCACTTGCTATCGCTCCTACTGTTG
CAATGGCTAAAGACCACAACCATGGCCAATCAAGCATTCAATTTAATGGTCCTGTTACCG
TTGAGAAAGTCGATGCATTGATTAAAGACTCAAGCATGTTCACTGAGAAAGACGTGGTTG
TAGAAGGTAACCTACTTCGTCAAACTCGTGCCGACCAATTTATCTTTAGCGACGGCTCTG
GTGAAATCATGGTTGAGTTGGACGACGACATCAGCCTAACGACGCCAATTGACCAAACGA
CAAAAGTACGCCTATTTGGCGAGTTTGAAGGTGGCAGCAAGCCAGAGATTGAAGTAGAAC
ACCTTGTTGTTATGTAATCTTGCCTTTTCGCCGCTCATTTGGGCAGCACAACATTGAACT
GAAAAATCATACGCACTTTGTCCTAGTGCATTAGGTGACGGGAAACGCCTAAAATGATAC
TTTGTAAATCTTGGTCTGCATTTTGCAGACCTTTTTTTCGTTCGTATTATTTTCTTGCCC
GGAGACACCCATGTTAGGTAAAGCTCTAAAGGTTGCTGCCTTTGGTTTGTGCGCTGTTTT
GCCACTATCTGCACATGCAAACAACTTCAACTACAACACGATGGAATTCCGCATGGGTAC
TAGCCCAGGTACGTTTGGTGGAGAAGTTACAACCTACTTCACTGAAAACACGCACTTTGT
AGGCCGTGCCGATAGTGAGTTCAGCGGCGATTGGGACATTGCAGGTGGTATTGGTTTTAA
TGGTCCTGCTGGTCAGTTCGCGGATATCTTCGGCCAAATGTTGGTCCACAACATTAAAAA
AGACAATGGTGATGGCGACGAATGGAAAACCGAAGTTAATATCGGCACACGTATTTGGTT
TATGCAGAACGTTGAATTACACGGTCGTATTGGCCAGTTGATCGACAATGATGATTCTAA
AACCATCTACAACCTTGGTGCTCGCTTCCATTCAACACAACAGCTGTCGTTGGGTGCAGA
TTTAAAAGACAATGGCACGTATGGTCAACAGCTTGTTCTTTCTGCGCGTTTTGCTTATTA
ACACCAATAAGTAACTGATTGAAAAATAAAAAGCCTCTCGATTGAGAGGCTTTTTTGTTA
TTACATTAAGCGCTTAACAGTAAGTTATTTGCCGCTTGGTTTGTTCTGAACGTATTTCTT
AGATACATCCACAACGGCTACATCACGGAAGAAGCTACGACCTAACAAAATTGGGAACTT
CATGTGACCACGTTCTGTTAACGTAAACTCGGTTTGCTCTTTTAAGTCACCGACTTGGAT
GTAAGCTAAAACGACGGGACGCTTATCTACGTCTTCAGATGAAGATTGACGAATCTTGGC
CCAACGCTCAACAGGCAGTTTGAACTCTTTGCTCGCCTTACCATTGATGTCGATTTTGAA
CTGAACCCAGTCTTTGCCATCACGCTCAAATGGAACTACTTCAGTCGCACTGATCGATGA
TGTCGTTGCGCCAGTATCAACACGACCTTTGAACGTCTGGTTGATAGCTGGGATGTGGAC
CCACTCTTCAGCACCCAGAATCAACATACCGTCAGGTGTTTTTTGTACCTTAGCTGGTTT
TTCTGGCTTTGGTTCTGGTTTCTTCTCAGGTTTCGTTTCCGGTTTTTGTTCGGGCTTCAC
CTCAGGTTTCGGTTCTACTTCAGGTTTCACATCCGGTGTTTCAACCGGTTGCTCAACGAC
TGGTGTTTCTGGCTCAACGGGCTCAGTGGTCGTCGGTGTCGACGTACAAGCAATAAGACC
GCCGCTCATCATTAGCGGCAGAATCAGTTTCCAGTTCTTCATTAACTCTCCCAATTAACG
TTGAGATACTTTTTGGATAGCGTCAGCAACGTAAGGAATATGAGTTTCGGTTAAACCAGC
GATGTTGATACGACCATCACCGACACCATAAATGCCATAATCTTCACGCAGTTGCGCCAT
TTGGTTTTCACTAAAGCCTAGCACAGTAAACATGCCTTTGTGGCTCTCAATGAAATCAAA
TTGATCTGTATTATGGTTGTTTCTCAATTCGTTACACAAAGTTTGACGAAGGTTTAGCAA
GCGTTGCTGCATTTCGTTCAATTCTTGTTTCCAAACGGAAGTAAGATTTGTATCTTGAAG
GATAGTTTTCACTAGTGCTGCGCCGTGATCTGGCGGCATAGTGTATGTTGAACGCGCTAA
CGTAAGCAGTTTGCCTTTTGCATTCGCCACATCTTTTGCATTTTTACCGATTACAATCGC
TGCACCAGTGCGCTCGCGGTACAGACCAAAGTTCTTCGAACATGAAGTCGTGATCAGCAT
TTCTTCAACATTGTCGGCCATAAAGCGAAGACCTTTTGCGTCTTCTTCTAGACCGTCACC
AAAACCTTGGTAAGCAATATCTACAAACGGAGTAAAACCGTTCTTTTGCGAAAGCTCTGT
AATCGCTTGCCATGCAGAGAAGTCGATGTCTGCACCCGTTGGGTTGTGGCAGCAACCATG
CAGAAGTACCACGTCAGAAGGACCTGCTTTAGAAAGGTCTTCTAGCATTTTCGCAGTATC
AACTTGCTTGGTTTCTGGAGAGAAGTAATGGTAGAACTTTACTTTAAGCCCAGCCGCTTC
CATCACTGGCTTGTGGTTTACGTAGCTTGGGTTTGAAATCCAAACCGTTGTATCTGGTTG
TGCAACCTTCATTAGGTCACCCAGCATACGCAACGCACCACTCGCACCAGGCGTTTGAAT
CGCAGCCACGCGATCTGTTGCTGACGTGCCAGTCAGAAGCAAATCGATCATGCTTTGGTT
GAATTCTTCACAGCCAGCAAGGCCAACGTAAGACTTGGTCTTCTGGTTTTCGACAACCAC
TTCTTGTGCCATTTGAATGGCTTTCATGATTGGCGTTTCACCAGCGCTGTTTTTGTATAC
GCCAATACCAAGGTCAACCTTGTTTGGACGTTCATCGCCGCGGTATGCGACGGAAAGAGA
CAAAATGGGATCTAATACGGGAGTTGGTAGATTAGAAAACATGAAAGTCATAACCCTTTG
AAATTCAAGTATCGAACCTCACGGTAACACTTTCGCTAACAATGGCGAAATGATTTTTTA
CTCATTTCGCCAATTAGAGTACAAAATTCTGGTGACTGCGGAATTTTATGAACTCAATCG
GTCACAAAAAGAACGATTCACTCATCGTAATTGATATCGAGTTTGCCATTTTTTCTGAAC
TCACGAGGGGTCATTGACGACCATGCCTTGAACCGAGTACTAAAGTTTGCCCCAGTTGGA
TAACCAACTATTTCACCAATATGTTGAATGGACCACTCCGTTGATCTCAATAAACGGGCT
GCGTATTCCATTCGCATACGAGTTAAGTGTGCCATTGGGCTTCGCCCAAACTGCTGTTGC
GTCAGGCGATGTAAGTGAGGCTCTGAACAAGGATAAAGGGCGGCAAGTTGCTCTACTGTC
CAATCTTTATGGAGTTGTCGTTGAACCAAATCGAATACACGACGCAGTTTTAATTGGTTT
CTAGAAAGGGCGTCAGAGTGTGGCATGTTCAACATAAGCTCTAACTGAGCAACGCTATGC
GCCCCTACTTCGCCACCATAATCTATGGGCAAATTGATGCTACGCAATAGGGTTTGAATA
CAGGAATACATCACCTCTGGCGCAGGAGTTAGTTGATAGTCGATATCGTCATTCACCATT
TCCCACTCTCTATACTGGGAGAGAAACACCCACGCGATTTGCCAAGTTTCATCTTCCATC
CCGAAGCCATTTTCAATGCCTGCTGGCACGATCACTAACGATCCTGGCTCAAGTTCATAA
CGACAAGCTCCGCTCTCTAACCAGCCTTTGCCACGAACCGTATACAGCAACATGTGTTTC
TTCTGGTTTTTGCGATAAACCGAAAAGAAATCTCGGCAAGTCGCGATGCCGCATTGGACG
ATCCCCCTTTCTTCGAGGGCAAGTACTCGAGTGTGATCGACAAATTCTTGATAGGTTTTA
TCTGAAATAGCGTAGCGTTCTTGTTTTTCTTCCATGGGACGACAACTCACAAATGCACTA
AAGGCAAACGTGTTTTATCAAAGCATCGATAAAGACTGGATAGTTTGACAAAACTTTTGG
ATGTCTTTGAAAAATACACCGCCAAATCATACGGATAAACTACTCGCATTGTTCTTAGAG
GAGAAATGCGATGCTCTTAACACGTCAATACATAGACAAAGCATTTTGGAAAAAACTGAT
TGCGATCGGTGTACCTGTGTCACTGCAATCCATGCTGTTTTCGTTACTCGGTGCCATCGA
TATTTTTATGGTGAGTCAGTTAGGTGAGTCTGCAACAGCAGCGGTTGGCGTTGGTAACCG
AATTTTTTTCTTTAATCTCGCCGTAGTGTTTGGATTGTGTGGTGCAGTAACGGTTTTAGC
CTCCCAATATTATGGCTCTGGAAACCTCTCTGGTATACGTAGAACGTTAGCGCAATCTTG
GTTTATTTCGCTGGTAGTGACTTTGCCATTCATTTGGCTGTATGTGGTTTATGACAAAGA
GATCGTCTCTTTTATGGCGGACGATCCTGAGTATGTTGGCTATGCGAGAGAATACTTAGT
CGTCACAGGTTTGAGTTTGATAGGCACAGCAGTTGTCGTTCCTATTGAGTCGGTGTTGAG
ATCCGTCGGTGAGGCAAAGATGCCGACTTACGTTAGTATTGCCGCTATCATCGTGAACGT
TTTCCTTAATGCGGTTTTGATATTTGGCTTACTTGGTTTTCCGCAATGGGGTGTATTTGG
GGCTGCAGTCGGTACTTTTATCTCACGCTTTTTCCAAACTGCGGTGCTGGTCTACTTCTT
TTGTCGTCGGTATTCACATCTGCTCCCGACTCTTTCAGATTGGCGTGAAGGCACAGTAAA
GAAATATCGAAACAAATATTTCAAAGTTTCGATGCCAATGCTGATCCACGATGCGTTGTG
GACTGGCGGCTTGATTGTCTACAGCATCATTTATGGTCAATTGGGCGTAACCGAACTGGC
GATTATCTCGTTCTTATCGCCAATTGAAGGTGTATTGATTTCCACCTTTATGGGATTCGC
TGTTGCCGCATCTGTGCTGCTTGGGAATGACATAGGAGCCCAACAATATGACCGTGTAGA
GAAGACCGCGTGGTGGTATGTATTAACGAGCGCAGTATTGGCAACCATTTTGTTCTTTGC
CGTATGGATTTGTTCGCCTTTGATTTTGAGTTTGTTAGAGATGAGCCCGCTCACAGACAA
ACAAATGGCGTTGAATGTATGTTTGGTGCTCGCATTAGGCATGATACTGCGCGTGTTTAA
TATGGTTGGTATTGGAGGCGTATTAAAGAGTGGCGCTGATATTCGCTATAGCATTTTCAT
CGACACGTTTGGTCAATGGGCGATTGGTATTCCGCTTACCTACTACACCGGGATGGTGTT
AGGTTTACCACTGCATTGGGTGTTGATGTCCCTACTGGTCGAAGAATTAGTAAAAGGCAT
TCTAACGACTCACCGAATTCAGTCTAAGCGATGGATTAATAACATGGTTGATGATGACTC
CAGTGTGACGGCGTAACTGAAACGTTGTGCTATAGTTGTTGAGTTAAGCTCAAAACAGGA
CGATTTCATCAATCAAAGCTTAAAAAGAACTCACACCAAAAGGGCACATTCGAAATATCC
GAATGTGCCCTTTTTATATTTGGCTTTTCTTGAGTTGGAACGCTTAAAGCTCAGTGAATC
GATGGATGATTTGATTCGAGCTGCCTCGCCATTCTAGATTGAGGTCTCGTTTATCTTGCT
CGTATTTGCCATCAATTAATGTGTCGATGTATTGCGTCACTTCACGCTGCGCATCGTCCA
GCTCTTCAAGCGTGTAACCTGTCCAAACCCAAATATCTTTGCCCGGGCACTCTTCTCTTA
CGCGTTTTACAAGCTTAAGAATGTGCGGCACGTTCGCTGGGTGCAAAGGATCACCACCAG
ACAGAGATAAACCACGGCGTTTGATACGCGTGTCGTTTAAGTCTGCAATGATTTTGTCTT
CTGCTTCTTGCGTGAAAAACACACCAGAATCCAAGCGTTGCGTCGACTGGTTATAACAGC
CGCGACACTGGTGTACACAGCCCGACACAAATAGCGTGCAGCGTGTACCTGGTCCGTTAA
CAACGTCAATTGGATAATATTGGTGGTAGTTCATAATCGTGCCTTGTTTTGCTGGCTAGA
AAAGAAAATCAACCCACGACAGGTTGATTTTCATTATTGGGTTTGAGCTTAAGTAAACCT
TACAGGTGTTTAACTCGACGCTTCACTTCTTCTTGCTTACCGAAGTTAAACGGACGTGCA
TCTGGGCTGCCTAGGTAGCCACAAACACGACGTGTCACTGACACTTTGGTTGAATCATGG
TTGCCACAGCTTGGGCAAGTGAAGCCTTTACTTGTACAGTCAAATTCACCGTTGTAGCCA
CACTCGTAACACTCATCAATTGGCGTGTTTGTACCGTAGTAAGGTACGCGGGTGTAACTG
TAGTCCCATACGTTTTCTAGTGCTTCAACGTTACGTTGCATGTTCGGGAACTCGCCGTAA
CAGATAAAGCCGCCGCTTGAGATTTCTGGGTAAGGCATCTCAAAGTCGATCTTGTCGTAT
GGGTTCACCTTTTTCTCAACATCTAGGTGGAAGCTGTTGGTGTAGTAACCTTTGTCTGTT
ACGCCTTCAATAACGCCGAACTCTTTCGCGTCGATGCGGCAGAAACGGCTACAGAGGTTT
TCACTTGGCGTTGCGTATAGGCTGAAACCGTAACCAGTATCTTCTGCCCAACCGTTTACT
GTGTCTTTCAGGTGCTTGATGATCGCTACTGCTTTTTCACGCAGCACAGCGTCATCGTAA
ACGTGCGCTTCTGTACCGAATAGCGCGTTAATTGTCTCGTGTACACCGATGTAACCAAGA
GAAATAGACGCACGACCATTCTTGAAGATATCTGCGATTGAGTCGTCAGCTTTCAGGCGA
ACACCACACGCACCTTCCATGTAAAGGATTGGTGCAACACGTGCTTTCACGTTTTCTAGA
CGAGTGATACGTGTTTCTAGCGCTTTACGAGCAAGACGTAGACGGTCGTTTAGAAGCTCG
TAGAATTTCTCTTCGCTGCCGTTTGCACGGATAGCGATACGAGGAAGGTTCAAGCTCACT
ACGCCAAGGTTGTTACGACCTTCGTGAATCAGCTCGCCGTTTTCTTCGTAAGTACCAAGG
AAGCTACGACAGCCCATTGGGGTTTTGAATGAACCCGTTACTTCCACTACTTTGTCGTAG
TTAAGAATGTCTGGGTACATACGCTTAGACGCACACTCAAGGGCAAGTTGCTTGATGTCG
TAGTTTGGATCTTCTGATTTGTGGTTCAAGCCATCTTTGATGCCGAATACCAGTTTAGGG
AATACCGCTGTTTTACGGTTCTTACCTAGACCTGCAATACGGTTCTTCAGAATAGACTTC
TGGATAAGGCGTGATGCCCAGCTTGTACCAAGACCAAAACCAAACGTAACGAATGGGGTT
TGACCGTTCGCCGTGTGTAGCGTGTTTACTTCGTACTCTAGAGATTGGAACGCGTCGTAA
CACTCTTTCTCAGTGCGTGCTTTTGCGAACTCTTCTGGCTCAGCAATGTTCCACTCTTTT
GCGATCTCTAGGTGTTTCTCGTAGCTTGTGATTACGTACGGTTCTAGAACTTCATCAATA
CGGTTGATGGTTGTACCGCCGTAAATGTGGCTCGCTACTTGAGCAATGATCTGTGCCGTT
ACTGCTGTTGCAGTCGAGATTGATTTTGGCGTATCAATCTCAGCGTTACCCATTTTAAAG
CCGTGCGTTAGCATGCCTTTAAGATCGATAAGCATACAGTTAAACATTGGGAAGAACGGA
GCGTAATCCAAATCGTGGTAGTGAATGTCACCCACTTCGTGTGCTTGAACCACATCGCGT
GGAAGGATGTGTGTCTTCGCGTAGTGTTTCGCTACGATACCTGCCAACAAGTCACGTTGA
GTCGGGATTACTTTACCGTCTTTGTTCGCGTTCTCGTTGATTAGGTCTAGGTTGCTTTCT
TCAATCAGACCTTCGATTTCACGAGTTAGTGCGCTTTGTTTCTCACGAGCGATGTCGCGA
TCGTGGCGGTATTCGATGTAAGAACGTGCTAGGGCTTTGTAAGGACCTTGCATGAGTTCA
TTTTCGACTAAGTCTTGAATCTCATGGATGTGAACTTCATCGTGATCCTGAAGCTGTAAC
TCAACTGCCAGAGCAACATTTAGTGCATAAATGGCGACATCTTTGTCTTTGTTTTCCGCT
GCTGCTTCTACTGCTGCTTGAATACGATCCCTGTTAAACGGAGCTCTTGAGCCGTCACGC
TTGATTACGATTGGTTTCACTTTTTCTCCTTACCCCAAAATACTCACAGACTTATCCACA
AATACACTATATGGGGTTATTTCTTATTCTGATAACACAATATATTGTGGCGTATTTAAC
GAGAAGCACCAATTGAAAACATTGACTTTGATCAATAAAAAATGGGTAGCGAACAAGAAC
AAATCGATCTTATTGGCGTTGATCTCAGTTGCGAAGAAAACTGTGAAAATTGCAAAATTG
GAGCGAAATCCACTTGCTTTTTTTCGAGGTCTTATAGGATAAAGGATGGAAAGGAATGCG
CTAAATAATAGGAGTGCAACAGACCAAAATGCGATCACTTTTTGTTACGACGATATTACT
TTTTAGTTCTCTTTCATTTGCTCAAAATTCCATCAACTTAACCAGTTGGAATATTGAATG
GTTATCTATAGATGGTGGGAAAGTTTCGAGAACACCACAAGATTTTGAAAAACTGACCCA
CTATGTGGATAAAACGCAAGCCGACATTCTTGCTTTTCAAGAAGTCGAAAGTGCTGCTGC
CATCCAAAAAGCCGTTGGCAATGACTTCACTATTTATCTATCTGATCGTGCGAACGCCTC
TAACCGACATCTTCAGTTCAACGATACCAATCAATACACAGGTTTCGCGGTGCGTAATGG
CGTAACCGTACTAGACAAACCAGACTTTTCTATTACACGAGGCAACAGCAAGCTCCGCTT
CGCCAGCTACCTTGTTTTGAATCCAAACCAAGACAACGAGACTCACCTACTCTCTGTGCA
TCTAAAAGCGGGTTGCAGTGGCGCATATCGCAATAACCGCGACTGTAAGATAGTGAAACA
ACAAGGACAGGCACTAGCTAAGTGGATAAAAGCGCGCGAAGACAACAAACAACAATATGT
GGTGCTTGGCGACTTTAACCACAATTTGGGTTATCGAGGAGATTGGTTATGGGAAGTACT
ATCGGACAATACCGATGCTAAGTTAGTGACCAAAAATACCAAAGCGGAATGTAAAGTGCG
TTCTAATCGTAATCCGAATAAAACCCACCAATTCCGCTCGGTGATAGACCACATTATTGT
GAGTGGTGATTTAAAGGCGTCGTCTGGTGTTCAAACTGTTTTCAAAACACAAGATGTGCT
CGACTACAAACTGAGTGATCATTGCCCGGTATCTACGATGCTCTCTTTTTAGCCACGAAC
CACTCTTTTAGCGGTGAATGACCCAACCAACATTGCCGCTATAAAGAGCAGAACTTGTAC
GTTGCCAGTAAAAAGGCTGGCAACCGCAGGACCAGGACACACACCCAATAAGCCCCAACC
AATACCAAACAGTGCTGCACCACCAACTAGCTTTTTGTCTATCGTTTTAGAAGTTGGACA
TACAATCTCATCACCAAACACAGATTCGCTTCTTGGCTTTATTAATAACAGATAAGCAGG
AACGAACACCGCAAGTGCTCCGCCCATAACGAAGGCTAAGCTTGAGTCCCATGAACCGGT
AATATCGAGAAAGCCGATCACTTTTGCCGGGTCTGCCATACCGGAAATCACCATACCAAT
GCCGAAGAGCACACCAGAAAATGCAACGATGGAAATTTGCTTAATACTTTTCATTACGTC
AGTTTTCATAACGACACTATTCCTCACGATACTAGCAAGACGGTTAACATGGCTGTTGCC
ATAAAAGTACACGTCGCGACAACAGAACGGATAGAGAAACGCCCCATTCCGCAAATACCA
TGACCACTTGTACAACCATTACCAATACGTGTACCTACCCCAACCAGTAAACCAGCAACG
ACAACCAAACCAAGAGAACCGCTGTACTCAGTTGGTACGTGTCCGCCAAGGGCATAAACA
GCAAACACACCGCCTAATGCCATCGAAATTAAGAACACAATTCGCCAAACGCGATCTGTA
TTCTCAACAGCGCCATTTAATATCCCGCTGATTCCCGCTGTCTTACCAGTGAAGAGCATC
AATACTACCGCTGATGCGCCAACCATTACGCCGCCCAAAAGCGACATCCAAGGAACTTCA
AACATAACAATCACCAATATAAAGTTTGAATTATTGCTTACAGAAAACTTGGTTAAACGC
TTCGATCAGCGGAGCGACTCTCCCATCAGAAATCGAATAAAACACCTGCTGAGACACCTT
TCGAGCTTTGATGATGTCGTGTTTTCTCAATACGGTAAGGTGTTGTGAAAAGGCTGATTG
GCTTAATGTTGAGCCTTCAAACAGTTCACCGACCCCTTTTTCGCCTTCAATTAGCTTGCA
CATCACGATTAAGCGCTCCGGATGAGCCATAATTTTAAGTAGCTCACTCGCTTCGGTCGC
GCTTTGTAGCATACTGTCGCCCATTCTTATGCCCCTTCATCAATACGTTAAGTTTTATTA
GATATTACTAATTAATATTATTAAGTCAATGCTAATGTAGCCAAATTAACATTAGACATA
GCTAATTTATTTAAGTAAGGTGTAGGCGTTTTCGATCATTCAGTAGGAGAAATCCATGAG
CAAAATCGTGATTATTGGTGGTGTTGCTGGCGGTGCATCTGCAGCAGCTCGCGCTCGTCG
TCTTAGTGAAGACGCAGAAATCATTATGTTTGAACGCGGTCCATTTGTGTCATTTGCAAA
CTGTGGCTTGCCGTACCACATTGGTGGCGATATCCAAGAACGCAGCAAACTGCTTCTACA
AACGCCTGAGAGCTTTTTAGCGCGTTTCAATGTTGATGTTCGTGTGATGAACGAAGTGGT
TTCTATTAACCGCCAAGACAAAACGGTTACGGTTAAGAACCTACTTGATGGCTCTGAATA
CCAAGAGAGCTACGACTTTCTTCTACTTAGCCCTGGTGCAGGTCCAGTTGTGCCGCCTAT
TCCGGGCATTGATAACCCGTTAACGCACTCGCTGCGCAATATTCCAGATATGGATCGCAT
CATTAAAACGATCGAAACCAACAAAGTTGAACACGCTACGGTCGTTGGCGGTGGTTTTAT
CGGTTTGGAAATGATGGAAGCGTTCCACCAGCTTGGTGTAAAAACCACATTGGTTGAAAT
GGCGGATCAAGTGATGACGCCCGTTGACCGAGAAATGGCAGGCTTTGCTCATGCTGAAAT
TCGTGAGAAAGGCATCGACCTGCGTTTAGGCGTTGCTCTATCTTCTGTTGAATATGTTGC
GAACCAATCTGTCGCTAACACTGAAGCGGGTGAAGATGACACGCACCAACACCTTCAAGG
AAAGCTGACACTGTCTCTAAACAATGGTGATCAACTTGATACCGATATCCTGATCATGGC
GATCGGTGTTCGCCCTGAGACAAAACTCGCACAAGAAGCCGGTCTTCAAATTGGTGCTCT
AGGCGGTATTTACACCAACGAGTACATGCAGAGCAGCGATCCTTCTATTTATGCCGTTGG
TGATGCGGTTGAAGAGAAAGACTTTGTCACTGGCGAACAAACACTTGTTCCGTTGGCGGG
TCCGGCAAACCGTCAAGGTCGTATGGCAGCAGACAACATGCTTGGCCGCCAAGAAACTTA
CCAAGGAACACAAGGCACGGCGATCTGTAAGATCTTTGATTTAGCCGTCGCTTCTACTGG
TAAAAACGAGAAGCAACTAAAACGTGAAAACATCGCTTATGAAAAAGTGTATGTCCACAC
AGCAAGCCACGCGAGCTACTACCCTGGCGCAGAAACTGTGTCTTTCAAAATATTGTTTGA
TCCAGCAACCGGAAAGATTTTAGGTGCGCAAGCAGTAGGTAAAGATGGCGTTGATAAACG
TATCGACGTAATGGCAGTCGCTCAGCGTGCTGGTATGACAGTAGAACAACTACAACACCT
TGAACTCACTTACGCGCCACCGTATGGTTCAGCGAAAGATGTGATTAACCAAGCGGCGTT
CGTTGCGAATAACATCATTAAAGGTGACGCAACAGCGATTCATTTTGATGAAATCGACAA
CCTCTCAGAGGACCAAGTTCTGCTCGATGTTCGTAATCCGGGAGAATTGGAATCTGTAGG
CTTCATCGAAGGCTCGATCAATATTCCTGTCGACCAACTTCGCCAACGTATGAATGAACT
GCCGAAAGACAAAGAGATCGTAATTTACTGTCAGGTCGGTTTGCGCGGTAACGTCGCCTA
TCGTCAACTGGTCAACTCAGGGTTTAAAGCGCGTAACCTACTTGGCGGTTACCGTACTTA
TAAGTTCGCACAAGCTTAAGCTCTGATTCTACTTAGCTAGACAAAAGGGGCACGTTATGT
GCCCCTTTCTACATTTCGGATTCGACTAATTGAATAATCTTGGTCGCTTTTTCGAAGTGA
TCGAGTTGATGAGTTTGAATCCACCAAGTCGCCGCTTCCATCAATAACTCAGGATTGTCA
TTCTTATTCGCAAAAAAGGCATAAAAGGACACGCCAACATTGTCGCCTTTCTGCTCTATT
TTCTTCTTACACACCTGAATGATTTTGTCTCTTAACGCGATGTTCATTGCCATTCCCTTT
CTCTTTCTCTTTGCGATAGCAAAATTAACCTAAAACAAGAATAACTGTATTTATATACAG
TTATTCTTGGTAAGGCAAATAAACATAATCATCTAGATGAATATTCTCGCGCGGAGACCT
AATACCCAAGTGCTGCTTTTGTTCGAAAATGCTGGGTCTTTGATGTATTGAATATCAGGG
GTAATTTGAATGTAGTCGTTCAACTGCATGTTGTAGTAAAGCTCGGCCGTAAGCTGTTCA
GAGTCATCCACACCATAAGCGTGCTCTAGGTTATCGTTAACATGGCTCCAGTTAACCGCG
AAGCCTAGGTTGTTGGTTGGCTTACCTAAACCAAAGTAACCAATTCCTACCGTTAGCGAT
CGATCATAAAGCGCTACATCACCTTCCGAAAAGCCACCACGAACAAATGGCATTAATTGC
TCTGTAGCAAAGTAGCTTGCTGAAAAGTTAATACCCTGCCCGCTGTCTTTATTCGTTAGG
TTATGTTGTGTGTCGCCATCCAAATGCCAAGCAGTTAGGTGAACATTGTCGGTATAGATT
TGGTCTTGTGAGGCCGTCCAACCCAGCTCGAACGTAGTAAACAGTTTGTGATCGTTGAAT
AAGGTATCGAAGCCATCAAATGGCTCATCTGAACGCCCTTTACCATCTGCGACGCCAGCG
ACCATATAGAAGTTATCAGTCAGCATGTGCCCCACGGCTAAGCCAAGAATTCCATCATCC
GGTAGACCAATAGAGCCTCCACCAGTGCTAAATGCAAGGTTACTAAATCCGGTCCAAGGG
CTTGCCAATGCATAGGCATCAACGTAGTCAGTCGTATCTAGAAAGCCAACCATGAAGGAA
GTTTTGCCACCGTTGAGCTTTTGCTTCCAATATAGGTTGGTTAGACGAGCCCCTTGATCA
CTGTATGCTGGACCAATCATCCCTGCATAACCTAACCCGTTACCGATAAAGCTAAACTCT
TTCGGTGACAAATCGCTGTACGCATGGCGGTGTTCGACTTTCCAAACCAATCCGCCCGTA
TTGCCAGATTCAAGCCCAACAAGATTCCAACTACCGTAAAAACGAGCAACACCAGCGCTT
GCTGTATCTTCACCACCACTTTGAGGGTCTGAGGCCGTTAGACCAAGGAATTGATAGTCC
AGACCGAAAGTAACATTGTGTTCCTCTGCTAATGACTCACGCCATGAGCGTTTTTCTCGA
GCGTTTTCCGCAATAGTATTGTCCACCGTATCAGGGCTACCAAAGTTCGCCGCGTTAACC
GATGACGCCATTACAAGTGAAAGAGCGATAAAACTAAGCTTTGGAACAGTTACTTTCATG
TCTGGGTTCTCATTAAATTGATTTCTAGAAAGAGATTTTAATGATTCAGAGTTTTGAAAA
TTGCCATTAAGCGACAGCTCACTGCTTTTATGTATTTTCGATATGTACTCTTATCGATAA
GGTCGGATAGAAACCTCATCCATTTGGTAGATAGTTTCTACGTTGGCAGCACCATCAGAG
TATGAAACGTCTGCTTTGGTCTTTTTCACATGCAGATCCCCTTTCACCCAAATTGGTTCG
TAAAGAGAAGTCAGTTTCAAACCTTTTGGATAATCAACCAATACAATCTGGTTTGCAGGT
GGCGGAGGTGTATGGATACATGCGCCCATGGTTGGAACAAGGAAGAATTTTGTGACAACG
TCATTGTTAAATTCTACTGGCGTAACAAAACCAGGAATTTCATAAGTTTCTTCTGTTAGC
GTTGTGTTTGGCATTGATGCCAACATACGACGATGCTCAGTAATTTCGTTGCGCTTTTTA
AACAACCACTCAATGTCTAAGTCGTCAGCTTTTAAACTGTCTTCCAGTTCTTTCATGGTT
TGCTTTTGTTGCTCATTAAGATTTTGAGAATCGCGATATCTTGCAAGAGAGCCCAGTTCA
AAAAGTTGTTGGTCTGTGAGTTTTACAAATGGGTCTTCAATCTGAGGAACATTCACCGGC
AGCAATTGCTCCCAGCTTAATTGATCGGCGGATACATTTGATGAAGCCAGCAAAACTAAG
CCAGCCAATAGGTACTTCTTCATACGTTCCCTTGAATAGTTCTTTGTCTTTTAGAGAAAA
ATTTGGGGACAACGTATGTCCCCAAACTGATTGCAGAGTTTACTACAAGGTGTTCTTGTG
GATCTTGCCGTCTTTCATAATTACTTTGAATTTATCTTGGTAATCGTTAAGAACTGTGAT
GTCCTCCAGAGGATTTCCGTCCACCAGCACCACATCAGCATACGCGCCAGGCTCTACGAC
ACCCAATTTGCCGTATTTATATGGATTCATACCACCCGACCAACTAAGCACTTCTGCTGC
GTTTGATGTACCCATCTTCATGATTTGATACGGGGTAAATCCGACTTTCTCCATCCAAAC
CATATTGTCTGCTTGGCGTGTATTGTAAGCCGGACCAAACATATCGCCGCCAGTCACAAT
CAAAAGATCGTATTTACGCGCCCACTCAAACATCTGTTTCGCGCCTTCGTTTACTTTGGT
CGCTTTGGCTTTTTGATCTGGACTGAAGAAGGTGATCTTTTCTGGTTCCGCAAAAGCTTC
CAGAGACATCACTGCTTGTGCAGAAAGTGCAACACCCTTCTCTTTCATTCGCTTGATGGT
TTCCTCAGAGATAAGGAAGTTATGCTCGATAACTTTCACTCCAGCATCAATGGCACGATT
AACCGAACGGTCATGATAGGCGTGAGCCATGACATAAGTGCCATAATCTTCCGCTACACC
CACAATCGCTTCCATTTCTTCTTTGGAGAATTGCGTCATATGGATTGGGTCAAACTCACT
TGCAACACCGCCGCCAGCCATGATCTTGATTTGAGTTGCCCCCGAACGTAGGTTCTGGCG
TGCAGCACGACGCGCCTCTGTTTCACCATCAACGATATAGCCAAACCCGTGGCGTTCGAG
ATCATCTACACGCCCCGGAACATCGTTAAAGCTACCGGTATCTGCGTGGCCGCCGGTTTG
ACTCAAGAAACCGCCCGCTGGGAATAGTCGCGGGCCTTCTAGCAAACCATTGTTGATGGC
TTTTGCCATACCAAGAATATTACAGCCTGCGTCACGAGCTGTGGTAAAACCTTGGTCGAG
GTATTGCATCATGGAAACGTGAGCACGTGCACCCATTGCCATTTGGTCGTAGCCATCTCG
ACCTACCAACATGCCTTCCTGAATACACATGTGTGAGTGCATGTCGATCAAGCCAGGGAT
CATGGTTAAGCCTTCGCCGTTAATCGTCGTGGTTTGTTTGTCGGTTTTTATCGGTTTAGC
CGAAATCTCTTTGATTAAGTTATCGACAACCAATACGTTCTGGTTTTGCAGTAGCTTTTC
ATCCGTGCCATTGAAAACATCGACGTTGGTAAACAGCGTTGAGGCTGCATTGGCATTGAG
GGCGAACGCACAAGATAGCGCAACTAAAGAAAGGTTCTTCTTAGAAATTGTCATTATTAC
ACCTATGTTTTTGGATAGTTGGGGTCCATTTCCTATAACCTCCCTGTTTAAACAGCGGCG
TTATGAGGGCATCTATTTCAGTGATCACCAAAAACAACTGATCAGATAAAAACACATATG
AAACAGACGACTTACGTTAAAAACATAGAAGTCATAATGACGACTTTCAAGGTGGTTTAA
TTGCCTTTACACGACAACATGCGGATATTGTTATAGAAATGTGAGTTGAGACGAAAACCT
CCGATTATTCAGAGGTTTTATGTGTAACTGATTAAGACAAAGATTGGCGGTACGCTTTAG
GCGTGAGATTCATCATTCGCTTAAACGCACGGGTGAAATGAGCAGAATCGGAGTAGCCTG
TTTTGAGCGCAATATGCGTGATACTCAAGTCTCGGTCCGCTAAAAGCTCTAGCGTTTGTT
TAAGCACCAAACTTTCGATCACTTCTCTATACGTCGTATCCTCATTTGCTAGCCGCCTTT
GTATGGTGCGAGCATTCATGTCAATCAACTCACCAGCAAACTGGATAGAGATCTTGCCCA
TAGAGAGATAAGGCGTGAGTGCCCTTGCTAATGCGTCACTGAACTTATCATCCTCACCAC
GAAAACTTGTACTTGGCGCCGTCAGAGATGGTGAGAAAGCAATCGGCTGGTTAATCCATT
CATTAGGGATTGAGATTGCAGTAACCGGTCTACCTGTAAAGAACTGCGCGCTCTTCATAC
CCGGCAACAGATTGAAAGGTTCGGCTTCTACATCTTGAATCCCGACTTCTGTCAATCGCC
ATTGGGGGCCAACAAGCTTTTTGAGCAACTCATTCATGAACATCGCGGAGAACATTTCTG
CGTAGCGGAACCATTCTCTATCTGCGTTCTGTTTTTCTCTAACTAGCCACCATTTCCCAC
CGCGTGATTGAACAGAAATACTGACGTTATCGGAGATTTGTTTAAGCAGTTGGGATACAT
CTTCTAGGGCTGCTTTTAGCGAGTGAGTTTGAGTTATTTGATTCGCAAATCTAGGAACGT
AGATGTCGTGACAAAGCGTCCAAGTGAGCAAGGCAAACTTCTCTGGTGATGCACGTTCCC
CCAACGTTTGGAAGACGGCTTTTAGCGCGCTCTCGGGAACAAACGCGTCAAGGGATTGGT
TAGACAAGATATCCTGTGGCATTCGGGCGGATTCAAGTAAGGAGTGAATATCACCATCCA
GCTCATTGAGCATAGTGGCAAAAAGCTTTACTTCTTCCGAGTGAACCAAAGGAATATCTG
TATTGGGCATGCAAGCTATCATCTTAAAATACCGAGGATTATTCTAGTTTATGCACAAAC
TTCCGAGCTGTCATTAATAGCAATCTAAGTGCCACTCCATATTGAGAGAGAACTCACCTG
CAGGCATCTGATACTCGTTCATATCAACTCTGGCGCTGATTCGGACTTCTTTACTCGAAT
CTAATTGCTCAAGGTTTAGCCCAATGCCTTGCCGCCAGTAGTCAAGATTACCGACAAAAC
GTTCCGGCGTTTCCACTTTAAAGTGAATACGTTCTGGGCTGATGGTCTCTGCGCCCATAT
CAATATTGAAATAGGACAAACGAAAATAGAGACGCTTATCTCGGTTATTCGCAAGTAGTT
TGAGCGTTAATGAATCACTGCCAAATCTTCGACCGAAATGAATTTCGCCACGCTCTTTGA
TCACTTCGATACCACAAGATTCATCGATATGTTTATGAAAATGAACTTGTGCTGAACGAG
AAAGCGAACTCACGCTTAACAGCGCGACTGCTAATAATGAAATTAGAAATTGCTTCATAA
GAAAACAAGCCCTATTAAAGGGCTTTCATTAATTTATTAATCATCACATTCGATGACCCA
ATTAGTGACTAATGTATATTGGTCAGCATCCAAGTTGCTTTCATCGACATTAATTCGAGC
GGACAAGTCAACTAGATTATTATTTCGGATGTCAGAACGGGAATATTCAATACCTTCTTC
CCAATCTTTAGCATTCATATTTGCTTCATGAACACCGCCGGATTTAAACCACACATCTTC
TTTATCAATGTGGTTACCGAGTTCATGCTCTTTTAATGGTTCAAGGCTTAGCTCAATTTT
TCCGTCATCTTCGTTATTAATCAACTTAACTTGCGCTTTGGAATCGTTGTATTGTTCACC
AAAAGCAAGATCAGCATTCGCGATGGTGACATCAATGCCGCATTGTTCTTGAATAGTCGC
ACTAAACGTGACATCGTCACTTGTAGCTTCGTCCTTATCTTTAAGCGCTTGAGCCTGTGC
ACCAGTCGCTGCAATGAGTGTTGCTAACAATGCAATGCAGACCGGTCGTTTTTTGAGTTT
CATGTTTACTCCGAAAAAGTGGTTTGAGTTTGCTTCATTCTCTTGAGCCTTTGTGTTTCT
GCTTGAATTTGCAGAAGCTTCAGCTCGTGCTCTGCCTGAGCGAGTTCTTCCTGCCGTTTT
CTCTCTCGCAATTCGAATTCATAAAGACGAGTACAATCGACTCGTTCCTCACCACCGAAT
TGAAAAGTCAGTGACGCGTATACGCCCGCCTCATCTTGGTTTTGCTGGTAATAGTTGTTG
TAGTAGTTATCACTGTCTTCTTGACCCGTTGCGCCATACGTACCGACCTGAAAGGTTTTA
CCGGTTGAGACAGCTTGCTCACAGGTTGCGCCTTCAGACGTTCTGATTCTGTCTGTACCC
GATGGGTTAGAAACACTGGGAATAGGATTTGCGATAGCGCCAAAACTCAGCAGCAACAAA
GGCAAGCCACAATACAGAACACGCTTGCTAGCAATCGTGATCATGCTTTAATACCTTTTT
AACCGGATGTTAGAACACACTTCGTAGCTATTTGGTGTGTTATTCACCATTCGAGTACAA
ATTTTCTTTTTGCTTATTTGGCCCGCAGGTGTTTTGACTCGAACGTTTAATGACACTTCT
TGTTGAGGATCGAGTGTTATTTTACTGTTGAACGTCTTATCATCGATTCTGAGATAATAA
TCCGCTTTTTTGTTGTACTTATTCTTTAAAAGAAATTGAACTTCCGTCATATCGGTATAT
GCGGTGAACTCTCTCTCTTTCCAAATATGTAAATTTGCCGATGCACTGCCAGAGATTAGC
ATCGTTAATATAATCACCTTTCGTATCATGGCTTATTACCTTGAGAAGAAATCAGACGGT
GATTTTATTTTGTGCAGTTTTTAATCCTTACCATTTTACGCCAAGGAAGAAACTAACTAG
GTAACTGGATGCTTATCGCTCGAATTAAGGCTATCCCGCACAGAATGTGATGATTTTCAC
GCTTTCATAATCAGCAATCGTTTTCTAGGAATTTTTCCTAGTCGATCTAAGCCCTCCTCT
CATGTGGTTCAAAAGAGGACTCTCTACAATCGCCGACAGCTAAAAGAAAGCGAGCACGCA
AGTGCATCACACTAATACAAGAGAGTTCACGATGTTAAAATTCCTTGAACAAGTCCGGAA
GCCTACCCTCGATCTTCCTGTCGAAGTACGTAGAAAAATGTGGTTCAAACCATTTATCCA
ATCTTACCTAGTGGTATTTATTGGCTATTTGACCATGTACCTGATCCGTAAAAACTTCAA
CGTCGCGCAAAACGACATGATTTCAACTTACGGTTTGTCGATGACCGATCTAGGTTTGAT
TGGTCTGGGTTTCTCGATTACTTACGGCATCGGTAAGACCGTAGTTTCCTACTACGCCGA
TGGTAAAAACACCAAGCAGTTCCTTCCTTTCATGCTTATCCTTTCTGGTCTGGCAATGCT
TGGTTTCAGTTTCAGCATGGGCGGCGGCAGCGCGAGCTTGTTCTTGATGGTGGCGTTCTA
CGCACTGAGTGGTTTCTTCCAAAGTACTGGTGGTCCTTCTAGTTACTCGACCATCACTAA
GTGGACACCACGTAACAAGCGTGGTTCTTACCTAGGTCTTTGGAACATGTCTCACAACGT
AGGTGGTGCGGGTGCTGCAGGTGTGGCTCTGTTTGGTGCTAACTACTTGTTCGACGGTCA
CGTAATCGGCATGTTCGTGTTCCCTTCTATCATTGCAATCATCGTTGGTTTCATCGGTAT
GCGCTATGGTAACGACTCTCCTGAAGCCTACGGTCTAGGTAAAGTAGAAGAGCTATTTGA
TGAAGCAGTCAGCGAAGAAGACGAAGCGGCTGAAGGCAATCAAATGACTAAGAAAGAGAT
CTTTGTTGAGTACGTTCTGAAAAACAAAGTGATCTGGCTACTGTGCTTCGCAAACATCTT
CCTTTACATCGTGCGTATCGGTATCGACCAATGGTCAACGGTTTACGCATACCAAGAACT
TGGTCTATCAAAAGAAGCAGCAATCTCTGGCTTTACCCTATTCGAAGTAGGTGCGCTTGT
GGGTACTTTAATGTGGGGTTACCTGTCTGACCTTGCAAACGGTCGCCGTGCGCTCGTGGC
TTGTGTTTCTTTAGGTTTGATCATCGTATCACTTGAGTTCTACCAACACGCAACCAGTGA
GTTCATGTACCTAGCGTCGCTATTTGTTCTTGGCTTCCTAGTGTTTGGTCCTCAACTGCT
TATCGGTGTTGCTGCGGTTGGCTTTGTTCCTAAGAAAGCAATCAGTGTGGCAGACGGTGT
AAAAGGCACATTCGCTTACCTAATTGGTGACAGCTTCGCGAAACTGGGTCTTGGTATGAT
TGCAGATGGCACACCAATCTTTGGTCTTACGGGTTGGAAAGGTACGTTCGCTGCCCTAGA
TACCTCAGCAATGATTTGTATTGTTTTGCTTGCTTTCGTTGCTATCGCAGAAGAGAAAAA
GATTCGTCAAAACAAGAAGAAGCTTGAACTCGCAGAAAACCAAGCTTAATCAAACAGCGC
GCTTTGCTAGTCAAAGCGCGCTAGATCATTAAATAAACTTGGTCAATTTAGTATCATAGT
AGGTTTTTATTGGGCTCTTTGAGAGCTCATTTTCGTTTGTGTATTGCTGAAGTTTGGTAT
TTAAGATGATTAACGTAGCGCTTGTTGATGACCATGTCATTGTTCGTTCTGGATTTGCTC
AATTGCTGAGCCTTGAGACAGACATGAATGTTGTAGGTGAATTTAGCTCGGTAGCAGAAG
CTCGAGTAGGATTACCTGCGTGCAAGCCAAATGTAGTTATCCTAGATATCTCGATGGCAG
ACGAAAGTGGGCTTACCCTACTCTCCGAAATCCCTTCTGGCATTGCTTGTGTCATGCTTA
GCGTGCACGACTCTCCGGCAATGGTTGAAAAGTCACTTAAACTCGGCGCAAAAGGTTACC
TAAGTAAACGTTGTAGCCCTGACGAGTTGATTCAAGCTGTACGAACCAGTGCATCGGGCG
GTTGTTACCTAACGCCCGATATTGCGTTGAAGCTTGCAACACCAAGTGACAAAGCGGCGA
CGCTGACTCAATTGACTCGCCGAGAAAACGAAGTGTGCCAATTGCTGGCTCGTGGTTTAG
ATGTGAAATCAATCGCCACTGAGCTTGGCTTAAGCCATAAAACCGTTCACGTTCACCGTG
CAAACGCCATGGATAAATTAGGCGTGAAGAACAACGTTGAGCTTGCCAAACTGTTCTCGC
AAGAGTCATTTTAATGCGCAGCTACACCATCACCTCTATTTGCGGTTTATTCATGACAGG
ATGCTCGTGGTTCTGTCTGTGGGTGATCGCTTATTACTTTGTGAACGATGCGGAGCTCGC
GATCTTGCTGTTCCCCTTCGCATTACGTTTAGGGTTAACACTGCACACGCGTACAAAGTA
TTGGGCAACGATTTATCTCGCTGAATGGGGATTGACCGTTGCTCTTGCTCTACTTCTTGA
ACAACCACAATGGCTGATGGTTTTGGTGGCCAGCGTATTGAGCATTCCGGTTGTTTACCT
TGCTAAGCGTTATTACAAAGGCGATCAGAATCAGCACTTAGCGGTGATGGCGGTCGTTTT
GCTCGTGACGTCTTGCATTAACGTACTTGCGGTTGGTTATCACGTTCAATCTGTCTACAT
GGCGTGGTTAGCGAGCATTGCCGGTGGCTTGTTGGTGCTGCCAATGTGTTACCTACTTTG
GAACTATCTCTTCCAAAGCCCTTGGTCGCCGTTGACCTCAAACCTATTGGCGAATGAAGT
TCAATTCAAAGTTCGTCATATTCTTTTGTATAGCGTGCTGTTGATTGCCAGCATTTTGGT
TCAAACCAGTTTGCCAGATGAGTTAAAACGCTTCGCGCCTTTCTGTATGGCAATCCCAAT
CATTGTGCTGGCGCTACGCTATGGCTGGCAAGGCGCTCTTCTTGCGACCATGTTAAATAG
TATTGCGCTGATTGCTGCGCGAAGTGGTGTTTCGAATCTGGAAATCACTGACCTACTTTT
GTCCCTTTCAGCACAAACCTTAACGGGCATTATGCTCGGTTTAGCGGTGCAGAAACAAAA
AGATCTTAACCAAAAGCTGCGTGGCGAATTGTCGAGAAACCAAACCTTGTCTCGACAGCT
CATTCAAGCGGAAGAGTCGGTGCGTCGTGACGTGGCGAGGGAACTGCACGATGAAATTGG
CCAGAACATCACAGCGATCCGTACACAAGCGAGCATCATTAAGCGAGTCGATAACGCCGA
AATGAACACACGCTGTGCCGACATGATCGAAAACCTATCACTCAATGTTTATGACACCAC
CAAACATCTGCTGAGCAAACTTCGCCCGAAGATGCTCGATGATTTGGATTTGAAAGATTC
CGTTCACCAGTTAACCCGTGAAATGGAGTTCGACAATCATGGCACTCGCGTTGTGCTTGA
TTGGCAAGGTGACTATGAGTCTCTGGGCGACACGCTAAAAGTCACCCTATTCCGTTTATG
CCAAGAAGCGTTAAACAACGCAGCTAAATACGCGAATGCGACGTCTATCGTTATCGAGCT
ATCTATTGACGAGAGTATTTCGTTGAACATCGCTGACAACGGTATTGGTTTCAAAACCGA
AGACTGCATGAAAGGCATGGGCGTTCGCGGCATGCAAGAACGCGTGCAAGCGCTTGGCGG
CAAAATGTATATCTACTCTTTGAACGATCATGTGGATGGCACGCAAATCGCCATCACATT
ACCTAAGGTGTAACGAGCATGTTTGGATTATTTCAGTCTCCGAGCTACAACCAAGCCCCC
CTTAGCAAAAACCAAGTGGATGAACGCTATCGTTATTGGCGTCTGCACATCATGCTGGGG
ATGTATCTCGGTTATGCAGGCTTTTACTTCACTCGTAAAACCTTCAACTACGCTGCACCC
GCGATGATTGCTGATTTAGGTTTAGATAAAGCCGATATCGGTATGATTGGTACGCTTTTC
TACATCACCTATGGTTTATCGAAGTTTATCTCGGGCACCATTTCTGACCGTTCTAACCCT
CGCTTTTTCATGGGTGTCGGTTTAATCGCGACGGGTCTTATCAATATTGCGTTTGGCTTC
TCTAGCTCTTTGGTTGCACTCGCTGCACTTTGGGTGATGAACGCTTGGTTCCAAGGTTGG
GGCTGGCCTTCGTGCTCTAAGTTACTTACCACTTGGTATTCGCGCTCAGAACGGGGCTTC
TTATGGGCAATTTGGAACACCGCTCATAACGTAGGCGGCGCTTTGATTCCCCTACTCGTG
GGATTTCTTACATTCCATTACAGCTGGCGAGAAGGCTTTATCGTACCGGGCGTTATCGGC
GTAATTATTGGTGTGATTGTTTGTTGGCGCTTGCGCGATAAACCGACAACTCAAGGACTA
CCGACGGTTGGTCAATGGCGTGACGACAAGTTAGAACTGGCGCAAGAAAATCACGGACAA
GGCCTGAGCTACAAAGAAATCCTCAAACAGTACGTGTTCAATAACAAGTACATTTGGTTG
CTCGCGTTCAGTTATGTTCTGGTTTACATCGTGCGCACCGCCATCAATGACTGGGGTAAC
TTGTACCTAACAGAGCAACACCACTACAGCCTTATCAATGCCAACGCAGCATTGTCGATG
TTTGAAATCGGTGGCTTTGTTGGTTCTCTAGTGGCTGGTTGGGGATCGGATAAATTGTTC
GGTGGTAACCGAGGCCCAATGAACCTGTTATTTGCCGCAGGTATATTCCTATCTGTTGCT
GCGTTGTGGTTGATGCCGTTGACCAACTTTGCGTTCCAAGCGGCGGGATTATTCTCAATT
GGTTTCTTCGTGTTTGGTCCACAAATGTTGATTGGCATGGCTGCAGCGGAATGTTCACAC
AAAGATTCTGCTGGTGCTGCCACGGGCTTTGTTGGTTTGTTTGCTTACATGGGTGCCGCA
CTTTCTGGCTACCCATTGGCATTGATTCTTGAAGAATACAGCTGGACTGGATTCTTTATC
ACCATCTCGGTATGCGCAGCCGTTATTGGCTTGTTGTTATTGCCATTCTTACAGGCTCAA
CCTTCAAGAAAGCCGCTCGCTCCCAAGCTTAGGTTGTAGACATCTGATTGTAGATGCGAC
TTCTACACCTCTTAGGGTGAGTTAACCACTCACCCATCTAATCTCCACTATTTTTTGCTT
CCGATTCAGTTCGGAGGGTTTTCTACGGGTAAAATTCATGAATTCGAATACTATTTCATC
AAAATGCTTCTTCAAAATGGACAATAAGATCCAAAACTACGACTGGGGAAGCCGCACTGC
TATTCACGATTTGTTTGGCTTTGCTAACGAATATCAACAACCTCAAGCCGAGGTTTGGAT
GGGCACGCATCCGAACGGTTGCTCTATCGTTACACAAGGAAACACTGACGCTTCAAGTAC
AACTGTTTCGCTATCAGAATTGATCAAACAAGATCCGTCAGAGTTTCTATCCCCAAGCAC
GGCTGAATTATTTGGTGACCTACCTTTCCTCTTCAAGATTCTTGCAGCAGATAAAGCCTT
GTCTATTCAAGTGCACCCAAACAAGCATGATGCGGAGGTCGGTTATGCAAAAGAACAACA
GCTAGGTGTACCGCTGAGTGCATTCAATCGTAATTACAAAGATGCTAACCACAAGCCAGA
GCTGGTTTACGCCCTAACGGAATATCAAGCGATGAACGGCTTTCGTCCGTTTGATGAAAT
TATCGCTGAGTTCCGCCTGTGTGACATTCCTGAACTCAACGGTTACCTAGAACAGTTTGA
ACGCAATCCTAACCAAGACGGCTTGTCTCACTTCTTTGTGGAGATTCTTTCCATGGAAGA
AGCGCGCAAGATTAACGCCGTGGATCACTTATTAAGTTACGCAGCAGCCAACCAAGCACA
CCCTGTGTGCGAATTGATTTTAGACCTTGCTGCTCAGTACCCGGATGACGTGGGTTTGTT
TGCCCCATTACTGCTGAATGTTATTACGCTTAAACCCGGTGAAGCCATGTTCCTGAGTGC
AAGGACGCCCCATGCTTACATCAAAGGTACTGGTCTGGAAATCATGGCGAACTCAGACAA
CGTACTTCGTGCTGGTTTAACACCAAAACACATGGATGTGGAAGAACTGGTTAAGTGTAC
CGACTTCACCCCAAAACCAATGAATACGCTACTAACCAAAGCAGCAGTCAACGGCTGTGA
GCACAACTTCCCTGTCCCTGTACAAGACTTCAAGTTCTCTGTCTTCCAAGAGCCAAAAGA
TCAACAAGTCGAGATGACCAGTGCAGAAATCTTAATGCCAATCGATGCGGACGTAACGCT
GCTTGCAGAAAGCGACGAAACATTGGTGCTTGGCAAAGGGCAATCGGCTTTCATCCCTGC
TTATGTAGGGAACTACACGCTCAGCTGTGAAGGTCGCGTAGCTCGTGCATTTAATGGCTA
AGTTCATTTCCTCTTAAAACAAAAATGGCGGAGACTTTTCAGCTCCGCCATTCAAACCGT
TCATTTGTTTGCTAACTCTGTGCTTGGGCCAAACGAATACTCACCAGACTTGCCACCATG
ATGGCCAAGTAAAAGCTCCCGACTATCGCTTCAAAGAAAACGAAGAATTGAGCCACTGGA
ACCGTTGGTGAAATGTCACCATAGCCCACTGTCGTCAACGTGATAAAGCTAAAGTACAGG
GCATTAAACAAGTTCGACAGCCAAGGTTTTGCTTCTAATCCTGTGAAAGAGCTCGGGAAA
AACTCCAACACCAACAAGTAGATCACCGCCCACGCAAGCCCTAATAATAGGTAGATACAA
ATCGAACCGATGATGTGGTTTGTCGTTACCGACTTGGTTAACACCACCTGCTTTAGCGCC
GAGTATATGTGCGAAAACAAGAACACCAGTAATGCACCTAGCGTCAAAATAGACAGATCT
AAATGCTCTAAGAACGACATCCCATAGGAGATGACGGCCACAATCAGTAGCACGCCATAC
CATGTTCGATTAGTTTTGTTCTTCTTGTTGATACCAACAATAGAAGCGCCTAGTGTCACC
ACCAAAAGAGCAAGCACAAATTCCTGCCCATCTGGATAAAACTGATGCATCACAGCACAA
CCGAAAAACAACGCAATGAGTGCGAAAAACAAAAAGTAAAAGTTATCTTCCCTGGTCATC
GGTTTCATGATGCTACCTCTACTTTGTCTTCCTCCTTCGCTTTATGGTCAATGCTCAGTG
CTTTGTTTTCTTCAGAGTCATCTTCATCTAACCAGTTCACCATTAACTGGTAAGTCAGAC
TTAGAACCACGGCGCCAACGAACAGACCGACGATACCAGACATTGCCATACCACCCAGTG
CACCCAGCAGTGTCACAAGCATTGGTGTGTCAGAGCCACGGCTTAGGAGTACAGGCTTTA
GTACCGCATCACTTGCGCTCACCAAAATACACCAGACTAGGAAGATGCCAGCAACCAGTG
TTGATTCGACACTAAACACGTAAATAATCGCAGGGATCAATGCCAGAATTGGAGGCAACT
GAACAATCGCAATCAGAATCACGGCAACCATCCAAAGCGCAGCAGCAGGAACGCCGACCG
CGACCATACCAACACCTGCCATAACAGATTGAATTAACGCGACACCAATTACGCCTTGCA
CCACACTTCGAACGGTCGATTTTGAAAGATCAATCAACGTTTCGCCTTTCTTGTTGGTTA
GACGGTCAGCCAACTTGGTAAAGCCTTTCTGGCACACTTCAGCATTACTCATGAACGCAC
CTGCAATCATGGTCGAGATAATGAACTGGATGAAACCACCGCTTACGGAACCAACGATAG
ATGCGGCTTGAGAAAGAAAACCTTTTACTTGCTCGCCATAATTAACCAAGAAGCCTTCCA
TATTGGTCGATGCGTAGTTGATCGCGACATAGAGTTTGTCACCCACCAATGGGATTTCCT
TCAGGCTCTCTTGAGGCTTAGGCACAACGAGCGTGCCATCCTGTAGACCTGTAACAACCT
CAGTACCACTGGTGTAAAGGCCAGATGAAAGAGCAATCAGTGGAATCAGAAGCAACAAGA
CGCCTATCGTACTGAGGAGCGCACTCGCCTTGCCTTTGGAAATACCTAAGCGATTATGAA
GAGACATCATGACTGGGTATAGCGCGATGGCAATAATACCGCCCCACACGACCAACATAA
TGAATGGACTGAGGATAGAGAAACACCACCAGATCAGTAACGCTACGGCTCCGATCTTGA
TAGCGGCGTCTATCGCCTGTTTAGAGAAATCATTTGAAGCTTTCATAGCGTTACCTTTTC
ACTGTAAGTTAAGTGTTATGTTTGCAAAAACTTCCATTGTCGGGTTTCCAGAAAGAGTGA
GGCGACAATCATGTATGTCCCAACCATCACCAACTGGAAGATTCGGATAAATGTGTTGCT
GTCGATGTCGCCAGAGCTCATCAACGTACTGCCGATCAGAACAAGTAGCGTACTGAATGC
AGTGGCGAACACCGGAGCCTTCTCTGGCACTGTGTATATCTTGGTTCCAATCACTACAGC
CAACAAAGCGATGAAGGCGGTGTAAAACCAAATGTTCGGAACAATCGCGAGGATAGAAAA
CGCGAGGATGGCGAGTACACCACCGATTCCGTTACTGATGATCAAGAACGCGCTCAATTT
GACGGACTTCTCTGAAGTAATCATCAAAGACAACAGCGCAACGAACATCATGGTGAGCAA
AGCTTCTGAGATTTGAAAAATAAAGAAGAAGCACACCAAGGGAAAGGAAATCAACATTGC
TCTGAATGCTGCATTCCAACGTTGTTTTTTGCTTATTGGTGGCTCTGCGTAACCTTCAAA
TTTACTTTCAGGTTCCGGTAGATAAATGTGCATCAGGGTGTAAATGAATACCGCCACCGC
CCCTGATGTTGCCAAGCCACCTGCGAGATAAATTGACATTGCGGGGTTGCCTATCGCCAT
AAATGGCAGCATAAGCACCGCTATCATCAATATCGTCGCAAATAAATTCCACTTAGGGTC
TGTAAACAGGTAGTAACCCCATATCATCATTAACCCAACGGCCAATAACAGAATGATTGG
GAATTGCGTAATACCACCCGATAACAGCAACCCTAGCCCCATTGTCGCAATCATTGCCAA
AAGCAACTCATACACGGTTTCTTTGTGGGCTTTGGGTTTGTCCACGAGGAACTTCGCGGT
GAACACTGGCGCGACAAACGCCAGTGACCAATTCAACCAAGCCGCAAGAAATACCGCCAG
CGCGACACCAAAAGTAAAACGTAATATCCGGCGTTGCGTGGCGTTATCAATGCTCACGTT
ATCGGACATAAGACAATACACTCAGTAGACGAATCCAAAGTTTGCCAACCGCGTTAAAGA
TAAAGTTATCGCTGCTGTAGACAATCACATCTGCTTGCCCACCAACACGAAGCATTCCGC
TCGTTTCACTGCGGTCAAACTCGATTGCAATCGGAAGCATCTGCGTTTGACGTAACCAAC
CAGTTTGTTGATTAGCTTGCGCGAGCTTACCAGCTTGTTGGTTTTGTCCCCAATCCACAC
CCCAGTCGATGCTGCTGACTTTACCTTTGATGACCTTACCTGGAGCGAAATCCAATGCGA
TTTCCACCTCATCACCAACGCTCACGTTGCCTAGACTGTTTTCTCGGAAATAAGCCTCAA
TCCAAATGTCTTCTGTCGATACAAACGTCATGATTGGCTGACCTACTGAAGCATAGAAAC
CTTCGGTCAAGCTGAAGTTTGAAACACCACCTTGAGTTGGCGCTCGAATCACAGTACGTT
CTAGATTCAGTTGAGCTTGCTCAAGTGCCAGCAATGCTGCTTTGACTTGGCTGTTTTCTT
CACCTTCTGCGCCAAGTTGTTGTTTCGCTTTTTCAAGATCCGCTTCTGCATTTACTACGT
TCGCTCTTGCGGTTGCCAATGCCGCTCTTGCTTTATCAGCGTCTGATTTCGACACGACAC
CTTTATCTGCCATCGCAAGAATTCGATTGCCTTGAGCTTCGGTGTTCTGACGTTCTACTA
TCGCGGAAGTCAATCGCGCTTGAGCGGAAGCAATAGAAGCGGTTTGCGCTCCCACGTTTT
GGCCAGCGATCTCTAAATTCTCTTCCGCTTGTTTTACTGCTATTTCGTAATCAGACTTGT
CCAAAATAGCCAGCTCATCACCTTCTTCCACCAGTTGGTTCGGGCGAACTCTAATATCTA
GAACGTTACCAGAGACCTGAGGTTTAATCGGAACGATGTAGCCTTTTACTCGTGCATTAT
CGGTTACTGGGATAATCCTATCTGCCACAATACTGAACCCGAGCATGACGACAATAAACA
AAATGAGATAGTTAGTGACCTTCTTCACCTTGTCGTTTTTACTTGCCTCGTTATTATCCG
CCACTTCCGTTGGCTGTTTTTGTTTTTCGTTCTCGGACATGTTTTCCCCTTGCCATTGAA
TAGATTGAACATTTTAAGAATATACCGTCCTGCTCAACCTTCAATTAAATGAATAATAAA
TAGCGAGCTATATCTAAAACCGTGCGTTATGCGCTAAGATTGGTTGAAGGTCACTTGGGC
ATACATGGAGTATTCGCTTAATGCCAAATCAAACGTTTCATCTACCTGTCATTCAGACTA
ACTATGCTCGAATCCTAGTCGAAGTCTTTGCTGACTATGGCTTGGACAAGCACAAGCTAC
TGAGCGATGCGGGCTTGCCTGCGGACTTGTTCCAAACCGAGAGCGACTACATTCCGTCTG
AATCGATAAAACGTTTAATTCATCTCACTTCTTCCCAACTTGGCGTAACGAAATTCACCG
ACTTATTGGTGTTAGTCTTTCGTCGCCGCGTTATACCCAATGTCTTGCATCAGTTTGTAC
CTTTTCAAACCATCGGCGATTCAATGCAGCACATTGATGAAATCTTCAGTTTAGACTCGC
CTGGCAGTAACGTTTCTTTCGAAACCCATCATGGCCACGCTTGGTTCTGTCGATATTCGG
AACAGAAAGACACACAAATCGCTAACTGGTCTGAAGCATTTGCTGTGATTTACATCATTG
AGCTCATTAGCATTTTGACCAAAACCGCTTGGTATCCAAGCAAGGTACGCCTGCAAGGCA
GTAACAGCGATATCGTAAAAAGTGTTGTTCCTAGCCAGTGCCAGATATTTGTGGGTCAAG
AGAAGACCGGTGTTTACATTCCCGCGGACATTCTTAACGTACCAATCCAAATATCGGACT
CACAGTTAGGCGCTGAACCGAGTCAGATCCAGTGGCATACAAGTTTTACCGATAGCGTGT
TTGAACTCCTGCGCCCTTATGTGCGAGAGCGTAATTTGTCGATAGAAGAAGCGGCTCAGT
TGCTGAGCTATTCTGTTCGAACCTTTCAAAGAAAGTTAAAGAATGAAGGCACTTCTTTTC
GACATATTAAAGAGTCATTGATGTTCTCTGTTTCTTGCGAATTGATGGAAGAAGGACACT
CTCTCACTTATATATCCAATCAACTTGGCTACACCAGTATTTCGCACTTTTCGCGCGCCT
TTAAAAGAGTGTCCGGGTTATCTCCTAAAGTGTATAAACAGTCTATTGCGCTGAACGCAT
CCAGCACTTCGTGACGTTATACTGCTCAGTCCATTTGAGGCTTGGTACTTGGTAATTGTT
TGAGCTTGGCTTGCATCAGTGTTGCGAGGTCTATTTCATCACACAACACTTCTACGTCCT
GAACTCGAAAGTAAACAATCATGCGTTACCCTCAATTGAAAACGTGGGGCTATTATGCCG
GGGCGCAAACTAAAAAAGTTACCATTTTACGCCACCTGACCACATTTCAATCTCATTGTT
TAAAGTCTCAAATTAGAGTAGTTCACCCACTTTGCACAATTTTTACAATAAGAAGAAATT
CGGTGGTTTGTTCATTGCGTTTTACTTCTCAGTCCCGCTTCCATATTAGCTTTGGTCGAA
TTTTCAATAACCTACTGTATTGGTTAGCCCAAATATCGGTTTTATCAGCCAATGGATAAC
GTTCTATCTATTGGTCAAGCCGAATGTTCATCAGTTTGAAGCGGAGCAGCCTTTTGTTGC
AAAACGTATACGCGGGATTGTAATCACGTTTTGTATCACTACAATTCCAAACCAAATGAA
TAAAGAAACGTTTGTATGCCGAAATTAAATTTAGACAGCGCAAGGAATAGCTCTGCACTC
TCTGATAATGAAACCTGCGAAAAAGTACAATCGGCATTAGAACCGAAATACCACAAGCCA
GAAAAGAAACTTTGCCTCAGTGCGGGTCTGACGGAAAAGCACATTGAACGCCGTTGGAAA
GTACTCGAATCCATGACGGACAAAGATCTTCTTCTGGATCCTTTCACACAATCGCATTAC
GACCAATACGCCAACAACATTGAACACTTTATTGGTACCGTTAACGTCCCTGTCGGTGTT
GCTGGGCCTCTACGTATTAACGGCTTGTTCGCGAATGACGACTACCTAGTACCACTCGCT
ACAACAGAAGCCGCGCTCGTTGCCTCTTATAATCGCGGCGCGAACTTGATTACCGCAGCT
GGTGGCGCAAGTACGCTTTTGATCAGCGAAGGCGTGAGTCGTACTCCCGTGTTTGGTTTC
CAATCACTTGCAGACGCAGCGCAGTTCGTTAGTTGGGTGGTCACTCAATACGATATCTTC
CGTAAAGAAGCAGAATCCACCACCACGCACGGCAAGCTTAAAGACATCAACGTTAACATC
GAAGGTAATCATGTTTACTTGGTGTTTGAATACGTGACGGGCGACGCGTCTGGCCAGAAC
ATGGTGACCATCGCGACACACAAAGTCTTCCATTACATTCTTGAACACAGTCCAGTCGCG
CCGGTTGATGCTTACCTTGACGGTAACTTGTCTGGCGATAAGAAAGCCAACGCCCACACT
TTACGCTCCGTTCGCGGTAAAAAAGTGTCAGCTGAAGTGACGATTCCTGCAGCTTTGGTC
GAGAAATACCTGCACACCACACCAGAGGCGATGGTGAAATTTGGCAAAATGAATACTGTT
GGTGGATTACTAAGCGGCACTATCGGTATTAATGCGCACTATGCTAATGCCCTCACCGCT
CTGTACATTGCCTGCGGACAAGATGCAGCGTGCGTTGCAGAATCTGCGGTTGGTATTACT
AGAATGGATGTGGATTCTCACGGTAACTTGTATACGTCAGTCACTTTACCAAACATTATG
GTTGGTACTGTAGGCGGTGGTACTGGCCTACCAACTCAAAAAGCGTGTTTGGATATCCTT
GGTTTGCATGGTAATGGCAAAGCAAAAGCGTTGGCAGAAGTCGCTGCTGGCCTATGCTTG
GCAGGTGAGCTTTCCATTGTTGGCGCATTCTGTGCCGATCATTTTTCTCGAGCGCATCAT
AAGCTAGCGAGAAAATAAGCTGTTGAGCCTAATTCGTTAAAACAAAAAGCCGCGCACTCG
TGTTAATGCAATGAGTGAGCGGCTTTTTAGTTTAAGCTCTTGTGCTTATTTCGTTATTGA
TGCTGCAAGCACCTTCGCTTTTTTACTCTGGTTGCGGTGGTATGTATAAATCCACAGTAT
CGACAAAATACGTACTCCACATCTCGTTCATACTCGTATCTGCATACTCGTCAAAGATAA
TAACGGCAGCGCCATATTCACCTTTGAAGTAAGGCGCAATCAAACGGACAAAATCGTCTC
CTTTGCTTAACCTTAAGTAACCTTCTGAGGTGATACTCCAATCCCAACCGAGGTTTTCAG
TATTGCCATCGGCTTTCCAAGTCTCGCGATCCGCCATACCGCCTTCATAGATGTCCCAGA
AACGAACTTCGACTCCGTTTCCTTTGCGTCTCGTCAGCCTTGAATCGACAACGTCATCCG
CAGTTAATGGTTGAAGTCCACCACAGTTTGTTAGCTCCGACGCCAACGACGCGGCATTGA
CTGATGCACCGGTCGCATTAACCTCGCAGTAATCGTAACCCTCACTGCGGCTCACGCCAC
GGATAGACTCACCAATCACTCGCAACCATATCGCTTGTTCAGACAGTCCTTCTTCGAGCC
AACCGTCGACCAGTTCGTCTAAGTCTTCAATATAAGGACCGACGTACTCAGGGTAACCAG
TGTAATTGTCGTTGATTAAGGTACTGTATTTTTGTCCACCATCATTAAAGGTGTAGTCAT
ACCCTTCAATTGCAAAGTGTTGCCATTCAACATGAGTACGAATATCTGTCTCTGACCAAT
AGGTTTTCACTTCGTCCCAACGGTTGAACATCATACCATCGCCATTCTCATCAACTTTCT
TGACCGCGTTAGCTTCATCGAGAATATATTTGCCACCCACACTCGTTTCGATTTTCTGAC
CGTCGTCGTTGACACCCTTGGTATAGGTATATTCTTCCCAATAATTGACTTGGTATTCGA
AGCTAACTGAACCATCCCAGTTCCAAACTGGGCCTGCTTTCGTGTATGACTCGGAGCCAT
CGGCATTATTCATACTTGTTGTCGTTTCATTAACTGAACCGTCTGCATCCCAATCATGCA
TGATGACTTCTTTGTTACCACCATCCACATAGTCCCATCGTTCACGAACTTGCGCATAGG
TGGCCGCTTCTAAAGGAATTGCAGCGTCTAGGTCGTACTCTTTAAATTCACGAGATTCGT
AATCATAATCCGCCGTTGTTTCTTCTACCTCAACCATGGTTTGAAGTAAGTCCACACCAG
ACATATCGCCGGCCATGACCGCTTCTGCAAACAAATCAACCGTGCTGTAACTTAACTCGC
GTTCCGGATCATCCGTAGTGACGCTGTCACCACCAGAGTCTGCAGGGTTGGATTCATCAA
CGTAACGGGTAAATTCCCACTGACCGCGAGTATCCCCCTCATCTGCGACACCGACATCAT
ATACGTGGCTAGTAAAATCAAACTCGCCATCGAAGTTCAAGTCTGCTTTAAACGTTATCT
TGGCCGTGAAGGTACCGTCATCGAGGTTCTGCACCGCTTCCTCTGTAAATGTACTGAACA
CCGTTTTTACGCCGGCTCGTTCATAATACTCAGTAGTCGTGGCTTGATAGGTCAATGTGT
TCGCGGTTTCATCGAAGATCTCCGTTTCACTGCCTTCGACCGTGAAGTCTAATGAGATAT
TCATGTTGTCCGGCGTACCGTAGTAACTGTCTGTATACGAGTAATGGGTCACCTTACCGT
CGGGGTATTCATCTTCTAGCTCTTCGGCAACTCGCTCATCCGATACGCGCTCGTCGACTT
TACTTTCAGCTAGTTCGAGAATTTCGCCTGTGTCGCCTTCAGCGATAAAATCCCCCATCA
AACGGTCTTTAAGTTCTTCATCGGTCAAGGTGCTATCTTCGAGCTCTTCTTTTAACTCGT
CGACTGCATCGTCAATTGCTTGGTTCACCAGGCTCCCAAGCGAAACAAGCAGCGTTGCTA
TTTCCTCATCACTCAACTCATCGAGGTTTTGATCTTCCAGAACGGCGCTTACTCGAGACG
TCAGCTCTTCATGAACTTGGGTAGTAAAAGGGTTGATGACCTGACCATCGAGTTCACCGT
CTTCAAGATCATCAAAGTCGGCTTGTGTTAAAGGTGGCATCCCAAGAACAATGGCGTGTC
CATCTTCAGCATCTTCAAAAACTTTCTCTGCTTCATTGGCAGCGATTTTCTGCTCTAACT
CTTCCATCGTAGTTGGTGGTTCAGTCCCCACATCGACAGAGTCGTTTGTTAACTGAGCCA
AAATTGGCACACCCACTAAGGCGTCCTTTTGTGCTTCTGAAATTTGAAATGAATATGTAC
CATCAAGGCCAGTGTTTGCCTGAGGTTCATCGGCGTCTGGCTCACCATCTCTATCGATGT
CCATCCAGACTAAGGCGTTATAGATGTACCCATCCACGACGGTACCATTAAGTGTGTACG
TTTGACTGGCGCTCTCATCATTGTCATCACTGCCACACGCAGCGACCGTAGATGCAATAA
CAACAGCGAGCATAGTTTTGCGAGCTTCCATGTGTGCTCTCCTATCCAACATTTATGGTG
CAGCTATTACCTCTCCTCTTTACTAGCTGCGGATTGAACCGTGTCGAACTTATCGACCCG
GTAAATGTTAGTTACTGATCGCATTTGTTTGTGCAATTTATGTACAATCGTGAGCTCATT
CACGCTTTATGCAACTTAATTAATAGATCGATCAGTAAAGTAAACACTCTGGCATGTTTT
TTTAGATCTATTTTCTTTAAAGGCTCAATTTAACCAAACTAAGTGATATATCAACAAGCC
AACCATTGAGTGTTCGAATGATAAAAACAGGCAAAACATGAAAGCTTGCTTAAAAATTTC
ATAATTAATTTGAAGTTTAACAAGGCAGTTTTGGCGCTTATCTATCAGTTATTTATCAAA
TCAAACGTGAGCCTACGTTTTTCAATCCAGATTATTTTCTGAGAAATCATACTTTGTTAG
TGAATTTTCCCGTCTATACTCCGCTCTGCAGCTGCTTGATTTCGTTACTTTATTTTACAG
CTCACTATGAGCTTCATTTTACTCCCGTTAAATGGATTTAAGTCGTTCCTTTGGGTAAGC
GAGTTAACTATGAGACGTCAGAAACAGAATGAGATTTCTTGTTGGGTGCTAGGTTTTGTT
GCCATGCTGTTGTTTTTTGTAGGACCAGTATCGGCCGACGAAGACGACCCAGATCTACCA
ACTGCACGCTTTCTATATCAAACTACATTTGGTCCTACTCCTGCTTTGATCGACCAAATA
AACCAAACCAATTACGAGGAATGGATTACAGAACAAATACTTCTCCCTCCTACTTATCAC
AGTGATCTTTACTTCACGCCTTTTAGTAAAGGGGCACAAGCAAACCGAGAAAACGCTTGG
TATCAAATCGTCCTCACTTCCGAAGATCAACTCAGACAAAGAATGGCCTTTGCTCTTAGC
CAAGTTCTCGTTGTATCCCGATATGGCGGTCTACTCGGTAGCAAGCCGGAAAGTCTGGTC
AATTATTATGACTTACTGGTCGAAAATGCCTTTGGCAACTATCGTGACTTGCTGCTAAAA
ACCGCTATGCACCCTGCCATGGGAAACTATTTGTCGATGATGGGAAGCGGAAAAGCAAAC
CCCGCGACAGGCGCACTTCCGGATGAAAACTTTGCTCGTGAATTGATGCAACTGTTCACC
ATCGGTTTGTATCAATTGAACTTAGACGGCAGCGTAAAATACGATTTAGAAACTGGGCAT
GCGCTCGCGACCTACACACAAACAGACATACAAGAACTCGCTCGCGCGCTGACGGGTTGG
AACAAGTCAGACACCGCGTTTGTGAAGCCTATGCGCGTGATTAAAAACCGCCACGACACT
GGTGAAAAACACGTACTCGGTAGCAAGATCCCTGCGGGATTGACCGCCGAAGAGGAGTTG
GAACGTGTCATTGATATTTTGATGAGTCACGACAATATCGGGCCGTTTGTCTCTAAACTG
CTCATCCAACGCTTTGTGACCTCTAATCCAACACCAGAATACATTGCAAGAGTCGCAACC
GTGTTCAATAACAACGGCAATGATGTGAAGGGTGATATGAATGCCGTCATTCGAGCGATC
TTACTCGATGATGAGGCTCGCGGGAAAACATCCATTCGCCCAATAAAAGTAAAAGAGCCA
ATCTTGGTGCTCACCAATTTCCATCGCGCGGCAGGCTTTACACTCGACGCTGCACGATAC
GATGGCGCGGTATCCTTGATGAACATCGCCAATCAAGGACCATTAAGGTCACCCTCTGTG
TTTAACTTCTATTCACCCGATTATCAGCCTTCAGCCGACTTTGTGTTTACCGGAATGGTT
TCGCCTGAGTACGAACTATTTGATTGGTCGGTATATACAGAGTTGGTTAACTTCATGCTT
TACAGCGTACGCAAAGGCTCTGGATCGACTTACTCATTGGATATGACTGAGTTGTACGAG
TTGCTTGATGATCATGAGGCATTGGTTGAGGCCATCGATGTGCGTTTCTTTGCGGGCACG
GCTTCTCCGCAGCTAAAGCAAATCATGCACAATGCACTCAACAAATACCAAACCAACTAT
GTTCCCACCACCAAACTTGCCTTAGTGATTTTCACCGCGATTTCTGGCAGCGAATTCTAC
ATTCAAAATTAGGAGCGACTTATGAAACTTTCACGACGCAATTTTATGAAAAGTACGGCT
TCTTTGGGTGCTATGGCTTCCGTGGGTTTACCAGGTTATGCAATGGCTTCACCAACCAAT
GATTTCCGTGCGCTTATCTGTGTGTATTTGTCTGGCGGTAATGATGCTATTAATACATTC
CTGCCCTTGTCCGACTTCCATTACGACCAATACGCCAACGTGAGAGGCAAACTCTCTGTT
GCCAAAAACAGCATTATACCAATTGGGTTAAATGCCACAGACAACCAAGGCAATACGGTA
CCCTTGGGTATGCATCCAAAGTTAGCGCGACTGTCTGAAATGTTCGATAACGGTGATGCC
ACTGTCGTTCTTAACAGCGGTGTCCTTGAGCACCCCATGACGAAACAGATGATTGAATCT
GGTGAGGTTGCTTTGCCTGATCAGCTCTTTTCTCACAACTCGCAAAGCAACACCTTAATG
CGAGGCGGCATGAATACGTTCACAAACCTAGGCTGGGCAGGAAGAATGCTTGACGTCATG
AGCTCACACTCAGAGATTACACCGCTGTACAGTGTTCATGGTGACTCCTTGTGGCTACGC
TCACTTGAACACCGACAAACCGTGCTTAAGAAAGACCGAGCTGTTCAGCTGAGCGCGATT
GGCAACCCACTTTACAAAGAGGTCTATGACCAACTCTTGGCGACTTCTCCTAATAATCCA
TTCAGTGGCCACTTTAATCTGATGGTTGATGAGTCTATGACCATGAGCGGCGTGTTAGCA
GAGCACCTGCACAATGTAGAAGATGCACCGCTGTTTTCCTCTACCACGCTCGGTAAGCAA
ATGCAGACGGTCTACAAATTGATTGCGAGCCAAAGTCACTTGAATCAACAGCAGCAGGTG
TTCTTCGTTAAACATACTGGTTATGACGTTCATGATTCACAACTTTCGAAACACCCTGCA
TTATTAGGAGACTTGGCGACAAACCTGTTTGCTATGTATAGAGCAATCGACGCACTTGGT
ATGCGTGACAATGTCACCACATTTACTATGTCTGACTTTGGTCGCCGCATGACAAACAAC
GGAAACGGTACAGACCATGGTTGGGGCGGACATCAGTTTATTATGGGTGGCGCGGTAAAC
GGGTCGAAGCCAATTGGAACATGGCCTGAATTGGTATTGGATGGCGAAGATGATTACTCG
AAAGGACGTTTGATTCCGAAAATCGGTACTGATCAAGTGGGCGCAACACTCGCACAATGG
ATGGGCATTACCGATGGCGCAGCGTTGGATTACGTGTTTCCCAACATCCGAAACTTCTCT
TCATCAAATCTCGGTTTTATGTCTTAACACCTACCAGATAGGCACAAAAAAGGGAGCACT
GTGCTCCCTTTCGCTTATTACTTGTTTTGACCAGTTAGCCGCTAGCGCTAGTTATGCGTC
TTCACCACGTGGACGTTCATTACAAAGCTTAATAGCACGCTCTAGTAGCTCAAGTGCTGA
CTTGTCACTCTCAGGTAATGCAGCGTCACTTTCAGCAACAGGCGTTACACGGTCACCCCA
CTTCAACACAGCTGCACCCCATGTTAGGCCAGCACCGAACGCTGCTAACAACATGTTGTC
GCCTGGCTTAACACGACCTTGTTCTAGCGCTTCACACAATGCGATTGGCACCGTCGCTGC
TGAAGTGTTGCCGTAGTTTTGGATGTTCACAAACGCTTTTTCTTGCGGGATACCAGAAAG
GTCACACAGCGTTTGGATAATACGAATGTTTGCTTGGTGCGGGATTACCACGTCGATTTG
ATCTGTGGTTAGTTCAGACGCTTTCAGAACCGTTTTCGCCGCTAGACCCATGCCTTTTAC
AGCACGTTTGAAGATCTCTTGACCTACAAAGTTGAAGTCCCAGTAACCGTTGTCTTCCGC
AAAGCGATCCATGCATGTACCAAACTTAGGTACAGAAAGGATGTCGCGCCCTTTTGCATC
ACAACCAATTTGCGATTGCAGTAGACCAGTTTCTTGCTCTGTGCGAGTCAGAACAACGGC
CCCTGCACCATCGCCGAACAGTACAGCAGTATCGCGCATTGCCCAGTCGATGTAGAAAGA
AAGACGCTCAGCACCAATAATGATTGCGTTTCGGTAGTTGCCCGATTGAATCAAACGTGT
GCCTGTTTCTAGGCCGTATACGAAGCCAGTACATGCCGCGTTTAAATCGAATGCAGCAGC
AGAGCGAATACCAAGGTTTTGCTGAACCTTAGAAGCAATGTTTGGGATAAGAGAATCAGG
AGAGCATGTCGCAACAATGATTAGGTCGATGTCATTCGCTTCTACACCTGCACGAGCCAT
CGCGTGTTGCGCGGCTACCGTTGCCATGTCAGACGTGTTTACGTGGCTGATGCGACGGTT
TTCAATACCAGTACGGGTGCGAATCCATTCATCTGAAGTTTCAAGGAAAGTGCTAAGGTC
ATCGTTAGAGAGCGTGGCTGGTGGAAGACATTTTCCCCAACCGGTAATTTCAGCGTAGTA
ATTTGTCATCGCAGACCTATTTATTGTTGTATTTTAATGAAATTTCTTAGAACCTGTTCG
GGTCCAAATACAGACTTGCCGTCTTATAATTCGGCAGGCTAAAAAATAAGTATACAAATT
ATGAGGCTGACTGGTAAGTCATGTTTTCATCAAGTTGTCATAAAGGAAGAAGTCATGTCA
TCGTTTAAAACTCGTTGCCCGTCTTGTGGCGGTTTAAATCGTGTCCCTAATGAGCGAGTT
GCAGAAGCTGCAAGTTGCGGTAAATGCAAAAACGCCCTGTTTGATGGCGCACCGATAGAA
GGCACTGTCGATAACTTCTCGGCGCTGCTAGAAAGTAACACACCAGTTGTGGTGGATTTT
TGGGCACCATGGTGCAATCCATGTGTTGGTTTTGCGCCTGTTTTCTCGGATGTGGCACAA
GAACAGACCGGAAACGCTCGTTTTGTCAAGATTGATACCGAAGCGCAACAGCAGCTTGCC
GCTCAATTTGGTATTCGTAGCATCCCAACCATTATGGTTTTCAAGAATGGCCAGCGCGTG
GATATGATCAACGGCGCCCTACCGAAGACTCAATTCGATCATTGGTTAAATCAAGCACTT
AGCAAATAAATCCTTCCGCCAGCCTCGCTTACAGGCTGGCGTTTTTATGCAGCATTTCCC
CATAGAATTTCGATAAATTTCTTTTGTCGAAACGACTCAAATATATCGTTTTACTTGCCT
ATTAATTAGCCTCATATTCGCGCCGAATAACCCCTGATTTTTACTTAACTTATAGGCGCA
AAACATTGGAAAACACAGCCATTCCTGCAGCATCACCACGAGTCACAGTTCCTGTCGTAG
CACTGTCTCTTTATGCAGTGGCGTCAGGCTATTTGATGAGCTTGATCCCTCTTATGCTTG
GTGAATACAACATCTCTGCTGATTACGCGAGTTGGTTGGCGAGTGTGTTCTATGGCGGTC
TATTGATCGGCGCAATGTTCTTTGAACGTATTGTTCGCAACGTTGGTCACCGTAAAGCGT
TTGTAGGTAGCTTAGCTGCATTCTCACTAACGATCATCGTACTGCCTATTATCCCTAACG
GCATGGTATGGCTTGTCGCACGTTTTATCGCAGGTATTGCGGTCGCTGGCGTATTTGTCA
TTGTTGAATCATGGCTAATGTCTGGTGATGAAGCATCACGCGCTAAACGCTTGAGCCTGT
ACATGCTGTCACTATACGGTGGTTCTGCACTGGGCCAGTTTGGTATCGGTATCCTTGGTG
TGAGCGGCGGTGTTCCTTTTATTGCCATCACAACACTGATCTTAATGGCAATGCTAGTGC
TACTGTTCATCGATTGTGAACAACCAAACAGCCATGAATCAACTGCACTGTCGTTTAAAC
AAATTTCTAAACTAAGCCACGCTGCGATCATCGGTTGTGTAGTGTCTGGTCTTACTTTAG
GTGCGATTTACGGTTTGATGCCTGTTGAGCTTGCAAACCGCAAAATCAGCCACCAAGACA
TTGGCACTCTAATGGCGCTAGTGATCCTTGGCGGCATGCTGGTTCAACCTATGGTGACAA
CCTTAAACAAGTACATGGCGCGTACAGTGCTAATGGCGTTCTTCTGTATCCTTGGTATTT
TCTCTATCGGTCTGACCTTCGTTTCTTCGTCAGCGGTAGTATTGGCAGCGGCACTGTTCC
TATTGGGCATGGCAACATTCGCACTATACCCAATTGCGATTAATCTAGGTTGTGAAGGTT
TGGACGAGCGTTTCATCGTGTCTGCAACGCAAGTCATGCTGTTCAGTTACAGCGTTGGCT
CGGTAGCAGGTCCGGTGGTTGCTGATAAGTTCATGGGTCAAATGCACGGCTTGTTGGGCT
ACTTGTTCGCAGCATTGCTTGCAACTTGCATCTACATGCTAATCGCAGCGACCAAGTCAA
AACATCAAATGGCAGCGGGTTTGTAATTCAAACCTCTCCAAAAAGACAAACAAAAACGAG
GGTCAATACCCTCGTTTTTTTGTTTCTGAATTCTCTACTTTCTCGATCATTAGGTGATCA
TTAGAAATCAAAACGATTCATTGGTTTTGATTCTCCAGTAACCTCTTGCGATAACGCGTT
GGTGATGTGCCGTAGAACTTTTTAAATCGATGAGTGAAGTTGTAAGGATCGCGATAGCCC
AAACGGTTCGCAATCATAGCCACTGACCAAGCTGGATACTGCAACAAGTCGGCGGCTTTG
TGCATACGAAGCTCAATTAACTTGCTTCGCGGACTCATGTTGAAAAGCTGTTTAGATAGA
CGGTTGAACTGCTCTTCACTGATAAAACACTGCTTGGCCATTTCGGCAATGGTCCACGGC
AAGTGTAACTGACCTTCAACTTCGTTAAAGAGCGTTTGAACACGCGATAGCGATGTACTG
ATTGGTGTTTCAACACTTTTTACCAATCGTTGCACTTCACTGATCAACAACTGACGAAAC
CCTGTTCGTCCCCCTATTTCGTTGTAGAGCAAGGTCATCAGTGACCATACCTGCTCAGAG
CCCCTAAACGGCACCACGGTTTGCCCCAAGTCAGAGAGATGCTGCCAAGCCTCGGTATTT
TGTGGCAGAAGCCAAACCATCTTCCAGAGTCCTTTGCTTGGATTCATTTCAAATCGAAAA
CACGTATCTACGGGCAAAATAGTCAGCGTATAAGGCTCAATTTCTTTAACGAAATCCGGT
GTAATCAAAACACCGCCACCTTCAATGGTAAACAGCAAGGTATGAACGCCCACTTTGTCT
CGCTCGACATGGTAACCATCGCGCAGTTCAGCCAGGCCCGCCATAAAGATATCAGCTCGT
TTCCATTCGGGAATTTCAGTTAGAGTCAGGAATCGTTCTTTACATGCAGGAGCTAAATGC
ACATCGTCGTGCCACTCTGTTTTGATGGCAAATTGTTCGATGACGGATTCGCACAGGTTT
TGTGGTTTTTCGCACATGTATTTCTGTCCCTATTGGCTTTATATTCCTCACAAATTTCGA
GGAGTAACTATGACGAACAACATTGGCATCAAAAACAGCGACAACTCTTTATCTAGCGGG
CTACTGAAGCAGATCATCCGCTTGGGTTTCCCTGTCGCGATCCAGAGTGCGTTGGTGGCT
ATTCTTGCCTTGGCTGATGTTCTCATGGTTAGTGACTTTGGTAAAGAAGCAACCGCAGCT
GTGGGAATTGCATCAAAATGGCATTTTGTCGCGATTATGATCATGGCGGGTTTAGCGTCT
GCAAATGGTACGCTTGTGGCTCAATATTGGGGACGTGATGACGCAGTAAGCGCAAAAACC
GTTACTGGTATAGCGATTCGATTTGGTTTAAAAGTCTTGATTCCTGTTACCCTTATAATC
ACAGTCGGTAGCGAACTGATCATGCGTCTACAAACCAACGATACGCAAGTCATCGAACTC
GGCTCAACCTATCTTTGGTATGCGTTCCCTGTTCTGTTACTCACTCATATCATCATTGTT
TTAGAAGCGAGCATGCGCTCTTCCGGTGACACCGTCACTCCTTTACTTATGGGCGCGGTG
ACGATTGTTCTTAATATCGCACTGAACTTCTGGCTCATTAAAGGTGGTTTCGGTATACCA
GCAATGGGCGTTGCGGGTGCGGCTCTAGCAACAACAATCTCTCGCCTGTTCCAAGTGCTT
GCTATGGTTGGTTACATGCGTTGGCGTAAGCATTGGTTATTGGAAGTGAAAGAAGGTTCT
GAGCGCCCTTCGTTGTGGCTATCTTACCGCCGCTTGGCGCTACCAATGACCTTAGGCGCT
CTACTTTGGGCTATTGGCACCATGGTGTATCAAATGATTTTTGGTCACATGGGCACGACA
GAGCTGGCGGTATTCAGCATGTTAGGGCCGTTTGAGTCGCTATGTTATTCCATCTTCTTT
GGAATATCGGTCGCGTGTTCAGTGATGATTGGGCAGTCGTTAGGGCGTGATGCTTTTGAA
CAAGCTCAGCACATGGCAAGCTTCTTCATTAAAGCGGTGTTTGTGTTTGGTATTTCGATT
GGTGCGTTGCTGGTACTAAACCGAGAGTTAATCATTGCTGCTTTGAACTTAGACAACCCT
GAACTTTACCCACTTGCAGCGCCTGCGGTGGTGATTTTATGCAGCGCGATTTGGCTTCGC
ATGCTTAACATGATCATCATCAACGGTATTATTCGTGCGGGTGGCGATAACGTCTTTTGC
TTGCGCATGGACTTTATCGCGATGTGGATGACAGGCCTGCCTTTGTGTGCGGTTGCTGCG
TTTGTATTAGGCTGGGAATTCAAATACGTTTACGCGCTCATGATCGCTGAAGAAGTCGTG
AAACTGGCATTGTGTTACCGCAGGTACACGCAAAAGTATTGGATTAAGAACTTAACGGTC
GTAACTACTTCTTAATTTTTATGTTGGCTAGGATTTCTTAGCTTCGCGCTCTGCAATCAT
CCGTTTGTGGCGATTTGACGCATTGGCAGCAGGCTTTTCAGGTACCTCGCGTTTCTCATG
CATCAAGTGTCGAATTGCCAAGATTGGGTGTTTAAGCAACATTCTCGGCCCTGAATAACG
CATCACTAAACGCATTTGCTCTTTAGGCTCTGGCTTGTAACAGTGAATCGGACATTTGTT
GCAAGTCGGCTTGTCTTCTCCATAAGGACAACGATCAAGCCGTACTTCTGCGTATTCTAA
TAATTCGCGACATTCCGCGCACAACTCACCTTTAGTTCCGTGGTGGTCTTTACAGTAAAC
CTCCACCATCGCTTTAACGGTTTTAAATTCTGTGGCGAGTTTGCCTAATAAAATGTCGCT
CATTCTTTCCTCAATCTAAAGCAGTTTTGGCTCAGAGACCTTAACAATAAGGCACTAACC
AAAAAGCTTTAGTTACCGCTTATCGGGTCACAACGTCATGGTATAGAGTTGCAATGTACG
GCCATTATCGTAAGTCTGCTCGACACGTTCAAACTGAAAACCCAATTTTTCTAGCAAACT
TATACTACGAATATTGTCATTATTGGTGATGGCGACCAAGTTTTCTATTTTCATCTCGTC
CCGAGCAAAATCGACCACGACACTCGCTGCTTCTTTTGCGTAACCTTTGCCATAAGCGCT
AGGTAGATAACCGTAACCAATATCAAACGCCGTTAATGTATCGCGCTTGACCAAACCACA
AATACCGATAGGTTGTTTATCATGATTGGTTTCTACCACCAGCAAACTGACGCCCTTAAG
TTCTTGCATCCTCAACATGTTGTCTTGAATGTAGCGTTTTGCTTCTTCTAAGGTGCGAAT
TTGCTTGTCACCGACGAAGCGATAAAAGTCAGGCTGATTGTAGAGTTCTAAAATAAACGG
CGCATCTTCTACACTAACAAGACGAAGTGTCAGGCGTTCTGTAATAAGTGTTTTCATAAG
GGATCCATTAGGCTTGTAACTTGGTGGAAAAATCACTATCCTGCCCCGCTAAATTAAAGG
ACCAACACCATGAACCGCAAGAAGAAAATCAATTCGATCTTAAAAGCGAAGTTGAAAAAA
CAAAATGCAAAGCTTCATAAGAGCAACAAGCCTCGCTATATCTCAAAAGCAGAGCGCGCG
AAGATGGAAGCTGAAGAAAAAGCAGCTGAGCAAACTTCGCAAGTGAGTGAAGAATCTCAA
ACAACTGACGAAGCATAAAAGAAAAGCCGCATAACGCGGCTTTATTATTTTAACCAAGGT
TAACTTGGCATGTAAGTCACCTGAAAATCTAACGCCTATCGTTTAAATTATCATCTAGAC
TAAAAAGCGCTCAAAACCACTGTAAATCCTTGCACCAAAATGGACCGCTGTAACCTTAGC
TGACGACGATTCAAACATTCCTTCAACACCCTTTCAAACCACTATTAACACTGACACGGC
TCAGCGTGAGTTATTCCCAATTATTGGACATTGCTGTTTCTTATAAAACGGAATGTGAAC
AAGGCTAAGTATTTTTTCCTTCAATATCGAAACAATAGAAGTCCCTGTTTCTAATAAGGA
AATTAAACATGTTGTATCTTGAGTTTCTGTTTTTGCTCGTGATGCTGTATATCGGCTCAC
GGTATGGCGGCATTGGTCTTGGTGTCGTTTCTGGCATTGGTTTGGTCATTGAGGTTTTCA
TCTTCAAGATGCCTCCAACGTCTCCACCAGTGACCGTAATGCTGATCATCCTCGCGGTGG
TGACTTGTGCCTCCATTCTTGAAGCCGCAGGTGGCTTAAAATACATGTTGCAGGTGGCAG
AACGCGTATTACGTAAGAATCCTAAACGCGTCACTCTTATTGCGCCGTTCGTGACTTACT
TTATGACCTTCCTACTTGGTACTGGTCACGCGGTTTACTCTATCATGCCAATCATTGGCG
ACGTTGCGCTTAAAAACGGCATTCGTCCTGAGCGCCCAATGGCAGCAGCGTCGGTTGCTT
CTCAAATCGCCATTACTGCGTCACCAATTTCAGCAGCTGTGGTTTACTACCTTGCGCAAT
TGTCTGATATCCAACACGAGATCACCCTACTTTCTATTTTGCTCGTTACCGTGCCAGCAA
CCTTGTTTGGTACCTTGTTGATGTCTCTATACAGCCTAAAACGCGGTAAAGAGTTAGAAG
ACGATGAAGAGTACCAAGAGCGCCTAAAAGATCCAGTTTGGCGCGACAAGATCTTAAACA
CAACTGCGACATCATTAGATGAAGTGTTACCGTCTAGTGCGCGTAACTCCGTTCTACTGT
TCATCCTATCGATTCTTGTGATTGTCGTTATCGCGATGTGGCCAGAGGTTCGTACCATCG
TTGAAGGTACAAAACCAATCAGTATGGCCGTTGTGATTCAAATGATGATGCTCTGCTTCG
GTGGTATCATTTTGCTAGCAACTAAGACCGATCCTCGCGATGTACCAAATGGCGTAGTGT
TCAAGTCGGGTATGGTTGCGGCGATTGCTATCTTCGGTATTGCATGGATGTCAGATACCT
ACTTCCAATACGCAATGCCTCAATTTAAATCCGGCATCGTAGAGATGGTAACCAACTACC
CTTGGACGTTCGCGCTTGCGCTATTCATCGTATCTGTAGTGGTGAACTCTCAAGCAGCGA
CAGCGCGTATGATGTTGCCAGTCGGTTTAGGTCTAGGTTTGGAGCCAGCATTGCTTATCG
GCTTGATGCCAGCGGTTTACGGCTACTTCTTTATTCCAAACTACCCTTCAGATATCGCGA
CTGTGAACTTCGATACCTCAGGTACAACTAAGATTGGTAAGTGGTACTTCAACCACTCAT
TCATGTCTGTGGGTTTAATCGGCGTGATTGGTGCGTGTTGTTTAGGTTACTTACTAGGGC
AAATGATCATTCCTTCGTAAATCATCTAAATCAGAAATAAGGGGCGAGTCATTGTACGTT
TGCGTACAGCCTGAAGTGACTCGCCCTTTTCTTTTATCTGTTTATTGCGCAAGCAAAACT
TAAAGAAGAAAGTCGTCATCGACAGCAACAAAATGGTCCGCGCAATCAATCAAGGTTTGG
GAAGTTAGCCTTGGTACGCCATAGACCGTAACTTTCTTGTTGAAGCGTTGCTGAATGCGT
TCTACCAACAAACTAAAATCACCATCGCCAGATACCAGAATCACTTCATCCACTTCCGGC
GCAATCTCAATCGCATCTAGCGTGATACCCACATCCCAGTCGCCTTTTGCACTGCCGTCA
CGACGTTGAATGTAAGGTTTCAACATCACCTCAAATCCGACACCACGAAGAATATGGTGG
AACTGACGCTGCTTAGGGTCGTGACTCGCAATAGCATAAGCTCGTGCGCTCACCACTTCT
TTCCCTTGTGTCGCAACATACCAAAACTGGTTGTAATCAAAATTGCTGCGGTACGCTTCA
CGACAGGTGTAGTACACGTTTTGTACATCGACCAAGATTGCGATCTTTTGTTTGTTGCTA
TCCGAATTCATCTTCTTAATACGCTTTATTTGTTTGTCGCATACCCTATGCCACTTTGGC
TCAAAGCACAATGAGCTAATTCCACTAAACTTATCGTATAACTTGATATTCGAGTTTCAA
GGAGTGAAGCCATGAACAAGACGACCATTGCCCTGTTGCTTTCATGCCTCATATCAAGTG
CTGCATTTGGATATCCAGCACACTCTCAGTATTGGTCGCACCGTAGCGTGCTGTATTTCG
CCCCTGCCAATGACGATCATGTTAAGCAGTTTTTGCTTGAAGCACTGATGAATGAATGTG
AACTAGAAGACCGTGACGTTATTACGCTCGTTATTGCTGAAGACGGTTACACGCAACCAT
CATGGCTTAAAGAAGAGTTTGATTTGAAAATGTTGGCCAAACTTTACGAAGTGAAACAAG
GCCAACACACGGCGATTCTATTAGGTAAAGATGGTGAAGAGAAACACCGCTGGGGAGCGA
AGACCGATTGGCAATTCATCAACAATCTGATTGATGAAATGCCAATGCGTAAAAGAGAGA
TGCAGCAAAAACGCAGTCCTTGCGCAATCTAATGCTTAGGATTACATCTTCGGTTACTTG
CCGAACCAATCCAATTTGTTGTGCAGCTGTGTAACGCTACCAACTACAATCAATGCTGGG
CTTACTGCTTGCTCTGCCATGCTCGATAGCTCGTTCAACTTTCCTTGGAACACGCGCTGC
TCCGGGCGCGTACCGTTTTCAATAATGGCGCATGACATCTCAGGGTCTAAGCCGTGAGTG
ATCAGCTTATCCATAATATGGCCGCTTTGCTTTAAACCCATGTAGAACACAAGCGTGTTG
TTGGATTGCGCCAGTGAATGCCATTCAATCTCACGACCATCTTTTTGTACGTGACCAGTG
ATGAATTGAACGCTTTGCGCATGGTCGCGATGTGTTAATGGAATACCAGCATAAGCCGTT
GCACCCGCTGCTGCTGTGATACCCGGAACCACTTCGTATTTGATACCAAATTCCGCTAGT
TCTTCTAGCTCTTCACCACCACGGCCAAAGATAAATGAGTCACCGCCCTTCAGACGTACA
ACACGTTTACCTTCTTGCGCTTTTTGCACCAAGATTTGGTTGATTTGATCTTGAGGCACG
CAGTGAAAGTCCAATTTTTTTCCTACGTAAATCATCTCTGCTGATGGGTGAGCCAATTCT
AGAATGTCTTTCGACACCAATCGGTCGTACACCACAACTTCCGCCGCTTGAATGGCTTTT
AAGCCTTTTACTGTGAGCAAATCAGGATCACCTGGACCTGCACCAACAAGAGAAACAAAG
CCGCTGTTTAAAGATGAGTGAGCAGTAGTCATATCAACGCCTATCGAAAAATTTAGATAT
AAAGAGTAACACTCGCGTTATGCTCTTAGGGCTAAAACCACTCTAAGGAGTTATTACTTT
TTATAGCTAAATCAATAAAATATGTCGTGAAAGTGAAAGTTAAAAATTGAAATCTAGTTA
GAGAATAGTCCCGCCCATCCAGAAGCGGGACCATATTAAGCGAATTACCCGTTAATGGTT
ATTTAGCCATTGCAGGTTGTGCTTTTACTTCTTCTTCAGCATTGATAGAAGGCGCAGTTT
TAGCGTGAGTTAGGTACAGTGGAATACAAGTCATTACTAGACCACCAACAATGTTACCTA
GGATGGTTGGGATAAGGTTGAAGTTCAACCAAGTCGCGATACCAAAATCCGCACCTAGAA
TCATACCTAGTGGGAATAGGAACATGTTTACTACTGTGTGCTCAAATACTAGAGCGAAGA
AGATGAAGATTGGGAACCACATCATTGCTACACGGCCAGACACTGTACGTGCAGTCATGT
TGCCGATAACGCCTAGACACACCATTAGGTTACAGAAGATGCCGCGTACGAAACATGTGA
TCCATCCGTCCATACCCATGTTTTCAAAACCAAGGCTACGCGCGGTAGAAACAGCGACAA
ATTTCTTCGCTACTGCGTTTAGTTCTAGAGAGAAGTTACCTGTTAGTGATATAGCCACTA
GGTAAGCAACGATTAGAGAACCGATAAGGTTACCCAAGCCTACAAGCCCCCAACAACGGA
AGATACGACCCCAAGTGATACCAGGACGGTTTGCAAACTTAGCCAGAGGCGCTAGACCAA
AAACACCGGTTACTAGGTCGTAACCCATCACACTTAGAATCACGAAACCAACTGGGAAGA
CAAGCGCACCTACGATGCCAATACCGGTTTGAACCATAGTGGTAATAGCAACAACAACGG
CTAGCGATAGGATGATACCCGCCATAGTACCGCGAAGTAACAAGTCGCGAGTGCTAGTGT
TGGTTTTCGCTTCACCCACGTTGATCATGGTTTGAACGAATTCTGCAGGCTTATAATCAG
TAGACATGAATGTGTCCTTATTCAAAAGTGAAAGTTAAAAATTAAAGATTGAATAGAGAA
AGGCTTGCCGCTGAGTAACACCTAGCTTCCCTGTCCCCGCAGATGAACCACGGAAAGCCT
TTACCTATTAAATCTAGATTTCGCTTCATTCCCTCCCCCTTAGAGGAGGGAATAGAAACC
AAGCTTATGCAGAAATTTCTACTTCGCCGTTGGTTACGCGCGTTTTGTAAGCTTTCACGC
TAAAACGCTCGTCTTCCATGCACGCACCTGTTGTCAGGTTAAAGCGCTGCTTCTTAAGTG
GACTTGCCACCCAAAGCTCGCCTTGGTGCTCACAAATCAAACCGCGAGAAAGCACGTTTG
ATTGGAAGAACGGGTCAGTGTTGCTGATCGCCAGCACTTCTTCTGCTTGTGTTGGGCGGA
ATACCGCAACTTGCTGACCATCAACCAGTGCACAAACACCCGTGCCCGGTACGATGTCGC
TGATTTGGCAAATCTTTTCAAATGACATAATCAACCTTCCCTTATGCTTCAGTGATCGCT
ACGTGTAGGATATCGCCTTTCGCTTCAGGGTGTTTTTCCGTGAAGGTTGCTGGGCGGTGC
TGTTCACGCTCTTGTACAAACACAACGTTGTCATCGCGCTTGTCAGAGTTGATGAAGTGC
GCGAAACGAGTCAGTTGTGATTCGTCGTTGATGGTCGCAGTCCACTCACACTCGTACTCG
TCTACAAGCTTCGCTACGTCAGCTTCTAGTTGAGCGTTGATGCCAAGCTTGTCGTTAACA
ATCACTTCGCGTAGGTAGTCAACGCCACCTTCCATGTTTTCCATCCAAACTGATGTGCGT
TGTAGTGGCGCAGCAGTACGGATGTAGAACATCATGAAGCGGTCGATGTACTTAATCAGC
GTTTCTTTATCTAGGTCACTTGCAAGTAGGTCTGCGTGACGAGGTTTCATACCGCCGTTA
CCACATACGTACATGTTCCAACCTGCGTCAGTCGCGATGATGCCAAGGTCTTTACCTTGT
GCTTCCGCACATTCACGAGTACAGCCAGAAACACCGAACTTCATCTTATGAGGGGTACGA
ATGCCTTTGTAACGGTTCTCGATGTAAGAACCTAGACCAACAGAGTCTTGAACACCGTAA
CGACACCAAGTAGAGCCCACACATGTCTTCGCCATACGAAGTGCTTTTGCGTACGCTTGA
CCTGTTTCGAAGCCAGCATCGATAAGCTTGCGCCAGATCTCTGGAAGATCGTCTTTTTGA
GCACCAAACAGACCAATACGTTGAGCGCCGGTTACTTTGGTGTATAGGTTGTATTCCGCA
GCAACGTTCGCTAGCGCACCCAGTGCTTGAGGTGTTACTTCACCACCCGCCATACGTGGG
ATAACAGAGTAAGTTCCGTCTTTTTGGATGTTACCTAGGAAGTTATCGTTCGTGTCGTGC
AACTTAACCAGTTGTGGCTTAAGAATGTGCTCACCCCAGCAAGAAGCCAAGATAGAACCA
GCCAGTGGTTTACAAACTTCACAGCCGTAACCTTTGCCGTATTTCTCTAGAAGCTCATCA
AACGTTTTGATCTCTTCAATGCGGATTAGGTGGAACAACTCTTGGCGTGAGTATGCAAAG
TGCTCACACACGTCGTTCTTCACTTCGATACCCGATTTAGCAAGCTCAGCATTTAGAACA
GACGTCACTAGAGGAATACAACCACCACAGCCTGTACCTGCGCCAGTCACTGCTTTGATG
TCGCCCAATGTGTGGTGACCATCAGCAACCGCTTGTGCGATCTTGCCTTTTGTCACGTCG
AAACATGAACAAATCACTGCGCTTTCTGGTAGAGCGTCTGCACCTAGTGCTGGTTTCTCA
GCGCCTGCGTGTGCAGGAAGGATCAACGCATCTGGGTGCTCTGGTAGGTCGATTTCGTTC
AACATAAGTTGAAGCAGATCGCCGTAGTCAGAGGTGTCACCAACCATAACCGCGCCAAGC
AGTTTCTTGTTGTCTTCAGAAACGATAAGACGTTTGTAAACTTCTTGCTCTTCGTTTTGG
TAAACGTAACTCTTACAGCCTTCAGTACGGCCGTTTGCGTCACCGATAGAGCCTACTTTC
ACGCCCAAAAGCTTCAGCTTCGCAGACATGTCAGCGCCTTCGAATTTGCTTTCTGTGTTA
CCTAGTAGGTGATCAACAGCAACTGTCGCCATCTTGTAGCCAGGAGCAACAAGGCCGTAG
AACATTTCGTTCCAAGACGCACATTCACCGATAGCGTAGATGTTCTCATCAGAAGTCTGA
CAATGGTCGTTAATAGCAACACCGCCACGAGGTGCCACTTCTAGCTCCATTTGGCGTGCT
AGTTTGTCTTGTGGACGAATACCTGCAGAGAATACGATGAAGTCTGTTTCTAGCTCTGAA
CCGTCAGCAAAACGCATAACATTGCGTGCGTTTGTGCCTTCTGCCGCAATCTCAAGCGTA
TTTTTGCTGGTGTGAACGTTCACGCCCATACGCTCGATTTTTTGACGAAGTTGGTTACCA
CCAGCAAGGTCAAGTTGCTCAGCCATTAGCTTTGGCGCGAACTCAACAACGTGTGTTTCT
ACACCCAGAGCTTTCAGTGCGCCTGCAGCTTCAAGACCTAGCAGACCACCACCGACAACA
ACGCCTGATTTGCTCTTCTTCGCACACGCTTCGATCGCTTTAAGATCTTCGATAGTACGG
TAAACAAAACAGTCTTTGCTTTCGTGACCTTTGATAGGTGGAACAAATGGGAATGAGCCA
GTAGCAAGAATCAGCTTGTCGTATTGAACTTCGCGACCAGTGCTTGAGTAAACAATGCGG
TTTTCACGGTTGATGTTAATCGCGCGTTCGCCGATCAGCATGTTAATACCGTGTTTCTCG
TAGAAGCCTTCTTTCACTAAAGAAAGTTCATCTGCAGTATGGTGAGAAAAGTAAGAGGAA
AGGTGCACACGGTCGTATGCGACACGAGGTTCTTCACAGAAAACCGTAATGTCCATATTA
GACATATCAGCTTTCTCGACTAAGTCTTCAATGTAACGGTGGCCTACCATACCGTTACCG
ATGACTACTAGCTTCAACTTGCTCATTGTACTTCCTAAGGGTTAGGTTCTTATCACTGAG
CGCATTGTTAATTGTGAAAGAAAATTAATACATGATGTAAATCAATTACGGAATTAAACT
ACCCTAAAGGGGTAGGAGCAGTTTTTAAACAGCGTTTAAACCTTTGCTTTCGTAATTTAA
ACAAAATTCATGTAATCCAGCCGAAATGAACTCAACATATTTGTCACATTTCTTCATAAC
AAAGAAAAAGCAAGCGAATAACCGCTTGCTTTTTAATCACATTTGAGTGGATTTTATAGG
GTCACGTTAAATAATGCCGCGTGAAGTCCCTACTCTACGCCCTTCTTCCATCTCCCATTG
AATACCGTATTTGTCTATCCAATAGAAAAAGGTGATCGGGAAGCCATTCAATTTTTCTGG
GTGGTAACTTTTGGACTCATCAATCATAGTCACCCCCTCTTGCTGTTTTAAGTATCGAAA
TACCTCACCACAGTTGGAAACTTCGAGTGCAATATGGCGAGGACCACCAAGATCATAGGT
TCTTGGCTGAGGCGGTATAGCGGTCGCACCAACAGGCGAATGGTATTTCATCAGTTCCAG
ATAAACCGATGCATACGGATGCTTCACAAACAGCACGTCAACGACAACGTCTTGTCCAGC
TAAACCCGCATCTTGGTTAAACTCGGCCATACTCACGCCGCGGTAATCCATTTTTTGCCC
CTGAGCATCAAGTGCGCGTTCAAAACCAAGTACTCGCTGATAGTAATCAGCTGCCGTATC
AACATCGTCGACAATGACGTTTATATGAGATAAACCAAGAACAAATGCGCCAATATCACG
CTCCGCTAAACGCTTAAGCATTTCCGGTTCAGCATCTGGCGATACTTCAACCACATAATC
GACCACTCGTCCTTGCTCTATCGATTCGTTGCAAACCAGATAAGCTTTCTCTTTGTGTTT
GTCCGTATCACTTGCTGCGATCTCCACCGTGGACTTCCAAGCGTGAGAAACAAACCACTC
TGGATTCACCACGTAGGCTGCGGCAACCATATCAAAAGGAATAAAGCCATCTTTAGAACC
AAACACCACTTCCCACTCAGTACACCATGCAATGGAATGTGACTCTAAGAAATGACTAAG
ACTACTGCCATGGCTCATCTTATGAAGTTCTTTAAAATCGACCCAAACTTGAGCGCAGGC
TTCAAACGGAACTAAAGTCACCGGAACATCGCTATCTAGGATGACTTGAAATGCAGCTTG
GTCCACCTCAAAGTTCAGGTCACGAAACGGCCTTGGCTGACGCTTTCCAGCAACAAAATG
CTGCTCGGCGCTTCGCCTGCCTGCAACACAAACTACCTTTTCTATGTTTTTGGCCTGCTC
AGGAAAATGACGAATCAATAAGGCGATGTTGGTAAGCGCACCGATAGCAAGAATAGTCAA
AGGCTCTTGCTCAAGTTGAGCAGCAAGGTCTTTCACCGCTGGCGGAGTATCTTCGGCCGA
ATCAAAGTAAGTGGCGCTTCCTTGAGAAACGCTGAGGTAAGTTGGACCAAACTGGCTAAT
AAAAGAGCGAGCGATGTCCGTAGTAACTTTAATGTCATCACAATTGCCAAGTGTGGAACT
CACGCCAACGATGTCGACTTCTTGGCTTCTGAGCAATAATCCTAGCGCGTAGCCATCGTC
AACATCACACAGCTTAAAACCGTCGTGATGGCCTATGGTGATGTCTGTATCAACCCAGAC
GCGTGTTTGTGGGCGACAGGTATGCTTATCCTCTCCGATGTTGTGCATCGAGACTCCTTT
CTCTTCTTTAGTCTTAAATGGCCGAGTGGCCGAATTAAATGCAATGAAACTAAAATCTAC
AGCGTGATGGGTTCCGCCATAATGACAACGTTTCGTCCTTTATCTTTTGCTGCGTATAGG
TTCTTATCGGCAACTTCAAAGGCCTGCTCAAGTGCCTTCTCGCAGTCGTTCAAGTTAGGA
TGAGACGCGGCTCTAGTTAGTGGAACCGCTCCGACGGAAATCGTTACGACCTCAGAAGGA
AGGTTTTTGATGTGTGGTATGGCGAGCGTTTCGACCGCTTGTCTTAAGTGTTCAACTTTG
GAGTTCAACACCTCTAACGTATTGCCATAGACAAGCAAAGCAAACTCTTCGCCGCCTAAA
CGAAACGAGGGCTGGTCTTTACCTAAATGAGAACGGAAGACTTCCGCGACATCACATAAG
GCGTTATCCCCTTCGGTGTGCCCGTAAGTATCATTGAACTTTTTAAAATTATCGATATCA
CACAAGACGAAACAGGCGTACTTCATGTTACTCAGGGTTTCATGAACAAAGACAGGCGCA
CTGCGCTTGTACAAATAGCGCGAGCCGATTCCAGTCAAAGTATCGGTATCTGTTTGCTGG
CGAAGTACTCTTAGTTGGTTCTTAATTTTGGTGATTAAGCTTGAGTATGAACGAGCCAGT
TCGCCGATTTCATCCGAGCGTTTGATCTCCGGAATGTGTGATTGATCGATCTTCTCAATG
TCTTTTTTCATTGATTGAGAGAGACGTTTAAGCGGACTAACAATCCACATTGTCACCATG
TATATCAACACCATTGAAATAAGCGCAGCAATCAAGGCTTCGTTGATCAGCTCTTTAATC
AAGGTGACCTTAATAGTATCGAGGTCACTTGCATCTAGCACTGCCCAAATGTAACCGCCA
TTAATATTGCGTAGCGGTAAACAGACGTGAAGTACCGACAGTGTCGAATCGTAGTAAAAA
TCCGTTTGGCGTAGATAGTCCTTATTCCAAGGCAGTTCAGTATTACGATTGAGTAACTGA
CTCGCTTGCAACGCCTCTAAATCAACGTTGGTCTTGTTTATCAAATATTGCAGCTTATTA
CGCTTGATCTCATCTTTTTCCGGCGTCATGGACAACATTCGAACTAAGTTGCCCTTTTGG
TCTTTTAAAACATTCACTTCAAGATCGCTTACATCGATACGCCACACCTGATTGGACTCC
GCCAAGTAACGGACAGCAACCGTCTGGGTTTTGTAATCGGAAACGCCGGAAATTTCGATA
AATAGCAGATCGTCTATCGCACTTAAGTTAGCCTTAGTCGATGGCATCATTAAGTTAGCG
TAATTGCGACCTGCAATCGATCCAGAAAGGAAAGTCATTTGAGAAGAGAGATGAGTTTTC
GCCATGGTGGCGGCATGCTCAATACGCATGTTCCATTCGCTTTGAAAACGCGTGAAAGAC
AGACCTAGGATGATGGACAGAACCAACACCAAATGCGAAACAAATAGCATCTGGTTAATC
GTCAACCAGCCGAAAACTCGATTACTCACAATAAACTACTGCTTATCTTTATAAACGCCT
AAAACTGGCTCAGCACACGTACCATTAATACAAATGTCTTGATACGTAGTGTGGCAACTT
TGGCAAAATGAAGGCTCTAATGAGGGATGTGTGTGGCTAATATCTTTGCCTTGACGATCG
TAACTTCCATAAATCGCCATACCACCGATGTGTTCTGTTACCCAAACAATGCCATCGACC
TCGGAAATAGCGACTGCCGTAGGACCATCTGTGTATGGACCATGGGTTTTGTACTGTTCA
ATCTTTTTCGGATTCACACGGATCGTAAGTGGTGATCCTTGTCCGTTATTAATCCAACTG
TAAGCACGAACGGATTCTTGAATAAACAATGAGGTGTCTGGAGGCAGAATCGTGTCTGCA
GGTAGGTTTTGTGACTCTTTAACAACTGGCCATTCCTGCCACCCTTCCGGATAGCTAGCC
ATAGACGCGGCAAAAGCAGTAAATGACGTAGCACCCAACAATAAGGCTACGAATCGCCTG
CTTAAATGACATAACACGTGTACTTCTCCCTAAAACAAAATGGGCTCATCCTGAGCTAAA
ATCAAAATGTTATATATTAACAAAACGTTATATATGATGTTATCAATTAGATTCTAGTAA
TGCACTCAGTTTATAATTAACAACGTTCTGTTAATAGAGTTGAATGTGCATTTTGGGAAC
TAACGTGAGTGATGAGAAGTGTAAAATGAGGCTTATGTCGAATTTACGTCGGTAAATAGC
GATGAAATGCAATTATTTATGAAATTTGAAGAAGTTAGTTTTGCTGAAGTTCTTGAATGG
TCAGAGGTCTGAATTGAAGCTTCGGGTTTGATTTAGGAAGAAAGATGTTTGAATTACGAG
GAAAGATAATGGAGGCGCCTCCCGGAATCGAACCGAGGTCCACGGATTTGCAATCCGCTG
CATAGCCACTCTGCCAAGGCGCCATTTTGTTGTTTCTAAGATGAAACATTGAGATTTTCG
TTAGGGATTGCCCTTTCGAAGTTCGTTGTGAAAGATTCTATTTAAACTTGCTAGAAGCTA
AATCAGCTTCAAATCATTTAAATAATCCCACTAACCTAATCGCACATTCGATAAGGAGAT
GCGATGGTACTCACTCTATCGAATGGAGGCGCCTCCCGGAGTCGAACCGAGGTCCACGGA
TTTGCAATCCGCTGCATAGCCACTCTGCCAAGGCGCCTCAACTGGAGCGACACACGAGGT
TCGAACTCGTGACCTCAACCTTGGCAAGGTTGCGCTCTACCAACTGAGCTAGTGTCGCAT
AATTTGAGATGGTGCCCCGAGCCGGAATTGATGGTCCGACACTCGGCCGGTCAACTCGAC
GGCGGGATATTAAATTCACCCACTCAATTTTCTGATGGTGCCCCGGGCCGGACTTGAACC
GGCACAACGCGAACGTCGAGGGATTTTAAATCCCTTGTGTCTACCAATTCCACCACCAGG
GCAACGCAATCAATGCGATGGTAACACCACCTGCTCTAACGACCTTCGCCGTGAGAACGA
GGCGTACTTTAACGGATTAAGATTCTAGGTCAACAACAAATTTTATCTTTTTTATTCATG
CGGTTAAAAAGCAGACTCAGACGAGCACTCTTCAGTCAATTCGATCAATCCCTAAACACA
TCAAACCATTCCAACCCTGCTCTTCACCTGCTGTTACTCAATCATCGCTTTTCTTTCTAG
TTAATGTCAGAAAGATTAAAAAGAGAAATCTATCAACAACTTTATAAATTACTCCCGCAA
GCAATCTCATTTATAGGAATTAAAATTATCATTATTGTACTCCGGTAACACTTCACTGAT
CGGATGTGTTGATCGTTATTATTCATCCCGTTAATCATACCTTTCGAGCAAAAGTGATTT
TGATGTTTGTATTTTGCTTATTACCACTTCGCTATTTTTGGCGAAACTAAACATTCAAAG
GTTGATAACATCATGAATAAAATGACAAAACTAGCCGCACTCGCAGTAGCAATGGCTTTA
CCTACCGCTTCCAATGCAGCTATTGGTGATTACAAAGTGGTCCTCATCCACGGATTCCAA
GCCGATCAACTGCAAACTAAACCAGCGCCATCGCAAGTTGAAACAGAAGGTGCGGATTAT
TGGAAAGACTATTGGATGCAGTATGCCGATGCTCGCATTGATTGGCCCTCTCATGAAAGA
GTTGAAGGAAAAATAGCCAGTGATTATGTATGGCCGAAGCTGCAAGAGCTCTCAAGAAAC
GGGACTTGCCAGCCGGGTTGCGTGTTGGTAACCCACTCAACTGGCGACCTAGTTGCAAGA
CATCTGCTCGATAACCAAGAAAACTGGTTAACTAACGCAGGCCTATCTCCACTCAACATT
GTCGCGACTTTCGACTTTGCAGGTGCTGGTGGTGGATCAGAGCTGGGCGATATCGTTATT
AACATCACTGAAGGTGGTGGCTGGACAAACAGTGCAATGCGTTATGCGATTTCACTCTGG
CTTGGCGATATGCCATCAAAAAACAACACCGGTGTATTGAATGATCTAAAAGTGTCAAAC
GCTCGCCAAATAGCGATGTTACCAGACCACCGTATCCCTCGAATTCGTTTTGTTGGTAAC
GGCAGCGACTACCTAAAAGCGACCGCAAGCTTCTTACCCGGAAAAGACGATGGTGTTGTA
GCGGCGCATTCGTCATGTGGCGCTTCAAGCTCAGGCAGTTTCGATAGCTGTTCTACTAGT
CTTGCTATGGACGGAAAAATGGCTTCTCAAAGCAAGGGAGTGGCTAGCTTTATGCCAAAC
CACTACCCGTTCATCATGGGTAACGGTTATAGCCACAGCGAGGTCATTGGGTCGAAACAC
AAAGGTAAAGTCACCTCCAGTAATACGTCGATTGCCTTAGCGGATGGAAAATCGGTAAGC
GTTGACAGCTACCAAGAAAACGGATGGTTTGGAAACAAATACATTTACGTTCAAGGTTCT
CAAAACGACACCATGTCGGAAATCGCCGTAGGCCTGTAAAGCGTCGTAATAAACAAACCA
ACGAGCCAAGTGTCATGCTTGGCTCTTCTCACCCAAAGCACGATGCAAGAGATGGATTAT
GAGTAACAAAAAACCAATCGCCATTGGGGCTTTCGTTTTGATTGGGGCTACGGCGATGTT
TCTATCGCAACAAAATCAAGACGATGACTCCACGAAGCAACAACCAGCCCAGCAGAATCA
AACGGCTGCTTTACCCAAGCCAACACAGAGCGAAACCATCACTATAGAGGGCGCGCCATT
ACCTCCCAAAGAAGAGAGCGTCGATGTGATTGAAGATATGACTTCTTCCCATGACTTATC
TTTGATTGCAGAACGTCACGAAGAGGTCTTACAGTATCCAGCCTACTCTACTCCCATCAC
AGATAAGAACAGCCCGTATCTCGACTGGAATCATTTTGAAGAGGTCCCTGTTCCAGTGTT
GAATGGAGAAGCCAAAGCAGCATTAAGCTTGGACAAATATCGTCATTTTTATCCAGACAA
GATTGATGTTCGCTTAAAATCATCGGCAAACTACGTGACGGCGTCACTCGACATTATTGA
CGTAGAAAGCCAGCAAACCCTCACGACTCTTCCTGTTCAAGAGAATGGTTGGCAAATAAC
ACCAGAAGCAAACTGGCCACAAGAATTAAGATTGGTGGCACGCATCAGCTTTGAGCAAGG
TGAAGATGTCATCAGTGCGGATTTACGCCTTTACCACTCTGTAGCCAGCATTATCAATGT
AGACCAAGCGTCTTCGAATAATTCCGATATGGTGATTCCTATTACAGTTCAAGTGGACAG
AGCGGGTATCTATCGAGTTCGTGGCAGTTTATATCAATCAAGCGGCTCGGCAGTTGCCTC
TTTAGTACAAAAGAAACAACTGGCTGAAGGAGAACAAACCGTGGAGCTAAAAGCGTTCCA
CAATGTCTTACCCAATGGCAGAACCGAGTATGAACTTCGTGACATCATGATAGAACGCAT
GTCTGGTTTCCCAGGTGAAAAAGCACAGTATGGCCAAAGTAAAGCAGAGTCTTATCCTAT
TGGGTCATTTGATTCGAATACCCTATCCGATGAACCTTATGAAATGAGTGATAAAGAAAA
GCAACAGCTTGAATTTCTTCACCAAGCCGCCAATTAGCCGGAGTATTTGTTAGCTGAAAT
AGGTAGAACTGGTCGTCACCTCCTAAAATTAAACCATGTTTGATGTAGGAGGATGGCGAT
GAAGCTTCCCAACAAGAAGGTTGCGGACTTTAGATTGAGTGCAGATTCGGATCTGAACTT
TCTTTTACCCCGTCATCTAATGCATGAATTCGACTACGCAAGAACGCTTGAACAAGGCGT
GATTGCCGAAACGGAACCTGAGTTCAATCATCAGTATCGAGTCACTTTACGACGCATTCG
CTCTCTACTGCTGCTTCTTAAGGCAAATTTCTGCCCCTTTGAATTCAAACTGCTCAAGCC
CCACTTAAAGTTACTCATGAAGCAGACCAACACATTACGCGACTTAGACGTGTTTCTCAT
CGATAGAGAGCATTACTTAAATCGAGCACCAGAACACAGCGACAAATTAGCGTCGGTTTT
TGACGTGATTGAAATGCAACAAATCGAAGCACTCAAATCTGTTAGGCAATGGCTCGCCTC
TGATTGCTATCTCAAAACCTGCGTCATGATTGAAAATAGCCTTCGCCGAGCATCTCAATA
TGAGGTGGACAATGTCGAATCCATTGTTGTTTGTTCGAACAAAAGGATCCTCCACCACTA
CAAGCTGGTAAGCAATGCATGTAAAGGCTTGAACAGAAAAAGCAACGATGGTGACGTTCA
TCAATTGAGGATTGAATGCAAGAAGCTTCGTTACTTGCTTGAATACTTTACTCCTTTGTA
TGTTCCTAACCAAGGCCATCTTGGAATACAGCACAGAGCGAATGTAAAACAGTTGAAGCA
ACTTCAAGACCGACTCGGTGCGTTTAACGATACTTCCAATCAGCTCGACTTCTTTCGTAA
GCAACAAAACGATAAGCAATTCACCAAGCCACAGCGTAAGGCGATTGGCCAGCTATTAAC
ATTGGTAGAAAAAGACCATCAATCCGCCAAGCTGGCGATTTTCGCTGACTTAAAAACCTT
CAAACGTGAAATAAAGAGAAGCGATGCTCTCACCATTTATGATTAGTTTATGCCCAAGCC
ATAAAGATAAACGCTATAGGCTGAGCAGTTTATTTTGCCTTTCCATACAGGTTCATGTTC
TTTTCATATTTGACGTCTAGAGTTTGAAATTAACTAAGACAAAGAACAACAACGTGAAGC
CTCTAAAACGATACCAATACGAACGCTACGCCGTACTCTGCAACCTTGCCTACCCCAGAG
TCTTTAAACAGACCCGCTATGGGTTTGACCCTAATGGACAGCGGATCATTAAAAACGAGT
TTGGCAAAACCATGATTCGTGTCCTGTGGAGTAAAAAGCGCACCGAAGTCGTTGTTGTCA
TTAAGGGGTCGCACAGCATTAGCGATTGGCTTTTGAACTTTGCCATGTGGACTCGTAGCT
GCAAGCGCCTTGGGCTTAACTATCGCATCCATGCAGGTTTCTACCATTTGTTATTTCAAG
AAAGCCAACCTTCACGAAATGAAGATCGTCTTGGTTTGAGCGTGATTGAGCGACTAGAAG
CCACCGTCGTACCACTGATTCTACAAGGTAAGCGCATCACCATTACGGGGCATTCATCGG
GCGGCGCGATTGGTAGCGTGTTTGCCGATTATATCGAACGAAAGTACCCCAAAAGCATCA
AGCGAGTAGTAACGTTTGGTCAGCCAGCAATTGGGGATTGGACATTCAAAAAACGATACA
AGTTAGGACATAAAACCTATCGAATCTGTTGCGACATCGACATTGTTACCTTTATGCCTC
CGGTACCTTTTCTCTACTGGCATGTAGGTAAAATGCTTTGGCTTTATAACGGTAGGATTT
ACGAGAACACACCAACTCTGATGAGGCTTGGACGTTCTTTGGTGAGTTGGTTGATCCGCC
CTTTTTCTTATCACTTGATGAGTAAGTACATTCGAAATAAAGACTTCTTTGATGAGCGGT
AATTCATTGCTTCGCGCAATCTGGGAAAAGGAACAGAAACAAAAAGAGCCAGTATTAAAC
TGGCTCTTTCTTCTTGGTTCAGAATTACAAAGACGCAATTTCTTTATCAAGTTGGTATTT
GTTGTCAGTAACGATACGCTCTAATACTTCGACGCGCTGTTTCAGGTCTTCTATTTGTTT
ATTAAGACCATCTCGCTCTTCTTTATTCATCTGCTTGCGCTCAGAAATTTCGAGCGCTCT
CACTTCTTTTCGATGATTGAGAATCAGCTTAACGATACCACCACCAAATATTGCACCGAA
TACAATCGCAACAATCAAAACGTCAGCCATAGATTCCTTTCCTTAATCTGCCCACTGATA
ATGCTCAGGTATAAAGTTACGCATATGTTTCATGAATATCAAACAAGACATTGATTAAAT
GCGCACTATTTTCGAAATTGGTCACACCTGCAATTCTGCGAGCCTGATTATTTAACGCCG
ACCCAAACAGAAACTGAACCGCCGTTCACTGGGAACTCTGCCCAACCGTTAGCGTCAGTC
CAGACTTCTTCGGTGCGAATGCCTAACTTATCGACGTAACGCGTACTCGGCGAACCTGTG
TACATCCATTTTGTTCCGCCGGGGCCATCACTCATGATAACTGCCATTGAGTTCGGGTGT
TCCGCATCCCCTTCTCGTGTCCAACCAATCACATCCCAGTGATCAAGGTAGGAGTGCTGC
TTGCCATAAGCATAATCTTTACGGGCTTTCACCAACTGCTCAATGTACGGCACTTTCACC
ATATTGATGTCGTGTCCTTTATCGCTGTATTGTGCGCCGTAGTAATCCGCGTAGAACACT
GACGGATAACCTTCTTCACGAAGCAAAATGAACGCGTACGCAAGAGGCTTAAACCACCAA
TCCACCGGAGACTCCAGCGCTTGCAGTGGTTGCGTATCATGGTTCTCGACCAATGTTACC
GCTTTCACTGGGTTGTCCTTCATCAAGGTGCCATCCATGATACGGCGCATATCGAAGTTA
CCACCCGAGCGTGAAGCGTTGTAGAAGTTCATGTGTAGCGGTGCATCAAACAATGACATG
CTGCCAGAAGTCTTAGTGATAAAGTTGTGCAGATTGTTCACGTCGTAGTTCCAATACTCA
CCCACAGTAAACAGCTCTTTGCCTGTCTTCCAACGCAAGTAATCGATCCACTCTTGTAGG
TACTGGTATTTGATGTGTTTAACCGCGTCCATTCGGAAACCATCCACACCTGTCATGTTT
AAGTACCACTCGCCCCAGTCTTTCAGCTCTTGCTTCACTTCTGGGTGATCCATGTCTAAA
TCTGCGTACATGAGGTAGTCGTAGTTGCCTTTTTCAGAACTGACTTCCCAATCCCATGCT
TTGCCGTCACCTTTGAATTTGAAGATCGCTTTTTCTTTACCTGCGTCGTCCCAGTCGACC
CCATCAAAGTGATACCACGTCCAATGGAAATCTGAGTATTTGTCGTTACGCCCCGGGAAG
CTAAATTCGACCCATGCTTCAATCCATTTGTCGCCGAGCTCAATATTTCGGTTGTTCCAA
TCGACTCGCTTGGTGTCGACCCACGATTTACCATCCGCACCGCCACGGTGGTTAAACACC
ACATCACCATAAATTTGAATGTTGTTTGCGTGTGCCGCTTTGATAGCATCGAGGTATTGG
TCTTTAGTCCCGTATTTGGTTCGAACCGATCCTTTTTGATCAAACTCCCCCAAGTCATAC
ATATCGTAAACGCCATAACCGACGTCGTTGCTGCCACCAGCACCTTTATAGGCAGGCGGT
AACCATAACGCGGTAAAGCCATTGTCAGATAGTGCTGGTGCGTTGTTTTCAACTTGTGTC
CAGAGTGCACCATCATTTGGCACATACCAATGGAAATACTGCATCATGGTGCCATTTTGA
GCCGCCATTACCGGCGAACTGAGCAGCAAAGTTAAAGGTAAAAGTGTGGGTTTAAGGTTG
AATGTTTTCATTATTTTTCTCTCACGTTTTAGGACGAAGCCCGAACTTAGAGAGCCGCAA
GACAGGTAGAAGAAATCCAACTAACCGTCTGTTGTACAACAAAAAATTCGGACTACAATC
GTGGAGAAATTATCACCAATCACCCTCTACAATTATTGAGATGCGTAACATTTATAAAAT
CAATAACTAATTGAGTGCAATTATTGAATCCCGATCAAATAATCAGGGAGGAGATAATAA
GTAAACAGCAGAAAGAGGGATTAAAGCGCGTCGATTTCATTGCGCTAAAACGAAGAAAGC
CCGTCATAATGACGAGCTTTCGAAAAGAATGGAGGCGCCTCCCGGAATCGAACCGAGGTC
CACGGATTTGCAATCCGCTGCATAGCCACTCTGCCAAGGCGCCTCAACTGGAGCGACACA
CGAGGTTCGAACTCGTGACCTCAACCTTGGCAAGGTTGCGCTCTACCAACTGAGCTAGTG
TCGCATAATTTGAGATGGTGTCCGGAGCCGGAATTGATGGTCCGACACTCGGCCGGTCAA
TTCGACGGCGGGATATTAAATTCACCCACTCAATTTTCGGATGGTGCCCCGGGCCGGACT
TGAACCGGCACAACGCGAACGTCGAGGGATTTTAAATCCCTTGTGTCTACCAATTCCACC
ACCAGGGCAACGCAATCAATGCGATGGTAACACCATCTGTTCTAACGACCTTCGCCGTGA
GAACGAGGCGTACTTTAACGGATTAAGATTTCAGGTCAACAATAAATTTATTCTTTTTGA
TTCAGATGGTTAAAAACACAACTGAACGTATGGGAGTTGAGCGATTCGATTAAAACTCAA
ACGGCTTATTCCACCATTTCTTGATAAAAAAGAGCCGCTGTTTAAGCGACTCTCCACATC
ATATCGGTTTAGTACTTAAGCACAGCAGTTACAATTGCGCTTGTAGCGATCCATTTTACC
TATGCCTGGGTTAAAGGTATTGGTTGGATCAAGCTGATGGTAGAACTTTTGCAGCGAGTT
TTCCGCTTCGTACAGATGCCCTACGTTGTGTTCCGCTGGGTATTTCGCTCCGCGACTGTT
CAGGTGTTCCAACATTAGCTTCTTCATCAACTTGGTATCGGTGCCCTTTTTGAAGACATA
GTCTTGGTGGAAAACATAGCACATGAAGTGTCCATAATAGAGGGACTTAACGAGGTTCTT
ACTCACTTCCTCAGGTAATGTTTCTAACCATTCCTCATCGTTACGTCGTAACGCTATATC
AAGAGCCACAATGTCTTCCACTTCCTTGCGGTGAATGGTTTCGTAACGAATTGCTGCACC
TGCTGCTGCAAAACGGTGTAAATACGCTTTCTTACCCTCTTCTGGTGTACATTCGAAAAA
GTCACTATCGTGCTCAGCCGCCCACACCTCTTTTAGGTATTTCTGCGCTTCGGCAATACC
GCCGTCACTCATTTTAAGTACAAGATGGTGCTCGTACTTATCACGGTATTCCAACATGCG
CTTAGGAAGATGCTGCGGGAACAACTTGCTTGCGTAGTAAAGAATAGTATCTGGCAGGTA
CTTACTGACCAACGGAACACGCTCTAAGAAGTTTTCAACCTTAGCTTTAAGCGAGAACAT
CTTAGGCAGATTGTCTGTGCCTAATAAATCGATAGAAAGGAAGACGTCTTTTCCGTATTT
CTCTGCCATGTTGAAAATATCACGGTGAAGGTACTCACCCATTTCTGGTAAGTTTTCGAA
TTGGGTAAGGAAGTCTTTTCTCAGCTTGGTCAATTTATCTGGATCGTTAGTACCTAGGTA
GAACACCTGCTCTTTCTCAGGGATTGGATAGCTATCGACTCGAACAGCAAACACGCCAAG
CTTACCCGCACAACCGCTCGCCTCGTACAGACGGCGTTCGTCGGCATTAAAGCGCGATGG
GATATCTGAAGTCACATCACGAACACGTTCGTCGTATTCTTTATCCGACGCCATGCGTTC
ATCATGAATCACTTTATCTGGGTCGAAATTACCATCTTGGATGTTCTGTAAGATCTCTTC
AGGCGTCGAGCCTAATCCTTCAATACCAAGGTGGTTAACAAGATTGAGCTTACCGTCTTT
GTCCACCTGAGCGAATATGGCTAACTCTGTATAAGCAGGGCCACGTTTAACCAAAGCGCC
ACCAGAGTTGTTTGCAATACCGCCCACGACAGTTGCGCCAAGAGAGGAAGAACCAATCAC
TGAATGCGGCGCACGATTAACCGCTCGCAGCTCTTTTTCTAACGAATGTAAACTTGCTCC
CGGAAGACAAACTGCTTGCTTACCGCCGTCTAACAGATAGATTTGCTTCATCTTGGTAAT
ATTGATCACCACCACATCGCGGTCGTAATCACTACCATTTGGTGCAGAGCCTTCGGTCAG
ACCCGTCTTAGCCGCTTGCATGATAATGATGCAATTATTGTCGACACATTGTTGGATGAC
CTTCCACTGCTCTAGTAGTGTCTTAGGAAAAACCACCGCCAAAGCCGTGCCGCTTCCTGA
GCGAAAACCGCTGCGGTAATACTTGGTTTTGATTTGATCGGTAAGGACATTTTCTTCCCC
GACAATGGTGACAAACGCGTCGATGAGCTGCTTCTGTTTCATATCCGTATCTCTAGTTAT
TATGCCCAGCCAATATAAGTAGTCCGAATCTGAACGTCCATGCCACCAAAGTCCGATAAC
AACGCCCAGATAAAGTTAACTACATTAATTACCCATATATTCAATTACTTAAAATTCTCA
GAACTATAAAATCAACAAAGAAACTTATCGTTTCCAAAAAGAAACAATAGCAAAGTACAT
TGTTAACAAATGTGCACGATATCGAAGAAAAAGAAAGTCGAAAGGGTCAACAAGGCCTTA
TATACCTAACCTTGAAAGAATATTCAGTCAAAACAAAACCACAACATGTGAATACCATGA
CGTTATAGCAGCGTTATATGGCTGTGACATTGTCGAGCAATGAAGAAAATTGACAGATTG
TAGAGTTTAAAATTCAGAGCGAATTCCTTCGATCAAAAGAGAATCACTCCTTTGAGAAAA
GTTGAGCCACTAGAATTGATGGCTACGACGTTGAAAACACTGATACAGGTGCTCGATAAA
GATCTTAATCTTTTCTGGTTGCTGACGAGTGTATGGGTACACGGCATAAATGCCCAAGCA
CTTAGCCGTTTCGTCTTTAAACAACTGAATCAGCTTACCTTGCTGCAAGTCTTCATAAAC
CAGTACCCGAGGCACATAAATGATACCTTGCCCCAGCAAAGCGACATTGCGTAACGCAGA
CGAGTTATTGGTACATAGGTTCCCATCCACCTTGACCTGATACACCTCATCATCACGCTT
GAAAGCCCACTCTCGTGCACCTGTCTCTTGATAGGCGTAAACCAAGCAGTTGTGCTTAGT
GAGATCGCCCGGCGTTTTTGGTTTGCCATGTTTGGCGACGTACCTAGGCGATGCACACAC
AATCCAGTTTGCATCGACGAGCTTGCGTGCTATTAGGCTTGAGTCAGGTAAAACCCCAGT
ACGAATGGCAAGGTCAAAACCTTCGTTGACGATGTCGGCAAATCGATTGTCCAGCTCCAT
ATCAATGTTGATATCTGGATAAGCTTGGTTGAATTCAGAAATAACGGTAGGAAGGATAAG
TTCACCAGAGATGGTCGGAACGGTAATCTTGATGTTGCCGGATAGGCTCTTGCCTAAACC
AACAATGGATTCTTCTGCGGTTGCGACGGCTTGATAAACACTACGAGCATGTTCGAAGAA
GGATTGCCCTGCTTCTGTCAGTTTAAGCGTACGTGTGGTCCGATAAAGCAGTTGAACACC
TATCTCCTGCTCTAATTTGGCAATGCGCTTACTGACGACCGACTTAGTGAGTTCCATTTG
TCTTGCAGCGGCGCTAAATGAACCTTGCTCAACCAAATGATAGAAAATAATGTAGTCGTC
GGTATTTCTCATGTGTCTTCACTGCTTCCTTGTCGAAGAAGACATTCTAAAGAGATTTCG
CACAGATTGCCGCAAGAAAGTTCACACTTGGCTTTTAAAGGCTTCCTCAACGAGAAAGGC
GAGCTAATAAGGCTCGCCTTGTTTCTACTCAATTGAGTAACTTTCCTAGATGGTCTGTTT
ACTTCGTGAAGTGAATATCACTGATTTCAAACTCTACACCAGCTTGGGTATTTGCCCATG
CAGGGAAGATAGTGAAAGTTTTAACGGTTTGAGCCCAGTACTTGTTATCAAACTTCTCGG
CGAAGGTGGCCATTGGCACAGTCACTTTAATATCCGTATTCAGCGTAATATTCTCCCCGG
CCAATTCCGTGACAAAAATGTCACCGGTATCACCATCAGCATTCGCCAGCTTCAACACCA
ATCCGGTTTGATCGTTGTCAGGCTTCTGTGCCCCCAACGTCGATACGTTCACCGTAAACA
CCAACGAACCCGCTTCAGCAAAGTTTTCTAAGTTCTGTGCATCAAAATTGAAATGCAACA
GACCTTTGTAAGCCTCTGGACTCGCGCTGTTATAAGTAACCGAAGCACCATCAGCAGTTT
GTGTTGCCGTCATGTGAGTTTCACCGTCAGGGATAGGTCCCCAGCCTTCTGTCGTGTATT
GGTCTGAGGTATTTATCTGTGCGTTAAAGTCGGTAATGATGTTGTACATATCCCCAGTCA
ATGGTGGTAGCGCTTCATCAAGCATGTCTTCACAACTAACAGCATCCTCAGGTAATCCAT
CTGGGTTCGGAACATAACGAATCTTACCTAAATCAAACTCCACAGCCTCAGTTGAATACA
TCAAGAAAGACGTGTTCAACATTTGGAAACTCATCCCTGTATCTTTCAAGCATTGAAGCG
GTACTTTGATCGTCGTCCAAGTGCTATCTGACGGTTCAGGTAAGACTTTGTTGATGTTTA
CCTCACCGCGACAAGGATACTCACAGTGTGTCGACAGCACTAAGCTCTCTGGCGCTGCGG
TTACCATGCGAATATCAAACTCCAAAGTTGAATCGGCATTCATGTAACTGTTGTAGTCGG
AACCCTTTTCATCTGGCGTTTGCATGTAAATTTGCGCGGCTGAATTACCTACGAAATCGC
CCGTTTCTCCAGAGAATTTTACATTGATTGCTGACTGCTGCATGCCATCGTAGTTAATGC
CTTTCGTCGTCACTGAGCCAATTGTGGTAGTGTCTTTGCTGATTTCCACGCCAGCCCAAC
CATTCGCACTGCCAGACATTCTCGCAACAAACTCGCCTTTTGCGTCTTTACCGAAGATTT
CTAATGGGAACTCAGCAATACCATTGTCTGGCTCGTCCATACCACAGCCATAATCACGTG
GGTCGAGTGGAATGTCGTTTAAGTCTTCATACAGCGCCGGGACATCGGTCTGGTTCGCGT
AGTTCAAACCATAACCATAAGGGAATAACGGTTTATGTTCGCCTTCAATATCCTGCTCAA
TCAACTCACCGTTTATGCCATCAATAGGTGTTGTGTAACTAGGGATATTAAGTGCTTTGC
GGTTGATTGTGGTCGAACACTTCTTAGCGCCCCACGAGTAAGAGAGTTTGCCTTTGAAAT
CCGCGCCATCTTTTGCGAACAGCACATCAGTAATACCTAAACCTTCCGTTCCCGGCAGCC
AAGCTGCAACGAATGCATCAGAGTTGTTGATCTCTTCATTTACGTAAAGCGGACGCCCAG
AGAAGAATACCGTAACCACTTTGTATCCCTGCTCTTTTAGCGCTTTGACCGTATCAAGAT
CCGCTTGATAAGAGGCTTTTAGCTTCGAAAATTCAAGTGTTTGTGCTTTTCTGATGTCAC
CGAACATTTCTGCATAAGGATCTTCACCGATAACCACAAGCGCAGTAGCTTCTTCTGGTG
TTGTTGCTGAAGCATCAGTAAAGACGTTTTCTTCACCAACTTCTTGCTGCATAGCCATAA
GCACCGTTTGTGCGTTCGGGAAGTCTTTCTCTATCGTGTTGCCATCACCTTGCCAAGTAA
GCGACCAACCACCAGTTTGTTTGGTGATATCGTTAGCAGCCGAACCCGTTACCAAGAATT
TCGCATCTGATTTCAGAGGTAGAATTTGGTCTTGGTTCTTCAGCAGTACCAAGGATTCTG
AAACTGCTTGGCGAGCAATGGCGACGTGTTCTGGCGCGCTAAGCACGGATTGATCACCCG
CTAACGAACGCTCAGATGGCTTAGCTTTCTCCCAAAGGTTTGCACGCATTTTGACGCGGA
GAATACGGGTTACGGCATCATCAATACGAGACATTGGGATAATGCCTGCGTTTACTTGGT
CAATCACATTTTGGTAGAACGCTTGCCAATCGTTACGCGAGGTCACCATAAACACATCAT
TACCTGCGATCACAGCTTGCGGACAGTTTGCTGCTGTACAGCCGTTGATCTCACCTTGTC
CGTTCCAGTCTGTGACGACTAAGCCATCAAAGCCTAATTTGCCCTTCAAGACGTCAGTAA
TCAGGTATTGTGAGCCGTGGATTTTCTGGTTTTGCATGTAATCGCCACCATCCTCAGCAC
CGTCGATACCGACCATAGGGTCGTAGTTCGCATCGTTCCACCATGAGTTAAACGAAGACA
TCACCACTTGTGCGCCTGCATTCAAGCCACCGATGTAGCCCATTGCATGGATGTTGCGTA
GATACTCTTCTGTGTAACGGTTCTCACCATGGTCAACGCCACCCAACGTACCACCGTCAC
CTACCCAGTGCTTCACGTTAGAGATTACGTTGGTATCCCCTTTTAAGCCTTCTTCACCAC
CTTGAATGCCTTCCACCATGCGCTTCGCGTATTCATACACGATTTCAGGATCTTCAGAGT
AACCTTCATAAACACGCCCCCAGCGATAATCACGAGGTGTCGCAACGGTCGGTGCGAATG
TCCAATCAAGACCGGTCGCAACAACCTCTCTTGCGGTCGCTTTTCCTATTTCTTCAATCA
GATCAGGGTTACGAGCTGCACCCAAACCAATGTTGTGAGGGAATACCGTCGCCATAAAAA
CGTTGTTGTGGCCATGAACCGCATCGGTTGCCCACATAAAAGGAATTCGGAACCCTCTCT
CCGCGTAAGCTTCTTCTAGTGCAAGCCAGAACTTATCCGCTTCATCCGCCCAATCTTGCG
CGGTTGAGTATTTATCATCATTAGGGAAGCCGCCTCCGCCGTTTAGAATAGAACCTAACT
TATAGGTTTTCGCTTCTTCAGGAGTGACTTCGCGAAGGTCAGGCTGAATCATTTGCCCCA
CCTTTTCTTCCAGCGTCATTAACGCAAGGATACGTTGGATTTCTGCCTCCATTGCATCGT
CTTTCTTAATAGCACTGTCGACATCCGTCCATTCTGCAAAATATGGAATTGGACTGGTTG
AAATCGTGTCACTGTCTGAGTCATTGCAGCCTGAGATCATCGCCATTGAGACGAGAATAC
TGACGATTGTTTTCTTTGTTCGTAGCACGTTATTGCTCCTGAAATATCTTGTTATCCAAC
GGGACCACACGTCAGAAACGTGCTAGTCACGACTAATTTTTCACTACAGGGGTTTTATTT
AGACTACTGAAATAAATGATAAATAATTCTGTGTTAATCACAGAAATTAGCCGATCGGAT
TACCACGTTAGTTCATGAAACAAATAAACAAATTGATGGTCTTGATGAGGTTCGCGAAGC
TCGATGGCAAAAGGCTCGTGGTACTTTTTAATGAGGTGAACGTTATTTCACAGATTCATA
GAAATGTGATTTATTTTCAAATCTTGAAAAAATGCACTAGTGATAGTTCTTCCATATTCA
ACAAATCAAATTGGCATGAAGTTGCATAACTTTGAAGCATATTCACACAAATGACGTCGA
TTATTTTTTACTGCGTTTTAAGTTGGTTGCCGAGTTAACATCAAGAGAAATGAGATTGGA
TGATTGAGCTTACCGAGAGGAATTTGAGGTATAAAAAAAGACGCCATAAAGACGTCTCTT
TTTAAGAATTTGGAGGCGCCTCCCGGAGTCGAACCGAGGTCCACGGATTTGCAATCCGCT
GCATAGCCACTCTGCCAAGGCGCCAAATTGTTTACGCTTAAAGGCTCTGCCTCGTTGCGT
TGGTTGCTACTTTACGGATTCAGGAAATATAGTCAAACAAAAATCCAAAATTTCTGTTTG
TTTGCTTTGTTTTAAACCAATCCGATGTTAATTCGACCTAAACCGTCCAGATTTATTCGT
TTTGGTTAAAACAAATCACAATAGATAGGCAAAAGAAAAGCGGCAATCAGTGCCGCTTTT
CTCTCTTAACTCTCGTGGTTAACCGTTGGCAACGCGTTTAAACAAGCGTCCTACTACGTT
TGGATGGTAAGACCAAGTGTGGTCAAACATCGACATTAACGCTGGGTTGCCGTACTTCGA
CAAGCTAATAGCATGGAAGCGGTTCTTCTTCGCTTTTAGCGCATCGACTTTTGCAAGCAA
TTCATCTTGCTGTTTTGGCGCAATGAAGTCTGAAATAACAACCATGTCGGCGTTTTTGTA
TTTGTCGCTGTTCATCAAGTCGATGGATTTAATCAACGTTGGCTCTAAATCCGTACCACC
ATGGAAGCTGTAAGTTAAAAAGTCGGCAGCTTCACGTAAGCCATCCTGACGCGTTAACTC
GTAAGTAATGTGCTCCGTGGAGAAGATGATCACGTAGCAATCTCGTTGTTCAGCGAGAGC
GATTTGCATCAGTGCATAAGCCATAGCTTTAGCACATTGCTCTGGGAAGCCACTCATCGA
ACCTGACGCATCAACACAAACGATAAACGGTCCTTTTTCAACGTCCACTGCTTTATGATC
GGGTTTGTGCGCTTTTACCTTACGCAGTGTGCGAGACTTACCTTGCGTGCGGTAGTTCAT
CAAACGTTTATCAACCAAATGCTTGTAGAACACCACTTCCAGCTCTGGGTATGCCAAAAA
CATGGTTTCGTTAGGGAGCAGTTTGTTGAGATCGTCACTTTCATGAATACCGACGATATC
GTCTGTTGCTTCGTCACTCTTTTCCTCAACCATTTGCAGCTCTTCTGCTGGCGCGCGATT
AAGGTCAGGATCATTCACTTGCCCAGCCATGCGACCAAGCTGTTCTGCAATTTCTTGTAA
GCCTTTGTGCTTTTTAAGGAACTCTGCGTGGCGCTTCATCACGGTTAAGTCTGTTTTACT
CAACTTAGCTGACGCCATATCCCATAATCGCCCGACGCTTTCTTCGTCACCAGACTCCGT
CACTTTATCCATGTTACGCATGGTTTCCATACGCTGATAAAGGTCGTTAAGGACTTTTTC
TTTGTTCTCTTCAAGTTCAGAGACTTGCGCTTGTTTGATCGCTTCAGCAAGGCTTTGATA
CCACTGGTCACAGAAGTAATGAGGGAACATCGGGTTATTCACGCCCTTGTTCTTCTCCAT
CATGCGACGCGCTTGCATGTAAAACGCTGAGTGCCATTCAAGCTTCTTGATCACATCATC
AATGCGTTCAAAGAACTCGTTCTCATCCCAATAAATCACTTCTTGGTAGAGCGCGAGTTC
CTGTTGAAAACGTTCTGTCTCACAGACTTTCGTCATGCGCTTTTTCACGTTGCCACGCCA
TTTAAGCAGATGGTTTTTTACTGAGGATTTCATGCCTCGGTTTTCTGCCATCATCATGAC
TTGTGAACGCGCCATTAAATCATTGACCGCACTGTCAATGATGCCTGAATCTGCCACCAT
GAGCGCTAAGTTGAGTCCGTCTGCACCTAACATGTCGTCTCCTTAAGAGAAAAACTGATG
TAAGTTTTTGAAGCGTTGAATGATCTTCTCGCTTTCACCTTGGATAGACTCAAGTCTCTG
GCTCACCTGTTGCAGACTCGACTCCATTAGACGTGGTAACTCTGGATCCACGAAACTGTG
CGGCAATGCGCCATGGAAGTTGGCTTTAACCTTACGCATATGATGTTCAGCTTCACTCAA
TTGGCTGACTGCTTTTTCGCTTTCTGCCAACCATTTTTGGTAAAGCTCAACGTCTAAACC
TTGCTGGGTAACCAAGCTCACCAACACGCCGCGGTTGGCAATGTCACGGATCACTAGGTT
GTTGGCAGCATCGACATCAAAACGCAGACGACACATATTGGTGTTTTGGTTCACGTAGCC
ATACACATCGCCATGACCTTCTTTGATCACTCGGTCAAGCTCGTCTTTTGGCACGTATAC
CCAGCGACTGTCGCCCTTCTCTGATTCAGAAACCGACATGTTGCTCTGCAGAATAACCAG
TTTAACCAGATTCACCGCCGCGCCTACTTTGTAAGTTTTCGCTTTGGATGTATCGAAGCT
CATAGTTTCTTTGCGAAGCAGACCGGTTGCCGCTTCAGCGTTTAGCGTCATGCGATACTT
GTCTTCAAGCTCATGCTGTACATCGACCAAAGATTCACGACAGTATTCGATCTCTTGCTC
TGCTTCTTGCTGGTCAAAGGCATGTTTAAGTGCGAACTCTTGAATCACACCGCGAACGAC
ATCGCGTGATTCAGGGCTGTTCCATAAACAATCTTGAAGTAGCAGAAGATCAAGTGGATT
GATCTCGTCACGCCCATTAAAGAACGCACTTGCTTTAAGCAGTTTGACCGCTTTCTTCCA
ACGGCGGTCTGACACGTACATGTCTGTTAGTGATGCATCGCCAAACTCAGACTCAACTTT
GGTTTCCAACATGGTTTTTAGTTGGAATAGTTTTTCGAATGCGTTGTCGGTCAGAGTGAG
TTTGTCGAGCTGTTGTTGCCAGCGGTGGTATTCTTCGTCTGTGATCGCCAAGCCCTCTGG
AACTTGCGCTTCTTGAGACGTACCCACCGTCAGCATGGATTTGAAGTTTTGTTTATCCTG
AATGCGGTTTACAAACACGCGCACCAACATACGGTCGTAAAGTGCGTCTAAGCCGCTGTC
TTCATCTGGCAGTTCATTTGATGCAGAAACCAAAAGGCGCATCGGTACACGTTCGATATC
GCTGCCGTTTTTAAATGTCTTTTCGTTCACAACGGTCAATAGCGTGTTCAGAATCGCAGG
ACCCGCCTTCCAAATCTCATCAAGGAAAACCACTTGCGCCGTTGGTAAGTACCCTTGAGT
AAGACGGACATAACGACCGTTGTCTTTTAGCTCTTGAATGCTCAATGGACCAAACACTTC
TTCAGGTGTTGAGAAGCGCGTCATGAGGTATTCAAAATAACTGCTATTATCAAAAGCTTG
GATAAGTCGTTTTGCGATTAAGCTTTTTGCGATCCCTGGAGGACCAAGAAGGAAGACGCT
TTCGCCGGCAAGAGCGGCAAGAAGACAAAGTTTGATGGTGTGTTCGCGTTCGTAAACGCC
ATCAGTTAACGCTTTCGCTAGCTTGTTGATACGCTCTGAAAGAAGCGCCTTTTCTGCATT
AGATGCGAAAGATGGTTGAATCATAGAAGCTCCGGCTGTTGAACTGAGGCTGTATATATA
ATTTTATACATTTGTTATCACTTTGTTACAAGTGTATTTTTTAGTGAACCTCGTTTATAC
CAGATGCTCTTCGCGCGCGCGCGCGAGCAACCATAGTTTTCATTTATGAGACATAACTCA
CTGAATGTGCTGGTTTCGCAAGAGTATGAAACCATTTTCTTCTTTTGTTTCCGGTGGTTT
GTGGTTAATGTGCAAAACACGTCAATGCGCGGTTACAGCTAGGATCCACAACTGCATGAA
CAATACAATTCATAAATGGAAGCAGATTTCTTTGGTCGAAGAGGAAGTTAAACTACCAAC
TGGTCGGATGATCACACATACCACTATCCAACACCCCGGTGCTGCCGTTATCTTACCTAT
TACTTCAGATGGCAACATCGTTCTTGTTAATCAATTCCGCCCCTCTCTTAACAAATGGCT
GCTCGAATTGCCTGCTGGCACACGTGAAGGCGATGAAGATCCATTGCACTGTGCTCAAAG
AGAGTTGGAAGAAGAAACAGGATACAGCGCCGAAAAGTTCACATCGCTTGGTCAAGTTAC
CCCTCTTGCTGGTTTCTGTGATGAAATCCAGTACTTGTTTGTTGCCGAACAACTGAACAA
AACCAATCGATACGAGTGCGACGACGACGAAGTTATTGAAGTAGTGACATTGTCACGAGA
AGAACTCGAACAACAAATTATTCAAGGCATTATTACGGATGCCAAAACTATCGCTTGCCT
AAGCAAAGCTCGTCTTTGCGGTTATATTTAGGTCTTTTCGACCGAGGAGAGAATTATGGA
CTTTCGATCAGATACCGTTACGCAACCTACCCAAGCAATGCGTGAAGCAATGTTTACCGC
TTCTGTCGGCGATGATGTGTACGGTGATGACCCAACCGTTAACGAGTTAGAGCAATTTGC
GGCTGAGCTTGCGGGCTTTGAAGCGGCAATGTTCACGACCTCTGGTACACAAGCAAACTT
ACTTGGCTTAATGGCGCATTGTGAGCGCGGTGATGAATACCTATGTGGTCAGCAAGCGCA
TAACTACAAGTACGAAGCTGGCGGCGCGGCGGTACTGGGGTCTATTCAACCTCAACCGAT
TGAAAACAAACCAGACGGTACTTTGCCATTCGATAAGCTAGAAGCTGCTATCAAGCCAGA
TGACGCGCACTTTGCACGTACTCGCCTACTTAGTTTAGAGAACACCATCAACGGTAAAGT
GATTCCTCTTTCTTACCTTGCAGAGGCTCGTGAGTTCGTAAACAAACATAACTTGCAGAT
GCACCTAGATGGCGCTCGCGTATTCAACGCAGCTGTCGCGCTTGATGTTCCAGTGAAAGA
GATTGGTCAGTACTTTGATTCAATGACTATCTGTCTGTCGAAAGGATTGGCTGCCCCTGT
TGGTTCGCTACTGCTTGGTAGCAAAGAGTACATCGCAAAAGCACGCCGCCTAAGAAAAAT
GGTCGGCGGTGGTATGCGCCAAGCGGGTATTCTTGCTGCAGCCGGTAAATTAGCCCTTAC
CGAGCAAGTAGAACAGCTAAAACAAGACCACATCAACGCAAAAACCTTGGCGGAAGGTTT
AGCGCAATTGCCTGGTTTCTCTGTTAATCCAGAGTTTGTTCAAACCAACATCGTCTTTGC
CAAGCTTGATCCACAAGTGGATATTGCTGGTATCGCAGAAAAGATGAAAGAGCAAGGCAT
CACGATTACGCCAGGAAACCCAATCCGCTTCGTGACGCACAAAGATATTTCGGCACAAGA
CATCGATACCTTCCTATCTAGCCTTAAATCTCTGCTTTAACTTGATTTTGATCATTGAGC
TTCCCCTAAGGGGAAGCTTTATTCTATGCGCTTTCAAGAACTACAATGAGTGCATTTCAT
GCTTAGATACGTGCTTCTAACGTCTCTTCTTCTCTCTTCCTCTGTTGTGGCGAAACCTTT
TGGTGACGTTGATAAAGGCAAACTTAAATCGCCAAGCTGTGTTTACTGTCATGGTTCGAA
CGGCATGACGACAAACGGCGCTTACCCTAACCTCGCCGGCCAGAATGCTCAGTACCTGTA
TGATTCTATGAAAGCCTATCAAGATGGGCTTCGCTTAGGTCCTTTGGCAGAAATGATGGC
AGCCCAGTTACGCATGTTAAATGATGAAGATTTGCGCGATGTTGCCGCGTTTTATTCAGA
ACAAACACCTCATGCAGAAAAGTGAATAATTATGGGACTTGTGAATCGCCACAAGTCCTA
ACTCCGTTTTCATTCGCACAACATCTAACCAAAACAATTAACCATTAAATCATTGATAAG
CAACTCAACCCTCTTCAGATCAAATTATTGATGAATTTATAGTTCATCAACTCAGTTAAT
ATTGACTTTTTATTCTATTTTATCGATATTTCATGCTTTCTATAATTCGACGTGAAATAG
GTTATGTCTCACACACACGCTCAGCCATCGGAATCGGCGGCAACCCCTAAATCATGGCAG
ATGCCTGATACCCTCATTTTGATCTTCATTGTTGGTATTCTTGCTGCGATTCTTACCTAC
TTAATCCCTGCTGGTCATTTCGATAGCCAACAGGTGACCTACATGGTCGACGGTGCAGAA
AAAACTCGCACAGTTATCGATCCATCTTCTTTCTCTTATGCAACCGACGAAAACGGTGAA
TTGGTTTACAACAAGGTTGGACTGTTCGCTTCAGGCGGTGGTATTGGTCTAATGAACTTC
CCATTCGAAGGTCTGGTTTCAGGCTCTAAATGGGGCAGCGCGATTGGCGTTATCATGTTC
ATGCTGGTTATCGGTGGTGCATTTGGTGTGGTAATGCGCACAGGCACAATCGACAACGGT
ATCTTACGCCTTATCGACAAGACCAAAGGTAACGAAGCGCTATTCATTCCAGTTCTGTTT
TTGCTGTTCTCTTTGGGCGGCGCAGTATTTGGTATGGGTGAAGAAGCCGTTGCATTTGCG
ATTATTATCGCACCACTAATGGTTCGTCTTGGCTACGATGGTATTACTACAGTAATGGTG
ACCTACGTTGCAACTCAGATTGGTTTTGCAACGTCTTGGATGAACCCATTCTCGGTAGCG
ATCGCGCAAGGTATTGCTGGTATTCCGGTTCTGTCTGGTATGACTGTACGTATGGGTCTG
TGGGCTGGCTTTACACTTATCGGTATTGCTTTCACCATGATTTACGCAGCGCGTATCAAA
GCAAACCCTGAGCTTTCTTACAGCCGTCGTACTGACAAATACTTCCGTCAGCAAGAGCTA
GGTGACCACGATTCTCGTTGGAACCTAGGTGACACGCTGGTTATCCTTACGGTTATCGCA
ACCACAGTATGGGTTGTTTGGGGCGTAGTGGCTAACGCATGGTACATCCCAGAAATCGCA
TCTCAATTCTTCACAATGGGTTTTGTCGTTGCGATCATCGGTACGATCTTCCGCCTAAAC
GGCATGACGCTAAACTGCGCGGCTGACGCATTTAAAGAAGGTGCAGCAATCATGCTTGCT
CCTGCTCTATTGGTTGGTTGTGCAAAAGGTGTATTGCTTATCCTAGGTGGCGGTACTACC
GATGAAGCGAGCGTACTAAACTCGATCCTGAACAGCGCTGGTGGCGTAATCAGCGGTCTT
CCTGACGTTGCTGCGGCTTGGTTGATGTATGTTTTCCAATCTATCTTCAACTTCTTCGTG
ACTTCAGGTTCTGGTCAAGCAGCACTGACAATGCCTCTATTGTCTCCTCTTGCAGACATC
GCTGGCGTTACACGTCAGGTTGCGGTTCTAGCATTCCAACTTGGTGACGGTTTCACTAAC
GTTATCGTTCCAACTTCAGCGTCGCTAATGGCAACACTAGGTGTATGTCGTATCGACTGG
GGTGACTGGGCGAAATTCTGCTGGCGCTTTATGCTATTACTCTTTACCCTATCGAGCATT
GTCGTCGTCGCAGCTCACGTGATGGGTTTTGCGTAAACTGATTACCAATATCCCCAAGCA
ACTTAAACGCGAAAGCGGAGTTTGGGTATAAAGAATAAGGCGAGACAAGTTCTCGCCTTT
TTTAATTCAAGCCGTATGGCAAACAAGCATCGAAGTAAGATGTTTTGGAGTGACAACTTT
AATGGCAACACAATTTCTGGATGACGTAATTCAAGGTCATCAAGTCATTCAATCTCTTGA
CGTAAAAGACTTGCCTGCAGGCGAGCACAAGTTTTGGTTCCGTATCGCAACCAACGCCCT
ATCTCAATGGCAACATTTGCCTGTGTTGGTTTTCAAAGGCGAAAAACCGGGTAAGAAAAT
CATGATCACAGCAGGTGTTCATGGTGATGAATACAACGGTGTTTTAGCTGCTCAAAAGAC
CGCTCGTGAACTGATTGGTAAAGACATCGCAGGTACTGTAACTGTCGTTCCGACCATCAA
CCTAACGGGTATGCTGAACCACAGCCGCGACTTCTTCTCTGCGGATCCAGATGCATCTCC
TTCAAACTTAAACCGTTTCTTCCCTGGCGATGCAAACGGCAACGAAGCAAACCGTTTCCT
ATTTGCTTTGTGGAATAACCTTCTAAAGCCAAACGCAGAACTGGCGATTGATTTGCACAC
TCAAACCACTGGTGCTGCTTACCCGCTGTACGTATTTGCCGATTTCCGTATTGAGCAATC
TCTAGAAATGGCTCGCCTCATTAACCCTGATGCGATTCTTAACGATCCGGGTGACGCTGG
AGTACTTGAAACCGTCTGGAACAACAGCGGCATTCCAAGCATCACCATCGAGGTGGGCAT
GGGTCGTTACACAGAACAAGAGCTGATCGACCGTACCGTGACTGGCATCTTCAATATCCT
TGCTCGTCATGACGTAGTGACCGGTGAAGTTGCAGAGATCACGCCTTGCCTAGAAGGCAA
AGACATCATCAGCATTCGCGCTGAATTAGGTGGTTTTGTACTACCACAAGTGAAGATGAT
GGATAAGGTAGAACAAGGTCAATTGGTTGCAATTCAATACGACAGCTTTGGTGATGAGAT
TCAGCGTTATACAGCCCCGACTGAAGGTACAGTGCTGAGTCACAATATTGAATCGATCCG
AGCACCAGGCTCTTTGGTTGTTCGACTGATTAAATAATACCTTTGAATTTAATAGTTCGT
AATTTCAGACTGTTAAACTCAAAACAATAACAAAAAGCCCTGCATAACTTGCAGGGCTTT
TCTTTGTTGGTCTCTTCAACAGTTTCAGCTAAGCTTTGCGTGACAATGTCACCAATAAAA
CCAAAGCTGCACACGACATAAGAACAAATCCAAGGTTTTGAATCATTCCAGCTAAGCCTA
GACCTGAACCAATCATCAAGTAGTACATTAATCCTAGCAATGCCCCTGCACTGCCCGCTT
GTTGCTTGTAATCAACTAAAGCGGTGCTCAGAACATTTGGAATCGCGATACCAAATGCCA
TCACAATGAACAACATTGGGGCCAAGAACCAAATCGATGTTTGCAGCATAAACACACCGA
AGCCTCCGATGATCAAAAATGCTGATGCAATCCAAAGCAAATGCGTTTGTGAGCGACCTT
TTGCTAGCAATGACTTGTTCATCAAACTGCCAATTAAGGTACCAACGCCCAATATCACAC
CGCTGTATCCGAACTGCTCAGAACTCAGTCCGAGCTGCTCAAAAGTGAATGCGCCCAATT
GGTAGTATGCGAATAAAGCAATGTTGTAGAGCGCAACCAACAACGCAGATTGCCAGATTT
GAGCATCTTTCAACATTCGTCCAAGTAATGAACCTATATTTAGCGGCTGCTTTTGAGTTT
GTGTTTCAGGTAGATTAACCGCGTTGTAGCACAGCAAAACAAGCGCCAAAATAAACAACG
TAAAGAACACAACCTGATAGCCACCGAGTGCTGTTAACTGACCACCGAGCAACATGCCAA
TCACTGGGCTAATGGAAATACCCATACCCATAACGCTAAATACTTTGCTTAGCTCATCGC
CTGAAAAGCTGTCTCTTAGCATGGTTTGTGTCACGACCGACCCAACCGCAATACCAAAAG
CACTGAACGCGCGAGCCACCATCATCACATCAAAGCTTTCTGTTTGCATAGCGACCAAAG
CAGATACGCCGTAAACAAGCAACCCTGCCAGCATGGTCGGGCGTCTGCCCCACTTATCTG
CCAAGATTCCCCAAACCACCACGCCAATAGCAAATGCAGAAAAATAGATAGATAGGGTTT
GCGCCGCTTGCGAATACGTTACAGCAAATGACTGAGCAATGTTGCCAAGTGCTGGGCTGT
AAATGGTCTCCACAATTTGCGGAAACATCAGCATCACCACCATCAATCCAATAGAAGGTT
TCGTTTTCATTTTTACCTCTCTTTCCCACTCCAGCCAGTATTTATTGGCATAAGTGGGTA
ACGAACTTAACTTGGCGTGCAGTATAGAAGGCGTTATGCTTTACCCATTAACAACATTAA
AACCAAAAACATCAAGATTCGGACAAATGGCAATTATTGAAGATAATACTCGATTCGATG
CGGACGCGATTGCCGCGAGTGTAGTTGGCATCGCAGCAGATGTCGGCCAACATGATTCCG
GTATGCACGAACACAAGAAAGGACAATTGCTTTATGCGCCACAAGGCTGCATGACGTTCG
CACTCGATAATTCTATTTGTATCTTACCGCCAACCAAAGCGGTGTGGATTCCGCCGCATA
CTTCTCACAGAGCTGTCATGACCAACGTTGTAGCTTACCGTTCACTCTATTTCGATTGCA
GTAAATACAGCTGCCCTGATGAGATAGTGATGATTGAGGTGAACGATCTTTTAAAAGCAC
TGATCGACAAAATGGCATTGTGGGAATGGGAGATTGAAGAAACGAAAACCCAAGCGACGA
GCAATTTGTTTTGGGAAGAGTTTTACCAAGCGAAGCAGTTTGAGTTCTCTTTACCCTTGC
CCTCTGATAGGCGTTTAACAGGGTTTCGCAAGGCAATGACCAAGGGTGATTTTATAGCTC
CTGAGTTAAACCAACTGTCACAAACCGTTGGCGCGAGCAGCAAAACTATCACTCGCCTAT
TTAAGGCTGAGACTGGCATGTCTTATCAAGATTGGCGTCAACAATGGCGGCTACTTAAGG
CTATTGAGCTCTTATGTGAAGAAAGACAAGTCAGTGATGTTGCCCATTGTTTGGAGTTCT
CATCAGACAGCGCATTTATTGCGTTCTTTAAGAAACAAACCGGACAGACACCACTGAGTT
TTATGAAGCACAGATCGTTGTTATAAGGCGATCATTTCGTGTGTTATTTGGTTTGGTCTA
CGAGAATTAGCTCGTCCAACGCAAAGCCTTTCTCTTTTGCTACTTGTTTGAAGCGCTCGA
CCGTTGCTTTATCGACAGTCGGTGTGCGTGACAGTAGCCATAGGTAGTCGTGATTGAAAC
CAGAGATAAACGCGTAGTCGTAGTTCTCACCTAGCTCAAACACGATGTAAGACGAATAAA
ACGGACCGAAGAAAGACACTTTTAAATGCCCTGTGTTTTCACCATCAACGAAATACGCTT
TGCCGTCAGCTTGCGTCCATTCTTTATCTTCTTCTGAATAACCTCGGTTGATAACCGTTA
CGCCACCGTCCTCACGTAACTCGTATTCAGCCGTCACATTAGATAAACCACGCTCAAAGG
AGTGATCAAGACGCGCAATTTCATACCACTTACCTAGGTATGGTTGAAGTTCAAAGTTGT
TGACCGGCTCTACGCCGTCCGGTTTAGACGTACAGCCAAACAACGTTGCAAGAGACAAAA
GTAAAAGTGTTTTGAGAGATTTCATACAGCAACCTGAAATTAAATTAGTGTCTGATTTTA
CTATAGAAGATAAAAATTCGATCAGAAATTAATGTATCGAAATTCTCCACAGGACAGTCC
TACGTCTTGGAAACCTTGTAGTGCTTCAAACACATTAAAGTGGCTCACGACAACAACCTT
TCGATATTGGCGGTAGCGTTCCAGCACCGACTCAGCCCGTGCTTTTAGCTCATCAACATG
TTCGTAGCGATTATCGGCCATTGGAAGACCCGCTTTTAACAGCTCTCGGTATTCGAGCCA
GCGTCGGTCTCTTTCATTCAATGTAATGTAGCCGCCTTCTTTGTCAGCACGCCACTCTCT
CAAGTCATGCTCAACAAACAAAGGCAAACCACGATGACGATTGAGAATCTCTGCAGTTTG
AAGGGCTCTTGTATAAGGAGAGCTGATGAGGATTTCAGCATCATTGAAGGCTGGATGATT
AAGTTTTTCTTGCAACACAGGCAAATGCTCTCGACAAAGCGGCGCATAATCCTTCTCAAG
TTGGGTCATCTGTCGTTCATCCGCTAACGTAAAATCTGGCACGCCATGCCTTACAAATAC
AATATCCATATTGTGGTACTCGTCCTTGTTAAATTGCTATTGAGAAATTGGAGTCAGTTT
TAGATAGGAATGCACTTCTCCATTTTTGTATTCAATCGCAGAGTGGATGGAAGGTTCACG
GTTTCCCACAACAGAAAGTTCATAAGTGTTTTCACCTTTGTAGATCGTGATATGAAGTAC
GCCAGCCTCTAGCTCCCAATGCCCTTTGGTGTGAAGTCGTCCAAACAAGGTGTATTCATC
GAGTGAACCATCCGCATGTAAGTGCACCTCTGTGATGTAGCCACCCGTGCAGCTCTTGAT
CCAGCAACGATCACTGACTTCTTCGAAGCGTACTTCTCTTTTGCTTGCCTTCCATTTTGA
GAAACGTTCAGACTCCGCAAAAGACGCTTCGATATCGGAATGTTCTTTTATGGGCGCTCC
TTCAAGCTCGCGTAAGCAAAGCTGAATCCAACTAGTTATTTGCATGGAATATCCTTAAGG
TTTCAATTGCCCTTTTTACGCCTAAACGTGGGCTGCTTAATACTGGAATGTCGACATCAA
CTAATGATGCAGCACCTGACATCGAAGCTTGTGCCAGTACGATTACGTCATAATCACGAG
CCTTTTGCTCTATTACCGCTTTGATCTTGTCGTAATAGCCTTGGTTATCTTGGTCGAGAA
AGCGTTCCCAAGCACCTTCAACCACAAACGTATCTAACTGACGGATACAATTGCCCCCAC
TTGTCTCAAGTAACGCCAAGCTGGGCTCAATGGTTGTCGATAATGCCGCGAGTAACAACA
CTCGCTCATGAGTGACAGCTTGGTCACCCATCGCGCGGTCTATACGCTGAACATTGATTC
CTTGTTCTGTAAGCGACTCAGCAAAGCGACCAATTGAGGAGCAAGTACAAACCACCAAGT
TTGCTTGCTCAGAAAGCTCTCGTACTTTGTCTTGTACGGATTGCTCCACCTCAGATTCGT
CCTCTCCAGCAACCAAACGCTCCAACAAGTCGGCATCGGCAAAGTGTGCGACTTTTAAAT
CAGGTGAAAGCTCTGTCATCAGTTCGGAGAAAGGTTGAATGTGTACGGGTGAAGTATGAA
GAAAATATAGGTCGTATGGCTTCATGCTAAGTTGTCGATTTTTAGTTCAATTTCGACAAC
TTAGCACAAGGCGATGGGAATTAATGCGATCAGAGTTACTGTTGTGCTTCCCAAAGACCA
AGAAAGTACTTGCCGTAAACCACTTCAGTTTGCATATGCATAATCAGTAAAAATGCAATC
AAAGCTAATATAAAGCGATTGAAATAACGGCTGACTTTGGTACGGATTTTTATATCGAAT
ACACCGATATGAATACCAACATAGGCAAAGGGGTAAACCAACAAAACAGCGAGTAACCAA
CCTAGGTAGCCGGATATCGCCATTTCCTCGTAGCCGATCATAATACCTCCACAATTAATA
CGACAGGAACGTTATTAGGGTCTGTTAATCTTTCGAGCTGATTTTTGCAGCGAATTGTTG
GACATTTATACAAGGCAGAGACTTTGCTGTGTAGCCAGCCTACATGAGAAGTCGATAACG
CAGTAGAAATGTCCAACAAACGCTGCCCAAAGGGTTCGGTTAAAATCGTTTTATGTTTTG
TTAAGGAGTATTTGCTTAGAATGGCTAGGCGACACACTCCTTGCCTCACCTAAAACGATT
TTATCTCGAACAAAATTTAACCGCGAAAGGTCAACAGACCCTAGTATTCATCATCTAACG
GAGGCGGAATGTCAGGATTTACACAGCTGCGAGCCGTTGCCAAAAAGTCACTTAAATAAG
TTACTTATCTATTTATAAAACTTTGAGAGCCAAGAAAATCTTGTGCCATTTTGGGCGAAG
TGATGTGGACGAACTCGATAGGCGAACCTTTTAAGTCATCTTTCAATTTTAAATAACGCT
TCCGATTCTTTCGGTAATTCTTAACCGACCACCAAATAATCGAGTCTGTACTCAAAAACG
CTTTTCTAAAGCTTTCTCTATTGCCAGTTCCTTCCCAGAACTCTTCTTGAGTCCATGCCC
TTTTAATAGCACGAGTGACGGAGCGATAAGTGGTGATAGAACGGGAATAATCAAGCCAGA
TGATGGTATCGACCCTTTGCCATTTGTATGGTTGTGTTCTGCTGTAGTTCCCGTCGAGTA
CCCAAGCGTCTTGTTGAGTTACGTCCACGACTTTATCGAAGAACGTCTCATCATCAAGTT
CTTTCCAATCGGGAAGCCAGAACAAACTGTCCATTTCTATGTACGTGACACCTAATTTCA
TTGCGAGCTGCTTTGAAAACGTCGATTTACCGCTTCCGCTGCTGCCTACTACATTGATCC
TTTTCATTAAATCCTCCTAGGTGACCGTACCAAATTGACAAAGAGCGACGCATTCCAACT
ATAGGCAAGTCTGGAAAATGCGGAGGCGGGATACTAATGATTACTCTTTAAAGTTCTAGC
GTTGATTCAATGAGATGTGAAGTCACGCGCATAAAAAGCCCCCGGTGAAGGAGGCTTGCA
ATAATTCATGAGCTAATTACAACTTATCCCATGCGTCTGACCAATAAACGGTTTCACCAG
GCGCATAAGAAGGGTTTGAACACCACCCAGTGTATGGCCACGGTTTACATTGATACAAGT
TGCCATCTGAACCTGTGACAATGTCACCTGCTTCGTACGTTTTTCCAGATTCATACGGAG
GGTAACTGCTGCCATCAGAAACAACCACAGAGCGTTGAGCTGTCGTAGTCTGATTTGCAC
TGTCCGTTACTCGGTAAACCAAGTCGTAGACACCTAGCACGTTAACATCTACGCTGCCCT
CAACACGAACTTGATCAGTCAAATCACCGTCTTCTGCATCCGTCGCTTTTACGCCTGCCA
TTGGGTCAAATGCGTCACCAAGCTGTATGGTCGTATCCGTTACACCTTCAAACTCAGGCA
CTAGGCTGTAAACAACAACTGTTCTGCTTTGCTTGGTTTCATTGTTGTCGCTGTCTTTTA
CACTGTAAACCAAAACATATGTGCCAACGGTGTTCACATCAACTGAACCTTCAACAGTAA
TGCTGTTAGTTAGGTCGCCATCTTCTTTGTCAGACGCGGTAACACCTGCATACGGATCAA
ATGAACTACCGTGATGTACGCGAACATCACTGACGCCGCTGAACACCGGTTCGCCTTCAC
TTGGCGGTGGTGGAGTCTGGCCATGGATAAACGGACCGTAATCCTTCACAAACTTTTCAC
CGTACGCCTGACCATTCTTGTCTGTGCCCATATCCCAGTTCACCGACCATGTCATTACGC
CACGAAGTGCCTGCCCTTGCGCTTTAAGTTGGTCAAACGCATCGTAAAGATCTTGAGGGT
CTTGCACAAAGCCCGTTGCCGCTGCATCAATATTAGATGGAATACCAAACACCAATTTGT
CATGCGGAATTTTGTGGAAACCACGTGTACCGTTCGATAGAGAGTCTGAAATGTAGTAAA
TGAACTCTTGTTTTAGCGCATCATTGTTTTGCGCAATCCAACCCACACCTTCAACCCAGA
TACCGTCACCACCTTGGTTGTAAAATTGAGGGTTGCTCCAATCGTAGTACCCTTCTAACC
CCGTAATATAAGGAACGTATTTGCCACCTTCTGTTAGGTATGGAAACTCAGGCGCCATCG
TAATTAGGAAGTTTTTCCCCTGTTGCTGATAGTGTTCTTTTACAAGGCGAAGTGCTGCTG
GGATTACGGTTTGGTTGTCTGACGCGGTTACTGCTGATTGTTCTAAGTCGATATCCAGAC
CATCAAAGCCGAACTTATCAGTCAGACGGATGATCTCTTGTGCGAATGCTTGCTCATCGC
CAGTTTTCAGCTCAACGTGTGCATCGGCACCACCAAGCGCAATAAGAACGGCGCGTCCTT
GTTGGTTTAGTGTGCCAATTTGATCAATAAATTGTTGTTCTGAAAGGCCAATATTTGGAT
CGAGCTTGAAGGTAGGAATACGGCCTTCACTGGTATTGAACACCTTCATAAAGGAGACGT
TAACCACATTGTACATAGGATCAACTTCATCCAGCGTCACACACGGTGCATTACCGCCCT
TGTAACCAGCCCCATCGCACCAGTTATGCCAATAACCGACTACGACACCACCATCTGGAT
TCACCATCTCATTAGCGGATGCTACGTTTGAAAGACCACTCAAACCCAATGCTACTGCTA
GATATAGCGCTTTTTGCTTCATCGTGTTACCTCTCATCCATTTTGCTTCATCACAACAAT
CATTCAGCACTTTCTATTGGTGCCTAATGAATTTTGATTGGATTATATGGCCGTATTGAG
AAAACAGATACACGTGCAAAGTTATGTTTTCCATGTCTATTTTATAATTGTGATCTTAAT
TCACGACGCGAAATGAATAGGAAATTACCGTTCGCTCTCAAGCGTGACTTACTATCAAAA
TCAGGCAAAAAGTTAGCCAAAATCTATTTTTTGGAGGTCACTCGCAACGATTTAATCAGG
ATTTAACCCTGTTCATATAAAAAGTTTGCACAACGTAGACATTGGGCTGGAATGCCAACC
TATATAATGCGGGCTTACATAAATAGAGGTTATTTTTATGAAATTAAAAACAGTGTCAGC
TTGCGCAATCTTGGTTTTGCTTGTCGGATGTCAGCAAAAAACTCAAGATGAAGCGACACA
GCCAACAACCTCGGCAGATGTATGTAGTACACAAGGAAATATGCCAGGTGGGTGGAACGA
ATTCGATGCTACCCCAGACGCTCAAAAGGCAATGGCCTTTGTCCTAAACAAAATGGAAAC
TCTCTCTTCGTTTAAACAGATCTTGTCCGTTCATGCACAAATTGTGAGTGGTGTGAACTA
CGCGATAGAGTTTGAATTGAATGACAGCTCAGTTTGGAACACGGTTGTTTACCGCAACCT
TGATGGTGAATATGCGATTACGCAATCACCGAAAGAAGGTCGCTTTTGCGAACAATAAAT
GCTTCGAGACTGAGAACCAAAAAGCCCCACCATTTTACACCGTAATCTAGCGGGGCTTTT
TGTTTATCAATGTTTACCAGTACCGTTGACCGTTACCGATTAAGAATCAAATGCCATCTG
AGACTTCACAGAAACCGTAGAACCAAGTCGCGACGGTTCAACATCAATGCGTTGCGCCAT
TTGCTCTTTCAGCTCGGATACGTGAGAAATCACGCCAATCATGCGACCCGTTTGTTGTAA
GTCGACCAAGGTTTGAATCGCAAGATCCAAAGATTCCGGATCTAAACTGCCAAAACCTTC
ATCAATAAACAGTGTATCTAAACGAATACCGCCACTGTAAGACTGCACAACATCAGAAAG
ACCGAGCGCTAATGCCAACGCTGCCATGAAAGATTCGCCACCTGATAACGTCGCAACATC
GCGCGTTTTACCTGTGTAGCTATCCTCTACTACCAAATCCAAGCCTCGTCCTGCAGCACC
TTTAAAGCCTTCAGTTTTACGAGCCAAGATATAACGACCTTTACTCATCAGACTTAAACG
CTGTGACGCTTGAATCAATACATCGTCTAATAACACACCAAGGACAAATCGGTGCAGACT
GATACGGCTACCCGTTTTACCGCTTGCAACGTCATACAAGGTGCCAAACACTTTATATTC
GTCTTCTAACTTAGTGTTCTTATCATGCAACGTAGCGATGTCATTGCGGACTTTCTCTAG
ACGTTCAAACAAAGAGCGCGTGCTATCAAGCTGATTACGTGCTTCAACGTAACTTTGCTG
AATGCTGTTTAGCTTAACGTTAAGCCCTTCCAAATCTGGCAACGCCAAGTCTTTCAATGT
TGAACTTAAGTCTGCCAAGGTTTGTTCTAACTTGATTTGAGTCTGTTTGAACGAGTCAAT
TTCTTGCTGCCAAACCTGCATCTCGGCTTCATCAACTTTACTTGCTAGGAATTGTTCTTC
ATCCTTAAATGCGCTCGCCTGCAAAGCCTGGTCCCAATCAGCTTTGGCCGTGTTCAAGCG
CTCTAGTGCCTCATTCAACCACTGTTGATTAGTTGTCAGTTGGCTTTCAATATTGGTCTT
CGCCAGCACCGCTTGTTGCAAATGATTTTGTGCAGCCTCGAATGTGGAATTTAACTCCGC
AATCTGTTTTTGAATCGCAACAATGTCTTGCTCAAGAACTTCAAGAGATGAGTACTTGGC
ATCTAACGAAGCAGACAGTTTAGCCAGTTGCTCTTGGTTCACTTTTATCGTCGATTCATT
CGCTGCCATCTGGTTTTGCAGATCATTGATCTTACCTTCCCCAATAACACAACGCTGGTT
TAACTCATTGACGCTTTGTTCCAGCTGAACCAAGTTAATCGATGACAATTGCTGTAGACG
TTCATTGAACTGCTGCATAGACGCTTGTAACGCGCTTAAATCCATTGATGCGTTTTGACC
AAGTTCAACGGATAGTTGCTCAATCTGCTGCTTGTATTGTCCGACTGCGATATTGTGCTG
CTCCAACTGATTGTTCAATTGGTTAAGCAAAACTTGCCCTTCTCGCTCTATATTTCGAGC
GTTTTGAACTTGATCCTTAGTGACCTCTTCACCAACAAATTGAGCGGGTTGAGGGTGTTC
TACACTACCGCACACAGGACACATTTCACCGGCTTGTAAACGCTGAGCCAATACAGCGGC
TTGAGCATTGTGCCAGCTCAATTCAAGTGTATCTGCTGAGCGTTGAAGTTCTACGTATCG
CGCTTTTGCTTGGTCAACCGAAGCTTGTTTGCTAGGCGTTAATGCATCCAATTTCGCTAG
CTCTTGGTTTAAGCCAGTTAGCTTCTGTAGGTCTTGCATCAAACGTTGTTGCTGTTTTAT
CTCAGCCTCTATACTGCCAATACTTGCAACATCGACTCGAGCTTGATCCAGTGACTTCTG
ACCTTGTTGCGCTTCTAGCGTTAACTTCTCTTTCAGAGCGATATATTTCTTAAGCGTTAC
CTCAAACTCTGACTTTTGCGCCAAACCTGCGTTAATGGCTTTCTCTAGCTCTGACTTTTC
AACCAACTTTCCTTTCATGCCTTCAAGTTGGTATTGCTGCTCTGTCAGTTTTGGCAATTG
TGCAGCTTGTTCTTTCGCGGTTTGCAGTGCGCCTTCTTTGGATTTTACCGCGTCATTTGC
CACAGTAAGATCTTGAGATAACTTAGCCACCTTTTGCTCAAGTTCTTGCGTTTGCTTTGA
GGCGTTTTGTAACGTGACATAAGGCAACTCAACCTTGCTTGCCTTCTTCGCATTGTCTAA
CTGCAATTGACATGATGAGACAGCATCGCTCTGTTCCAAATGTTGCTTCAATGCAATTTC
GGCGTGCTCGCGCTTTTTAAACTCATTGCTCAGCGCTTCTGCTTTTTGCAGTTCCGTTTT
TACCGCATTTAATTGCGCCAGAGATTCTTGCTCTTGCTTTTGCACGGTTTCAAATTGAGC
AGATAAAGCTTCACGCTGCTCTGTTAACTCTGCTTCTGAAGAAACACCAGCTACCTGCAG
TGCGCCTCGAATTTGGTTATCAAACTCGTCTTTGGCTTTACTAATAGCACTCGCTTTGTC
TTTCAGCGCATATTCAATTTTCTTGTAGATATCCGTTTGGAATAGCTGACCAAAGATCTC
TTCCCGTTCTTTGGACGTCGCAAGTAACAACTCTCGGAACTTACCTTGTGGTAACACCAT
CACTTGGCGGAACTGAGTTTCATTCAAGCCAATAATATTGGTCACTTCTGTCTTTACTTG
CGTTGTTTTGCTAGTGATGAGTTTTTCTTCGTCCGTAATCTCATACAAAGCTGCGGTATG
CTTACGCACCGTCATACCCTCACCACGCGCTTTTGGCGCTTCTTGTTCTGGTGAGCGAAT
CACTCGATAAGACTTACCGTGCAAAGAGAACTCTAGCGTCACTTCAGTCAGCAACGTTGG
CGCTGCCATATCGCAACGCATTTGAATACCTTGGCGCTCGTTACCCGTTGTTTCACCATA
AAGAGCAAAACAAATCGCATCGAGAATTGAGGTTTTACCCGAACCAGTAGGACCATTTAT
AAGAAACAGAGGGTTAGTTCCCAGCTTGTCGAATTCAATCGTTTCTGTTTGAGCAAACGG
ACCAAAAGCCTGCATTGTCAGTTTAATGGGTTTCATGTTTGGTCCTTACTGAGCTTGCTG
AGAAAGTTGTTTGATAATGTCACTGATCGCTTGATCTTGTTCTTGCGATAATTGGCTGTC
TTGCGCTTCTGTGAAGAAATCTCGGAACATGTCTATCTCACTTCTCGCCAACTTCGCTTG
CGCCATCTCCTGCTCGACACCAATTAACATGCCCGGTTTTTCTAGATGCAAAACATTCGG
GTAAACAGTACGTAGCTTTTCCATTGGGTTTAAGATTGCGTGCTTATCCATCAAACGTAC
CAACAAGTAGTCTTCATTTTTCGGATCGGTTTTGCCCTGTTCTATCACTTGTTCAAGCTC
ACCTTCAACGATTCGCATCTCATGAGGTGCAGCAAGGTCAACATGCTCGGCCGAGACAAA
CCCGTTTTGGTCGATTTCCACCAGCGTGAAACCTTTCTTTTGGTTTTGTTCACCAAAGCT
GTATTTCATCAGTGAACCAGAATAACGAATGTATTCTTCGCCTTTTTTCTGTGGCTGATG
CAAATGCCCCAACGCTACATAGTCAAAGTTGAGGAAATGCTCGTGACTGACGCGGTCGGA
ACCACCAATCGAAAGTGGACGCTCAGATTCAGACCCAATGGCTCCATCGACAAAGCAGTG
GCTGACCAAAACGTTGCGTTGCTCTGGTTGGAACTGCTCAGTGATTTTCTCGGCAAGTAA
CTTGTGCGCTTGATCGTGGGTCGAAACGGGTTCTTGATAGGCAAAACGGACTTGCTCGGG
ATCGTTATAAGGCATGCCATAAAAAGCAACTTGCCCTGCGCTTTCGGTTTCAATAACAAC
GGGGGTAAGCATGTCTTCGAAGTTACTGATAATGTGAAGACCCGCATTTTTCATCTGTTC
TGAGCCAAAACCTAGGCGCTCAGCACCATCATGGTTGCCAGAAATCAAAATCATCGGCGT
GTTTAGCTCACCACAGATTCGCTTCACTACTTTGTTAAGTAGTTCAATCGCAATGGTTGG
TGGGACAGAACGGTCATAAATATCACCAGCAACTACCACCGCATCAACAGGGTTGTTTTC
AATGTATTGGATTAACTGGTCAAGAACGGCTTGCTGATCGTCAAGCAAAGAGACGTTATG
AAACTGTCGGCCAAGGTGCCAATCTGAGGTATGGATAAACTTCATTCGAATTCACTTTCT
GCCATCAATATGGCGCTATCTTATTATCTCCCTAGGATATCGTGAGTTCGTAAGCTTTTC
ATGTAGTTTGTGTGCAAAAGCTGAAGATAGAAAATCGTTAATCCTTCATGTAGCGTTCTA
TATATCTTCTCAATGAATCTCTCCCTATTTCAGGATATAGCTCTGCCAAAAATTCATTGA
CTAACTTATTATCATTCAATAACTTGGTTGCTGTTCTGACAGCTTTTTCAGCTACCCCTT
CCATCTCCCTCAAGATTATAGGTCTTAACAAAACCACATCATCAGGTCGCCCTACTACTC
CAAGGGCGATCAGTGAGGAAGCGACTATTTCAATATCATCGTTCAAAATATATGACACCG
TATAGGAACGCAGAGATTCACAATGTTTGCATTGCATCCCACTCCATGATGTTTGCCCCA
GTAGAAATGCCAAGTTTAACTTAATCAGTGGGTTTTCGAGCATGGCTACCCCTTCACTAT
TCTCCCACAAATAGTCAAAGAACATTACGGTGTTTTTATCAAAACTCGAATCCCACCAAA
TATCGTTGAGCGAATTGTTAATTCCATAAATATAGTCAGCACAATCGTTAAGAGAACGAG
AATGCTCAGGATATGCAATGCAATGTTTGTACTCTTCTTTTGTTAGTATGGTTAGTATCG
AATCAAAATCATCTGCCATTGAAGCAAATGACCCTGACAGCGCCAGTAAAATAACTGATA
AAAAACGCAAAATAATTTACTTAAATTAAAAAGATCTTATTAATTTCTCTGTTTTATACA
TTTCATCTAAGAATTTTTGCTGATAATCAGACGAGCTCTCCATATAGCCGCGAGTGAGGT
TTAACAACCGTAATGCTTTCATTTTTACGCTGTCATTTGAATCATCATTTTCAATTGAAG
TAAGCACCTCCTTATACATATTTGTATACTCAAGTATTATAACTTCACCTGACCGTTTGT
ATTTATCATCAAGCAATTTAATCGTATACTTAATCTGGTCTACTAGTAAATTTTTCAACA
TTTTACACATCCTATGGCCTTAACAATCTAACCGTTTGAACCCACTCTTTAGGCCAATTC
AAGGGCATTAAGACTTGATCCACATTTCCTGCTAAAATTGTACCTGAAGATACTATCGTT
TGAGGAGCAACTTTCCCAACACTAAGGACAGTTCCCTTTGGAATTATGATCTCTGCTTCA
AACTGACGCGTATTTTTCCACTCTGGTAATAATGCCGCATCGATTTTCGCTTGGATTTTG
CTTAGAGCAGGCTCTGTCGTGACGAAAGCACCACCTGGTTGTGCTGCTCCGCCAAAAACT
CTATAAACTTTAATATCTTCTGTTGTCCTAACAGTTCTATAGTTACTATCTAAAAAGCTC
TCTTTGGTCCATGGTGCAAGAGATGTATCTTGAGCAATAACGCTTACTCTATCATCGATC
AAAGTTTGATATTTTTTAGGGATCCATTCCGCTATCCTAGGGCTTTTCTTAAGTTTTGAG
AGAGTAGGTAATGCTAATAAGGAAGCACCCGCAATACTCAAACTCTTAACTTGCGAAATA
GTCTCGGGACTTACTGTAGCCCCTACTGGCCTTATCGCATACTCACTGGGGTATGCATAA
CCAAAACTGCTCGTTACTGCGACATAGTTATCAACAGAAAAATCTTCAAACAAGCCATTA
ATATCAAACGGTTTAGAAGAGTCATAAACGCTCGGGCAAGGAGCATTCATCAATAAATAT
TGAGAATTGTTATGCTGAGATAACTTTCCATAATTCCCAGACCCCATTGCGTAATACACC
GACTTCTCAGGCGAGTTATCATTATGTCCCGCAAGAACAACAGGTGTGTCTTCTTTTGCG
CATAAACCTAAGGGGTCAACCCAAGAAACTGGATTTGGCGCAAATTGATAATGGTTAGTT
CCACCAAGCAGCCCTAGGGGATCGGGTTGGATAAACCGACCTATTTGAGGGTCGTAGTAA
CGTGCTAAGTTGTAATGTAACCCTGTCTCAATATCGAAGTACTGCCCCTGTAAGCGGAGG
TTGTTTTTAACCGTCTCGATTTCAACGTGAGCAAATCCAAAGGTATCGTATGTTGCTTGC
CAAACTACCTGCCCATTCGAGTCCACCAAACGTTCTGGGGTTCCGATTTGATTACATTGG
AAAAAATAACACTCGCCGTTTTCAATGAGAGCCAGTGGAACAAAACTGTTTGGTTGATAT
AGATACCACCGATAACCCGAACGAGAATACTCGCCGACTAAATGACTTCCTTGCCAAATA
AATTCGGTAGTCCCGTTTTCGCTGATTTTCTTCGTTCTTCGACCTAGCGCATCATATTCA
AATTGACATAAATGTCCTTCGCTTTCGACAACAATCAGTTGCCCTTTAGCGTCGTAAGTG
CAGTACTGCTCTAGTCCGTTGCCTTGACTACTGGTTCTGTTTCCTAGTTCATCGTAGTCG
TACCTAATGCCATGGTATTCAATAAGACGGTCATGTTCTCGCTGTACACCTTCGTCATTG
AAGTTGCCAAAGCTGTCATAGACATATGACTCTTCAGAGGTTTCTGTCTTTACTCTTTCT
AAGTGACCGAGATCATCATATTGATAATGTTGAGCTCCCTTCTCACTGTCGATGATAAGC
GAAAGAAAATGCTGTGCGTTGAAATGGTATTTACGCTCGAAACCAGTCCATGTTTGGCAC
TTCAAGCGACCTATTCCATCGAACTCTCTTCGTTCTTTTCCCGCGCTATACGTGATTATC
GATAAACGTTGTAATTCATCGTATTCAAACTTAATTGACTCTTCTCTTTCAGAGCCGTTT
GAGTGAATAATTAACCCACATATCGTGCCAAATTGGTCATGCTCATATAGTACCTCTGTG
CCGTCGTCATAACGTTGAGAGCGGAGTAAACCGTTATCTTGGTAATGATTGACGAAAGAA
AAGCGTCCCTGCTCTTCACTTACCAATTTTGTACCTAGATACGTATAGGAAACGTTAGAA
AAGCGGTTATGCGCGCGGATTAACTTGCCGCCTAAGGTGTGTTGGTAATGGTCCTCAACA
CTACGATTTTTACCATGGGCTTTCACCCTAGCGATGCGACCAACTTCGTCATACTCAAAA
GAGATGCGACCACTACAATGCAAGATTTCACTTAATCTTTCAGCGCGGTCATAGGTGTAG
TTTGTTTGCAATTGATCGAAGCTAATTGTCTGGCTGATCTGGCCATCTGGAGTGTATTCA
AACTCGTATTGGCAACCGTCAGAACGCTTGATAGATATCAGTTTCCTTTCCGCATCGTAC
GTGAAGGAAAAAGAGCTTTGATCTGGTTTAACAATTTCCGTTGGTTGAGCAAAGTTCCCC
CAGACAATTTGGGTTGTCCCTCTTGGCGTATGAATCTGTTTAACTCGCCCAACTTCGTCA
TATTGGTAGCGATGCTCTCGAGACGTGCCATCTTCTGAGCTTTGGAAGTATAGTCGTGTG
AGTAAGTTGCTTTTGTTGCGCTCAAATCCGCTTATGAGGCCATGTGGGTAAGCGACTCCG
TTCACTCGATCACGCTCGTCATAGCTATAGCGAATCAAGCTTTGATCGACTTTTTTTGCT
AACAGCTGATGCGAGTCATTCCACCACCATTGTGTACGAGATCCAGTATCAGCACTCCTT
TCTACTTGTCTGCCATATTTATCAAATACGGCGCGTTCTTGAAGCCCATTACTGTGTTGG
TGCAATACGAGCTGACCAAGCGCATTGAACTCTTTATACTCGATTTCACCGTCAGGAAAT
TGATGCTTAGTGCATTGACCAAATTCGTTGTATTCAAAACCCTCTGTGGCCCCAGACGAG
TGTGTTTTTTTCTCGAGCAAGCCAAATGGGTTGTAGCTATGATGGGTGTATGTCTGATCT
GCATTGATAGTACAAACTAATCTACCGAGTGAGTCGTACTCAAATGCCCTACATCTTGAT
TCAGGGCTTACACTCTCAAGCAACTTGCCTTGTTCATTGTGTTTATAGTGCCAACAGTGC
CCGAGTGAATTTCGGTATTTGGATTCGGTCCCATCAAACTCAAACGAGTAATCATAAACG
TTTTCATCCGCCCAATTTTTCATGCATTGCGCATCAGGCCCTCGCCCAGACCACGTAAAG
TAGTGAGAAAGTCCGCTTGCTCTCGTTCGTTTAACAATTAGGTTTGTGTCATCGTATTGG
TATTGTTCGATTAAACCATTTTCATTCTGAGCAACGATCAATCGCCCATCAACATCGAAA
TCATACTTGGCTAGCAAATGTTGAGTCTTTGGATTTCTAATCTCTATTAGTTGGCCTTGA
TGATTGTATTGGAGCTCAAGCTGGTTTTGTCGGTTGACGCATATATGGGTGATACGGTGA
TTTCGAGAGTATTCGAGGTTTACCGTTTTCATATGACCTAGACGGATTTCAGTGGCAACC
CACTGCTCATTCTTTAAGAAAAACTTAATTTGAGCTTCATTACTTAACGTAACTAATCGA
TAACCGCTATGATGGTACTGGCAACTCGCCCCCACATAAGTTTGGTAACTAATTCCGCCT
TTGGCGACATTAGGAAATAGGATTGTGTCCCCCATTTCGTCAATGAACAGCCACCCCGTA
ATATTAGATTTTTCATCCAATACGTCTGTTAGCTCATATTGAAAAATATGTCTCCAACCA
AAGCCAAGAGTGGTAGCAGAATCGCATAACGATGAGCGATACGTTCGTGACCAAACCAAT
CCATTCAGCAGTACGATATCAGACAATGAGAGATTTTCTTCCCCTGTGACCATGGAGACA
GGATCGCCTGCTTTTACATGCCTTTTGCTACTTTCTTCTTGAGGATTACCATTACTTGCG
ACAGTGTTGGTGCCTGAGTGAGTAGCGTTCGAGTTATTACACTCAACCTTCGCCAGTTGG
TTTATGACTTGGGAAGGTATGTTGGCTGATGGATAAAATGTGCTTGGTGCAGTCTTAGGT
AACTCAATAGCAAAAAGGATTTTTTCTTGTAATCCTTGAGCAATAATTTGAAGAAGTTCA
GACTTAGTTTTTGTCTGGTATTCATGTGAAAAATTCGCACTCATGCTTGTCCATGACGCA
ATTTCACTGAGTTCCTCTAAATCGGAAAAATGAAAATTCTCAATAAACGCTTCTGCACTT
CGAGCGGTTGCAAAGCTTTGTTCCAAGCCGGTACTGAGTCGCTGCGTGGAAAAGTAAAAC
GTGATTCCGTTTAAAGATGTGAGTTTAACAATCCTTTGTATATTCATTTTGTAAGTTACT
CACTACCCCAGCGGTAAGTGGCGCCAACGGCATACCCACCACGCTCAATATCAAGCTGAA
TACCTGAATAATTTTTATCGCGTGTTTCTTTCGGCTGCAGGCAAGCACAAATCGCCTTCA
ATACCCCTCCACTCGCTCCCAAAGGGCCAGTCGTGGTACCTATTAGCCGATAGGAGGTGT
CTCTATTAACCCAAGGAGAAAGGAATTGAATTGAATCCAACCACAAAGGCTCATTGCCTT
CGGCTGACAACATCAATTCATCCAACTCCTGTACACACGACTTTCCAAGTTGCTTAACGA
CATGTGAAACCGCGGTGTTGCTACTATCGAGTTGAAGATCAATTGCGATCTTATTGAATA
TAAGTCCCTGTTTTTGCGTGGAGCAACGCGCAACAACTAATGAGTCATGCTCCCCTTTAG
CATCGGCAACATGTAAAGCGACAATCCATAATGGTTTAGTTTGTTTTACTGCTCGTTGGA
TCCGACTCAGCGCCATCAAAAAAGACGCGTTCCCATACGGATATAACGCCAAATGTTGTG
GTTCTACTCGTTGAAACACCGAAAGAAGCAGCGTTGTAATACGTTGAAGCTCAACCTTGT
CCGATAGCTTTGGTAACAGAAGATAAACTTGCCCTTCAACACCACATTCAGACAGTGCTT
TCGAATAGTGAGTTAATCTGTCATAGGTAGGTAGGACTGAGCTTTCCCTGTATTGTGGAA
TCAGTTCGTTTTTTTCTGATGGCCTTAGCGTATTGTTTGCCAATTGCTCTACAGAAAACG
CTTGATCGCCCAGCATACAAAGTTGGGATTGAAACAATAGCGCCATTTACCCACCAATTA
ATATTGCTGAGTTACCAGCAACAATTTTACCGCCATGCGCAGTGGAGTCTCCCAGCCTAG
CCGCAGGTTTTCCGTTGATTTTGACGCTCGAAGACCCGGATGAAATAGTGTCTGGAGGCC
CCACACAAGATAGCTTGTCTCCCTGACGCGCAGCCGGAATACCTGAAATCTTCACGTTTG
GAGAACCGACAACGACAGGACCACCTACATGAGGGACTTTGTTTGTTTTTTTGGGGCACA
CATGGTGACTCCCCAATACCGCGGCTGGTTTACCCATATCTGCTCACCTTTAATTAAGAG
AAATTTGACCAGCTTTAAGTGCTATGGCTGAACCATTAATAGAGATCTTGTTGCCTTTAA
TGTTGATCTCCCCAGAACTAGACATTTGTATGGACGCCCCTCCTACCTTTATTTCAATGC
TCTTACCCGCTTTAACGACAAGAGCTTCACCGATATCAAGCCCTTGGTTCTTGCCTACTT
TCTGACTCGCGTTATTACCAACCTCTTGCATGAAATCATTGGTAATCCTTTCACTTTTAT
TGTTCTCTACAGCAATATCGGCATTGTCTTCCACCACCATTTGAAAGAGCTTCTCAGCAT
GCAAATAAACATGCTCTTCACCGGGTTTATCTTCAAAGCGCAACTCATTGAACTTGTCGC
TGCCTTTTTGTACTGAACGGGACTTATAGCCGCTTTGGGAAGCCTGAGCAGGTAATTGAT
AGGGTGTTAGCTGGGTACCGTTATAAAGAGCCCCAGTTACGATTGGCTGATCTGGGTCTC
CATTTACAAAATCGACGATAACTTCTTGTCCGACTCTTGGATGGAATACACTCCCCCAGC
CATTGCCAGCACTGGCTTGAGCGACTCGAATCCAACATGAACTGTTCGCATCATATTGCC
CTTCACGATCCCAGTGGAACTGCACTTTGATTCGGCCAAATTTATCGACGTAGATTTCGC
CATCCTTGTTTCCTGTCACAATTGCTGTTTGCAAACCTCTAATCTGCGGTTTAAGCCTCT
GCATTTTTGGGCGCAGAATGGTGTTTGAGTCAACGCAATGAAACGAAACTCTAACACCTT
GTGACGATGTACCGCCCTGTCCCGTTTGGTTAAATACCGCAGCAGAAAGTGCGACAGAAG
AAAACACATACTCTTTTCCTACTCGAGTCTTATCCTCATGCTTTTTAAATTTAAAAAGTT
TGCCGACAGCAAATGTTCTGCAGCTTGATTCACCACTGCATTGATAAACGTCTTGCTGAA
GTGATTCGATCGCGTGTGTATTTCGCAACACAAACTCATCGTCAGTTTCAGCTTCAGCTA
AGTATTCGTAGTGCTCACTATTTGGCACCGAAAACAGTTGTGCAGATCCACTAGTAAGAT
TCTGTGGAGGTGATAAAGGCTTGAGCATATTAAAGCCGGACTTGTGTGCGGCTTTTGTCG
TCAGTATTTGCGTTTCATTCCAAGAGTAAATGTGGCTTGCTTGACCTGTTCCCGTCGTAT
GTTCGACAAGAAACTCTGAGCCAGGTATGTAAAAGTTAAGATCATCAAACAATTCCAGTA
TGTGTGCTGAATTTGTATGTGAGAAGCAGTAAGCAATCCCTTCTTCAGACAGAAGTCGTT
CAACAAATGCCAGATCAGATTCTTCATATTGAACTTTATAAGTATATTTAGAGTACGACT
TGGTAAGCTTTAGGCTAAAGCTTACGTCATGCTCAGATAATACTTCCGACACAATTTCTT
TAATGTCTTTGTTTTGAAAAATACGGGAGTGGACTCGATAATCTGCAAAGCGAACTTTAG
GCTCAATAAGTAAATCGATATTTCGATAGTTTTCACCTTGATGAGCGGTGGTCACCCGAG
ATCCTGTTAACTTAGCTCGTGAGACGACACCATGAAAGTAACGGGGTTGAAAGCTAACAC
TTGGATCATTGTCCATAGCGATAACAACCTCTTGGCCAATAATATTATTGAGCTCTTCGT
GTTGCCCGTTGAAATAAGCTTGCGCATGTAATGAAAAAAGATCTGATACTTTTTCCTTAT
ATTCAAATGAATTTAGAATAATGGCATCTGTACCAAATGGTGTAGAAATACGAATAAAGT
TATTTTTCTGTGTCGCTTTTTTCATTAGATACTTCTTTATAAAATAGCGGGAAGCGTTGA
CTTCCCGCAATTCAATTACATTTGTTGACCCTTCACACCGCTGTAGCCATATACTAATGG
TGCAGATGTGTTGTTCTTATCGTCAGTTGGTGTCACTGTCATCATCATTTCAGTGTATGA
AATAGTGATAGTTTCAATTGGGCGGTCATCTTGAATTGACACTGAGTAGTTTGAAATCAT
TGCATCTGTAAGCTCGATTTTCATGATTTCTTCCACTTTCTCACCTTGCTTGGTGATGTG
GAATACAGCTGGTTTACCTTTACCAATGGTCGCTTCTTTAAATAGATCCGGTGACGCGCG
GTCTTGAAGCTTAGTGATTGTCAGGTCGTATAGACGTGTTGCACTTGCTTCACGGTCCAT
AGCAGTACCAGTGAATGATGAAATTTCACGACCAACACTCCAATCTACAGATAGTAGTGT
AATTAGATCCTTGTACTGCTCAGCAGTTGCTTCACCTTTAATATCTGCATATTTAAGATA
CGTGTTAGACTGCATGCTAATCTCCTATAGCATTATTAATGACATATTACTTAATGTTTT
AATTATCTATTCTATTTTGATAATTAATGATTGATGTATCAAAAATTTTATTTTAAATAC
GCTCTTTTATATCTCTAATTAAGAATTTAATTAAGCGCTATTTCTGATCAAAAATGTTTA
TTATGAAGCGACTCTCAAATAATTTTTACTTTAGAAAAAGTGTTAAATAAGTGAGACATT
TAATGAATTAACAGAGCCTTCGACATTAATTATTTCAAATGTCTTACCATTAAGAATAGC
GTTCAATATTTCATGAGAAACTTTCGGTAATAGCGTATTTTCAATGGTTGTTTGCACGAC
TCTTGCCCCGCTCCCAGACTCGTTACTGCTATTCACTATGTCGGTTATAAGGGCGTCACT
AAAATGCAGTTCAGCCGAATAGTGTTTTTCGATCCTGTCTGACACTTTTTTCAGCTTGAG
GCGTGTAATTTGGGCCAGTACTTCCTTATCCAAAGGCACATACGGAAGGACATTCACTCT
CCCTAAGAAAGCGGGCTTAAAGTCGTTGAGTAAGTCATCATGTAGTGAGTCTTTTAATGT
ACTTGGATCAGGGGCTAGTTCCGGGTCATCGAACAGTGACATTGTGGTATCCGTCCCTGT
ATTCGCTGTCATGATGATAATCGTATTTTTGAAATCGATGTCTCTGCCTTCGCCGTCCTT
AATTACTCCTTTATCAAAGACTTGGTAGAAAATGTCTTGAACTCCTGGGTGTGCTTTTTC
CATTTCATCCAGCAGTATTACACTATACGGTTTACGTCTGACGGCTTCGGTTAATACACC
ACCTTCACCATAACCCACGTATCCTGGAGGAGAACCTAACAACAATGAGACCTTGTGTTC
TTCTTTGAACTCCGACATGTTGATTGTGGTAACGTTGTCCTCACTACCATACACTTTTTC
CGCAATCGCTAACGCAGATTCCGTTTTACCCACACCACTTGGACCAGTTAATAGGAACAC
ACCGTTTGGCTTGGATTCATCAGTCAATTGCGCACTCGCCGTTTTGATCACCTCAGACAT
GGCTTCTAGCGCGTGGTCTTGACCAACAACCCTCTCGATTAAACTCTCTTTTAGATTTAG
AACGGCTTTTATTTCATCATCTTGCAGTTTGCCTAGTGGAATCCCTGTCCAGTCTGATAT
CACTTCAGCAATCAAAGCATCGCTAACATGGGAATACACTAAAGGCTGCGCACTCGCGTT
TAAGTCGCTTTCGATTTCCATTAATTTTTTCTTATCTTCATTTAATGGTTCTAGAGCAAT
TTTTTCGCGTAACGCTATCGCTTGTTCAACCCAAGTTTGTTCTTTACTCCATTGCAACTC
CAATTCAGAGACCTGAGTAGTTAACTCATCAATGTCTCGTCTTATGAGCTGGACTGATTC
AGTATTCTCCGAGCCAAATTGAAACTCTTTCTCAAGCTGCTTTAACTCGTCTTGTTTAAG
TTGAACAGATTTCCTTTTACTATCGAGCAACCCCGGAATGGCATTTTGGCTCAAGGCCAC
GCGGGAACATGCGGTATCTAAAACGGACACAGCTTTGTCTGGCAACTGTCTTCCATTTAT
GTAACGCGAGGAGAGCTGTACAGCGGCTTCTAAAGCATCGCTGGTTATGTAAACACCATG
GTGTTCAGCCATAGCACTCAATAGCCCACGTAGCATGTTTACGGCAACCGCTGGCGTTGG
CTCTTCCACTTTGACGACTTGAAATCGTCTTGTCAGAGCAGCATCTTTCTCGAAGTATTT
TTTGTATTCCGCCCAGGTCGTTGCTGCTATTGTTCGCAGCTCACCTCTTGCCAGAGCGGG
TTTGAGAATGTTCGCAGCGTCACCTTGACCGGCTTGCCCGCCACCACCAATCAAACCATG
CGCTTCATCAATGAAAAGGATGATTGGCGTGGAAGACTCGTTAACCTCTTTAATTACGTT
TTTTAACCGATTTTCGAATTCGCCTTTCATGCCCGCTCCTGCTTGAAGCAGAGCCATATC
AAGAGACTTAATTGAAACGCCTTCTAACGCTGGAGGGACATCTCCGTCGACGATCTTTTG
AGCCAATCCTTCGACAACCGCTGTTTTACCAACCCCAGCTTCACCCGTCAGTATTGGGTT
GTTTTGACGCCTTCTAAGCAAAATATCAATCATTAGACGGATTTCATTCTCTCGTCCAAC
TACTGGATCAATCTTCCCTGCCTTTGCTTGTTCAGTAAGATCCACGGTGAACTGATCCAA
CGCCGCGTTCGACCCTTTAGTTCCAGTAACGCCGGCTTGATGTGGCGAATTCGCCTCTGA
TAATCCAAGGAGTGCACTCGCCTCTACTTTGTCTAGCTCTGTACTGACTTGGTTCATCAC
GTTCGCCAAGCTTTCATCGGACAAATAAGCACTTAGCAGATGGATACAATCAAGATCCGT
TGCTTGAAACTCAATCGTGGCGACCATCATGGCGTTTTGCATCACCGAAACTGTATGTGC
TGAAAGTCCCGGAACTGACTCACAACCTGTTTTATACTTTTCTAATTGAGATAGTAGCTG
CGATTCAACTACCTGCGCGTCGACATTAAATCTATCGAACACTTCAGCATAGATTTGATT
[truncated: 5,515,769 more chars]
