# Supplementary material for: Bacterial diversity in the jelly of shark Ampullae of Lorenzini: a holobiont perspective
Source: PeerJ. 2026 Jan 5;14:e20461. doi: 10.7717/peerj.20461 (PMC12782034; doi:10.7717/peerj.20461)
Supplement: Supplemental Information 3 [file peerj-14-20461-s003.zip › mandar_natali_28junparaarticulo/7N_11302019.fsa]

>NODE_1_length_785160_cov_19.1785 [gcode=11] [organism=Genus species] [strain=strain]
GTTTGTAGACGCGGCGGCGATTTAAAGGTTTAGTGGGTCTAAATCAAGAATCGACAACAA
AGTATACAAGCCAAGGCAGCTCGCCCTTTGGGAGCGTGTCATTGACCCGATTGCTGCGTC
AAACAACTTGGAAAGAGCTGGCTATTACACTGCGTTGCTTTCCTTGCTCTCGAATCAATG
ACAACGCTCTGAATCCTGCATCTTGAAGTCACTTGGGTATAACGTCCGGCTATTCCTCAA
TTAGATCCAAAAAAGAACGACAGTAATGAATGATTTTGTTTTTAGACTTATGAAGTGTGC
CCGTGCATACGAAGCCTTCATTGGAACCAAACTACGCAGTAAACAGAGTATTAATGCTGA
GGAGTTGGCGAGTATTCGTATTGAAGCGGTTTCGCGATTCCCTGAGCTTAAATCTTACCA
TCCGACTCATGGTGCGGAATCTGCGGAGTTTGAGCTGTTTAATAAGGTGCTGATCAACAC
CATGCTCAAAGCTGGATTTCGTGTCCCTACTAATCAAAACAATGGTGCAAGTAGTATCTA
CATTCGTCGTTAATAAATCTTTGCGTGGCGGTTTTTCACTTATACCCAAGTAACCTCGAG
ATGCTAGGTTCAGCGAGAATGACTTGGTTTGTAGACGCGGCGGCGATTTAAAGGTTTAGT
GGGTCTAAATCAAGAATCGACAATAAAGTATACAAGCCAAGACCCTTACTATTTACTAAG
AGTGCCGTTTGGGAGCGTGTCTTTGACTCGCTTTTTTAGTCAAACAAATGGCCGCGTCAA
ACAACTTGGAAAGAGCTGGCTATTACACTGCGTTGTTTTCCTTGCTCTCGAATCAATGAC
AACACTCTGAATCCTGCATCTTGAAGTCACTTGGGTATAGGTATAAATCAACCCTATGTG
AACGAAAAAAGCCTCCCGGATGAATGGGAGGCTTAGAGCTTTCAGACGAACTAAATGTTG
TAACTTCTTAGTTAATAGAAGGGGACTATTAACGTAGTAGCGACATTGCCATACCAGGCA
GTTGGTTCGTTTTAGAAAGAACCGTTGTACCAGCTTGCATAAGCATTTGGTTCTTAGTCA
TGCTTGAAGATTCAGCTGCGAAGTCAGCATCCATGATACGACCTTTCGCTGCAGAAGTGT
TCTCAACCATGTTACCAAGGTTAGTCATAGTGTGTTCTAGACGGTTGATGTTCGCACCGA
AGTCTGCACGAGAAGAACCAATCTTTTCAACTAGACCTGCAGCGCCACTGATTTTATCAA
GAGCTGCTTTCGCTTTAGCTGCGTCACCAACGCCGTCAGTGATTGCTGCGTCAGCTAGGA
TAGTAGTGATTTCACCAATACCAGTACTTGCGTCTACAGATAGTGTTTCAGCTGAAGATG
CACCAATTTGGAATGATACAGCGCCTGCACCGAAGCCGCCGCCTTTAAGTAGGTTTTGAC
CACCGAACTTAGTGTTGTCAACGATGTTGTTAAGTTCTTTAGTTAGCTCTTGGAATTCTT
TATCAAGAGAAGCGCGGTCAGTAGCACTGTTTGAACCGTTCAACGATTGTGTTGCTAGGT
CGTTCATGCGGTAAACGATGTTAGTCATTTCATCCATCGCGCCTTCCGCAGTTTGCATCA
TTGAGATGCCGTCTTGTGCGTTACGCATTGCTACGTTCATACCACGAGTTTGTGCTTCTA
GACGGTTAGCAATTTGCAGACCTGCAGCGTCGTCAGCTGCTGAGTTAACGCGGAAGCCTG
TGCTCAAACGCTCCATTGCGGTGTTTAAAAGACCATTTGTGTTGCTTAACGTGTTTTGAG
TAACAAGTGAAGCGTAGTTAGTATGCATAGATAAAGCCATCGTAAGTCTCCTTGGTTTTC
AATATCTTTTCAGGCCTCGGGAATTTCCCTGCTCACTAACAAGAGGCGGTTAATTGGTTT
TAATGATTAATTAGAAAGTTAAATATTTTTTCTAAATGGGTCATTTTGATGGTTTTTGGT
GACGCCCATTCCAGAAAGTGACTGATTTAGCTCCAGTAGACTGTTAAATCGTCATCACAT
CTACAAACTAAGTCCTTCGTGCATACAAACCAAATCAACCTTGCTGGACCAAGAATCTCA
AGATTACTGGGTATAAAAAAAGGGCGAACTCTAAATTTAGAATTCGCCCTTATTGTTCTA
CGGCATTCTTATTTTATTCGTCATCAAACGATTTAAAAGACAGTGACGTAGGAATATCGC
TGAAGTATCCGAAATAGTAACTCGCGCCTAATAAACGGTAACGGTTGAGCTCTTCTTGGC
TTGCGACACGCCCCGCTACCCATGGAAATTGATTGCGACGTAGGAAACGAGCGATAGGCA
AAAACGCATGTTGATCTTCTTTGTTTTCTATCGTCACGGATAACTTAATCATGTCTGGCT
CGAAATCCACAATATGCTCAAAATGAATTTGATTTGTCGCGATCTCGAACCAGAGTGCAA
AGGCGTTTTCTTTGAGCTGCTCAACCAAAGTACCAACGCGCTCGTGTAAGCAGAGCGCTT
TATCTGCTTGCAGAGATGGCACGACATGCTGAAATCCTGCATTGTGAAACTGAATCATTT
GCTCAAGAAAGTGCGCGCCAGGCTGCCAAAGCAGCGCATCAACATGAATTGGCACGACCA
CGTTGCTGATCAAATCGGGATGAAACGCTTCCAACTGAAATTGAGTTTGGCGAAGCGCGA
GATACAAGCTGTAAAGATCTAAGCAAAACAGCATTTGCTCAGAAAGCTCAAATTGATACA
CGCTCTGCTCACCACGCGACCCAAAACGTAATGTGAGGTGTTGGTATTCCACTTCTCCGG
TTTTCGTCTCACGAATTGCCTGACAAGCATGCTGAATGTCATTGTGTTTGAGTGCATCAA
AGACTAATTTATCGTCTTCCGTGACAATGTGTTCCTCGGCAAGGCAACACAAATAGTCGT
ACATCGCTTGGTTTGAGATGAGATTATCCAAGGTTACCTACCACGTTAATTTGTTTGTTT
TCTGGAATTTCATTGTAAGACAGGACTGCCAACCCTTGGGTAAAGGTGCGGGCGTAGCGC
GCCAACAATGGTCGCAGCTGAGGCATCACCAGTAAAATTGGTGGCAGACCTTGCTGCTTC
AGCTGTTGACGAATCAAGGGTAAGTTCTGCTGGAACTGTCCAAGAATGTTTGGCTCGATT
GGGAAGCTGTCTAGCATTACCGTGCCTGCTGCTTGCGCTTGTTGCAACGATGTCATTAAC
ATCTGTTCGAGCTCGTCAGACAAGGCGTATACGTTCAACTCGTTTTTCTGACCAGCAACT
AGGTTCACCAAGGTGCGTTTGAGTGCGCAACGTACGTCTGCAGCAAGCAGAATTGGGTCT
TTGGTGTTTTCCGATGATTCCAACATGGTATTGGCGACCGTGCGAATGTCTTTTAGTGGC
ACTTGATCAAGCAGAAGCTGACGATACACCTTAAGCTGTTGGGCAGGTGTTAATGCCGCC
GCTAAAGCTTCAGCCAGTTTTGGCGCTTGTGCTGTGAGGCGTTGAGTCATGGCTTCGACG
TCATCGTGCGTAAACAAATCTGCCAAATTGGTCTTCATAATCTTGCTGATATGGGTGGCG
ATTACCGTACCATCATCAACTACTTGATAGCCCATATTCAGTGCTTTGGCTTTCTCTTGA
TGCTCAATCCAAACGGCTGGCAGTTGGTAAGCGGGATCGCTTCCTAGAATACCATCGACT
TCGCCATAGGTTTCACCAACAGCAATTGCCATTAAGCGTTCTGGTTCGATAAAGCCTTGT
TCAATCACTTCACCATTTAGAGCGATGGTGTATTGATTTGGCTTTAAGCTTAAGTTGTCG
CGGATACGGACTTCAGGCAGTAAGAAACCCACTTGTTCAGAGAGGTTGCGACGCACACCA
CGAATACGCTGTGCCAAAGGTGCACCTTGTTCTCTGTTGACCAAATGCACTAAGCGGTAA
CCTAGGGCAAGAGACAAAGTGTGAACGTGTGGAATATCATCCCAAGTTAGCGTGGTCTCT
TCTTCTTGCATTGCATGAGAAAGCGCTTCTACTTGGTCAATTTGTGGGTCTTGAACGGGC
TTTTTACTTTGTCGCCATCCAGCAAATGCCAATACTGCAGCAAAGGTGAAAAATGCCAAG
TGAGGCATGCCCGGTACGATACCAATCACCACCATAATGCCAGCAACGGTGAACAAAGTT
GCTGGTGTTGCCAGTAACTGCTTATGCATGGTTTCTGACATGCCATTGTCGCTGTCGTTG
ATACGAGTAACGATAATGGCAGCGGCAGTAGCAAGTAATAGTGATGGGATTTGTGCAACG
AGACCGTCACCAATGGTCAGTAGGGCATAAGTCTTGAAGGCTTCGGAAGCAGGTAATCCG
TGCTCGAATACACCAATACTGATACCACCAATGATGTTGATGAATAGGATCAGTAAACCT
GCGACAGCATCACCACGAACGAACTTAGATGCACCATCCATTGAGCCGTGGAAATCGGCT
TCGTTCGCGACTTCTTTACGACGCAGACGTGCAGTCTCTTGGTCGATCAAACCAGCGTTG
AGGTCGGCATCGATCGCCATTTGTTTACCTGGTAAGGCATCCAAGGTAAAGCGAGCGGAT
ACTTCAGAAATACGCTCACCACCTTTGGTGATCACGACGAAGTTAATGATCATCAAGATG
ATGAACACCACCATACCAACGACATAGTTACCACCGATAACCACTTCACCGAAGGCTTGG
ATAACTTTACCTGCCGCATCTCCACCGTTGTGACCTTCAAGCAATACGATACGCGTTGAT
GCTACGTTCAGTGTTAAGCGTAATAACGTCGCGACCAACAAAATGGTTGGAAAAACTGAA
AAGTCGAGTGGTCGCTTTGCTGTAGTGCTGACCAGCAATACCAGAATCGCTAAAACGATG
TTGAAGGTAAACAGCGCATCCAACAGTAATGGTGGTAGAGGCAAAATTACCATTGCCAAA
ACCATCAGCAAGACAATTGGAATTCCCATATAGCCTTTGGTGGAAGTTTGAAGTTGTTTT
AACCGGTTAAACATACTCTCGTGTCCTTGGGTAAACGCGGGTTAATCAGTGTTGCAAATG
CTTTGGAATTGAAAAGTGAGGCAAAGGTGTTGGTTCTTTTCCTTCCCCTTTACGAAAGGC
TTTCAATTGCAAAACGTAAGTTAGAATGTGAGCCACAGCGATATAGAGCTGGCTTGGGAT
GGCTTGCTCAATTGCGGTGGTGTGATAAATCGAACGAGTAAGAGGCGGTGAGTTGATGAT
CTCGACCTTGTTCTCGCGGGCAATACGTTGAATGTGCATTGCGGTCTCATCGACGCCTTT
TGCGACCACAAATGGCGCATCAGAAAGTGATGGCTCATATTTCAATGCGACGGCGTAGTG
AGTTGGGTTAGTGATCACTACGTCTGCAGTTGGCACCATTTTGTCGATTTTACGACGAGC
AAACTGTTGTTGAATTTGTCGAATACGTTGTTTGACTTCAGGGCGGCCTTCGTTGTTTTT
GAACTCTTCTTTGAGCTCTTGTTTGGTCATTCGTAGTTCCTTGAGGTGTTCCCAACGTTG
GTAAGGAATGTCAATAACTCCAAACAGTAATAGAGCAAACCCCATCAGCAGTAGACCTTC
GAACAAAATCGACATGATCAGAGAAAAACCTTGGCTCAACGGCAAGTTTTGCATACCAAG
TAGCGGCTGCAAATGGTTGTCCAAGTAGCCATACAGGATGCCGAAGATAACCAAAACCTT
GAAGGTCGATTTCAACAGCTCAACGACTGAGCGAGTCGAGAAAATGCGCTTAATACCTGA
GATAGGGTTGAGCTTGCTTAGCTTTGGCATCACGTTGGCTGGTCGAAACATCCAGCCACC
TAGCACCAGGCTACTGCCACAGGTCACAATGATGATCACCGTGAAAAGCGGTAACAGCAT
CTCAATAATGACAGCCAAACTTTGACCTAGGTGCTCAACCAACTGTTTTGGATTTTCTAA
GTCTGCTTTAGTCAAGGTCATGTTGTATCGGAATACGCCCGAGATGCTTTCCCAAATGCC
ATTCAGTTGAGAATAAAAGAACAGCGCCACCGCTAAAAATATCACAGCAGTCGTGAACTC
TTTTGCGCGAGGAATCTGCCCTTCCTGGCGGGCTTTTTTTACCTTCTGGGGGGAAGCTTT
CTCGGTTTTGTCTTGTGACGACTGATCGCTCATGAGCCCCCCAACATAAAGTTGTTCAGA
AAACGAATCGTGTCATGCACCAATGCGGTGTAGCGGCTTGGGACGCCGGACACTGAAATC
AAAACACTAAATAGACCTAATAACATGGTCATCGGGAAGCCGAGTGCATACACGTTAAGT
GACGGGGCTGCTCGGTTCATCACACCAAAGCTGATGTTTGCAAGCAGCATGGACACGATA
GCCGGTAGCGCTAAAGCAAGTGAAGAGGCAAACATCCACCCAAATATGTTGATAATGCCT
TGAAGAGATAGAGCGGTAATACCTGAGCCGACCGGCCAAACGACAAAGCTCTGAATAACA
ATGTCGATAACCAACAAATGTCCTTCAAGTGCAAGGAACAGCAAAGTAGAAAAAATCAGA
AAAATACGTCCAAGAATGGCGACCGAAAGTCCGTTCACTGGGTCATTCATCATCGCCATA
CCTAAACCCATCTGCAGAGAGATGACTTGACCAAGCATGGTAAAGACATTGAATAGCATA
TGCAGAATCAGCCCAAACATCACGCCCCAGATTGCTTGCTCGAAAGCAAGAAACAGAGAC
GTCATAGAGAAGAGTTCGACTTCTGGCATGGGTGGCATCAGTGGAGCGGTGATCACCACA
ATAGAAAGGGCGAGCAAGCTGCGCACCCAAACAGGAATAAGTGCATCTCCGAAAAATGGC
ATGGAGATAAACACCGCGCCAACACGGAAAAATGGCCACCAAAGTTGACCAAGAATCATG
GACAATTCCGCGAACGAGACCGTCATTAGCCGATCATCCCCGGAATGTTGTGGAATAGGT
AATCGAACAGCTCCATGATTTTTCGCAGCATCCAGTGACCTGCGAAAATCACCATAAGGA
GTGTGACTAATAGACGCGGTAAGAAACTCAGTGTCTGTTCGTTAATCTGTGTTGCGGCTT
GAAATACCGCAATACACAAACCAACAATCAAACCAGGTACAACAAGCACTGCCACCATCA
GGATGATAAGCCATACTGCGTCAGAGAATAGAGTGACGGTTAATTCTGGTGTCATGATGT
TCTCCCATCACCCAAAGCTGGCAGACAAGGTGCCAACCGTCATCGCCCAACCATCAACAA
GAACAAAAATGACCAGTTTAAAGGGTAGGGAGATGATCAGAGGTGACAACATCATCATAC
CCATTGCCATTAAGACACTAGCGACCACCAGATCGATGATCAAAAATGGAATAAACAACA
TGAAGCCAATTTGGAAAGCCGTTTTGAGTTCACTGATCACAAATGCTGGCAGTACAACAG
CGAAAGAAATGTCTTCAACATTTTGATCTATTGGCTCATTCGCAATACGTAACATCTGCT
CTAATGAGCTTTGGTGCGTCTGCGCTAACATAAAGCTTCTGACTGGCTTTTCAGCCACAG
AAAACGCCTGAACCAAAGTAATTTCACCGTTGTCATAGGGCTTAAACGCATTGTCGTAAA
TGTCAGTCCAAACGGGACGCATAATTAGAATCGTCAGCGTCAAAGCAATACCCACCAACA
CTCGGTTTGGTGGGCTTTGTTGCAAACCTAAAGCCTGACGCAAAATTGCCAATACGACGA
TAATACGCGTAAAGCTGGTTGCCATGAGGATAAACGCTGGCAAGAAGCTGAGTGCTGTCA
TGAGCAACAGAATCTGAAGCTTCACACTGTACTCTTGTTGTGTGTCGCCGTCGGAAACCG
ATAGGATCGTTAAGCCGTTGTCCGCCGCCATGGTTGGCAGTGCAAACAGTAATAAACCGA
ACACCACCATCGTCAGCAAAGATCGTCGACGCTGACAAACACTCAGAACATTCATTGCGC
AATCCATCCGAACTTATCGACCTACACCGCTAAGTGCGGAGTCGTGTACATCAATAAGGC
GAAGTCCATATTTATCGTTAACAACGACGACTTCTGCTTGCCCCATTAGCGACCCGTTAA
CTTTAACGTCTAGAGGCTCACCGTTGAGTTTATCAAGCTCAATGACGGTACCTTCACCAG
CTTTCATCAAGTCACCTAACGGTATCTCTTTGCTCGCGACTTCAAGTGTTACGGTCACTG
GAATGCTCTTGAAGAAACTCAAATCGCGCTCGGCAACAGGTTCAGCTTTAAAAGTTGGCT
CAGTTTCAAAATCTTCCAACTGAAAATCATCAAAATTTAATTCATCGGCGTCGAATGCTG
TGTTCTCTTGCGCTTCGCTCATCGCTGCGATTCCTTATCTGGGTTAAAAATCAAAACAAG
CTGACCGTCTTGCTCGGCAACACGACCAGTGAAAAGGGTTTGGGGACCAATGCTGATAGG
CACGGTATTTAGAAGCTCTATTGGCAAAATATCGTTAGGCTGTAGCCCCACAACGTCACT
GAGCGCCATGGTTTTTTTACTTAGCACGACGTTGAGACGAACGGGGGTGGATTCTAAAGA
ACGACAAAACGGCTGATACAGATCGGCATCGCTGTGCATTTCCAGCTGCTCAATAAGAGT
TTGAATCATCGCACTGTCTAGCTTGAGGTGAATGGTGCCCTGATAGTCTTCAAACGCGAT
GGAAAGTTCGGCGTGTAAGCCAATTCCACGTGGCGTTTCATACTCACAAAGTTGCCACAT
TTCTTGAGGAGCGAGCCAATTGGTGATGATTCGGCTAATCCGTTCTTGCAATCGTAAATC
ACTAGCGGTTAATGAGGTTGAACTGCGCTCTGTCGTTGCGCCGTAAAAACGGTCTGCTAA
CTTAATCAGAGTTTGCGAATCACCATGAACATACACCATGCCCTCATCTTGATGTTGGTA
AGTGGACGTTTGATCCTTATCCAACAGCGTTGGCGAGAACCGATGCAGCTCGACAGAAAC
TAAGCTCGCTTCGACTTTGTTTGAGCTGAGCCAATTTTGCAATTCATTTGTGAGGCTGGA
ACAGGATTCTGAAATCAAAATTTCGAGCTTTTCACGAATGATATGAATAGGTTTGCCTAA
TAATTCTACATCTAACAAATTGATGTCGGAAATAGGCTCGTTAACTTTGTTTTCCATCTA
TATTTTACCGTGCGTTAACAATCTAAACTGCTTCAACTTAATGGCGGCCAGTCTATACAT
AAAATTTAATGATCCTTTAGTGTCAACTTTGATTATTGTGACTTTAGTTCACATGTTGAT
TTGTAGGTAACTATATGCACTTTTAATGAAATTTAAAAAGAGTTAGGTTGTGGCTTATAA
AATAGTTAATAAAAAATATAACAAGCGGAAGCTAAGATGGTGTTAATTCAACTATTTAGG
GTTGAAAGATAATAAAACCATCTAACCTCATGCAATACAAACCATTTTTTGTTGGTCAAA
TTAAGTTTAAGTAAGAATGAACCCTGCTTTCGTGGGCGTTTGTTGACCAATTTTAATATT
TCAGAATAGGGTATTAATATGATTACCTATGCCAAATTTCCTAATTTGATGGCATATTTA
ATTAACCATTCTATGTCAGGGCTTTGTAAGATATACCTAGGCAGAAATGGCTTAATAATA
TTTTCAAGCTTATTTTCTATTGCACTATTAACCTTGTCTAATTCTTCAACTGCTGGAGAA
AAGATCACCATACCCATGGATCTTTCTAATTGGACATATAAAGGAAATAAGTTTGAGTGC
AACTTGATGCATTCAAATATTCCACAGGGGAAGTTTTATTTCCTAGCGGAACCAAATAGC
CAAATTTCGTTTATTGCAGATGTTCGAAATAACAACAATAAATGGAATAGCGCGGTGCTA
AGTAGTGAGAATGCTCCATGGTCTAATGAGCTTTATACGAAAGGTGGGGCGTTGGTTGAG
TATAAATTGGCGACGAATCGGTTTAAGTTTAGCCATGGTGCAGATGCATTACTGGAGCAA
GTTGCTTCAGGTCGTTGGGTTACATTGTCACTTGACGGAAGTAATCCTTCCGCTATTAGC
GCTGTAACATTACCAACTATCCGAATGCAGAGTGCATTGGAGTCCTTCAACCAGTGCCGC
GCTCGTTTGCCTAAGCTTTCGTTTTCCCAAGCACGCGATATCAATCTGCCATTTAATTTT
GGTCAAAAGCAATTAAGTGTTAAGCAATCAGACACATTGGCCGCCTTATACAGTTATGTG
TCTGTCGATGAGCGCGTCACTAAGATTTTGATCGATGGTTACACCGATAATGTAGGCTCT
CAGCTTGCAAATTTAAGCGTATCACGTCAACGAGCCCAGCAAGTCGCAGATGCCCTTGTT
GCGCTAGGTGCTGAGCGCAGCATGATTGAAATTCGTGCCCATGGTGCTCGCTACCCTATC
GCCAGTAATAACACGTCAGCCGGACAAGCCAAAAATCGCCGAGTCACATTAAGACTGGTT
CGAGACAATGAACGTGTGATTGCGAAAAATCGCCCAGAAGTAAAACAACCCCAACAAGAG
AAGGTAAAGGTTCAATGATGACGAAAACAGATATTTTGTTGGTTGAGCCAAATGAAAACC
TTGCTCAACCAGTGTTGGGTGTACTTGAGAATGCAGGATATTCGACAAAACACAGCCGCA
CTGGTCGTAGCGCACTTTTACAAGAGCGTGCTTGTATCACTCTGGTGAGTTCTAACTTGC
CTGATATGTGTGTGCGTGAGTTTGTGGCATGTCATCAGAAGCAGCGCAATGCTGGTGTCG
TGATCGCTATTGTCGATCAAGAACAGGGCATCTTAGCTGCGGAAACAATGAAGTCAGGCG
CGACAGACTACCTACTTCGTCCGTTCGAAACCAACCAATTACTGAATTTACTTAAGCGCG
TAGAAGCTTTAGGTAAGCCATTGGCAAACATCGTGGCGGAATCATGGCGTAGCAAACAGG
TGCTTCAATTAGCTCATCGCGCAGCGTGCACTAATGCAAGCGTCCTTATTACTGGTGAAT
CGGGTACGGGTAAAGAAGTGCTTGCTCGCTATGTGCATGAGCAATCTCCAAGAGCGGATG
GACCTTTTGTTGCGGTCAACTGCGCGGCTATTCCAGAATCTATGTTGGAAGCGGTGTTGT
TTGGTCATGTAAAAGGCGCGTTCACCGGAGCAACAAACTCACAAAGCGGCAAATTCGAAG
AAGCCAATGGCGGCACCATTTTGTTGGATGAAATCGGTGAGATGTCGCCAGCAGTGCAAG
CGAAACTACTACGCGTACTTCAAGAGCGTGAGGTGGAAAGAGTTGGCAGTCACAAAGCAA
TTCAACTGGATATCCGAGTGATCGCGGCGACCAACAAAGACTTGCGTGAAGAAGTGCAAA
AAGCCACGTTCCGTGAAGACCTTTACTATCGTTTGGATGTGCTGCCATTGCATTGGCCGC
CGCTGCGTGAGCGCAAAGAAGACATCTTACCGATCAGCCAATTTTTTATCGAAAAATACC
AAGATGGCAGTCGTTGTCATCTGTCCCAAGATGCGATTTCGGCACTGAGCCAATATCACT
GGCCAGGCAATATTCGTGAACTCGAAAACGTTATTCAACGCGCTTTAGTCATGCGTCACG
GTGATTACATTACCGCCCATGACTTGATGTTGCCGATTGAATTGTTAACACCAGTCCAGT
CTGTTGAGCCTGTTTCAAGCTTTGGACATGTCGAAGCGAAGAAGCAAGCTGAGTTTCAAT
TTGTTCTAGATAAATTACGTCAGTTTGGTGGAAACCGAACCAAAACCGCAAACGCATTGG
GTGTCTCTACCCGTGCGTTACGTTACAAGCTCGCGGCAATGCGCGAGCACGGTATTGATC
TACAGTCGGCGCTTGGCTCGGCTGCCTAAAAGGGGAAAACAAAGATGGCAAGTCAACCAA
CCAATGCGGTTTCAGCAGAGCAGCTAATGCTGTCAAAAATGGAGGTGATGCGAACACAAG
CTCAACCTCCGGAATTTGTGGTAAGTGCAAACCCACTTGATCAGAAAACCTTGAATACTC
CAATTTCTTTTTCACAAGCGATGACGAACGTGCTCGATACGGTCAATCAACATCAGTCAG
TCGCAAGCCAGAAAATGACGGCTGTAGAAACTGGGGCAAGTGATGATTTGGTCGGGGCAA
TGATTGCAAGCCAAAAGGCGAGTCTCTCATTCAATGCTTTGATGCAAGTGCGCAACAAAG
TCGTGATGTCATTTGAAGATATTATGAAGATGCCGGTGTAATACATGTCAGAACTATCCA
CTCAAGTCGCCGGTACTTCTGCAATGCATACTGGCACCACTCAGTCATTCTCTTCAAGCA
ATGGAATGGATGACGTTACAAACAAAATCAAGCAATTGTGGTCAAGCAGCCAACGCAACC
TGGTGTTGTCTGCTGTATTGGCTGCTATTGTTGCCGCGCTCATTGTGGTCGCGCTTTGGA
GTTCTTCTCAGAGCTTCCGTCCTCTATATAGCCAGCAAGAACGCTTTGATATTGGCGAGA
TTGTGTCGGTATTAGAAACGGAAGGCATCAGCTACCGTATGCAAGAGCAAAATGGACAAG
TGTTGGTTCCTGAAGGTGAGGTTGCACGTATCCGTATGCTTTTGGCTTCAAAGGGGGTAA
AAGCGAAGCTGCCAACGGGTCTTGATTCATTAAAAGAAGACAGTTCTCTTGGTACCAGTC
AGTTCATGGAAACTGCACGCTACCGTCATGGTTTAGAAGGTGAGTTAGTACGTACTATCA
TGTCTCTAAACTCAGTCGCAAACGCACGTGTGCACCTTGCTATTCCTCGTCAAACCCTGT
TTGTACGTCAAAATACGGAAAACCCGTCGGCTTCGGTCATGCTAGAGCTTAAACCGGGTG
AAGACCTTAAGCCTGAGCAAGTTGAAGCGATCATTAACTTGGTGGTTGGAAGTGTGACGG
CAATGAAGCCGGAGTTTGTCTCTGTCGTTGACCAATACGGTCGCCTATTGAGTGCAGACG
TTGCTTCTGCTGAAGCTGGCAAAGTGAACGCCAAATACCTTGAATATCAAAAAAACGTTG
AGAAACAGATCATTCAACGTGCCGCTGACATGCTGACCCCAATCGTGGGACCAAGTAACT
TCCGTGTTCAAGTCGCGGCAGATATGGATTTCAGCCAAGTTGAAGAAACTCAAGAAATTC
TGGACAACGCTCCAGTGGTCCGTAATGAGCATACGATTCAAAATAACTCAATTGACCAAA
TCGCTCTTGGTATCCCTGGTTCATTGAGCAACCAACCGCCAGTCACTGGTGAAACGCCAA
CAAATGACAGCCAGAACTCAAACGCGCGTTCGGAGATCAACCGTCAATACGCAGTGGGTA
GCAGTGTTCGTCGTACTCAATACCAACAAGGTCAGATAGACAAATTAAGTGTTTCGGTCT
TGCTGAACTCACAAGCGGCGCCGGATGGTGTGGCTTGGAGCGAAGCCGATAAAACGCAAA
TTTCGACCATGATCATGGACGCAGTTGGTATCTCAAACGCTCGTGGTGATAGCTTGAGCC
TTATGAGCTTCAACTTCACTCCAATCGAGATTGACGCGCCGCCAGCAATGCCTTGGTGGC
AAGACCCGACGGTACAGCAGCCTTTGCGTTACGTGATTGGCGGAATGTTGGGTTTGGCGA
TGATCTTCTTTGTTCTTCGTCCGCTTATCATGCATCTCACAGGTGCAGACAAACCTGCTC
CTGAGCTGGAGTTTGCTGAGCCGCAAATCGAACCGGATTACGACAACCTACAAACTCGTG
AAGAGCGTGAGCGTGAAGAAGTGCTTAATCGCAAACTATCAGAGAAAGGGATTGCCGTTT
CGTCTGGATTGGATGTTAACAGTGACATGTTACCGCCAGCAGGCTCTCCACTTGAGATTC
AATTGAAACACCTACAGCTTATTGCCAACGAAGAGCCAGAGCGTGTAGCCGAAATTCTGA
AACAATGGGTAAACATCAATGAACACAGCGCCGTTGACGTCAAAACAGACGCTTAGTTAT
GTAGAACAAACCGCCCTTGTGCTACTGGGGATGGGAGAGGACGCAGCTGCGAAAGTGCTG
CAAAACTTTACTCGTGATGAAACCCAGCGTGTGACTCGCGCAATGGCGAAGTTGAATGGC
ATCAAAAGTGATTCTGCTCGTGGTGTCATCCAAAACTTTTTTGAAGATTTCCGAGAGCAC
AGTGGCATTCGTGGCGCGTCAAAAGAATACTTGTCCAATACGCTACGTAAAGCGTTAGGT
AACGATTTGGCAAAGGGGTTGCTCAACAACCTGTATGGCGATGAAATTCGCAATAACATG
CAGCGTTTACAGTGGGTAGAGGCGGAAACGTTGGCACGATTTATCGTCAACGAGCACCCA
CAGATGCAGGCTATTTTCTTAGCTTATCTACCGGCGGACAGTTCTTCAGCCGTATTGAAG
CACCTGCCGCAGGATTACCATGATGAGATCTTGTTCCGTATTGCTCAGTTGCAAGATATC
GATCACCAAGTTGCGAACGATTTGCACGAGCTTGTAGAACGTTGCATTGACAAGGTTTCT
GCTAGCCAAACCACGCCTTTGTCTGGTGTGAAGCAAGCGGCAGACATCATTAACCGATTT
GAAGGTGACCGCGCGTCCTTGATGGAAATGCTCAAACTGCACGACGAGGATGTTGTGAAT
GAAATCGAAGAGAACATGTTCGACTTCATGGTGTTGGGTCGTCAGCGCGAAGAAACCATG
GACGCACTGGTTCAACAGATCCCATTGGAATTGTGGGCTGTGGCATTGAAAGGCTCCGAG
ATTACTATGCAGCAGGCAATCAAACGTTCTATGCCTCAACGTATGGTTAAAGCGCTAGAA
GACGATATGGAACTGCGCGGCGCCGTGGTATTGAGCCGAGTGCAGCGTGCACGTCAGGAC
ATTATGCAGCTAGTTCGTGAGCTCGATGAGTCGGGCGAAATTCAACTGCTACTTTACGAA
GAGCCAACGGTGGAGTAACGCAATGGCAGACAAAGCACCAAATACCATGCGTTTACCCCC
AAGTGGTTACCGTTTACATCGCTTTCCACCTTTGGCACAGCCAGTAAATATTGAAGATGA
CTTCGCGCTGGAAAATCAAGGTTGGCAAGATACTCAAGCTGATATTCAGCAACAGCTTGA
GGCTGGCTTTCAACAGGGTTTACAGCAAGGTCATGATGAAGGTTTACGCCAAGGCATTGA
GCAGGGTAAACAACAAGGCTTGCTTGATGGACAAAAAGAAGGCTTTCAAAAAGGGTTTAT
TTCTGGAGAGCAATCTGGAAAGCAAGGTTTTATGGAAGCGGCGAAACCAGTGAATGAGTT
GTTCCACGCTCTGTCTCGTTGGCAGAACGAAAAGGAACAGCAACAACGTCACATGATTTG
CGAGTTAGTACAAAAGGTGGCGCAGCAGGTTATTCGTGCTGAGCTGACCTTAATGCCACA
GCAAATCTTAGCCTTGGTTGATGAAACGCTATCGGCAATGCCGGGCAAAGCGGAGAGTGT
GATTGTGCATTTGAATCCGCAGGATTTAGAGCGTATTAATCAGATCAATGCAGATTTGCC
ATCAGCTTGGAAGTTGGTTGCAAATGCCGAGTTGCCTGTGGGCGGTTGTCAGCTTGTCAC
CGAAGATGCCGAAGCTGATGCGAGCTGCGATTCACGCTTGGAAGCTTGTATGGACAACGT
AAAGCAGCACCTGCTTGATGAAGTGTCGATTCCGCAGGTTGAAACCGAAAATGAATAGCA
CCTTAAGCCATGAAGTATTAAGTGAGCGTTTGAGCGATGCATTAGCGTCGCTCGATTCAA
TTCCCGTTGCGAGAGTGACAGGACGATTGATCAAAGTAAATGGTTTGATGCTTCAAGCCG
TTGGCTGTCGTTTCAAACTGGAACAACGTTGCCTAGTTGAAACCGCAGAAGGGGATATGA
TCGAAGCGCAAGTGGTTGGCTTTGATCATACCGTCGCCTACTTAATGCCTATTCGCCGTT
TAGGTGGTCTATTTGCTGGTGCCAAAGTCATTCCACTGGATGGAGACAGCACGGTACAGC
TTAGTTCGCAATGGTTAGGGCGAGTGGTCAACGGATTAGGTGAACCGTTCGATGACGGTG
CGCCACTTAAAGGGGGAGATCGTGTTTCACTTGAACCTAAACCGATCAACCCACTTAAAC
GTCGCCCGGTCGATACGCCTCTGGATGTTGGCGTTCGTGCTATCAATGGTTTATTGACCG
TGGGTAAAGGGCAGCGCATTGGCTTGATGGCTGGCAGTGGTGTCGGTAAAAGTGTATTGA
TGGGAATGATCACGCAAAACACAGAGGCAGATGTGATTGTCGTGGGTTTGATTGGCGAAC
GTGGTCGAGAAGTCCGCGAGTTTATTGAACGAAACCTAACACCAGAAGCTCGTCAGAAAG
CGGTGATTATCGCCGCACCCGCGGATGAATCGCCACTGATGCGATTGCGCGCCACATTAC
TTTGTCACCGAGTTGCTGAGTACTTTCGTGACCAAGGTAAAGACGTATTGTTGCTGATGG
ATTCTTTGACGCGTTATGCGATGGCGCAGCGAGAAATTGCCTTGTCTTTGGGTGAGCCGC
CAGCATCACGAGGTTATCCGCCTTCGGTATTCAGCGTTTTGCCTCAGCTTTTAGAACGAG
CGGGTAACAGCGAAAACCCGCATGGCAGTCTGACCGCAATCTATACCGTGCTTGCCGAAG
GTGATGACCAACAAGACCCTGTGGTTGATTCTGCTCGTGCAATTTTGGATGGGCACGTGG
TGTTGTCTCGTCAATTGGCTGAGCAAGGGCATTACCCAGCGATTGATATCAATGCTTCTA
TTAGCCGTTGTATGAACGCTTGTACTCACGAAGCGCACAGCACGATTGCTAATAACTTCC
GTCAGCTTTACTCCAACTATCTGCAAGTTAAAGAGTTATTACCACTGGGTGGCTATCAAC
CAGGGCAAGATCCTGAGTTGGATCAGTCGGTTTCTATGTATCCGCAATTGCGTGCTTATC
TACAGCAGTCTGCAAATGAAGCCGTAGACTACCCAACCAGTTTGACGGCGCTGGCGCAGA
TGTTCCAGAGTGAGACGCAATAAGGTTACAGCATGGAGTCCAAACTAAAAGCTGTTGGTA
AGCTGCAGCAAATGGAAGAAAAGCAGCGTGATAGAGTGGGGCAGCAGCTCGATGTGATGC
GGCAGCGTCACTCTCATCTTGCGATGCAGCTAGAGCAGCTTTCTGAACTCAAAAACCATG
CGGGTCAATCCGCCCTTGCAACACCTGTGCTTAATAGCGCGACGCTGATGAACTTAAATC
GCGTTGATCACATGCTACAAAAAATGCTTCACCACCACGAACATGAACAAGCCGTGATGC
AAGCAGAATGCGCTTCGGTACAAAAACACCTTGAATACAAACATGCCCGAGTGCAGGGGC
TAGAGAAAGTGTTGGAACGTTGGCGCAGTAAACAAAATTATGAGAAAGCCAAGAAAGAGC
AGAAATTGATTGAAGACATCATCAATTCCCGCCTAAAACGCAAACCGCTATAAAGTTGCG
AACTCTGGCGTTGGTAACTGTTCTTTCTTGTCTTGGTGGTCAAAGAGGTTCGCTAGGTAA
CGACTCAGCGGCATAGGCTTTGCGACGCCATAACCTTGTGCAAAGTTGATCCCCAAACTG
CGTAATATCTCGCTATGTTCTGCGGTTTCTACGAACTCTGCGACGGTTTCTAAGTGCATT
TCTTTCGCAACCGTCGCAATGGAACTGACGATCAATCGGTCGGTTTCACTCTTAGTGATT
TCACGTACAAATGCCCCTTCAATCTTCAGAATATCTAATGGCAGGCGGCGCAAATACGCA
AAGCTAGCGTAACCAGTACCGAAATCATCAATTGCGACTTTACAGCCGAGTTTGCGTAAC
AAGCTTAAGGTTTCAATCGCTTGTTGTTCATTGATGAGTGCTGAAGATTCGGTAATCTCA
AAGCAAATCTTTTCCAACGGTACATTAAAGCTTTTGGCACTCTCTATAATGCGAGAGGCT
AGGTTTTCTGCACTTAGGGTTTTCGCGGTAAGATTGATCGCGCAATGCCCAATGTCATTC
CAGTTTTTTACCTTGTCCCCAAGCATTCGAAACGTGTTGATTATCACCCAGTGATCAAGT
TTTATCTCTAATCCGAATTGGTTGATCAGAGGAAAAAATGCCGCAGGTGAGAGCACTTTT
CCGTTTTGTTCTTTTAGGCGTAACAACACTTCAAAACTGTGCTTAGTTTCTTCGACACCT
GAGAGCTTCATATATGGTTGGCAGAACAGTTCAAACTGCTCGCGCTTAAACACCTGTTGG
ATATGGTTGAGTTTATCGACGCGGTCCATTTCGAACGATTGTGCGTTAATCCAATGAATA
CTGCGATCGCTTTGAGGTGGTTGATCACACAAAATCGACACCACCTTTTCAATGTCTTGC
CCGTGATGAACGACGGTACAAAATATCGTTGGCGAAACAAGAGCAACAGAGGTGCCACGC
CAATAGAATTGAAAGCTCTCTAGATACTCCACGACTTCTCGCAACTCTTCCTCTGCGAGG
TCTGAGTAATGAGTAAAACTCAACAACCCTGTAGAGAAAGGTGGGCGGTAGCAGCGATTG
ATACTGTCGTTGCGAGAATAAAGAAACTCACTCAGTTGCATGATTAATTGCGATTTACCC
TCATGACCGAGGTCTGTGAGCATAGAAAGCGTTGGCGTTAGATCAAGATAGAGCAACAGG
GAATGGCGTTGACGACTGATGTCTTCTTTTAACTGGGCGATGTTGGACAAGCCTGAATAC
GGGTCAATCCGCTCTGAACGAATCTGTCTTTGTGTCATCTCGAACAGCTTCACTGAATAG
CCACCGAGTAAATACGCCAAGGTAGTGAGCACGGTAATGATGATCAGCAAACCATAGAAC
TGTTTGTCACCAATTAAGCCTGCGTTGTAGTGGCTGATACTGTCATTAATGATCAATAAA
ATGAACGGCGCGCCAACAAACAGTGGGCGAATGAGTCCGTGCTTAGCTAAACCAATCACG
ACAAGAAGTACGGCAAAGAAGCTCAGCGAGTTGAGCATGAAAGAAGATGAAGAAAGTACC
GCAGTAATAAAAATGGCAATACAGCTTACTAGCCATGTTATGTAGCCGCGACAGCGGGAG
TTTGAAACTCTTAAACGCTTGTCTAAGGCAAGATACGATTGTGTGTCGGTATCGGTGAGT
AAGCTCACCATGACGTACAAAATAGGTGTCACCAACAACTGAGTTAAGTAATTTCCTAGT
GTGGCATAGAACAAAAAGTCCGGACTTAGAAATTGACCATCAACAAAGGTGTTGACCAAC
ATCATCTTGATCGTATTAGCGAACGGAAATAAGCACCCAATGACGACAAAGAATAAAGTG
ATCCTTTGCTCTGCGGGTTGATAGAGGGCACGGTTGTTGAGGTAATGAAACAAGCTAGAA
AATGCGAAAGGCAACAATGGAACAGTGAAAGCGTAAAGCAACGCATGTTCGAGTGTTCTT
CCGGTCCAAAAATAATAAGCGAATAACCCGAGTATTACTGCAGGCAATGCGCGCCATTGA
TAACGAAGAAAACTCACTATCATGACGGAGCTGACGGCAGAAATTAGCTGAAAGGAATCT
TGCTCAATAACAAACATCTGCGACAGCGCAAAACCAGCAAACACGGACAATATGACGCCA
AGAGTCAAAAACAGCATCGCTGAAATACGGCGACTCGATGCAGCATTATTCATGGACTTG
ATCTGAAAGTAGTTGGGTAGCCGATAATAACAGGATTATCGGCTTAAGATGTACTGGAAA
ATGATAAGTTTTAGAGTTTTTATTCTAAAAATTGTAAGTAAGGTTTAAGGCACGTGCTAC
AAGGGCTGACGGCGTCTGACCCAAGCGAATAAACTGCCAAGAGTGACCAGTCCGAAACCA
AGTGAACCGCCACTGCTTTCACCACTGTTATTATTGCCAAAATCATTGCTGGTGGTGTCT
TCCGGATCGAACCCTGAATCCCCTTCGCTATGGTAATCCTCGCTCGCAGCCAGGGCGGCG
TTGTAGACCGTTTTTACTCCGGAACTGGTTTGCGCCTCGACCCAAGAAGTGTAATTGAGT
ACTTCTGTAAATACGCTAGGAATAGCGGGAGACTCGCAAACCGAAGATCCGTAGCTCACT
ATGCCGATCTGTTGATAATCCCCGTTGGTGTCTTGATAGGTCAAAGGACCACCAGAGTCT
CCTGCACATATCCCAGTGTAAGTTCGGTTAGGGAAGCCATTGGCGCACAAGCTTTCTTGT
GAGTTAAAGCCTGAAACAAGTGAGGCACACTGTAAATCTGTTAAGGGTTGGATTTCTGCC
CAGCGTAGATAGTTAGGGCCTGACGTATCGTTCGTTGAGGTTTGTCCAAGCCCAAAGATT
TGATATACCGTCTGCTCACTGTAGTCGCCAAAGTCCTGTGGTAGTGTGATGGATTGGACG
TTGTCGGTAATTGGACGCGTGAGCTCCAAGACAGCAATATCGTTAATCCAAAGGTCATCT
GGATCGTAGTTTGGATGAATGGTGATAGCTCGCACGTCTTTAAATTCCTCCACAAACACA
TCGTTCATGGTTGGGTTTTTTACCAACACGCGAAGATCGTTGATTGTCCATCCGCCAGTG
AAGACACTCGGTTCGACACAGTGTGCTGCGGTCATGATGTACCTGTCATTAACGATGGTA
CCACCGCAAATGTTGGCAAACTGACTGGAACCCGTACGGTGTAAAATGACGCGTGCAAAG
AAAGGGAGTTGGTTGGCTGTAGCTTGTTGTCCGCCAATAATAAAAGGTTTCACGTCAGGT
GAACTGACTTCACCCATCGTTTCGGCTGAGCTAGAAAGTGGGGCAATGAGAACAACGCCA
CTCATAAAGAAATGATACAACCTCATAAAGCCATCCTTGGATTTCAAAAGCACTCTTTTT
ACTTTATACCAATTCCGGCATTAATCTATTCACTCGTGATGCAAATAAATCCACGTTATA
CCCAAGTAACGTCGAGATGCTAGGTTCAGCGAGAATGACTTGGTTTGTAGACGCGGCGGC
GATTTAAAGATCTAGTCATTCTAAATCAACAATCGGCAACAAAGTATACAAGCCAAGGTC
CTTATATTTGCAAAGAGTGCCCTTTGGGAGCGTGTCTTTGACTCGCTTTTTTAGTCAAAC
AAATGGCTGCGTCAAACAACTTGGAAAGAGCTAGCTATTACACTGCGTTGTTTTCCTTAC
TCTCGAATCAATGATAACGCTCTGAATCCTGCACCTTGAAGTCACTTGGGTATAAAGTCG
ATTATCTCAATTTAATATTCAATCGATTGCATCTTTGTGCTGGCGAAACTTTAGGTTCAA
TACAAATCGTGTGATCGCTGCTCTAGCACACGGGCATGTTGGCGTATCAGCTAAACTCTT
GTCTTAGCCAAGACCTCAGTAAATGAAAGGCTTCCTGTTTGAGTTTGTGTGGTGGGCAAA
CAAAGTAAAACTGCTGGTATGGGTTGACCACAGGCTCGCCCAATTCCACCAATTGCCCGT
ATTTGATGTCATCTTTGACAAATAGACGATGGGTTACCAATAACCCCAAACGTCTTGTCG
TTGCTTGCACCGCTTGAATGGACATATTGAAGGTCATTGGCTTTTTATTGGTAGGTCGCA
GTAATCCTGTCTCTTCTTCCCAAACTTGCCAGTCATGCTTTCGGCGATCGTTAGTGACTT
CAATGATGGGGTAAGTTGATAGCAGTTGCTGAATGTCTCGGTTATCAGGCTGCTCTAATA
ATTCGGGACTGCACACCAACACTAACTCATCCTCACTCAGTTTTTCACAATAGTAATCTT
GCCACTCTTGAGGACTGCCATGCACGACCGCAGCGTCAATCCCCTCTTGCTCTAAGCTAA
ACAATCCCACCAAATTAGACAGACGAACATCCAACTGAGGGGCGTAATCTTGCAAGCTCG
ACATGCGAGGGATCCACCAATGCAAAGCAAGTGAGTTAACCATATTGAGCGTAATACGCT
TGGAGTTTTGATCGTGAATCAAGGCTTCAGTGGCATCGACGATTTGCTCCAACGCAGGCG
CCACTTTGCGATAATACTTTTTACCATCATTGTTGAGTCTGACTTGGCGACCAATGCGAT
CAAACAAAGGTTTATTGACCTGACCTTCTAACGATTTGATGGCTTGGCTCACCGCAGAGT
GGCTCACAGAGAGTAGGTGGGCGGCTTCTGTCATGCTGCCTGTCTCCGCTACAGCGACAA
ATGCGTAGATGGATTTTAGTGGGACTAATTTGCGCATACTGCTTCGGCTCTCTCTATGAA
CTGGATTTAATTTAACTTGTAAGTTTTACTTACATTGGCGTTTAAAAATACTCGCTATTT
ATCACTAACGCCTTTTCCTAAAATACTCCGTGAATTAAGGAGTATCCAATGAAAGAAGAA
AATAAACCCGTCATCTTTATGTTGATGTCGACATTAAGCTTATCTGTTACAGGGCTGTTA
GCAAAGCAGCTCAGTGATGATTTATCCGTGACCATGTTCAGTTTTTTACGCTTCTTTACT
CCAGCTCTCATTTTATTGGTCATGCTGCGCTTTAAGAATCTGACTTTGCCTACTGCAGGT
ACTATTAAACCAATTGTTCTGCGTGCTCTTTTCATCGCAATGTGTCAGTTGTGTTTCATT
GCTTCTTTGCAAACGCTCACCTTGGTTGAAGGGGTTGTACTGTTCGCAACTGGACCGCTG
TTTATGCCCATCGTCGAGAAGCTGTTTATGCGTGGTCAGATTCGAATGTCGACTATCGTA
GCGCTTGTTATGGCGTTTTCAGGTGTGATTTTATTGGCAGGTGCAGATGGCGAGTTTACA
TGGCGTATCGATTTGCTCTTGGGATTAGCTGGTGGGCTGTTTAACTCGGGTTCTCAATTG
ACGCTCTACAAAGCAAGTAAGAGTGGTCTATCACCACTAGAAATCAATTTTTGGACCTTT
GGCACTGCGGCACTGCTTATCTTGCCACTCGTTTTCGTGAATGATGCGAGTATGTTGGTT
AATTCCCTATCGATAAGCACTTTTGAAACGCCCAATACTGCACTCGTATTTTTGATGTCG
TTACTCATTATTAATACGCAAGTATTCCGTTCCAAAGCGTATCAGCTTGCAAGCAGTGGT
TCGCAGCTTGCACCGCTGATATTCACCAATCTGTTGTTTACCGCAGTATGGCAATGGACC
TTCTTTGACGACCAAATGAGTCATAGCCAAGTTGCAGGAGTGAGTTTAATTGTGTTAGCG
ACGGTATTGAATACCTGTTGGGTTAGGTTCTCGGCACGCCGCGTACATGTACTGCGAAGG
ACTGAGTTATCATAATCACACTAAAAAACGGCAGCGAGAGTCTGCCGTTTTTATTTAATT
GTTTTATTTTCTATTAAATATGATGACTTGTTTACCTTCCTTGTAGGAAAACAGGTCATT
TTTCTATTTTAGTAAAACAAATAGATAAATCTATTTCTGTCATAGGCTTAGAGTTGAATA
ATAAGATTTGCAAGAATTTAGGGATCGTACACTTTCTATTTGTACTGTAGGAAAGGTCTG
AACTGAAACTAAGATTGTTTTTTCTATAACCAAATGCTGATAGCTTTTCATTATAGGTTT
GGTTAGGAATCGATAGTAATAAACTATAAATGTAACGAGTTAGCATCACTAATCCAATAT
TTTAATTAATGCTAATTGGTAATCTTTTAAAACTGGAAAATTAGACATGAGTTCAAAAAA
CAATGTATGAACTTGGTTAACAAAAATAACTAATGTTAATTCAGTTCATTTTCTGTTCAA
AAAAATAGGATTAAGGAAAATATTATGAAGCTCAATAAATTAGTTGCGATCTTAGGTTCA
TGTTTATTTACGTCTTCTGTTCTGGCGGCATCGGCGAATACCATTACTTTCCAAGGTGAG
GTGACAGATGAAACATGCACAGTTTCAGTAAACGGTGAAAATGCTTCCCCGGTTGTACTT
TTGGAAACTGTGCCGAAGTCAGAGCTAGCGAAAAGTGGTGACACGGCTGGTGCAACGGAG
TTTGAAGTTTCTATCTCTGGTTGTACCGGTAACGCGACAACGGGTGTGCCGAATATTTCG
ACAGTATTCGTCGGTAACCAAGTGACAGGTAATGGGAACCTTGGCAATACAGGCAGTGCG
ACAAACGTAGAGTTACAAATCTTAGACACTAGCGATTCTGCTATTGACTTAAGCGGTGGC
TACAAAGGAAGTAATGATCTTGCACTTGCCGCTGGCGAGAAAGCAAACAGTGCGACGTAC
AAAGCCCAGTACTACGCAACAGGTGCATCAACAGCAGGTACAGTAAATGCGTCACTACAG
TACGCAGTCTCTTACCAGTAAGTTGTAATTGGAGAGAGGCTCTGTCCTCTCTCCTCGTTG
TAAAGTGATGAGGTGATAATGTTTTTACGGTTTTGTGTTGTCTTTATCACGGTAATAATG
AGCTTCTTTGCGAATGCCAATATTGTCATGACGGGAAGCCGAGTTATATATCCAGAGGGT
GAACCGTTCGTTAACGTTTACCTAAAGAACAAAAGCAAAAATGTCTTTATGGTTCAATCT
TGGTTTGAGAACGAAGATGGGTCCAAAGCGACACAAAGTGATGTGCCATTTGTCGTGTTG
CCACCATTGGCGAAAATTGAGCCACAACGGGGTCAAACGCTAAGGATAATCAAAGGAGTA
GAAAAAGCACTTCCCCAAGATCAAGAGTCAGTTTTTTACTTTAACTTTTTACAAATTCCG
TCTAATGCTGCCATCGCTGAAGTGGCTGCAAGCAGCAATAAAATTGTGGTAACAGTAAAG
CACAAAGTGAAGTTGTTCTACAGACCAAAGCAAGTGGTTAATTACAATAGAAATTGGAAA
GAAGACTTTCAAGTTCAGCTCATAAATTATCAAGATGGAATCGCAAAGGTTAGGCTTAGT
AATAAGCAACCACTGTATGTATCTTTGTCTGCAAATATGTTCATAGAGCACCTGGACGAA
AAGTGGCTCTCAGAAGCTAAAATGATATCACCAAATTCATATCAAGATTTTACGTTCAAA
AATGTAAAAATTAAAAAAGGTGATAAAGCCGATTTGTTAATAACGACGATCAGTGACCAA
GGGGCATTAATACCTAAGCGTTATTCCATTCAGTTTTAAATATTAATTTAGCTTTGGTGA
GTAATATGTTGTTCGTCAAACGTTCATATTTTATTTTTTCGCTTATTGCTGCAATGCCTA
CTTTAGCGGAAGAGCTCGCTTTTGACCCTTCACTATTTCATGGCGATGTGGATATTCAAA
AGCACATGTTATCTGGCGATGCATTAAATGGCTACTCGTTTGATGATGGGCACTTAGTTG
ATTTGTATGTCAATGGCGAAATGGTTCTCCAAGGGAGTGTTGTTTCTTCTCGTTTGAATA
AGAGGACTGAGCGCAAAGAGCCTTGTTTTTCTGCCCAACAACTCAAATTGATCGGGCTTA
AGTTGGATGACAAAGCGAAAGCAAATCTCAGTTGTCAGCCTTTGTCTGACGTCGCGCCAA
TGGTGAAGTGGCAGTATGACGAATCAAGCTTTCAAATGAATTTGGACATCCCACAAGCGG
CGATGGAAAGTAAACCTCGTGGTTACATTGATCCAGAAAAATGGGATGAAGGTATGACGG
CTTTTTTTGTGCGCCATAACACGAACTATTACCACAATGAGTACAAACGCGCAGAAGACA
GCGATTACCTTTACAGCAACTTAAAAGTTGGGATGAATCTGGGCTTGTGGCAATTTCGTC
ACGATGGTTACTTTCGCTATTTGGACAATGATACAGAATATACCTCGTTGAATACGTACG
TTCAGCGTCCTATTTCTTCAATCCACAGTTCATTGTTGCTTGGTGAGTCGTACACCAATG
GCTCTATTTTTGGCAGCTTATCATACAGCGGTATCAAGTTATCAACGGATCAGCGCATGT
GGCCGCAAAGCCAGCTTGGGTATGCGCCGGAAGTTCGTGGTGTCGCTGCCACTTATGCTC
ATGTCGTGATTAAACAGCAAGGTAAAATTATTAAAGAAATCGACGTACCACCCGGTCCTT
TTGTTATCAGTGATTTGAACGATACCAAAAGTGATGGTGAGTTAGAGGTGATCATTCAAG
AAGCTGACGGTAGCGTAAGCTCATTCAACGTGCCTTACTCCTCGGTGCCTCTTTCTGTGC
GCCCTGGACAAATCATTTATAACACCGTTCTTGGTGATGTTAGAGGGTATGAAGAGGTCA
GCAATTGGTTTGCTGAAGGTTCTATCCAGCAAGGTGTAAACAACCGTCTTACGTTCAACT
ATGGTTTGCGCATGGGGAAAGATTATCAGGCGTATTTAGCTGGCGGTGTGGTTGCGACGC
CAATCGGTGCATTTGGTATAAATAGCACCTATTCATTTGCGCGTGTGTATGAAGAAAAAG
AGTACCAACGTGGGTGGCAAGTGGAGATGAACTATGGTCGTTCGTTTGATACCGGTACCA
ATTTTTCTCTGCTTGCTTATCGTTATTCTTCAGAAAACTACAAAGAGTTGGAAGACGTTC
TGGGCTTGAGAAAACAGCGAAAAAACAATAGCGATGAATATCAGTCTCAAACGCTCAATC
AAAGAAATCGTCTTACGTTGTCTTTGAGCCAATCATTGGAGAAATACGGCACGGTTAACG
TTAGTGGTTCTCTAGTGGATTATTACGATGGTGAAGAGAGTATCGATTACCAAGCTACCT
ACAATAATCATTGGAGAAATGTGTCTTACAACATCAGCGTGGGACGTCAGTTTTATCACG
AAGAGTTTGGCGTAGGTAATTATGAAAACACCGTAGCATTGAGTGTGTCACTTCCGTTCG
ACTTCTATGACCGTTGGTCGACATTTGGGTTTAACTATACCCATAGTAAATCGAGTGAAT
CAGCGACCGCCAATGTATCGGGGACGCTGGGTAAAGATGCACCTGTTTCTTATTCAGTCT
ACGGTGGGCGAGAAGGGAATAGCAATACTTATGGCGGCAGCTTGTACACCAGAACTCCTT
ACGGCGGCGTTTCGCTTTCTTCTGCAAATGGCGATGATTACAACCGTGTTTCGGCGGGTA
TTTCAGGAACGATGCTTGTGCACGATGGCGGTGTCACCCTAGGTCCTTATACCAATGATT
CGTTTGCTTTAATTGAAGCGAAAGGCGCGAAAGGTGCCAAGGTAATGAATGGACAAGGTG
CAAGAATCGATGACTCTGGCTACGCGTTATTGCCTTCGTTGATTCCTTATCGTTATACCG
ATGTGTCTTTGAAAAATAATGGGTTAAGTACTGGCGCGGAAATCAAAACCGGTAGTCGGA
AAGTCGTGCCGTATTCCGGTGCTGTTGTAAAAGTGAAGTTTGAAACGCTGAAAGGAAAAG
CGGTGTTGATCAATACCGTACTCGATAAAGGGGGGATTCCTCCAATGGGCGCAGATGCTT
TTGATCAGCAAGGGATAAAGATCGGCATGGTTGGGCAAGCTGGTCAGGTGTACGCCCGAT
TAAAAGAGACTAACAACGTAGTGATTTTACGTTGGGGTACTGGCAATGAATGCAGCATCA
ACTACACCCCGCCGAAATCGGACCGAGTACTTCTCTTAACCGAACAAACCTGCATGATGA
GGTAATTATGAAATATTCAATATGGACCCTTTGCCTATCTATCTTGTTTGTGAGTATGTC
TGCTTTTGCTACCTGCACAAAGCTGAACACGACGAACCAAGCTTACTTATCAACCGAGGC
AATCAACGCTGGTTACTATGTAAACAATAACTTTACTGGTGCGGCGGATGGATACTTTGG
AAGCTATGGTTTACCCGGGGTGATTAGCATCAACAGTGGCAGTCTTTTTCAGCCAGATGG
CAGCGTCATTGCGACTTCGACAGCTTCGTTCTTAGGCTCAGCAAACCGAACGCCTTATGG
CGATAAGCAGGTTTTGTTTCGATGCGACTTAGCTGATAAAAACGATCTTTGGGAGTATTA
CTCAACAAACGGAGACGACAACTATGCAGGACGAAATGAAGTTCCGGGCATTCCAGGAGC
CTATTATTCTGACTATCGTTATGCCGCCTTTCGTCTGACTAATCTTGCAACCGGTGAGTA
CTATTCCCGTTATTGGAAAGCGAGAAAGCTCAACCCTGATGATATGTTTCAAGACAGCAA
TTACATCTATGTACACTCAGGAGTGTTTAGTGATGTAGGTGTTGAAGTCATCAAAGTAAC
CAGCGGGACGGGTAACTACGGGTTGAACTACGGTCGCTTTTCACCGACTCGTAACGGTGT
GCATGGCTATATTGCATTTAAAGGCGGCGGTCGAAGTTCTGGTTTGACCGTTGGTTGTGA
CCATGGTGGCGGTTGTTACAGTGGATGGTATGGAGATTATCCCGGAGCGTGGGGATGGGC
GAATCAGCTTACGTTTATTCGTGGTGCGTTTTGTCAAGTTTCAGATTACACACCACACGT
ACTCTTCCCGACGATGACCGTCGATGCGCTAAATAATGGTGAATCATCAAGGTTGGCGTT
TAGCATCGGTTTACTGTGTGAACTTAATGCTGCGTCTGGCACCACATCTAACACAAGTAC
CAGTCTGACAGCGACACGTCCGATTGCGATCGGCTTATTGGTGAACTCTGCCAACGCAGC
CAGTAAAGCTGAGCAACTTGGGCTAAAAACATCTGCGGGCGGTTTAACGTATTTGTTAAG
CAATGAATACGGGAATCCTGGCGTAGCTCAGGGGGTCGGGATCAGAATATACGATAACTC
TGGGTCTCCAATGAACCTGTTGCCTAGTCGTACGACTGGAACGGGTAATGCTGGCGGATG
GTATGGCTTTAAAGAGGTCACGCAATTGGAATCATCCAATGCATCTTCTGAATCCTACCG
AGGTCACTTTACGGCTTCTCTAGAAAAACTCAGTGGTGAAACTGTTACAGCAGGAGCTGT
GTATGCCCAAGCGCAAATCATCGTCAGCTTTCAATAAGTTCACTTGGTTACTTTTCAGTA
TTGTTTTGGTTTTTTCGATGTCTTCTGTTCATGCAGCTGTCGATATAGATCGAACTCGTA
TTGTCATCAGTGCCCATGACTTAGAAAGTGACTTTACCCTAGCGAATTCTGGTGAGGATA
ACGTACTTCTTCAATTATGGACGGACAAAGGTGACCTCAAGGTTTCTCCATCGGCTGAGG
AGACACCATTATTCGTTATCCCTCCTATTTTTAAAATGGCGCGGGGAGAAGTGCGATCAG
TACGTTTGTTACTGAATCGAGCCGATTTAGATTTTGAAGATCGTGAAAACTTGCTTTGGT
TAAACATCTTTCAAGTGACGCAGGTATCCGAAGAAACAGTCACCGCAAATACTCAGCAAA
TCATGTTGCCGTTGAGGTTGCGCTTAAAAGTACTTGTTCGCCCAAAAGGCATCAAAGCCC
CAGGAAAACATGCGTTTTCACAACTGCGTTTTGTGCGCTCAGGAGAAAGTTTGAAGGTGG
TGAATCCGCTGCCTTGGTTTGCAAATTTTTTGTCGATAAAAGTGGGTGACGATACCTATG
AAAGAATCACTGTCGCACCTTTTTCGAGCGTCAGCTTACCGCTAGGTCAACGTCTAAATA
TACAACAAGTACATTTCGACATCATTGGAGATGACGGAAATATAACAAATTATAAAGGTA
CCTTAGTTCATTAGCATAAAGTGGTGAGATTTATGATTTACAACTTTGAAAGGGAGTTCG
CTGCTTGGTTAGAGGAAAAATCGATCTCTAGGAAAGAACTTATTGCAATATTACAACAAG
CCTATTATGAGGAGTTTAAAGGGTTAGACACCATCACTCTGAGCCGGTGGTTGAACGGTA
AAGTGATTCCTCCTTTGTATAAGCAATTCTATATCGCGCGATGTTTAGACATCGACTTAG
TTGAGATCATTCTTAATCTAGATGAGCACGGGCATAAAAATCCTGCACGGCATGCCTCGG
TGTTGTCTAATTTGGTAAAGGCGTTTGACTTCTCTCTGACGGCTCTTTCTTACTATAAAG
TACCCGAATTTGTTCGAAGTGAAATTCGTTCCCAAACCTATTACGAACACCTTGAGGTTT
TTAAAGATTTTTATAGCAATGTTTCTGCCATTGAAGGTTTTATTGGGGACTTGTACGCGA
TGAAAACGGATATTAAGTACAAGTGTATTTTATTGCAGAATAAACAAGACGATATTGTTG
GTCATTGGGCTGGTATATTGAACTTAGAGAAGCTGAACAATCTATCTTCGTTCATTAGTA
TCCCTGAAAATGAAGTAAAGCGAAGTTGTCTGGTTAAGTTAGGACACGCGATGAACTCTA
CTCATTTCTTTGAATTAGTGATTCAAGCGATTTGTTATTACTTGCTTTCTCTTTATAAGA
CAAAGGATTACGTCTATATCTTTATTGCCGGATATCCGATTCTTGAGTTTGCAAAGAAAG
TATTTAATGCAAAAGAGGTCAAGTATTACCCGCCTACAGACAGTAGCCAGAAGGTGGGTT
TGTATTTGGTTAAGTTCGATATCATTCGTTCCATTTCCAACCCTATTTTGATTCCAAAGA
TCAAAAAAAAATTGCAGTGTTTACAAGAGTGCGATTTTAAAGACTGCAACCTTTGTAACT
TGCGTCAGTTTTTCTCTGCCAAGTCAAAATCTTGTCCTGCTTAGCTTATAAGTTAACGGT
TAGCGTTTTGTATAAGAAGCCTTGTAGCCCCCAAACTGGGATATTGCTCTGGGTGATTTG
CATGCGCTCTAGTGGCGTTTCGACCCGTTCAATGATCAACTTTGCTCGGGTCTTTTCGCT
CAGTTCAAACACTCGGTCATAATAGTCTTGTTTAGTGGAGTGTTCGACCTTAATAAACTG
ATAAAGCCCACCTAGCACCTCTTGTTCTCTAAAATCGAAGTCTAAATCATAGTCATCTAC
TGCTAACAGGACATTTTGTTTCTTCAGAAAATCGAACCCCTTTTGAATTTCTGGGCATCG
TTGGCAGGTATTCCTTTCTGTGACTTCAATGACTAAATCCGCCTTTAATGTTTCGAGCGT
ATTCCTAAGAATGACAATGTCACACAATAAGTACTTGTCGCATAGGTTGCTTCTTTCAAG
GTTAATGAAAACGTATTTTCCAAAGAAGTCATTGGTGTGTTGATGGGTATAGTGCTCTAA
TCTAGAAATCAACGCACGGCTCATATGAGGGTACTGTATTTCCCGATTATAGAGGTCTTT
AATCTCTTGTTTTGGAAGATTCAAAGGATCGAGAAGAACCTCGTAACCAAGAACCCTGTT
CTTGACGTCGACGATTTCCTGCAGCTTGTAATGGATATCCGATGGGTAGATATTGTTGGT
TTTATTCAAGTAATCTTCGATCAAAAAGCACATTTTCCCGTTATTCCGTTTTTTTGAACA
TGATGGTGATGAACTCCATCTCTTCATCAGAGATAAGTGGTTTTTCATCGAGCAACGTTT
TTCTCTTAAATTCAATGACACCTTTTATTTCACGTATTTGCTCTGGTCTCATTTCATTAA
TGCGTTGTTTTATATAGTTAAACTCTCTTTGTTCTACGCCACTCATGTTGAATCCATTAC
TGATATACCGTTGCATTAGGGTGTCGTTTTTCGTGTATTCAATTTAATTGAAGAGTGAAG
CAGCATGTTGGCATTAGGCGTTGAAAAAATAGCAAGCTGCTAATGGACTCGATTTCGATA
AGCTCTGCACTATTGATCTCAGGCTTCGCAATTCTCCTTTGGTTGTTCGCGAATTGTTTG
ATTTTTAATCAGAATGATCTAGCGTCAAGAAAGGTGCAGGGAGAGAAAACATGCTGACTT
TAAACTATCACGTCGAGATTGCCGCGACACCTCAGCGCGTATGGAGCGTGCTGACCGATG
TCGAACTATACAAACGATGGGCACAAGCCTTTTCGCCTCAGTCTCAATTTGATGGCGCAT
GGGAAGAAGGTTGTGACATGACCTTTTTTGACCCAGACATGGGCGGAACGAGAGCGATAA
TTGACACAGTACAGCCGCTACAAAAACTGGAGTTTCATCATGTTGCCATTTTTAACCCAG
ATAATCGGCAGCAATTGGATGGAGACTTAGCGTCAAAGTGGATCGGATCGCGAGAGATCT
ATCAGATCGATACTTTGGAGGATCGCTTATTGCTGAGTATAACCATTCACACTCATAGTG
ATTTTGTGTCGATGTTCAACCACGGCTGGGAGAAGGCTCTGCCTTTGATCAAAACCATCA
GCGAAGAATAGGGTGAGGTTGCAAGCTAAGATTGGGCTGACGACAGGTGACTTGTGGGTA
TACAATAGCCGCCAATTTGCGCACCAAGAGAGTTGATGATGGAATTTAAGGTTGATACCC
ACACGCATACGTACGCCAGTGGTCACGCATACAGTACGTTGATTGAAAACGCGAAATCGG
CAAAAGAGAACGGGCTTGATATGTTCTGTACGACCGATCACGCTGAATCAATGCCGGGTG
CGCCTCATTACTGGTTTTTCTCTAACCAGAAAATTCTGCCTCGTTTTCTTGAGGGGGTTG
CGATCATTCGTGGCGTTGAATCTAACATCATGAACACTCAAGGTGATATCGACATTCCCG
ACAGCGTTGATCGAAATTTGGATTGGGTGATTGCCAGTTTTCATGAGCCAGTATTCCGCC
CTGCAGATAGTGCCACGCACACGGAAGCGTTGTTGAATATCATCAAAAATGGTCGTGTTG
ATGCGTTGGGTCACTTAGGTAACCCGAACTTTGACTTTGATTTTGAAGCTGTGCTGAAGT
GCGCTAAAGAGCACAATGTAGCGATTGAAATTAACAACACCACTCTGAAGGGCAATAGCC
GCGTCGGTAGTGTAGACCGCTGCCATGAGATTGCACAAATCGGCAAAGAATTGGGTGTAT
TTTTCACTACCGGCAGCGATGCACACTTCTGCCATGATGTGGGTAATCTTAGCTTAGTCG
GCGAGTTAATGGACAGAGTGGGTATCGACAGTAGCAAAGTTATTACTCACTCAGCACAAC
AATTCTTAGCCTTCTTAGAGTTGCGCGGTCGTAAGCCAATCGCAGAGTATGACGAGATTC
GCAACGCATAAACTTGATTACACTTTTGGTTATGCAAGTGTTAAGGGATTGCTTTACACT
GCTCGCATTAAAAAGCCGACTCAGAATTCGGCATTCAATGGAGAAGTGAAGATGTTACGT
CCTTTAATACTGGGGTGTGTGATTGCGTTAGGCTCAACTTATGCAATGGCAGAAGCCGTC
GATTTAAAACAAAACATGAAGCAGATGAAGATGGAATTCAAACAGGCGGCGGAAGCGTCT
GATGTTGAAACCATGAAATCTGCGATTGATAGCTTGCAAGCGATCGTCGAACAATCTAAG
CGTGGTAATTACCCACCAGAGAAGTTTGATATCTACCTAGAAGGCTTTAACAAGTTGACG
GTAACGCTAGATAAGATTGAAGCTGATCTTGATGCGGGCAAGCTACAAGAAGCGAAAGAT
CAATTACGTGAAATCGATAGTCTACGCGAAGAGTACCACGATAAGCGTAACCCAAGTATT
TGGAGCAAGCTGTTTAGCTAACCGTTTATCCAACTTGAAAAGATGACCATCAGCCTGCCA
CTTCGGCGGGCTTTTTTGTGCCTGTCAATCACAGTATTCAAGAAAACCTGTGAGGTAGCA
GCCACTTATGAATCCTCTTTTTGAGCTAGCACTCAGAATTGGTTACGCTATGTGAAATTT
GTTAAGTCACCGTTATGCGTAGATTAATTCCTTTTTACCGCTCCATGTTATTTGCTAGTG
CTCTAAGTTGGGTACTAGTAACACTGATGCCTGTTATCAATGCTCATGGTAACAGCATGG
GGGTGTGGGCGACGCTATGTACACTGAACGGTTTTGAGTTGGTGCAGATAGAAGAGGGCG
ACAACTCCGTCAGCCACAAAGGTAAGCCTTGTCCGTTCAGCCACTTCTCGACTTTTCATC
ACGATACACTTCCAACGACACCGATACTCTCAAGATTGAGCTTGGTCGTTTCTGACAGCT
ACACTTATTTGGCTCTAAGTGTGCGATTTGAAACGCCAGTTCCTCGTGCTCCCCCAATTT
CCTTTTTCTCATAACAAAAACAATTACAAGTAAATAAAGCCAACAACACTGCCATTCGAG
CAGTGGTACTCCCGAATCTAAGTCAAATGACGTCACATACCGATGAGTATGTTCAGGATG
CGTTTGACTGAATTTGGGTGTTCACAATGAAAAAAGGAAAATACACATGTTGAGAAACTC
GGCAAAGCCTCAACTCAAGGAAGCTTCACGCGAAAAGTCCATCTATTTTATGACGTGGCG
ATGGCACTTCTACGCAGGTTTATTCGTTATTCCATTTATGTTGATGCTCTCCCTTACGGG
GTTAGTGATGCTGTTTGATGATGAAATCGAACTGGCTCGATATGAGGCAACGTTGCACGT
TATACCGCAAGAGCAAACCGTTCCTGTCTCTAGACAGTTAGACGCGGTAAAGCAGGCGTA
TCCCGATTTTAATATCACCCAATTTGTGCCTGCAAAAACATCTGATATCGCCAACCGATT
CTCGATTCAAAATCAAGAAGGCAGCTCATTGATTGTTGCTGTGAACCCATACTCCGGAGA
AGTACAAGGGACGATTAACCGTGGTGATAGCATCTATGAACTGATGAATAACATCCATGG
CACTTTGCTTATTGGTGATTTGGGTGATCGGTTAATAGAAATCGCCGCCAGTTTAGGCAT
TTTACTGTTGGTGTCTGGTTTGTACCTGTGGTTACCAAGAGACAACGCAAGCCGTGCTGG
CTTTTTGAAAATTCGTTTTGGCAGTGGAACTCGTATTTTGATGCGAGATCTGCATGCGAA
TTTAGGCGGTGTGCTATCAATTGTTCTGTTGTTCTTTTTGATTTCAGGTCTGTCTTGGGC
TGGGATATGGGGCGCGAAAATGGTGCAAGCTTGGAATACCTTCCCAACCTATTACACATG
GGGTGAGAAACCAGAGTCGACACTGATACACAAAGACCTGAATCATGGTGCATCAGAAGA
GGTGCCATGGAACTTAGAGCTTGCTGCTGTGCCACAGTCGAAAGATAAACCAGCTCATGT
TCACGCCAACATGAAGGAAGAATCGGCTTATGCAGGCAGTCATGATGCACTATCTATTGA
TGATATCGTCCACAAGGCAGAAATGATGGGTTTTACTGGCTATAAGCTATTTTTGCCACG
CTCTGAGACAGGTGTTTACACCGTGGCTGCTAACTCAATGGGCGGTGATATTTCCGATCC
AAGACAAGATCGCACCAGTCACTTTGACCAATATTCCGGTCGCTTGTTGGTGGACGTCAC
ATGGCAAGATTACAGTTTGTTTGCCAAGTTCATGGCGGCAGGCGTGTCATTGCACCAAGG
CGATGTGAGTGTATTGAACAAAGTGCTCAACGTGGTGTTCTGTCTGGCGTTCATTTTAAT
CTCAATCACAGGGGTTGTGATGTGGTGGATTCGTCGACCAAGTCGCAGTGCTGCATTAGG
GGCGCCACCTAAATTTCAACAAGACGGCATTTGGAAGCTTGGTTTAGTAACGTTGGTAGT
ATTGTGTTTGGCGTTTCCGATGGGCGGTTTGGCAATTGTTACCGTTCTCGCACTGGATTG
GCTGTTGTTCAACCGCGTCGAGAAGCTGAAAACGGCGTTGAACTAGCAAGAGACGAGTAA
AATAGTAAAAGAGCCAGCGAATTGCTGGCTCTTTTTATTTCTGATAAATCTCCAGCGGCA
AGCCATCTGGATCTTGGAAGAAGGTAAATGCTTTGCCTGTGAACTCGTCAATGCGAATTG
GCTCAACTTCAACGTCATTCGATTCGAGGTAGGCTTTTACTTGATCAACATCATCAACCA
AAAACGCGAGATGTCTCAACCCTTGTGCTTCGGGAAAGCTTGGTCTATTCGGTGCGCCCG
GAAAGCTAAACAGCTCAACTTGGCTTCCATCAGGTAGAGCAAGGTCGAGCTTGTAAGAGT
CTCTAGCTTCACGATAATTTTCAGCAATGACTCTTAGCCCCAAGACTTGGGTGTAAAAGT
GTTTTGATGTTGGGTAATCGCTGCAAATGATGGCGACGTGGTGAATGGCATTAAACATGG
TTAGTCTCTTCAAACATGGTTAGCCTCTCCGGAGACTAAGTGCTCCTTAACGAAGTCAAT
AAACACGCGCAGGCGAGCAGGCATGTATTTGGTTTGTGCATACTGCATCGCGATAGCGCC
GTGGTAGTTACTTTTGATCATCCAATCAGACAGAACCTCTACCACTTCTCCTCGTTCTAA
CGCGTCTTTAATCACGAAGTCGTGGAAGATTCCAATTCCCAAGCCAGACTTAACCCCGTT
CAAGCGCATTTGAGAGTGGTTAACGGCGTAGCGTCCACTCACGGCAATAGAGTGGAAAGC
TTCTTCTTTAAAGAAAGACCAGATGTTGTCTTTGTCGTTTTCAGCAAGATAAATACAATC
GTGCTGCTCAAGTTCAGTCGGATGCTCTGGCATACCGTGTTTGGTAAGGTAATCTGGAGA
GGCACACAAAACAAGATTGGTCTTGCTGATCTCTTTGAGTACCAGATTCTCATCGGGTTT
GTCGGTGAGCTTAAATGCTACGTCGATACCTTGGCGAAAAAGATCAATCTCACCATCAGC
AGCACGTAGCTTGAGCTGAATGTTTGGGTAGCGATCTAGGAATGGCAACACAAATGGTTG
AAGCACCGAGTTAAGAAACGCTTCGGGTGCAGCCACTGTGAGTGCACCCGTGGGCTCGGT
ATGATCTTCCGCCGATAATTCAACCGCTTGCTGCGCCGCATTCACCATGGCGATGCTTTG
GTCGTAAACCTTTTGCCCGGCTTGAGTGATGATCAACTTGCGAGTCGTTCGCTCGAACAG
TTTCACTGAGAGGGCTTGTTCTAACCGTGTGATCAACTTACTTAAAGCCGATGGCGTCAC
GCCAAGCTGTTTGGCTGCAGCGGTAAAACTACCCTCGTTTACCACTAAGATAAACGAAGC
AAGATCAGGGAGTAGGGCAATGAGTTTTGGGTTAACCATATTTGTTCAGTTCTGCGCAGC
GGAATAACGGTATTGTCTGGTACGGTTTTGTTCGGTTCAAGTGTCACCGTCTCGCTTTAG
CGATATTTTGCTAAGAAGGCATTCAGGGCAGGCAAGCCAGATTCACCAATATGGTAGTGC
TGCCAACAGTGATAAATGGCTGTTTCATGGTCCGCAATCAACTCGATAGCTTCTCGCTCA
GCGATTGAATACTGCTGTGAAGCTTTCATTTCTTCATGCCACTCTCGATACTTGACCTCA
TAAGGTTCTACCCACTTCCGAAGAGTTGCCACCAACTCCAGCCATGGCAACTCTATCCAC
TTGGTTGCGTCTGCCAAGCCTTTATCAAGCATCTCTTGGTGTCGGCTTTCGATATCCATG
CCATTTGCTAGTAATACAGGCTTGAGCTTTTCTGCGGTGAGCTCTTCTACTTCAATCAAG
GTTTGCCACAGCGTTTGTTGTTCACCATGGGCGTAATGGTTCAAGTAGTGATTGAAAAAA
GTGATGCCGTAGATTTCGCCATAGTAAGCAGCCAGTACGTTATGAATCATGCTGAGAATC
GTGATTTAAACAGGGAATACCGCATTGTAGGAGGGGAGTACACGAAGTGTAAATAGCTGA
TTAAGAGTAAAAATCGCTGCTGAAAAAATCGAACAGAACTTGTGAGAATTTTATGAGAAT
TCGATGAAGTTGCTGATAGATTTGTTCGTCATTCTTAGAGGCAAGAACGCAAAACGTTCG
AAACGTAATGCTTAACCTACTCAAGTTACAAACAAAGAAGTAAAGCCGTAAACATGGGCT
TGAGTAGTTCAACCCTCATTAAAGGATGGAATCACAATGAAAAAACGTACCCAACTCGGA
CTCGTCATGACTTCAGTCGCTATGGCACTAGGCTCTGCATCAGTGAATGCAGCAGAACTG
GAAATCACCGTGACTAACGCGACAAAAGGCATTTACTTTACGCCACTGATTGTCGCAGCG
CATGGCTCTGATCTTAAGATGTTCAGAACCGGTGAAGCCGCTACCCCAGAGTTAGAAGCA
ATGGCGGAAGGTGGTGACATCTCGGGTCTTGCTAGTGTCATTGGTAATGCTGGTGGTGTT
GTGGTTGAGAACCCGGCTGGTGGTATTTTGAATCCGGGTGTCGCAACCACCTTTACCATG
AACAGTGGTGATCATGGATACTTGTCTCTTAGTGCGATGCTTCTGCCAACCAATGATGGT
TTCGTGGGGCTAGATAGCTGGAAAATCCCAACGGAAGCTGGCACATACCGAGCAACGCTA
AGAAGTTATGATGCAGGCACAGAAGCCAATGATGAACTTAAAGGTAGCATGCCAAATCCA
CCTTTCATTACCTTTGGTACAGGCGGCACCGGTGTTGAAGCGGCAGTGACTAATGACAAA
GTTCACGTGCATCCGGGTAACCTTGGTGATAGCGATCCAACTGGCGGCATCAGTGACCTA
GACAGCAGCAGCCATCGTTGGCTGAACCCAGTTGCAACCATCACAATTGTTGTGAAGTAA
GGGGGATGTATGAAATACAGAATCTTACTCGTAGCAGCTTCAGTCGGCTTACTCGCCGGT
TGTCCAAGCGATGATGATAATGATGTGGTGAAGTCATACCGTTACACGATTAACGTTGCA
AACTTGACCGCGAATCAACCAATGTCGCCACTTGCGATTTTGGCTCACAACGACAAATAC
AAATTGTTTGAAATTGGCAAAAGCGCTTCTGTTGAGCTTGAGCATCTTGCAGAAGGGGGC
AGCAATGCCGAGCTGTTAGCGCTAAAGGATTCCAATGACTATGTCTACCAAACGTTGTCA
GGTAATGGTTTAGTGCTTCCTGGTTCAAGTGATTCCGTAACCTTTACAGTTGACCCACAC
AAAGCGGGCTACGTTTCAGTCGCTTCCATGTTTGTGAACACCAACGATGCGTTTGTTGGG
GAAACGGGTCTATCGCTTAAATCATTGGCGGTGGGAGAAAGCTACGAAATGAGCATGAAC
GTTTGGGATTCCGGCACGGAATTGAACGATGAACTTGCAGCCACCATTCCGGGACCTGCA
GGCGGTGGTGAAGGCTTTAATGCTACTCGTAACGACACAAATGACGTAGTGGCGTTTCAC
GCTGGAGTGGTAAGTAAAGATGATGGTTTAGCCAATTCTGCGCTTTCTGCGAACCATCGC
TTCCTGAATCCTGGAGCGAAACTCACTATCACCCGAGTCGAGTAATACAGGCTCCGATGG
CGTCTCCTTTCCAAAGCGCTTGTAGCCGAGCGCTTTAACCCTCATGGCGTCATCGGAACC
TTTTTTGAAAGAAATTCCGATTTGTTCCGGTCATGTGCAAAGTGAGGATTCTCAGACGCA
GGGAAAGGACCATGGAACAGCAGGCAATCAATTTAGTCGCGAACATTTTGCTGGTAGAAG
ACGATGATGATTTGGCAGAACTGGTTCAAATGCATCTCAAGTTTCAAGGACACCAAGTGT
TGCGGGTAACGAATGTCGCCGAAGCCAAAGCGCAATACCAACAACAACCTTTTGATTTAC
TCATTCTTGACCGAGGTTTGCCAGATGGTGACGGCTTAGATATCTGCCATTATTTACGTC
AGCAACAAGATTGGAGCCCTGTGCTCATGCTGACTGCCAGAGATGGTGAGATGGATAAAG
TGGATGGTTTGGAGGCGGGTGTGGATGACTACATTACCAAGCCGTTTAGCGTATTAGAAT
TTCAAGCTCGAGTACGCAATGTATTGCGACGGGTAAGTCAAACCGTTGAAGTACAAGTTG
AAAGAAGTGAACTTGAAGATAGCATGGATTTTGGTCCATTAAGAATTATTCCAGAATTGC
ATCAGGTATCCCTAAATGACAAGGATGTCATTCTTACCGCGACAGAGTTTACCTTGCTGC
AATTCCTCGCGACACGCCCAGGTAGAGTCTACAGTAAAGATGAATTACTCGACCATGTGT
GGAATACCAGCCATTCCGGTTATCATCATACGGTGTGTAGCACCATCAATCGCCTACGTA
GCAAGTTGTCTTTGTCTGACTCTGATCATCATTTTATCCAGACGGTATGGGGCGTGGGGT
ACAAGTTTCAACCGCGACAGTAGCTTTACTACCCGAGTAATGACTGATTAAGGAGGCGCT
AGGATGAGCTTCAAATCTCGCTTAGTGGTGTTCACGAGCCTATGGTTTTGTTTAGCAGCA
GCCGTTATTGCATTAACGTACAATTGGCAAAAAGAGACCATTGAATTACGCACTAAACAG
AGTCTGCACAAAGAGCTGGCAAGCCACATGCGTGATGATAATCCGTTGATGATAGGTACG
GATTACAACCCGAAAGCGCTTAAATCCATCTTTCATACCCTTATGTTGATTGGTCCGGAT
TTCGAAATCTACTTTCTTGATAGCCAAGGCAACATCACTACCCATGCAGCACCAGAAGGT
GCAGAGATTATGGGTAAGGTAGATCTTAACCCAATTAAACGATTCTTGAATGACGAGCCA
TTCCCCATCTTAGGCGAAGATCCTCGTAATCGTGGCGAGCACAAAGTGTTTTCCGTAGCA
GCGATTGAGGAACTCGGCTCAACCGTGGGTTATCTCTATGTAGTCATTGGCAGTACCAGA
CATGATGCGATTGCCAACGCCCAAGTAGACACACCTTATATCGCGCTCGCTGGGTTAGTT
TTAGTGTCTATTTTAGGCTTTGCATTAGGTGCTTATGTGTTAGTGAAACGCAGTTTATTG
AACCCGATTGAGCGCGTGACCAATCAGCTTCAACAACAAGCAGAACATGATTTCCGCCTG
CAACCCGATTTTACGCGCCAAGTTCCGGAATTAGTACCGATAGCAAATTCCTATCAGATG
ATGGCGAAGCATATCCAGCAACAGTTTTTGCAGTTGGAGTATCAATCGTCTCATCGTCGT
CAAAGCTTATTGCAGCTTAGTCATGATTTAAAAACACCGTTATCGAGCGTTCTTGGCTAT
TTGGAAACGTGGCGTTTGCAGCATCCGGAATCCGACCCTTTGATTGACGTCGCTTTCAGA
AACTGTGAGAAGCTGTCTACGCAATTGCACTCTTTGTTGGACGTAGCTCGAAAAGAAGCG
CCCATGCCGAATTACGAGTATCGACCAGTGGATCTTGGAGCCTTGATGGCAGAGTGCGCC
GAGACGATGCAAAGCCAGTTTGCTCGAAAAGAAGTGCTGCTGAAAATAGACGTCGATAAC
GAAATTCAAACCGTGGGTGATAAAGGCCTTTTAGAGCGGTTGGTGCTTAACTTGCTTGAA
AATGCGCTGCGCCACAGTCCAATGCGTTCTGAAGTACATTGTCATGCTCATTTGAGTGAC
GATAAATCAAGAATTCATTTTGCCTTTATTAACCATATTGAAGAAGAAGCACAGGGAGGC
TCGCTAGGTATTGGGACCAAGATTGTACAGTCGATACTCATGTTGCATCACAGTTATCTA
GAGACCAGCAGCACACCATCTCAATATCAACAAAAGTTCACATTACGAGCCGTTTAATCT
ATCTATACCCAAGCCATTCTCGCTGAATGAAGTGTCTCGAGATTACTTGGGTATAGCTAC
CGCCACCTTCCTCTTGCTTACTTTCCCTTCCTGTTCATCGAACAAATCTACTGTTTAAAT
AGAATTTTTCGCTTAATAATTCGTCATGATTGTTATTTCAACAAACGAATGATAGCGCTG
ATGAATTAAATTTATTCTGTTACATATTTAACGTGCTAGAACTTAATATTAACCTTGCTA
TCTAATTTGCTTCGTAAATATTACAACTCACGCTTTTTTATGATTTTTACATTATAAAAT
TAATTTCTATTTATATTAGAGTTAGGTGTTTTAGTGAATATTGTAATATGCGTTTGGTTG
TTTATTTTTATCGTAAAGAACTGTTGCTTATATCATCAAATGAAATGAAAAAATGGAACT
AAAGTCACTTAATTGCCGCCGAAAAATCTAAACAGGGAATCTATTTGGTAATAATGTTTA
AGTAACAGTTAGTTACGGATTCATAATTAATAATATGGCTAAACTTCCGACAAGGATCGA
AAAGATGAGCGACAAGGAATCTATTAAGACTAATCGCAGCCGCCGCAATTTTTTAAAAGG
TGCAACTGGTGCAGTTGTGGCTGGCGTCAGTGCTTCGGCGTTTTCTGGTGCTGTTCAAGC
AAAGGAACAGAATATCGATTGGAGCAGACTAGGTAAAAGAAATGAAAGACGCCTCTGGCG
TAAAGTTCGAAAGCAGTTCGTTTTGGATAAGCGAACGACTTATATGAACATCGGTACTAC
GGGCTCAATGCCAAGACATGTTCTTGAAGGGTATGAGGATAACAACAAACTGGTTGCGAA
ATACCCGTGGGACATGAAGAATAAATTTGGTTCATGGCCTTATGTGTCTGAAATGGTGAC
GCAAGTTGCACCGGGCTTTGGTGCAAATGCGGATGAAATCATCTTGAGTCGTAACACTAC
TGATGGTCTATGCTCTATCATCAACGGTCTTCACTTCGAGCCGGGCGATGTGATCTTAAC
CACTCATCACGAACACGTTGCGGCGACGTCCCCTATGAACGTTGCCAAGCATCGATTTGG
TGTGGATGTCGTAGAGATTCAACTTCCTGTCTTCACTGGTACAGAAGATGTGACAGAAGA
AGACTATATTCAAGCGTTCAGCGATGCGATTCAAGCACATCAAAATGTTCGGTTAATCGT
GTTCTCTCATATCACCTACAAAACGGGTACAACACTTCCAGCGAAAGCCATTTGTTCGTT
GGCTAAGCAACATCGAATCCCGACCTTAGTTGACGGTGCGCACACTGTGGGTATGTTCGA
TCTTGATTTCCATGACATGGACTGTGATTTCTATGCAGGTTCTGGTCATAAATGGCAGTG
TGGTCCGGGCGCTACGGGTATCTTATATGTACGTGACAACGGTAAACGCTTAAATGAGTA
CTGGAGCGATCGTGAAAACCCATTGTGGTTGATTAACTCTTCTTTATCTCATGCAGATTA
CCTAGGTAAGCAGTTACAAATGCAGTACATTGGTAATGACAACTACCCGGCAAAACAAGC
ACTTGCTGACAGCTGTAAGATGTGGGATGAAATTGGTCGCGATCGAATTCAAGAACGCAT
CTTGGAGTTAAGTGAGTTATGTAAGGTGCTGCTTAGCGAAGCGTTACCTGAGGTGCAAAT
GTACTCGCCAAACGTTGAGGGCTTAACTAGCGGTCTGACTACGTTTAATCCGTTTTTTGA
TGTAACAGATGAAGAACGACTAACGCAGTTCCGTGATCGTCTTCGTGAAGATTATGGTTA
CATCATCCGTACAACAAGCTTCAAGTTGTACAAGGATGATTCGTACGAAACACATGCGTT
GCGCATTTCGACTCATTTATTCCATGATGAGAGAGATGTAGAAGGTCTGGTTGAAGCCAT
TGCGGATCTTTATTACTCGTTCTAATGTTGTTTATCGTCAAAGCGCCCATGTTTGGGCGC
TTTGTTAAAGAGAGGGATATTCACCATGTCAGTGAAATTAATCAAACGAACCATGACGGC
AATGGCTGTTGCTATGACGTCACTACTCTCTGCTTCAGTGTTTGCTGGTGATTTACAAGA
CATCAAAGACAGCGGCGTTTTGCGTCATATCGGTGTGCCATACGCGAACTTTGTTTCTTA
CATCGACCAAGGTGAAGTGCAGACTTTGACAGGGCTGGATGTGGATATTATTAAAGGGTT
TGCTCAGTCTCTTGGCGTCCGATATGAATACGTACCAGCGCAATGGAACAATGTGGTAGG
CAAACTGACAGGTCAACAAGTTGAGTACAAAGACGCCCAGCTTCAGGTTGGCAAAACGAT
GCCTATTGAAGGCGATCTGATTGCTAACGGAGTCACTATTCTTGATTGGCGAACTCATGT
CGTCGATTTTTCTGATGATTACTTCCCATCTGCGGTTTGGTTAGTCGCACGCACAGATTC
CACCCTTACTCCAATCAAACCGACAGGTTCCATTGAGAACGATATCTCGATGGTAAAATC
GCTTATCAAAGGTCGTGAAGTTCTCGCGATGGAGCACTCGTGTCTAGACCCGAACCTTTA
CAATCTGTATGACACGGGAGCAAAAGTTATTTTGCCTGATGGGCAGCGTCGATTGAATGA
GATGGTGCCAGCGATAATGAAGAATGATGCAGAAAGTACACTGCTTGATGTAGCAGATAC
ACTGATTGCATTGGAAAAGTGGCCAGGAGAAATCAAAGTAATTGGTCCTGTGTCCGAAAA
TCAAAAAATGGCGGTTGCCTTCCGTAAGGACTCCCCTGAATTAAAAGCCGCATTTAATCA
ATATTTGAAGTCAATTAAAAAAGATGGGACGTACCAGAAGTTGGTCGAGAAATACTACCC
GTCAATTTACTATTTTTATAATGACTACTTCTTAGAAGATAGTAAGAACGATATATGAGA
AAGTCTGTAAAAAAGATATCAAGCCAGAAGATCATCACCGTCAGTGCTATTTTGGTGTCG
CTCTATTTAGCGATGATTATTACTGTGACGAGTTTAGGTCAAAACAAATTAAAAGATTCT
CAGCATCGTGAACTTGACCTAAAGGTAAAAAGCTACGCGGGTACTCTCGATAATTTATTC
ACGATAGCCAGCGAAGATGTCGACCACTTATCAACTGATAAAACGGTGCAGACCTTCTTT
GCGAATCTTGCTTCAGGCATGTCGATGGAATATGGCCTAGGTGCTAGTTTGATCAACTTG
AAGCGTAAGCTGCAAGAGAAAGCCGACGCGAAAACTGTCAACAACCAGATCATCTACACC
AAGCTGACGTTAGTTGGTCTTGATGGTTCAACCATCGTCACTACGGGCGTTAAAACAGAT
CATCGTATTGATACGTCTCGATTGCTTAATGACCACGCTCATCCTGAGGAAGTCAGAGCG
ATACAAAATGATGGTAAGGTCCTCATTCAAGTCGTTAAGCAAGTGATGTTTTCTGGCAAG
CCTGTTGGCTTTTTGATTGCTGACATCAACAAAGAAGTGGTGATTTCCCAACTGACGAAT
CAAGAACATGAAGGCAGCTATAGCCGGATGGTGTTAAAGATCAACGATGTGGAAATGGAA
GTTTGGGATTCTATTAGTCGTAAGCTGGAACAAGAAAACATCACGGATCCAGAAGCCCTT
GCCAAAGAGCTAAAGCAAAAAATCTATTTTGAAGTACCCATTGAACATCATCACTTTAAG
TTGATGGCGTGGTTTGAATCACTCAGTGAGCGAGATATTTATACTTCACGCATGTTCATT
AATGGTTTAAGTGTACTTGCCATCATGATTGTGGTTGGGTTGCTTTATGCATTCACGCTA
AACAACACTCGTGTAGAGCTGAAAATAAAATTGGAAGAGGAGAAAAAGCGTAAAGACTTT
CTTTCTCAACAGAACCAGCGCCTGACCAGTGAAATCGAGCGCCGTAAATCGTCAGAGATG
GAGTTAGCTTATCAAGCGAAACATGACTCCTTGACCGGATTACCAAACCGAGTTTATGGC
TCCGAGCGTCTCGACTTAGAGCTTTCACGTGCAGAACGCATCGGTTCGAATGTGTTGGTG
ATGTTCATCGACCTTGATCATTTCAAGCAGATTAATGATTCCATGGGACATTTCGTTGGT
GATGAAGTCTTAAAACTCGCAGCGGAAAGATTGCACAACGCAGTTCGAAAAACAGACTTA
TTGGCTCGGATTGGCGGTGATGAGTTTTTGTTAGTGATTCCAGACTTGCACAATGCGGAC
AGCGCAAAACGATTTGCGACAACGGTTCTATCTGTGTTTAACGAGCCGTTTGTATGGCAA
AACCACGAGTTTTTCCTCTCGGCGAGTGTCGGAATGTCAGTCTTCCCGGAAGATGGTGAT
AACGCCGAGCAGTTGTTGGCGTGCGCGGATATGGCCATGTATCGAGTTAAGCAGGATGGA
CGTAACGCTTTCTGTTTTTACGATCACAACATGAACCAAGATTTGCAGCGCTTCTTAGAG
TTGGAAACTCGCTTGCGTAACGCCATTTCGCAAGACTTATTAGAGCTTTACTACCAACCT
ATTATTGATTTAGAAAGCGGAGCGATTGTCGGCGCTGAAGCTCTAATGCGTTGGAATGAC
GACAAGTTTGGGTTTGTGAACCCAGAAGAGTTTATTTCGATTGCAGAAAAGAACGGCTTG
ATTCATCAACTTGGTGATTTCGCTATTCGTCAAGCATGTCACCAAGCAGCGAAGTGGCAG
AAAGATTCACCCTTGTTTGTATCAGTAAATTTTTCTAGTGTGCAGTTCAGATACTGTGAT
CGCCTCTTTGAGCAAATCAAGCTTCACCTTGAGGAGTCGGGGCTGCCGCCAGAATTGTTT
GATGTTGAAGTTACTGAAAGTCTTTTATTCAACCACAGCAATGAACTGATGGGCATGTTA
GATAACTTACGTGCGATGGGTGCGAAGCTAACGATTGATGACTTTGGTACCGGTTACTCA
GCATTGAGTTACTTACAGAAATTCCCATTTGACCGACTTAAAATTGATCGTAGTTTCTTA
CAGAACATGTTTGAGAATGAATCGGATCGTGAGCTTGTGAACGTTATTATTGCAATGGCG
AAAGCGCTTAACCTTAAGATCGTCGCAGAAGGCATTGAAGAGCAGCGTCACGTTGATTAC
TTGAAAAACCTAAACTGTGAGTTCGGACAAGGTTTCCACTATAGCCGACCATTGCCAGCG
AAGGAGTTTGAAGCGCTTTTAACAACGCCAACTTGGCTATAACTCCTTTCAATACAACCT
CATAGAAAAGCATTAGTTGGATTCGTGCCTAGAATTCATTAATGCTTTTCCACCTTGAGG
GATAATCGTTTTTCCTTCCTTGAATTACACTACACTTAATTGAGAAGTAATTGCCTGTGA
CCCCCGTCACATAAAGGCTCAACCTAATTCTAATCGAGTGAAAACTCGACAAAATAAACA
GGAAGGAATTGCGAATGTCTTCTGCATTTTACCAACAGATTGAACAGCAAATTGAAGAAG
TGAAGGCGGAAGGTCTTTACAAAGCAGAGCGTATCATTACGTCTCAACAGCAAGCGGCTG
TTAAAATCTCTACTGGTGAAGAAGTACTAAACTTCTGTGCAAACAACTACCTTGGTCTTG
CTAACCACCCAGCGCTTATCGAAGCGGGCAAAGCAGGCATGGACGAGCACGGTTTTGGTA
TGGCTTCAGTACGTTTCATCTGTGGTACTCAAGACATCCACAAAGAGCTTGAGCAGAAGC
TTTCTAAGTTCCTAGGTAAAGAAGACACGATTCTTTACACATCATGTTTCGATGCAAACG
CGGGTCTATTTGAAACTATCCTGGGTAAAGAAGATGCGATCATCTCTGACGCTCTAAACC
ACGCGTCAATCATTGACGGTGTTCGTCTATGTAAAGCGATGCGTTTCCGCTACTCAAACA
ACAACATGGAAGAACTAGAGCAACAATTGATCGCTGCAAAAGAAGCGGGTGCTCGCCACA
TTCTTATCGTAACTGACGGTGTGTTCTCAATGGACGGCGTAGTGGCTAACCTTCCAGCTA
TCTGTGACCTAGCAGATAAGTACGGCGCATTAACTATGGTTGATGATTCTCACGCTGTTG
GCTTTATGGGTAAAACAGGTGCAGGTACGCACGAACACCATAACGTAGTGGACCGTATCG
ATATCATCACTGGTACGCTAGGTAAAGCAATGGGCGGCGCTTCAGGCGGTTACACATCTG
GTAAAGCTGAAGTGATTGACTGGTTACGTCAGCGCTCTCGCCCATACCTATTCTCTAACT
CCGTTGCACCAGCAATCGTAAACGCTTCTATCCGCGTTCTGGATCTACTAGAAGAGAGCG
GTGACCTACGTGAGCGTCTATGGGAAAACGCAGCACACTTCCGTGCTCGAATGGAAGACG
CAGGCTTCACTATGGGTGGTGCTGACCACGCGATCATTCCAATTATGTTAGGTGACGCAA
AAGTAGCAGCAGAATTTGCTGAGCGCGCACTAGAGAAAGGCATCTATGTAATTGGCTTCT
CATTCCCTGTAGTACCAAAAGGTCAAGCGCGTATCCGTACTCAAATGTCTGCAGCACACT
CTCGTGAGCAGCTAGACCGAGCAATCGATGCGTTTATCCAAGTTGGTAAAGATATGGGCA
TCATCTAAGTCTGAGAGACTAAAAGGCTACAAAGGCTTTCCCAACTCTTTTGAGTCGGCT
CATGGGTAAAGCCTTTACCTTTTCTTTAATGACGGTAGATGAAAGAATTTTTTGCCACGC
ATAGAGCGGGGCAATATTGGGTGAATATTATGAAAATCAAAGCACTATCAAAGCTAAAGC
CTGAAGAAGGCATCTGGATGACTGAGGTTGAAAAACCGGAAGTTGGCCACAACGACATTC
TGATCAAAATTAAGAAAACCGCTATCTGTGGCACTGACGTACACATTTACAACTGGGACG
AATGGTCGCAAAAGACAATTCCAGTTCCTATGGTTGTAGGTCACGAATACGTGGGTGAAG
TGGTTGCGATTGGTCAGGAAGTTCGTGGCTTTGAAATCGGCGACCGCGTTTCTGGTGAAG
GTCATATCACGTGTGGTCATTGTCGTAACTGTCGCGGTGGTCGTACTCACCTGTGTCGCA
ACACGATCGGTGTTGGTGTAAACCGTGAAGGCGCATTCGCAGAATATTTAGTGATCCCAG
CGTTTAACGCGTTCAAAATCCCAGAAGGCATCTCTGACGATTTAGCATCAATCTTTGACC
CGTTTGGTAATGCTGTACATACCGCGCTTTCTTTTGACCTCGTCGGTGAAGACGTGCTGA
TCACAGGTGCTGGTCCAATCGGCATCATGGCAGCTGCGGTAGCGAAACACGTTGGTGCTC
GCCATGTTGTTATCACAGACGTAAACGAATACCGCCTAGAGCTTGCTCGTAAGATGGGCG
TAACTCGCGCAGTAAACGTGGCTGAAGAGAAGCTAGAAGACGTAATGTCCGAGCTAGGCA
TGACAGAAGGCTTCGACGTAGGTCTAGAAATGTCTGGTAACCCATCAGCATTTAACTCCA
TGCTAACGACGATGAACCACGGTGGTCGCATTGCACTTCTAGGTATTCCACCATCAGACA
TGGGTATCGACTGGAACCAAGTTATCTTCAAAGGTTTGGTGATCAAAGGTATCTACGGTC
GTGAAATGTTCGAAACATGGTACAAGATGGCTTCATTAATCCAATCTGGTTTGGATCTAT
CACCAATCATCACGCACCACTACAAGATTGATGATTTCCAACAAGGCTTCGATGTAATGC
GTAGCGGTATGTCAGGTAAGGTTATTCTTGATTGGGAATAGAGTCGCGAGAAAGCAACCT
AAAATCTTCTTGATATAAAATTAATACAAACGCCTCAAGTTAACCTTGGGGCGTTTTTGT
TATAAACCCGTTACTCATTGAAGCGTAAGCGAGAAGACTATGATTAGGCAATTCTTCGTT
TACCTCATGTATAGGTTATAACGTGATGATAGACATGGCGTTATATTTATCTTTTTATGT
CGGTCAACATATTTAAATTAAGCGTTTCTTTAAGAAGGTACAGTTGCCTTTTGGGTATCT
AAGTATAATCGTTACATATATGGAAGTACGTGAAAGCCTTGATTTAAGGGAACTTTCAAT
AACTCATTCAATCTGTTTAGGGACGTCTATGGCAGTATTTAGCAAAGTGTTTGTTGTAAC
TCCAAATGTCAACGAGTTCGCACTGTTACAAGAGTCTTCATTGGCACTTTCTATTCAGGA
GACTGAAAGAAAACCGATTCAATTGTACGGCGAGCCTGTCAAAGCTAGTTGGAAGTGTGT
CGATGTCGAATGGTTAGAAGTTGAAAACGAAAAGGCATTACCAAAGCCGGATATTGCTGC
TTGGAAAGCGATATCATTAGCCATGCCTATCTCGATCGCGGATCAACTGGGGGTACTATG
TGAAGATGTTGAGTTTCTCCCATTGTGCTTGAATAAGCAGTCTTGGCGAGCTGTTAACAT
CTTGACTCAATTAGATGCTATCGACCATTCTGCAACTAAGTTCAATCTTCGCGATGGAAA
GCAGAGCCGGGTTAGACCCTTTAAGAAACTTGTTTTGAAGAAGAAAGCTGTTAATGGCGC
TGGTTTGTTTCGAGTTCAAGGGGCAGGGTTGCGAATGTTCTGTACAGATAAGAAAGGTGG
TTTGTACGAGCGAGTTCACGAGTTGGGTTTGACGGGACTGAGCTTTAAAGAGATACAGTT
ATCTCCCTAAAACACCGTTTGCAATACGTCTGGAGCTCGTCATTCATGTATCTATCGATG
CCCGCAGACGTTTTGGGGGTAAAACTACTATTCAGTAAGTTACAAACTATCGTGAAATCA
GACGGAAAAATATTGAGTAGATTTGCGGTTTTTTCAATGAAGGGGTATCAACGTTCATTC
TAAATCTAAGTCAAATTTATGTTTAAGAAGCATATACAGGTATTGCTGAGAATAGCAAAA
ATGGGTGATTGAAAATGTTAATAGTTACGCTAGTTGTATTCTTCTCTCTGGCTACGATCC
ATTTTTCTCATGTCTTTTTCTCAATTTGCTTGAGTTCTTTTAATCAGTTTACAAATTATC
CTATGTGGTTAAGACCTCTTTCCCTCTGTGTCATGGCTGCCTGCGCACAGTACTATATTC
TGTCACTAATTTTGGGCACCAACCTACCAGCAGTTTCTGGTTTTGTACTAGTGGTAACCA
ATGCTCTATTTTTTATTGGTTTTTTCTCTGCTTTAAAAGCTAAAAGGGAAACGGAAGAAT
AGTCAGTTGCCATAAATTGTGTCACTTAGCTTTAATCTTTGTTCAGACCCCGTTCCCCAT
AATTGTGTTGATGATATCTTCCTTTTTATTGAGCAAAAGGTTCGACAACGCATTCCTGGC
AAGTATTTAGATGCAAAAGGCAGGGAACATTCGATGAATGATTTGACACGTCAGGGGGCG
CTTGGTTTGCATGGTGAGCGGTATTATGTGAATAAGGAGCTTACCGTGGTTTCAAATAAG
GCTAACACTGAGAATAGTTGCAGTTATCTCAGTACGATAATGTCATGAATCGCAAAGGAT
CAATCTACTACTTATCACCAAAGCTTCCCGTGATAGTTTCGTCTCTCTAAAGTTTGTTTT
GGGAAAACAGAGGAAAGCCTCTTTAAGGTCTTTAGCATGCAGAAGCGGAATAGATACCAC
TGGCTCAGGGTGGTTATTGGAGGCGTGTTTGGCGCTATCGTCGTTGTTGTCCTCTTCCAC
TTATTTGGTTCTCTATTTGGACCGCTATACCAATCAGAAGATGAATCTGCTCGTAATTTT
GTTACTTTCCTCGCCTGTCTTTTTCTTGGAATTGTTAGCGGCGCGTTGTTTGCTTACAAA
TATACAGTGAAATAGAAGAGCATATTCGAACACCCCATTGAGTGAAAAAAGATTGGCATT
CACTAATGTCACCTCATCTGACGTAATAGAAAAAAGGAATGGTACCAATGCAATATGGAA
TTCAGCATCATGTTGAGATTGCAGCCAAAGCCGCAGGCGCGGTCATTTTCAATCAACACA
GAAAAGTTTTATTAGTTCAAGAACTTCACGGAACAAAAAAGGGGTTATGGCATATTCCTT
CTGGCAGTGTCGAAGTGAAGGAACTTCCTCAACAAGCTGCAGTTCGAGAAGTTTTCGAAG
AAACGGGCTTACAAGTTAGTTTAGATAATTACCTGAACACTTATGTAGGGTGTTTTGATG
ATGGTGATTTGGTGCTTCGTCACGTGTGGGTGACAGAGGTTGAAGACCAAAAAATCTCAC
CAATATTTAGCCATGAGATAGGTAAAGCACAGTTTTTCACTTTAGCTGAAGTAGAGGAAA
TGTATGTCCAGTCTAAATTGCGAATGCATCATACGCTTTTGATGGTGAACGATGCATTCA
CTTGGCGAGAAAGTTAAACGTAGTGGTTTCTGGTTATAAGTAAGATCCATGTGCAGGACT
GCCTTTGTTTTGCCGCTTTCCCTTTGAACATTCTAACATTATCATTGTCTTAGTTTTTAT
CTTTGACGTGAATGTATGGTGTATGGAATGAAACATTTGATGTTGGCAGCGCTCCTATCT
AGCACTTTCCCAGTGAGTGTGTTGGCTGATGACATGTTGGGTGTTCCCAATGTAGAACCA
GAAGATGAGGGCTGTTTGAGTGTTGTGTGTAAAAACACTATCGAGCCAGAAACGGTTGCT
AAAGCAGGTGAGTTTCCAGACCGTGAGGGTAATGAAACCCTATCCGCATTAGGGAGCGTA
CTCTTTGCAGCAGGAGAAATGGGGTTAGCCGAGAACTTACAAACAGAAGATCCAGAGCTG
AGCGCGACTAGGTAGTACAGGAATGGTTCTGTGACGGGATCGACTCTCTTCTAAATAGGT
TCTCACGCTTCCTTCCTTTAAACGAGTTATTTCTAATTGTAACCTATTGATGTATATCGC
TTTATAAATGAGAGTTATTGTGCATTACGAGTTGTGAGTCACAAAGCATGTAAATGATTA
AATTTAATTGATTTGTTTTTGTTATGTTTTTCCGGTTTTGTAAAAAGCTAGGTTAATTGT
ATGAAAAATAAACTCATTTTATGTTCTGCCCTTCTTTTAGGTTTATCTGGTTGTGCTTCT
GTTCCTAAAGTTGATTCTGCGATATCCAACCAAGCAAAAACGTTTGAAGCACCTAAAGAC
GGTAAAGCCGGTATTTATATCTATCGACAAGATACGATGGTTGGTGCTGCGTTGAAGAAA
TTCGTCTATGTAGATGGTGAATGTATTGGTGAGACCGCACCTGGAGTGTTTTTCTATCAC
GAAGTGAAAGGGAACGAGGAACATATCGTAAGCACTGAATCTGAGTTTTCAGAGAATCAC
CTGACGATTCTGACCGAAGAAGGTCGTAACTACTTCATTAATCAGTACATCAAGATGGGC
GTGTTCGTTGGTGGAGCGGGTGTCGAACTCGTTGACGAGGAAATGGGTAAAGCCGAAGTT
TTAAAAGTTGATATGGCGGTTAAAGGGAATTGCCCTTCCATTTAGCGTTCTCTATTTTAT
AGTAATACTAATATCTCAGTATCTTTGATACGCTCAATAAGTGATTCAAAAATAAAGACC
GAGCCTCGTGCTCGGTCTTTTCGTTTGTGAGATGTTTTCTCACTTTTGAATCCTAAGTAA
TATCTCAATTTCGCGACTAGAGTGATGGGTTCCAAAGTTAGCTCGCAATCATTGTTTTCA
GTCTGTTATGTATGTTTCCACAACGATTAGTATGAGTGTGCTTTCACAACACTCGAATGG
AAGAAAACAAGGAGAAAACATGAAAAAGTCACTAACAGCACTTGGTCTTGCTTTGGTATT
TGCGAGCTCCGCGAATGCGGCGAATTGGGGCTACGAGGGGGAGCATGGACCTGCTCATTG
GGGGGAGTTTGCTTCCGAATGCGCTAAAGGACAAAACCAAAGCCCAATTAATATTCAATC
GTCTACTGAAGCCAAACTAGATAAGCTTCAATTTGATTATCAAGGTAAAGCGATTTCACT
GCTAAACAACGGTCATACCTTACAGACGAGTTTAGAAGGGAAAAATACACTGACGATTGA
TGGCAAAGAGTTCGTATTAAAACAATTTCACTTCCACACGCCATCAGAAAACCATGTAGA
TGGAAAGGAATACCCTCTAGAAGCGCACTTTGTGCATGCTGATAAGGCGGGTCACCTAGC
CGTTGTCGCAGTGTTCTTCAAACTGGGTAATGAGAATCCAGATCTAGCTAAGTTACTGCA
AAACATCCCTAATAAAGATCATGATGTTGCTATTGAAGTCCCGTTTGATGCGGACGCGCT
TATCCCAAGTGATAAAGATTACTACCGTTTTAATGGTTCTCTAACGACTCCGCCTTGCTC
TGAAGGAGTTCGTTGGTTGGTAATCAAAGACACTAAAACGATCTCACCTGAGCAGGTGAA
AGAGTTTGCTAAAGCAATGGGACACAACAACCGTCCAATTCAGCCGCTTAATGCGCGTAT
GATCCTTGCTCAGCAGTAATCTGCGTTCACACAGAGAAAGATCCCACTAAAGCTAATGAA
TGGCAATCAACCTGTTTTTGCCATTCATTTTCTAACCCAAGCGTCGCATCATCCCTAACG
TAACCGTTTTGGCATCTGTTGCTAGAATGTTCTTATCATAAATAGTCGTGAAGAATGCCC
TCTAAATACTGCATAGCCAATGAGAACAGGATTTTATTTTTCATCGTCTTTAATGGCTTA
ATTTGTTAACGTACTGTAACTTAAAACCTCAATTAAGCTTGAGGTTGGCATTTGTAAGAG
TAAGAGGCAAAGCATGGAAATCAGTGTTGGTGAGGTAGCAAAGCGTTCTGGAGTAAAGGT
TTCAGCACTGCACTTTTATGAGCAGAAAGGACTCATATCAAGCTGGCGAAACCAAGGTAA
TCAAAGGCGGTATCATCGCAGTGTACTTCGTCGTATTGCGGTAATTAAAGCAGCTCAACA
AGTCGGACTATCCCTCGAAGAAATCAAACAGGCATTAGAAGAGTTGCCCAAGCATCAAGC
GCCAAACAAGCAACAGTGGGAAACCATGGCAAGTCATTGGCATGCGCAATTGGATCTAAA
AATTCAAAAGCTAAAAGCATTGCAAAATGACTTAGGCGGGTGCATTGGATGTGGCTGTTT
GTCGCTTGAAACGTGTGCGTTAAGAAACCCAGAAGACATATTAGGGAAAGAGCATTCGGG
GTCGAACTTAACGTTGGATGATTAGGGGCAACTAGCCCCTAGTGACGAGAATGTGGTTCT
ATTCTTTATCAAAACTATCGACGACGATAGCGCCCATTGAAGCTGGCATGGTTATGACTA
TTACGCGTTTTAGAGCGATAATTGGGTCGGTAAACATTGGCAATTTGTTGATGCAAAATA
GAACCAGAGCAACAACTACAGCGGCAATAAAATAAGCAATCACGACACGAAAAATAAATA
CCGTAATACGAGTCTTGATGTTGCTTTGAAATACACTTTGATAGGCGAAAAAACCTAAAA
AGAGTACTGAAAGGCTAAACAACATCAGTAAGTTAATAAAAGGCAGGCTTTCTCCTAGTC
GCCATGCCTCTTCCGAAAATGAAATTGGCACGGCTAAAGCAAAAGCACCAACGAGAACTT
GGCTGGCGTCTTCGAGATTGAAGTGGCTACTCATGCTTAGACTCTGTAGTGTTACTTGTG
AGAAGTTGCTCGAAGCGTTCATGCCCATGAAGCAGTTCCAGATCTTGCTCTTCAGCTAAC
AAGTCGCGAATTGATGGACTGGCATCTATTGCACGCTCCAAATCTTCAATCGCTTGTTCT
TCAATGCCGAGTCGAGAGTACGCACATGCACGTTGATAAAGCGCCGGTCCGTTAGTGTCA
TCGACTTCCAAAACGCGATTACATAAGCTCAGTGCCCAATGGTATTCTTTGATCTCCATT
GCGGCATCTGCTTTGTAAGTGAGTGCTTCCAAATCGCCCGGGCGAATCAGCAGAATCTCA
TCGTAGATATCGATACGTTGCTCTGGAGTTTGTGAGCTTTGTGCACGAAGCCATAAGTTA
TGGATTTCGTTGATTTTCTCGATTTCTTTGTTGTTCTCGCTGATGATGCGAGTTTTGCGT
TTTAAGTCGCGTTCTAATGCTAGGAACTTTTTCTCGTATTCCTGAGCGATTTTTTCTAGT
CGCTTGTCTGCCATTTCTTTGGTGTTGTGTTTAAATTCACGCAGTGACTGCCAACCGACA
AAGGCAATTAGCGATGCAACACCTGCGATGATATAGAAGAAGTAGGTGACGGTGACGTTA
GCGTAGTTCAATGATTTATCGGCTACGGTAAGTTCGCGGTCGGTGATCTCAACGACCATC
CGTCGTTCTAAATCCTGTTGTTCCTGACGTAGAGACTTTAATTCGTCGAGGATATAACGT
TCCATCAAAGGGCGATCTAAAAGGTCGGATTCTGAATACTTTTCTTCTGATGCTAGAGAT
GGAAAAGAGAGTAAAGCAGCGAAGAATATGCCGATGATTAAGCGCATAAAACGTCCTTTT
GCGTCGAGAGTGGATGGATCTCTGAAACCATAGCAAATGGCGACTATGTTTAGCAAAGAA
CTCATGAAAAACACTTGTTTTATAATGTGTTCTGACGTGTCATTAGCTTTTCGTCTTGTG
GCGGGCTATCTCACTTTGTAGGGCGTTTGCTCTTTTTACTCCGGTATTGTGTAAGTGGTC
TATGCGAATTGATCTGGGCTGAACAAGTCTTGGATCAGTGTTTGCCACTCTTCTTTCAAT
ACGCCATATTTGACCGAGTCGTAGTATTCGCCTTGGTAATAACGCACTTTACGAATTCGT
GCTTCTTGCTGCATGCCGAGTTTCTCCGCACAGCGCATCATCCTCGGGTTACCCGACCAT
GTGGTTAATCCGACTCGCTCTATTTCTTGTGTGTCAAAGATATGGCTTATCCAAGGCACC
AATGCGCTAAAACCTAACCCTTTGTTCCAGTAGTTAGAATCGTAAATGACGATCCCAGCT
TCTAACCAACGCGTGCTCTCGCATTCCCAATACCAACTGACAGAGCCAATAGGTTTACCC
TCGAACTCAATCAATAACATGTCTTCACCTTTTATTAGGCGTTGTAAGGTGTTGTTACGA
AAGCCTTCCAGTGTCGGAGTTTGATATGGAAAGTAAGGACCATTAAATTTAGCCCATCGT
TCATCTTCAGTAATTAACTGATATAGATTCTTTGCTTCTTCAGGGGTCGCGCGTCGCAGT
GTCACGCCTTGGAAATGGTACATAGCTTACCTTTTAATTAACGTTTAATGGCGGTGACGC
TGAACGTGTGCCAATGCTTTGTGTGTCCAACAGCTGTTGTGCCATCTTCATCTCGTTCGT
GAAAATGAAGTATTTCATAACCTTCAAACAAAGCTTCCACTTGCTCTTTGGTGAAAGCAC
AGATGTTGGGGTGAGTATCTGCCTCAACCCAAGAATCGTTGATTCCTAACAAGTCGCCAC
AAAATACGCCGTTAGGTACTAATGCTTTGTTGATTTTTTCCCAGACCTTGGCGAAGTGTT
CGCTAGGACAAAAGAACAAACTGGCGCTGGCGATAAATAAACTGCAAGCAGGGTACGTAA
AATCACTAAAACAAGAATGGGATATGGAATAGTGAGGGTTGCCTTCAAAGCGAGTTAAGC
AGGTTTCGACAGCGTCTTGATGCGCATCGAAAGCATGAACGGTGTAGCCTCGACTAAGAA
GATACTGAGAGTCTCTTCCAGTTCCACATCCCGCATCTATAGCGGTTTTATTATCGAGAG
TAAGTAAATTCGCTGCACGCTCGACGTTGGGACGGTGCGGCTGCTGCGCGACCTTTTGAT
AATATTCGTTCCATTTTACTGACATCGTGATTCCTTTTTCACTCTTCTATTTTTGTCGTA
TTACGTTTCAATAGAACACGACTCCCTTATGTTCTGAGCGGTGGGCTATTCTCTCTGGTT
TCTGGTATTCAGCAGGCGCATAACGAGGGTTATAGCTGATCTTCAATTGGAAGTATGCCA
GAGAACCAAGCGCCCATTTTTCTCCATACACTGGCTTCTGGCTCCGAATCGAATTCTTCA
CCAGTTTCCATATCAACCCACGCTATGTCGCCATCTTTGATTACGATTTTATAGGCATTT
TCTCTGAGCTGTTTGGGCAACTCCGCTAAGGATTTTTGCACGTATTCAGGTTGTTCGATG
ACGACTGCCATTTCGGTATTGAGTTCAGCGGAACGTGGATCCCAATTCATGGAACCAACA
AACAGAGTTTTACTATCGATCATCATGGCTTTGGCATGCAAACTTGCTCTGCTACTGCCC
GTGAGACTCCATTTACTTTTGATTTTTGCGCTGGCTTTCACTTCCCAAAGCTTGATCCCA
GCTTTAACCAAGTCTTCTCGGTATTTCGCATACCAACCATGAACGGCAAACACATCGTTC
GATGCCAAGCTGTTTGTGACTATTGTGATGTCGATACCTCGCTTTGCCGCGTCCGTCAGT
GCTTTTGTCCCAGATTTTGTTGGCACAAAGTACGGGGATATTAGTACAAAAGAGTTATCT
ACGTTTGCTAACAGTTCACTGAGGTTGGCAACAAGTTGGCTTTCTTGAGTTGCAATCTTA
TCGGGCAAGTCGAACCAAACTTCACCTTGTCCCCAGTATAAATTCAACTTGCCCTGTTGC
AGTTCTTCGTAAAGATCGAGTTCTTTAAAATTATAAGGACCAGTAGAGAACTTTTCTTCT
AATTTCAAGTTCTTAACTTGAGTTTTAATAGCATCGTCGGCAACTCTTTCTGATTCAGGC
ACAATCCATTCCATTGGGATCGCATACAAGCTGTTCCAGTAAAGGTCGAATTGATCCGCG
GTTTGTGTCACAGCCTCGCCATAAAGCATGACATCGAAATCGCCGAATTCGACATTAGAT
TCAAAAGAGAAGTATTCATTGCCAATGTTTCTACCACCAACAATCGCGGAGACACTATCT
GATATTAGTGACTTGTTGTGCATACGACGATTAAGGCGGTCAAAGTCACTCGCAAGAGCA
AATACGCGCGCGTCTCGGTATTGATGAGGATTGAACAAACGAATTTCGATGTTAGGGTGA
GCATTCAGTTGCGCCATACCTTCATCATTGCGTTTTTGCATGTCATCCAGCAATAGGCGA
ACACGTACACCGCGTTGAGCGGCTTCATACAATCGCCATGTCATCAGTTGGCTAGTTTCG
TCGCTACGGTAAATGTAGTACTGCAAATCCAAACTTTTCTCGGCGGATTCAATCAGAGCT
ATTCGAGCAAGAAGTGCGTCATTGCCTTGGTTTAGTGGATAAAAACCGGTATCAGAGTCT
GGATCTTTGTCGTAGCTTTCAAAAAAATCAGCCAAAGCAGAATCATTTTGATAGCCAAAT
TGAAAGCTGGTGGATTTCTCACTTGGATCTCTGGGTTGAATGGATGAACACGCTGAGACC
AGTAAGAGCATAGAGCCCAAGAGGGCTTTTGAGAGAGAACGTCGCAATGCACACTTCCTT
GTTTATCATAACCTTTTGATTATATATCAAGCGTTGGTAACTGGTAATGCGAGCGGGTTA
GGTTAAGTCGCAGTTTTCACATTCAAGGCAAAGAGCGCGAAACCACATTTAATGCATGAA
AATGGAATATTATTCAGGCGGACAATATCATGTTTTTAACTTATGTTTTGTTGGTAAATG
GTTAATATCACTAATATCTGGTGGTAATTACCAACACTGAACTACAAAAAATAGCTAGAT
TAATTTAACTTATTGATATTTAAAAAGTAAACGATTGGCACACCTATTGCGTATAAACGG
TGAGTGTGAGAGGCCGTAACTTGCGAAAGTGGTTAAGTTTTTGTTAATTTTATTAACTTG
CCATGGATAGTTCTTTTGTGATCGATAGTCACAAAAACAGCGGAAGCACGGCTCTTTTAT
AAAGTTGTCTATTTCAGATGCAAATATCTCACTGTTTGTCCGCGGGGAGTGTAAGGTCCA
GTTACAAAATCTCGGATTTTTAACGTGGTCTTAAGGCGAATGCCTGATGGGGATGAATAG
GAGAATACAAAAATAAAAAAGGATTTTTGATGTTAGCAAAACCAGTATTACGTTGGCTTT
TACCCTTCGTCGTGATGGGGGGGGCTTATGCGGGCTATGCCGCTATCGCTGCGACCGCAC
CAGAAAAAGAGTCAACCAAAGACACCGTTACTGAACCTACAGTACAAACTTCTTCACTTT
TTCCAACCGATCATAAAGTCGTAATCACCAGTCATGGTGAGATGGTCCCTTTTGAGAAAA
CCCACCTCGCTGCACAAGTCAGCGGTGAGGTCGTGAGTTGGCATCCAAACTTTGTCACTG
GTGGCATCGTTAAACGTGGTGAAGTGCTATTCACGATTGAAAGTGATAATTACGAAGCGG
CAGTACTCCAAGCTGAAGCCGGTTTAGCAAGCGCTCGTGCAGCTCTAATTGAAGAGCAAG
CAAAAGCTGAGGTAGCGAAACGTCAAGCGAAGAAGTTAAGCGATAAACAAATTACAGACC
TCTATTTACGCAAACCACAGGTGTTAAGTGCTCAAGCGCAAGTGAAGTCAGCGCAAGCAG
CCTTGAAACGAGCAAAGCGTGACCTAGAAAACTGCAAAGTGGTAGCACCTTACGATGCTC
TCGTTGTTGAACGCGACATCGGTGTCGGTCAATTTGTTTCTTCTGGTTCTCGCGTGGCTA
CGTTAAATAACATTGAAGTGGCAGAGATCCATGTTCCGATCGCAGGCTTTGACAGTGCGT
TCCTTCCTGACTCCTTAAAAGAACTGCGAGCAACGGTGACCCAACAAGGTATTCTTTCAA
CAACGAGAGAAGGTAAGGTCGTTCGAGATTTAGGAATGATCGACAGCGCGACACGTATGA
TCAACATGGTCATTCAGGTGAAAGATCCTTATGGCTTAGATAACAAGCAGCCGCCGATTA
AGTTTGGCTCGTATGTCGAAGTGAGTTTCACAGGTAAAGAACTAAAGCACATTTATCGCT
TACCACAAGAGTTAGTGAAAAACCGAACGGTTTGGGTAGTGAATGGTGAAAATGAACTGC
AACCAAGAACAGTAAACGTGCTTCGTGCAGAAGGTGAGTTTTTGCTTGTTGGGGAAGGCT
TAGAGCAATCAGACATGCTTGTTCTGACTTTGCCTGAGTACCCACAAAAAGGCATGGCAG
TCCAAGTCGCAAAAAAGAATGACGACTCCGAAACCGTCGTACAGTAAGTAGGAGTCAATC
ATGGAAGAGAATCAACAAAAAGGCATTATTGCCTATTTTGCCAATAACTCAGTCGCTGCA
AACTTAATGATGGTGTTCATCATCGTGATGGGCATCGTGAGTTTCTTATTCATTCAACGC
CAAATGTTCCCGAATGTTGAGGTCAACTACATCAATATTCGTGCTGCTTATCCAGGTGCT
TCTCCACAAGAAATTGAAGAGAGTATTTTGGTGAAAGTGGAAGAGTCGATTAAAGACGTC
ACCGGCATCAAAAAGACAGTCGCACGCGCATCCCGAGGCAGTGCGCATGTGTCGATTGAA
GTGGATGTGAACGCGGACATCAAACGTGTGTTGGACGATGTAAAGCAAAGAGTGGACACC
TTATCCAATTTGCCTGCGGGCATGGAGCCGATTAACGTTTATCAAGTGGAGTGGCGGCAA
GAAGTGATTGAGATGGGGTTAGTCGGGGACCGACCTCTTGAAGAGCTCAAACCTATTGCT
AAACAAGTCGAAGATGAGCTTCTGCAACTACAAAACGTTATGTTGGTGGATCTCAGTGCG
CCAGAGGAAGAGATTGCGATTGAAGTCGACCCACTTGTTTTGCGTAAGTATGATCTAACA
CTGAATGACGTGAGTAATGCGATTCGTCGCTATTCTGCTAACTTCTCCGCAGGTGAGGTG
AAAACCAACGCAGGTATGATCGCGGTTCGTATTGAGAACCAGTACTACCATGGCGATGAA
TTTCGAAATATCCCCGTTAAACTCGGCGCAAATGGCGCCAAGGTGTTACTGCAAGACATT
GCAACCATCAAAGATGGCTTCACAGAAGAAGATCGTTACTTTGAATATTCAGGTCAAAAC
GCAATTTACATGGCGGTTCAAGCCACGCGCGACCAAAACATCATTCCTGTTGCAGAGTCT
GTTCGTAACTATATTGAAGCAAAGAACAAAACGTTACCTAGCGATATTCAGTTAAAAGTA
CTGGTTGATATGACCTATTACCTCAATGGTCGTCTCGATATGATGCTGAAAAACTTGCTT
CAAGGTGCGGCGCTTGTAGCGATCATGCTGAGCGTGTTCTTGCGTTTCCGCTTGGCGATG
TGGGTAATGTTAGGGCTGCCAGTGTGTTTCTTAGGCGCAGTGATGATGATGCCCATGCTT
GGTATCACTGTAAATATCGTTTCTTTATTTGCCTTTATTATGGTACTCGGTATCGTTGTC
GATGACGCTATCGTGACTGGGGAAAGTGCTTATAGTGAAATCGAAGAGAAGGGCGGTGGT
GTCGAAAATGTTGTCACTGGCGTTAAACGTGTTGCTACCCCAGCTACCTTTGGTGTGTTG
ACTACGATTGCGGTATTTGCACCTTTCCTGCTTTCTAGTGGTATTGATAGTGCTTTCTTT
TATGGCATTGCTGGTGTTGTGATCCTGTGCCTTACCTTTAGTTTGATTGAATCTAAGTTG
ATTCTTCCGGCTCACTTGGCGCATACGAACTTCAAACCAATCAAACCAGATGGATGGCGT
GATAGCTTTAACAAGCGTTTCTTTGGTTTTGTGAATGGTCCTTACCGTAGTTTTGTTAAA
GCGTGTACGCATTGGCGCTGGACTGTATTTGCCTTCTTCTGTGGCTTGCTTCTTATTAGT
GCAGCCTTGGTGAGTTCTAACTATGTGCGTGTGATTCCGAATCCAAAGGTACCAACGGAT
TATCCTGCGATTACGATTGAAATGAATGACACGGTATCGAGTGAGCAAACCATTAATGCG
CTAAAAACCATTGAAGGTGTGATGCAAGAAATCGAAGATCAGATCATCGATGAATACGGT
CAAGGTATGATTCGTGACGTGCTGTCTTACAACCGCAGTCGTACTGAAGGTCGCATTCTT
GTGCCACTTGTCGATGAAGAATTACGTCCATTTAATACCTTTGAGCTTGCGCGTCGTTGG
CGTGAAGCTATGCCTGTGATTCCGGGAATGAAGAGCTTTAAGATCCGTGAGCAAAGTGCA
GGCGGTGGTGATCGTGATGAGTTTGGTTACTTATTGTTTGGTTCGGACATTAACGAGCTG
AATGAAGCGGGTCGTTACTTGATTGGTCGACTGCAGCAAGAAGAAGGTTTGTATGACGTA
TCTTCGTCTATCGATTCCGGTAGCAAAGAAGTTCTACTATCACTTGCTCCAGTTGCTTAC
GACCTTGGTTTGGATCTGACGATGATTGCAGAACAAGTTGGTGGCAGTTTCTATGGTGGT
GAAGCGCAACGCATTATTCGTGATGGTGAAGAAATCAAAGTCATGGTGCGTTACCCGCAA
TTGACTCGTGAAGCGTTTTCTTCTTTACGCTATGCAGTGATCACGACGCCAGCAGGGAAA
AAGGTCATGCTGGGTGATGTGGTTAAGATCAACGAACAACCGGGTGTGAGTAGCATTCGA
CGAGAAGGTGGTTACCAAACCGTTTACGTTTATGGTTCTATTGATGAAGAGTTGGTTGAA
CCTCAAGAAGTTGTGAAGGTAATTGACGACAACATCTTACCGGACATGAAGCAAGCTTTC
CCGAGTGTGAAAACGGAATTGGGCGGTGATATTGAAGAGCAAGCTGCGCAGCGTAACGAG
CAAATCATGTTCTTCATTGCAGGCATGATCATCGTATACATCTTGCTGGCTGTGCCGTTG
AAGAGCTATACCCAACCGCTGATCGTCATGTCGGTGATTCCGTTTAGCTTAACAGGTGCG
ATTTGGGGACACTTCTGGCTGGATATGGACATCAGCATGATGTCGACGTTTGGTTTGATC
GCGGCAGCGGGTGTGGTTATCAATGATTCCTTGGTGATGACAGATTACGTCAACCAGGTG
CGTGAAAAAGGCATGAGCATCAAGCAAGCAGTCGTTGAGGCTGGGTGTGCACGTTTCCGA
GCGATCACGCTGACATCGATCACGACGTTTGCTGGTGTTTTACCCATCATGTTTGAAACC
AGCTTGCAGGCTCGATTCGTTATCCCTATGGCAGTAGCCCTTGGTTTCGCAGTGCTGTTT
GCTACTGTACTTACCTTGATTTTGGTGCCTTGTTTGTACCTGATGCTTGAAGACATTAAA
AACATCTTCCGAGCAATCAAACGCTTTTTCGGGCGTGTGATGAGTAAGTTCAAGAAGCCG
TCAGCGAATACAACTGGTAGAGAAAGTATGCAAAGCTAGTTTCACCTAGAACGAAATTAC
AAAGCAGTCTTCGGGCTGCTTTTTTTGTACCTTAAGCGAACTGAAATGAACTTCCTATAC
TATAAATTGAGTGAATGGTTAAATATTCATAAATTTGCTTGGTTAATTTAACACTGTGTG
TGTGAAATTCGCCACCGAGCAGATGGTAGAAAAATGATGTTTATTTTAAGTTGTTGATAT
TAAAGGTTTAAAAAGTTGGCATTCTATGTGCAATGTATAGGTTGCAACCCAATGAACTGC
TAATCCCTAAGGAGCTTATTATGCAAAGCGTATTTCTATCTACTCTAGGTCTTATTGCTG
TAATGTCATCACCAATCGCTGCTGCTAACACTCTAGACAAAGATGAGTGGAGTGCAGATC
TACGTCAAGAATTTACAACAATGAAGCATGAGGCAGTTGCGGACATCCAACAAATGAACA
TGGACGCCATTGATGAACGTGATGAGCGCATTGTTAAACACATCAAAGAACAACAAGCGC
AGTTGGTAAAGATCAAGTGCCAGAAGGTAGAGGCAACCAAATCTTAAGCTCTGACGTTAA
AGATTCCGTGTTAGTCACAAGGAAGCGCGATTAACCAAAGTACATCCGATACAAGGGCGA
CGTGATGAATTATCGGCGTCAATCTTGTTGCTCTGTTTGCCAATCTATTTAACTAGGTTG
GCTTTTTTTGTGTTTACGAGTTAGTGAAAACGAACGATATATCTGGCGACATGATAGGCA
ACAGTAGTGAGTTGAAATAGTTAGAAAGAAAAAAGCCCGCGAAGAATACCTTCGCGGGCG
AAAAAAGGGCACCAATTTGGGTGTCTATTCATTTTGGAGATGGTCGAACGTCCATATCAT
ACTGACAATAGGCTTGGTGAGAGGCTTACCACCAGTGCGACCAACGGGGCTAAAGTTAAC
ATTGTTGTAATCATTGTTAAAATGTTAATTCTTCAATCAATGATTTCATTATCGTTAGTT
CAAATTGTGAATGTGTTGTCTGTGTGTGTTTTTACTGTGCTAAATGTCGTTTTTGATAAT
AAAACTTATCATAAACACGGTACCTGTCATTTGAATTAGTTATATAAAAGTCAACATATC
GCATTCTCAATTGTTCATATTTGCACTTAATGCCTCATAATAACCTTTTAATTGTTACGT
GTTTGTGTGGCTTTTAACGTTTTTCACTGAAAACAAAAAGAGCGACCTAAGCCGCTCTTG
TTTGTTTTGATAAGGAAACTTATCGGATTGTTTTAGATCTCTTCGTGCTTATGAACTAGA
CCGAAGTCAGCCAAAATGGCATAAGCGGCAGGAATCATAAACAGTACCAACAACGTCGAG
GCGAAAATACCAAACACGATAGAGATAACCAGAGGTTGGATAACTTGGGCTTGCAAACTG
GTTTCCGTTAGCAACGGTAGCAAACCTGCAGCGGTTGTCATCGAGGTTAGGAATACGGCA
CGGAAACGTTCTCTACTCGCTTTAACGACAGAATCATGAACATTGTCACCTTCATCTACA
TGATGGCGTATGTACTGTACTAGCAGGATTGAGTCGTTTACTACGATACCAGCCAATGAG
ACAAAGCCCATCATGCTCGGCATACTTAAGGAATGCCCAAGCACAATATGCCCCCATACT
ACCCCGATAAAAGCAAGTGGGATCGCGAGCATGACTACAAACGGTTCCAAGTAACTGCGG
AATTGGTAACTTAGGATGGCAAACACGCCAAATAACCCAAGCAAGAAGCCTTTGCCCATA
GAGGCTCCGGTCTCGGCGGTGTCTTTAGCTTCACCTTCAAAGTCGAAACGTAACCCAGGG
TACTTCTGCATCAATTTTTGCGCTTCATCTTGTTGGAATTGGCGAATGATAGCGGTTGAG
TTTGCCTTGGTGTTGTCGGTATCACCAAATACGCTCACCGTGCGCAATCCATCAATACGT
TGGATGCGTACGTAGTTGCGCTGGAAATTCAATGTTGCAATGGTCGCGAGCGGAATTTGG
CTACCGTCTGGCAAGATAATCGGAAAGTTCGCCAACTGTTGTAAGTCGCCTGCTTGCGTT
TTATCTAGTCGAACTTCTATCGAAATATTCTCAATGCCGACTTGGATTTCGTCAGCGGTT
TGACCAAAAAATGCCGCACGCAGTTGGTTTGCAACAAGCTGACCATTGATGCCATAAGCT
TCTGCGCCGGGACGCAATTTAACCAGAACTTCCTCTTTACCCATGCGCATGTCATCTAGC
ACGCCATGAACACCGTCAAATTGATTAAGATACTGTTGAATATCAATCGAAGCTGCTTTC
AATGCATCAAGATCATCATGTTTTGCACGAATTTCTATCGCTCGCCCACCCGGTCCCATC
GTGGGCTGTTTGAATACCAGAGAGATGGGGTCTGCGAGTTCTCCAATATCTTCACGCCAT
GCTGCGATAAAGTCATCAATGAGAGTGTTGCGGCTTTCTGCCCCTAACAAGTCCAATCTA
ACTGTTGCGATATGGGGACCTGATTCGTTGGCATCGGCATTCGCGTTGAATTGACTAGTT
ATGTGTAGTACGAGCGGATTACCGCCTTCAACTTTTTCAGTCCATTCTTTATCGAGCTTT
TGCGCTGATGCGACGATCTTATCTACCACTGCCTCTGTTTGGGATAGCGAAGACCCAGGA
GGAAGAATGATACGAGCTTCGGCAATATCACCGTCTAGCTCAGGGAAGGGCTGGAACTTA
AGCAAACCGCCAATTAACGTTGCGGCAGAAATCAGCAGCAAAGTAATGACACTACCCATG
AAAGCGTAGCGATACTCAACCACTTTATCTACGGCATTAACCAGCGTGGTATTACGGAAG
TTCTCAAAAGATGCCAGTAGCTTTTGTTTGAACTTTGGTGTGGTCTTTTCTTGTTTTTGT
TTATGCAGTGAATGAGATAAGTGGTTGGGTAGAATCAAAAATGCTTCCACTAAGCTCAAG
CTTAATACCAAGATAAGTACTTGCGGGACCGCCTTTAGCACTGCACCCATTTCACCTTGT
AGAAACAGCAGGCTACCAAAGATGCAAACGGTGGTTAAGAAGGAAGAAATTACACCCGGT
AAAACTTTCTTAACGCCTTTGATAACGGCGTCATCAATCTCTTCGCCTCGGTCAAGGTGA
GCGGCAATGGACTCTGCTATAACGATTGCGTCATCCATCATGATACCGATCGCCATTAGC
AAGCCGACTAAGGACATAATGTTGATGGATAGTCCAAGCTGTGCCATCAAAAACAAGCCA
CCTAAAAATGCAACAGGTAAACCGGCGGCAACCCAAAATGAATAGCGAAAGCTAAAAAAC
AACCACATCGTAGCGAAGACCAAAATGATACCTTGCCAGCCATTTTTGACCATCATAGTA
AGACGATCCCAAAGCACTGACGAGAGATCATTGGTCATTTGTAGCATGACTCCGTCTGGC
GCGTTGGCTTGCTGTTCTTCCACAAATTGAGCGACACGTTCTTTGATTCTGAGAGCATCG
TCTTCTTTGTTTTTACTGATCTTTAGAAGGGCAGAAGGGTGACCATCGAAGAGTACTTTC
TGCTCATCTAATTCGAAACGATCTGTAATCGTAGCGATGTCTTTTAAGCGAATGATTGAG
CCATTCGGACCTGAGCCAACAACAATAGTTTCTAGTTCTTCTGGCGTAACGCGGCGTTCG
TCAAAACGAATCAGGAAATTTTTGTCTGGTGTTTCAACATTACCACTTGGTAACTTAACG
TTTTGACGACCAATTTGCTCCGCAATATCACCCACACTCAGACCTAATTGTCGAATCGCT
TGTGTATCAAGCTCTACCCTGTATTGATGATCCGAGAAGCCTGCCACATCGACCAAAGAC
ACGCCGTAATCGAGTTTTAGTGTGCGTTTAAGTTGTTCGGCATACCCTTTTAATTCCGGC
CAAGTCGTATTTGCAGTGATTGCCACATCAACGACAGGCTCGTTCCAGTCCAGTTCTTGA
ACTACGGGCGACTCAATTTCTTGTGGGAAGTCATTGATCGAGTTAATTTGAGTTTGAACG
TCAACGAGCATGCGACCTATATCGGCGTCCTCGTTTAACTTTAAGATGAGACGAGCTGAC
CCTTCAATAGCTTCACACTGAGTTTCTTCAATATTAGCGAGTCCATCTACGGCGTCTTCC
ATACGAACACAGATACTCTCTTCCACTTCTTGAGGGGATGCTCCTGGATAAACCACGCCA
GCAAGAATATAAGGGGGATCGAACTCCGGAAAGGTTTCTCGCTTGATGCCAGAGAGGGAA
GAAATACCCAAGATAAGCAACGTCAACATCAACAAATTGGCTGCGGTTGGGTGTTTTGCA
AAGAATCGGATCATGAGTCGGACCCCTCAGTCACCGTTTGGCTCTGCTCTGATGCTTCCT
TCAACAACATGCCGTTGATAGCAGGCAACAGGTCATTAATGATTAACTTTTGACCTTGTT
CCAAGGCACCTTCGACAACGACTTGGTTGTCGCGTCGATAGAGTACCTCAACAGTCACGA
TTTGAAGGCGGTTATCTTCACCCATCAGGTAGATCTTGTCTCCATGGAGCGCGCGTTCAG
GAATAACCCAGCTTGGATTCTGTTGTCCTTCAATCAACGCACGTACAAACATACCGTTCA
CGAGAGGTGGTACAGACGTTGGTTTCAATGCTCGATAATCTTGCTCAATCTCCAATATCA
CCCCAGCGGTGGCTTGGCTTGGATCCACCGTCTCACTGATACGCGCGACTTTAGCAGACC
AAGACGCAGATAGGTTGCCGCTATTAAGCTCAATAATGGCGTGGATAGCATTCATATCAG
GTTGTGGGATACCAGACTCATCACGTACAAACTCACCAATGCTTGAAGCTAGGGTTTGCA
TATCATGTATCGATAGCTGGGCTTCAACTTCCATCACATCAATGCCATGCCCTGTGACCA
TAGTTTGTTGAAGGTTCACTACTTGATTTTGTTCGATATCCACCTGAGCAATGCGCAGAT
CATATGGGAGCGTGATGATGGTTTTATCAAGTGAACGTTTCGCCTCATCCACTTTCGAAT
CGTTGACCTTAACTAACGCCTCAGCGACACGCTTCTCATCTGGCATCAAACCTATCTGAT
TTTCAATATCAAGCACCAACTTACGCTGAGAAAGCGCACTTTGCTCTTGTTGATCCACAT
CAGATTGCGATGTTAAGCCTTTCTTGCGTAGGTTTTGCTTACGAGCAAGTTCCTTGTTGG
CGATCACTAAACGATTCGCTTCAATTTTGAGTGTGCTTTTTAAGTTCGCTTCTTCTTGGT
TTAGCTTGGCCAGAGAGGTTTGTGCAGACTTAAGGTCGGCTTGAGCTTGAACCAGTTTTA
ATTCGTAATCGAGTGGATCGATCCTTAAGATCTCCGTTCCTGCTTGTAGTACTTGCCCTT
TTTCCAATTGTGGGTGGCGATAAACTACTTTTCCAGTGACTTCGGCGATAGCCTTCCACT
CAATTTTGGGTGTAATTTTTCCGAACCCAATAGCGATAGGTGCAATGGCTTTCAGTTCAA
GAGGAACAGTTTCGACTAACCTTGCGCGATCCCCCGCAGGTTTTACTGGCAAATCTGGTT
TGAGGTTAATTGCCAAAAGCAGAATGACGATCCCGGCAGCAAGGGCAGGAAAGAACAGCA
GTTTTTTATTCATTTTCATATTGGTCGCCCGAGTCTAAGAGTCCATGTTTCATCAGTTGT
ATGTTGTGTTCGAACAATCGGTTCAAGAATGCTTCTGAGAGTTCAATACCGTGTATGGCG
AGCAGCGCTGGTGGTGCCATAAAAGGGAAAACCATTAAGCTGATATAAGAGACACGACAA
AGTTGCGGGTCAGCTCCCTTTCGCAGAACACCACTGTCGACCAACTTATCGAAGATAACC
CCTTGCATTGGTTGGCTGATGTCGGCAAATACTTTTTCAAGTAACTTTCGTTGAGTTTCG
GAAGGAGGCATGTGCATGACTTGAGCTATTAAGCGAGGAAACTGCGGCACTTTGATCATT
TCTCGGTAATAGGTACGCATTAAGTCGAGAAAATTTTGCTCACTGCTGTCTGATACGAGA
GCTTGCAATTGCTTCTGCATGGGTGACAGTGTCTCGCGCAGCATCGTTTCAAATAGCCCT
TCCTTATTTCCAAAGTAGTAACGAATCATCGCGACATTCACTCCAGCCTTTTGTGCGACC
AAACGAGTGGATACTTTGTCGTAGGCCATGATGGTGAAGAGCTCGCGTGCGTGGAATATT
AACTTGTCACGAGCATCAATTTGGTCTGTGGGTCTTCCTGCCTTTCTTTGAGCTTTTGTC
ACCGTTGCCTCTCAAAATATTAAACATTTGATTAATTATAAGACGGCGACTCGTTATACG
ACATACGAAAAATTCATCGCTATTTAATCAATTGATTAATTTGTGATGAAGTCGACTTCG
AGCAACGAGAGGAGCATGACGACTCGCAGTATGAGTAAGCTAACACCAATGAAAACGATA
TGTTTCTCAATAAGATATAATTCTCTAGTCAATCGAAAAATCAGTATTTCCTCTTCATAA
GCATCTCGAACTGAATCTGTTTTCAATTACCATTCTGAGTTAATACAATTTGAAGGACGG
CGAAATGACTTGGGAATTTATTGGAAGAAAAGATGCATTTGACTACATAACTGTAAATAA
TAGATCTGCGGTTGAACTGGATCAGTTTCTCAGTCGCAAAATCACTATTCCTACTTCTCT
TTTTAGCGCAAAAAAGATAAATATTTCTAGGCAAGCTCTATTGATGCTTGCTTCTCTAAA
CGAGTATGACCAAAAACAGGTAGTCAAAGAGATGTATTTTGTGTCGGCAAACCCAAGCGC
CAAGTCTGTAGTAAGGCATAAACGTAATCCATTAGTAAGAATCTTTCGCTCTACTTACCC
GTTTAAAAACTACCATTACTTGATAACCTGTATCCTTAAGGATGGGGTCGTGGTGATTCA
TGATATAGCATTTGACGCCGAGCTTCATGGTGTACGTATCGGCAAGAATTCTAGTCAAAG
GAGTCAAATGTATCACGTCAGAAAGAAAATAGGTCTAAATGGTCGATATGATGGTACTCA
GAACGATATTCAAGCTGATGCTTTGATGGAAGAGTGGGATTGGTCTAAAGCTGTTCCTAC
ACATCAAATAAATACTCTTCACGCTAGTGTCAATGGAATGCTAAATACCTACGGAAAAGC
TGCGCGCTTAATGGGTATTCATACTCAAGTTGCGTACGCAGAGGACTCCCCCAGAGAATA
TACTCTTTTTCACAACCCATCGGATGGAACATCCTTAGATGTGATAGAGTGTATTTTCGA
TAAAACTAGATTTACTTCGCATAATGCTAAACATTTATCTGAAGTTATGAGGCAATGTGC
TAGACAAGGAAAGAAAGTTAAATGGACGGTACATAGTCAAGGTGCAATTATTTTTAATGC
CGCTCTAGAATATACTTATCAGAAAAGCCCTAACTTGAGACTGAACAATCAAGAGGTTGT
TGTACATGCTGGAGGAACAAGAGTTAGTAAGCTTGTTGAGAGTTCTAAACGTTTAGGCTT
GAAACTAGATCGCGATAAAACACGAGTAAACCCATTTGATTTGGTCCCAAATATATTAGC
GCGACAGAGTAATCTGTCTAGAAGTAGCCTTTTACGGTGTTGTAAGTTTATGGGGTTAGT
AATGAATGGAACTCTTACGGAAAGTCCACATACACTACCATATTTCGGAGTTGAATTGTA
TAGAAAACAGTTACTGATGTCGAGTAGTCCCGAAGCGCTAAAGAGAATAAAAATTGTTGA
TTCTTACTTAAAGAGGCAACGTTAATAATGGAAATTTTGAGGTTGATAAAAGATGGATTT
CGAGGGAAACCTGATTTTTCATCAATATATACAGAAGTATTAACAGTAAATAACCATACT
ATTAAGTTTGAGTATCCTAAAAAAATACTGGAAAAGTGTCATTACGAAGATAGCTTTCTT
TTCGAAGACTTTAATATTAAATCGACTGAGTATATACACCAGAAATATGTCAATCTATTC
TATGTTGGTTATCCTTTCAGGAAGATAGTAACAAATTATATTTTTCCTGTGAACACTTTA
GGTAAATTGTATATTAATTTAAGGATTAAAAAATCAAATGTAAATATTGAAACTGAAAGT
GAATTATCAAATTTTATAGAAAGAGAATATAACGACTATTATCATGATCCTAATCCATGC
AGTGATTCTATGCGTGGTTATCATACAGACTTAATGAATGATGCCAGAATAAGTGCAGAT
CAGCGTTGGGGAGTTAATCCTGACGATGAAGATAAAATAAAGAAAAAAGAAAAATATCTT
ATACATAGTTTCTTTTTGGGGTATCCACCTATTAAGTGTAAAGAGGTAAATATAGGTAAT
CATCGATGTGTTAAATATGAAGAAGGAAACATCAACTATAAATATGACTTAAAGCGAGTA
TACAATATTATTATTATGAATGGGTTTTACCTTAGTATTGAGTTCTGGTATAAGCTAGAT
TCTAGTTATGTAAATAGAAAGTTATTAAATTGGGTTGGAGATTCTGATAAAGAATTCGAA
AAAGAAATGCTGGAACGGTTGGAGATATCACCTTTTATCGATTCATGTTTAGGTGAAAAA
ATAGATAAAATTAATTATAGTCGTTAAGTTATTTTTTACTGATAATCTTTTGTAGATCTG
AAATTTAAAAGTATTTTTGATAAAATGAGTATAAAGCTAAAATTTTTAGAGCAGTTAAAA
GATGGTTTTAGAGGAAAACCAGATTTTTCTAGCTTACTTCATAATATTTTTAAAATTGAC
GACTTCGTTATTTTATTTGAATGTCCAGATAATATATTTGAAGGCGCTGTATACGAAGAT
AAAATTGAATTAAAGAACTTTGATATTAATTCAGTTAAGGAAGATCTTGATAGTATAATT
AAGCTGGCTTATGTTAATTTTTCTTTTAGTAGAGCTATTTTTAACCCTATAGCACCTGTA
AATAAACAAGGTGATCTTTTTGTTAGGTTAGGAATAAAATCAATAGATAGTTATGTGAAA
ACAACAGAACAACTATCAGATTATTTAGAAAAAGAGTATTTTGATTTTTATCACGACCCA
AATCCAAGTTCGGATTCTAAACGTGGATATCATACGGAGTTAATGAAAAAATTTATAAAA
AGAGCCAATCGTCAATGGGGAGAATCCCCAGAATCTGAAGAAATGATATCAGAAAAAAGA
CAATACCTTATCGATGGCTTTTACCGCGGTTATCCACCAATAAAATGTAAAAATGTAAAA
ATAGGAAAGCACACGTTTTCAAAGTATTTAGAAGGAAGTTTAAAGTATAAAGGGGAGTTC
AGTCGAGTATATAATTTAATCATCAAAGATGGATTTTGCCTAAGTATTGAGTTTTGGTAC
GCAATTCAATATGGCTATCCCAAAAAAAAGTTTTTGAAATGGATTGAAAGAGCTGACGAG
ACATTTGAAAAAGAAATGTTAGAACGATTGGAAATGTCAAACTGTATTGACTCTAAGCTA
GAAAGAAAAGTAGATATAATTACACGCAATGTCAGTTGATACAAGATTTTTTAATTATCT
TTTTGCGATATTATATATGGTTAATACTATGTTGTTAATTACAAGTTTTGGTGTTGTTCC
TATAATTATTCCCCCGTCTCGTAAAATAACTATCAAGATAGTGGAAAGTAAGAAAAGCCA
ATAAGCTACTATTTATTCAGATTAATATTGATATATACATCTCGTAGAATTATTCTTTCA
ATACTCGTCTTTCTAAAGTAAGTCAAGGTTGTATGCTATCCGCTAAAAGTATGACTTCCT
AATATTCTCATTGACTCTAATTTCCGTAAGCTCAAATGTAACGTTAGAAGGCAACCGTTT
CGAGAGGTTACGTGAACATATGAGTAATGATGGGATAGAGCAATTAGACTTCTTTATTGT
TAGTATTGTCAATTTTTTGGATGTGTTATTAAGTCTTGAAACAAACCGATTGAAGTTAGT
TAAACTTAGCTGCTTCAATTATGTCTCGAAGTGCTTAACTTCAAGTCACAAAAACATCAA
ATAGTATGTTTTACGTCCTGCATTTGCCTTCTACTTGTTCGATCTTCTTAATTGGCCTTG
TTGTTAATAAGTTTGGGTATCTAAACTAACTATTGCTAGCTCACATTGCCATTACCAATC
ATTACATTTCATTACAATTCAGTGGTCTGACATGTGATAATCTTCATAGATTTGACTTAT
GTCAGATCGTTTTGTATTTATTTTGTGAATTTAGGTTGCAGGCATGGACTTTAGAAAATT
ATCAGTTAGATTGAGAATAGCAAAATATCTAATGGAAAATTTTATAACATCAAACAAAAC
TAATATAGAAAAAAACAGAAAGTTAAAAAAACTTTATTGTCGAGTTGGTGATTATAAAAA
TGCAGTTAAGTATGCAGAATCTATATATGCATCTGTCTCAGGAGCCGATAACTATCATAT
TCTAAAAAATTTATATGTATTAAGTTCAAAAGTCGATAAATCTGAAATAACAACCGTTAA
TGATAAATCTGAAATACTAGATGATGTTATAAAAATTATTGATGGTATTAATGAGACCGT
TTGTGATTATGATAAAGTTAAGTTCGTTAAAGATTATGTAGAAAGTAAAGGCGCTAAGCC
AATTTTAATATTCCTTTCTGGTAAAGGTGAAAAATTAAAAAATAAAAATAAAACAGAAAG
AATGCTACTTTCAGATATAGACTTATACAATAAAGAGCGTCCAAGGTGGAGTAGGGAAAA
TAATGCGCCAGATTACATTAAAAAAATATATGGAGACTATCAAGGTGTAGACTTTAATGC
TCTTTTTAATTCTAAGCCACCAATAATTAAAGCAACGAAAGTTCTACTAAGAGATATGGA
GAATCCATATGTCTCTGTTAAAAATGGTATCAGAACAACAATATATCAGCCTGATGTTCA
TGATAAACGTATATTGTTTTTTGGAACGTCGACGACATATTCTGTTGGTACATGCAATGA
AGATACAATCGTTAGTCAAGTTCAAAAAGAGATTAATAAATATAAAGATAACATTAGAGT
TGAAAACCATGGTGTACAAGGTCTGAATCTACTACTTGCAATCAATAATCTGGTGCAAAC
AGATATTAAGGAAGGTGATATCGTTGTGCTCTTTGACTATGACGAATTTAGTCGATGTCA
GGATGACTCAATTTATAATTTAGACCTTAATAAATTTGACCGTGGAGATGATTTCTTTTT
AGACTTAGCAAAAAACCACTGTCATTTTTCACCACGTGGAAATCGAGTTTTGGGAGAATC
AATAGCAAAAGAGATGTTGTTGCCAATAATAGATAAAGATGTAACTAAAAATTCTAACAT
AATTCTTTGTGACAAATTCTTTCAAGTATTAGAAAACATTAAATATATTTTATTTAGAAA
AACAGCGCAATCATTAGAATCTTGCGAAATGAAAAATTACTTGTCTTTACTTGAACAGCA
TGCTCAAGACTTAGACCTAAAAATAGGTAGTGTTGCTGTTAATTGTAATCCAATAACAAA
AGGACACTTACATCTACTTGAGTATGCAGCTAAAAATGTCGACAAGTTATTTATTTTTGT
TATCGAGGAAGATAAGTCGTTTTTTAGTTTTGAGGACCGTCTACGACTAGTTACAGAGAG
TACAAGCCACTTGAAAAATGTAACTGTTTTAAGAGGAGGCAAGTTCATTTGCACTGAATT
GACGTATCCAGATTACTTCGACAAAGAGACAAATGAAGCAAAAGCTGACGCTTCAATGGA
AGCTTGGTTCTTTTGCGAATATATTGCACCAAAATTGAATATTACGAAGATATTCTTAGG
TGATGAGCCGAAATGTATGATTACAAATCAATATAACCAGAAGATGCAAGAATTGCTTCC
AAAGTACGGTATTGAGGTTGAAATTATCGAGCGAATTTCTAGTAATAATGAGGTGATCAG
TGCTTCTAGAGTGCGAGCATTATTAAAATCAGGTGACTTTGAAGGAATTAGAAAGATTGT
TCCAGAGCCAACCTATAGATTTTTGATAAATAAATATCAAGATAGCGCAGCATAAAATCA
AAATAGATTTAGCTAGAAAGTAGTTAATAAGCTAGACCTAATATGACTTTTTAAGTTGGT
TTCATCTATATACCCAAGGCAGTTTGCTCAGAATCCTGCATTTTGAAGTCACTTGGGTAT
ATATTTTGGCTGGCTTTAGGAATAGAAACTGTTGCCTTTAGGTCTTGCTGAGGATCGCCT
GCGTAGTGGTGTAATATTCTAGCTAATTAGAAAGCGTCACTAACCCCAATTCAACAAGGT
CCAATTCGGTCTATCAGCGTGCACTTTTAAGCGAGGGCATGGATTCACAAGGTAGACGTA
ATTTGCGTATTCACACAGTGGCAAGTCGTTGATTGAATCAGTATAGAAGTGGATTTCCGA
ATAGGACTTTGCCTGCGTCGCCAACCACTGTTTTAATCGGGTAACTTTGCCTTCTCGGTA
ACTTGGGATTCCATCGATTTCTGCGGTATAGCGGTTATCAGCCACCACCAAGTCAATTCC
AAGAGCAGTCGGAATACCCAGATGTCGTCCAACAGCTGTCACTAAAAAAGTGACACTTGC
AGAGATGATGACCATATCAATACCATCACCAGACAGTTGTTCAATGAGCGTTTTGGCTTG
AGGGTACTGTTTAGCCAGAATATGCTTTTTAACGCACTCTTCAACCAAGGCGTTGACTTC
TTTAATCGGCATGTTTTCTATTGGCTTCATGGAAAACGCTAGGTAATCTTCCATCTCCAT
TTTCCCTTCTGCGTACAAGCCCATTAGGCGAAGATCTTCCTCAATAAAGTTAGGCTCAGT
TGCGATGCCTTTCTCCACCAAAAACTCATTCCAAATCATTGCACAATCAGCGTTGATTAA
GGTCTCATCCATATCAAATACATACAAAGGTTTGGACATAGTTTGGTTCTCACTGGTTGG
GTTGAGGACGATGTAACTTGTCGCTCAGTATAGAGCGAGGCTTATGAGTGTGTGAGGTAT
GCTAACGACAAACTGTGACGGTTTCGTTGCACTTTCTCCGGACTATCACAAAACTTAGTT
TCAATGATTAGGGATGAAGCATTTCTGAGTTGGCGTTAGAGAGCTACAATAGAACTTTCG
AATCTAATCTTATTCTTGTGTACTGAATGCAGTCACGCTTTTGAGCGATAATAGAGTCAC
TCGCAAAGCAAACGTTTAGAAAAATACAAAAAGAACCCCCGATATGAACCAGTATGTAAA
TGATCCATCCAATTATCAGTTACTAATTAAAAACTTGCTGTTTTCCCCAGTTGCTTTCAA
CCCAGAGCAAGAAATCGTCTACGCTAACCACCGCCGTCATAGCTACAAAACGTTTCATGA
TCGTGTAAGACAGTTTGCCAACGCGCTTACCAAAATGGGCGTAAAAAAAGGCGATACGGT
TGCTGTGATGGATTACGACTCCCACCGTTACCTTGAGTGTTACTTTGCTATCCCAATGAT
TGGTGCCAAGCTGCACATGATTAACGTTCGTTTGTCTCCAGAACAGATCCTTTACACCAT
TGATCATGCCGAAGATGACGTCATTCTTATTCATGAAGAGTTTCTACCAATTTTAGACCA
GATCAAAGGGCGCATTGATACGGTCACTCGCTACGTTGTGTTACGTGATGATGAAGAGTG
TGAGTATGAACGCCTTCTTGAACAGGAAAGCACGGAATACAATTTCCCTGATTTCGATGA
AAACACGGTGGCGACAACTTTCTACACCACGGGTACTACAGGATTTCCAAAAGGCGTTTT
CTTCACGCATCGTCAACTTGTTCTTCATACTATGGGCATACTAAGCACAATCGGTACCAA
TGCTTCACAAGGTCGATTGCATCAAGGTGACATCTACATGCCGATTACGCCGATGTTTCA
TGTCCATGCTTGGGGGCTTCCATATATGGCAACCATGCTTGGTGTTAAGCAAGTCTACCC
GGGTAAGTATGTTCCAGATGTTTTGCTTAACCTGATTGAGCAAGAGAAGGTGACGTTCTC
ACACTGTGTGCCGACTATTTTGCATCTACTTCTGAGCTCTCCAAAGTCGAAGGCGATGGA
CTTTTCTGGGTGGAAAGTCGTCATTGGTGGTGCTGCGCTACCAAAAGCATTATGTAAATC
AGCTCTAGAACGTGATATCGACGTATTTGCTGGTTACGGCATGAGTGAGACTGGACCTAT
TCTTTCTATCGTCCAATTGACGCCTGAGCAATTAGAGTTAGATGTCGACCAACAAGCGGA
ATATCGCTCGAAGACAGGTAAGAAAGTTGCGCTTGTAGAAGCGTATATTGTGGATGAGGA
TATGAACAAACTGCCTCATGATGGCGAAACCGCTGGTGAAATTGTTGTTCGTGCACCTTG
GTTAACGCCTAACTACTACAAAGACAACAAAAACTCTAAAGCACTATGGCGTGGCGGTTA
TCTGCACACAGGTGATGTGGCGCATATTGATGATGAAGGCTTTATCAAAATCACTGACCG
CGTAAAAGATATGATTAAGATATCTGGTGAGTGGGTAAGCTCTTTAGAGCTTGAAGACAT
TCTCCACCAGCATCAGAGTGTTTCCGAAGTTGCGGTGATTGGTATGCCGCACAACAAGTG
GGGTGAAGTGCCGTTAGCTTTGGTGACTTTGAAAGAAGACGCTCAAGTCACAGAAAAGGA
ACTGTTAGGTTTTGCGAAAGACTTCATCAATAAAGGGATTCTTGCTAGAGAAGCATTACT
ACTTAAAGTGAAGATAGTGGACGAGATTGCTAAGACCAGCGTTGGTAAAGTGGATAAGAA
AGAACTGCGTAAACTTCATCTGTAAGTAGTGAAACTTTTTGAATCCAAACCATAATATTC
GGCCCCGACACAGGTTATCTATCGGGGCCGATTTTCATTTAGTTAAGGCTGCGTACTCAG
TAACGTACTAAATCAAACCTTGCTCTTTCGCCATGTGGTTCGCGATGCTTGGTGCTTTCC
AAATGCTTGGCAGCAGAATAAAAGACACGGGTACTGCCGTAATGACGATGAAAGACTGCA
GTGCAGAGATACCACCTGAGCCCATAGAAATAAGTGCGATTGCTACCACACCCATCATCA
AGCCCCAAAATGAACGAATAACGGCATTTGGCTCGGTAGAACCCGTCATCACGACACTAA
TGGTGTAAGTCATTGAATCACCAGTCGTTACGATAAAAGTCGTAGTCAGGATCAAAAACA
ATACTGAAATCACCATTGGGAATGGCAATTCAGAGGTAATGGCAAGTAGAACGGCGGGAA
GGTTAAAGCCTTCGAATGCTGATGAAATCAAACCTGGGTTTTCTAGCTCGAAGGCCAAGC
CGCTGCCGCCAACAATGCTGAACCAGAAGCAGGTGATCAAAGGCGCAGCGATGCTGATAG
AGAGGATCAACTGACGAATGGTTCTGCCTCGTGAAATACGAGCAATGAAAATCGCCATCA
TTGGTCCGTAACCAATAAACCAACCCCAGAAGAAAACCGTCCACCAACTTAACCATTCTG
TGTCACCGCGATAAAGCGCCATTGGGAAGAAGTTATCAACCATGCGACCAATGCCTTGTA
CGTAACCATCCACAATAAAGCTAGTTGGTCCGAAGAACAGAATGTAACCAATCAATGCTA
CAGACAACACAATGTTGTAACGGCTAACAAGTTGAATGCCCTTGCTCACGCCGCTTAGCG
CTGACAAAGTGTACATGAGAATCGCAGCGACAATCACCAGGCTTTGAGTAATGAAGGTAT
CTGGCAAACCAAACAGAGAGTTCAATGCGTAGCTGATTTGTAGACCTAAGAAGCCGATTG
GACCAATAGTACCAGCGGCTACAGCAATGATGCTGCACGCGTCTGCGACATCACCAATTC
GACCGTGAATCGCTTTGTCGCCAAACACAGGGCACAGCAAAGTGCGTGGTTTAAGCGGTA
AACCTTTGTCGTAGTGAAGGTGCATTAACACCACAGAAGAAAGACAACCTAAGATAGCCC
AAGCAAGGAAGCCCCAATGCATGAAAGACTGAGAAAGCGCATTGATTGCAGAGGCTTTTG
GTGAGGCTTCACCATATAAAGGTGGTGCAGAAACAAAGTGAGCAATAGGCTCAGCTGCAG
CCCAGAATACACCGCCACCAGCAAGTAGGGTGCAAAGTACGATTGATAGCCATTTAAAGG
TATCGATATCTGGTCTCGCTAAACCACCTAAGCGTACGTAACCCGTACGACCTAGCGCAA
TAGCCAAACCAATAAGGAAATTCAGAAGGAGTAATACTTGCCAGAAGGCACCGAAGTATT
GAGTTGCAAAGCCAAAGCCTGCATTAACCATTGCGGTCAGAGAGTTTGTATTCGTTAGAG
CTAGCAAAACAAACACAGTGAGGAAGCTACCACTTAACCAGAAAACAGGGTTAGTGAGTT
CAAGACGCTTGAGAAGGGAAGGAGGATGAATCGCAGAATAGTCTGCCTCCTGAATAGGAG
CATGAGAGGCGGCGTTCGTCATATTTGACATAATTACTTCGCTTTTTAGGGCTCGGAAGC
CGTGCATTTCCCTCACACGAATAGCTCGAAAAGTGTGAGGATGATCAAAAAGCCGCTGAT
ACTAGCACGTTGAGCACACCAATATAACCGTAGAGCCAGATTAATTATGGAAATCTGAAG
CAAATTACTGATTTTGGGGTAGAGATTTTTTGCGTGAAGTGCGCCGCATTTCATACGTAA
ATGACATTTCCCTTATTCTTGCAAGGACATCTCAGGATTACATTGAGCCAACCTGTTCTA
ATAAAAATTAAAGGTCTTATCCTATGGCTCATGTTGAACTCAATGGAATGTGGCAGTTAA
CTTCACCACAGCACCCAGATATCGATATTCCAATGACTTTGCCTGGAGACAACGTTTCTG
CGTTGTTACAAGCAGAGCTCATCCCTAATCCTTATTTTGCGGATAACGAAGCGAAAGTTC
GTTGGATTGAAACGTGTGATTGGCATATTTCACGTCAGTTTGATGTGGATGACGCAGTGC
TCTTTGCCAAACAAGTTTGGATGACACTTACTCGCGTTGATACTTTAGCGACGTTTTACA
TTAATGGTGAGCAAGTACTAACTTGCAGCAACATGTTTGCCCAACAATGTCTTGATATTA
AACCTTACTTAAAACAAGGCACTAACACGATTCGAGTTGAGTTTGCTCGCGTAGACTTAG
AAGGCGCAGAGCGAGCAAAGAAACTGCCGTTTCCTATTCCTTCTGCAATGGGCAACAACC
AAATTCCACACATGAATTTGCTCCGCAAAACCCAATGTCATTCGGGATGGGATTGGGGTA
TTTGTTTAATGGTCTCGGGTATCTATGACCCGATTCAAATCGATGTTGTCGAGGACGTGT
GGTTAAAAAGCTTCTCCACAAACCAGCAATGGCAGACAGATGGAAGTGTATTGGTTGACG
TTCTTATAGAGGTAGAGGCTGGCAATCAATGTCATGAAATCATTGTTAATTTTAATGGTG
AACGACAAGTGCTCCAAACCGAAGGAAGTGGTCACTATCACTGTGAGTTCCTTGTAAGCG
AACCTAAGCTTTGGTGGCCGGCAGGTTATGGCGAAGCGCACCTCTATTCCATTTCAGTCA
CTTCTGGTGAACAAACTCTAGTCCGTAAGATTGGTTTACGAGAGTTGAGCTTAAATAATC
AAGCTGATGAACATGGATCGGCGATGGAATTCATCATTAATGGCACTCCGATTAATGCTA
AGGGGGCGAACTGGATTCCGAGCGATGCCATGCCGGGGCGTGAGTGCGAAACCCGCTACC
GAACGCTTTTACAAAGTGCCGTTGATGCCAACATGAACATGATTCGTGTCTGGGGTGGTG
GGCAGTATGAGAGTGAAACCTTCTATGACTTGTGTGATGAACTGGGGCTGTTAGTTTGGC
AAGACATGATGTTTGCTTGTTCGCTTTACCCTTCTAGCGATGACTTCTTAAAAGAAGTTG
AACAAGAACTGCGTTTCCAAATTCCACGCTTAAAAGAACATCCATCTATTGCGTTATGGT
GTGGCGACAATGAAGTTATTGGAGCTATTGGCTGGTATGACGAATCCAAGCATAACAAAG
TGAAATATACGGTGAACTATGACCGTCTCAACCGCATGATAGAGCAGGTGATCGGACAGT
TAGACGAATCTCGTCGTTTTTGGCCTAGCTCTCCTTGTAATGGTGAACTGGACTTCGGAG
ATGCTTGGCATGATGACAGTAAAGGTGACATGCATTTTTGGGATGTGTGGCATTCAGGAA
AATCATTTAATGCCTACCTAAACATTAATCCTCGCTTTTGCTCAGAATTTGGTTTCCAAT
CTTGGCCTTCGTTTGCGGAAGCAAAACAGTTTGTACCGGAACAAGACTGGAACGTTACGT
CACCTACCTTTGAGCAGCACCAAAAGAACCCACGTGGTAACAGCATCATTACTGAGATGT
TCACCCGATATTTCCGTTTTCCTAGCGGCTTTGAGCAAATGTTGTACCTTAGCCAAGTGC
AGCAAGCGATGGCTATCAAAACTGCGTGTGACCATTGGCGAGCCATCGCACCGATATGTC
GTGGCATGTTGTATTGGCAACTTAATGACAACTGGCCTGTGAGTTCATGGTCTAGCATCG
AATACAGTGGTCGTTGGAAGCAGTTGCATTATCATGCGAAACGCTTCTTTGCACCTCAGT
ATTTCGTGTTCTCGGAACACACAGGCAACTTGAGTCTGCATCTGCTCAACGATGCCAAAA
TACCAGTTAGTGCGGATATTCAACTTCATTGGGTTAATTGGCAAGGCGAAATTGAGAAAA
CTTGGCAGATAGAGAAAACGGTGACGAATGATAGCAATACTGTCATTTGGTCTTTAGATG
AGCAGGTTGACCTAGTTGGTTTGGGCGACCTGAAGTCAGGGTTCTTGTATGTGGAAGCGC
AGGTGGGTGATGAACGGATCAACAATACCTGGTTTAGTACTCATGAACTTAAGACGCTAC
CTATGGTTAAAGCAAATATTGAAGTAACGATTGAAGCAAACCAAGTGACCCTACGGGCAA
ATAAAGCGGCGTTTTTTGTTCATTTGGAGTGTGATACGGCTGGGCGCTTTGAAGATTCAA
GCATCACTTTATTGGCAAACCAGCCCGTTACGTTAACATTCTTGGGTGACGATTGGGCGG
CAATGGCAGAGTCTCTGCGTGTTTACCACTTAATGCAATAACGGAAAGCACTTTTGAAAG
GGGGCTTCCGTGCTCCCTTTTGATTTCTTAGCCTGAGAACGGCTTGATTTAGAACAGGTT
TCGTTTTGCCCAAGTGATCGCCTGCATTCGATTCTTCACTTCAAGTTTGCGAAAGATACT
GTAGAGGTGCGACTTCACAGTGTGCTCACTTACAAACAACGAGTCGGCGATATCGAGGTT
AGAACCTCCTTGGCAAAGCGCTGTAAGTACTTGCATTTCACGTCGAGTTAGCTCAATTTC
GAGTTTCGTGTCGAGCTCAGAAACCGAGTGATTTAAGTTTACAAGATAGCTCACTAAACG
ATTGAGTATGTCGCGTGAGAGCCAGTTTTCACCATTCACAACACCTTTTAATCCTCGAAT
CACTTTGTCAAAATCTTCATCGAAGTAAAACAGACCTTTTAAATTCGACCAAGAGAGCAG
ACTCTCGATGCCCAAATTAGGTTCGGCATTAACCAAAACGGTCGCATCAACGTGATCGAG
CTCGTTGAGCACGACTTTAACCTCAGAGAGATCTGGCAGTGAACTGTCGACAATAGCAAC
ATAGTGTTCATCGCGATAAACAGGAAGATCAGTACTTGATCCTTTCGCCAAGAGGACTGG
TTGACCAAGCTGTTGTTCGATTGTCGTCTGTAAGCCTCTTCCTTGAATGTTGTTGCAAGT
GAATAATAAGATGGTGTTGGTGGTTGGATTGTTATTCATCATTAGTGGGCCTCCTGTCGA
GACTGCATAAATTCATTTCCTACTTGATGGAAGCGATACAAAACAAGATCTAAGAATCCA
TCGAAGCAGTGTTTAACCATTGGGTTTTCAAATATTTGAGTGGCGGGTGCTTTGAAGTAC
GTGACTCGCCGATGGTGATAGAAATCCCGTATAAAAATGTCGAATAAAAGTTGCTTTACC
ACGGGTTCATGAACCGGAAAGTGGACAACCGCATTCCCCATGACTTGGATGATATCGGTG
ACTAAAAACTTCAGGATAGAGCGCCCCAAATGCCATAAGCTTAGAATCCTAAATTCAGAC
CTCAGCTCTTGATAAATAAGGTGTCCGACTAACATGCCTTTACAGTAATACAGGCGTACC
TTACTTGAAGATTCATCAAATTGATTGAGCGTATCTGCCATACCGCCTGGGGTGATTAAC
TGCTTGTGGACTGCATCAATTTGTTGATACTCCGACGCGCTTATTTGATTGAGTGAGCAA
CTCTTTACATCGGTGACTTGATACTCATAAACAATGTCTTTAAAACTTAAATAAATGTTT
TTACTTTGCGAGGCTTTAACGCGCTTATACTCGCTTGAGGTATATTGATATTGCTCACCA
ATATAATGAGAGAAGGCGAGCCTTTTTAATAAACTCGGTGTGACTTTTCCGCTTTCCCAT
TGACTTAATGTAGGTTGATTTAAGCTTTCAAAAGCACTGTAACTCCGCGCTAACTCGTCT
GCCAACTGACCTTGAGTTAAACCTCTCTCCTTTCGAATTGTTGCAACAGCATGCGAAAAT
TCTAACTTGCTAACCATATATCTACGTCCTGAACTCATTATATTTTTGATTGCTTGAAAC
GACTCGGTATGAGTCGCAAATCTATGTTCTTGATCTTTTAGTGAGATACATCATTTGGTC
TGCGTGCTGGATTAAGGAATCGCTGCTATTGCCCTCATAAGGGAAACGTGCAATACCAAC
ACTCAAACCGATGTGAACGTTTTGAAAATGGATAAAAATAGGTGCGCTACACGCTTGGTG
CAGCGAAGACTGAAATTGTTCTAAGTCCTTTGTACTTTCTAGCTCAGGGAGGCAAACAAT
AAACTCATCACCACCTATCCTTGTTGCGAACTGACCACCACTGAGTAGGTTTAAAATACG
CTGGGCGGTGATTTGTAGTACTTTGTCTCCGGCGTCATGACCGAATTCGTCATTCACCGA
TTTAAAGCCATCTAAGTCGATATATAACAGAGTAAACGGTTGAGCTCGTTGTATCTGTTG
TTCGATCAACTGATTGCCTTTGAATCGGGAATAACACCCTGTTAGCTCGTCAATCTCGAG
CAGTCTTTCTAGTTTTTCAACTTGTTCATATTGCGTTTGCCAGGCGCTAAACCAATAGCA
CTCGATGGAGCGCAAGCCTTGGTAAATAAAGAGATTGAACAAGTAAAGAAACGTGCTCCG
AATGGAGAACTCACTTAAACCCTGTAGTTTAAACAGGTAATTACCTGCGGTTATCAAATC
AATGTTAAAGCAGATTGCCATTGATAAGACATATGTGAGTGCCGACCAAAATACGCCAAA
CTCAATCAGGGTTAAAAGGAGATTCACGGTGACTAACGAAGAGAAGAGAAAGTGCCCGCC
TAAGAAGTAATACAGGTAAAAAGTGAGGGTGTAGCCGAGGATCAGAGCGATGACAACAGA
CTGATGCTTTTGCTCGAGTGCAAATGATTTGCCCACCCAAAGGTAGGCAAAACAGACCAT
CGCGGAAAATATATAAGGAAGGTATACAACATAATCAACCCCTCTGATTGCACAAGCGAC
TAAGGTGATAAGAATCCCAAGACTTGTGGAGCGCATATAGTAGCGCGTAAAAATTTTGGT
GAACTGCGTTCTGTCCATAGTTATGTCTCAAAGGAACAGCAAATAATGGGCAGTCAGAGA
GAGGATTCTGTATGGGTTGAGTGTGGATGGAGGACGAGAGAAACATAGAACCAGCCCCGC
ATAAATAAGGAAATGCGAGGCGCATATGCTTTTTCGGGCGTTTTTCTCGTCTGCAAGCGA
CACTGCATTTCATATAGTTGCTCGATACCTACTGCCGTTTTTATAAACTATTCTATGAGG
CGGGGTTGCATAAAACTATACGGTTTTCGGGAAAATGCTCCGATCTCAATATGTCCGCGT
AAAAAGTGCGTTAACCGGTAAATTATTGAGGAAAAACTAATACTTAAGTACTATTTGGGG
TGATGAAAATGAGTCTTAAGTTTGAGATGTCTACTTGAGTTTTTGGTGGATACGGTAACC
TATTGCATAACCAAGATAGAATAAGGCTACAAGGGTAATAAACGCAGAAATGTAGGCAAA
CAAGTGATTCAGCCCTAAGCCGAATGACAGGGTAAAAGCAATGCCATTAACGGCTTCCAT
TGGGATCTTGTACCAAGAGGCGTGTACGGTCGAACCAAAAAGAATAAGGGTTCCGATTAA
AAAGAGGGTGCCAATTGAAAGGCCAACCCATCTGCTGCTGTTCATGTTCATCTCAAGAGT
TACAGAGTTCGTAACAAAATATTTCAAGGTCAACATTATACAACTTAGTGAGGGGGGAAG
TGGTAGCAATATTTGCTTGAATAAAGCAAGAGAACACCGAAGTGTCCTCTTTTTAACCAG
ATGGCGTTTTAATTATCCAATCCAATTGATGAAGTATGGAATGATCAGTGCGTTGGCTAA
GTCGATAAAAAACGCACAGACTAAAGGCACGATGATAAACGCTTGGTGAGAGTTACCGTA
CTTCTGTGCGACTGCCGACATATTTGCCATCGCCGTTGGAGTGGAACCAAGAGAAATTCC
ACCAAAACCAGAACAAACCACCGCCGCATCGTAGTTTTTTCCCATCAAAGGGAAAACGAC
AAAAATCGCGATACAAATAGCGACAAGAAACTGTGCGCCAAGAATGATGAAAATCGGTCC
TGCCAAATCCACCAAAGCCCATAGTTGCATACTCATCAGTGACATCGCCAAAAATGCTCC
TAACGCCATATCTGCGATCAATGCAACCGCGGGTTTTCTAGCCGGCCAGCGCGTTCCTGT
TAGGCGCGGGTAAGAAGCAGGAATCAGGTTAGAAATCAGAATACCAGCAAACAGACAAGT
TACGAACAATGGTAGCTCTAACCCTAAACTGCTGACGCCTTCATTCAAGATTGCACCTAA
GATAATACATACATGAATCGCTAACATCGCGTCTAAAAAGTCATAGGCATTGATCGAGGG
TTGAGGCTCATCTTGCGCGGTACCGACATCCATCTCTTCAACTTTCGCGGGTTTGAGGTT
GTGTTTGTTGATCAGGTACTTAGCAATAGGTCCTCCCATCAAGCTTGCTAAGATCAAACC
GAATGTCGCACTAGCGATACCGATTTCCATGGCGGTATTTAGGTCAAAAATTTCAGCAAT
TCTTGGTGACCAAGCGATAGCAGTGCCATGCCCACCAATTAATGAGACTGTGCCACTTAG
CAAGCCAACCGCTTCTGGTTGACCGAGCATGGTGGCGATTCCGATACCAGTAAGGTTTTG
AATCAACATATAGCCGATGGTGACCGAAAGCAGAATTAATAAAGGCTTTCCCCCTTTAAA
CAGATCTTGCAAGCTTGCGTTAATGCCGATGGTGGTAAAGAAATACACTAAGAGTAGGTC
ACGAGTCGCGAGATCAAATTGGACATCAATTTGGGTAACGTAATGAATCACCGCAAACAG
TACGGACACCAAAATACCGCCAGAAACCGGTTCTGGAATACTGAATTCTTTGAGGAAAGC
ACTCGCTTGCGTTAATCGCCTACCTAAGAATAAAACGATGATTCCAAGAGTCACCGCGAG
AAAGGATTCGACTTGTAATACACCGTCGACAAAGTTCATAACCACTCCTGTTCTAATAAA
ACATGATGAGAGAATTAATCGGTACGTTTACCTCTAAACATACTGACATGTTTGAATGAC
ATCCAGTTGCATACTAATGAATTTGAACCAAGTCGGATTACTCTGAGCATGGTATTCCCA
TGACAGATAGAAAAGAGGAGTGATACAAGGCTGCGTTAACCTATGCATGACTCCTCGTCG
AATCAGCTCAAAAAGCCCCTAATTAAATAGCCAGTAGCTTTCTGGGTTATCAGGGCATTG
GTATGGACCACACTCGGCAAATGTACCGATGGCATTAAGTGCGACAACGGAGATAGCCAA
CAGGCAAGCAATTCGACCAAGGTTGCTCATTTGGTAAGGTTCCGGTGACTCTTCTTTACT
GGTGAGCATAAGGATGACCGCCACCGCAAATATAGTCGCGACGAACAAGACAAACGCCCA
AGTGTAATAATGCATACCTAAGATAGGGCTACCATAACCAGGCGTTCCCGGAATGACATG
CAGTGAGACTTGTCTTAGCGATGTGGCTACTCCATAAAGTGCGCCAATTAGAACCACGCC
ATAATGTCGAGCGTGCGAACCGTAAACCACATTCAGTAGAAAGCCGAACATGATCATGAC
AAAGCCAATGCGTTGTAACAGACACAATGGGCAAGGCAGTTCATTGAGTACAAATTGCAG
AACAAAACCAATTAACAACACGGCGGTCATGCCGAGTAATCCGAGGGTATTGAGTAAAGC
CAAATAGTTGCGATTCATATCAACGCCCCCTACAACAAAATAGCTAGAGGGTCGGTTGCA
TGGTGGTTGAACCAATACAGCCCAATGATCACGGAGGAAGCAAAGAAGGCATAACCCATC
GCTTTCTTGCCTAAAAATGCACTGAGCATCGCGATTAACAATAGTACAAAAATTAGTGTC
ATCATGAGGGAGTTCCTTCCTTACTCTCTGATTTCAATCCTTTTAACTATAGGAAATGCG
TATCAATGCGCGACTTTATATAAAAAAGAGGAGAGGGCAGATTCGAGGTCCCAGATGAAT
CTGATCCTCTCCCCAAAACCGTTTTTACAAAAACGCGTTACTTACCGTCTTGTTTTGGTG
GTTGTTCCAACGTCCAGTCACCGCCTAATGATTTATAGAGTGCGACGGTAACTTGTGCTG
TTTGCAATTTGGCAGCAAGCTGACGGTCTTGCATCATGCGTTTTTGTCGCTGTGCATCAA
GGACGGATAAGTGATCGATTAAACCTGCGCGATAGAGTGATTTCGCTTTGCTGACCGCGT
TGTCCGTTGCCTCCAGCGCTTCTTCAATTCGGCGTTGGTTCTCTTGGCTTCTTCCGTAAG
CAAATAGGGTCGAGTCTACTTCTGTAAATGCGGAATCAACGGCGTGTTGGTAAGCCAAGG
TGGCGGATTCAAAACGAGCTTGGTTGATTTTCTCTAACGCTTCACCACGACCTCCGTCAA
ATACATTCCAACTGATACCTGCTGAGCCTACCCAGCCAAATGAATCACTACTGAATAAGT
CATCAAAGCTAGACGCTGAAACACCTGGCGCCCCTGTTAGGAAGAACTTCGGATATTGAT
TGGCCACACTGGCTGCGAGTTCTTCATTGATGGCAGCCATTTCACGTTCCGCAATGCGGA
TATCTGGTCGACGCTGCAACAGGTCAGAAGGCAGCCCAATCGGTACCACATTTTGCATGG
TAGGTACTGTTTGTGTCTGAGCGAGTCGTATCTCGACTTTCGATAAAGGCTCACCAAGTA
GTAGCGCAATGCGATGCTTGTGCACTTGTTGTGCGATTTCCAATTGAGGGATGATGGATT
CCATTGCTGCCAATGTTGCTTTAGCTTGGGCTAAATCGAGCTCGGAACCGTAACCACTGC
GAACCACCTTTTCGACCAAATCCATGGTTTTTTGTTGGTCCTCTAGGTTGGATGTTGCCA
ACGCGAGACGTTCTGTTGCACCTTGATATTGTAAGTAGTTGTGGATCAAATCAGCGGTGA
GCAATGTGGTGAGCCCACTCTGATAGATTTCAGCTTGTTCTACACGAATCTTTGCCGCAT
TAGATTGACGCTCAAGACGCCCAAATAAGTCCACTTCCCATGCGATGCTTGCACCAGCAA
AAACGCCATCATGTTGATTATCTAATAGTGTCGTGTTGCCAATCTGCGGCGGTAAACCTG
CTGCTGAATCACCAATCGGGTTGAGTGCAGGACCCAGCAGAGAATCATTTTTGCTCAGTT
GGTAGTTGAAGTAACCCGCGCCAATATTAACGGTTGGTACTTTGAATGACTCTACAACGG
TTTTGTAGTTCTCAGCCATCTTGATGCGCTCTGCTGCCACTCGTAACGGGATGTTTTGGC
TTTGCATATCAAGGACTAAATCGTTCAGCGTCGGATCATTAAATTCCGTCCACCAAAAGG
CTTCTTTTTCGCTAACCTGGCTGACGTTGCTTTGCTCAGCATGAAGATAGGTTTCAGCCA
TACTTGTGGTTGGCGTTTGGTAGTCGGGACCAACAGCGCAACCGGATAAACTCATTGCCA
ATACAAGTGGCGTAAGAACGAACTTTTTCATGATTACGCCTCCTTCAGTTTGGCGTCAGT
GTGGGTTGTTTGTGGTTTTTCTTTGTATGCCAAGCGATACAGTGCCGGCATGATGAACAA
TGACAATACTGTCGCTGCTGCCAAGCCACCGATAATGGTTGCTGCCATTTGGTCGAACAA
TAGGTCTGACAGCAGCGGAATCATTCCAAGGGCTGTTGTTAATGCCCCCATAGAAATCGC
CATCGTTCGGTTGACGGTAGCCTCCTTAATGGCATCGACTAATGCGCGTCCATTTGCTCG
CTCTAGTTCGATTTGATCCATCAATACAATGCCATTTTTAATGATCATCCCAGTCAGCGT
TACCGCACCAATCAATGCCATAAAACCGAATGGTTTATCAAAGCCAAGCAAAGCAAAGGT
TGCGCCCGTTGCGGCCAATGGCAAAGTCGCAAAAATGATGATTGGTTGTTTAAAGCCGTT
AAACATCGCGACCAAAATGATCACCATAATTAACATCGCTTTCGGTAATTGCTTGAAGAT
ATCCGTAACAGCTTTGTGCTCGTCGTAGAACTCTCCACCCCATTCCAAGCTGTAGCCCGC
AGGAAGGTGAATGGCTTCAATCTGATCTTTCACTGCATTTCTTACTGTCGCTGGTGTCGA
GTGACGTGCGACACCCGCTTGCGCAGTGATGGTTTTTACTCGGTTACGACGCCAAATCAT
GCTCTCTTCTGGTACTAACTCAAAGCCATCAACCACCTGACCAAGAGGTACGCTGTGCAT
GCCCAGTAGTGAACGTACAGGTAATGTTTCCAGTGACGCCATGTTTTGAGAAGTACCACG
CAGTTGAATTGGAATGAGCTCATCATTGAGATTCATCTGTCCCAAAGGCATGCCGTCAGA
AGCGCGTTTCAAAGCAAAGGCGATGTCCGCACGGTTGATACCAGCTTGACGCATTTTGTC
TTGATTGATGATGGGTTTGAGAACTTTGCTCTCTTGGCGCCAGTCATCACGAACGTATTT
TGCATCAGGATGAGTAGCAAAAATGGCTTTTGCTTGATCCGCTAGCTGATGCAGTACTAC
TTCATCTGGACCAGAGAAGCGAGCTTCGACTGCGTATTTGTCCGAGGTTGCGAGCTTCAG
CGCTCTAAAGCGGGGCTCTGCGTCCGGGAATGTGTTCTGCAGCCATTTATCACCACGTTC
AACAAGTTGGCTGATGCCTGCGTAATCCTTGGTATTAATTAAAATCTGACCATATGCGGG
ATCAAATGGTTCGGGTTCTACAGTCACAGAGAATCGAGGTGCACTTGCGCCCATGTAGCT
AGAAATACTTTCTACTTCAGGTTGCTTGAGCAGCCACTGTTCGACTTTGCGCATGTCTGC
TGAGGTTTGTTCAATCTTGGCGCCATTTGGTAGCCAGTAATCTAGGAACACGATAGGGCG
ATCCGATTGTGGGATGAAGTTTACCGCTACATAGGGCACGGCAAATGCAGTTACTAAAAT
CAGCGGAATCAATGCCGTCAGTGCTTTCATCGGATTGTCGACTGTCCAAAACACTAATTG
CTTGTATCGACTTGGTTTGGCATCTTCATCCACGGGTGTTGGTTTGATGAACATCCAACA
CATCAATACGGTGAAGGTCATGGCAACCAGCCAAGACAGCAGCAGCGATGAAGCAACAAT
GTAGAATACTGAACCAGCAAACTCAGCCGAGTCAGTTTTCGAAAATAACACTGGGCTTGC
ACCCATGATGGCGATGATGGTGGCACCAAGTAGTGGTACTGCCGTTTCCTTGACTGAATC
AATAGCAGCACGAGTGCGCTCAATGCCTTTGCTCAGCTTCACGATCATCATGTCAGTGAT
CACGATGGCATTATCTACCAACATGCCTAGCGCAAGGATGAAGGTACCTAGCGAGACACG
ATGCAAATCAATTCCCGCGATGTTCATGTAAATCAACGTGAGCAAGATTGTTAGCAACAA
GCTTGAGCCAACAATCGTTGCGCTTTTAAAACCCATGAAGACCAGCAGCACTACGAATAC
GATACCGACACTTTCCAGTAGGTTGCCCACGAAGTCATCAATGGCTTTTTGTACTTCCTC
TGGCTGATAAGCGACGGTAGAAATATCGACGCCGAGCGGCAATGTTTGCTCGTAGTTATG
GATAATGTCACGAATGGTATCGCCCAATGACACAACGTTAATGCCTTCAACAGGACTCAC
CGCCAAAGTCACGGCAGGTTGACCATTAAATCGACTTTCTGTCAGCGCGGGAGTTTGGTA
TCCCATACTCACTTCGGCGATGTCACCTAAGCGAATTAGACCTGTGCCTAGTTCACTTAC
GCCACCTTTGATTACCAAGTTGCGAATATCGTCTAGTGATTGAAACTCGCTGGTTTGCGT
GATGCGAATACGCTCGGTTCCTGCATCGAATTTCCCCGCTTCAAAGGTCATGTTTTGTGT
GCTGAGCTGGTTCCACACTTGCGCAACAGATAAGCCGTATTGTGCTAAACGTTCATCAGG
CATATCGATGTGCACGACACGCGGCTGTACGCCGTGAAGTTCGATCTTTTTGATGCCTTT
TACTGCCTTAATTTGGCGCTGAAGCTCTTCTGCATAACGACGTAATTCTTCTGGTGCTGC
GTCTTCACTGTGGATAGAGAAAAGCATGCCGTACACTTCAGAAAACTCATCTTGAACTAT
GCTGATTTGTGCCGTAGAAGGCAGTTGTAGCTTCACGTCGTTCACTTTACGTCGCAGTAA
GTCCCATTGCTGAGGCAACGCTTTTGAATTGAGACTCTCTTTCAAATCGACAAATACCAT
CGACATTCCAGGACGAGACAACGAACGTAATCGGTTCAGTTCTGCCATTTCCTGCAGCTT
AGTCTCAATAGTATCGGTCACTTGCTGTTCGACTTCTTGAGCCGATGCTCCCGGATACAA
GGTCACCACGACAGCGGTTTTAACGGTAAAGCTTGGGTCTTCTAATTTCCCTAGGTCGAA
GTAGGAGTAAATACCCGCCACCACACTTAAGGCGATGAAGAACAACACGAAAGTACGCTG
TCTTATCGCGAATTCGGCTAAATTGATCATGGTTTGAACCTATAGCGTTTTGATGGTTAG
GTTTGGCGTGTTATCGCCTGGTTTGAGATAGTGAGTTCCGCTGATAACGACATAGTCACC
TTGTTGGAAATCGCCGGAAACACAAGCTTGATGAGAATCGATGGATTGCAAGTTAACGGG
TTCACTGTGTACGACAGCATCTCGCACCACGTTGACGTGTAGGGTCTTTTTTTCGCCCAA
AATGGCAGAGTATGGGAAGCAGTGGCTTGATTGATTCGGCTGGAACGAAGTCGTTACCGT
AACCGCTTTACCATTGAACAAGTTTTTAGAAATAGAATCGATCGCTAGCGTGACAGGATA
AGTTTGCTTGATTAAATGCTTCTTCGGAGCAATTTCGGCGACTTTTGCACTGTAGGTTTG
CTCAGCACCGTACCAAGAAAGTGCTGCAGATTGACCAAGGTTAAACTGTCGAACCATATT
TTCTGGCACATCGATATCCACTTCCCATTGCCCATCTTGCTGAATCGTAGCCACGCTCAC
GCCAGGCAGGGTTTGTTCGAAAGCGTCAATACGGACTTCACCAATGTTGCCAGAAAATGG
TGCGCGTAATGTGGTGTAAGTCAGTGCGTCTTCCGCTCGCTGGATGTTTTTTTCTACCAC
TTTGACAGCGGATAGACTGCGTTCATAACCGCTGATGGCACGGTCTAAATTAACGCTAGC
AATGGCATTATCGTCAGTTGCTTGCTTAACGCGCTTAAGCTCCGCTTTCGCCAGTTTATG
TGCGGACTTTGCCTCCAGCATACGAGCTTGTAGCTCTTCTAGTGAGACTTGATAATCGTG
TGGGTCAAGCGTAGCAATGACTTGCCCTTTCTCGACATGATCGCCTTTCTTCACCAAAAC
GCTTTCTACCGTGCCTGGTACACGAAAAGAAAGAGAAGCACTTTCTTTGGCGTGAACAAT
GCCGCTAAATGATTTGCTTGAGGCGGAGTTGCTGTCCTTTACTTCGACGACTTGTATTGG
TCGAGGAGATTCAGGGTCGGCGAATGTGGTTTGGTTTTGGTTACAACCAAGCAGCGCGAG
TGTCGCTGCACTTAACGCTGTGGTTATGAATAGACGGTTCATAAGATGGCTCCCTAATTT
TGGTGCCATCATACAATCGAACGCTGTTCAGATAATTACTCGACTCTGAGACTCACTGTC
TCAAAAAATGAGACAATAATGTATCTAAACCAATTTGGGGATTTCTTTAATTAGATGCTC
AATAAGTAATCGGCTCGCTTGGCTTAGGGTTTTAGGTTGAGGGTAGAGTAGCCAGCCAGA
CTCTTCTGTTACCGAATACTGTGACAATAATTGGACCAAAGTGCCCGATTCTAATTCACG
TTTTACGAGTAGTTTGGGCATAAAAGTAATGCCGCGATCTAAGATGGTGGCGTTTTTAAT
AAAACCGATGTTATTCGAGATAAGCTTGGGATTAAGTTGTACGCTTTGTTCTTGAAAATG
CCAGACATTATCAATGTCGCCATTTGGCCAACGGAAGCACACGCATTGATGCGTTTTTAA
TTGCTCTAGCGTTTCCGGCGTTCCATGGGTTTGTAGGTAGCTCGGGGAGGCGACCAGGCA
TCGGTCGAGCGTCAGCAGTTTGCGTGCCACAATATCCGAGTCGAATAGTGCACCACCGTG
AAACGCAATATCCAAGCCTTGTTGGAACATATCATGGAAGCCGTTGTTGATATTACGAAT
ATCTAACTCAACATGAGGGTATTGATCGTGAAAGTCGAACAGAGTAGGGCGCACTAGTTC
ATCGGTTTCAGGTAATAAACCGAGCTTGATTCGACCGCGGACTTCATTGGTATCGTTGCT
GACTTGCTCATTTGCAGAGTCGAGCATAGTGAGTGCTTTTTGCAGATTCTCGTAATACGC
CTCGCCGTTGTTGGTGAGCGATAAACTGCGTGTTGTTCGATGGAATAGCTGTGCTCCAAG
AGATTGTTCTAACTCTCCAATTCGCCGGCTTACATTCGCACGTGGTAAGTCCAGCGCATT
GGCTGCGGCGGTAAAGCTACCTAAATCCACCACCTTAATGAACAGTTTGAGATCGTCAAT
TTTCACTCTGGCGCTCCATGCTTATTGAACACTGTATTAAACCGTGACACTCTAAAGCAT
CACGAGGTTATGCACAAAACATAACGCGACTTTTGATAACCGTCACTTGTCATCAAATAG
AAATAGGGAATTAATGTGCTGAGAGTTATCCAACGCCGTCGAATCAAAAAGGTCATTAAA
TTACTGTCTGCAAGGCTAATAAAGGGCTATGGCAGTCGTGACTACTTTTCTATTGGTCAA
GTTCAGAGCAGTACAATTGAGTTAAGCAAGCGCCAACAACACATTGCTTTGGCTCTTTAT
GCTAACCCTGAAGCGCTTAACTCAGAAGAAGCTGCTGAAATTCAGTCTCTACGCACTGAT
GTCGCCAATGATTTTTTCGAAGGTGGTGACTACAACGCGCAAGATGTGTTGAATTTATTG
GGCTCTGGCGGCTGGAAGGGAGGACGTATGGATGATGATATGTCCCACCGATTTGGAATG
AATAGCCGATACTAAATCTCGTAATCGAATACGATGATGTCTTCAAGCAGAGGTCTAAAT
ACTTCTTTCAAGGCGTCGTGCTCAGGGTGAGGCAGATAATTCTGACGACCTGCTTCATCA
GCAAATGTCATCATCACGGCGTGCGTGTAGTCTTTGTTCTTTCCTTCTGGGCTGTTGTTT
AAGCCCCACTCAACGTCGCTTACGCCTTCTACTTTCGCTGGCATGGTTTCGAATAGCTCT
CGTAATTGTTGAATTTTTTCGCTGGTGGCAGAAGCTTTAAATTTGATGAGTAGAATGTGT
CTGATCATGGCTTTGGTCATGTTGTTGTTTTTGAAGAACAACACTATAGCGGGCATCTGC
GCTCAAGTTAGCTCTTAGCTTCACAAAATAGGAAAACTAAAACGCGAGCACTTTGGCTCG
CGTTTTAGTTAAGTTAGCTAGATTATCGGTAGTTAGTGTGAGCGATTAACCTTCGAGACG
CTTCACCAAGCAGAAGTGCTTTTTACCGCGTTGAAGCAACCAGTACTGGTCGAACAGTGG
GAAGTTCAAACTTGGTTTTTCTGCATCGATTTTTTCGCCGTTCACACTGATGGCGTTGTT
GCCAATTAGCTCACGAGCAACGCGTTTTGAGCTGGCTAGACCGGACTCAACCAGAAGCTC
AACCAAGTCTTGCTCAGCACTTTGCATGCTCGGTAAGCCATCGAGTTCCAACTGTTTTAG
CTCGCTCAAGCTCAATTGCTGGACATCACCGCTAAATAGCGCTTGAGTGATTCGCTCTGC
ACTTGCTAATCCTTTTTCGCCATGAACAAAGCTTGTCATTTGTTCCGCTAAGATACGCTG
TGCTTGCGGTTTGCCTTTGCTCTCTTTGTCTTGTGTTTCAATCGCTGCAATCTCATCGCA
ACTCAAAAAGGTGTAGTAGCGTAGGAAGTGGTAAACATCGGCATCTTCCGCGGATAACCA
GAATTGGTAGAAGGCGTAAGGCGAGGTTTTACTTGGATCCAGCCACACTGCACCTCCTTC
GGTTTTACCAAATTTAGTGCCATCGGATTTGGTGATCAAAGGTAAGGTTAAGCCAAATAC
TTGTTCACCATTTTGACGGCGAGTAAGGTCAATACCGCTAACAATGTTGCCCCACTGGTC
GTTACCACCGATTTGTAAGCGACAGCCGTACTGACGGTTTAATTCTGCAAAGTCGTAAGA
TTGCAGCAGTGCGTAACTGAACTCGGTGAATGAAATCCCTTGGTCTGGGCGTTGTAAGCG
TTGCTTAACCGACTCTCGGCTGATCATGGTATTCACGGAGAAGTGTTTACCCACATCGCG
GAAGAAGTCGATCACGTTAATTTGCTTCACCCAATCTGCGTTGTTTACCATGAGCATTGG
CTTGCTGACTTGGTTATTCATCAATTGTTGAATTTGGTTCGACAGATCTTTTACCCAGCC
TGTTACGGTTTCTTCTGAGTTTAAGCTGCGCTCTGTTGCTTTAAAACTTGGATCGCCGAT
CATACCCGTTGCCCCACCAATCAGGGCGATGGCTTGGTGTCCTGCATCTTGAAAGCGTTT
GAGCATAATAAGTGGAACAAGGTGACCGATGTGCAAGCTACCTGCGGTTGGATCGAAGCC
GCAGTACAAGGTTTGTGGCTCAGAAAGCAGTTGTTGAACTTGGTCTAAATCACTCGCTTG
GGCAATCAAGCCGCGAGTTTGTAAATCTTCAATCAGTGTCATCGTCTTATCTTTATCTGG
TTCGGTTGTATTCAGATTAAAAGGCGATGCGGAATCGAGATATATCCCTAAAGGGACAGT
TTGTTATCTTGATTGAGTGATCAGGTGGTTGAGAAACAACTGAAAGAACTCGCTTAAAGA
CGCCACATTCAGTTGTGCGTAGATGCGTTTACGGTGATTCTTGACTGTGCCTTCTACGAC
ATCTAGCTGCGTTGCAATCTCTTTGCTGTCATAGCCTTGCGCGATTAATGCGGCAATTTC
TTGTTCTCGATTAGTGAGGACAGTTTCGCCAAAAGATGCCAGAGCGGATTCAATTGCAGT
ACGCATTTGTCCCGAGTAGGTGGTAGGACTGAAAACTGGCTCGGCGAGTGTAAACTCGGT
TTGTTTCCAGTGCTGTCGGCACAAAGACTGAATAATGGCGAAGTAAGATTTGAGCTTGGC
TACTTGAGGCTTGGTGAAGCGCTTATCGTCCTGCATAAAACCGAAGTAGAACATCACCCA
ACGTGTCGGTTCGATTTCGACCAACATGCTGAGTTCATCTTTCCAGCCAGTTTGATGGTA
GAACTGCTCGCAGTAGGCTTGATAATCGAGATCGTTGCGCGCGACATCTTTTCTCACCAC
GTCTTTGAGCGTAAAGATACCTTGTTCTTTGTTAGCGTTAAGTTTTTGATAAAACGGGTC
ATTTTGAAAAGAAGTCGTGAGATAACGCTGGAACAGTAGCTCGCGTTCATTTTCAATCGA
ATCATACAGGTAGATAGGGTGTTTGCCTTCGCGGTAGCCGAGGATCACTGCGCAATCAAA
ACTCAGTAGTGAAGCTATCACGCGCATGAGTTTAGGCGTAAAGCTTGGTGAGTTAAGGGC
AGATATTGTTTCTGCAAGCTGAGTGTTGAATGCGTCGCTGGGCATGGTGGTTCGGGAGTT
CGATAAAGGTTGGGGTAAGCATAACGCAACATGCTGATATCCCAAAGTGATCAGAAAGGG
GAGCGTTGTGCTCCCCATCAATAAGTCATTGTCACTAAGAGGTTACTGTGAATCGGTTAG
CTCTTTATTCACCCAGTATTTTGAGCCAGAAACGTTTGCATCAACTAATAACCCTGTGGT
GTTTAGCTGATATACTGCTACGCCGCTGTTGAATTGCGCTGTCATTTCTTCGCCGTCCTC
ACCAGCGACTAAAGAAGCTTCGCTTGATGCTTCCCAACCTTCTTCGACAAAGGTGTTAAA
GTCTTTTTCTTTTTCAAACAGTACGACTTGCTGGTAGAACTTACCACCAACACCAAGGGC
GACACCCGCACCAAACATATTCATATAAGTACGTTGATCTGTCGACTTGTTGACCGCAAC
CCCAGAGCCCGAGTTGGTATGGAACATCAGCGATAGTTTGCGTGAATCAAAAACCGCGTA
GCCGTATGCCTTGTCGTACAGTGCTTTGGCTTTAGGCTCTTCATTGAACAGTTTGAGAAG
TGTGCTATCCGCCATAAGATCAATCGCTTGGCGTGCTTCTTGAGGCGTATCGCCTTCCAT
CAGTTCGGTGATCTTCTTGTCCGCTTCATCGATCCAACCTTTACTGGTTTCAATACTTGC
GTCGGTCCACTCGCCAGCGGTGTTAATCGCATCTTCTGACCAATTGGTGAAATCCTCCCA
AGCTTGTTTGGAGAAGGCTTTGGTGCTGTCCCAAGTTTCTTTAGCGGTGTCAGAGACGGC
ATCTCCTAGGTCTGAAAGGCTGTTTGAAATGTCATCCCAATCGGCATAAGCGGGAGAAGC
AAGAAGCGTTAATGCGGTAATGAGAGCAAGAGGCTTTTTCATAGGTCCGTTCTTTTATGA
AATCATATCCTTTTATTCTAGGTGAAAATTTTAACAGGGAGAATTGATCAGCTTATTGGG
TTGGGATTGCTGTCACGAACTCACGTAGGTTTGACATAATTAAGACACAGTAAAAAGCCC
TCAAACTCAGGAGCTTGAGGGCTATATTATCGACAGAGTAGAGTGGCTTATTTGCTCACT
TTACCTAGCTTCAACCAGGTATCGATAACCGTATCTGGGTTCAATGACACAGAGCTGATG
CCTTGTTCCATTAACCATTCTGCAAGGTCATCGTGGTCTGATGGACCTTGACCACAGATA
CCAACGTATTTGCCTGCTTTAGTGGCCGCATCGATCGCCATTTGTAGCATGGCTTTCACC
GCTGGGTTACGCTCATCGAATAGGTGTGCAACATCGCCAGAGTCACGGTCAAGACCAAGT
GTAAGCTGAGTCATGTCGTTTGAACCGATAGAGAAGCCATCGAAGTACTTCAAAAATTCG
TCAGCAAGTACCGCATTTGATGGCAGTTCACACATCATGATGACTTTTAGACCTTGGTCG
CCACGGCGTAGGTCGAACTTAGCAAGTAAGTCGATAACCGATGCCGCTTCGCTCGGTGTA
CGAACGAACGGGATCATGATTTCAACGTTTTTCAGACCCATCTCGTTACGAACGCGCTTG
ATTGCCTGAGTTTCTAGCTCAAAGCAGTCTTCAAACACTGGAGAAATGTAGCGAGATGCA
CCACGGAAGCCCAGCATAGGGTTTTCTTCATGTGGTTCGTAACCTTTACCGCCGACCAAG
TTGCTGTACTCGTTGGATTTGAAGTCAGACATACGTACGATGACGCGCTTTGGCCAGAAT
GCTGACGCTATGGTCGCAATGCCTTCTGTTAGCTTACTAACGTAGAAGTCGATTGGATCT
TTGTAACCACGGATACGTTCAGTGATTTCAGCTTTTAGCTCATCGCTTTGCGCGTCGAAG
TTCAGCAGCGCTTTCGGGTGAATACCAATCATCTTGTTGATGATGAATTCAAGACGCGCA
AGACCGACACCTTCGTTTGGAATCTGAGCGAAGTCGAATGCACGGTCTGGGTTACCCACA
TTCATCATGACTTTGGTTGGTAGCAGTGGAAGTTCATCAACCGCAGAGCGTTTCACTTCG
AAGTCCAACTCGCCTTGGTAAACGTAACCCGTTTCGCCTTCAGCACAAGATACTGTTACG
GTCTCACCGTCAGTCAGTTTGCTGGTGGCGTCACCACAACCAACGATAGCCGGAATACCA
AGTTCACGTGCGATGATGGCCGCGTGACAAGTACGACCGCCACGGTTTGTAACAATCGCA
GAGGCTTTCTTCATCACTGGTTCCCAATCTGGATCAGTCATGTCTGTAACCAGTACATCA
CCGTCTTGGACCAATGACATTTGGTCTAGAGAGTCAACCAAACGTACTGGACCTTTACCG
ATACGTTGACCAATTGCACGACCTTCAACCAAAACGTCTGCTTTGTTGCTTAGCTCGTAA
CGTTCAATTACGTTTTGCTCGCTTTGAGAACATACGGTTTCAGGGCGTGCTTGAACGATG
TAAAGTTTGCCGTCGATACCATCTTTTGCCCACTCAATATCCATAGGACGCTGGTAGTGC
TTCTCGATGATCATCGCCTGTTTTGCCAGCTCTTTGATCTCTTCATCGTTCAGAGAGAAG
GCATTGCGCTCTTCTACAGAGGTATCGATGATCTCAACTTGCTTACCGATCTCTTGGCTG
TTTGAGTAGATCATCTTGATCTGCTTAGAGCCAAACGTCTTCTTAACGATAGGGTATTGA
CCCGCTTCTAGCATTGGCTTGTGAACGTAGAATTCATCAGGGTTAACTGCACCCTGAACT
ACCATTTCACCCAAGCCCCAAGAAGAGGTGATGAATACGACCTGATCGAAGCCAGATTCT
GTATCTAGGGTAAACATAACGCCAGAAGAGGCTTTGTCCGAGCGCACCATGCGTTGAATG
CCTGCCGATAGCGAGATGCCTCGGTGGTTAAAGCCTTGGTGTACGCGGTATGAAATTGCA
CGGTCATTGAACAGAGAAGCGTAAACGTGCTTAGTCGCTTCTAAGACTGCATCAATGCCT
TTTACGTTTAGGAACGTCTCCTGCTGACCAGCAAATGACGCGTCCGGCAGATCCTCTGCA
GTTGCAGAAGAGCGAACAGCAACAGAAATCTCAGGGTGATTATCTGTCAGTTCTTTGTAG
TTATCGCGGATGTCTTGTTCAAGATCCGCTGGGAACGGGGCTTCTAATACCCATTGACGA
ATGGTGGCACCTGTCTTGCGCAGGGCTTCTACATCCTCAACGTCCAGTTCATCAAGTAGT
TGGTGAATACGCTCATCCAAACCTTCGTGGTCAAGGAATTGGTTAAACGCATACGAGGTT
GTCGCAAAACCGTTTGGTACCGATACACCAACATTGGCTAGGTTAGAAACCATCTCGCCA
AGTGAAGCATTTTTACCGCCGACTTTGTCGACATCATCCATGGATAGTCCATTGAACCAG
AGGGTGTTCTTTTGCATGTCTTTCTCCAGAAACATTGCAGCTTTGTAGGGATTAATACCA
ACCTCGAACAGTGGTTATGCATCCTTGCAGGTCAATGTCATTGAAGACGCAGTTTCGAGC
TGATAGCAGCCATTGTAGATAAGGGGCGTTAACTACAACTTCCCAACTAGGGCTTAAACG
AATTTTCCGACGCAAACATGTATCAACACTTTTCTTGGTTGATATGAAAGGCAAACGATT
ACGTATTTGCTGAAAAAAACTCCGAAGAATTTTCAAAGCTGTGGGGAACGTAATTGCAAG
CCAAACTCATTTATTAATATTATGTAAACCATCCTACTCAAATGAATTTGAAAAATTAAA
CTAAAATGCAAATAAATAACCAAAGTCGTGATGTATTCTATGTTTCTGACGGAACGGCTA
TAACATGTGAGACATTAGGACATGTTGTTCTGGGTCAGTTTCCCTTTATTCCTAATGAAA
AAACCTTTCCTTTTGTTGAAAGTGAAGACAAAGTTGCCGATGTCATCAAAGAAATCGAGA
TTTCCTACCAACGTGATGGCGTGAAGCCGCTGGTTTTCTTTTCGATTGTTGTGCCAGAAA
TTCGTGAGGTGTTGCTCAAAGCTCCCGCTTACAGCTATGACGTGCTAGAAAGCATTGTGC
AAAAGGTACAAGACGACATTCAGATGGCTCCTCAGCCTAAGATGCAGCGTTCAAGAAGCG
TGAGCAAAGATTCCGATACTTACTTTGACCGTATCGCGGCGATTGAGTACACACTTGCTC
ATGATGATGGTATTACGCTCAAAGGCTTGGAGGAGGCTGACATTATTCTGCTTGGCGTCT
CACGCAGTGGCAAAACCCCAACCAGTCTTTACATGGCGATGCAGTTTGGTTTACGTGTGG
TGAACTACCCGTTTATCGCTGAAGACGTCAAGATGATGCGTTTGTTGCCGGAGTTCGAAA
TTCATCGGCACAAACTGTTTGGTCTAACCATCAATCCAGAACGTTTGAATGAGATTCGCG
AGAACCGCTTATCAGGCAGCGAATACGCGAGTACGGAACAATGCAAACTGGAACTAGATA
CGGTAGAAGCGTTGTTTAGAAGAGAAGCAATTCCGTATATCAATACGTCTTCTTTGTCTG
TAGAAGAGATCACTACGCGGATTCTTGAAAGAGCAGGGATGAAGCGCCGCTTGTTCGGCT
AAGTTTCCTGTAATAAATCAAAAAAAGAGGAGGCACCTGTGCCTCCTCTTAAATTTAACC
TCAAAAGGTCAATAGACCCTAGTAATGCTGAAACATCTTCTGAATGTCTTGGTAATTTTT
GGTTTGTGTCAGTGATAGCATCAGCAAAATACGTGCTTTTTGTGGGTTCAGTGTACCTGA
TGCTACGAAACCGTACTTATCATCATCAACCTCTGCATCTAAAGTGGTTGAGCCGGTAGG
CGTACGAGAACTACGAACAACCAGAATGCCGTCTTTGCTTGCTTTTTCTAACTCATCAAA
TACCGTGTGGTACAAGTTACCATTGCCGACACCTGCGCTGACGATGCCATCAAACTTCGC
ATCGACGAATGCTTTAACAGGTAAGCTCGACGCATTTGCATAGTTATAAACGATTCCGAC
TTGTGGCAACTTATCGAGCTTGGAAACATCGAAGGTTGTTTCAGTAGTGTGTTTACGTTC
CGGGCTTCTTTGATATTTCGCATCACTGTTGTGGATATAACCTAGCGGACCAAAGTTAGG
AGATTGGAAAGTGCTGACTGATGTTGTGTTAGTTTTTGTTACGTCACGCGCATCAAAGAT
GGTGTCATTCATCGCAACCAGTACACCACGACCTTGAGAATCTTCGTCTGTTGCTGTGAC
CACCGCATTGTAGAGATTAACCGGACCGTCAGCACTCATTGCCGTAGAAGGGCGCATTGC
ACCAACGATAACCACTGGTTTATCGCTTTTTACCGTTAAATCGAGGAAGTAGGCTGTCTC
TTCTAATGTATCAGTGCCATGAGTAATCACAATGCCATCCACGTCATCTTGGGCGAGTAA
CTCATTCACTCGTTTAGCCAACTTAAGCCACACCTCGTCATTCATATCTTGAGAGCCGAT
GCTGACCACTTGCTCGCCAGAAATGTCGGCGATCTTCGTCATACTGGGTACGGCGGCGAT
CAACGAATCAACACCGACTTTTCCTGCGGTGTAATTTGATTCTGTCGCAGATTGACCTGC
GCCAGCGATAGTGCCGCCAGTCGCCAGAATTTTGATGTTTGGTAAATCGGCATTGGCAAA
AGCAAATGAGCTCATGCACAAACCAAGCGTGATCGAACTGAGGCGGAGAAACTTTTTGGT
CATAGGAATCACCTGTTTTTGGGTTAGATGTTGGGGGAAACGTTATCTATCCTAAAAACA
GAACAGTAGATTTTTTGAGTACAACTTCACCAATTTACAGATGAAAATCGTGATCAACTA
ATCACTTAAAGAACATTAAATCAAGTGTTTAACCTAATTGGCGTGCTTCATTAACAAGTG
AGATGTTCCGGTAATCTGGACAACATTTGATTAATTGTAATTAATTGATTTGTAAGTAAA
GACCCTGCGAGAGAACTCGGAGTGACAGTTCAATTGAGTTACCTTTGGTTAGCCATACGA
GCGCCAATCTGCTTGTTTAACTGCTGGTTGATGATCGCTGCTTAACTGACGGCAGGTGCG
AATTTTTGAAAAGCGACGGTTGGCTTTACTTCTAAATAATCGAGAAAGAGAGGTTTAGGT
AGTGGTTTTGAAAAGTAGAACCCTTGAATGTTGTAAAAACCGAGATCGTGCAAGACTTGC
AATTGCGCTCGCTCTTCTACTCCTTCGACAATCACTGACATGCTTAGGTTTCTTGTCAGG
GTGTGGATTGCTTCCAACAAAGGTTGGATCGTCTGGCCATTACCAAGGTTGTTAACGAAT
ACGCGGTCGATTTTGATGATGTCGAATGAATATTGACCGATAAAATCTAAACCCGAATAT
CCGGTACCAAAATCATCCACCGCAATTCGGATACCAAGTGCGGTTAATCGGTCCAAGTGC
TTTCGAAGTACAGCCAGTTCACTCGCGCTGAAGATGGCTTCTTCGGTGATTTCAAACACC
AAACGCTCACTAATGAAATAATGATATTTAAGACGCGATTCAACCTCTTGAATAAAGTCT
TCTCTGAGGATCAATGAGCGGCTCACGTTGACGCTAATGTAGCGGTCATGGAACGCAAGC
TTGTTACTGCTTATCATGCTGATCACTTTATCTAGCACAAGGTAAGTGATCTGATCGATC
AACCCCACCTTTTCTGCCAGAGGGATAAAGATGCTTGGTGAAATAAACCCTTGTACTGGA
TCGTTCCAGCGAACAAGTGACTCTCCACCAATAACGCTGCCATCACGTTGATCGACAATG
GGTTGATAATGAACGGTTAAGTTACGCCCTTTAATGGCAAGAGCAAGAGAGAATTCTAAG
CTATTTTTGGCGAACTTCTTGGAAGAGAAAAATAGGTGAACAATCAACGCACATGCCATT
CCCAATAACCCAATCCAAAGCTTGCTACCTAAGAACTGAAAATAGAATGGATAGCTGATT
GCAGAGTAGACGGTAAAAGGCAAAATCTCGGAACTGGCTTGTTCCATTCTAAGTGGGTTG
AGTGCAATAGAATCTATAGCGGTTTTGTCTGTGATGTCGATTCGGTAATCCATATCACCA
AAACGAAATATATCGCTAACGAGAACTTCCAAAACCTCTTTCGGGAAAACAACACTGATT
CCTCGTCCTTGTTGTTTGGTGAAAAAGAGAATCAGAGCTTGGTTGTTGGTGAGCGCTCGC
TTAGTAAAAGCCAATGTTGCATGCACATCACTGTCACCAAGACGCGTCAATATTGACGAA
TAGATACTGAAAGACGGGTGGCGTTCGCTACTCGTGCACAACACTTTTCCGTTTTGATCG
AAGGTGGCAATGTCTTTTGCCATGCCCAAACCAAAAATGCTTGTCCTGAGATCATGGATA
AGGTCGTCGCACGACTTAAGAAAAAAGTTATCGTCTAACAGGTGTGTTAACTGCTCCACG
TTATCGTGAAATTCAGACTCAATCGTCAAGATAGCTTCTTCTGTGAGCTTTTTATGATAT
TGGTGTGCAAAAGGGATAAAAGCCAGCATAGTGATGCTAAAAGAGAGTACACCAACAACT
ATTAATGCAATGTTGTCACTCCAACTCTTGGACGGATTTTTAAAGAATTTATTGTTCACA
GTTATCGGTGCTACCAGCAAGTAATTGCGTAAAACTATAACAAGTGTCTCATTTTTAGGA
ATTGAACATTTCAAAGTGTGAGTTAGATCTTATAAATTATCTATAAACTACTATTTTAAA
ATAAAAAGTATGGGTTTTCTTATCTAAATATAAGGCGACCATAAAGCGAGTTTATTCAAT
TTTAGTTGCTATTTAGGCAACTGGTCGTGCCTGTTCGAGTAGAAATTGGCTGAGATAAAG
ACGATTTTTTTGCATTATCTTAGGGTGATTTTGATGTGATTTTATTTGTTTCTGGGAGTG
AAGTTTTTGAGATTAAATACTGGATTTATGATCGATGAAAATACTGGTTTTTGATGATGA
GATAGTCATGAATATGAGAGATTTTGGTGTTTTTTGCTGAGCTTTTATTTCTCTTTTGAG
CTTTATTTGTAACTTTGTGTGGGCGTATAGTTTATCGATGATGACTGAATGACAGCATAC
CGTGCTGGAAGCGCACAATGACGGGATAAAACTAAAAAAAAAGCGGCTTTACCCCGGAAA
AGATAAAAGCCGCTTGCCAATAGACGTGTTAATTCACGTCTTAGCGCATAATCATTTGTT
CACGACCAGGACCAACCGATACCATCTTCACAGGTACACCCATCAGCTCTTCAATACGTA
GAACGTATTTTTGTGCCGCGACTGGTAGCTCTTCGAATTTACGACAACCAGTAATGTCTT
CGCTCCAGCTTTCCATCTTCTCGTAGATTGGTGCTAGTGCAGCCGTTTGAGGCCAAATTG
GGTTTTCGCTGTGCTCGCCTTCGTAACCAACACAGATTTTTAGATCTTTAAGACCAGTCA
GACAGTCCACTTTTGTCAGTGCGATTTCAGTCGCTGCTTGAAGCTCAACACCGTTCTTCG
TTGCTACTGCATCGAAGTAACCCATGTCACGTGGACGGCCTGTTGTTGCACCGAACTCAC
CCGCTAGTTCACGGAATGCATCTTGCTCTTCCATTGCAGTAATTAGTGTGCCGGTACCTA
CCGATGAGCTGAACGCTTTTGCTACCGCAATAACACGCTCTGGACGAAGAGCAGGAAGAC
CACTACCGATACCAGCATACATAGACACAACGTTTGAAGATGTTGTCCATGGGTACTCAC
CGTAAACAAGGTCACGACCTGCACCTAGCTGCGCTTCGAACAGTAGCGTTTGGTCTTTTG
CTTGCAGTTCTTTTAGCGGTAGCGTTACGTTGCAGATAGCGTCACGCCAAGGTGCAGATA
CTTCTAACAACCAGCTCGCCATCTCTTCAGCGGTTTGTTCAAATTCGAACGTTGGGTAAA
GCGCACGTAGTTGAGGAAGTTTCCACTCCATCCAGAATTTGATGCGCTCTACTAGGACTT
CTGGCTGCTTCAACCAACCAACTAGGATGCCTTTTTTCATCACACGGTCGCCGTATGCAG
GTGCAATACCTTGAAGAGTTGAACCGTATGCTTTGTCGCCTAAGCGTTGTTCTTCTAGCG
TATCTTCTAGTGCGTGTAGAGGTAGACACAGTGTTGCGCGATCAGAGATGCACATGTTCA
CTTTAACGCCCGCTTCTTCAACTTCCGCAATCTCCTGAGACAGCGACGCTGGGCTGATTA
CCATACCCGGACCTAATACTGCCAAACAGTCAGGGTTGAAAACGCCACTTGGTAGCTGGT
GTAGCTTAAACGTACCTAGGTCGTTAACTACGGTATGACCCGCGTTGTTACCACCTTGGA
AACGAATGCTTGCAGAAGCTTGCTCTGCCAAAAAGTCAACGATGCGGCCTTTGCCTTCAT
CACCCCAGTTTGCACCCACAACAACGATAGACGACATAATTCATTCTCCAAAAACAGACC
GGAAAATCTTAGGATGCTCGCATGAATAAGAGAAATTAATTATACTCATTAACTTGATAA
GAAACTCATATCGGGTAATTTTCTATGTTGGATTTGAACTGGTTACGCACGTTTGTCACC
TTGGCAGAAGTGAAACATTTCGGAAAAACAGCGATTGAACTGCACATGACGCAGCCAAAT
GTGAGTCTTCATATCAAACAGCTAGAACAAGCCACTCGCACTAAGTTGATTGAACGCAAC
CCTGTGCAATTGACCCAAGCCGGAAAGCGCTTGTTAGACACTGCCGAGCACATGCTGAAT
GAGTTGCAAATCTGCCAATCCGACCTCAATGCCATCAATGACTTAACGCAAGGAACGCTC
TCGATTGCAGCGAGTGATATTGTCTCGCGCCTATTACTTATCAAGCCTTTTCAACAGTTT
AAAAGTGAATATCCTGGAATTGATTTGGCGCTGTTCAACACTACATCATCACAAGCGGTA
GATTTGGTAAAAAGTGCTCGTGCAGACATAGGCTTTGTTATTGCGCAGAAAGAGAGCCAA
CCATTGCACTTTACGTCACTTACTCAGATTCATTGGTGTGCTTTCGGCGATAACATCTTC
GATTGGCGAGAAAACAGTGAAGAGAACCAAACATTAATCTTGCTCGGTCACGACACCCGA
ACGCGCGAGTTGATTGACGCGTCTCTACCAGAGCTAAATCTTCCTAGGCATAGGGTCATG
GAAGTTGGCAGTGTTGAAGCTCAAATAGATTGGGCTGAAGCCGGATTTGGAACTGCGATT
GTACCTGACTTCTCCCTCGACCCAAGGTTGAAACTCTCGCGAGAAGTCACGCCATTACCT
AGTTTCCCCAACACAGATTTTGGCTACATAGTGCGCCAAAACCAAGTGCTGTCCAAAGCC
GCAAAACAGCTTCTTAAATGGGTGGCTGATAATGTGTCTGTGGTGGGGTAATACCTAATA
AAGCTCTTCGAAAGTAAGCGCATTTAGGTCGCAAACACTATAGATTTCATTGGTGACTGG
TTCCGTTTGTGTTGTAGGGTAAGTGAACACTTTGAGTGGGGAGTTCAAATTACAAGCTAA
GCTTTCAAGAGAAATGAGCAGAAGGGGAGACGGGTGAAATGAGTGTACTTTTGATTGCCA
TATCGTCACTTCATCACCTTGAAACTCGGTACTCAGATCCAGCTTCACTCGAATATCTTG
CAAAGAATGTTGTTGGTGTTTGGAATCTAATAGCACAGCTTCAAAAACAAAGTGTCCTTC
GGCGTCAGATTGCGTCGAGTCAGAAGCAACACCGTTGAAAACAATCGTCCTTTCTATATT
GATGCCCTCGACGGGCTTGCCATTTAAATGCAAATAGCCAGAAATATAAGGGCTTAAAAT
GCGCTCCATTTCTTATATCACCTTGTCCAAGAATGAAAGGTGCCAGAATCTTTAAAGTCT
ATTGAGCGGGCAAGCATAAACCTTGTATTTTCGACCAAAATCACCACGCTTTGAAAACGA
TTAGGTTTTCTCGATGAAAAAATGAGGCGAGCTGTTTATCATAGGCGACGAAATTAACCA
TGCCACTATTGTGATGACTGACAAGACTATCTCCATCCCTCTACCATCTTTGATTCACCG
AATTGGTGGCGATCATGCTAAGCGAGCTAAAGCAATTGCGGCTGAGAAGAAGTGCGAAAT
GAAGCGCATACGACGCTCTCGTAATTGGCAAATTGCTGGTGAGGCTTTGGATTTGAAATC
ATTTCTCGATCATATCAAAGCAGAAGAGTCTGAGCCGATGCGATTTGTGATCAACAAAAT
GGAAGTTGGTCTCGCCAAGCACAGCGATAAGCTTGAACCTTTGGAAGCCAAGCTGATTCG
ATTGGTCTTGGAGAATCCAAACATTACCTTGGCGGAGCTAATGTCGGAAACCAACTGTAC
CATCGCCCAAGCTCGAACGGCACGTTTCGATGCAGAGATGCTATAAGCCTGAAAGTTTCT
TCTCTTATTCCCTGTCTATACTGGTAAGCGATTGATTATCAAACATCGGATAACGTAGAG
AGGGAAGGTTATGAAGCTGATATTGAAACTGTTGAGTGTGTTCTTCATTTGGGGGAGTTT
GACGCTTCCTGCTTTCGCTCTTGATCCTGTTTATAGCGACTTTCTCGGTAAAGCGATTCG
TGGTTATGACCCTGTCGCGTACTTCACTCAATCGAAACCGGTAAAAGGTGATAGTGATTT
TACTTACCGTTGGAATGATGCCAAATGGTACTTTTCATCGGCTGAAAATCGGGATGCATT
CGTGAAAAATCCTGAGAAATTTGCACCGCAATATGGCGGCTATTGTGCTTGGGCTGTGAG
CAAAGGCTATACCGCCAAGATAGATCCTAATGCGTGGAACATTCATGATGGAAAACTCTA
CCTAAACTACAGCAAATCCGTTCAAGCCTCTTGGCAACAAGACATTCCGGGTAACATTGC
GAGCGGGGATAAAAACTGGCCGAAGTTACTTGCAGAATAACGAAGTCCAAGAAGATAAAA
GGTCGCGATTACAGCGACCTTTTTCATGGTGAGGAATCTATAGATTTACGGTAGCAACAA
CATTTTGCCCATCACTGAACCACTTTCGATTTTATCGTGTGCTTGCGCTGCTTCGGACAG
CGGCAGTGTGGTAAACACAGGTTTAATTTTGCCTTGCTCTAGGAGTTCGTAAAGCGCTTC
CATGGATGATTTCACCAATGGGTAGTCGTTGAAGTAAGTCGCGTAGATTTCTGAGTAAGT
AATAGTTGGCGCTTTGCTAAAGTGCTTAATCGCCTCGGCTTGTAAGTTTGTCTCACCCAT
ACCCGCTAAGAAACCAAACACAACAACGTGACCAAGTGGTGCTAGTACTTCCAAGTCTTG
CACTATGGTATCGCCAGCTACTGGGTTAAAGATGTAGTTCACTCCGCGACCTTCGGTAAC
TTCTTTAGCTGACTCTACCCAATCGCTATCAGAGGTAAATGCATGGTCCGCACCCATCTT
CAATGCGTTTTCTGCTTTGTGGGCTTGTCGCTCTAAAGCAATAACGTTTAGACCTGCTAG
CTTAGCCAATTGAATCAATGCCGTACCCACGCCACCGGACGCTGCGTAAACCAGCGCTGT
TTTGCCTTCTTCAACTCGAGCAACGTTATGTAGCATGTGGTAAGCCGTAAAGTAGTTAAC
AGGTAGAACAGCGGCTTCTTGAAGGTCGACCGATTCTGGTAGCACTACTAATTTATCTGC
ATCGACAGCAGTAAACTCTGCGTAAGTTGATGCGCCAATTGGACCAAGAAACGCGACTTT
CGTGCCTTCTTTTAAGCTTGTGTTGTTTGAATCGGCAACCACGCCACTGCCTTCTACACC
AGAGATGTATGGCAACTCTGGCATCATACCCGGAGGCATATTGCCTTCACGGATGATGGT
ATCAATGAAGTTCACTGGTGCGGCGTGAATGCGAACCAAAACTTGTCCTTCTTTCAATGT
TGGTTGTGCTACGTCTTGGTAGACCAGTTTGTCGCTGCCGCCTGTTTGAGTCAGTAATAC
TGCTTTCATGATGTCATCCTCGTGATTCGATTAATGGGCATTTGCCGTGTCTGTGAATCA
AATACTAGACGCTTGCGCTGAGAGAAAAAATTGGCGATATTGAATATCACTATTCCAAAA
ATGGGATAATAGAAATTCATACTCGCTAAAAGGAGTTCTGGGTGAAACGAGTGTTGGATG
ATTTGCAGGTATTCTGCACCGTCGTCGAAGAGGGCAGTTTAAAGCGCGCTTCTGAGCGAT
TAGAAATTCCTCACAGTACGGTGAGTCGACGTATTGAAGCGCTAGAAAACAACTTGGGTT
TAGTGCTGCTTCATCGCACCACCCGTGAAGTCAAAGTATCTACTCGCGGTGAAGAGCTTT
ATCAAAACTGCTCGGCTCTGCTTGGAACGATCCGCCAGTCGATAGATTTTGCGGTGGATT
CTGAAGTTGCCTTTAAGGGGAAGTTGAATGTGTCGATGCCCGTTCGTGCTGGCATTGATT
TTCTTGGGGCGTGGCTTATCGACTTTGCAGCACAGCACCCCGATCTTCAGCTTGATGTTT
CTCTGTCGAACGACAATAAGCATCTGATTAAAGATGACATCGATTTAGCATTCCGAGTCG
GTCCACTTGTCGATTCATCTGCAATCGCATTGCATTTATGGGATATTCCATACGTCGTTT
GTGCCCATCGTGATTACGTTGAAAACCATCAATTGAGTGAACTCACTCTTTCCATCGAAC
AGTTGGAATCACTGCCGGGAGTGATAACTCGTCCTGCAATGAACTGGATGTTTGTGAACA
AGCAATTTGAAGAAGTCGCTGTATCGCCACAACAAGGTTTGACGGTGGATGATCTTGGTT
TGGCGTATCACGCGATCCAGTCAGGCAAATATATGGGTATGTTGCCAGCGTCTATGGTGA
AGGATGAAAACATCGTGACGTTACAAATTGAAAACTTAGAGCCTCGTAAGCGTGTTATGT
ACGCGTACTATCTAGGACGAAGACACGCGCAGAGCCAGATAAAACACATCGTCGATTACA
TTCGACAACGCCATCAAGAGAGCGAATAGTAAACACAAAAAAGCCGCGATGATCGCGGCT
TTTTCAATTTGGGTTCCACGCAGCGGAGCATTACCACATCAGATCGTCTGGTACGACGAA
ATCTGCGTACGGGTCATCTTCTGCAGGGATGTCTGCTTCTGGTTCTTTCTGTTCGATGAT
CACTGATTCATCGCGTTGAGCAATCTTGTTTGCTACACCACGTGGGATGACAACGTAGCT
TTCACCAACAATCGCGATTGCCAAGATGCCTTTGATAAGCTGTTCGCGGATCTCTGACTC
AACGTACAGAGATTTCACTAGCGTGCCGTGTGTGAAGTTGTACTTGATGTCGCCATCTTT
CAAATCAACCTTGTTCATTTCAATCAGTTGGTTGATTTGCGCTTTGATTTCTTTGTTCAA
GCGCTCAGCGTTTTGTTGCTCGCTCAATTGCTTGTCACGCTCTAACTGCTGACGTTTGTT
CTCTTCAACCGCCGCTTTTACTTCGCGAGCTTGAACACGTGATTTTTTAGAGCCTTTTTT
CGCTTTTTTCAGTTTTTTCTCGTTAACCAAGCCTGCTTTTAGCATCTGCTCTTGAAGGGT
AAGTTTTGCCATGATTTATCCAGTTAGTGCGCAATTTTGTGCATTTTAACCAGTCATCCG
CCGCAAAGAAAGAGGGTTAAACATACGGCGGGATATGACTCGGCGCTTTGTTGAGCAAAA
AAACGAAAAATAAATCGAGAAAGTGTGCGTCTTATTGCAACTTCCAGCGTCTTAAGTACA
TTAGGCGAAAAATTTTGAAGCAAAACCATGAGTACCTCAGACAAACAAACCATCCCGCAA
CAAGTGATTGAAGAAGCTTGTGAGTGGGCAATCATGCACGGCGTGGCATTTCGCCAAGCA
GATAACACCGCAAGACACTGTCCTTTTAGCTTTGCGCCAATGACGATAGAGCGTGATGTG
TTCGCACATTTGAAGAAAGTGACGCCGTTGATCGCCAAGCTGATCAGTCATGTGTCTGAG
GATTATGAATTCCTGCAAACCTCCCTAGCCGAGCTAGGCAAAGCCGATACTTTCTTTGAG
CGTTTATTGGAACTGCACAAAGAGGTCCACCATGAAGCTGCGCGCCAACCGCTGTTGTTA
ATGCGAACCGACTTTATGGATGATCGTCAACACGGTGCGAAAGTCATCGAGTTTAATGGT
ATTGCGGCTGGGATGGCGCCTTTTGGTCAGCGTGCCACAGAGCTGCATCAATTCCTAAGC
TCGCAGTGGGGCAGTGTTTACCAACAATGGGTAGAAGATAAAACGGCAACGCCAGCCGAT
AACCAAGGCATGCAGCAACTTGCGCTTGGTATTGCCACTGCCGCGAGAAAAGTCAAAACG
CATTTTAATGAAGAAGGCGCACCGACGTTTCTGATGGTGGTGCAGAAAAACGAAGACAAT
GTATATGACCAACACTTACTCGAAGTGGAATTGCAGAAGCTTGGCGTTCGCACGGTAAGA
CGTACCTTTGAGCAGTTAAGTTCACAGCTATTGAGCGGTGACAATCAACGCCTCTTGCTA
GAAAACATCGGCGGTCTTGACGTTGTGTACTTGCGCGCTGGTTATCAATATATGGACTAC
TTCTCACCAGAGCTAAATGAACCAATATGTTGCCACACCTTGAGCCAAACTCGTTTGTTC
ATGGAAAAGCACTACGTAGCGATGAATGCGACCATTAGTCAACAGTTGGCTACCAGTAAA
TCAATGCAAATGTTGTTAACTATGATGCCGGCATGTGAGTATCAGCGCTGGGGGCTCAAT
CTTGAAGAAGCCGAGTTGGTCAAAAGCGTATTGGCAGAGATGAAGCCAATTAACACTGAC
ACGATTAAATGGTTTGCTGCTTCTGGTAACAAAGACGAATGGGTATTGAAAAACCAAGGC
GAGGGCGGTGGTCACTGTATCTTTGGTGAAGATATAGCGAAACAACTGAGTCGACTGCCA
CAAGAGCAATACAGTGCTTGGGCCTTGATGCAGCGTTTGTATCCGCATGAAAGAGAAACA
CCAACGATTGCGGTACGTGATGCAAAGCAGAGCGTCGTGACGGACCTTGTGAGTGAAATT
GGTTTATTCACGGCGCACTATCAAGGTGAACCTGTAACGCAATTGGATGGCTACGCGGGT
TATTTGATTCGCAGTAAACCATCCAGTGAAAACGAAGGTGGCATCCACAGCGGTAAAGGC
ATCTTAGACTCTTTAGTGCTGGTGGATTAAAAAGAAACACTCTCCATGAGTAAAACGTGG
AGAGTGTTTGTGGATTAGTCGGTTACATGTGGCCCATACCGTGGAACATCCCACCGAAAA
GCGCACCCAAGATACTGAAAATAATACCTAAGATGATCATCGCCGGGATTGAAGCGATAG
CGAACTTGACCATAAAGATCACCATCGACATAAATGGCATCTTAATATCAACAACCGTCA
CTTCTTGTTTTGTAGTTTCATCAGACACGAGCGTTCTCCTAAATTTGCATTCTGAATATG
CAGTCAGTTTATTACACTCAAACTTAAGAAAACGTTGAGCTGCGTTGCGCTTTTCCCTTT
ATGGGATAGCAACTGATTAATCTGAGAAATACGGCACGCTATGAATCGCTATCAGAAGCG
GGTAAAGCCTCTCAACCAAGCGCCGGATAGTCTGTATAGCCGTGCTCATTGCCACCAAAG
AGCGTGGAGCCATCCAGTTCAGCCAGAGGTTGTTGGTGCTGTAAGCGCGCCACCAAGTCT
GGGTTAGAAACAAACGGGCGTCCAAACGCCACTAAATCCGCATAGCCTTTCTCAAGTACC
TCGTCAGCACGCTCTTGGGTGTAACTGCCCGCGACGATAATAGTGTTGGTGAAGTATTCG
CGCAGTTCGATGCGGAAGCTTTCTGGAATCACTGGTGCGTCGTCCCAATCCGCTTCAGAC
AGGTGTAAGTACGCAATATCACGAGCTTGAAGTTGTTTCGATGCATCGAGGATGGTTGGC
ACAATGTCTGGGCAGTTCATGTCCTTGAAAGTGATGAAAGGTGCGAGTCGTACTCCCACT
TTGTTGGCACCAATGGCTTCGCTCACCGCATCGACCACTTCTAATAAAAAGCGAAGTCGG
TTTTCGCGAGTACCGCCGTAGTTGTCGGTTCTGTGGTTTGAATTGGTACGTAGGAATTGG
TCAATCAGGTAACCATTACCGCCGTGGATTTCGACGCCATCGAAGCCTGCTTCAATCGCA
CGTTTCGCTGCATGGGCAAAATCACTTACCACACGGTCAATATCGGCTTGAGTCATCGCT
CGTGGCTCTACACAATCGACCATGTTGCCGTTGCCTTGCTCGTCGGCAATCCACACTTGG
GTTTCTACGGGTTTTAGTGCTGATGGGGCAATAGGCTGTTCGCCTTTTTGGAATGTTGGG
TGTGATACACGACCGACATGCCACAACTGACAAAACATAGCTGCGCCTTGCTCTTTTGCT
GCTTGAGTGACGGTTTTCCAGCCTGCCACTTGTTCATCAGTGTAGACGCCTGGTGTGAAT
GAGTAACCCTGCGAATCGTCTGAAATCTGGGTGGCTTCAGAGATGATTAACCCTGCGGTA
GCGCGCTGCTTGTAGTAAGTCGCCATCATTTGGTTTGGAATGTTTCCCGGTTGGCTAGTG
CGCGCTCGGGTCATTGGAGCCATGGCTACGCGGTTTTGCAGAGTTAGTTGTTTCAGCTGT
GTTGGTTCAAATAGTTTGCTCATGATCGATTCCTTACTTAAGTAGTGGTACTTGGGTTTT
GTTGCTTACAGATTCCATCCAATCTTTCACAGCGTTGTCCCATTGGATTTCTGCGGCGCT
GAAGAACCCGCGCAAAATAGAAAATAGGATCGCTTCGTCTACCAAAGTCACATGCTGATA
AGAGTCGAGATTCAACACGCTTTTCGCACGTTCAATGAGCGCTTCGACCTCTTTGGCAAT
GTTTGGTGTGTCTTGCAAAAGTGCATCAAAATTGAGTGCATCCGTTTCCTTTTTTGCGCG
CCAAGCTTGTTGTGCAGACTGAGTGGCAAACTCTGGCAAATCCATGTTTGACCAACGTGG
GTACCCCACTTTTTGTAATGGAAGGAACGCGATTTTTTGCCAATCCAACACCGCTTGTGA
CGGTTGGCTTGTTTCACTTGATGTCGCCAGTTCAAGGAAGTAAGCGATGATATCGAGACT
TTCTGCCATCGCTTCACCGTTGTCTTTGATAAGAAGTGGCACTTGCTTGGTTCCAATCAG
GTCTGTTGTGGTTTTATCGTCGTCATAAGCAATATTGATGACGTCGAGTTGGATATTCAG
CATGCCAGCAACGTAGCGGACGCGAGCACTGAATGGGCAATGTTCGTAAATGTAGAGTTT
CATAGTATTTTCCTGGTGATTCGTATTGGGTAGCCCCGCTTGCTCGAGAAGCGTTAAGTC
AGGGCTACCTGTAGGGATGACATTAGTTGTTGAAGCTCGGAGCTAACTCAGCCTGTTTGC
TTTCTTTGCGGTTTGCCTTGGCGATGAATAGCAAACCAATCAGTGGAACAATGATGGCTG
CGTAAGGGATCATGCTTGCGCCCATTTGGCTATCGAGCACCATGCCGCCTAAGAAACCGC
CAAAGGCATTGGCTAAGTTGAACGCCGAGATGTTTGCTGTTGCTGCTAATTCCTGACCTT
CACCACCGTGGTTCATTACTCGAAGTTGCATTGCTGGTACGTTGGCGAATGACGCAATAC
CAAATACAAAGGCGGTGGCAATGAACAGCACTTTGCTGTCTACAGTGATTCCGACCAGTA
CGAGTGACACAATCATCGCGATAGCCCAGAACATAGATGCTTTTTGTAGGTTTTTATCCG
ATGAACGACCACCCATGGTGTTACCAACAATCAGACCGACACCAACGATAACCAGAATCC
AAGTTACGGCACTTTCACCAAAGCCAGTGATGTGCATGGCGATAGGGGCGATGTAGCCAT
ACAGAGTCATGAACCCCGACCAAGCAAATACGGTGATCGCAAGGCTTATAAGTAGCATTG
GGTTTTTGAACGCAGCTAATTGCGCTTTGACATCTTTTGCTTCGCCATGACCGGTGGATT
TGATCACTGAAGTGATAAAAAACAGAGCCACTAAACCAAAAGCTGCAACGGTCAAGAAAG
TGGTGTGCCAGCCGAATTGCAAGCCAATCCAGGTACCGCCAGGCACACCTAAAACGTTAG
CCAGCGTTAAGCCCGCGAACATTTGTCCGACCGCACGACCTGCCATTTTTTCTGAAACCA
AATTGGTCGCGACCACGGCACCGATGCCGTAGAAAGGACCTTGAACTAAACCTGTGATCA
CTCGGCTGACCATCAATACAAAGTAGTTCGGCGCGAAAGCGGACAATACGTTGCCGAGAA
TAAACAGCACCATTAGCCCAGCCAGTACGGCTTTCTTGTTAAAGCGTGCTAAGTAAATCG
TAAGTAGCGGACCGCCAAACACAATGGCAAGTGCGTAGGCACTGATTAGGTAACCGGCTT
GTCCTTCCGTGATGGACAAAGAGTTGGCGACTTGAGGAAGGATTCCTGCAATAACAAATT
CAGCGGTACCGATAGCAAAAGCTGCAAGTGTTAAGATCCATACCTGCAGCGGCATTTTTT
CTTTATTCATGGGGGAGTCTCTTTTTTTAATTAGTTTTAACCCATTGGTGCCATGCTTTT
TTCTTGCTCTGGCACCTTGTTTTTATTTGTTGTTATCCAAACGTGTGTTGTTAGCCGAGC
AGTGCGCCACCATCGACATCAATCACGGCACCGGTCATATAGGTGTTTTCAATCAGAAGT
AGGTAAGCTTTTGCAACGTCACTGGCTTCGCCAACTTTGCCCACTGGTAAGCTATTTTGT
GTGCGTTTGTACATGGCATTTCTGTCGTCTTCGTTCATGCCTTGATACGCCTCAGTTTTG
GTCAAACCTGGGCTGACTGCATTCACTCTGATCGGAGCCAGTTCTTTCGCCAGTACTTTT
GTGGTTGCTTCAATGGCAGCGTTAATCGCGGTTTTTACGTATGTGTTAGCAACAACTTTG
CGCGATAACATGCCGGACGTTAGCGTGATTGATCCGCCTTTCTTGATGTAGCGTGCTCCA
TGTTTCGCTGCGTTGATGGCGCCCCAAAATTTGGTATCGAACGCGTATTTTGCTTGGGAA
ACTTCTACATCCACCACTTTGCCTGCTGGAGCATAAGAACCTGCTGTGACGATCAGGTGG
TCAAAAGCACCAATAGTTTCGAAGTAGTGGTAAACCGACTGTTCATCGCTGATGTCTAAC
CCTGTTTTGCGGCTTGCTACGTGGACAACCGCATTGTCGCTCGCAAGTTGTTGGCTAAGT
TCAGCGCCAATACCTGATGTGCCACCCAGTACGACATAAATGGTTTTTTCTGTTGTCATG
ATTTGTTTCTCCAATCTCGTTTCGATGGAGTCAGTATATTGATTGGAATAAATTTGATAA
TTGAGTAATATTTGAATTGATTATTCAGCTCAGATGAATAATGAAGTTTAAGGAGGGAAT
GTGGACAAGTTTTCGGATATGACGCTGTTTGTCAGCATAGTGAAGAACCAAGGGTTGGCG
GCGGCTGGCAGAGAGCTCGGCTTATCGCCAGCAACAGTAACGGCAAGATTGCAGTCGCTG
GAAGATCGCTATGGGGTGAAATTACTTAATCGCAGTACAAGGCATATCTCACTGACGGAC
TCTGGCGCTATGTACCATCAGGCATGCTTGGAAATCATCGACAGCGTCAAAGAGACGGAG
AACTTACTCCAAACTGGCACCAAAGAAGTGCGCGGCACACTTAAAATCTCGGCTCCTCGT
GATATTGGAAAGCAATACATTTCGCCAATACTGTCGGAATTTAGTCAGCTCTATCCCGAT
GTGATCCCTTATCTGTATTTGAACGATAACTTATCCAACTTAGCAGAGTCCGGTTTGGAC
ATCGTTATCCGATATGGGGAGCTAGCCGACAGCAACCTTATCTCTCGCAAACTGGCGTCC
AGTCGCCGAGTGCTTTGTGCTTCTCCTCAGTATTTGGCAAAGAAAGGCACGCCGATCACG
CCACAAGATTTAGCGCATCACGATTGTTTAGCCATGGTTCGCAGCAATGAAGAGTTGAAA
ACATGGCACTTTCAAGATGAAGAGCAGCACAATGTTGTTACTGTCATACCGAAGCGTTTT
TCTGATGATGGCGAAGTGATTCGTCAGTGGGCGTTAGATGGCGCGGGTATTGCGTTGAAA
TCGATTCTCGATGTACAAGAGGACATCAAACAGCAGCGTTTAGTGACGGTGTTAAATGGC
TATATGAAGAACTTCAACGCATCGACCTCTTCTGCAGGTGCGGATTTGAACGTGATTTAC
CTGAGCCGCCAGTATCAACCCAAGCGACTTCGTTTGTTTTTGGACTTCTTGATTGAGCGT
TTTCACACTCAATTTTAATGAGGCGAACGTTTCGATGTGTCGCATGGAAAGGCTGCATCA
TACTGAGGTTAGAGATTAGTAACACCGCGCTTTTAAGAATATTGGCATCAAGCGCGGTGT
GGCTGAGTTAGCTAAAAACAGGTCTGAAGAAGCTGCGTTCGTAACTCAATACACAGTCGG
TCTCTTCCGCGAACTTAAAGGCTTGGATGCACTCTTCATCGTTGAGCGACTTTTCTCGGT
ATTCCTCATACGCCGCGAGGTTTGGGAATGTAAATAATGCCAGTGCAATATTGTTAGCAC
CTTCAGATGGAAGATAGTAGCCGTTGTGTTGTCCGCCAAATTTCTCTACTAACGGAATCC
ACATTTTTGCGTACTCTTCAAACTCTTTGGTTTTTTTTGCATCAATGACATAACGAACAT
AGCAAGTGATCATAAAGATAAAGTCCTTTTTATTTGGTTTATACCCAAGTAACCTCGAGA
TGCTAGGTTCAGCGAGAATGACTTGGTTTGTAGACGCGGCGGCGATTTAAAGGTCTAGTG
GGTCTAAATCAAGAATCGACAACAAAGTATACAAACCAAGACAACTCGCCCTTTGGGAGC
GTGTCATTGACTCGACTTCTGCGTCATACAACTTGGAAAGAGCTGGCTATTACGCTGCGT
TGTTTTCCTTGACCTCGAATCAATGACTACGCTCTGAATCCTGCATCTTGAAGTCACTTG
GGTATATATATCCGAGAACCTTGAGGTTACTTGAGTACAAGTTTTAGGTTTGGCCAAATG
GTTAGCCAATTTTTCTGAGTTAATCGCTGTCGAAATAAAACTAATGGTCGTTCTGGATTC
CAAGTCAGGTAACCTCTAAACAAAGACTCAAATCCGAACGCTGAAATGCACTCTATCTGG
TTCTTTTCGTTCAATCTGGCAGCAACCGCCGTCTCTTTTTCTGGCCAGTAACTCATCGCA
TCCAAGGTACTTTGGTATGGCTTATCACCATTCCTTAGGTGCATGTTTGCTTGATTGCGT
ACTTGCCAGTTGAACTCTGGCATCATTGCAGTTAACTGGGCTTCATAAATCAACGCCGCC
TTGTCATCTATTTCATTTGGGTCGAAGTAGACAATATCAAGGTCATTGAGTGGGGTTGGC
TGCGGTTTGTGATGAAGATGGTCCCAAACTAGATTTCGTACGAAGCCTGCAGCAATGTAG
CAACCTGGTAAAGCCAGTGAGCGAGCACATTCCATTGCTTTCATACGCTCAGGGTCGGCG
AGCAATAATTGAACAAGATCTTCCATGTTCACCCTTAAGATTTGGCTGGTGGCAGCTCAA
TGCCCAATTCATCGCGTTTTCGCTTACTCAAGCCAAGTGCAACTAATCGATAAGATTCTG
ATAAATAGTACTTTAGCTCTTCGTCTAGGCGTCCGGAGGTTTCCGTTTGTTGAATCCACT
TCATACCTCGGTTAGCGAAATAAGGGGCAGGAATATAGCCTTCATAATCACTTAAAAAAT
CGAAGTTTAAAGGGGAAGTCTTAAACGTAAATGCAGGCTGCTTGTCTTTACTCCAGCCAC
CAATAGCAAATACCTTTCCACCGACTTTCCAAACGTGCGCATCACCCCATTGAACAACAT
GAGAAGTAGCAGCGAATGAGCCACAGAATTGATTAAATTCATCGTATGTCATGATGACGT
CTCAACCTATCTTAGTCACGGATTTCGCTAGACTAACACAGGTTGAGAGTAAGGTTAGGA
CGTTTGCGGAAAAGTGCTCACCAGCGCTTGGATTCCGACATGCTAATGGAGAGATGATCG
ATAAAGGCTCTTAATAACGGTGTGACTTGTTTACGTGTGCCATAGATGGCATGAACGCCT
AACGTTTTTGGGTGCCATTCTGGTAACAGCTGAATCAACTTACCCTCAGTGAGCAAATCC
TTCACGGTTGGGAAAGGCTGTAAGCTGATTCCGTTACCATTTAAAGCGGCAGCAAGCAGT
ACTTCTGGGGTATTCGCGCTGATATTGCCTTTGATGGAGACTGATTCATCACCGTTTGGT
CCAGAGAATATCCACTCGGAACGACCAAAATAGCTAAAGGAAAGACAATTGTGGTGTCCT
AGATCTTGGGCGTTTAACGGTGCGCCTTTTTGTTCGATATATTTGGGGGACGCACATATC
ACCGAGCGGCATTCACCTAATCGCTTTGCTACGACATTAGCAGGTAACTCATTGGTGATG
CGTATGGCAAGATCAATACGTGATTCCACAAGGTTTACGGTTTCATCTGTCGACACAATA
TCAATCGCCACATCAGGCCATTGTTCAACAAAGCTTGTGATTGCATCAATGAGGAAGCTA
CTCACAATGGAATAGCTTGCGGTAATACGCAATTGACCTTTTAGATTCACTCGATTTTGG
TTTCGGATTCCGCTTAGGGATTCTTCAAGTGCAAGTAGCTCTCGTGCAATCTCAAGCGTC
TCTTTCCCTGCACTGGTTAAGCTGAGGCTTCGAGTTGTGCGGTGGAGTAAACGAGTATCC
ATCCACTTTTCGAGCTCACCTAAATAACGTGTCACTTTAGTTCGCGAAAGATCGAGATGC
TCAGCGGCAGCACTTAAGCTTCCTCGCTCTACGATCGTGACAAAGACGTTCATTGCCTCA
AGTCTGTCCATTCTGTTGCTTCACCTTAAGAAAATCGCCGTCACAGTATATGTCCGGATT
TCGCAACAGTGAAAGTTAATTTGCTGTCTATTTCATCTAAAACCAATCAAATAAGATGAC
CTCAACACTAAACGAGCCGCATGAGTTGGTTCTCTAATACGGAATAAGATGATGAATAAG
CGTTCAATTACTCTACTGATTACAGCACTAGCGGCATCGAACTATGTGTCGGCTGCGGAC
TTAACGATTACCCACTACAACCCAGGTGAAAATGCGATCTTTCCTGCAAGCTCTGTGCTT
GTTTCTGGTGAAAAAGAGCTGATGTTGTTTGACGCACAATTTAGCGTCAAAGACGGAAAA
AAATTGGTGGAACAGATTAAAAACAGTGGCAAAGAGCTGTCGATGATTTACATCAGCAGC
GGTGACCCAGACTATTATTTTGGCTTAGAGCCTATTGTTGCTGCATTCCCTGATGTAAAA
GTGGTTGCGAGCGAAGCGGTTGTTAAACATATCGAACGAACAAAAGACGCGAAACTGGCG
TACTGGGGACCTATTTTGGAAGAGGGGGCACCATCAAAAATTGTTGTGCCTACTGTACTC
AATGACACCACTCTGACGCTTGAAGGTAAGCACATTGAAGTAAAAGAAATCAATACTCAT
GATGCTTACCTTTGGGTGCCTGCGGAGAAAACGGTATTTGGTGGTGTATCGGTTTACAGT
GGTGTTCATGTTTGGATGGCGGACACTCAGTCGAAACAAGAGCGTGCTCAATGGTCTCAA
TCGTTGGAGCGCATGAAAGCACTGAAACCAAAAACCGTGATTCCGGGACACTACCTTGGT
GATATGCCGAAAGGTGTGGAAGGTGTTCAATTCACTATAAACTACATCGCAGACATTGAG
CAGACGTTAGAAAAGTCAAGCAAGCCATCATCAAGCGAGATTTCGGCAGCGATGAAGGCT
AAGTACCCACAGTTTGCTGCGACAGAAGGCGATCTTGAACTGGGCGCGAAAGTGCTAAGT
GGTGAAATGGAATGGCATTAATCTAAGCTTGCTATTCGCCATACTGCCCAAAAAAACAGC
CCCTCATTGTGAGGGGCTGTTTTTTATTATTTTGCTGCTTGTGGACGTGGCTTGCGACGT
TGTCCTGATGGCTTGTTGCCTGACGGTTTGCCGTTTGAAGGTTTTGCACCCGCAGGTTTA
CCGCTGTTAGGCTTGCGGTTTCCTGATGGTTTACCACCGTTACCATTTTTATTTGCGCCT
GATTTGTTCGTATTAGGCTGTTTGGTATTCGGCTTGTTACCGCTTGGCTTGTCGTTTGTG
CGAGCTTGACCATCACGGTTGCCTTTTGGCTTACCAGCGCCGCCTTTGCCTGATTTGTTT
TCGCCCTTGCCATTTTTGTTATCGCTGTTGAAACGACGCTTTGATTTGTTGTTACCGCCG
TTGTTTTTCTTCTCAGCTGTTTGACCGTTTTCACCTTCTGCTTTTGGCTTCTTAGGCTTT
TTCGGTTTCTTTGGCTTGATAGGGCGAGTATCAAGCTTCGACTCTGGCAATACGTTAGTT
GGTGCGTAGCCTTCCAGTTCTTTACGAGGCAGCAGTTGTTGAATTAAACGTTCAATCGCA
AACAACTCGGATGCTTCAAGTGCGCATACTAAAGAAATCGCTTTACCCACTTCACCAGCA
CGACCGGTACGACCGATACGGTGAACGTAGTCTTCAGCTACTTTTGGCAGCTCAAAGTTA
ACCACTTGAGGAAGCTGAGGAATGTCGATACCGCGCGCAGCGATGTCTGTTGCGACTAAT
ACGCGAACTTCGCCAGATTTAAAGTCAGCCAGAGCTTTAGTACGTGCGCCTTGGCTCTTA
TTGCCGTGAATTGCAGCTGCTGTAATCTTTTGGTCGATTAGGAACTTGGCTAAGCGGTTC
GCGCCATGCTTGGTTTTGGTAAATACCAATACTTGTTTCCAATCGCCATCTTTGATCAGC
TTGACCAGCATTGGTGCTTTCTTCTTCACGTCTGCTGGGTAGATGCATTGTTCTACGGTG
CGTGCTGTCGAGTTTGCTGGGTTAACTGAAATCTCAACAGGGTTGTTGACCAGACCTTTC
GCAAGCTCACGGATTTCGTTTGAGAATGTCGCAGAGAACAATAGGTTTTGACGTTGCTTC
GGTAGCAATTCAAGAATCTTGCGAATGTCGCGAATGAAACCCATGTCAAGCATGCGGTCT
GCTTCGTCCAGTACTAGCATTTCTAGTTGGTCGAACTTCACTGCATTTTGGTTGTATAGG
TCCATTAGGCGGCCTGGTGTTGCAACCAATACGTCTGCACCTTTACGCAGGCGAAGCATT
TGTGGGTTGATCTTCACACCACCAAATACCACTGCACTCGTTAGAGGTAGGTGACGGCTG
TACATGAATACGTTTTCTTGTACCTGGGCAGCAAGCTCACGAGTTGGTGTCAGCACCAAT
GCGCGGATGTGGTTGCCGCGTACGCGTGGGCCGTTTGACAGACGTTCAAGAATTGGCAGC
GTAAAGCCCGCCGTTTTACCTGTACCAGTCTGTGCTGCTGCCATTACGTCTTTCCCTTCC
AAAACAGCAGGAATTGCTTGAGCCTGAATCGGCGAAGGGGTGTCGTAGCCTTTTTCCTGA
ATAGCCTTAAGGATTGGAGCAGATAGACCTAACGAGGTAAAACCCATATGTATGATTCTC
AATTGTCGAGTTTGATAACAAGGTGTCGATTTTATGCGCGACGCGAAAAGTGCGACATTC
TGAGGCTTTTGGGCGTTAGCTTCAACTATTTCCGTCATGGATAAATGTTTGAGGTAGATC
TCATTTCGAAATTGAGTGAGCTAATCAAGCGATTTGAGCGTTGAAGAAGAGCTCTCATAC
CTTTGGCATTTTTGGTAGTGATGATAGAGGAGGTAGGCTTAACAACACATTTCATAGATA
TGAATGCTGTTGCTAAATATAATTGTTGCTTATCAATTTAAAGGTGTCTTTTTTATTTTA
TAATATTTGGTTATGCAAATTGAATTATCTTTCTATTTATAAAGTAAAAATATAGCAAAC
GATAAAACGATGCTTTGTAATTGAAAATTAAGAATTAATCTAATTGATTTCATGTGTGTA
AAGTGAAGATGAAAAAATAGAAATAATCGTCTTAACAATGAGACCAATTGCTGTGCTTAA
ATGCTGAACGCCGAAACGGCTATTAAAATAAATAGATATAGTGGTAATAAGAGCGATCAT
AAACCACATAGATAAATGATATTCAGCTTGCTTAATAAAGGTTCCTTAATGTTCTCGTTT
CTTCGTATTAATTTAAAATATATATCCTCATTTATTTATTATAAGTTCAACGTTATTCTT
TCTGTCAATTAATTGACTGATTCGGCGTGCCGGCGTGAAAGTACCGCTCTGTAACGCCCT
GATTTGAAAATTATATAAATTCACTGCTGTTTTACCTGACCACGTCATTTAGCGGTTCGG
GTTCAAGGCATTTTTTGCGTTCCTGTCGATTAAATTATTCAAAAAAGATCTGTAAAGGTT
CTATATTTTTAATTAGTAGGTCGTTCTAATATTTGTGTGAGTAATAATCATGTTAATTGA
GAATGAAAAGTTCTATTGGCTTGGGGATAAACCAACGGAATACGAACTGGAAAATGTTGA
GTATATCAATGAGGTAGAGGCACTGCCTGTTGGTATGGGAGGTATGTTTTGTGTAAACGC
TTCGGAACCAAAACAACTTGAAGGAATACTCAAAGCTTTTTACCAACAGCAAGAGCGATG
GAGTTGGGCTGTCTACACCACTATTGAAACACCATATTCTCGATGTGTTACTGATGGCAC
TTTTGATTTAACGACGTCCTATAAAGCATGGCAAAGTTCGCGAAGCCGCCTTGAATCGGT
ACCTCAGGTGACGTCGTTAGATCCGCTGATTGGCTGGCTTGGCATAAATAGAAACCGCAG
ATTAACGGCGATGAAAAGCCTTGAATCATCTTCAATTTATACGTATCCACTGATAGAAGC
GTTTTACCCTGACATTTACTCAACCTATCGCTACGTGCTGTCCGAGAAAGCACGAGATAT
TTTAGAAAGTGAACAACTGATGGATCGTATTCGTGTCTGTACGCATTGCAACAGCGGTCA
CTTGAATTACGTTGAAGTTTGCCCTCAATGCAGCAGTATTGACATTGAGTCTCAGAGTTC
GCTCCACTGCTTTACTTGTGGTCACGTTGGTGAGCAGCAGTCATTTCAACGCCGCGGTAA
GTTGGAATGCCCAAAGTGTTTAACGCAACTAAGACACATTGGTGTGGACTACGACCGCCC
TCTAGAGAATCACGTTTGTAATCAGTGCTCTAATCTTTTTGTTGAAGCGGCAACGATGAG
CCAATGCTTGAGTTGTGATGAGAAGATGAAGGTTGATGCTCTCGTTGTGCGCAAGCTGTA
CCAATATCGTTTAGGTGAAGCAGGAGAATACATATTCCAGCACGGAAAGTCCTCTCAAGC
TCCTGAGCTCTCAATCAAAGGTAAGGTTGAGAGCAGTTTCTTCCAGAACTTACTCGCGTG
GCTAAATAAAGTCGCTATGCGCCACAAAGAGCATCACCTACTTTTGGGGTTACACCTTCC
ATCGTTAGATGAGTACGGAAAGCAGCACGGTGACGCCAAGCTTTTCTCCTTGATGGATCA
ACTGACTAAGCGTCTTAGTGAGATATTCAGAGATACGGATATCTGCTGCCAATTTAAGCA
AGATGTGTTGCTGGTGCTCATGCCGAATACCGAAACGTCTAGCTTATCGGTATTGCAGAA
CAAACTCTCGGTACTGGGAAGCCAAATTGAAGATGAAGAGTTTGAACTCAATGTCTTCTC
ATGGGCACTTCCTCAAGCAAGTATTGAAGATGGCGTAGCGGTATGGTTAGAAACACTGGT
TGGTGATATTTATGCTGCAAGATAGTCTTGTTCTGCTTGATTATCTTCGCGGGATGCTGC
TGCACAATGAAGAGCTGTGGCTACTGCTATTCCCGGTCATGATTATTATCGAACTGCCCT
TGTACCTGTTGGTATTAACGGGCATTTTTCGATGGTCGTATGATCAGGAAGACGTTGAGT
TGACGCAGTTTCCATCGATCAGTTTTGTCATCACTTGTTATGGCGAAGGGGATGCGATTG
GAATCACCATCGACACTTTAGTTGAACAAGTGTATCCGGGTCACATAGAAATTCTCGCCG
TCGTAGATGGCGCGGTACAGAACCAAGATACTTACCAAGCGGCGTTGAACGGAGAACTAC
GTCACGCTGGCGTCCGCAATCGCAAAGTACGGGTTATTCCAAAGTGGCAACGTGGCGGTC
GAGTGTCGACTCTTAATGCTGGTTTATCTGTTGCTCAGGGCGAGATTGTGATTAACGTCG
ATGGGGATACCTCCTTTGATAACGACATGGTGTTTACCATGATGAAACAATTTACATCGA
AAGATGTGATTGCAAGCGGAGGCGCGTTACGGGTTAGAAATCATGACGCCAATATTCTGA
CAAAAATGCAGTCATTAGAATACATGTTGTCCATGCAAGCAGGCAAAACTGGGATGGCAA
AATGGGGCGTATTAAATAATATTTCAGGTGCGTTTGGGGCTTTTAGAAAAAACTTACTCA
AACAAGTGGGTGGCTGGGATACGCATACTGCAGAAGATTTGGATCTAACCATGCGTTTAA
AACAATATAAGCGACGCTATCCAAACAATAAATTAGCTTTTGCCACACATGCGATTGGTC
ATACCGATGTTCCAGATACCTTAAAAGGGCTAGTTATGCAGCGTTTAAGGTGGGATGGCG
ATTTGCTTTTCCTATTTTTGCGTAAGCACAATGAAGGATTATCACCATCTCTTTTGGGGT
GGGGTAATTTTCTATTTACTCTCGCTTATGGTGTGGTTCAAAACGTCTTATTACCTTTGT
TAGTTGTTATTTTTACGGTGTATATGCTTATAGCGTATCCGCTTAAAGCTGTTCTGGCGT
TAATGCTGTTGCTGTACTTAACGTATTTATTTCTCTCTTTAATTATATTTATTGTTTATA
TCGGGCTGGTGTCTGAGAGAAAAAAAGAAGACTTAAAATTTACGAAATGGCTATTTCTAT
ACCCCGTTTATCAGTTTTTCATGCGTCTAATAACGGCGTTTTCGATGGTGAATGAGGTAG
TAAGACGCAGTCACGAAGAATCTAGCATGGCACCTTGGTGGGTATTGAAACGAGGCAAAA
AGTTTTAGTATGAAAGTTAACTTTCACTTAGATAAAAAGAACAAGCCACAATCTGAGAGT
GGCATGAAAGTCGCCTACGGTCAGGCGAAGCGTGGTGGTTATCGACTTCGTTGGTATCTG
ATTTTGGCAATTGTCATTAGCCCGCTGTTATTTATGGCTTATTACTTGTTTAAGACGCAG
ATTCTAGTGACTGCGCCCGGTATCGTGACCTCTTATCCATTAACGATAACGGCGACTCAA
GCCGCAATTGTTGGACCGATTCCGGCGAATGTCGGTGACGAGGTAGGCAAGGGGCAGTCT
TTAATTCTATTGGCAGATAGTGCGTTAAACAAAGAAGTCGAGTTTTTACAAAAAGAGTTG
GTTTCGTTGTCCAATAACAAGGTTCAAAGTACTGATGAGCTGTACCAGCAAGCGATAGCC
AGTACCAAAACAAGCCTCGCTAAGGTGCAACAAATTCAGCAAAAGTACGACCAATTTAGA
AAGAAAGGTCAGGTGTCAGAAGTGGATTACGCTGCGGTAGTTAACGTGAGCAATGCTATT
GATAGCCAATTGAGCGACCAAGAAATAGCTTACATCAATGCCAAACGTGATAGAGAGCAA
TTGGCATTGGCGGGTCCGGTTGCACAACAGTATCGAGCGTTAATGCAAGAGCTTGTCGTA
AAGCGTGCCCAACAAGAGAGCTTGACGTTTAGAGCACCGTTTAGTGGTCGAGTTTTGGAT
ATTCATGTTCATGAAGGTCAGCGCGTTACAGAGAATGCACCATTATTGACGGTAGCTCAG
AACGTAACACCGGACATTACCGCATTTTTAAATCCTAAGTATCTGGATTACAGCCAAAAA
GGAACCAAAGCGAAGGTCATCTTTCCTGACGGTAAAAAGTTATCTGCGACAGTTTCAAGA
CCGGTTGAAGTGGTTAACAAGCTACCCCAAGAGCTGCAAAGCCCGTTTGAGGGTCAACCA
GCGTACCTGAAAGTCACATTATCTTTTGACGAACCCGTAGAGCAAACGAGATGGATTGAG
GGCGTTGAAGTGGAAGTTCGTTTTTAACTTAATGAGTTTAATAAATGATAAAAGGGAGCA
AATGCTCCCTTTTTTGATGAATATCGCGAATAGACTCAACGCTTCGCGTGATCCAAAAAC
GCTTGAGTCAGCGTTTGAAACAACGTATCAACACTTAGTTTTTGTTCTATATGGTCGAAT
AGGGGAGTATGAACGTCGCCACGAATATCATCGTTATGCCCGCAAAGGCGATTACATAGC
TTTACTGGTTCAACGATTTTTTCTACGTCAGCATCTATGAGAATACAGGCTTGAGAGAGC
ACTACTTGTCCTCCGCCTTTTTTCAGTAAGACACGTTGTGCTGTCCCAACCACTTTTTTC
CCATCAATATTTAAGTTGTATTCGCCATCACAATAGGAGTTTGGCGTAGCGTGCACATCA
ACTTTGACACCTAACTGTTTAAAAAACACGGCGAGTACGGAACATAAGTCGAGATACGCT
TTTTTAATGTCGTAAGGTTGACCTTCAGGCCAGTGGTAGATATGAGAGAGGTTTATGATC
CCCGGAACCTGTGGAACTGGTGCACCGCCGGTTTTACGTGAAAACAGCCTCCAACCTGAG
TCTGCTAGACCTTGTTCTAGTTGTTCTGAAATTGTCCACTTCTTACCTGCTGGAAGCACT
AGCGTAGGGCTTTTGACTTGCCACAACAGTAATACTTGAGAAAGTTGACCAGATTGAACA
AGCTTGATTAACTCGTCTTCTTTGCTGAATACGTCAGCTACTTCTTTAGATTGGTAACGG
ATCAGTTTGTTTTTCGAAGTCAAATTCAGTCCCTCTTGCCGCTTACTCCTCTGTTTTACT
CTAATTTGGTCAAAAAGCAAATCGCCTAGTTATTTATGTTTTCTATTAAATTATTAACTA
AAACATAAACTTAATAAAAATCCATTTAATTAAGCTAAATTTTAATGATTTTATTCCGAG
TGCAAGTGTTGCGTATGCAATGATTGTTGTGTAATCTTTTTTGTGCCGTGAGTCCCAACA
ACATGAAAAGAGAATATCGCTATGAAAAAGACACTCAGCTTTGCTCATCGAATCACCTCT
ATTAGTGCATACCTGCTCATCATGAGCTTTTTCACCAGTACAGTCGCGGTTGAGTTGTTT
GGTGATCATCACACAACTTTGGTGGTTAAAACCTATATCTCGTACGCAATTTGGGCAGTT
GTCCCTCTTATGGCAGCAGCCGGCATAACCGGGTCAAAGATGGCTCCGAATGTGAAAAAA
GGACCTCTAGCGGCAAAGAAAAAACGTATGCCTTTCGTTGCGATGAACGGCATCTTGATT
TTGGTTCCGGCGGCGATTTATTTGCAGCATTTAGCCGCAAGTAATCAGTTTGATACGACC
TTCTATATTGTTCAGTTGGTTGAGTTGCTTGCTGGTTTCACGAACCTAACATTGATGACG
CTGAACATTCGCGATGCGCGTGCATTAAAGAAGCCTAAGAAAGCTCCTAAACGAGCGGTT
ATGTAAAGCATAAAAATAATTTGTTGGTCATTGTCTAAACGATAAATAGAATCCGCAGAC
GATTTAATTCTAAGGCGATGAAATTATGAAAAAGTTAATGACTGGTGCAGCATTAGCAGC
GTTATTAACTGGCTGTGTGACGTTCCCAACACAAGAATCTGAACAAGTAAAAGTGATTTG
GGATGACGCAAACGCAATCGCGAACTGCCAACATTTAGGTACAGTGATCGGTTCAGAAGG
TCACTTCTATGACTACTGGTTGCATGCGGACAAAGATATGGTTTGGGGAACGCTGAACCA
AATGCGTATCAAAGCTGCTGAACTGGGGGGTGACACTCTTTATTTGTACCAACCGCTTGG
TTTTTCGAGCTCAGTGACAATGTTCGCTAACGCGTATAAATGCCAGAACTAATAAAAGCA
GACCTGAGGTCTGCTTTTGTTTTTGTGTAATCGTCAATTTTGCTATCTAATTCAAGCCCG
CCGTTGCCATGGCGACCGCATCAGTAAATGACACCGAGAATGCTTCGTCGGTATTCAACA
CTTTCGCAGGAAATTCCAGGCTAAGCTTCATTTCGGATGCGACTTCCGACTCGATACTGG
TAATGAAAGTGCGTGTTTCTCCCGGAGCAATCACCAGATCAGTTCCACTTTCTGGACCGA
GTTCAGCGATTCCCACGGTTGTTAGACCATTTCCCTCGCTGTCCACTAAGCTCAATAAGG
ATTCTGATTTGTAGATAAGTTCACCTTTGTCTGTTTGGTATGCTCTAAACGTATTGAAGT
TTGGTTGTAGTTCACCATCAGCGGATAGGTTAGTCACAGAGAAGGTCACATTGGAGCCAT
CGAACTTTTCAACTTTAACCAAAACATTTGGGTCTTGATAGCGAGCTGCTGCTGCGGCTG
CCGCTAACTCTTGTTGTCTTTCTTTCTCACGTTCTACTTCTTCTTGGCGCGCCTTTTCTT
CTGCGAGTTTCGCTTCTTCTTCAGCAATACGTTTTTCTGCCATCGAATAAGACTTATCGA
CCATTGTTAGCAGAGCTGGTATTGAAAATGCAGTTAACCCCTCTAAATGGTCAAAATCGA
TTTTTGCATGCGTAGTGAGTTGGTTGGTTGAGAACTGGCAGTGCCCGTCAATAAGGCTCA
CAAATGCTACTTCAAAAGTCCCTTGAAGCTTACTCACTTCTACGCCTGCTTTTTCGATGT
TTTCTCGTACTTGCTTGATTTCTTCTAATGACTGCTTGGATAACGGTCCATTTGGTGAAA
CATTGTTAGAGACAGAGACAAGCTCTTCGGTCACAAACGGATTATTTTTTGCTGGGACAA
CAGTAGTGATTAGATTTGATTTGGTGATGTCTTCACCCAGCAATATCGTCATTTTCTGAG
AAGCGGCGGTCTTGTTACCCGCTAGTACGTCGCTACAGTTTGGTGAATTGCCCGCATGCG
CTGTTTGTATGGCTGCGAGAGAAAGCATGGCGGACAAGCCCGTGACGACGAGTCCTTTCG
ATGGTCGATTGTTCATCCTGATAAACCCCTCTGTAATATGATGCGCTAAGCCGACGTGTA
TAAGACCAATCGCGGATTGGTATAGCGACATTCAGAATGGTTGTAATTGCGTCCTCACCA
CGTTCATCTTCACAAGACGACATTGCTGATGGTGCCAGCTCGACTTTCGATGGTGATAAG
CCATCACGATCAAAAGTGTTTGAATTCGCAGATGATGCTGCAAGGGCGATGTCTTTTTTC
TGAAAGATAGACGTAACCTTTCCAAGCTTCAAATACGTGATCGAGATCTATTTTTTGCGA
TAGTGCGAGGATCAAGCGAAAACAGACACTTAAGCTAGAGAGTTGATTTTGAGAGAAAAA
AATAAATTTTTTAGGGAACTTTTTATACTGCTGCCTTTGGGACTTAATTCGCATCCCAAA
GGCAGGTGATTGGATTCTAAAGGGGAATTCGGATTACAGCGCCTTCAGTACATCAGCTAA
ACGGGTTACGGCAACTCTGAGTTCATCAGGTGTTGCGTTGGTGAAGTTCAAGCGAAGCGC
TGCTTTTACTTCTGAACCTTCTGGGTAGAACACTGGGCTCGGTACGACAGCTACACCGTT
CGCAAGCAATGACTTCGCCAGCTCAAACGTATCGCACTCTGGAATCTCCACCCATACGAA
CATGCCGCCATCAACCGGTTTCAATACACAACTTGTCGGAAGCTGTTTTTCTAATTCTGC
ATACATCACGTCGTAGCGCGATTTGTATAGCTCACAAATAGTAGAGATGTGGGTTGCAAA
GTTATCGTGTTGCAATAGACCGTGCAACAGGGCTTGCATAGGCACGCTAGAATGCAGGTC
TGCACCCTGTTTGATTTTAATCAGTGGCTCTAGGTAGCTGGTTTTACCCGTTACAACACC
GATTCGTAAACCCGGAGAAGCGATCTTAGAGAAAGAACGCAACACGATAGAGTTTTGTGG
GCAGAAGTCAGATACCAAGGGCAGAGCTTCACCAGAGAAGCGTAACTCGCGGTATGGTGC
ATCTTCAATGAAAGCCACGTTGTATTGAATACAAAGCTCCGCAACCTTTTGGCGTGTTTC
CAGTGCCCAGCAAACACCTGTTGGGTTATGGAAATCTGGCACGGCGTAGAACATCTTCGG
TTGTTGCTTAGCGAAGCATTGCTCCAGCTCATCAAGGTTTGGACCAAATTCTGTTTGAGA
AACGGTAACGATGTTTGCTTGAACTAAACCAAACACCTGCATGGCACCCAAGTAACTTGG
CGCTTCCATCACGACTTTGTCACCTGGATTCACGTAAGCACGTGCGATCAAATCCAAACC
TTGTTGGGAGCCAGTAGTGATCATCGCAGTGTGTGTTTCAGGCAGTTTGAAGTAACCGTT
TAGGAAGTTTAGTAGTGGTCCATAGCCTGCCGTTGAACCGTATTGGAAAACTTCAGGCAT
GTTTGCCAAGTTCTCTAATGTTGGCTTCATCAGCTCGATAGGAAAGGTTTTTTCATCTGG
CAAACCACCAGCAAGTGAGATGACGTTTTTATCGCTAGCGGCAGCGAGGATCTCTCGAAT
GTACGATGACTTTACTTGTTGCAGTGACTGTGCGATTTCCATGTGTTGTGTTTCTCGTAT
TTTTTAATTTTATGTGAAAGATAGTACATGGGATTTGCTAACTAAGGTGTGTCCATTTAT
GCTGTTAAACATGTCCATTTATGCTATTTCAGTAAAGCGATAAGTTATGAGCCAGCAACA
GGTTTCCAGAATCAATGACGTGCTGTTCTATATTCATCAAGACATCAGTAGAGAATTATC
CGCCAAAGAGCTAGCTGATGTAGCGGCGTATTCTGAACAGCACTTCCACCGTATATTTAA
AGATGTAGTAGGTGAGTCTATTCATCAATACATACGTCGTACGCGAATGGAATACGCAGC
AAATCAGTTGATGTTTGATACTAAATCGTCAGTATTGGAAATTGCTAATAAGTGTGGTTT
CAGCTCAGTGTCGTCTTTTAGTCGTGCTTTTAAAGCGACGTTTGAATTGTCTCCAGGAGC
ATGGCGTAAGCATGACCTTCATGTGGCAGAAAAGCCGTATTTGAAGGATCCGGAAGTGGC
AGCAGGGTATCATCGAGTCGCAAAGCGCACTCTACCAGAGCCAAAGATTATTGAAGTTCC
ACAACGCTTTGCTGCGTACGTTCGCCATGAAGGTTACAACCGTTCGATTCGTAATGCGTG
GCTGGTGCTGAAAGCGTGGGCGAACTCTGAGCAGCGTGATTTCTCTACTCAATATGGTTT
GCACCATTCCAACCCTGCTTGGGTAGAGCTGGATAAGTGTCGCTATGTCGCGTGCATGGC
GATTGATAAACCGCTTAAATACCGTGGTGTGGTGAATCAAATGACCATTCCAGGTGGCTT
ACACGCGGTGTTCCGATTAACAGGCGTCTATGGTGAGCTTTTGCCGCAAATCAGCATGGT
ATTGGAAAAGTGGTTACCTAACTCTGGTTTTAAGCAACGTTCGACACCTGCTTATGTGCA
CTATCATAAAAACCATTTTCTTAATCACGAAGAAGTCTTCGAGTTAGATTTCTATTTACC
TATCAGTTTCTTCTAAAAGTCTTTGCTTCAAATTGATTGCTTTACTATTGTGTGGGAAGA
AAATAGTCATTAATAACCTCAGACTTTATAGAATAAGTTGAAAATGAAATGAACATAGAA
CATCTAAAACTTTTCGTTCGTTTAGCATCGACCCACAATATCAGTATGGCGGGACAAGAG
CTGGGATTATCTCCTGCGGTTGCTAGTGCCCATATTAATAAATTGGAAGAAGGTTTGGGT
GTGCGCCTCGTACATCGAACCACGCGCAAGGTCTCGTTAACAGAAGAGGGGCAGGCATTC
TTACCTCATGCTGAAGAAGTGTTGGCAACGGTTGAAGCGGCACGAGGTGCTGTAGGTGTT
GGTCACAAGGCGCCAACAGGGACGTTACGAGTCACCGCATCTGCATCTTTTGGGCGCTTG
CATTTAGTGCCAGCACTTAAAGGGTTTATGGCAAAGTACCCAGAGCTGACCATTGATTTT
CGCTTCTCCGATTCGATTATCGACATGGTGGAAGGTGGCTTCGATGTTGCTGTTCGCCTT
GCCGAGCTCAAAGACTCGTCTCTGGTGGCACGCAAACTTGCTCCAGATCGTCGTATTGTT
GTCGCGTCACCGGAGTATTTGGCGCAGCATGGCGCACCTCAATCGCCAGAAGAGCTTGTA
AATCATGAATGTGTGACTTTGGCTGGTTTGGAGAACTGGGTATTTGAAACCCCAGAAGGA
CAGTACTCGATGCGCGCTTCTGGCAGCTTTAGAACCGATAATGGTGATGCAATGCGTGAT
GCTTGCATTGATGGGCTTGGGGTTTCAATTAACTCGATTTGGAGCGTATACAAACAGCTA
CAAAAAGGTGAGTTAGTCGAAATATTACAAGACTATCCATTAGTGATGAATGCGAGTATC
TGGGCGGTCTACCCGAGCTCTCGCCTGATCGCCCCTAAAGTTCGAGCGTTTATTGACTAT
TTCGCGGAGTATTACGGTCAACCGCCTTATTGGGAGCTTGAACTGGCAGAACAGCAAAAG
TAGCCTGAATAATATTCAATGGAAACGCCACTTAATTCGCATTAAGTGGCGTTTTTTCTT
ATAAAATTAAGAAGATTAGCTGCGACCAAGCATACGTGAGATGGTGCCATCCTTATCGAT
CACTTGGTGTTTGATAGCGCCAGCAACGTGCAAAACAAACACTAAGATGAGCACTTCTAC
CGCAGAGTGATGAATCGTTGAGCCAAGCTCTTGCAGCCAAGGTGTTTCTGCGCCTTCTGC
GATGATCACCCACCCGAAAATATCAACAGCTCGACCACCGCCAGCACTCATAGCAATACC
AGAGATAGGCATTGCTAAGGTGGCTAACAGTAGAATACCGTGGACTGCCTTGGCTGCTTT
GTCTTGCCATGCTGGCATCTTAGAAGCTGGTGGTAGAGCGCCTTCTTTTAAGCGCCACAC
TAGACGAGCAAGAGCGATAACTAAAAGGATAGCGCCTAGCGATTTATGAATCCCGTACCA
TTCGAATTTTACTGGGCTGCGTGGTAAATCCACCATGTATAAACCAAGTGCGAACACACC
TATAAAAGCGAGTCCAGTTACCCAGTGCAAAGCGATAGTTTGCCAAGTTAAAGGCGTTTT
GTTGAGCATAAGATAATCCTCTTTTTCTTTGTGGTTATGCGAACGATTATCCATTAATGT
TGTGAATAGAACTACACATGACAGTGTAAAGTTGGGTAAATTTTGTTCACAAAAAACGCT
CCGAAAGTTGGAGCGTTTTGAGTCATTTCAATGAGCAAAAATTGCTTAGTCTTGTTTTAA
CTCAGCGAGAGCGTGGTGCAGTGAAGGAACGATCGCATGACCAAATCCACGCACTTCCTC
ACAAGGTTCAACGAGGTCTGGGATTTGGAAAGTTACCATGTTGGCAGCAACAGCAGCACG
AACGCCATTATTTGAATCTTCAAAGGCGAGACATTTGGTTGGTTCTATGTCTAAACGACT
TGCCGCAAGCAAATAAATTTCTGGATCGGGTTTACCGTGTGAAACTTCACAACCGGTAGT
TAAGTTGTCGAAATACTGGCTTAAACCTGCCAATTCCAACTTCTTTTTCGCCACTTCTTT
TGCTGTAGAAGTCGCAACAGCAACGGGTAACCCTTGCTCTTTCAACCATTCAAGTAGCTC
AATCACTCCTTCTTTGACCGGAATGGCTTGGTGTTTAACTACCGCATCGTATCGGTCGCG
CCACTCTTTGTGTAAGCGGTCAAGATCATCCCCATAAGCTTTGCGGAAAATCACTTCAAT
GCCGGCTGCATTGCGACCAATGATTGAAAGGTAAACGTCTTTATAGAATGGGAGGTTTTG
TGCTTCACACGCTTCTTGGAAAATGCGCATGCACACACGTTCCGTATCGAGGAGTAAACC
ATCCATGTCAAAAATAGCAGCTTGAAAATTCATTACGTTATGACTTGTCGATTGAGATGG
CGCATTTTGACATAAGCGAAAACGATTTTCTTGTGGAATTCCACCATCTCACATGCTTTT
TACTCAATCCTTATTTTATTCCTAAGCGTTTTGCTAAACGGTGCAAATTACCGTTATCCA
GCTCAAGTTGACGTGCCGTTGCTGCCCAGTTACCTTGGTTCTCTTCCAGTGCTCGAACAA
TCATCGCTTTTTGGAATGCGTCTGTGGCTGGTTTTAATCCGCCTTCTGGCAGCTCTAAGC
GAGAGTTTTGTTTCGTTTCTTCAACGTTCTTGATGTTCTGATTCGGCGTTCGAATATCAA
AATCTTGTTCGACTAACTCAATATCCATGGAATGGGTGCGTGCTTTTGCCAAAACTCCAG
CCCGTTTGATGACATGTTCGAGTTCTCGAACGTTGCCTGGCCACGAATAATCCTTAAGCG
CGTGAACGAGCGTAGGGGACAAGCGAATGCTGTTCAATCCGAGCTTACTTCTCAAGTGTT
CAGCAAAGAAGCCCGCCAGCAACACAACATCATCCTCGCGTTCGCGAAGAGGTGGCACAT
GAAGTGGGAAGACGCTTAGGCGGTGATATAAGTCGGCTCGAAAACGCCCAGCGGTGACTT
CTTCATGCAAAATACGGTTGGTGGCGGCGACAATGCGTGTATTGACTCGGATATGACGGT
CGTCACCCACTCGTTGGATGTCGCCGTATTGTAGGGCTCGAAGTAGCTTGGCTTGTAGCT
CTAATGACAGTTCACCAACTTCATCCAAAAACAGTGTGCCGCCATCTGCTTGTTCGAATT
TACCCTTACGATTACTGATTGCGCCCGTAAATGCGCCTTTGATGTGCCCAAACAGTTCGC
TCTCTGCTACGGACTCCGGCAGTGCCGCACAGTTGAGGTAAACCAAGGTATTGCTGGAAC
GATTGGAGCGATGGTGAATAGCACTGGCGACCAACTCTTTACCCACGCCAGTCTCACCCA
TGATCAGTACAGACAACTCGGTATCGGCGACTGCATCTATTTGTTCTTGAAGATTCTTCA
TCCCCTGAGAGTTGCCAATGATTTCGTTGCTCAAGGTGCGTTTCTCGGCGTAAGAATCAC
GTGGCAGGCTCGCTTGAGTTTCTAGTTGCTCTAACAGTAGAGCTGTATGTAAGCCACCTG
CGGCTAATGCACTAACAAAACGTAATTCTTGGTTACGCAACCCATCAAATTGGTTGGGGT
CGAAGGCGTCAATCGTAATAGCACCAATGAGCTGATCGTCGATCAGCAAAGGTAAACCAA
TGCAGGAATGGACATGTAGTTTGTCATCGTGGTTTGGAATCAAGCCGTCGTAAGGATCAG
GTAAGTCGCTGTCAGAGGGAAAGCGCACGATGTCGCCAGCTCGGGCAATGGCTTCTAACC
TTGGGTGCTGCTCAATGGAGAAACGGCGTCCCAGCACTTCTTCTGCCAAACCATTGATCG
CTAATGGCTTAAAGTGCTGATCTTCATACAAAAGAAGGGCAGAAGAGTCACACTTTAATA
CCTCTCGAATCGTGGTTAACAACGTATCAAAACGAGCTTGCTGAGTGAGTGCTGAGTTAA
GGTCTTGTGTGATGTGTAGCCACTGCGCGATTAAAGAAGTCATAACCAATACCAATTGTG
TCAATATGACTATTGTAGTGTCTTAATGACAATTTTCAACTGTGTCTTAATGACAGTTAT
TATTGTTGATTTTGTTTTAACTTGTTGAAAATAAAGAAATTAAAAAGTTGGCATGCCCGA
TGCAGTATAAAAGTCAGTTCTTCTTATTTATTTCGTCATTCAAGGTAGTAATTATGACAA
TTCACGTAAAAAACAACATTCATTGGGTAGGTCAGCGCGATTGGGAAGTTCAGGACTTCC
ATGGTACAGAATACAAAATGACAAAAGGTACCAGCTACAACAGTTATCTAATTCGTGAAG
AGAAAACCGTACTGATTGATACGGTCGATCATCGATTCAGTCAACAATTCATCCAAAATT
TAGAGATGGAAATCGACCTTAAGTCTATCGACTTTATCGTGGTAAACCATGCAGAAGAAG
ATCACTCGGGCGCATTGTCTGCATTGATGGAGAAGATTCCGAACACGCCAATTTACTGTA
CAGAAGCGGCGATTGACTCCATCGTTGGTCATCACCACCATCCCGAGTGGAACTTTAAAA
CCGTAAAAACGGGCGACAGTATCGATATCGGTAATGGCAAGCAACTGGTGTTTGTGGAAG
CGCCAATGCTGCATTGGCCGGACAGCATGATGACATACCTAACGGGCGATGCGGTGCTAT
TCAGTAACGACGCATTTGGTCAGCACTACTGCGATGAACGTCTGTTCAATGATGAAGTGG
ACCAAAATGAATTGATGGAGCAGTGTTTGCGTTACTACTCAAACATCCTAACGCCATTTA
GCAGCTTGGTAACCGCTAAAATCAAAGAAGTGCTGAGCTTCAACTTGCCTGTCGACATGA
TCGCAACGTCACACGGTATTGTATGGCGCGATAATCCGGTTCAAATCATCGAGCAATACT
TGGCGTGGGCAGACAATTATCAAGAAGATCGCATTACGATTTTCTACGATTCTATGTCAA
ACAACACTCGAATGATGGCCGATGCCATTGCGCAAGGCATTCACGATGTCGACCCTGGTG
TGGCGGTCAAAGTCTTTAATGTCTCTAAGCATGATAAGAATGAAATTCTCGCCAATGTAT
TCCGCTCAAAAGGCATTTTGGTTGGTTCTTCTACCATGAATAACGTCATGATGCCGAAGA
TCGCAGGCATGCTAGAAGAAATTACCGGTCTGCGCTTTAAAGCGAAGAAAGCCGCTGCGT
TCGGTAGCTACGGTTGGAACGGTGGTGCGGTGGATCGTATCCATGCTCGATTGACTGACG
CAGGCTTTGAAACGGCGGTGAGCTTGAAAACCAAATGGCGACCAGATGGTAAAGCGATGC
GTGAATGTCGCGAACATGGTCAAAACATCGCGAAATTGTGGGCAAAGCATGACCTGACAA
GTCCTGTTATTTCTCCGGCGATTGCTGCGTCTGCACCACAAGTTGAATCACAACCCGCTG
CACAAGTAGCAACACAAGCTGTGGTAGATGCTGCTCCTAGTAACCCTAGTACCGAGGCGC
ATCCTGCAGATTGTCAATGCATGGTTTGTACGGTTTGCAATTGGGTTTACGACCCAGCTA
AAGGTGAGCCTAATCAAGGTGTTGAACCAGGTACGGCTTGGACTGAAGTGCCAGATTACT
TCTTGTGCCCAGAATGCCACTTGGGTAAAGACGTTTTTGTCGAATACAACGGGTAAGGGG
GCGAATATGCAAGCTCCTATTGTGATTATTGGTAGCGGCTTTGCGGCTTACCAATTGGTG
AAAACAGTGCGTCGAATGGACGCACATATTCCGCTACAAGTGTTTACTGCTGATGATGGC
GCGGAATACAACAAGCCTGATTTGAGTCATGTATTTAGCAATAAGCAAACCGCCCAGGAC
CTAGTGGTTAAGAGTGGAGAAGCGTTTGCACAGGAACACAACATTGAGTTATTTGCCCAT
ACCATGATTGAGCATGTCGATGTGCAAGCTCAGCAAGTGGTAGTCAATGGTCAAGTCTAT
CCTTACTCCAAATTGGTATTTGCGACAGGTGCGAGAGCCTTTGTGCCACCGATGTCAGGC
AATGCGGCATCTGAGGTGATCACGTTAAATTCACTCCAAGAATACCAATTGGCAGAAGAG
AAAATTAGCCGTGCGAAACGTGTTTTAGTGATTGGTGGTGGGTTGATCGGCGTCGAGATT
GCCATGGATCTCGCGACCAGTGGTAAAGCGGTTATGGTGGTTGAGCCAAATCCCCGTTTG
CTCGCTAACCTGATTCCTGAATTCGTCGCATTACCGCTCGAAAACCAACTTAAGCAGCAA
GGTATTCAACTTGCTTTGGAGACTGAGGTTGTCGCGATCAATCACTCAGATGATTCGCTG
GTAGCAAGCGTGAGCAAAGGTAATGCAATCGAAGCCGATGTAGTGATTTCAGCGGCGGGT
TTACGTGCTAACACTTGGTTAGCGAAGGCTTGTGGGGTGTGCGTCAATAAAGGTATCAAG
GTGGATGCTCGATTACAGACATCAGTAGCCAATGTATTTGCATTAGGCGATTGCGCCGAG
ATCCAAGGTCGAATGATGCCGTATCTCCAACCGATCGTGCTAAGTGCCAATGTGTTAGGC
AAACAGCTACTGGGGCAAGAAGCAGAGTTGAAACTACCACCTATGATGGTAAAGGTGAAA
ACGCCGAGCTACCCAATTCAATTAGCGGGCGATTTTAGTTCGGTAACGAACTGGAGCGTG
CAGATTTCTCAAACTGGTATTGCCGCAAAGGCTGAAGATGAAAATAGCCGACTCATGGGC
TTCGTCGTGACGGGCGAACAAGTCAGCCAAGCATTTCCATTACTTCGAGAGTTGTCTCAA
GCCGGTCAGGCTTAACCGATTTAAACGAAAAGAATTGTAATTAGAGAGGGTATCATTATG
TCGCACTTACGAATTCCTAAAGACTGGACTGTTCAACGTTCAACGCCTTTCTTCACTAAA
GACAATGTGCCACCAGCGCTACTGACTCATCATAATACCGCTGAGGGTGTGTTTGGGCAG
CTGTGTGTTATGGAAGGGCAAGTGACTTACTACGGCTTTGCTGATGAAAATGCCACAGAA
GCAGAATTGGTGGTGGTGATTAATGCAGGCCAGTTTGCTACCAGTCCTCCGCAATATTGG
CACCGAATTGAGATGAGCGATGATGCTCAGTTCAACATCAATTTTTGGTCGAACAAAGAT
AAGAGTGGGCAAGCGATGTTCCACGCGAAGAAATAACGCATACAGAAGTGAATACAGCGC
TAATTTGTCGGGAAGAAGCGTTTACTATCACACTATGCATTAAGCGTAGGCAAAAGAGCA
GAGATTCGTCTCTGCTCTTTTTTGTCTCTTACTTTACGACGATTACAAATGATGTTGAAT
AATGGTTTGCGTACACAGAACTCCGACGAGAAGAGCGTTAAAACGAAACCGTGCTCTCAT
TTATGTGATGGATATCAATTATATAGTTGGAATGTAACAAAAAGTTACGATATTTTTGTT
ATGTTATAACGTAATTAATATTGAAAAGCTCGAGTTATTCGGAAAGAATCAACTTAAGGA
AATACTATGACGCTAAAAAAAGTGGCTCTATTTTGCGCACTGGCATTCGCAACTAACGCA
ATGGCAGATGTGGAGGTCAAAGATACCAACAACTTTAACGATGTTGCGGCTAAAGTAAAT
CAGCTGAAAGAAGCAGGGAAAAATCCACTGATCGTGGTTGATATCGACAATACTTTGCTG
ACTTCGACTTCCGATATTGGGGGCGATATTTGGTACCAATGGCAACGCGGTAAATTGGAT
GTGAAGCCGAAAGATGGCGATAAAGTCGATTGTCTTTTTCAAGACTCTATCGGCATGCTG
TACGAGCTAGTACCGATGAAAACCATCGAAAATGGCGTGCCTGCGATGTTGCGCGGCTGG
CAAGATGACGGTCTAACGGTGATGGCTCTAACGTCTCGTTCTCCAAATTATCGTTACGCC
ACAGAGCGTGAAATGATGCGTAATCAATTTGATATGACACGCACTGCGCTTAAAGAGAAA
GGTTCAGATGCACTGCCTATCTATATCGATAATCCCAAGCGCCCGCTGAGCTACATCAAT
GGCATTATGATGACCACAGGTATGAACAAAGGCACCATGCTTGAGTACATTTTAGATAAG
ACAGATCAAAGCTTTAGTGACGTTGTGTTTGTTGATGACAGTGAGAAGAACGTCGTCAAT
ATGAAGAATGCCTACAAAGATGACAAAGCAGTAGATATGACAATCTTCCACTATACCAAA
GTAGAGCATGACCGTATTGCAGCAAATGGAGCAGTACTAACACAGGAACAAGCAAATAAG
ATGGCGAGTGATTGGAAAGCGTTAAACAAAGTCCTGGACCAGATTGCGCCTGCACGTATG
GGTGACACTTGTTTGGGCCAATAACCAGGTGAAAAAGTGATTTAGGTTTGTTGCTTGTGC
CGGGTTATTAATACCCGTTTAGAGAGATGGAGGGGTCCAATCGATTTTTTCGGATTATTT
ACTGGTCTTGCAACCTTATCCAAAGCGATATCAATGTTGGTATCGCTTTTTTTCTGCCTG
TAGAAAGCTAGATTCGATCCTGTTCTGCTTATTCTGAAATCATTCAGGATTTGAATGGGT
ATAGAGGTCTAACTTGATGATTTTATAGACAATTAAATATCACTAAACTGTCATTTAAAT
AGGAATCAATAGTCCTGATGTAAGCCTCATCCTACAATTTCTTCATTGCGACGGAGCGAC
AAGCTTAAGGAAAGTCATCACTCAGTTACGTTTTAGCATTGTTTAGATCGTCTTAAACGT
CTAAAGCGTCTTAAACTAGGAGCTTCCACAATGAATTTAATGTTGGACTACGCCTCTCTG
GCGATCTTATTTGTGGTGCTGTTAATTCTGATTTTTGGATTGATAGCTTTACATGATATC
CCCTACGAAATTGCAAAAAAGCGCAACCATCCCCATGCCGATGCGATTCATATTGCCGGT
TGGGTGAGCTTGTTCTTTCTTCATGTGATTTGGCCGTTTCTTTGGATATGGGCAGCCATG
TACGACGGAGAGAAGCAAAACTGGTTAGGTGCTAAGCCTTCGGTATCTCAACAAGATTAT
GAGCAACTACTGGTTCGTATCAATCAACTTGAGCAAGTGAGAGGGGACGAATAATGGAAA
CTCTTATCATCCTAAGTTACGTAGCGCTGTGCGTTATCGTATTTCGAGTATTTCGTGTAC
CTAAAACCAAGTGGACACTCACCACGGCATCCGTTATTGGCATGTTCATCGTGGGATGGA
TTTTTCTCTATATGGCAATGTATCAACCCGTTTCTCGCATGGCGCGTTTGTACAGTGTGA
CGACACCAATCACTTCTCAGGTAGAAGGTATAGTTACTCACGTGTATGTGCAAGGAAACC
AACAAGTGAAAGCGGGTGACCCTCTCTATCAAATTGACGATACACCGTTCAAAGATAAAG
TGAGCCGTATTCAAGGTGATATCAGTCGTACCGAATCAGCGATTGATTTCTATCAGGCGG
AGCTGGAGAGATACCAAAAGTTAGGGCGTAAGGGGTATTCTTCTCAAGAGAAAGTGGACG
ATATTGAGAACCAATTGCTGGAACAAAAGGCAAATAAGAGCAAATATCAATCAGAGTTAG
CTGTTGCTGAGTTTAAACTAGGCAAAACCACCGTCACCGCACCAACGGATGGCTATGTCA
CGCAAGTGGCGCTGCGTCCGGGGATGAAGAGTCGCATTGTGCCGTTTCAAGGAAACCTGA
CCTTCGTCCACAAAGAAGACAAACAACTGTTTGCTGCATTTAAACAAGCGCCAGCACGAT
ACGTAAAAGTCGGTTATCCGGCGGAAGTGACCTTCAATACCATTCCCGGTCATGCTTACA
AGGCGCATGTGACACAAGTGAATGACATTTTTGCTCAAGGCGCGGTATCACCATCAGGCA
ATATGAAGTACCCAGAACAAATTCCTGCTGGTGGTCGAATCTTAGTGAAAGTGGAACTGG
ATAATCCAGACTTGGTAAAAGACATGCCATTGCCATCCGGCACAGATGCACATGTTGCGG
TGTACTCACCGAAATGGGAAATGTTCAGTATCGTACGTAAAGTGATCCTGAGAATGCAGA
GTTGGCAAAACTGGTTATTCGAAGGCTAATAGCAACAAGGGCGAAGCAGCAGGCTTCGCC
CTTTTTCTATGGATGTTCTGTGATTATTTGTCTGTTAGTCAATGGATTGAGCGACCGCCT
GTTTAATTGCATTCCTCAGCCATTCATGCCCTTTGTCGCTCTTTTGTGATTGGTGCCAAG
TCATGTAAATAGGCACCTTATTGGCTTCAAAAGGCAGAGGGAAAGCGTTTAATCCGAGGC
TGTTCGCCAAGTTGTCAGAGAACCAACGCGAGGTGACGCATATCCAATCGGTTTGAGACA
CTAATTGAAGCGCTGTCATGCTCGAACCTGTCGAATATGCCACTTGCCTCGGGGGAAGCG
TATCTTCGATAATCAAAGAGTCTAAAGCGTTGGTGTTGAGCCGCTGCGTTCGCCAAGTTA
CATGTGATTCACGCATGAAGTCGTCGTACGTGAGTGCGTCCTGAATACGAGGGTGATCTT
GGCTTACCGTCACCATAAGTTCTTGTTCAAACAGCAATTCATTGTGATAACCATGATCCG
TCAAAGGCACGGTAGCAAGAATCACATCCACGCGTCGGCGTCTTAAATCGTCTTGGCGGT
CTTGTTCGTTCAAGTGTTCCACATCGGCTTCAATAGACACCAATGGTGCATGCTGAGATT
TGTATTTCGCCAAAGCTGGCACGAGCATTAAATCGATGTCTTTATGGCTAGAGATTCGAA
ACGTGCGTTGGCTGGTTTCTGGCGTGAATTCTTGACGAGATTTCGAACCGTTGATTAATA
GGCTCAAAGGCTCTTTGATTTCTGCGTGTAGCTCAATCGCGAAATTCGTCGGCACAATAC
CTCTGCCTTGACGAACAAAGAGGGGATCTTGGTATTGATCTCTTAACTTGTTGAGTGCGT
GACTCACGGCGGGCGCAGTGATGTTTAACGCGGTAGCGGCATCGTTGACGCTTTTTGATT
TCATGACCGCATCAAACGTTTTTAACAAGTTAAGGTCCATAGGCTATCTCTTTGATTTAC
TTTATCTTCAATGTAGGTGGATAGCGTAAAGATTTCGAGGATTATTTCTGTCAGGCGAGA
TTCAAATCATCACCAACGAAAAGACCAGAGTTTAGGTTCTGTTCTTTTCGCTGGTTGAAA
GGGGTTATAAACACTGCAGTAAACGGCGAGGTAGCGCGGTTTGATCCATCCAATGATTTG
GAATCGACATTGGTGTGTCGTAGTAACTTGCCCCAAGAATGGCACCGAGCGGAATAGCTC
GTCCACTTGAATCGCCGCCACAGTAAATGTTCTCACGCATGGTAGTTTCGTAGCTTTCTG
AGTTCATCAACAAATGACAAATCACCACAAACGAAGCGTCTAAACCGCAATGCATCCCAA
CGGACTCCGCAACGCTGGTGGCGTTTCTGCCGCTCATCGCCTCTGCACGTTGAATATCGC
TGGCAATCTTTGGAGAAACCGTCTGAGCTGCCATTACACACGCTTTGGGCGCAGCGCCTT
GCAATGCCATCTGAATCATCACTGCGACAGCTTGGGCATACATAACTGCGGTGTCGTTGT
TATTGGTAACCCGCACGGCGGAATCGACCAGTTTAGCGAGTTTGTCATCATCGGAATGAA
AAGCCACCAAAGGGGGAAGCTTAGATAATGCAGGGTTTTGCGTGTCGTCAGCCCCGCACA
AAGTTACGCGCAGTTCTTTGACTTCCAACTCATGAATGTTGAGCAGTGTTTGCTTTGTCG
GTTTGTCTGTATAGCCCTGCCATTTACCGCCAAAATCAAACCATTCTCGAAAGGAGCGAA
TGTAACGCGCCTCGTCGTAGTGTCCGGTTTGAACCAGAGCATCTAACATGGCAACAAGCT
GTGCGCCATAGTGGGTGAGGTCACCGACTTGTTTGCTACCGTGGGCAAAATAACCTTTGT
CATGGTATTCAGTTCGGTTAGGTTGGTGAAATTCCGGATGCGGAGAACCAAACTGCCTGA
TGAGTTCTTGATCGTAAAGCCAATGAAATCCGAGAGATGCTGCATCACCGACGAGTGCGC
CGATAATGGCATGAAGAGAGCGAGCGTTTCTATGAGTCATCTTGCCACCTTTATCAACAG
GGCTACTCAATAAGTCTTACACAGTTTCTTGGTTTTGTAGGGAAATTTTTCTGTTTTGGA
TCAAGACTATAGTGCTCAATTAACCATTGCTTTACTAGGGTTAAAAAGACTAAGGTTAAA
AGCAAAACGCCCCGCGAGTGGCGAGGCGTTGGTTTTAGTGGCGTACTATCAATAATAACG
ATTAGCTGTAAGCGCGTGCGACACGACCTTCACAATCCAAAGTAACCTGTTTTGCGTAAG
CCGGAATGAAAACAGATTGTCCTTTTTCAATTACGCATGTTTCGCCGTTTGCGTGAGTTA
GCACAAGTTTGGTGTCCAGAGGCATAAGGATCTCAGCGGTTTGAACTTCTAGAGTACGCT
GGTGAGCTTGTTTAACGATGGCGAATTTGAAATCGTCCACAGGAATTGGGTATTCCAACA
TATCGTCGATTTCAGTCGGTGCAAGCAATAGGCTGTCGAATGGCTTCTCATTGAAGCGTG
TGCACGCAACGAGCTCTTTCACGTCCATGTATTTTGGTGTCAGACCTGCGCGCAGTACGT
TGTCTGAGTTTGCCATGATCTCAAGACCTGTACCTTTTAAGTAAGCGTGTGGCGTTTCTG
CATCCAAGAACATAGCATCACCCGGTTGTAGGGTAATGACATTGAGCATCAGTGGTGCAA
ACAAACCAATATCGCCAGGGTATTGCTTCTCTAGCTCAAGAATAAGGTTGAACAGAGGTA
AGTCGGTGATGCGAGCTTGAGCCAATAGCACCGTCAACGCCATCTCTTTCTGTTCGCCCT
CTAGTGACAGTAGACCCGAGAAGAAGGTCGCCAAGCCTGTTGGCGTCTGGTTTGCGATAA
GGTCATCCACCAAGCCTTGCAGCTCAGGAATCGCCAGCTCAGAGAAGAAGCTGATGATTT
CACTTGTTGGGCGGAAGCCATTCATCGCTTGGTATTCGGTTAGCGCGTAAACCAACTCAG
GTTTGTGGTTTGGATCTTTGTAGTTACGGTTTGCAGCAGTTAGGGGAATGCCTTGTTTTT
CTTCCAGTGCAAAGCCTAGCTCTGCTTGTTGTTTGTTTGGGTGAACCTGAATCGACAGTG
CTTTCTCAGCGGCAAGCACTTTAAACAGGTATGGAAGTTCACCAAAACGGTTTGTGACTT
CTTCACTCAGAAAGGCATTCATGTCTTGAGCAATCAGTGAAGAGAGTTTGGTCTCCTCAC
CGTTTACCATCACCAATGAGCAACCGTTTGGATGCGCGCCCATCCATACTTCTGCTTGTG
GTTCGCCCGTTGGGTTTTCAATGCCAAACAGTTGGTTAACAGAAGTAGTACTGCCCCAAG
CGTAGTTTTGAATCACGTTGTTCATCAGGAAAAACATCGGATGCTTAGCTTGAGTTTGAA
TCGTTTGTGTATCGGACATCGTTAAATCAGACATAGAGTGTCACCATGAGAGAAAATCAT
GGCTTGGGCGACATTGCCCAAGCCATAGGAGCCATTTGGGGGTAGGGGTGATTAAGCGGC
TGCTTGCATCATTTTTGCTTTGCGAACTTTCTTCAGAGTTACACACGTTACTGCGGTAAC
CACTGCACCAGCTGCCATACAAATCAGAGCAAGTACTGGGTGGTTCATCGCGCCAAGTAG
AGCGACAACTGGACCGCCGTGAGCAACACTATTGGTAATGCCGAATGAGAACGCCATTAC
TGCCGCCACCATTGAGCCAAGTACGTTTGCTGGAATCACTGACATTGGATCTTGCGCTGC
GAACGGAATCGCACCCTCAGAGATACCAACCAGACCCATTGCACCTGCTGCTTTACCCGC
TTCGGTTTCTGATTCTTCGAACAGGTCGAACTTACGACCAAGCGCTGTTGCCAGTGCCAT
GCCTAGAGGTGCAACAGGAATTGCACACGCCATCGCACCCATAAATTGAGTTTGACCGCT
CGCAATCATGCCCACAGAGAATAGGAATGCGACCTTGTTGAATGGACCACCCATATCGAA
GCCAGCCATACCACCAAGTACGATGCCTAGTAGAACGACGTTACCTGTACTCATGCTTGT
TAGTAGCGCAGTCAGACCGTCCATTAGGCTTGCGATTGGCGCGCCGATAACGAAGATGAA
AAGACCAGCGATGAATAGCGAGCCTGTGATTGGCGCAATCATGATTGGCACTAAAGGTTG
AATGAATTTGTGGTAGTTAATCGACGTAATCCACTTCACGAAGTAACCCACAAGCAGACC
AGCGATGATGGCACCGATAAAGCCTGTACCAGCGTCTGCGCCGTAGAAAGAACCGTTGTT
TGCAATCCAACCACCGATCAAGCCAGGAGCTAGAGCAGGACGGTCAGCAATCGCGTAAGC
AATGTAACCCGCTAGGATTGGGATCATCAGCGTAAAGGCAACCACACCTACGTTGAGGAT
TTGGTTCCACATGCTGCCTTCAGGAATAGCCATGCCCGCTTCACTTGGCTGACCACCGAC
TGCAAGAGCAAGTGCAATCAACAGACCACCCGTTACAACGAATGGGATCATGTGTGATAC
GCCGTTCATCAAGTAGCGGTAAAGGTCCGAGCGAGCCTGAGAGGCTTTGTTTGCCACAGA
CGCTTGTGCATTGCTGCTTGCTTCTGCTTTGTATTCTGGAGCGCTTAACGCTTCGTTAAT
CAGACCTTGAGCATCGCGGATAGGGGCTTTTACGTTAGTTTTAACCACGCGTTTGCCCGC
AAAGCGGTTCATGTCGACTTGCTTGTCACACGCTACGATGATTGCGTCTGCACGTTCGAT
TTCTTCTGTGGTTGGGCTGTTTTTCACACCGATTGAACCGTTCGTTTCAACCTTGATTTC
GTAACCCATCGCCGCTGCACCTTTCTCTAGCGCTTCTGCCGCTAGGTAAGTGTGCGCAAC
GCCCGCGGGACAGCCAGTAACACCAATGATGAAACCTTGGTTTGCTGGTGCGTCTGTCAC
TGCTTGCGGCTCTTCTTTAGCAAGTAGGAGTGCCAGTGCGTCTTGGCTGTTTGCTGCACC
TAAGAACGCATCAATGAAACCATCTTCAATCAGTTTTGAAGACAGCTCTGCAAGTACTTC
GATATGGTGGTTATCGCCACCGTCTGGAGAAGCGATCATGAAGAACAGTTTTGAAGGCAA
ACCGTCTTCTGCGCCGTATTCGATACCTGATTTGCTTACGCCGATCACAACCGCTGGTTC
AAGAACCGCGGCACTTTTCGCGTGTGGGATAGCAACGCCATCCTCAAATCCGGTGTTACC
TAATTCTTCACGTGCTTTTATATCTGCAAGAAATTGCTCTTGGTCTGAAATACGACCTTG
GGCGTGTAGAACTGCAACCAGTTCTTTAAATACGTCTTCTTTTGAAGTCGCTTGAAGATC
AAGCTTAATCAAGTCTTCATTTATTAGTTTGGTGATCATTGTCGAACCCCTATAAATATA
ATTTTTATTTCAGGGGTATTTTGAAATTAACCAAGCGGAGACAGTAGTGAAGAAAAAATG
CATTTACTGGACGATTGTAACCGCCCGACTAGAGTGTGATGTAGATCGTCTACTGGATAA
ACTTACTGCATATCTGTGACATTATGTGGAAGTCGGTGAACCATAAGTGAAATGTGTTAT
TGCTCCCATATATAGGGTTTGAGGGCTTTGTTGATGATTTGCTAGACTGGATAATTGATG
CGTTAACTGGATTTTTGTAACCTTGAAATGGAAGTGTGATTTTGCTCAATAGCACAAAAA
TCCAGTAGGGTGTATATCTATAGGTATAGCATCATGGATGCGTGTTTAAGAGTACGTAAA
ATGATTTTTCATGATTTGATTTCATCAGTATTAAACGAGCGAGAACCATTCCACAATATA
TGGTTTGCTGGTGATTTTCATACACCACCTGAATTTAGCTATCAGGTTAACTTCCCTCGA
TTAGAATTGGTCTTGTCTGGTGAATATATTAATGAAATGGAAAGTCATGATCGCAAAGTG
ACGCATATCGTGGCGAAAACTGGTGATGCGATATTTATTCCGCCTAACTGTTGGAATAAA
CCTGACTGGGATACAGATTGCTCGGTATTAAGTATTCTCTTTGGTCGTCGTCAATTGGGT
TTGAGTCTCGTGTCCAAACGTAAAGGGGAAGCGAGCTTTTACGATATTCAAAAACACAGT
ATTCAAACTCGTTCTGGATTTGCCATTGATAATATTTTGGAGGCGCTGAGTTCACTGGCT
CGTGAGTGCAATAAGAAGCCAATGGATGAGTTGTTGCTGCAAGCCTTGTTGCAATACGCT
AAGTCGATGTTAGATGCACCTATTGAGACGCAGGCACACAGCCGAGTGCAAGATCTGTAT
CAGGGCATTTGCATCTACATCCAAGAGAACTTTCACCGCCCAATCACACGTGACAGTATT
GCGTCGAGGTTCAGCATCTCTTCTAACCATTTGTCGCGTTTGTTCCGTCAACAAGGTCAT
ATGACGTTAGCCGATTACATTACGTGGGTACGGGTAGACCGCGCGAAGTTTATGCTCAAG
AAATACAACTTTAAGTTGAATGAGGTATCGGTGCGCTGTGGATTCAAAGATGTGAACTAC
TTCTGTCGAGTCTTTAAGAACCGTACGGGCAGAACACCGACTGAATATCGCGGTTCAATT
TAAAGCAAGTAAAGATTAAGCGAGCAGCCTCGACATGGCGTACATTAGAAGCGCCTGCAA
GTCGACGCTGCTTTTTGTTAGCAGTAAACGTTCAGCCATTTGGTCGGTCAGCAGGTTACG
AGTTAAGTTGGTTGCCGCGATGATGTGCTCGCGTGTGGGCTTCGCTGGCATTACTAATGC
TATAGCAAGATGCACCTCACCCATTTTGGATGCCCAATCCATCGGAATCTCGTTCGCGAT
AACTGCAACAGAAATGTGGTTTACACCTTCGAACATGACATGGGGCAGGGCAATGCCTGG
TGTTACTGCGGTTGAAGATCGTTCTTCGCGTTTGATAAAGGCGAGAATGAGTTCGTCTGG
GTGAATCGGATGAATAAGCTGAGCTAGCCCTTTCAAGCACTCAAATTTCGTGAGCTCGGT
GTGCGCTTTGGCGTAATGCCATTGGATTTCACACGGTGGGCAAATCTGGGGAAGTCGCTC
TGCAAGTTGGCTTGAGAACTCGTAATTAATGTGGGAACCCACAACGGTAAAGTTTTCAGC
AATGATGTCTTTGATAACGAAACAGGCAAGCTCGGCATCAATACCGATGGCAGTGATTTG
GCACAGGTCGCCTTGCTGCAAGCCGACCTGTAAAACCGCGACTGACTTGGTGAGTTCAGC
GATGCGGTTTTGGGTTATGTTGATGATGTGTATCGTGCTTTTGAACTTTTTGGCGACGCG
ATTGAGGGGCTGCGCTACGTGAGCACTGGCATTAATATCGTCGACAAAAAAGGTGATTTG
GTATTCGTTCATCAGCACAGCGTATCATCGACAGTGCACGAGGAACACTTTATCGACATT
GAGTAACACATCTTCAATTGGGATTTGGACTTTGTTGGTGCCTTCAAAGCGGGCTGGTTG
CTCAATCTCAATATCGGACACAATTAAGACACGATCCGCCTGTGCAATGTCGTGGGGAGT
GAGCTGATTCTCAATACCCATCGCACCTTGCGTCTCGACCTTAATTTGTACGTTATGCTT
AGGCGCTGCTTTCATTAGAGCATCTGCCGCCATATAAGTATGAGCGATGCCTGTAGGGCA
TGCTGTCACCGCTACGATTTTCATGTTCTATCCATTTTATTTTTTGTGGATTTTAGCATA
GTGGTCGACGAAAGGATGGATTTAAAGCAGATAATCGCAAGAGCTCTATCACAGTTTAAA
TCTCATGTTACATTAATCCAGTTAATGCACTTTTTATCCTGTATTGAAAACAGAAAGTGT
TGGTTACTCTGTACACAGTCATAGATGGAACAAATAACTCATGACTCACGAGCGTGAACA
TTGCAAGGTACAAACAATGGACATATTAAACCTTATTGAGCCGGAAACCATTTGCTTGGA
TTTGCAGGCTCAAACCAAAGATGAAGCGCTCAAAGAGCTCGTCGAATTGTTGGACGCGGC
GGGCAAGCTCACTAGCAAAAGTCAGTTCTTGGCGGACATTTGGAAACGAGAAGAGATTGG
CAATACCGGCTTTGACGAGGGTATTGCCATTCCTCACGCCAAAAGTAATGCGGTCGCTAA
ACCCGCGGTCGCAGTAGGCATCAGCCGAAAAGGGATTGATTACGGTGCCGATGATGGCGA
ACTGTCTGACGTATTTTTTATGCTGGCTTCTCCGGATGGGGACGACCATCACCACATCGA
AGTCTTGGCACAAATTTCCACCAAAATCATTGAAGATGGTTTCGTCAATAAGTTAAAAGC
GGCGGAGTCGGTGGAGGAAGCGCGCGAGCTACTTACCGATATTCAATCGAGTGCTAATGA
CTCTGGTATCGATCCATTAGAGTTTGCGTCTGAGCCACTCAGCCCTTGGGCGCAGAAGCT
CGGCAGAATGAAAGAACACTTGCTGTTTGGCACGTCTCATATGATTCCGTTTATTGTCGC
GGGCGGCGTATTGTTGTCTCTGTCTGTGATGATTTCAGGCCATGGCGGCGTTCCGGAAGA
AGGTATTCTGGCAGATATCGCTGAGATGGGTATCGCAGGCTTGACGCTGTTTACCGCGGT
ATTGGGTGGTTACATTGCCTATTCGATTGCGGATAAGCCGGGTCTGGCTCCGGGTATGAT
TGGTTCGTGGATTGCGGTTAGTCACTACAACACCGGCTTCTTGGGCGCGATTGTGGTCGG
ATTTTTCGCCGGCTTTGTGGTTTGGTTACTGAAGAAGATTCAATTGCCGGACAGCATGAG
CTCCCTCGGCTCCATCTTTATCTATCCACTGGTTGGTACGTTTGTCACCTGTGGCGCAGT
GATGTGGGTGATCGGCTCACCGATAGCCAGCGCAATGACGACCATGAACGATGTACTTAC
AGGTATGGCGGGCTCAGGCAAAGTGATGTTGGGCACTGTACTGGGTGCAATGACCGCGTT
TGACATGGGCGGTCCTATCAACAAAGTGGCGACTTTGTTTGCTCAGACTCAAGTGAATAC
TCAGCCGTGGTTAATGGGGGGCGTCGGTATCGCGATTTGTACCCCACCTCTGGGCATGGC
GTTAGCGACCTTCTTGTCGCCAAGTAAATTTAAACGTGATGAGCGTGAGGCCGGTAAAGC
CGCGGGCATCATGGGCATGATTGGCATCAGTGAAGGGGCGATTCCGTTTGCTGCCGGTGA
CCCAGCTCGCGTACTGCCTGCGATTGTTGCTGGTGGCATTGTCGGTAACGTGATTGGATT
TATGTTCCATGTCATTAACCATGCTCCGTGGGGCGGCTGGATTGTACTGCCAGTAGTTGA
TGGCAAGATTGGCTACATAGTTGGCACAATTGCAGGCTCGTTTACCACAGCATTGATTGT
TATTGCGCTTAAGAAGACGGTCACAGAAGACGACAGTCCGGTTGGTCAATCTCAAGCTTA
TACGTCTGTGCAGGGTGAGGGTGAGGCAGATATTCTTGCCGTGACGTCTTGTCCATCAGG
TGTGGCGCATACCTTCTTAGCGGCGAAGTCATTAGAAAAAGCTGCCTGTGCGTTAGGCAT
TAAGATCAAGGTTGAAACACAAGGGGCGAACGGCATCATTAACCGAATCACCGACAAAGA
TATCGCCAAGGCGAGGTTTGTTATCTTCGCTCACGATGTCGCCATCAAAGAGCCGGAGCG
ATTTAGAAAAATGAAGGTATTGGATGTCAGCACTAAAGACGCCATGCTCAATGCTGCAGC
ACTGTTGCAGGCGAAAAGAATCCCTTAAGTACATATCCCCAAGTAACCTCGATATGCATG
GTTCAGCGAGAATGATTTGGTTTTCAGACGAGGCAACGATTTGAAGTTCTAGTGGTGCTA
AATCAAAAATCGTTAACAAAGTATGCAAACCAAATCAACTCGCCCTTCGGGAGCTTGTCA
CTGAAGCGATTTCTTTGTCAAACTCTTTGGAAATAGATCACTATTACGCTGCGATGTTTT
CCTCGAACTCGAGTCAGTGACCAAGCTCTGAATACTGCATCTTGAAGTCACTTGGGGATA
ATCCCACCTAAGGCTATCTGCTAGTTAGCTCCATCATTTTTGATGGAGCTTTTTTTATCC
CTGAGAAAAGTGCTTAACCAAGAAATCAATGAAAGTGCGAATGCGCTGAGGTTGGTACTC
ACTATCTTTGTAAACTAAGTACATTGGTAGCTTAACTGATTGATATTGTGTTAGTACTTG
AATTAACTCACCGTTATTAAGCTCTTGTTCTACCATCCATTTTGGCATTGCAGCGATGCC
TTGCCCAAGCTTCGCCATTTGCACCAACATCTCAGGACTATCACTTCGAACTTGCTCTTT
CACTTTGATTTTAATGGCTTCATCACCATCACTGAAACGCCACAAGTTAGACGGATTGGA
GAGTGAGTAGGTTAAACAGCAGTGCGTACTCAAATCGTTAGCACTAAGAATAGGGTCGCG
CTTTTTGAGGTAGCGTGGAGACGCGAAGTAAACCAATTCGTTATCCATCAACCAACGCGC
TTTTAAACCCGAGTCTTTTAGGTAGGCGGCACGAATCGCGATATCAACATTGCCTTCAAC
TAAATCGACAAACTTGTCCGAAACCGACACATCAACGCTAAGCTCTGGATGTTGGTTGAG
AAACTCATTCAGTGGCGCAGATAACAAGCGAACGCTAAACGCACTCGGCACTGAAAGCTT
GAGCTCGCCAGAGACCGACGCTTGCTCTCGTCTAAGCTGCGACTCGAAGGAATCCATTTG
TTCTGTGAGTGTCTGCGCCAGCTCGAGATATTGCTTTCCACCAGAAGTTAAGCTGATAGC
GCGAGCATGACGATGAAACAAGGTGATGCCGACTTCACTCTCAAGCCAAGCGATCTTCTT
GCTCACTGCACTCTGAGTGGTATTGAGTTCGTTAGCCGCGGCAGTAAATGAACCTAACTG
AGCAACACGAGAAAAGACTTTCAAACAATCAAATTTATCCATGATGCATTCCTGTTGGGA
ATGATAAGTAGCTAAATACTACTCTCCTTAAGTTTTAAGTGGAATGCTTTAATACTTCCA
TCATCTGATCGGGAGTTAAAACTATGGTCTTGATTCAAGGGTTGTTAATCGCGTTTTTCT
TGTTTGCCAGTTCGATCAAAATCATCGGTTGGGTGAAGCCGATTTTTGAGCCTCAGCTCG
CTTTCTTTCATAAATATGGACTGAATCGTGCCGCTATGTTTTTGGTTGGACTGGTTGAGG
TGACGGGTGCAATTTTGATGTTAATTGGCTTGTTATCGACGAACAACTTGTTAAGTGCAA
TAGGTGGAAGTTTTATTGTTTTCACCTCAGTTGGTGCGATGTTTTTCCATTTTCGTTTTG
ATACTTGGAAAGATGCGATTCCGTCAATGGTGACGCTTTTATTATCACTTTTGGTGACTT
CGCCTTTGATTGAGTTTGTTGCGCTTATTTAAGACGAAATTATTGCAAGTAATGTTCTGA
AATCTTTAGTAACATGTTTCAAATATTAACTGTTTCAAATAGTAATAGTTTCAAAACGTC
ACTTATTTCGAATTCAAGGAGGCTTGCAATGGAAAAACTAAGAGTAGCATTTATTGGTCT
GGGTGTGATGGGATACCCAATGGCTGGTTACCTAAGTAAAGCGGGCTTTGAAACCAAAGT
ATACAACCGCACAAAAGCGAAAGCCGACAAATGGGCTGAAGAATACCAAGGCGTGGCTTG
TGAAACACCACGTGAAGCGGCAGAAGGCTGTGACATTGTTTTTACCTGTGTGGGTAATGA
TGATGACGTTCGTAGCGTTGTTTACGGTGAAGAAGGTATTCTGGTTGGCTTGAAAGCGGA
TGCAGTGTTAGTGGACCACACAACGACTTCTGCAGACCTAGCGGTTGAGCTGGCTGAAGC
GTGTGTTAAGTACGGCAATCACTTCATTGATGCGCCAGTTTCTGGTGGTCAAGCGGGCGC
AGAAAATGGTGTTCTAACCATCATGTGTGGTGGTGAACAAAGCATTTTTGATCGTGTCTC
TCCAGCGATGGATGTGTACGCGAAGCAGATGACACTACTGGGTGAAAACGGTCAGGGTCA
ACGCTGTAAGATGGTAAATCAAATCTGTATTGGTGGCGTTTTACAAGGTCTGAGTGAAGC
TTTGCTGCTGGCACAAAAATCAGGCTTGGACATCGCTCAAGTTGTAGAAACGTTGAAGCA
CGGCGCTGCAGGTTCATGGCAGATGGAAAACCGCGCAAATACCATGGCGGAAGATAAGTT
CGATTTTGGCTTCGCTATTGATTGGATGCGCAAAGACTTGGGTTTCTGTCTGCAAGAAGC
AGAGCGAGTGGGTCTAGAACTTCCACTGACGAAGAAAGTGGATGAGCAATACGCAGACCT
TCAACGAGATGGTTTAGGTCGCATGGATACATCAGTACTGATCAAAGCGGTCGCTAAAAA
TCAGTAGTTGATGAATCAGTAATAGATAAACAGTTCTTTGGTATCAAAGAGCTTAAAGAA
ATCTAAGTTAATCATAATGAATCTCCTTGAGCATGGTTTGTGACTAGTGATTAAGGATTA
TTGATTTGAAATCAGGAGGTGCTGTAGGGCACCTCCTTTTTTATGTCTTTTAATCACACA
GTGTGATGATTACAGCGTGCACTTACTTGTTTAAGCCTAGCGCAATCTCAAGACCTTTGC
CGTACGCTTCGTCCGCTTGGTATGCGTGTTGAACGTGGCGCTGTTGGATGAACTCTGGCA
CACCGTCCATTGCGCGAGCTGTGTTGTCGAACAGAGTTTGACGTTGCTCTTCGCTCATCA
GACGGAATAGGTCACCCGCTTGGCTGAAGTAGTCTTCGTCTACACGGTGATCGTAGTGAT
CAGCGTTGCCGTTGATGCGTAGAGGTGGCTCAGAGTAATCTGGTTGCTCTGCCCATTCTT
GTTTGTAGTTTGGTTCGTAACCTAGTGTTGAACCAAAGTTACCATCAACGCGCATTGCGC
CATCGCGGTGGTAGCTGTGAACAGGGCAACGAGGTGCGTTCACTGGGATTTGATGGTGGT
TCACACCCAGACGGTAACGTTGAGCATCGCCGTAAGCGAACAGACGACCTTGTAGCATCT
TATCTGGAGAGAAGCCGATGCCAGGTACTACTGCTGCTGGGTTGAACGCTGATTGCTCAA
CTTCTGCGTAGAAGTTTTCTGGGTTACGGTTCAGTTCGAACTCACCAACTGGGATCAGTG
GGTAGTCTTTTTGAGACCATACACGTGTTAGGTCGAATGGGTTGAAGTTGACTTCATCCG
CTTCTAGCTCTGGCATGATCTGTACGTACATCTTCCATTTAGGGAAGTCTTGACGCTCAA
TCGCTTCGTAAAGGTCACGGTGATGGCTTTCGCGGTCTTTACCTACGATTGCTTCTGCTT
CTTGGTCAGTTAGGTTTTTGATACCTTGCTGAGTTTTGAAGTGGAATTTCACCCAGTAAC
GCTCGTTTTCTGCGTTGATGAAGCTGAATGTGTGGCTACCAAAACCATGCATATGACGGT
AAGAAGCTGGGATACCACGGTCACTCATTACGATAGTCACTTGGTGGAATGCTTCTGGTA
GTGATGTCCAGAAATCCCAGTTGTTGGTAGAGCTACGCATGTTAGTGCGAGGGTCGCGTT
TTACTGCGTGGTTTAGGTCTGGGAATTTTAGTGGGTCACGTAGGAAGAATACTGGTGTGT
TGTTACCAACCAAGTCCCAGTTACCTTCTTCAGTGTAGAATTTTAGTGCGAAACCACGGA
TGTCGCGTTCTGCGTCTGCTGCACCGCGCTCACCAGCTACAGTAGTGAAGCGAGCGAATA
GTTCTGTTTTTTTGCCGATGTCAGAGAAGATCTTAGCGCGAGTGTATTTTGTGATGTCGT
GCGTTACTGTGAACGTACCGTAAGCACCAGAACCTTTTGCGTGCATACGACGCTCAGGGA
TCACTTCGCGGTCAAAGTGTGCCAATTTTTCAAGGAACCAAACGTCTTGTAATAGTTGAG
GGCCACGAGGACCAGCAGTCATAACGTTTTGGTTATGGGCGACAGGGCAACCTGCTGCTG
TAGTCAGTTTTTTGCTCATTTGATTTTCCTTGCAATATAGTGATTATTTATCGACTTTTC
GGCAACTGCTCGAAAGTTATGCAAGGAGAATAGCGCTGCAACTGAGAATAAAAAAACTGT
TATTAGCAATCAGTGTGATAGGTATCACCTATGCTTTAAGTGCTTGTTAAACAATGCCTT
TGTGTCAATTAACATTATTTGTCGTATGGATTAAAGGTTGTTCTTGAATATGGCTTATAT
GAATAATTTCTGTCTATTTCAATTAAATCGGAAATAGACAGAAACTTAGGCTACTCAGCG
CAGATTGGCAGTCATTAAGTTAGCCATACTTTACCTCTAGCTCTTCAGCTTTGTGGAATG
CTGGATGAGTGGCAAGCTGTGCACCATAGCGTTGAATGTTAGGGAAACGCTCAATAACGC
CAAACTTGTTTAGGATGTCGACAATAAACGACATCATGAAATCCGCGCCTGTTAGCCGCT
CTTCAATAAAGTAGGTTTTTCCTTCAAGGCTTTGATCAACGTAACCCATGACTTTCATGG
TTTCCGCATCTGCATAGTCAGCTAGGAAATTCGTTTGCGCGCCATCTTTAGCGACAAACA
TTTTGAGAAGCAATGGAACCATGGCTGAGCTCTCTGCAAAGTGCATCCATTGAATGTATT
GCGTGTAAGCTTTGCTGCCACGTTCTGGTGCAAAACGCCCGTCCGCGTACTTCTCAATTA
AGTATTCAGTGATGGCACCAGACTCTGTAACGATCTCGTCGCCATCTTCCAATACGGGTG
ACTTGCCGAGTGGGTGAATGCTCTTGAGTTCAGGTGGAGCAAGAAAGGTGACGCTGTCAC
GAGTGTAGGGTACGACCTCATAATCTACGTCCAGCTCTTCTAGTAACCAAATGATGCGTT
TTGAACGAGACTGGTTTAAGTGATGCAGTTTAATCATAGAAGAATCCTTTTCTTATACAG
GTTGATTAGTTTTAATAACAAGTTTGCCGAAGTTTTTGCCTTCCAGCAGACCGATGAATG
CTTCTGGCGCATTTTCTAAACCTTCCACTAAATGCTCACGGTAGTGGATTTTGCCTTCCG
CTAGCCATTGGCTTACATCTTTCACGAAATTTGTGTAGCTTTGCTCATAGTGATCAAAAA
TGATGAAACCTTGCATCTTGATGCGTTTGACCAGGATGTTGCCCATCAACATCGACATAC
GATCGGGACCTTCTGGTAACGCTGTCGCGTTGTATTGAGAAATCAAACCACAAAGTGGCA
CGCGAGCGCCGACATTTAACAGAGGTAACACGGCATCAAAGACTTTACCGCCTACGTTTT
CAAAGTAGACATCGATACCTTTGTCGCATGTTGCTGCTAGTTGATCTGCAAAGTCATCTG
CGGTGTGATCAAGACAATCATCAAAGCCTAGGGTCTCTTTTGCGTACTGACACTTCTCTG
CGCCGCCCGCGACACCAATCACGCGGCAACCTTTTAGCTTACCGATTTGACCAACCATAG
AACCAACTGCACCGGTTGCAGCAGCGACAACTAGAGTATCACCAGCTTTAGGCTGACCAA
TTTCCAATAACCCCACGTAAGCGGTAAAGCCAGGCATACCAAGTACACCAAGGGCATAAG
AAGGATGCGTCGGCTCACTGCCTAATTTAAATAGACCTTCGCCGTTAGATAGCGCGTAAT
CTTGCCAGCCTGTGTAAGCTACCACCCATTCGCCTGCTTGGAAGTCAGAGTTCTTCGATT
CCACGACCTGACAAACGGTCCCGCCAACCATCACGTCGTTTAGTTCAACGGGATCTGCGT
AGGATTTGCCTTCATTCATTCGACCGCGCATATATGGGTCGAGAGATAGGTATACGCTGC
GCAGAAGCACTTCACCTTCACTTGGAGTAGGGATAGCAGTTTGTTCTAAACGGAAGTTCT
CTGGGACTGGCGAACCTTTTGGACGGTTAGCCAATACGATTTGACGGTTAAGCGTTTGGG
TCATGGTAAGTTCCTATATTAATTATTAGACCAGTCGTCTAGTTTTTATTCCTAAAAAAT
CCGCCGTACTTTTTGGGTAAAGATAAGGCGGATTAAGTGTGGTTCGTTATTTGCCTTTTA
GCATACTTTGAGTGCTCTCAAAGCTGCGTATTAAGCCGGAACGATCCTGATACAGTTTGT
TGAGTAAGCTTGCACCAATCCATTGATGATAAATCAAGTGGGCGGTTTGTTCTGCTGATT
CAACTTGGATAGAGCCGTCTTCAATGCCCGCTTGGACACAATCTTCGATGGCTTTCACCA
CTTGAGTGGCACCCGAAGCCAGTCTTACACGCATTGCTTCTGAAAGATCAGAAACTTCCG
CGCTCAACTTCACCACCAAGCATTTGTTGGCATTACATTGACCATTTTCAATCGCCATCC
AGCGCTCGAAGTAGCTCAACAGGCGCTCGGAACCAGAGCCTTCACTTTCAGTAAAGTGGG
CTGTGATCATTTTAAGGTAGCGAGAGAAGTAATCTTCAATCAATGCCTCACCAAATTGCT
CTTTCGACTTGAAGTAGTGGTAGAAAGAGCCTTTCGGCACATCCGCTACCTTTAATAGTT
CTGAGAGTCCAACACTGGTAAAACCTTTGGTCACTACCAACTGGTAGCCGACATCAAGAA
TGTGTTGGCGTGTATCGTTCGTTTTTGCATTCATGACTAATACTATAAAAGCGATTAGAC
CAGTCGTCTAGTAATTTGTGAATCTTACTTGATCAGTTCGTATTCAATCACATACAGCTC
ATCGATATTTGGGTAGATCTCACGGATAAGTTCTTTCAGTTTTGGCAGTTCAATCGCTTC
TTGCTCTGCGTGGAACTCATTGATGTCATCAAACTTCAGTGGTGCTACTGACAGGATTTT
AATGTCGCATACCTTGCGATCTGTTTCCAAGGTAAACACTTCCACTTCGGTATTGGGCAC
GTAGTGGCTTTCTGATTCATCACGAATCGTGATTGTCTTTTTACCTGCAGTGATAAGTGG
TGTTAGGAATTCAAAGAAGGTGATTTTAGTTGGATGTGAAGACATAACCGATGCTCATAT
TAATGTAATAGGGCGAGAGTATATCTCGCCCTTTAAGAAAAATATCCAAAAAAGTGCTCA
CCAAAGACGCCTATGTAGAGTCGCTATTTCGAGGTGTATAGTTTGTCGCTTTAGAGTGTT
GAGTGCGCCGAAAATATTATTATTTAACAATGAGTTTTATAAGTTTGGCACAGAAGTAAC
CTAATATAATACCGATCCAATTAGTGCTTAAGTCATCAAAACTGAAGGAGCGAGTTGCGA
TAAACAATTGGCTGAACTCCTCTAAAGAGACGATAAACAATAGGACGATCAGTAACCGAA
TACCAAACATGTCCGCGTTTGTTGCTGTCACCCATTTAGGGAAGTTAAACACGGCTAGAA
AACCAATCAAAAGGCTAAAGGTAAAATGTAACGTACTTGAGCCGCCGACATAATTCTCTA
GATTTTGGTACGTGGCATGACTGATATCAGAACTCTTCCAAAGCGATAGAGAAATCGTCA
GTAGTAACACTCCGATAAAGCTAATTCGTGCAATCGTATTTGTCATATTTACCCCACAGG
AAAAAAGCCAAGATAACGTTTCACGAAGTAGAGTGCGGCTAAGTTTTGGATTGCTAAACC
TATCGCCATTGCCCAAGCTGCGCCTAATACGCCGTACCATTGAGAGAGCGTGACCAGTAA
TGTAATGGAGATGACACCAGATACGATAGTGATGTATTTCATGGTCTTTTCATGTCCACT
CATAAGCAATAAAAACCCAACTGAACCTGTTGCTACATTCACTAGTTGTCCTAGCGACAA
TGCAACGAGTAAGGGCGCAGCTGCAGTAAACTCTTTGCCAAACAGTTGCATAACAAACTC
AGGAAAGGCGACGCACACAACCACGGGAATCATTGCTGCTCCAATATTTGCACGGCATGC
CAAACGACTAAGGCTTTGCAGTCGATCTCGTTTTCCTTCCTTATAGAGTGAAGCAAACAT
CGGAGCGACGACGAAGTTAATTGTGACTAACACAAAGCCAATGAGTAATGAGGTGCGTTG
TGCTGCAGCGAGTAAGCCAAGATCGGAAGTTGCGAGAAAGAAACCCGCAATGACCAAGCT
GCCCCACTGAACCAAATTGGAAAAGATGCTGCCAAACCAAACTTGTTTTGCTGAATAGGT
TAGCTCGGTATTTTTCTCCGTTTTCCCATGACTATATTGATCAGACTTAAGCCATTTGAT
GCTCGATTGGAGAGCGACAGCCCCTGTTGCTATGACGAGTAAAGTCATAAGGAGATCTGC
ATCAATTGAGTAAGCTCTCTGAGCCACTAATACCAGCGCAACCATAAAGAAGCTCACGCC
GAGTTGTAACGCAAATAGCGAGGGGACAACTCGTCTAGAGGCTTGCAATACTCGGCTATT
TGTCTGCCCAATAACGAGTAATGGGATCGACAACAAAGCAAGTGCCAGTGCAGCGTCGGA
AACGCCAGTTGTGTTTACGTGTTTAGGGAAAAAGTTGAATGCCAAGTAGATAAAAGTACA
CGCTGCTACACTAAACAACAGACTTCGTGCTAGCGCGATACGGTAGTTGTTGCTCTGTTC
CTCACTATTGTTATTCGAGAAACCAATAGCGTTGTACTTAACAAGCGAAACATCAAATCC
TAACTGAGAAATAATGGCAGTGAAGTAAGCGAGATTAAACAAAAAGAAAAACTGCCCTGA
TGTCGATGCATCTGTGACTCGGGAAACGATGAGCGTTAAAAGAAACGCAAAACCAGCACT
CAGAACACGGGTAACTGCGGTTTGAAAGCCGAGGGAAAACAGACTTTTTTTCTTGTTCTG
AGTGGCTGCGCGCTTTTGTTGTAGTTGTTGAAGCATTTGATCCTCTAGCTGTAAATGCTG
ATTAGCGCGATTCGTTGTTTTTCTTCACTAAATGTTTCATTGAGCTCCTTTGAGTACTGA
TTGAAGTCAATATCGTGGTAGTGATTAATGCAATGGGTGATTTGTTTTGCCATCTCTTGT
GGACCTTGTGCCAAGAAAGGGTAGTTAAGATCTTTGGTGGCACCGATAGAGCGAATGACC
ATAGGTAAATGCAGCTTCGCCGCTTCAAGAATGGTCAGCGGCATACCTTCCCAAGCAGCA
GTATGTAAGTACAAATCCGAAGTTTTGAGTAGGCTAACGACTTCATCTCGTGGAATCATG
CCCGTGACTTTAATACCTTGTGCACGTAACTGATCTTCAAGCTCTCTCTCGCCGCCACCA
ATCCAAGTGATATCAATATCATGTGCTAACTCAGCCTTTTTGATTTGACCGAGTGTATCA
AGCAAGAACTGAGGATCTTTTTGTGGAGCGACTCGTCCTAGAATGACCAATTTCAGTTGA
GTTTTGTTAGTATTTGGACTGCGCTCTTCGCTACCATAGGTTACGTAGTTATTGAGTAAC
TCAGCGCGCTTAGCGCCTATGCTGATGGCTAAATCGCATTCGCGTTGACTGCACCCAGCA
ACAACATCGATTTTTTTGAGCGCGATTTTTTCTAACGTCTTGTAAATCTGTTTGGCAAAA
TTGGAAATATCTTCACGTTCAAATGCATAACAGTGGGGCGTGTAGATAAGGCGAGCATGA
CCGAGCTTTAAGAATCGACCGAGGAAGCCCGCTTTACTTGAGTGCAAGTGAACAAAATCT
GGCTTGATCTCCGCAATGAATGCGTTTGCGTCCTTCATGAATTGCAATAAGTTGCCCTCT
ACCCATTTTGTGTGGCTAAAGACATGGTTGCTTGATTCATTAGTCATATCATTTGAGCGA
GCACGAGCAAGCAATGAATGCTCGAATGCTTCGCTACGCGAAGAGTGAACGTAGCTGTAG
AGTGCTGTTTGAACCCCACCGCCAAAAGCTTCGGTTATGTGCAGTACTTTCTTCATTATG
CTTTGGTCCCTGGAGTTTGCTTCCACTTGTTCTTAAATGCTTCACGCTCTTGCTCTGAGT
AAAGGTGACGATAAAGAGGAAGATCGTACATGTAGAAAAGCTTGGAGAAGTCGTAACGCT
CTTTAAAGTACTGATGGATATTGGAATACCACTTGTTTTTTGCTTCGTTGCTGTTTTTAA
GAATAAAATCATCAAGCTGAAGAAACTCACCGATCTCTTTATCAAGGGAGCTCAGCTGTT
CGCATTTAATTAGAATGACACTCGCCTTTTCATTACTGAATGTATAAAAAGGTTGAGTGT
TATCAATCTCTTGGCGAAGTACATCGATGTTGAAGTTACGTTTAAGCTCGTTATCGAACC
AGTTAGCAAAATAATTAAGGTTAAGGTAGTTATCGAAGCAATGCTCTAAATGTTTGTAAG
TCACATCCATATCGCGATGGATAGCGTCGTTTTTCTTGCCTTCGATGAATTGAATATGCA
GGTCTTGGAAAAAGCGGGAGAAAACCGTTGCAATTGGGTCACGTACCAGAGTCACAATCT
TGATGTTGTCGCGCTTTTGTAAGATGCGTTTTCTTTTGTTGAGAACAAGGCGATACATGG
TGCGTTTTTTAAAGTCGAAGAATTTACTCACATCTTTTTTATTGTGGTACATCTGGAACT
CTTCGTGATCATCAAACGTGTGGATGTGGTAGCTCGGAATTTTACGCTCACCCAAAGTAT
GCTCAATAGACGACGAACCGACTTTACCCATTTGGTAAACCAGCACGAAATTGTCTGCTT
GAAGTTCTCGGTTTTTCTCAAATTGTCGAGAGATTGAATATTTCATTTATCCTATCCTTG
ATAGCTTTAAATTGTTTGCTCTTCGCCATTTCTATTTGTTGGTTGGTGGCGAAATCAGTT
AATTGGGTTTTGAATCATGAGCAGGTTGAGAGTGGAACTCTGCCGAAACGGTTGTCTCTT
GCTGGAGGTTATAATGCCTTGCTTTACTGATCATGACGGGTAGTAAAAGTATTAAAATGA
TGGTGGTATTCACGGCGACAAAAAACACCATGATTAGAGCGTAGATTGCGAGTAGGAAGC
TCTTTCTATTCTCTTCCAATGAGTTGAAACAGCCCTTCATAAAGTGCACATAACCACCAA
ATAACAACAAAATGCCTAATAGCCCGTATTCGATAGAGGTATCTAGAACAAAGTTGTGGG
TGTAAATCGCTAACTCATCGTAGTTAAAGTAGTTGATCATGTAGTGAGGTAACATCTTTG
CTCCGACACCTAAAATTGGATATTGAAGCAAGATGTCTAACCCGTTTGCCAAGAGCAATT
TACGGTGTAAATTGGATACCCAACGCGCTTCACTTTGGTTGGCAAATAGGATGTCTTCCT
GAGTAATTTCGAGCTTGTCTGCAAGCTGGTCAAAACCCACGTAAAGCGTTGTTGATACGA
CGAAGAAGATGACTAAACTTACCCCAATTAGAACAGTCCAAGTGTAGGTCTCACTGATGG
TTTGTCGTACTAATCGCTTGATCACCAGTTGATCCATAAAAACCAACAAACAAAAACCGA
GCAATGCTTTTCTCTCTTGAGAAAGAACCAGTAGTACGAATGCAAATAGCATTAATAGGG
GAAAAGCGCGGATTTTGTCTCTGTAAAGGTAGAGTAGGGAGCAGAGAACACCGAAGGCGT
ACTTACTCACGCCCAATAGCTTGAATCCACTCTGGTAGCCTTGTGAGAAGTGCCACAGCG
CAACAAGAGAGCAAATCACCAGTAAGCTGTATGTAAAATAGACCATGATTCGGTCGTCGT
TAAAGACACCGTAGGCGTAAAGCAAACACAGCAAACTTAATATGGCAACCCATTGAACTG
TCTCCGTAACCAAAGGCATAAATGGGACACGATTAAGAAGTCCATTGACAAAAACATAGC
TGGTAAACAGTAATAAGAAGCCCATGCGAGGATGTAGCAATGCATGGGTTTTACCTTCCA
GTATGATAAGAGCCACCAAACCGATCGAGAGCAAGCTTGCAATATCGGAGGGGGCTAGGT
TTAAGCTAGAGACATTTGTTTTTATTGGTATGAAAAATAGTGACAAAATTATTGCACCAA
GTAGCGCTATATAGTTATTTCTTTTCATAAATATCTTCATACGCTTGATAATAATTTGTT
CTAAAATTATCCAATGTAAAATCTTTGCAGCGTTCTATTGAATATTTGCTTGCTGCTTCA
TAAGAGATTTTATCGTTGGCTAGTAGTTGGATTTTACTAACTAACTCCTCTAAGTTACCT
TGTTGGAATAAATATAGTTTATCTCCTATAACCTCATTTAATCCTGGTACGTCTGTACCT
AAAACAGGTAGACCTTCAGCCATAGCTTCAACTGCAGCTAACCCAAAACCTTCTGCTATT
GATGATTGAACATAAATATCTAATTCAGAAAGGAAATTAGGTACGTTTGAAATGATTCCG
TGCCAGATAATCCGATCACTACAATCTAAACGTTTCGCTAGATCTTGTAGATATTTCTTC
TCTGAACCATCTCCAGCTAGGTGCAATAAATAATTTTGAGGGAGTTTAGAAATTGCTTTT
ATTAGCGTCTTGTGGTCTTTGTAGCTATGTAGTCGTCCAACCATGCCAATATTAATTTGA
GTGCTATGATTAATTTTTTTATGTGGCTTTTCTACTCTAGAAAAACGATTTAAATCTACT
CCATTGTAAACTACATCATATCGATCTTCGTAATGAGGAATAAACTTAACCAGTTCTTCT
CTTACTTTATTTGTGATGCAAACTGTCTTGTGGTGACTTTTATATAGTAATAGTTCCATG
AACTTAAGTAATGGATAATCTCTACGTCTATTAGTAGAGTTATGCTCGGTTTGTAAACGT
TTTTTACCTATTGATAGCAAAGATAAATATATTGATGGAAAAAGGTGACTATGAACTAAA
TCAGGCCATTGAAGAATTTTCCATTTTTCTCTAAATGAAAGCAAAGGCCAGGATAAATAT
TCTACATTGTTATCTTTTAGTATGTCTTTAAAGTCGTTTTCTGTACTTAATGTGACTACC
TTTATTTGATATTTTGGTTGATGCTGAACAACGAGATCAATCAGAAATCTCTGCGCACCA
CCATTCTGAGATAAGTCATTTATTATGTGTAGTATTTTCATTTTATTCTTTTGAGTAATA
AAGTGTGTGAAGGTTTTCAATTTCTTTGGTACTAAAGAAATGCTTAGTGAATTTAGAAGT
GAGCATTTCTTCAATGAGCGCTACTTTTGGATGAAAAGTACGTTTAAATTCAACAAGAAG
AGGGGAGTACCACTTGTTATCGGCTTGGTTATCATGCTGCACCTTTACTTCTTGTTGTAA
AAAGGTGCTAATTGCTTTTTGTGACTGATCGAGTTTATCGACACGAACAACCATAAGAGA
GAAGTTGTCCTTTTGGTAAACTTGATACCCAAGCTCATGATCAAAAGGGTGTGTAAACAC
GTCGATGCCAGTGAGTGGCTTGATTTCATTATCAAACCATTCCAATGGATATTGATGGTT
TACATGCTCCTCAAAAGCTTCATGTAACAATTGAGAACGTTCAGAGCGTACTGCACTGTC
ATCGTTTAAGTACTTTGCCGCCATCCAGAATGGTAGGGATTGGAAGAACATGGATATGTT
TCGACCAATCGGCTCACGCACTAAAGAAATGATGCGGACTTGTTTCTTACGCTTGAGCAT
GCGACTCATGATCAAGCGCTTTAATAAGCGCTTGATGTAGTTAGTCGCAGGGTTATGCAG
TTGTGCACGAACTGGAGATATCTGTTTTTCTGCATCGATAGACATCAGATCGTGTAGATG
AATCGATTTTGGAATCGATTTCTCCAACGCGCTCGACCCCACTTTTCCCATTTGATAAAT
CAGTACCGGGTTGTCCTGCTCCTTTAACAGTTGGTACCACTGCATGCTAAGGCTAATAGG
CGTACTGCTGGACATAATTCGCTTCTCCTTCCTTTGATTTTGCCTGAGTAATCAGAACGC
CAAGCGAAGGAACTGAGTGTTGAATTTGTTTAGATAGCGCTGCGTTAACCAATGATGCCT
TGGTCGATTCTGATCGGATTACCGTAATTAATCCGTTTGCTTTCTTACCTAGAATGAGTG
CATCGCTCACTGATAGCAGTGGAGGCGTATCAATAATGATGCGGTCGTATTTCCCCTTGA
GGTATTCGATCAATTTGTCGAAACAATCGGATGCCAACAACTCTTGTGGGTTTGGTGGAA
TAATCCCTGCAGGCAATACATCTAGATTCGCCTCCTCGCTGCGAACAATACACTCACTTA
GCGATGTATCCATCGTAAGGATATTGGTGAGTCCAGGGCTCGACTCTGAGATATTAAAAC
GTTTGGCGATCGATGGTCTGCGTAAGTCGCAATCGATGATCAAGACTTTCTCCATGGTGG
AAAAAGACACTGCCATATTGATGCTCGTTGATGTTTTGCCTTCTTCTGGAATAGCTGAAG
TGAAAGGGAGCACTTTCTGTTTCGAGTTTGTTAATCTGAGCAGGAGAGAGGTTCTGACCG
AGCGGCAGGCTTCGCTGAACAGTTTCTCATCTTTGTCGAGATAAGCTGTATAGCTCACCC
CACCTTTGCGTAGATTACGCTTTTTCACTCTTGGTATTGTGCCTAGACAGGTGACACCGA
GCTTTTCTTGTACATCTGAAGAAGTACGAATCACTTCACGCAATGTTTCTAAAATGATGA
CAAGCGCACAGGCAATAGCAAAACCAAAGAAGGTTGCAATTAACACCAGCTTCATACGTT
GTGGTGCAATTGGGAAAAGCGGAATGATTGCTGGATCAGTAAAACGCGCAGTGACGTTTT
TGTAATCGCTAGTGGCGCTGGTCTCTTTCTCGCGGTTCAAAAACGCTTCATACAAATCTT
TGTTCGATTCGACCTCTCGCTTCAGTTGCTCATACTTGGCTTTTTGGGAGCCTAACATTT
GGAAATCTGACTTTTTGCTGTCTAATTCCGCGCGAAGCATATCTTCTTGCGCTTTCGCTG
CGAGTAAGTCTTGTTGTTTGCTGAATGAGATTTCGCGAATCAGCTGTTGAGTTCGGGTGC
GAATTGAATCTAGCTGAGCCCTAGCTTGAACCATACGGTCATGCTTTGGTCCATAGCGTT
GAGAAAGCTCAGAGACATTTTTCTCAGCTTGAGCTTCAGAAAGTTTAAGATCGCGGATCT
GCGCTTGGTTTGCAAATTCGTCGATAGACAGAAGGCTATCTAAGTCTTGTGAAGATTTAC
GCTTCAAAAGGTCGATCAGAGTCTGCGCTTCAATACGGTTGTTAATCGCGGCATTTAACT
TGCGGCTTAGCTCTTCGAGTTCACTGGCGTAGATATCATCAATACCATTGATATCAATAA
GACCTTCTTGCAATAAGAAGTCTTGTAGCGCTTGCTCAGACGTTCTCAAGCGTTGTTCTA
GCTTTTGTGAGTTATTGGTCAACCAAGTCGCTGCGTTTTGAGTAATTACTAACTTGGCTT
CGAAGTTGGTATCGATGTATGCCTGACCGACGGCATTCGCAATCTTGGTAGCAAGCTCGG
GATCAGTAGAGCGAAAGCGAATTTTCACTAGCTGAGTGTTACGTACAGGTTCGATCTCTA
GCTTCTCTTTGAATGCTTGAAGAGCTTGGTAGTATGGCTTTGCATGCTGTTGAGTTTCTT
CAGGGTTTGGAGACACTCGTAACACATCTTGTACTAGTGGGATGGACTTAATCTCATCAA
TTTTCTGCTCAAATCTACTTGACCCTGTGAACTCAGGGTGCTGGGTTAAGTTAAGCTGAG
TAATCACTTTGTCGGCAATGTGATTTGATTTAAGAATGGCGATTTGAGTTTGAAAGTACT
CTTTTTTAGTGGTGTCCACGCCGTACACTTCTTCAATTGAGAGTGCACTTTTTTGCTCTT
CTTGAATAAGAAGGGTAGCAGTGGCTTGGTATACCGACTTTTTCGAATAGATATACCAAG
TGCAAGTGAGAGAAAAGATGATGGTGAACGCTAAAATGCTTAACCAATTCTTTTTAAGTG
TTCGGTAGTGATGCCCAAAACGAATCAACTCGATGCGATTGGAAGAAGGATGAGTAGAAT
GAATTCCGTTCATTGAATTGCCTGTCATTAGAAGAAGCTCTGATCGATAAATACAATGTC
GCCAGGCTCTACCGAGCGCTGCATGTTGACGCTTTCAACAGTTTTACCTGTTGCATGTTG
GGTAAGGTTGATACTTTTTCTTGATGCTCGGTCGGTCAAACCACCGGCTAGAGCGATCGC
TTTTTCTATGGTGAGCCCTGGTTGATATTCAAACCCACCTGGTTTTCTTACTTCACCGTT
CACATAGAAAAGTCGAAAGCTGTTGATTGTGACCATGACTTTAGGGTTAATGAGGTAATC
ACCTTTTAGCCCGGTTTCTATTTCGTATTTCAGCTGTTTTGGTGTTTTGTTGATCGCCTT
GATGCGCCCTAGGTATGGGTAATCGAAGTAGCCATCTGACGTAATTAGGATGTTTTTTAT
CGTCAGATCTTCTTCGCCATACACTTGTACAGAAATGGTATCGCCTGTATCGAGCAAATA
ATCTTGCTCACTGGTATTTGCCGAAACAAAGGCGCTAAATAGAACCAGCGTTAAGCCAAG
CAGCGTTGTTAAAAGGTTCATTGATATTCCTTGTTATAAAGAGAATCGGGCACTGATAGA
CCAAACGTTTTGGTCAAAACTATAGCCCTGCAAGTTGGAGTTTTTATCTTGATAGCGCCA
ATCTGCCTTAAGTAGTACCCAGCGCTTAATTTGATAATCCACACCTGCGGACAAGGCGTA
GCGATCCTCGTTACGTGTGACGCCGGTATAGTCATCTTGCTGATAGAGTGCTTCTAAACG
TGTGGTTAAGTAGCTGTTCCAATCTTGCTTGAGCGCTAGCGTATAACGAGTTTGCAAGTT
GTAATCGCCATCCTGATCTGGGCTAACCGCAGCTTGAGTCGTCTTTAAGGTCAGGAGCGT
GTGTTCCTGTGGTTGCCATTCCAATCCGATATCCCAACTAAATCCCTCGAAGGTTTCTCT
TTGATGACTATCGAAGTCCTTTATTTGGTAACCCAATCGCGCGATACCTTGTGTTTTCCC
CGTGACTTCCCACTGAGCACCAGTGTAATAGAAGCCCGAGTGATTATCTTTGGAAGGTAC
ATTTGGATTATCTGTTTGATAATCTGTTAAGGTTTGTTTTGTTCCGATTAACCAATAAGT
CCTGGGTGTGGCGCGCAAATAAAATTCGAGATGCGCGCTCGGCGCTCGAAAGTCGTTGTA
TTTGGTTTTAGAGTCAGGCTTTCCTGGCAGTCCATCACGGTAGTTCTGATAGGTTTTATC
TTGGTAACCTATACCAAACTCAAACCGTCCTTTTGAACCGTCAGAGCCCAATATGTAATT
GGATCTGAAAACATTGCGATGAAACTCCAACGGATCGGTAATTTTGTTTCCTTGCCCCTC
AGTAAACTCTTCACCTTTTTCTTCATGCTGAGCGCGAAATTGGTAATCCAAGACCAAGCG
GTTACGATGATTAAACTCAAAGAAGTTAGTGAATTGAATAAGATGATCATCGTAATCATT
TTGTTCATCAGAGGAGAAGCCCGCGCTTAACTTATAAAGCAAGTCTGCACGGTATTGATT
GCGTTCAATCTTTGTTAATAGGCTTGGCTCAACACCCCAAATATTTACTGATTCAACGTT
TTCACCTTGGTCAGCTTTCGCAATGTTGTCATTGCCTTCATAAAACACGCCTACGGTAGG
AATAAACTCAATGCCTGATTCGGTTCTGTAAGCCATCGGTTCTGCCATTGAAGCAGCAGA
GCTTAGTGCTAGAACAACCCCCAAGTACGTCTTTTTTATCATGATCGACTTAGTACGCAT
TTGAACCTGTAAATCCTTTGAATATCGTCAGGAAGATGATTTTGATGTCCATCCAAACTG
ACCATTGGTGGATGTAATCCAAATCGAACTCGACACGCTTTTCCATTTTATCGAGTGTAT
CGGTCTCACCACGGTAGCCATTGATTTGTGCCCAGCCTGTGATGCCTGGTTTTACTTTGT
GTCTTAGCATGTAACGGTCGACGATTTGGCGATATTCCTCATTGTGTGAAACCGCATGCG
GACGCGGACCGACAATCGACATCGTGCCTTGCAGAACATTGATAAACTGGGGTAGTTCAT
CAAGAGAAGTGCGACGTAGGAACCCACCAAATGGTGTAATGCGAGGATCGTTTTTGGTGG
CTTGTTTTACGTCGTTCCCTTGCTCCATCGTGGTCATTGAACGGAACTTCCAAACTTCAA
TTTTTCTGCCATCCAATCCGTAGCGGAATTGCTTAAAGATAACCGGACCTTTAGATGTAG
CTTTAATGCCGATAGCAATTGCGAGTAGGATTGGTGAAATAAGAAGCAAGATAATGCTTG
ATAAAACAATATCTTCTAGACGTTTTACCCATGATGAAATACCAGCGAAAGGTGTATCGA
AAACGCTGAGTGTTTGAACTTGACCTATTTGATCCCAACGAGAGTGCAGTAAGTTATAGG
TAAAGAAATCAGGGATAAGGTAAGTGTTCGCCGTGGTGTCTGAAAACTGAGTCAGGAATG
ATGCAATACGCTCGTTAGCGTGCATTGGCATAGCGATATAAACGTAATCCACTTCACCGC
GTTTAGCTCGTTCTAAGGCTAGACCAACATTGCCTTTTATTGGGTATTCGGATTCTGGCA
ATCGGTCTTTAGAGCGCTCATCGTAGAAACCATCAAATAAGACACCATGCTCTGTGTGGC
TTTCTAGTTCATTTGCAAGTGTTAAACCGTGTGGCGTTTGACCAATAATAATTGCAGTTC
TAGTGTTGTAGCCCATCTTTCTCATGTATGCCAAGACCGCACGAAACGCAACGCGCCAAG
AAAGAAGTAGTACTGGTGTAATTAAGAACCAAGATGCAAGAATGTAGCGCTCGAACAAGA
CATGTACTTGAGAAAAGTACAGAACCATAAACAGGAAGGTGCAGGTCACTAACCATGAAA
TGCACAGGATAAATATTTGTTCTTTAAATGAACTGGTGCGCCAAGAACGATATAGCTTTC
CGCTCTCAGCCATGATGAGGAAAGAAACGCTGCCTACGAAAGATAGGATAACGTAATCTT
TGTAGAGTGACGTGTTGGCATCTTTGACAACCAAAAACAGCATAAACGAGACGATGACTA
CGAGATCAGAGATGCGGTATAAAAATGCGAATTCCATCTCATGAGAACGTATGAGTCCTT
TGTGTTTCATAACCTAATTTCCCTTAAGACACGCTACCGCCATTGGGTGTCGTTTCCCAA
TATCCGTGTCGTTAACGCTTTTTAGTGATAAATAAAATGTGTTTGTCGGTGACCGCAGAA
AACCGATCTATCAATCACCATAATTCGGAAATTAGTTTAAAAATTCGCTCTGTTTAGGTA
AGTGGAAATAAGAATGAAATTTAGACCTTCGGCTAATATTGGCAGTTTAGGAAAAACTTA
ATACTTGTCTGAGTAGGGCGGGTAAAAGTACTAATCGTAAAGGATTGAAAAGAAACTAAG
GTTTTAATTTGCTTATGGTCTATCGAATTAATTCTTAGGACGGAAAATTAATACGTTAGT
TTCGGAAATAAAAAATCCCTCTCGAATGAGAGGGATTGGTAGCAAGCAAAGGTGAAAGAA
GTTTTACTCGAAATCTACGCCGTTTTCTTTATGTAGTCGGCGGCATGCGCGACCATCGCT
GTGGAATAGGTGACAACGATGTGCAGGGATACCGATTTCTAGTTTGTCACCAGACTCTAC
TGGTAGTGTATCTGGTTGACGGTAGATAACGTCTGCGTCCGCACCTTCTAGGTTTAGGTA
AACTTGAGTCTCGTTACCTAGTTTCTCTACGATCATCACTTCACCGTGAATTGTCGCATC
AGCGTCAACGGCTTGAACTAAGTGCTCTGGGCGAATACCTAGTGACATACGGTCACCGCG
GTTCACCGTCGTACCATCTACTGGGATCCAGAATGATACACCGTTAGAAAGTTGTACTTT
TACGCGCTCTGATTCGACTTCGTCAATGAAAACACTCATGAAGTTCATCTTTGGTGAACC
AATGAAACCAGCAACAAAACGGTTTTGTGGGTAGTGGTAAAGCTCTAATGGCTTACCAAC
TTGTGATACATAACCACCATCAAGAACGACAATTTTGTCAGCCATTGTCATCGCTTCAAC
CTGATCGTGCGTAACGTAGATCATGGTACAACCAAGTTGGCGTTGTAGCTTCGTGATTTG
CGCACGCATGTTTACGCGCAGTGCTGCGTCCAAGTTTGATAATGGTTCATCAAGAAGGAA
TACATCTGGTTGAGACACAAGCGTACGACCGATCGCAACACGTTGACGTTGACCACCAGA
AAGTGCTTTTGGTTGACGCTCTAGCAGGTGACCCAACTGTAGAATTTCTGCTGCGTGTTC
AACACGCTTATCGATTTCAGCTTTGTCAGCTTTTGCTAGTTTCAGACCAAATGACATGTT
GTCATATAGGTTTAGGTGTGGGTAAAGAGCATAAGACTGGAACACCATACCAACACCACG
TTTGGATGGTTCTACGTCATTCATGCGCTGGTCACCAATATACAAATCACCTGAAGTAAT
GTCTTCAAGACCGGCAATACAACGTAGCAGGGTAGATTTACCACAACCTGATGGACCTAC
GAAAACAACGAATTCACCTTCGTTGATCTCTAGATCTACGTTCTTAGAAATCAGTACGTC
GCCATACGCTTTACAAACATTTTTTAACGTGACACTCGCCATGTAGCTCGTCCTCGATCA
ATTTTTATTATTCACCGCTCATCATTATATGAATTATCTAGCGAGCAGTAACAGTAGGAA
TCGGTAAGTTATTGGGATTGGTAAGAAAAACAGGGTAGCGCTCCAAATGTCCTGAACTGG
AGCACTACCCATCATAGCCAAATACGAGTTTCTCTCCCCCACATTATTCGTGTTGTCTCC
CCCGTGAAATAATTACCACAAACAACACCAATAATGACATTCCACTCGTATGGCAATGAA
AAACCAGCAAATCTTTTCACCTATAGGGTAGGTACTGCTGGGAAAGGGTTCTTACCATCC
ACTCTTGGATGACTGCAGTTTCTAAGATTGTGTTCACTGCTACATCCTCCTAATCGAAAT
AATTGTAGGGGGAGTAGGCGGGGAGGAGTCAAAAAGGAGGAGTAGAGTGGGAGTTGGGCT
GAAATCACATTATTGCGTGACCTAAAGTTGAAACCGATCACAGGAAGTATTCATTTTGTG
ATTTGAGTCTCTAACCCTTGGCGATTCAGATCACGAAAATACGTCATAATTGCAAGGGCG
TAGGGATTAGGAGGATGAGACATATAGGATTATTTCAGATGATATATGTCGAAATACGGC
TGAACCTCAATGGACTAGCCCTACATCAAAAATATAAAAAGGATACGAACATGAAAAAAT
TAAGCGCTGTAGCACTAGGTACTCTTGTTGCTTTGGGTTCTTTTGGTGCTAATGCTGCCA
TCGAAGAAGGACAACTGACTATCTGGATCAACGGCGACAAAGGCTACAACGGTCTTGCTG
AAGTTGGTAAGAAGTTTGAAGAAGACACTGGCATCAAAGTAACAGTGGCTCACCCAGACG
GTCTACAAGACAAGTTCCCTCAAACTGCAGCGACAGGTGATGGTCCTGATATCGTATTCT
GGGCTCACGACCGTTTCGGTGGCTACGCAGAATCTGGTCTACTAGCTGAAATCAAACCAT
CTAAAGAAATTCAAGACGGCATCGTTGATTTTGCATGGGATGCAGTTCGTTACGACGGCA
AACTTATCGGTTACCCAGTAGCAGTTGAGTCTCTATCTCTAATCTACAACAAAGACCTTG
TTCCAAACCCACCTAAGACTTGGGAAGAAGTAGCAGCGCTAGATGCGAAGCTTAAGAAAG
ACGGTAAGTCTGCGATCATGTGGAACCTAAAAGAACCGTACTTCACATGGCCACTAATGG
CAGCTGATGGCGGCTACGCGTTTAAATACACATCTGAAGGTTACGACATTAAAGATGCTG
GTATCGCGAAGGAAGGCGTGAAAGACGCGATGAACTTCGTTAAAGGTCTAGTAGACAAAG
GCGTAATCTCTGCGGATATGGACTACTCAGTATCAGAGTCTGCGTTCAACCAAGGTACTG
CAGCAATGACTATCAACGGTCCGTGGTCTTGGGGCAACATCGAGAAGTCTGGCATCAACT
ACGGTGTAACAACACTGCCTAAATTCCAAGGTCAGTCTTCTAAGCCATTCGTTGGTGTAC
TAACTGCTGGTATCAGCACTGCATCACCTAACAAAGACCTAGCGGTAGAGTTCATCGAGA
ACTACCTACTAACTAACGATGGTCTACGTATGGTTAACAACGACAAGCCTCTAGGTGCAG
TAGCGCTTAACTCGTTCCAACGTGAGCTAGATTCAGATACTCGTATCGCAGCAACAATGG
ACAACGCGATGAACGGTGAAATCATGCCAAACATCCCACAAATGAATGCATTCTGGGGTG
CAGCTAAGAACGCTATCATCAACGTTGTTGACGGTCGTCAAACTGTAGATGCTGCTCTAG
CAGATGCAGAAAAACAAATGACTAAATAATTCAGTAATACCCTTTTTAAGGAGGGGGCAA
CTCCTCCTTACTTTTCTATATTTATCCTATATTCGCTAGCAGGTTCCCTATGCAGTCAGT
TCAAGGTACAGATGCTATGACAGCACCAGAAGCCAGCCTACCAAGCAGCAAGAAAGTGTT
CACCAAATGGGCACTATTGGGCACAGTCGGCATTATCAATGGCTACGCAACTATCTTAAT
GTATTCTCGCGGTGAGATTGCGTTTGCGCTACTTACGATCATTCTAACCGCATTAGCGCT
ATTCATTTTTGGTAGTAAGAAAACTTACGCTCACCGATACATCTACCCTGGTATTGCCGG
GATGATTCTATTCATCCTGTTCCCTTTGGCATATACCGTCGGTCTGGCGTTTACTAACTA
CAGCGCGAAAAACCAGCTTTCTTTCGATCGTGCACAGACTGTACTGTTAGACAGAACTTA
TCAGAGTGGTGAAAGTTTCCCATTCACTCTGTACAAGACTGAGCAAGGTCATCAAATTGT
TGTGAAGAAAGGCGACGAGCTATTAGCAACGCCAACCTTCCAACTTGACGGCTTCTCTGC
AACGGATCTTGATTTAGCGCCTATCACTGAAGCGACTGGTGACAAAGAGCCAATCAAAAC
TATCGTTAAGAACCGCAGTGCACTAAGCAGCGTTGACTTGCACCTTCCAAGCGGCGATGA
CATTCGTATGAGCGGTCTACGTAAGTTCGCAGCTGTGGTTCCGCTATACACACTTCAAGA
TGATGGCGAATCACTGTTCAACAACCGTACTCAAGAACTATTGCGTCCAAACATGGATGT
GGGTTACTACCAACCCGTTGATGAGAATGGTCAGTTTGTTGGCAACACAGTTTCTCCTGG
TTTTGTCGTAAACATTGGTACAGATAACTTTGAGCGAGTTTGGAAAGACGACGGCATCAA
AGAGCCTTTCATCAGTATCTTCATCTGGACGGTCGTATTCTCAATCCTGACGGTTGTGTT
CACGCTAGTTATTGGCTTAGTTCTAGCGAGTGTTGTTCAGTGGGAGGAGCTGAAAGGTCG
AGCAGTGTACCGAGTACTTTTGATTCTGCCTTATGCGGTTCCGGCGTTTATCTCAATCCT
AATCTTTAAAGGTCTCTTCAACCAAAGCTTTGGTGAGATCAACATGGTATTGAACGCTAT
CTTTGGTATTAGCCCATCTTGGTTCTCTGACCCATTCCTAGCGAAAACCATGGTAATGAT
CGTGAACACTTGGCTTGGTTTCCCTTACATGATGATTCTATGTATGGGTCTACTAAAAGC
GATTCCTGATGACCTTTATGAAGCGTCTGCAATCGATGGTGCGAACTTCGTCCAAAACTT
CATGAAAGTAACGTTACCTATGATGATTAAACCTCTGACTCCACTACTGATTGCGAGCTT
TGCGTTTAACTTCAACAACTTTGTAATGATTCAGCTATTGACTGGCGGTGGTCCAAACAT
GATTGGTACTTCTGAGCCAGCGGGTTACACCGACCTACTAGTAAGCTACACGTACCGTAT
CGCGTTTGAAGGTGCAGGTGGTCAAGACTTCGGTCTAGCAAGTGCAATCGCAACGCTTAT
CTTCCTATTGGTTGGCGCGCTAGCACTATTGAACCTACGTTTCACTAAGCTATCTCAGGA
CTAAGGAGTAACGACCATGGCTATAGTACAAGGTAAATCTTTAAAGTACCGTGTATGGGC
GACCCATATTGCTCTTTGGGCTTTCCTGTCACTGATTATTTTCCCACTGCTGATGATCAT
TGCGATCTCATTCCGTGAGGGTAACTTTGCAACGGGTAGTCTGATTCCAGACAACCCATC
GCTAGAGCACTGGAAGTTAGCACTAGGCTTCTCGGTAACAAATGCAGATGGTTCTGTAAC
ACCGCCTCCATTCCCAGTACTAACTTGGCTTTGGAACTCAGTAAAAGTTGCGGGTATCAC
GTCAATCCTTATCGTGGCACTGTCAACAACTTCGGCTTACGCGTTTGCACGTCTACGCTT
CAAAGGTAAGAACACCATCTTGAAAGCGATGATGATCTTCCAAATGTTCCCGGCGGTACT
TGCGCTTGTGGCTCTTTACGCATTGTTTGACAAACTAGGTCAGTACATTCCGTTCCTGGG
GTTAAACACGCACGGTGGTTTGATCTTCTCTTACCTAGGTGGTATTGCACTGCACGTGTG
GACCATTAAAGGTTACTTTGAGACGATTGATAACTCGCTAGAAGAGGCCGCGGCATTGGA
TGGTGCTACGCCATGGCAAGCGTTCCGTTTGGTACTACTACCACTATCTGTGCCAATTCT
AGCTGTAGTGTTCATCTTGTCATTTATCGGTGTTGTAGGTGAGGTACCGGTAGCATCTCT
ACTACTTTCTGATGTAAACTCCTACACACTAGCAGTTGGTATGCAGCAGTACCTATACCC
GCAGAACTATCTATGGGGTGATTTCGCAGCTGCAGCAGTATTGTCTGCACTACCAATTAC
AATCGTATTCTTGCTTGCACAACGCTGGTTAGTCGGTGGTCTGACAGCTGGTGGTGTGAA
AGGATAATCTCAGTTGGTCTCTGAGAGAAAAGAATAACTAGAAAAGGGCGACCAAATGGT
CGCCCTTATATTTAGCATCGATATTACGCTTTTGGTTTGGCCGCCGATCAGTAATATCAG
GCTTTATTGGCGTTACGCATAGCTGGCTGTTAGCTTAGTTCCTTACGCTTTAATCACTAA
CAGTTTCTTGTAACCATAACCTGAGTCTCGACTCAGGTTTTTTTATACCCGTAGAATCTC
TATGCTTTCTTGTTTCCGATACAGACTAACCAGTTTGCAATGGATTACACAGTGACATCA
GAATGCCCTGCGTATCACTTCACAGAATTAATTTAAGCGTATTTAGAGGGAAGGGGCTGG
ATTTTCTGAGAAAGCGTTAAAACTCGCGGCTAGAGGGAGCACAGCCTACATATTGAAGTA
AGGTATATAAACTTTCTTGCTGGAGAGCAACACGGCGGAATAGATCGGCAAAAGTTGAGT
CACCACCAAAACAAGTTTGTATGTAATGGTTAATTTCTTCTTCGTTATAGCCTTCGACAT
ACATGGTTCTGACCCACTGATATTCGACCGCTTTTAAATTGGTTAATGTATTTTCACTTA
ACGTGGTCTTTTTTAAGCTCAAGATCCAAACTCTACCCAACACCAAAATTGTGGGTGGAT
TTAACCAAATCAAAGTGAAAGATTTATGACAATTTGAACCTGGCATGAAGTGAATGACAG
AACCATGACATTACTTCACGGGTACACCCAAGTGTCTGGAGGACACTTGGGTATATAAGT
TGATTTATTTGAGATATTTGACGTGAGCTTCCATTTCTTCGCCAATCTGCTTGCGCATAT
TCATTAGGCGAATAGCCGATTGTTCGAGCGCTTTATCTTCTTCAGACTCCGGTATCCACT
TAGGAACATCAGTTGGCTTTCCGTCTTCGTCAACCGCAACCATGATGACGATGCAATGTG
TTGTAAGGCGGTTTTTCAATTCTTTTGGATCGCTAGCTTGTACATCAATAGCAATGTGCA
TTGAACTGCGCCCCGTATAAATGACCTTGGCACTGACCTCGACTAAATTCCCAACATGAA
TTGGGGCGACAAAGCGAATACCACCTGCGTACGCGGTAATGCAGTATTTTCCACTCCAAG
CTGCACTGCATGCGTAAGCTGCTAAATCGATCCACTTCATTACGGCGCCGCCGTGTACTT
TGCCACCGAAGTTTACGTCTCCAGGTTCTGCAAGAAAACGAAGGGTAATGTCTCTTTGAC
CACTGCTCATCTGTCATTCCTTTGTGCGTTGTTTAGCTTCAATGTAACAGCAATGCAACG
ACTCTTAAATACGTCAGCAAAACATTTATCACATCAGTGTCGTTTCGAGTTGGATTAAGC
AATCCGAAAGCTGGCTAAAAATCCTTCAAAAATCGAGTTTTATCATTTTATAGATAAAAC
ATAAGTCACACTTATTAAAAAAATACACTATTGATAAAAAGCGCACTAATTCAATTAATT
GAATATCTGTTTTGTTGGTTATCTTACTTTTGAGAATGATGTGTCTTTGTTTGTAAGGGT
TGTGTAAGGATCTGTAATTGTGGAATGAATGTCACATAATTTCATTTGTGAATAAATATT
CATTCGGAATGCTGTTTGGTGATTGTTTGCTCAATTGCATACGGTTTAATTATTTCGTAT
GGTTCTGCCCGTTTTTAAATAACACTTTATGGTTAGTCTCTTGTTCCGTTTTTTAAGTCT
TAGTTTAGCTATCTCACTAATTAGTATAAAGATATATGCAGGGGTGGACTCTGGGTATCT
GTATGCTTCAGGGTTTGGTGACGCTGAACATGTAGCTCTAAAAGATGCTAAGAATCAATT
GGCACTTAACTTGATTAGTGTTATCGAAGTGAATGAAAAGTCATCTATTGTTAAGACTTC
CCATGGTGTCGACTCCTCTTTTTCTCAGGATTCATCCATACATTCACTTCCAATTGAAAT
CCCTCACTTGGAAGTTTTAAGTCATGAATGTGGCGAGAAAGGTTGTGAGTATCGCTATCG
GCTGAGTAAGAAAACCTGGCAGAAACAGGTTGAGCATGATTTGACGGTCTCGTACCAAAC
GGCTGCGATAAAACTTAAAAATCTCAACAACAACTGGCGTGGTGTGAAGGACTACTTTCA
TGCTGAAGAGCTAATGACGAAAAGTGCCGTTCAGCTCGATGTGCTCGGTATTTTAGATTC
CGATGCTGCACAGTCATACCGTGCACAACACCTACAGATTAGCGAAACGATGAACGCGAA
GAGAGAAATGCTCTCGATTTCGTTTGTCGCATCGAATGATGCTTTTTCTCATCAAATTCA
CGAGTTGCTATCACGTCACGCATTTGCGTCGAATCATGGTGGCATCTCCGTTTATATCAA
GACGAAATCCCAGCAGGGACGACAAGGGAAAGACTTTGTCGCCAAGCAAAGTATTCAACT
TAAAGTCTTCGATTCAAATTCATCTCATATGGTGACCCAAAAGGTGATCACCGTGTTAGG
TAAATCCCAAGCTAGCTCTGCGGCGGCAAAACACGCTGCTGAGCAAAAAATAATTAAAAA
GCTTACTAATAAATCTATCTATTCAGTATTGATCTAAAGGATACAGAAATGTTTAAAAAA
ACAGTCATGGCTTCTCTATTTGCTACCGCACTAGCAGGTTGTTCTTCAATGCCAGGTATG
GAGTCTGCGACGGTTGACCGCAACGAAATGAGTGCAGCTCTTGTTAAATCTTGTACTGAG
CTAGGCTCTGAGTACACACCAGTATCTTACGCTGTAGACAAAGTATCTAAAGTGATGGTG
TCGATTCAAGAGCGTCAATGTGCTGTATTCCAAGACTACCGCACACTAGCAGACAAGCAT
GCAGACGTAGCAGGTTTCCTAAAGATCAATGCTGATAAGAGTGACGAAGAGCTTCTTGTT
GCGATGAATGAATTCGATGAAGGCAAAGCTGAAAACAAGAAAATTCGCCCACAAGTTGAA
GCGTACAAAGCGGCGTCTGATTCAATCTTTGACAAGAACGTTGAGCTAGCGAAAGACATC
GCGCTTGAGGCGGCTGAAATTGCAATTATTGCTTCAGACAACGCGGCAGTAATTGCGCAA
GATTCTGCAATGGCGGGTTTAGGCAACGCACTTTCTTTCCTATCAAACGAGTCTGAAGAA
GAAGGCGAAGCGGATGCAGAAGCAAAAGAAGAAGTGCCAGTTGTTGAAGCTTACAACGAG
ATGAAAGCACGTTCTCTTCTTGTTTACGACGCAAACGACATGATTTCTCTAGACCAAAAC
ACAATCGAGCAACTAGAGAACCTAGACAAAGTTTTAGCAGAGAAAGTTAAGTCGTAATGA
AATATTCAAAGATCGCAACACTTGTCGCTGCTGGTCTTGTTCTGGCTGGGTGTAATAGCA
CACCCAGCCAACAAACTTACGCAGTTGAGAGTAACGCAGGCAACTCGTCTTTAATCATTG
GTAAGTCAGCGTTTGAATTCACCAACAGTGACATCGAAGTTCCAGCATACTTCAACACTC
AAGGTCTTCAATTCTGTACTTACGAAGCAAACGAGAAAGACAGCCGTTGTCCGTTAGCTA
AAAAGACTATTCGCCTTTACTTCGGTGACGTTCAAACTGACGTTAGCGAGAACCTTCAAG
GCAAATCTGCCGATGTATTCAATGCAATGCATTCAAGTATTGGTAAGTTCGAAACGAAAG
CGCTTGAGAACACGTTAGAAAACCAATTTGCGGGTGTGAACCGTTTCCGTATCTTGACGC
GTGACACTAAGTCAGTAAACGCGGCGATGGAAGAGATTCTTGCCGATGAAGGTGCAGCAA
AAGTCGCACAAAAAATGAGTGGTCGTGACAAGTTATCGACGGACTACATCATGAAGGTCG
ACGTGCTTAAAACTGGCGATATGCTCTTTGGTTCTACGCAGTCTTTATTCCAAACATCAA
TGGAAATGACGACGGGTGTTATTGACCCGTACACTCGTGAAAAGCTGAGCTACCCGAATA
TCGGTAAGATCCGCGTTTCTAACTTTGATGTTCGTGATAAGGAAAGCTTCACAACCGTAA
TCGCAAATGGTGACTACTACCGCGGCTTTAACTACACCAGTAGTAAAGACGTTGATTCTG
TGATGAACGAAATGGCGTCACGTGGGTTCGATATCATGTTGACTCGTCTGCTAAAAGAGA
TGCCAGCAACAGCACAAGTTATGGGCATTAAAGGCGACAGAATCTCGCTAGATCGCGGTC
AAAATGCTGGTGTATTACCAAATGAAACCATGGTTGTATTTGAGTACAGTGCAGGTTTTG
TTGAGCCAATCGGTGTGGCGACGGTTAACCCTAGCCAACAAAGTGCTCAAGGCAAAATTG
TCCGCTGGAAAGACAGTAAGCTTGCTGATCAAGTGAAAGACGAAGCTGAGCAGGGTATTT
ACCGTCCAGATCGTCAGCGTCGAATCTTTGCAGTTAGCGTCGGTGTCCCGATGGAATTCA
TGAAGGAACGCAGCACATGGGCGCAAAAGGGATAAGTCTTAGTCTTACCCTCGGTGGATT
GCTTTCGGTTGCACCTGCAGCTGCGCTTGAACTTGATAAGAGCCAGTCAACACTGGCTCT
TGTTGAGCAGGGGTGCGCCTATGGTCGTGGTGCGTTAGCGATAGAGGGGGCGAAAGCGGA
TGCGATCAATAACCTGCGACTGTTTTTAAATGGGCAGGTTTCACTTTCTTTATCTTCTGA
AGATTCCGAATTACTCAACGAACAGTTTAATCAAGCTGCTCGAGAAATGTTAGTAACTGG
AATCGAGAGAGGGATGATCACTGCGGATTTTGGGCAACCTGAGATCTACGGCGATGATAC
CTGTGTGAATGTGCGTCTTATGCCACCAACGCAAACAGAAGAAGACTCAGACGAGGGTAT
TGTTTGGGGTTCTGACTCGACGGTTTCTGTTGTGGTCATCGGTGAGGGTATCCCGAACGC
TAAGCAAGGTTTAAGTGCGCGCCAAGCGGCCGAGCAAGATGCATTTCGTCGTGCTATCAG
CCAAGTTTTGGGCGTGATGGTTAAATCTGGCTACCTTCAGCAAACCTATTCAAGCATGTC
GGCAAATGCGGTCAGTGATGACTTTAACTTGCATGATGTGGCTGTCCAATCCTTATCAAT
GCAATCGCAAGGTATGATTACTGGTTGGAGCGAAATTTCTAGCCAAACTAAACCAAATGG
TGTGCTTGTCGTGACGCTCGATGTGTCTGTTGAACGCCAAAAGGTTGAGGCTAAGATCGC
TCAACTTATCAAGAGTTTAGGGCAACCTGCCGTTTACGTGGATGCGCACCTTCCGGTTGT
TCAAACCACGTTCAGTAGCTCTCTTGCTCAGATGGGCTTCGATCTCTCTGGTACTCCAGA
GCAGGCAACCATCATTCTTCAAGTTCAAGAAAAAGAGAAAGTGACGCCTTCCGGCTTGCA
GTTGGAATTGGCGGCTAAGCTATTAGACCGAGCGGGTAATGAATACGGTAATTGGCACAA
CGATCCAACACTGATGACCCTTCCTAACAAAGAGGGGATGCTGAATGAACTAGCGTCAGT
GCACTTGGCTGTCGATCAAAACCAGAAAATGTTGACTCAAGCGTTACATAGCGCCGTCCA
AAAGATGGCTATGCGTGGTGGCCCGGTTAGAGAATTGATCTTTACGCCGAAAGCGGCGGG
TCAACAAGGTCAACTTTATACCTTGCTTAGTGCGATTAACGGCGTTTCTGATATCAAGAT
TGAAAGTCGTTCTGACAAGGTGATTGTCCGACTTCGCTCATTAAACAACGCCAATGACCT
TGCTCAGTTTATCCAGCCAACGTTGCGCATTCATCAGCCAAATTATCAGTCCAAGCTACG
TGTTTTGAACGATTACCAAATCAACGTGCTTTAAGACCTCTACAGGATATTTATGTTTAA
AAAAACACTTCTTTCATTGGTACTAGCAAGTGCCTTTGGTTCTGCACATGCAAATGTAGA
TTTTGACCTTAATGATCTCGTTCCTGCAACCGATGCACCTTCTGAAACACAAGCTGTAAA
TACAGATGACGTAAAAGAGGTGGGTGATCTAGTTGTGGCGGCAGACCCGAAAGCCGCTGT
ACTTGTTGCTCACCAAAGCCTGATCGAAGACGAAGGTGATGGCGTTAAGATGATCGCAGT
TGGCTCGGGTATCGGTATTCTATCTACGGGTTCTGGTAGCTACGAAACTTACGAAAACCG
TAACGCGACGTTGTTATCTAAGCGTGGTGCATACATGAAAGCTTTCCAAATTGCGAAAAA
GCAATTAGTGGAAAACATGGAAGGCATGAGCAACATGTGTGCGACAGCGATCAACGAAAC
CATGGATGTGATTGATACTGCGACAGAAGGCGCGGCAAACACCACAAGCATGATGAGCGA
TAACTGTGCTGAGTCAGTACAAGGCGCGTTGGCAGGTTACGTGACGTTCGATGTGTATGA
TGATCCAAGTGAAAACCTAGTTCGTGTTAGTTTGATTTCAACGCCGAAAACACGTGAGCA
AACGAAGCGTAAAGTGGGCGCTCTGACTCAGACTACAGAACCAAACGTGATTTTCAAACA
AATCATCGCTGATCTGCAGGCGGGTGTGATGCCTCCTGTTGGTGCGAAAGTGATTACCAA
CGCTGAAACGGGCGAGTCGTTTGTACTTGGTTTCGGTTCTTCGATCATTCGTGACAACAA
GAATAAGAGCGTGAAACGCAAGCTGCTTGGTATGTCTAAATCTCAAGCGCAAGCGAAAGC
GAGAAACGGTCTGATTGCAGTAATGCAAGGTGAACAAGTTTACTGGGAAGGTGGTTTCAC
AGAGAACCAGTTAGAGAAGAATGAACAGTTCGAGTACCCACCTGAGAGCGTTAACCCAGC
AGATGCGAAAGTATTGGCAGAAGACAAACACACGTTCATGAACAACATCAAGAGCTTTGA
TTCGTACAAGTCATTTGCAGCGGGTCAAGTTCCTCCAGGTGTTTCTGTTAAAACCTTTAA
GAGCAGCGATGGTGACTGGATGTTAGCCGTTGCGGTTTATGCCCCTTCTCTAGAGGCGAC
GGCAAAGCAAGCAGCTGCAGAAAACAAAAAGCGCGTTCGTGAAGGTCAAAACGCAAGCTC
AGACCACAAAATTTCAACAACTGGCGGTTTGACTGACGGAAGCAAAAATACTCAAGGACC
ATCTGGTCAAGTGAGTAACGCAAATGATCTGTAACCACAGATACTTGCTTGTTCTGGTAG
GCCTTTTAGGTCTACCAGTTTTTGCTTCCGACTCTCATTCTTGGTCGTTCAACGGCACGG
ATTATGAGCTTAAAACCAGTGACTCAGAAGTGTCAGTTGAAGTGAAAAGACAGCATGAAC
TGACCACGAAACAAATGAAGTCATTGTGTCGTAAAGGGCTCGGTTTAGAGCTTCGCAAAA
AATACGAAGACAAGTTGCTTGAAGGTGGTTTCATTCGTGAAACTTTAGATTCGTGGCCTT
TTGCGAGTCTAACTTACGAACTGACCAATATTCAGTTTTCTTCAGTGAGTAAGAGTCAAG
CTCAGTGCCGTGCGAATGTGAATGATACTGGCTACAAAACCAATCTCCAAACCACAGCGC
TGAACTATGCCATTGCGTATTACTCAACCAAGCAGTACCAGCACATTAAGCCGATATTAC
CGTTGATCATCAAAGAACCTAGCGTTGCGATGGATGCCGCAGGTTTGGTCACCTTGCTCT
TATCTCAATCAGACGTGACCAAAGCTGAAAACTACTATCAACAGTATGTCGATGTTTCCG
CAATTTCCAACAGTGAAATCAAGCACTGGCTAGCTCAATGGCAGTTTGAGCAAGGAGAAC
TTGAGGAAAGCTTGTTCATCGCAAAGCAGTGCTCAAGCAAAGAATGCGAGCGTTTGGTGA
TAGACATTGAAGATCAAATGTTTGAGCAACAAGCTGAGAGTGTCGGAGATCTGTCTTCTT
ATTTCTGATTTAACAAATTACGGTAACTCAATTTATGAAATTGAAATATTGCGCACTGGC
TGCGTTGTTAAACCTAATTGTGATGCAACCAAGTTTTGCAAATGATCCTTTTGCTGAACT
GGACCAAGAAATCGAACAATTAACCGCTGATGATACGGATGAGTTTGAGCAATGGTATGC
CGCCCAAATTCAAGAGTTCAATCAATGGCAGCAAGCTTACTTAGCGGACTGGGACAAAAA
ACAGAAAGCCTCTATTCAAAAATGGGGTGACACCAAAATACCTTCTCCGGATGTGGTAGT
GGTTTATGACGAACAACATAACGCACGAACCGTTGTTGATTTGGAGAAAGGTGAGATTAC
GGTTAGCTACTTACCGCCTGCGGAAGAAGAAAAAGCCGAAGCTCCAGTTGTTGAAGCTGA
AGTCGTCAATGCCGTTATCGAGAAAAACGCCAAGGTGTTTGAAGAAGTTGGTGTAACTCA
ACCTAAAAAAGCCGAGCCCACAATGGTTTTCGTTGAGGAAATTAAAGTAGAACCAAAGAC
TTTCGAAGAGGTGAAGAAAGAGATTGAGGCGCAAACTGAGCGCCAAATGAGTCAACTTGA
CATCTTTGCTGCTGAGAAAAGTGCGGTGTTAAGTGAACAGAAGCAAGAGCAAGTGATTGT
TCAGCAAAAACAACAAATGGTGAAGCTGGAAGAAAAACGCATTGCTGCTGTGAAGCAAGA
ATTAGCTCAGCAAGAAAAGCAGCTAAAGCAACAGCCTAAAAAGATTGTTGAGTATAAGGT
CAAGATTCCAAAATCATCACTGGCGAACCGCGCCAATCAGTACCTTCCTGCGATTCAACA
AGAAAGTGCAAAGCGAGAACTACCGCCTGCACTTGTTTTGGCAATCATGCACGAAGAGTC
GCATTTCAACCCGAAAGCAAAATCTCATGTGCCCGCATATGGGCTGATGCAAATCGTACC
GACAACCGCTGGTCATGACGTGAATAAGCTATATCGCGGTAAAGATAAGCCGATGAAAGC
GAATGACTTATACGATCCCAATTTGAATATCGAAACTGGCACGGCGTATCTAAAAATTCT
TCAGAGTCGATACCTAAAAGGCATTAAAGACCCACAAAGTGCGACTTACAGTGTGATCGC
GGCTTACAACACCGGGTCAGGTAACGTGGCCAAAGCATTTGGTGAGCGACGTGTTTCTAG
TGCGATTAAGAAAATCAATACCATGAGTTCTGATGAAGTATATGAGCACCTTATCAAGAA
CTTACCTTATAACGAGACTCGCAAATATCTCAAAAAGGTCAACGATAGAATGAAAACCTA
TCATGCGCAGTCCAACTCAATTATCTAAAAGGAATTGAAGATGAAATATCAAATTCTTAC
CGCTGCAATCAGCGCAGTGATCTTATCTGGTTGTGCGAGTCAAAGTGGTTCTGAAAACAC
GGCGAAAGTGGAAACCAACAAAGGCAGCAATGTGCCTAGCTGGGTACTAAACCCAACTTC
AGCGAATGGCTTTGCAGCGTCAAACTGTGTTACGGCGTCAGGTAACTTTTCTGTTGATCG
TAACCACGCTATCTCTCTAGCACGTAACACGCTTGCGCAAAACCTTGATATTAAAGTCAG
TGTGTTAGAGAAGAACTATCAAAAAATTGATAGCTCAGTTGATGGTCAAACCTCTGGCAC
ATCTTTTGAGCAAATCGCTAAGCAAATAACTAATACTTCAATTCATAAGAGCCAAGTTGA
GCAAGTATCACTGGTTGAAATTGGTGGTGTAGAGCAAATTTGTGCGCTAGTAGTCATGCC
AAAGATTGAATCAGAAAAGATGTTTAACTCTGCTGTAACGGCAGGAACGGACATTGATCC
AACGGATAAAGCGGCGCTATACAAAGAGTTTGTGAGCCAAAAGACAAGCAAAGAATTGGA
ACAGCAGGCTGAAGCCCTTTAATCCAAATGAAAGCAAAAAGAAAAGAGCCATGATGGCTC
TTTTCTTTTTAGTTGCTACGAGCTCGTTGCAGTTTGAGCTTCTGGGTCGATGACTTTGCC
TTTTCTACGTACTTTAATTTGCGACAAGATAACGCCAGAGATAACCAACATACCGCCAAT
GATGTGGTAAACATGAACTTCTTCGCCGAGCATGGTTGAAGCGAGAGCTACCGAAACCAC
AGGCATCAGGTTCATGAACATGGCACTTGAGTCAGCACCAATCAAGTCAATCGCTTTTAC
CCACATCAATGGAGCAAAGATAGACGCGGCAATACCAGCGTAAGCAATTAAAGGTAATGC
GCTTTGGCTTGGTAGAAGTTGATCGCTGCTTAGCCACAATGGCGCAAGCATAACCAATGA
GAAAAAGCCTTGCATGTAAACCAAAGTCATACTGTTGAAAGGCATCTTCCAGCGATTTAG
TAACACACAATAAATTGCGTAGCAAAGCGCAGCCAGCAGCATCAAGCTGTCACCTTGCGT
CATATCTTGATGCAGGAAGTAGGTGATATCGCCGTGCCCTAACATAAACGCCAAGCCGCC
TAATGAAATCACACCACCTGCCACGCTCAGCATGGAAATCGACTTGCCAAGTAAAGGTAC
ACTCAAGAAAACACTGATCAAAGGAACGAGAGACGTAATCAGTGCCATATTAGAAGCGGT
CGTTGTTAGCCCTGCGTAATAACCTAGGGATTGGTTTAGCACCATGCCTAATAGTGCGAG
GAAAGCCAATTTAGCCAAGTATGGGCGAATCACATGACGTTGTTTGATCACTGCTGGTAA
GCAAAATGGCGTTAAAAGTACCATAGCAACAAACCAACGGTAGAAACTCATTGCGCTAGG
TTCGATGGCACTTGCTGCCATTTTATTTACGATGGAATTCCCACCCCAAATCATGACAGT
AAAAAACGGAAGCAAATAAACCATGAGAACCTCATCGCAGAATAATTAATGGCGCTAGTC
TGACAGGTCTTTATAATGAAAAGTATCTCTGGAAAGACATCGTAAGCGATAGGAAGACAA
ATTTGAAAAAGAGCACAAGGAATCTTCATCCGTCATTATCAATCGACAGAGCACCATCAG
ATGTGTTTATGAATTTTGAAGCCTTTTTGTCGAATACAGAAACTCGCATTCACAGCCACC
CGTGGGGACAAGTTCAACTGATCAGTGGCGGTATTCTAGAAATGGATGCGGAAGACACAC
GTTTCTTAGCGCCTCCGCATCTTGCGATTTGGGTACCGGCTGGGATCCGTCACACCAGTT
ATAATCGTAAGCCTTTGGAATACTGCTCGTTAAATATCGACCCAGAGTTGACTCAGCACT
TTCCATCCAAAACGAGCTTGATCAAAGTGACGCCCATTGTTTCGGCAATTGTGGAAGACT
TTCGCCAGCGTGATATTAATGTTGCTAAGAGCGAAGAAGATAAACGCCTCGTTCAGGTCT
TGTTGGATCAGTTAGCCAAACAAGAAGTCGAACATCACTTTTTGCCAACCACAGACAACA
AATATCTGGAGCCAATTCTTAAAGCCGTCGAAGAAGCGCCAACTGATGAAATTAGCTTGG
GGGAATGGGCAGAAAAGGTTCATACCACGGAGCGCACTTTAGCTCGCCATTGCCAAAGTG
AGTTAGGGATGAGTTTTACCGAGTGGCGATTGCGAGTGCGTTACTTGCATTCGATGGAGT
TGTTAAGGAAGGGGCAAACCGTAAAAGAGGTGGCGCTGACATTGGGTTACAACCAGGCCA
GTCCTTTTATCGCCATGTTTAAGAAATACTCCGGCATTACACCGGAGCAATATAAGAACC
GCTTGTTATAGCTGAGTAAGCACGTAATCTAAACCACCTACAACTGCTGCAACTTGAGCG
TCGTTACACTCTTCATCAGTGACTTTCGGGCTGTCTGGGTAAACTTCTGTTGTAGTGCCG
TAAGTGCAGTTGGTGACGCCGCCACACAGACCCAGTTTCACCATTGGGTAATTAATCACA
CCAAATTGCACCACTGGCGAACCAATGATTTCGCCTTTATCGTCAGCAGGTGCAATGTGC
GTTACTTTCGCTACTGACTCGATGACGGCTTTTTGGAACTCAGGTTGCGGGTTTTCTGTA
TCGCCCACCGTGTAGAAACCATCTGGGATCATGCCTTCGATGTATTCAAGACCATCACGT
GCTGCAAGTGCAGGGCGGAATTCGGTCTCGTCAGAATCGGTGGTTTCGTGCAGGTCGATG
TGCATTAGAACATCACCTAAGGTCGCAACAAGCTTAATCAAGTTAGCTGACTCTTCCGCA
GGGCTATTTGCGTAGAAAGAGCGGTTTGGGTCAATCGCATTTGGATTCCAGCGGTTGATC
ACCTCGTACCCCCAAGGGCTGACACATGGTGCAACGACAATATTGAAGTGTTCTGCATAA
CGCTCTGCCTGCGTATCAACAAACTTCAGCGCACCATGTACGCCACTTGTCTCGTAGCCA
TGTACGCCGCCAGTTACTAAAACAACCGGTTTTGCAGCATCCCAGTTACGAGTCTTGATA
CAAAACAGAGGGAAGCGCGCCTCGTCGTAAGAGAGCGCGCCGTATTGCTCAACATCAAAA
CGTTCGCGAAGAGCATTAATTTTGGTCACGACTTCTTCTTGGTAGCTACGTTTTACGTCA
CGTTGCTCACGCCAAGCTTTACGTTCTGCTTCACCCCATGACTGACCTGGGGTACCAATT
GGGTAAGTGTATCCGCTTTTCATCTATACTTTTTCTTTTGTGTGCGTGAAAGGTAAGACA
AGACTAGTCCTGTCTCAAAGCCACGGCAATAGAAAACACAATTTGTGACCTTATTCTTTG
CGAAATCATAACTTTGCTGAGTAGTTTATTGGTGTTACATTTTGTTACTTATTCAATTCC
ATAAAAGAGATAAATAAATGGCTGGAGCAAGTTTACTAACACTGTTGGATGACATTGCAG
CTGTATTGGATGATGTCGCGTTGATGTCGAAGATGGCGGCGAAAAAGACCGCTGGTGTAC
TGGGCGACGATTTAGCGCTAAATGCGCAACAGGTGTCTGGCGTAGCGTCAGAACGAGAAA
TCCCGGTGGTTTGGGCGGTGGCAAAAGGGTCGTTTAAAAACAAACTGATTCTAGTGCCAT
CGGCGTTGTTGATCAGTGCCTTCATTCCTTGGCTGATCATGCCATTACTTCTCATTGGTG
GTTTGTTTCTTTGCTTTGAAGGGGCTGAGAAGATCTTAGAAAAGCTTTTTCCTCATGCGC
ACCAACATGAAGAGAAGAAAGAAGAGCTCAATACCGGAGAATCGGTTGAAGAGTACGAGA
AGAGAAAGGTCGCCGGTGCGATTCGTACTGACTTTATCCTCTCTGCAGAAATCATCGTGA
TTGCTTTGGGTACGGTGACAGGCTCAAGCATCGTAACGCAAATCCTTGTGGTCAGCTTAA
TCGCGGTATTGATGACCATTGGTGTTTACGGCTTAGTCGCTGGCATCGTTAAGCTTGATG
ACTTAGGTTTTTACCTAGAACGCACATCAAATGGTGAAGGACTGAAAGCCAAGCTAGGTG
GAGCGTTAGTGGCGTTTGCGCCTAAGTTGATGAAGATGCTTGCTGTGGTGGGTACTGCGG
CAATGTTCCTTGTTGGGGGCGGTATTGTTGTCCATAACGTGCCTGCAATTCATCATCTGA
TTGAACCGATCATCATGGATTTCCGTGGTCATACGATTGCGACGGCGATTGTGCCGACAT
TGCTTAATGGTGTGATTGGTGTCATCGCTGGCTTGGTTGTGGTTGCAGCTTGGACTTTAG
TAGAGAAAGTTCGTGGTAAATAATTACTCTGTAGACAGTAGACAGTAGACAGTAGACAGT
AGACAGTAGACATAAGGCTTTATAGGAGCCAAAAGAAAAGGGTCATGCGTTTCCATATCG
AATATGGTGGCATGACCCATTTTTATTTCGTGGAGATGATTACTTCACTTCCCACTCAAT
CTTTTCATTTGCACGAATTGGCACAACGATGTCGCTACCAAACGGCATCGTTTCTGGTAC
ATCCCAAGCTGCTTTTTCTAGTGTTACTGTGTCTGAGTTGCGAGCGATGCCGTAAAAATC
AGGACCATTTAAGCTTGCGAATGCTTCTAGGTTTTCTAGTTTGCCTTCATTCTCAAACAC
TTCTGCATAAAGTTCTAGTGCTGCGTGTGCGGTATAAGAACCTGCACAACCACAAGCTGA
TTCTTTTGCGCCTTTTGCGTGCGGCGCTGAATCTGTACCTAGGAAGAATTTCTTGCTACC
GCCTGTTGCTGCTTCGATAAGCGCTTGTTGGTGGGTATTGCGCTTAAGGATTGGCAGGCA
GTAGAAGTGAGGCTTAATGCCACCGACTAGCATGTGGTTGCGGTTGAACAGCAGGTGGTG
AGCAGTGATGGTTGCTGCGACGTTATCAGAAGCGTTCTTAACGAAGTTTGCGGCATCCGC
CGTCGTGATGTGTTCAAGAACGATTTTTAGGTTAGGGAAGTCGTTAACGATAGGAGCAAG
AACCGTGTCTAGGAATTCCTTCTCACGGTCAAAAATATCAACGTGGATGTGAGTCACTTC
TCCATGAACCAAAAGCAGCATGCCAACTTCTTCCATCGCTTCAAAAACGTGGTAGATGTT
CTTTGCATCGGTTACGCCAGAATCAGAGTTGGTGGTTGCACCTGCTGGGTAAAGCTTTGC
TGCGACAATTTTGCCTGTTGCTTTGGCTTTGCGGATTTCGTCTGGCGTAGTGTTGTCTGT
CAGGTATAGCGCCATAAGAGGTTCGAATTGCTCGCCGTGTTGCTCAGCAAGGATTCGATC
ACGGTAGGCTAATGCCATTTCAGTATTGGTCACTGGTGGGACGGTGTTTGGCATGATCAG
CGCACGACCGTTATAACGGCTAATATCGCGAACGGTATCTTTTAGAACTTCACCATCGCG
TAAGTGAACGTGCCAATCGTCAGGACGAGTAATAGTCAGTGTTGTCATTAATTGCTCCCA
CCATTAAAAAGTTATGTTTGGAGCCTAAACGCTGCATTTACCTCAAGAGCAAACGCTTGC
GCTTAGGCGACAGGATGATAGAGGAATTGCAGTTCTATTTCACCCCATTTTTCACATTTC
TTTACGGTAGGAGCTCAGTTGGTTACTTCATCGTCAACCAAAGCGCGTGAATTGTGCCGG
GTAGGAAGAAGAAGAAAGTCAGGATTAGGTTGATGAAGAAGTCTTTCTCTAGACCTTTTT
CCATGTAAACCGCCACTGGTGGAAGGAAGATACAAAGTAGAATTAGAATCAGTTTATTAG
TATCCATGGTCTATGCTCCGGATAGATTATCTATAGTGTCAAAAAGTTGGCGAATTATGT
GCTCTATATCACATCTTGGCAATCCTAGTTTCGTCAATACTATGCAAATTTATGGGACTC
CATTCATAAAAAGAAGTTCTTCCACCTGCAAAGCAAGTGTCATATCGGGTGACTGACGAA
GGTGCGGTTATAAATCGATATTTTATAGAGGCTTGGGTCATAACTGTTATAAGGATATGA
TAGTCCAATAATGAGAAAGTACCTGTAGGAAGAAGGCTATGTCGCAATCAGTTTTGTCCC
AAATTAATGTTTTTCCAGTCAAATCCGTCGGAGGCGTTGCGTTATCTTCCGCTTGGGTAG
AAAAACAAGGATTGAGTTTTGATCGTCGATTTATGATTGCGACGTCAGATGGCTCAATGG
TGACAGCTCGAAAGTTCCCTCAAATGGTGACCATCAAGTCCGCGCTGTTGCCAGATGGAG
TGGTGTTTACCAGTCTTGGCGAAGAGCCACTAAAGATTCGCTATCAAGATTTCAAAATGC
AGGAAGCACCTGCAACGGTTTGGAAAGACAGTTTTACGGCATATACCACCACGGATGAAG
CGGATGATTGGTTTAGCAAAGTATTAGGTCTTCGCGTCGAGTTACTTTTTACTGGTGAGC
AATCAAATCGCATAAGAGAGAAACTGGGTCACAACGTCAGCTTTGCCGATGGCTACCCAG
TACTTGTCATCAGTGAGGCATCACTGGAAGAATTAAACCGCAGAAGCTCTGAGCTGCACT
CAATGGATCAATTCCGAACCAATCTTGTGGTATCTGATACCAAGCCATTTGAAGAAGACT
CATGGAAGCGTATTCGCATTGGCGAAGTGGAATTTGAATCAGTAAAACCTTGTGAGCGTT
GCATTCTAACCACCGTTAACACTCAACGTGGTACATTCCGAGAAAGCAAAGAACCACTTA
AAACACTGCAAGAGTTCCGTGCGAACGAGCGTGGCGGTGTGTTCTTTGGTCAAAACCTTG
TTGCCCTGAACGAAGGCATTATTCGTTCTGGTGACAAAGTTGAAGTGCTGGAATACAAAG
AGCCAGAGTTCTATCCAGATAACTCTCCTCAGCGAATGACGCTAACTTGTGTCGAACGAG
AAGAAATCGCACGCGACTTTGTCACCTTGTGGCTTGAGCCAAGCAAAGGTCAATTACCAA
CGTACTTACCGGGACAGCATTTACCTATTGAAGTGGATATAGACGGTAAGAAAGTAGGGC
GTCGTTATACGCTGTCATCTAGCCCGTCTCGCCCGGGACGCTACGCAATTTCGGTGAAAC
GTGTTTCTGGTGGGCGCGTATCCAATGCTTTGCTTGACAACCTACAAGTGGGGGATGTTC
TGGAAGCGGAAACACCAGATGGTCAATTTCATCTAAAAGAGCATTCTGTTCAGCCTCTAT
TGCTGTTGTCTGCTGGTAGCGGCGTAACACCAATGCTGTCGATGGTTCGTTATTTGGCTG
ATCACAACCAACTCGATGATGTGGTGTTCTACCATCAGTGCAGCAGCGAGATTGATATTC
CGTGCAAAGATGAGTTAAACGAGTTAAAGCGCCAACACCCGGGGTTGGATGTAAAGATCT
GCTTAACGCAACCTGCGATAGATTGGTTTGGTCTTAAGGGGCGAATCAGCTTATCCCATA
TAAAACAGATCAAAGATGTTGAACAGCGCCAAGTGTTTGTTTGTGGTCCTGACGGCTTTA
TGCAAAAGGCGAAAAACCTATTGCTTAAGAAGGGGCTCCCAGAAGGCAATTATCATCAAG
AAGCATTTGGTGTTGCAGCGACAAAAGCTAAGCCAGAGAAAAGTGTTGAGATTGAATTCA
ACGGCTTTAAGTTGATGGGTAACAACCAACAAACGTTACTTGAACAAGTTGAGAATGCCG
GTCAAAGTATTACCAATAGTTGTCGTGCGGGCTTGTGTGGTGCTTGTAAGGTTCAATTAG
AATCAGGACAGGTAGAGCATCCTGACGTGCCTGCACTGAGCGCAGAAGAGCGCGCGATGG
GTAAAGTGCTCGCGTGTTGTGCTATTCCAGAAACGGATGTGACGCTAACAGACTAACGTT
GCTGAGCATAAACACTGCTTGTAACAAGCAAACAAAAACGCCGCTAAATTAGCGGCGTTT
TTATCTATTGCTGAACGATTTAAAAACGAATCGTTCACGTGCACAATTGTGATTTAGTCG
TAGATCGTTGGGATCGGCTGACGCTTGTGCTGAGTCATTTTGTAGATAGCCACAAGGCGA
TCGCTGACTTCTTGAGATACTGGCTTGCCTTCTAGGAAGTCATCGATTTGTTCGTAAGTT
AAACTCAGAGCATCTTCATCAGCTTTTTGAGGATCAAGCTCTTCTAAGTCTGCCGTTGGT
ACTTTCTTCACGAGTTGCTCAGGCGCACCCAATGTTGCTGCAACTTCGCGAACTTGACGT
TTGCTCAAGCCGAATAGTGGCGCCATATCGCACGCGCCATCACCGAACTTAGTGTAAAAA
CCAGTGATGTTTTCTGCTGAGTGATCAGTACCAAGAACCAAGCCACCAACGTAACCAGCA
ATTTCGTATTGAGCGACCATGCGTGCACGCGCTTTTACGTTACCCTTCACGAAGTCCACT
TTTGCAGCATCCGTTGGAAGAAGGTCTGTTCCTTCAAGTGCGATGTGAGAAGCGGCATGA
AGACCATCGACACCGGTTTTAATGTTTACCGATACAGAGTGCGTTGGTTGGATGAAAGAA
AGTGCGAGCTGTGCTTCATCTTCGTCTTTTTGTTCGCCGTAAGGCAAACGAACAGCGATA
AACTGGTAGTTGTTGTCACCAGCTTCTTCGTTTAGTTGGTCTACAGCCAGTTGAGCCAAG
CGACCACATGTCGTTGAGTCAACGCCACCGCTAATGCCAAGAACAAGAGACTTACAGCCT
GCTTCTTGCAATTTACGCTTAATAAAAGCGACACGGCGTTCAATTTCGAAATGCGGGTCG
ATAGAAGGGAGTACTCGCATTTCATCGCGGATGGATTGTTCCATTTAGGGTTCCTTTTCC
TGCAAATATGTACGACACCAAGTGAGTGTGAATAAATTCATACTGTCGCAGGCGTTTATA
GTTCACAAATGGCGACAAACCATGCAGTTGATGTCTATAAACGTCGCTTTAGTGTCAAAA
AGCTCTAAAGATTAGTAGTATCATACCGAATTCATCGGATTAGAAAACTCTCTTCAACCA
GGTAATCACCGGATATGAAAAAAATCGCCGTTTTTGGCAGCGCATTTAACCCACCAAGCT
TAGGTCACAAGAGTGTGATCGAGTCACTGAGCCACTTTGATCTTGTGCTACTAGAACCAA
GCATTGCACACGCTTGGGGCAAAAATATGTTGGATTACCCAATTCGGTGCAAACTGGTTG
ATGCCTTTATTAAAGACATGGGGCTTTCTAATGTTCAACGCTCAGACCTTGAGCAAACTT
TGTACCAACCAGGACAAAGTGTGACGACTTTTGCGTTATTAGAAAAAATTCAAGAAATCC
ACACGCAAGCCGATATAACTTTTGTCATTGGTCCTGATAATTTCTTCAAATTTGCTAAAT
TTTACAAAGCAGAAGAAATTACGGAACGTTGGACTGTGATGGCATGCCCTGAGAGAGTGA
AAATCAGGAGCACCGATATTCGCAATGCATTGCTCGAAGGTAACGATATTAGCGGGTATA
CAACATCAACGGTCAGTGAATTATTGCTAAGCGAAGGCTTATATAAACAATCGTAATCTG
AGAACTGAGAGGTCAGGTTTTCATGGTCAGAATCGTCGTACTTAGTGCATGCGCAATGCT
TGTGGCAACACAGGCGAGTTCCGCATGTAACTATTTATCTGATCGTTCCGTTGTATTTGC
TGATAACACCATGCCAGTTTGTGAAGACATCTTTGACAGTGTTGGCGTTCTTAGTATCGA
TACGCTCAATTGGTATACCGCAGAAAAACAGATAGAAGGTCCGACAGAAAGTTACTGGGA
TCAATGGGCGTTCAAGTCTGAAGACTCTCCAATACTTACTCAAAATTTAGATAGTAACTA
TTTTGGGCTCGGGTTATGGATGCCAGAAGAACTGCGTGATGATGAAGCCAAAATGAGTAC
AGAAGAGTGGCTGAGAAGTCATGGCTTAATGTTCAGCATCGGCTTTGGTGACAAGAACGG
CAGTGAACCACGAATGCGTGTTGATTATCGCTGGCATGAATACTATGACGCTGATTGGAT
GATGCAGATCGAAGTACCGTTTTAATATTCGAATCAAAATAAAAAGGACGCACATTGATG
CGTCCTTTTTGTATTCTATTGCGACTTACCCTTTATAGCGCTTCCCCAAACACCAAAAAG
CAAAGCTGTTCGTATTCTTCTTCATTGTCGTTAAATAGCTTCGCAACGATATCCGCTTGT
TTTTTGCCGGATAACTTCATCTTGCGTGCTTCTCGAAGCGTTAATACTAGACAAAGCTCA
ATGGAAATCTGAGATTCACAGCCTGGTTTCCACTTATTGATAGAATCCGTTAATGCTGAA
CTGGTAAGCATTGGTTTGAGTGTTAGCACTTCGTGTTTCACAACCGCTAGCAAGTCGAGC
TGATGTTCACTGCGTGCTTTTGTCATCACCAACTTTTCAATCAGCGCTGACAATAACACT
GGTAGTTTCACGTAGCCTGCTTGTTGAGCAAATGCATCAGTTAAGCGCACAGAGAAGTCA
CAGCGAGTTACTCGTGTGTTAGGTAAAAAGGTGAGGGAGCTCAAACATCCCTGAGGAATC
CAGAAGTGTTGACCCGGTTCAATGGCATACTCATGTTTACCCAATTTAATGATCGCCAAA
CCTTCCACTACTGATAGTAAGCTGTGTTTTAGCGCTTTTTTACGCGCAGCAACATTAAGA
AAAGGGTAATTAGCGTCGTGAAATTCAATTGCGTAGTTCATTGTGAATACCAGAGTTTTT
GGGGCGCTAAGGGTAACGCTAAACCCCTAAATTGCCAACCGGATAACAGATTTTTTTGCG
AATAGAAATTGTAATGCTACTGGTATGACCATGTTAAAAGTATGGTCTGAAATGCTGCGG
GTTGGCAAAACAATGCGTAAAATGTGCCAGCTTTTTTTGAAATGAATTGAATAATGACTG
CCAATAACGATCCTTATATTGAAATTCGTCCATACAACGACGAAGAAATTCCAGCTGCGC
TGGACCGCCTGATCAAAGACGATGAGTTTATCAGTGCGATTTTAAACCACCGTTTTGCAA
ACAAAGCGGCGTGGTTCAAAACACTCATGAGTCCGATTATCCGTGTCTACTTAAAAGCGA
AGTGGAGTAAACTGGATTCTGTGGAAGCCATTCAGCTAGAAGTGAAGAAGTACCTTAAAG
ACACACTAGATACGACTACTGACGGAGTTACTTTTTCTGGTTTGGACAAACTCGACAAGA
ACACATCGTACTTGTTTGTCTCTAATCATCGCGATATCGCAATGGACCCCGCGCTTGTTA
ACTTTGGTTTACACCAAACAGACCACCGTACAGTGCGTATTGCGATTGGTGATAACCTGC
TTAAGAAACCTTGTGCGACGGAGCTAATGAGGCTCAACAAGAGCTTCATCGTAAAACGTT
CTGCGAAAGCACCACGTGAAATGATGAAAGCGCTTGGTCTACTGTCGGGCTATATCAAGC
ACTCTTTAGATACCGGTAACTCAATCTGGATTGCGCAAAAAGAAGGTCGTGCGAAAGACG
GTAATGATTTCACTGACCCAGCAATCTTGAAGATGTTCCATGTTGAAGGTCGTAAGCAAA
AAATCAGCTTTGGTGAATACACTCGTTCACTGAAGATTGTGCCTGTTTCTATCTCTTACC
AAAATGACCCTTGTGATATTGCAAAAGCTAAAGAACTGTATGAAAAAGCAGAGAACGGCA
GTTATGAAAAAGGTGAGTTTGAAGATATTGAAAGCATCATCCAAGGTATCGTGGGTTACA
AAGGTAAAGTGCATGTCGCATTTGGTGATGTGATCGATCAAGAATTCGAGACGCCGGATG
AGTTGGCAAACGAAATCGATCGCCAAATCCACAATAACTACCGCGTATTCCCTATCAACT
TGCTTGCTGCGGGTCGTGAAGACGAATCGATCACTGAGTCAGTAAAATCTCAGTTGCAAG
AGAAACTTGAACAGCTACCGACAGGTGCGCACAGTTACTTGGTTGCAAGTTACGCTAACC
CAGTAAATAACCAAGAATAACCTTGCTATTGTCCATTGCGCGAAGTAGCAATGGACATTC
AATTGCGAGGAACGGGACCTAATCGGAATCTATCTCAGGCGTGTTATTTGTTAGATTCTG
AGCTCGTTCCTCACTTCAATTACTTTTATGGTGCAACCGCACCGCCTAAGGTCAAATTCG
TTGGCCACTTTGTCACTCGATTTCCTCCCAAGAAGATGTTGCCTTTGACTGTCATGGTGT
CAGGAAATGTTGTGACCTTTGAACCTCCTATATAGAGGTTACCATTCACCACCAATCCTT
CTGGTAGTTCGGTCAATGGTGTCCGAATGACGCTCAAGTCGCCTTTTACTCTTAGTCTTG
CTGGTAGGTTAGTTAACGGGGTATCGGTTAAATTCAAATAACCACCCAGTTTTACACCGC
GAGGCCAGCGTTCAACTTTACTACCAAGTAAATTTGCATAGCCTTTAATTTTAACTCCAG
GTCTTATCGTTTTGAGGGCGCTATTCGTTGCTTCAAGGCTGCCTTGAACATCGAGTCCTT
TAGGAAGTTTAGTAATCGGTGTCTGGGAAATATTGAGGTTTCCTTTTACGACAAGACCAT
CAGGTAGGGTCGTATAGGGCTTGTTGCGGAGATCGATATTACCGTAGTTGTCGGTATGAC
CGAATTTAGCATAGTAATCAAGCTCGTAAGCGATAGAAGAGCTCGAGAAAAACACCAGAG
CTAATAAAAGAGGAAAAATGCGCATAGCAACCACAGTATTGGTAAAAGCGAGAAAAGGAT
AACGTAAAGCTTGGGGGGCTGCTACCTATCCATGTCTCAAGAATATGAGATGCTGCCAAG
AACTGAAAGCACTTCTTTGTTAGTTTTATGGCTCTTCATTAAGGGGATATTCATGAATGT
AAGATCGATTTCTGTTTTGCTTGCAAGCGTTGCTGCTGTTTTATCAAGTTTTGCGATGGC
GAAATCCTATAGTACGCCAGATTCAAAAGCGTTAGTGGTGGCAGACGGTAAGCTAGGGCA
GCGTGTTTGTTACTATGACGACAAAGCCTACACTACTGGGGCAGTGCTAAACGTAGATGG
GGTGCTACTGATGTGTACCGATGAAAATGATTTTGAAACTAATGGCTCGTTGAAGTGGGT
TGTGTTTCAGAAAGACAAGAAATAGATAGGTTCAGCAGAGATCAAAAAAGCGAGCTGGAT
GCTCGCTTTTACCTATCTAACGATGAAATATCGACGATTAACGCGCTAGAGAGCGAGTCT
TAAGTTCGAAGATTAGCTTTTCAGCGCTTACTTCAAACTTGAATCGAGCAGTAAGCTCTT
TCGAATCTTCCGTTAGTTCAGAAACGTTGTATTCAACGCCTGTACAAACTTGTTTTGCTA
GTTCGATGTATTTCGCCAACTCAGCTTCAAGTGCTGCTTTAGTCTCTGCGAAAATCGTTA
CGTCAGCGACATCGTCGCCTTCTTTGATGATAAAACCCATTTCACCAGCGCAACCGCAAG
CTTCACATACTTGGTTTTCTTCTAATTCGACACTCATAACGAATCCTCTTGTAAATACTG
TCAGTATTCTATCAGGTATTTGATCTCTATCTACAAAAATGAATGATTTTGAATAAAAAA
GGACAGTATGTTATGTTGTTAATGGAGGGTTAACTAATTTTATTAGAACTTCCTTAAGGA
AATTAGTGTGATATGTATCAATATTTAAAATCAATTAACCTAGATATTCGTGAGATTTCT
GTCAGGTGAGTTGAACTGGGGTTCAATTTATAAGACTATTTCCGGATTAATTATTTTTAC
ATAATTATCATTCTTAGCCTGAGAATAGTTTCGATGAATGATTTGGTGCAAGGTTTTGAT
GGAGTGGACTTTTCGCCATATTTTGAGTCACATGTATTGACAGAAATATCACTGTAAATT
GCACGTTACGCAGTGCAGTTTAGTTATGATTGGTCCTCTAACTTTGATGTTTGAGGTATA
CAGTACATAATGCTGAGGATGATTTTCATTCTGGCCTCATTTAATTGTGAGTTAGATGGA
TTTACAAAGAGAAGAGCTTAAAATATGCCAAAGCGTAGTAAAGAAGATACCGAAATCACT
ATCCAGAAGATCATGGATGCCGTTGTTGATCAGCTTCTGAGACTTGGTTATGACAAAATG
TCTTACACCACGTTAAGCCAGCAGACAGGTGTATCGCGTACAGGTATTAGCCACCATTTC
CCTAAGAAAACGGACTTTACCGCCGCTTTAGACGGTCGTATTTTCAAAATGTTCGTTGAA
CATCTAGAATTCGATAAAGGTCTAGAAGCGTTTTCAAAGAGCTGGATCACGGCTCTAGAA
GACTCTGAATTCTTAGCGATTTTGCGTCTATTATTCCACCATATTGTTACTTCTGAGAGC
GCGCACGAGTTTGCGGCAAACGGCATTGATCGTTTGTACAAAATGGCTGAGAGCCAGTTT
GGCGCAGGCAGTGACAAAGAGCTAGAGTGGTTGATTGGTCGCTCATTGATCCAAATGAGC
AAGTAACACCACAGTAAATAGCTAAAACCAAGAGGCTGTTTGGCTCTTGAGTGTGTTTAG
ACCTGATTTCAAAGTGTTTGAAGTCAGGTCTTTTAATTTCTTTATGTTGGCGTTTAGCCG
ACGTTTTTGCTTTCTATCTTTCTCATTAAACGCGTCATGTTTGATGAAATTAACCTTTTC
CTATCTCCTCTAGACTTCACCCCATCATCTCTTTTCTTTGCTGCCTATCGAGTCGACGAT
CTTCATACATTGACAGCAGGAATGTAATGTATGTATGGCGTCAGACAATGAGTTCATTTA
CAAATTTGCGTCGTCATTTATTCCTTTTTTCAAAATAATCTTACTGTCTGTTTTGTTATT
TTTGTGTCATAGAGAGTTATCGAGCGCAAAGAATTCATGCACTTCGGTTGGAAACTGCGC
CAATCTGTTCTTATGCTGAATAATAACCTCAAGTTATTAACGAAGTGGAACATGGCTAAA
GATCTATTCTCAACTCTTGACTTAAACCTGCTCAGGACATTCATCATTCTTCATCAAGAG
CGCAATATGCGGCGCGCTGCTGAACGTTTGTTTGTTTCCCAACCCGCCGTGAGCAAAGCG
CTACAAAGATTGCGTGATCATTTTGAAGATGAGCTTTTTGTGAAAACTCACCATGGTTTG
CGAGCAACCGAATATGCCAATGATCTTGCAGAGAGCTTAGCGCCTTTGTTGGACGATATT
TCCATAACGATAAATGGTTCCAAGGCATTTAACCCACTGGAAATGAACGGCACGGTAAAG
ATCGCTCTGGCACCATTTATTCTTAGTTCTTACGCGAGTGAGATCTTTCAAGCCATCAGG
CAAGCTGCCCCTTATGTCCAAATTCATTTGCTGAATTGGTCTCGCTCAACCATGGAAGAG
ATCATCAAGGACGAAGTTGTGTTAGGAGTTAATTACGAAATAAACCATGCACCCAAAGAG
CTTCTGACTAAAATGATCGTTAAAGATGAATTCTGTGCTTATGTGCGAAAAGATCATCCT
CTGCAAGGTCACCGACTGTAGATATCTGATTGCAATGATCTAGAATTTGCAACTGTCATC
GCTGCTGACTGGAACTCGAACATTTCTTTTTCAGAAAAGATCATGAAAATTAAAGGGGTA
GAGCCAAAAATTGCTTTTAGATCAGAGCTTCCATCAGCCATCATCGACGTAGTCGCAAAC
TCAGATATGGTGTTTCCTGCATCAAAAACCGTCAATGTCGATAAACTTTATAAGCTACGT
AGGTTGGATATTGAGTTGGATGGCATGGTGATAGAACCGTGTTTGCACGCTTACTTCCAT
CATAAGAATCGTCGCAACGAAACCGTGCACTGGTTACGTAATATCGTGACCGAAGTGATC
ATTAGTCACCTCGAACGCCCTCAAGAACAATAATAACCATCGGTTATCAAGCTCTCTACC
TTGGTTTATTAATAACCCGCCGTTAATGGCGGGTTTCTTATAAGCGATTAGAGCAATAAA
ACACCGCTCAATATACTTCTCTTCATCGGGCAGGGAGTCCACTGAATCTGCAAGAGGCAG
CCCTGAATTTCGACAAATTAAGAGAGTAAATCATGAAAGTTAAATTACTAAGTGCAGTTA
TCGCAGCGTCTTTTCTAGCCGGTTGTTCATCATCTGGTTCTTCGGACTCCCCAAGTGAGC
CTGCAGGAGTTGCATCGGTACAAACCTTCGAAGGTGAGCACTTTGATGGCATAGCAATTC
AAGGTGACAACGGCGAATACAACACAGTAGCTATTCGCGGCGTAGAAGGTAACACCGTAT
TCAACGTTGGCGGTGAGCTGTACTTCACTGACGGCGATGTGGTGAAAGACGCTTCTGGTA
ACGTAGTTGGTAACATTGAAGTTCGCAATAATGAATTGGTGTTTGTGAATGACAAAGGCT
TTATTCACTTATCTGTTGACGATGGTCGTCTAGTAGTCGAAGAGGTAAAACCTAAGATCG
AGCATCCTATTGAAGAAGATGTAGATCCTGGTTACGGAGGCGGCGTTGTTCCTACATATG
GTGACATCATCGAGCTTGAAGGCGCTGCTGTTATCGTTGGTGATAATGGCAACCATGTGT
TTATCAGTAAAGACGAAACAGACACGATAAACATTGCCGTCGGTGATTCGGGTGCCTCTT
ACACCGTTAATGGTAGTGAGATTCGAAATGAAGACGGTGAGATTGTCGGACACACTTCAA
AAGAGGGTGATAACTACATCGTACGCTTAGAAGATGGTACAGAAGTCGTATTCCGTAATG
AAGATGGTCGTTTATTCGCAGGTGTTACGAACCGCCCGGATATTAGCCATCCAATTGAAG
GTGTGCCAATGCATCCAATTGAACTGCCGTCGCCAGTTAACCCAATCGAGCCGGAAATTG
GTCACCCGATCGAAGGTCCAGTAAATCTTCCTGCAAATGAGTTAACCAAAGAACAGCGTG
CGGAGCTGCAACAAAAGGTTCAATCTCTGTCACAAGAGCAACGTCAGCAAATAAAAAGAG
CGATTCGCGACCGCGTTGAGCGTTCGTAAGCTAATCGCATAAGGGTAAGTAGCAAGGAGC
CGCTTGAATAAAGTGGCTCCTTTTTTGTTTTAACTCTTCTTCACAGGTCTCCCTAATGAA
TAAATCTTTGACATTGCTTTGCGCGCTCTTTGCTGTCCCGTGTTTTTCCGCTGACTATAA
AATGCCAGAGTTTGGATTGGACGTATCCAATACAGATGATGAATGGATTGTCACTGCCAG
CGGCTACTTACAAGCAACGGAAGAGTGGAATATTTCAGCGGAAATCGACTCGACTGGTTA
CCTAGAACTTGGGACTGGATATGGTGTCATGCTGGGACAGTTTTATACCGAGGCTTTTGT
GAGTTACGGACGTGCTGATTTGTTTGATGTGTATGACGCCGGCGTATTTACTGGAACAGC
GTTGGGTGAAGATTGGATGGTTTATGCCAATAGCTCTCACGAATGGAGAAAAAGCGCTAT
TGGTAAGTCATTTCCGGCATTCGAAAATACAACAAGAGAATGGAAAAACACCATCGGGGC
AAGTTATACACCAATTGAATTTGTCAGCCTCGGCTATGCTTATAACTACGATAAAAAGCT
CACGGAGGGCGGTCATCGTACAAACCATGAAGTGCGAATTACATTAAAACCAAAGTGGGT
TGAACCTTACGTGAAATACACATTTGGTGAACATAGAGTCTCTCCAGGTTCCACGAAGGT
AAGTGAAGAAAATAGTGTGGAGCTAGGTGTTAACTTCAACTTTTAAGGAGTCGATATGAA
CATACAATCAACGATGATTGAATACGCAGTGGCAATTATGGGGTTGCTCTTGACGGGAAT
CACCCTCTAAGCCAGAAGCTTAGAGGGTTTAGTAAATTAACGATTGATATTGTAGCGAGC
CATTGCTGCTTCTTCTGTTGTCACGACCGTTTTACCGATCGGAGCTAGAGAGATAACCGC
AAGTTTCAGGTGTTGAAGGGCAAACGGGATGCCGATGATGGTGACAAAGCACGCTACGGC
AGAAAGTACGTGACCGATTGCCAACCAGATACCTGCAAACACAAACCAAATTACGTTACC
AATGACACCAAGTGGGCTCGTGCCTATGTCCATTTCATTGGTTAATTCATCTCGTGAGAC
TGCTTCTTTACCGAATGGGAAGAACGAGAAGTTCCCCATTACAAAACAAGCGCGTCCCCA
TGGAATGCCGATGATGCTGATGAATGCTAGAAGTCCAAAGAACCACCATAGCAAACCCAT
GAATACGCCACCGAATACAAACCAGATGATGTTGCCGAGTGTTCTCATTTAAAACCCTTT
TTGATTTATAGCGTTGTGTTAAGTATGTCACACGAATCTTAACAGAGGATGAATGGACAC
ACTTTATCTTAAATAAGCAATCATTGATGAGAATACAGATTTAATACAGGTATTAGACCG
CATGAGATGGAGTAAAGAAAAGGCTCTCAACGAGAAATGTCGAGAGCCTTTCAGGTTAGG
CAGTAGCTAAGTTCAAGCGAGGGACTGGCTTGTCATTGATTGGCAGGTGAATCAGTGCTG
CAATAAATGCTAATACAACGGTTGACCACCAGATTGGGTCGTACGAACCGTAGTAATCGT
AAATACGACCACCAACCCAAGCTCCTAAGAAGCTACCTACTTGATGCGTAAAGAACACCA
AGCCATACAAGGTGGAAAGGTAACGAGCTCCAAAGATTTGACGAACTAAGCCGGAAGTCA
GTGGCACTGTGCCTAACCAGCAAAAGCCAATTGCACCACCAAAGATAGCAGCGGTGTGTT
CGGTGACAGGTAGCGTCACAAAAGCACCGATTACGACTGTGCGCATCAAATAAAGTGCAG
ACATAACATGACGCTTGTTAAAGCGGTCTGCCATTACACCCCAGAAGTACGAGCCAAAGA
TGTTGAAAATACCGACGTACGCTAGCGCCATTGCCGCCGTTGATGCGGGTAAATCTTTAT
CGGCTAAGTAACTCGGCAGGTGAGTCGCGATGAACATTACGTGGAAACCACAAACAAAAA
AGCCAGCATGGATTAGCCAATAGCCTTTATGTGAAAAGGCTTCTTTCAATGCTTCTTTTA
GAGTTTGTGTGTCTTCTTGAGCATTAGTTGCATTGCTCGCTTGTGGTTTCGCCGTTCTCA
TGAACAGTGCAAACATGATCATAAAGCTACACAGTACAGCGAATGCTTGAAGCGCGCCTT
GCCAGCCAAAATCACTCAACAGCGCTTGGGCACCTGGGATCATGGCGAACATACCGAATG
AACCTGCGGCTGTTGTCAAACCAAATGCTTTCGCAGCATGTTGCGCAGGGACGACCTTTG
CAACGGCACCTAGCACGATCACGTAACTGGTCGCGCTCAGACCAAAACCGACCAAAACAC
CAAGTGACAGGTACATCATGGTTGGTTCAACTGCGATAGAAGTTAGGTAGAGACCCAAAG
CGTAAGAAATGGCACCTAAAATGATAATACGCTTCGCGCCCCAACGATCTGAAGCCATAC
CAACAAACGGTTGGAACACACCAAACAACAAGTTTTGCAATGCAATAGCAAAGCTAAAGA
ACTCGCGACCAGTGTGAAAGTAGTCTGAAATTGGCATCATGAAAATGCCGAAAGATTGTC
TGATCCCTAGACAAATAATCAAAATCCCTATTCCAAGCCAAACAAGAATTGGAAATCGGA
AAATACTCATAATTTGCTCTTATTAATGATGGTGGTGATGAGAATGATCATGATGCTCGC
CGTCGCCTGTGGTTTGGTGACAGCCGCTGTTGATGGCTTGCTCTGCTAATATTTCCAGCA
ACCTAGGAGAGTGATGGACGATAACTAAAGATAGCCCCAACATGACGGACATTCTCAGCA
CCTGAGCGAAAATGGATTGAGAAAAAAGCATGCATTGTGCGCTCAAGTAGAAAAATGAGC
GCGAAGTGTAGAGATAATTGTCTAGCGAGACAAATTACAAAAAGTGAATAGAGGTATGCG
TTCTATGCATACCTCTACAATATGTCGTTTATAGTTTTTGTTCTGCAGTTATTAGGGGGA
CGCGGGTAGAGACTGCGTGTAAGGCAATGTTGTGGATCATTTCGTCAACCGTTGTGCAGC
AGTCCATAAGAATTGAGACATCATACTTTTCTGCCGCTTTAGAAATTGCAGTATGAGTGA
CACAGTTTTGCGTCATCATACCGCATACCAATAGTTCTGTTACCCCATGTTTTTTCAGCA
CTTCTTCAAGGTTTGTTTGCTCAAAGCTGTCTGCAAAGTGCTTGATAACTACATCTGCAC
TCGGTGCTAGCGCTAAGATCTCAGGGTGAATATCAGCACCTTCGGACCCCTCATTAAAGA
AAGGTGCAATACCCATTGCCGGATCCGCAATGTGCTGAATATGAATGATAGGAATATTTT
TCTCATTCGCTTTAGCAATTGCGCTCTTGATGTTGTTTAGTGTTGCTTCTGTATTCCATA
GAGGAAATTTACCGTTTGGGAAGTAGTCGTTTTGTAGATCGATAACAAGAAGTGCTGCTT
GGCTCATGGTGTTTTCCTTTTGTTTTCAGTGAATGTATTGCTTTGGTATGGGAGCTATTA
TGCGTGCTTTCTTTTATCTTGCTTAGTGTCTAAAATGACAAAAAATAGGTCAAAAGCGAC
AATTGGAATGAACAAGATAAACATTGCTATTGTGAACTATCCGGGCGCCTCCAAAGCGTC
AGTCTTTGGTTTGCAGGAGCTGTTTGAGATGGCAAGCCGCGCTGCGATTGAGTTGGGTGC
TGAATGCCGCTTTGATGCAGACATCATTGATTGGCAAGAAGACGTTATTCGAGCCGGTGA
TTTCACGGTCGTCATATTGCCGCCAAGCGGCGCGGAGCAATATTATCTTTCGCCAAGTGA
GGCGTTAACGTCTTGGCTGTTTGAGCAGTACAAAGCAGGAGCGGTTGTTACGTCTGCATG
TGCCGGGGCTTTTGTTCTCGCTCAAGCTGGTTTGTTGAACAACAAAGCGTGCACGACACA
CTGGGGGCTGGCAGGGTTATTCCGAGATAGGTTTCCTAACGTGATGCTTAAGCCTGAATC
CATCCTTATCAACGAGGGCAGTGTCATCACAGCTGGTGGCATGATGTCTTGGCTCGATTT
AGGGTTGGAGCTGGTATCTCAGCTAAGCACACCTGCAGTGATGCGGTTATTGGGAAAGAT
GCTGGTGGTTGATACTGGTGCCAGAGAGCAACGGTTTTATCAGCAATTCATGCCTAATTT
TCAACACGGTGATAGTGCCGTTCTTAGTGCTCAGCACTACATGGCCGATCATTTCTCCCA
TGTGATTTCAAACCAAGCTCTATCGGAGATCAGTTGTTTAACTGAGCGCACGCTTCAGAG
ACGTTTCCAAAAAGCGACAGGTTTGAACTTGAATCAGTATCTACAACACCTCCGGGTACA
AAAAGCATGTGACTTGCTGGAATCAAGCAACCTCGCTTTTGAGGCGATTGCTTATCACGT
GGGGTATCAAGATGCGAGCGCGTTTCGAAAAGTATTCATTAAAACCATGGGACTGGCACC
CAAAGCATTCCGCGCTCGTTTTAGTGCTTAATTAACGACGTGCTACGTGTTCGATATGAA
GGCAGAGCGCTTCTGCAAGTTGATGACTAGCAATGTTGCGCTGGACAATTTCAGTGGCGA
CTTTACCTGACTGAATGACGTTAAACCAATCAAGCAACATAGAGTGGAAACCTTTACTGG
TCAGCATTGGCGTCCAATCTTTCAAGCTGAGCTTTTGCTCTTGATTGTCTTGCCACATTT
TCCCTTCAACAAATGAATCAAATTCAATCGCTTTATTTGAATAGCAAGCTTGGACTCGCT
CCGTTGTGATACCAAAATGGCGGTTCATTGATGCGTGAAACAGTGTCTCACCATGCTGCC
ATTGGATATCTAAACGAGCCAGTTGGTCGCCTTCCATTTGGTGCGTAATGTAAGCGTCTT
GTAGATCTGCTTTGGTCGTAATGTTCACGCTATCGAGAGGGTGGATAAAATCATCGAAAA
TGAAGGTACGAATATCCCCCGGTAATTGATGACGATTCTTCTCCCAACGTATTGATTTCA
AGCCTGAAAGTTCGCCTTGCTGTACGCCCGGCATATGCTGATTGTAGAGCGGAATGTGAC
GGCGATTGAAACCGACATACAAAGGCTGATTCACGCGTTCTGCTAGTTCGTATAGCTTTT
CCACCTCAGCAGCGCTGTCTGCCAAAGGTTTGTCAACAAATGTCGGGATGCCTTGTTCTA
AAAAGAAAGATGCGATTTGAGGGTGAATGCTCGTCGCTGCATGAATCATTACTGCATCCA
CACCCATGCCAACCAACTGTTGGTAGTCCTGACAGGTTTCAGTGATGCGATATTGTTGAG
CCAGTGTGTTAAGTGTATTTGCGTTACGGGTACAAAATACCAGTTCAACATTTGGAATTT
GGGTGATAACAGGAAGGTAGGCTTTTTGAGCAATGTCGCCCAAGCCAATGATGCCAATTT
TCATTTGGTTCTACTTTGTTCGTTAACGGGATAAACATTATAACGAGAACCTGTTGGGTT
TCTGAGAGCAAAAGGTCATAAAAAAGCCTGATTCATATGAATCAGGCTTTATCGTGCTGT
TTGATACTAAGATGTTCTGCAGGTTTTAAAGATATCCAAATCTCCATCATAAGCATCGGT
TTCTACGTCCATGATACCGAGTAAAGAGTGGAATACATTATCGTGAGAGTGCGTCGCGGT
TTGTTGCGCCTCTTGTTCCAAACAATCAGTATTGATGTGTTTAGCTTGCTTAAAGCCCGG
AGACATCCAAAGTATCATAGGAACACGCTTTTGGAAATCAGGCGCCAATCCGTAAGGCAT
GCCGTGTAAGAACAAGCCATTTTCACCTAAAGACTCACCGTGATCAGAAACATAAATCAT
GGCCGTATTGTATTTGTCTTCTAGCGCTTTCAATTTTGCTATAGTTTGATCCAAAACGAA
GTCCGTGTAGCGAATAGTATTGTCATAAGTATTGACGATTTGTTCAACGCTACAGTTTTC
GATGTCTGCACGAGGGCAGTCTGGTTGGAAGAAGGCTTTGTCTTTTGGATAGCGTTGGAA
ATACGTTGGACCATGACTACCAATGAGATGCAGCGCAACAAGGCGGTTACCTTTCATGCT
TGCGATTTGATCATCTAGGTTATTTAGCAATGCGATGTCATAGCAAGTGCTGCCGTTGCA
CTGTTCATTTTTCTGGCTGCGGTCCACATCCATCTTATTGATCTTATGCGCGACGCCTTT
ATCTCCGCCGTCATTGTCTTTCCACATCAAATCAATGCCAGCACGTTGCATTATATCCAA
AGCATTGTCTTGGTTATCTGCTGTACTACGATCGAAGTCGCTACGAGGCAGTTGCGAAAA
CATACAAGGAACGGAAACCGCTGTTGCTGTACCGCAAGAGGAAACGTCTTGGAATGAAAT
GACGTCTAGCTTGCTGGTGTACGGGTTGGTTTCTCGATCGTAACCGTTGATTTGGTAGTT
TTGAGTACGCGCAGTTTCTCCTAATACGAAGACAACCAGAGTAGGCTTCTCTTTGGCTTG
TTCTAAAGCTAGCTGAGATTGCTTAGCATCAGTACCAATCTCACGGTATGGTTGTGGCGT
TGTCAGGTAGGTTTCTTTGACATAACTAGAGATCGCATACACGTACTGAGTAGGGATAAT
GATTTTCTTTAGGTAGCTATTATTACGACCAACGGATGCGTAGTCTTGGTAATACAAACC
AGCAATCACCGCAATGATCACTAAAGAAGCAAGCATTGAGACGATTTTAGTTAATGTGAA
TCTTAGCCAGTTTCCTTTTAGCGATTGAAACTTCACTTTAAAGACAAGTAATGCAGGAAG
TACCCCCATCAAAACTGTCCAGATCAACGAGTAAGCGCTGAAGTAGGAACTTGCTTCACT
GGTATCAGTTTCGACAATATTGGTGATCATGTCGGTATCGAAGAGTGTACCGTAGTTGTA
GCTCGCGTAGCTCACGATACCAGAGGTGATCAGCAATAACATAAAGAATGGCTTACTGAT
CCAAGGCCAACTGAACAAGTTGAATAAGAAGTTCAGCGCGGCAAAAAAGAAGATGGGAAT
GGTAATAATGAAACCGATCTTAACTTGATCGAGACTAGTAAGGATGTGAACCAATTCCTT
GTAAATGGGGATGTTCACCACAAGGGCGAAATACAAGGCGAGTAAAAGCGTAAAGGTAAC
GTAAGAGAGACCTTTCGTTGGTAGTTCAATTGTCTTCATAATTGACGCACTTCGATGTAA
CTAAATTAAAATCGACGCCCAAACAAATAGGGCGAGAGCAAGCGCAACGAATACTGCTGC
GGAACCAATGTCCTTGGCTCTTCCACTGAGTTCATGCCAGTCATCACTGACACGATCGAC
AACCGCTTCGATGGCGGAATTAATCAATTCAACTATTACAACCAGCAGTAAGCTGCTGAT
CATCATTGTCCGTTCAAGCATGGTGATGGGAAGCAAGAATGCAGCGATAGAGAGCACTAA
CGTCAGTACTAACTCTTGTCTAAATGCTGCTTCGTTAATCCATGCTGCTTTCAATCCTTG
AAGTGAATAGCCGGTTGCGTCCAATATCCGGCGAATGCCTGTTTTTCCTGGTTTCAAAAT
GGGGCCTATACTGCTGAGCCAAAAAAGAAGGGGTGCTTGAGGGATAAGCATCCCCCTGAT
AAAAGAAAAGGCATCAAATTGCGAAAGTTGAGAGTACTAGGTCGAGCGTGAAACATTTGT
GAAAAAGAAGTCGCCTGACCATTATTTTATGCAATTGATGCTCATTTATACTTTATGAAT
CAAGGTCGTAAACCGTATAGCCTTTATTTGCTAGGCATTTACGTAGTACGAGCGATTGGG
TTTTGGTTGAGTCATTTGCACCGCCAAGCGCACCTGCGCCAGCACCGACAGCTGTTCCAG
CTACTGCACCTACAGCAGCACCACCGATCCCATCTTCGAGTGCGCCAGCTACGGCACCAA
CGAGAGCACCCGTTACAGCCCCATTTTTCGCTTCAGCTTTTGCTGCTTCGCCTTTGTCGA
CTTTTTCGGCATAGCCTTGGCAATAAGCGAAGTCTTGTTCGTATTGAGCTTGATCGACAT
TGGTCATATCAACGACAGGCTTTTGGTTATAGGCACAAGCAGCAAGCGTGGAAGAAAGGG
TGAGAAGAACAAGAGGTTTATACATTTGGTGATCCATTATTGCTGTGAAATAATGGATTA
AATGTACACTGTTTTATTGTTGTGCTCTGTCTATCGAATGTATTGAAGTGTCGTGTTTTG
TAACAGCTCTGATGAGGTTATTGATAAGTTTATGATTTTATTTTTGAAAGCAAACGGTGA
AGCAGGCACCGCCAAGAGGGCTGTGAGAGACAGATACAGAACCGTCTTGCAAATCGACGA
TTTGTTTTACGATTGCAAGCCCTAAACCGAAGCCACTGGTGCTTTTGTTTCGAGATTTAT
CTGCACTGTAAAAAGCATCAAACAAGTGAGGCCAATCTTTTTCCTCAATACCACAGCCAT
CGTCATGAATTTGAATGCAGCATTGGTCAGGAGTTTCAACCAGCTCCAAAACAATCTCGC
TCTCAGCATAACGCATCGCATTGCGCAGTAGGTTATCCAGCGCACGTTTGAGTAACTTTG
GATCAGCGTTGACAACAACACCCTGTGACTCGGCATCATCGATCACAATGGATAGAGAGG
TATCTCGTTGCCATTTAGGGAGGAGCGATTGAAGAAAGTGAGACAATACAACGGTGGACG
TTTGTATCTCAGAATTTGGGCGTTCCATTTTGGCGTAATAGAGCAGTTCTTCGACCATTT
TTTCCATGTCGTCAATATCTTCTACGATGCTATCGACGTATTTTTGTTGATGCTCATTTA
ATGAAGCATCCGCCAGAAGATCGGCTTGCCACTGAAGTCGAAAGATTGGTGTTCTTAACT
CATGAGCGACAGCATTGGTTAGCATTTTGTTACTCGTAATAAGACGAGAGACCTTCTCTG
CCATATGGTTAAAGCTTTTGTTTAATGTTCCCACCGACTTCGCGCTGGAAGTATCGGCGC
GAGCATTAAAATCACCGGATGCAAAATCCATCGTGACCTTCTCTAATGCCCTTACGCGGC
GGCTTAAAAACCAAATCAGCAGAACACAATACAGTGCAAATCCAGCGAGGAAGAACAGCC
AAACAATGTTATCGTCAAAATTAATGGCTTGAATGATTGGGCTATTGGGGTTTTGGCTCA
ATCTAAATACTGGGGAGCCCGGCTCAAAGCGAAACCAAAGGTCGCGATCTTCATCAAATT
TGGTATTGACGGAAGGATCTTCATCGAAGGCTGACTGAATCTCTGGAGGGAGGTTCGTCA
TCTTTTGCGCGATCAACAACATATGGCTAGATGAGGCGAACTTCTCCAATTGTTGAATGG
TGTAGTCCTCACCTTTCTCGCGATAAATCGGATAAATAAGTTCGTGGAAAGCTTGCGCTT
CATGTTCTTCTAGTAGGTAGTCGTAGTCTGTGTTTAGTTGATAAACAATGATTTCATAAC
CAGCTAAGCTAGCGACAAAAAGAATAATCAGACCTAAGAAGCTTTCCAGATAAATACGTT
TCATTACGCATTCCAAGCATCAGGCATAAACAAGTAGCCTTTACCACGCACAGTGATGAT
CTTTTGTGGTGGAGTGGTGCTGTCGCCCAGTTTTTTGCGTAAGGTAACGATGCGGTTGTC
GATAGTACGGTCAGTGCCGTCATATTCGATACCACGTAAGGTTTTTGTTAGCCACTCGCG
AGAAAGAGTTTGTTCAGGGTGGTTTGCGAGGACCCAAAGTAAGTCAAATTCACCATCGGT
TAGGGCAATGAGCTCCTGATTTAGAGCACAAGCCTTACGTAGGCGGTTAAGACATAGTAA
CCCCACTTCTAGACAAGTATCGGAATCAGATGTCGTTACCTCCTTACGACGCAACAGCAT
GCGGATCCGCGCAAGCAAAACTCGTGGTTTGATTGGCTTGTTTACGAAGTCATCGGCACC
GATTTCAAGGGCAGCGACGTGGTCAAAATCATCGTCGCTAGCAGTTAGCATCAAGACTTT
GCCTTTAAAGCACTCGCGAATCTGGCGGCAGACGCTCAATCCATCTTGGCCAGGCAACAT
TAAATCAAGCAGTACGAGGTCGGGCTGAGCCTCTATAATCGCATCTGGAGCATCTGTTCC
ATTATCGATACAACGGACGTCGAAGCCTTGTTCAACAAAGTATTCGCTTAACATGGCTTG
CAGTTTAGGATCGTCTTCAACGATGAAAATTGATTGCTTAGTGTCTTGTACATTCATGGC
AGTGATGCGCTTTGTAGGAATTCTTCCTGAAACTTAAACAAATTTGTCAGTGATTTCAAT
AAACATCAATAGTCTTGTGGAATTTATAGACGGCAGTGATTGAACTTAACAACCAATAAA
AAAAGCTCCGACGTTTATCGGAGCTTTTGAGAGTTAGAAGTCGATGCTAGCTAGCTTGAG
GAGCGGGTGTCGAGTTTGTTACTTCAACTTGTTGCTCTTGTGCTTGTTTTGCAAGAAGTT
CGTCTTGTTGGCGTTGATGCTCCATAATTTGTCCGTAGTTTTGCTTAAGGTATTGGAGTG
TTTTAACCGCCGCGATGAAGAACACTGGCACGATCAATACGATGATCAGTACAGGGAACG
CTTTAAGGATATTCAAGTCAGCATTAATCAGTAAGAAGATGATTGGTAGTGCAGTTAGCA
ATAAGCACCAGAACAGACGAAACATTGGGTTTACGTTTGCTTCTTCATCTAGCTGTTTAG
TTGCGATGCCTGCTAGTGAATACGAGGTGCCATCTAGTGTTGTTACTGTAAACAGAATCA
TCGTGACTAGGTAGATAGCAGTTAGCAACATTGGAATAGATGTTGAGTCAAATACTTGCT
TCACCAACTCAGTTGGCTGACCTTCACCAATCAGTTTGACACCATCAACGACGCCGTTGT
TTACAAGATCCATTGAGAAGGTGCCACATACACCGAAGATAACCGCAGAGCCCATTGTGC
CGCCAATCACGAGGATGAGAACCACGTCTTTTAGCTTCTGACCTTGGATGATCTTAGTGA
TGAAGACACCTACACCCGGTGAGTAAGAAATCCAGTTCGCTAAGAAGAATACCGTCCAGT
ATTGAGGAAACAACGTTGTGCCATATGGATCTGTGTTGGTGCTCATGCGGATGTATTCTG
TCAACATGATACCAATGCCATTGGTTAAGTTGTTCATGATCAGAGCTGATGGTCCGATGA
TGAAGATGATACCAACAAACGCTGCACAGATATAAATGGTTGCACTAGATAGGCGGGCCA
TGCCTTTCTCAATGCCGATGTAAGAGCTGAGAGAGAAGATCACTGACAACCCAAGGATAA
CGCCAATACCCAACATTAAATTGTCTGGTATGCCTGTTAAGCTCGCTAGGTTAGAGGAAA
TCATCGGGATGCCCAAACCTAATGTTAATGCGGTTGCGGCAAGCGTTGTGATGATAAACA
GTAGGTCAATAAACTTTTGTGCCCAAACCGGTAATCGGTCATCAAACAGTGAGTTAATGA
CACCACTTAAGCTCATTCGACGGCTTTTCTTTAGGTAGAATACGACGGCGAATGGGATGG
CTACAATGAGGTAGATAAACCAGCCTGCAGCGCCCCAGTGGAACATGTTGTAAGCTGTAG
CGTATTCCATTGCCATGGCTTTATCTGTAATACCGAACTGAGGGTCCATGAAGTAGTATA
CCGCTTCAATAAAGCCCCAGTACATGGTGCTTGCACCCATGCCCGCAGACAATGCCATTG
CGAACAGTTGGAATTTCGTAAACTTAGGTTTGGTGTCGCCCATACGAATATCGCCATATT
TAGAAAAGGCGAGGAACAATAGGGCACCTGTTGCAAAAAGTGTGTACCAAAGGAAACCAG
AACCGAAGTTAATGACGGTAAAATCTAGCATGCCGCTCATGGTGCTTTTTACGGCTTCTG
GGTATACCACTGCAAGAATACCTAGAAGCAGTACAAATCCAAAACTGCCAAAAGTAAGTT
TCCAGTCGATTTCTGAAGTATTCAATTTCATTGTGACTTTCCAATATTGTCTATTAATGA
GAATACTCGGACGGCCTTGTTTATTGTCACTGACACTCAGGGTGTCTGCCTTTCTCCCGT
TCCCATACGAGTAATTAGAAAGGCAGACAGTGTAGGGTTAGAGGGATGTCAGTCTTTTGC
TGTCTCTGTATTAATTGTTTATGTCATGAAGCATGCGGTTTATTCGAAAACGTACGACGC
CACAGACATTTCTTTCACTTTGTCCCAATCCATTTCAACACCTAAGCCATTGCCTTCAGG
AGCACGGACATAACCTTCTTTGTCGGTGCGGATAACGGTTTTCGACGCTAGCTCAAAGTC
TTCGTAAGGGTAGAATTGTTCAAAGAATTTACAGTTGTTATGCGCAAGAGCGACGTGCAG
GTTTGCGGCTTGCGTTAGCGTGTAACCCATTGATTGGATCTCTAGGTTCTTAGAGAAGCC
CTCTGCAATGTGGAAGCATTTGTTTAGAGGTGTAATACCACCGCAAACCGTCGCGTCTTG
GCGAATGTCAGACCACATCTCTTGTGATAAGGCATAGGTCACTTCTTGCAGTGTTAACAA
GCAGTTACCATGACTAGAAATCTCAAGGTCAGTGTTTTTAACTAGGCGTTTATAAGTGTT
GTAGTCGTAATCAGAAACCGGTGCTTCTAACCATTCCCAGTGGTAGCGTTCTAGGCGTTT
GGCCATTGCCATTGCTTGTTCTGGCGTGTAGAAGGTTGCCGTATCAAGCATGAATCGAAT
GCCTGTTTTGCCGTAACGAGCCTGAACTGCGTCAACAAGGGCAACGTCCTTTTCGTACAC
GCAGTAGCAGTGAAGCTTGATTGCTTTAAAGCCGTGTGCAATACAGTCGTCTAGGTACGG
GAAGTACTCTTCTACGGTGTCGAACATTGGCGTCGATGCGTAAGACAACATTTTGTTTCG
TGCGCCACCTAAAAGCATGTAAAGAGGCATGCCCGCTTTTTTGCCTTTGATGTCCCATGC
TGCAATATCAATTGGCGCTTTAGCCGGCAGACCGCCCCAAGTACAACGCGCCATTAACCA
GTTGTAGAGCTCTTGAGTTGCCAATGGATTTTTACCCAGTAAACCTGGAACTATGGTGCG
TTGAGATTCGATAATGCAGCGGTCAAAATCGTTCTCTGTGTAGCTGATTGTTGCGCCTAA
CCCCTCTGTACCATCGTTACAAATTAGACGGACGATGTTATTGGTGTATAACAAAGGTTC
TTGGTTATCTGCCCATGGTACAGGTGCTGCATCGCGGTCTGCTACAGCGTAAAGTTCTAC
ACGTTCAATTTTTAGATCGGTCATTTTTCAGTCCTTACAGGCGTGAGCCATTTTTAATCA
TGGTGGCGCGAATCTCCGCGACATTTAAGTCACGAATCGCCGTATTTGTATCAATCGCTT
GTGCAGCAGCAACGCCAGCTGCATGACCAAGCTCAAAGCATTGCGCGGTGACGCGAGCAG
AAGCAAGCGCTTCGTGTTCAGCGCTCAAGCATCGACCAGCAACAATGATGTTTTCACCAA
CCACTGGCACTAGCGTATGGAATGGGATGTCGTAGTAATCGTTAATTAGCCAGTGCAGTT
TTGGTTTATCGCCGGAGTGCAATTCAATAGGCCAAGGGGTACGGCAAATACCGTCTTCAC
GCTTGCGACAGTTAACAACGTCTTCATTAGTTAGCGTTTCGATACCAACAATAGAGCGCG
TTTGACGAATGCCGACTTCTACACCGGTGTCGACAACGAATGCCTGTTCACAACCTGGAA
CAAAGTTATTCAAGAAACGGGCGTACTCACGAACTTGGCGACGACCGAACACTTCGGCTT
CTGTGAAATCTTCAGGATCAATGACGTTCAGCATGCGTCCATCTTGACCTGCAAGGCGTG
TCGCATTGACCATCAGCTCATTCGCGCGTGTGGTCGGGAAAATCCAAATCTTATGACGTG
GCAACTGGTATTCGCCGCTTTCGTTGGCTGCAAGAATATTTTCGGTGACTTTTGGAGGGC
AGATCGTGTCGTTGCCGTAGTAGTCAAGATAAGTGTCCATATCGACACCGCCAAAACGGA
AGAACATGGTTGGGTTTTGGATACGACCATTGTCGCCAAAGTAATAATCCATGCCCGCAC
GAGCTACCACAGCAGCATCACCAGAAGCATCGATGATCTGTTTACTTAAGATGATACTTT
GCCCTGCGTTTGATTCGATGATCACGCCTTTAAATGTGTCACCTTCCATGATCACGCCAG
TGACTGACGTATGGAATAGAGTTTTGACATTTGCTTGCTCTAGGAAATCATCAGCAACTT
CACGCCACATCAAAGGATCGTGCGTCACTGTGTACGTTTTACCGTAACGCTGTGGAGCAG
TGACACCACCTTTGTTTTCTAATGCTTGACGAAAACGTTCTGTAAAACCGAATACTACTT
GTTCTGGCTGTGCATTTTCATCGTCCGATGCCATGTACATACCACAAATAGTGCCAGATA
AGCCCGCGACGGCAGCACCACCGCAAAAACCGTATTTCTCAATTAGCCAAGTGTTCTTAC
CTAGACGACCAGCCGTTTCAGCTGCGGCAACACCAGCAGGACCTCCGCCAATGACTAACA
CTTCTACTTCAGCCAAAACAGGTAGGTCAGGAGTGTGTTCATAACGACGGATAATGTTCC
AAGATTTCATTCTTACCTCACTAATAGATGACTGATGTTCATCTGATATATCAGTTGTAT
GTTTTTAATATATTCGTATTTCTTTTTTTGGTACAATGGCAAAACTTCTTATCGTGAGAT
TGCTCACTAAAAGATTGATCAATGGAATAGGAACGAGAATGACCGTAAATTCAGTCAATA
AGACAGAAGTTGCATACAGCAAACTTGAAAAAATGATCATCTTCCGCGAATTAGAACCAG
GGAGTATGGTCAGTGAAAAGCAGTTGGCAGAAGAGTTAGAGCTTGGGCGAACGCCAGTTC
GAGAAGCGTTACAAAGATTGGCTTATGAATGTATGGTTGAGATCCACCCGCGACGTGGAA
TTCAAATCCCAGCAATCTCTGTCGAGAGCCAACTAAAGATCCTAGAAGTCCGTCGCGACA
TTGAAGCCTTATGTGTCAACTACGCTGCCTCGCGAGCAAGTGTTGAAGAGAAGCAGCAGA
TGTTAATGTTGGCTGAGCAGTTAGAAGCTTGTGCAGAAAACAAAGATGACCTGCTTTACG
CGTCTTTACTTAAAGAAATCCATACCTTGCTCGTCAAAGCTGCATGTAATGAATATCTAC
AGTTAGCGATGGCACCACTACAAGGTTTATCCCGTCGCTTTTGGTTTGCATTTAAAAACC
AAGACTCAGATTTGGTTGAAGCATCTTCTCTTCATGCTGCCGTTTTACGCGCTGTCAGCC
ATACTGATGCCGAGGAAGCGGTCACGGCATCACATCGCCTAAATGACTACCTAACTGATG
TGGCTTATCGAACGATTAAGCCGAGGAAGTAAAGAAGGTTTCTTCTTCAGCGTTAGCCGA
TTGAGCCGAGCAAGCAACTGCTCGGCTTTTTTGTCTACGAAGTGCACGACCTCTTACAAA
CGCTTACGTGGCGACTGTGTGGTTATGAAATAATTTTCTTCATTACTTTGGTGGCTTGCT
TGGATTTGTAGAGAGATAGATTATGAGGAGAAGCAAAGGGTTTACTTTGTTAGAGCTGGT
TATTGTTGTCGTTGTATTGGCCCTCGTGTCTGTCACTTCTGCACCTCGAATTTTAGGTTT
TTTTAGTGATGGACGCGTGGCAAAATTAAAAGAAATCGAAGCGGTGATGAAAACAGGCTC
GGATATTGTGTTCTCTAAGGCCCTGACTCAAGGTCTTGAAAACCAGTGTTATACCTATAT
CGATGACATTTATACCTGTAATGGGTATCCCACTGCACACCGAGATAATGTTTTGCGAAG
CTTTAATATCGATGCTGAGCAAGTTTACGTTACAAACAAAGGCAGTGATGCCGCGGGTAG
GGAAGCGTTTATTGGCTTTACGAAAGATAACGTGTGGCACAAGAAATGCTACGTTTATTA
CAAAGATGCTGTCTCCGGCGGTAGCGTTACGGTCGCCTCATTTACCGAAGATTGCTGATT
ACATGAAGAGCGTTGATTACATAAAGAGAAAAAGCGGCTTTGAAGCCGCTTTTTGAATTT
CGTCGTCTTAAAATCGTATAGATTAAGGCTGTTGCTTAGTTGGTGCTAATGCAATTTCAC
GGATGCAAACGTTTTGTGGCTGCTGGTAAGCAAATACAACTGCACGTGCGATGTCATCAG
CAGCAAGAACGCCGCCCATGTCCTCTTTCCATGCGCCGTAACCATCTTTGATTTCTTGCG
ATGTTGTGTGAGAAAGCAGTTCGGTTTCTACCGCACCAGGGGCAATTGTTGTTACACGAA
CATTCGATGCTGCGACTTCTTCACGAACGTTTTCAGAAATCGCGTGAACCGCAAATTTAG
TACCACAGTAAGCTGCGTGATCAGGGAACGTTTTCTTGCCTGCGATTGAGCTGATGTTGA
TGATAGTACCGCTGTTACGTGATTTCATTGGTGCAAGCACAGACTGCATGCCGTTTAGCA
GGCCAAGTACGTTCACGTCGAACATGCGTTTCCATTCTGATGCATCTTGTGTGTCAATTT
GACCAAGTAGCATCACGCCTGCGTTGTTTACTAGTGCATCAGCTGGACCAAATTTCTCTT
CCGCTTTCGCAATCGCAGCTTCAAATGAAGACTTGTCTGTTACGTCTACTTTCTCACATA
GCGTGTTTGGCAGGTTTAGGGCTTCCAAACGTTCTACACGACGAGCAAGAAGAAGAAGTG
GGTGACCTTCATCGCTTAGATGACGGGCAATTGCTTCACCGATACCAGAACTTGCACCTG
TAATTACAATCAGTTTTTTCATCTTTTGTTTCCTTCATCTCTTTGTTTGAGAGTTGCTTT
TGTATGAGAGCAGCTTTTAGTTAAGAACATCTATCTCGCTGCGATGTGGGTATATTAAGG
AAATGGCTTTTGTTGATATATATCACTTTAGGTAAAACACTGTTGTTGTATAGCAACAAT
TAATGGTAGCTCGATGAAAAATTGGCGATAAAAAAGCGCACTGAGTACGCCTATCTTTTC
TGTCCGTGTGATTAAGCTGGTTGCTCTTGAGTGCACACGACACTGTTATCACTGCCAAAA
CCATTTGGTACGTAGGCATCCGCTTGTGGGTCGTTTTCCCACTCAGCTTCGTTAAATAGG
TAACGGAACTGAATATTCTGTTCTTTCGGCAAGCGTGTTTTAAATTTAAACTGTCCACTT
TTCTTCACGAGCTTCATTGGTTCTGGTTGCCAGTTGTTAAAGTCGCCTGCAATTTGAATC
GACTCCCACTGGTTTTTGTCTAGCTCGAACGTGACTTCGACTTCGTCTTTTGTTTTAAAG
AATCTCTTTTTAAGCATTAATCTTTCCTTGTTTGTACAAAAACTGATCTAACTATTACTC
AGGTTTCATAAGGATTTCAAGTGTTATCGGCATTGCAGTCGGTATCGAGTGTCAGAATCC
TCTGGTTTGTGAACGTGCTACTAAGTGATTGGCTTGTATGAAAAGAAGGATTCTGTATGA
TGAAGATTCACCATATCTTGAAGAAGTTGTATGCCGAGTTTTAACCGTACATTCCTGACG
ACAATGCTTTGTCTATTAGCCATGTTGCTAACGGGTGTCGTGTCGAGTGTGCGTGCAGCA
ACGGCACCAATTGAAGTGAGTTCAAACAAAGACCCTGTCGCTGAACTTCATCAAAAAATG
GGTGTAGATAATAAGGATTGCATCGAGTCGCACCATAGTGATCACTTGATGGAAAAAGGG
CAGCAAGCACATACCAGTTGCAGCTCTTCCTGTATCGTGAAAATTCCAACTAACCTTTTG
CAAGATGATGTCATCTTGCTCCCGCATAGCCTCGCACTGATCGATAAATCATCCACACCG
AAAGCAGTGACTGTGGTTTATAAACCTTACCGTCCTCCTATTGTTTGATCCTTTTATTCA
TCACAAACCAGCCCTGCTGGGCTTTTAAAAAACTCACTAATGAATACGGCACACGTGTGC
CTGAAGGAATCAAACATGAAAAAGCTATTTGCTCTTTGTAGCACTCTATTACTGGCATTC
ACTGCTCACGCTGCGCAATTTGAAGCGGGTAAACATTACAAAGTGTTGGACGTAGAGAAG
TCGAAGAAACCGACAGTAACCGAATTTTTCTCTTTCTATTGCCCACACTGTTACAAATTT
GAATCAGTCATCGATAACCTAAAACCATCGCTACCAAAAGACGCGAGTTTTGAGAAAGTA
CATGTCGCATTTATGGGCGGCAATATGGCGGTGCCGATGGCGAAGTCATACGCGACAATG
GTGTCTTTGGGCGTAGAGAAGACGATGGTACCGGCGATGTTTGCTCAAATTCACCAGAAA
CGTCAAGCACCTCAAAATGAAGCTGAATTGAAGCAAATCTTTGTGGACAATGGGGTAGAT
GGTAAGAAATTTGATGCGGCATACAACAGCTTTGCCGTAAACTCGATGCAAAAGGGTTTC
GATAAGCAGTTTAAGCAAAGTACGTTGACTGGTGTTCCGGGGGTGGTTGTTAACAACAAG
TACATCGTATTACCGAACGAAATCCGAAGCTACGATGAGTACAACAAGTTGGTAAACTAC
TTACTAACGCTTTAATTATAAAATGAAAAATGGCGACCAATGAGGTCGCCATTTTTTTGT
TTTGTTCGCTTTAGCGTAGGACGGCTGTGCAAGCTGCTGTTGGCATATCGGTCATAAAGA
TCGCGTTTGGGTAAAACAAGCTCGCCATGGTGACGGCAACGTTACAAGGTTGGGCTATAG
TGGTTTTCACCACGGTATTTAAAACCACGCCAGTGTTATTCACCGTATTGACCGCAGCTT
GATGAGCTTGGTAAGACACGCAACCTGCTGTTGCGTTGATAACTGCAGTACTAAAAAGAA
GTTTACGAAAAAACATATTCATATCCTTTGTGAATGCTTTTGAGTACTTATATGCTTGCC
TGTTCATAATTGGAACAAAACAGTGTTCAAAATTGCTATAGGTTCACGAAATGAACATTG
TTTTATATAACAACAGTAATTTTGTGATCTGGTAGGTGGACAGACCAGATTATGCAATTA
AAACCAACCCATGCATGAGCACTACGCCTGTCGTGAGCTTGCCTCGCATCATCTGGTAAC
CTTTTGGCTCCGCCTCTTTTTCTATTTTCCGAATCAGCTTTTCCGCGTACCAAACGGCAA
TGTAACCAGCAGCCAATAACAGAGTTGCAATCAAATAGTGTTTGTTACCTTGTAGTAGCG
CTCCCCAAGCGAGTAGTACAAATAAATTACTGAGCACCAATGCATTGCGACTCAAGCGGT
GATAAAAATGATCAATAGCATTGCCCCAAAGTACCCCTGAGAGAAAACTCAAAATCACTG
CACTGTAAGCGATAAAAAATTGTTCCCCAGACAAGTTAAACAAAGTTCTTTCCGTAACGA
TGAGAACCAAGCTGAACAGAAATGGCAACAGCCCCAAATAACCCAATTGCAACATCGTCG
TACGTGTGGTTGTCATAGCAGCCTTCCTTACAGTTGCTGTTCAATCATGTTAGTAAGCGT
AGTACTTGTTGGAGAGGTTGAGCTTGGGAAGGTCGCGACGACTTTGCCTTCTTTATTGAT
CAAGAACTTGTAGAAGTTCCATTTCGGTGTAATGCCCGCTTGGGTACTGATCTGGGTAAA
TACTGGATTTGCATCCTCACCTAGGACAGACGTTTTAGCCATCATAGGGAAGGTGACACC
ATAGTCGAGGTAACAGATTTTTGCGGTCTTCTCTTCGCTACCACGGTCTTGACGAAAGTC
GTTACTAGGAAAGCCGACAACTGAAAAGTTTTGATCTTTGTACGTTTGGTGTAGCTGTTC
CAGTTGCTCGAATTGGGGAGTGAAGCCGCATTGGCTCGCGGTGTTCACAACCAATAGTGT
TTTGCCTTTAAAGGCATCACACAGGGCTATTTCTTCTGTTGAATTGAGAAGTCGTTGCTT
ACCTTGCAAGATATCTGGGCAACTCGATGCAAAAGTCAAAGAGCTGGTGGAGAGTAGTGT
CGCGATAAGTGCGCTGCGAGTAATTCCTTTCATGATGTTGATTCCTTTTATTTTTACTAA
GTATAACTACTAGAAAAGGAACCAAATCGATCAAAAAAGCCGCTGAGTTCAGCGGCTTTT
TACTAGAGCAAATACGTGTTGATTACGCTAGCTTCAAATCAAATTGATTACGGTAAGCAA
CCATATCTTCGATGGTCAGTACTGGCATGTTGTGTAAACGACCAAACGCGACGATCTCTG
GTGTTTTTGCCATAGTGCCATCTGGATTTGTCACCTCACATAACACGCCAGCAGGCTGCA
AACCTGCCATTTGCATTAGATCGATAGTGCCTTCTGTGTGACCACGGCGAGTCATTACGC
CACCAGGACGAGCGCGCAGCGGGAACACGTGACCAGGACGAGCCAAGTCGTCTGGTTTTG
CATTTGGGTTAGCAGCTGTTTTGATGGTCGTCACGCGGTCAGCGGCAGAAACGCCAGTTG
TTACACCATGTTTTGCTTCAATAGAAACCGTGAAAGCCGTTTGGTTTGCGCTGTTGTTGT
TTACAACCATTGGTGGCAGTTCCAACTTGTCTGCTTGAGCATCGGTCAGACACAGACAAA
CAATACCGCTGCATTCGCGGATCATAAGAGCCATTTGCTCATTGGTTAAGTGCTCTACGG
AATAAATGATGTCGCCTTCGTTTTCACGATCTTCATCGTCGAGAAGAAGTACGCCACGAC
CTTCTTTAAGTGCGATAAGTGCGTTTTCAACGCGAGTAATTGGGTCGCCAAATTCGGCAA
GTAGTGATGACTGATTCATGGTTAACTCCTAAATATCACCAGAATCAGGGCGGTATGAGG
GATCGTCACATTTTATGCATGCGCTGAGCCGCCAACGGTAAGTTGGCACAAACCCACGCA
ATAAAAATGCGATCCAAAAAGAAGTGCACCAGTGTTCATCAACAAAGAACGTTGAGGAAA
ACGCTGATGTTTTCTTATTCTCTTTCATCCGGACTATAACCGTCGGCTCTGGCATCTCAC
CAGATCTGCTGACCTCGACGAATCGAGCGCTCGCGGGCTCACTCAAAAGAGTATACCGCC
GGTGGGGAATTTCGCCCCGCCCTGAGAACATTGAATCCAACCAATATGGTCAGAAGTAAA
AAACTCCGACACTCAAATGAGTGGTCGGAGTAGGGATAGTACTGCGAACGCCTTGGCTTG
AAAAGTAGATTGCAACTACTTGATGGAAAAGTGCGCTATCGGCTGAAGTGATCAGTTTTG
ATAAAGTGATCAATCTGTGCAGGCACGTAGGTGTTGTATATAAGGCTGGTATGAGTTTGT
TTGGTCTCAATATGGTCTTGCATGCCCTCTAAGCGTGTCTCATCGACAGTAACCGTACCG
TCAGACATGGTGTTGTCTCTGTGCATTAGAATGGGTCTTGCACCAATTGCCATCGTGCCA
GCGATGCTGCCAAGCTTTTGTGGGAAAGTCCAACTGTCCTCGTGCTTATTCAGACCATGG
TATGGTGAGTTACCAAGAATCGCACCTAAACCTAAATCCTGAATGCGAGTCACGATGGAA
GCGCCTTTCAGCGGTGAGCCAATTGCAACAACGTGAGAAACGAGGCTTGTCGATGGTTTT
CTGCTTGCGAGGTATCGTTTAATCATCAAGCCACCTAGGCTATGACCCACTAACACATTA
GCAGTCAACGGGTTAAGCGCTTTGTCGATGGAGTTAAATAGCGATTCTTCATTAATTGAA
ACCGTGTTGTAACTCAATACTTGGGTCTCGTAGCCCAGCTTTCTCAGCTTTTGGCTAAGA
GGCTGCATGACCAGCCCATGCATATAAAGACCATGTAAGATGATGATTTTCATAATACCT
CCTAGATTTATGATGTTGATTTTATCCTACTAAATTCTCCACAGGGCTACTGTCAGCGAA
TTAGCAAATCTTGCACTTCTTTTTGTAACAAATGGCGATCTAGTGTGGCTGGTTGCAATA
ACTCACCGATATTGACTTCGATACGAGACCAAAAGCGAGTAGGGCGTTTAGTTAACGCAT
GTCCATTTTTGTGACTGAAGAAAGAGCCCCATAAGCCTTTTAACGCCATTGGAATCACGG
GTACAGGTGTACGCTTTAAAATCTTCTCAACACCGGGTCTGAACTCGCCTAGTTCGCCAT
TTGAGGTCAAGCGACCTTCAGGGAAGATACAAACAACTTCATCGTTACTAAGAGCCTGCT
CAATCTGTTCGAAAGCTTTTTTGTAAGTCTCTGCGCATTTGCGTGGAGAGCAAATTGGGA
TGACGCCAGCATGGCGGAAGACGTATTTAAGAACAGGCAGCTCGCTGATTGATTTGTCCA
TCACAAATCGCACTGGGCGGGTTGATGTGCCCATTAGAATCAAAGCATCTACATAGCTCA
CATGGTTTGCCACAATCAGGGCTGCACCTTGCTCTGGGATGTGCTGACGACCAGTTACGG
ATACTCGGTACAAACAGTGGCTTAGTAAGTAGCTAACAAAGCGCTGAGTAAACTCAGGTA
CTTGGCGGTAAACGTAGACAGCTACGATGAAGTTACCGACGGCCAAAATGGCAAACAGTT
CAACGATAGAGAACTCTAAAACACTTAAGATCAATATTGAAACAGCAGCAGAAGCGACCA
TAAATAGTGCATTCATTATGTTATTGGCTGCAATAGATTGAGCACATTCGCCTTCTTCAG
AGCGTGATTGGATAAACGCATAAAGGGGAACAATAAACACACCGCCGCTCACACCAACCA
AGAACAAATCGAACATCACTCGAATATGCGAAGACTGAGTAACAAAGTTATGTATATCGT
AATACTGACTCGGAAAAGATTCGATTGCAGGCACCGCCCATAAAAGGTCTGCACTGAAAA
TTGTTAAGCCCAAAATACCAAATGGCAGAATGCCCAGTTCTACTTGATTGAAAGACAACT
TCTCACATAGCCATGAACCCGTAGCGATACCAATTGAAAATAGAGCCAATAATAGAGAAA
CCACAGTGCTGTCTGCGAATAAGTGTTCGCGAGCAAAATTTGGAAATTGGGTCAGGTAAG
TTGCGCCCATAAACCAGAACCAACTGATGGCTAGAATCGACATCCAAATACCGCGTTGTT
TTTGTGCCAGTTTGAGCGTTTTCTTCAAACCAGTAATAGGCTCGAACTTTACTTTGTCAC
TTTTCTTACTTGGCAGAGAAGGGATGTTAGCGCTGCTTAACAGACCAAGCAGAGATAGCG
TAATCACAATGCAAGAGGCGATAATCATGCCGTTTGGAACTGCGAGTAATAGACCAGCGC
TTAATGTACCAATCAGAATCGAAAGGAAAGTCCCCATCTCAACCCAAGCGTTACCTTTCA
CTAGTTCATTCGACTTTAGCGCTTGAGGAAGTAGAGCGTATTTCACTGGACCAAAATAAG
CCGATTGAGTACCAGTCATGAAGAGGAGGACGAGCATCAGGATAGCACTCTGCGTCATAA
TGGCAGTCGCAGCGCAACTCATGATCACTAATTCAATAAGTTTTAAGCGGCGGATCAATT
TTGCTTTGTCCATGTTGTCTGCAATCGCTCCTGCGTGGGCAGAAAACAGAAAAAAGGGAA
GGATAAACAAGCCAGCAGCAAGGTTAACAAAAAGGTCAACCGACATTGGCAGTGAGTCAA
TTTGGCTGTACGTCACCATCAGTAAAAGAACATTTTTGTAGATATTGTCGTTCAGTGCAC
CAAGGCACTGAGTGACGAAATAAGGGAAGAATCGTTTAGTGAGAAACATGCTGGCTCCGT
AAAGGCGAAATAGCGTTGAGATGGGAGCACTTTAAAGGCTTGGCTTTAGGAAGCCAGTGT
GAAGAAAAGAGTTACGTTATGAGAAACCAAAAGTAACACTTAATGCTACTTTTGATTGCA
TAAATTCGTAATTTGATACGAACTGGTGCTTTTATGTATTACGAGTATGAATTTAGTGTC
GGAACCAGACACTGAGCATTCTCAATGTGACAAATAGGATGAAGCCAGACAATCCTATAA
AGCCCAAAGCAATGAGATAAAAAAACAGACGTACCATGCGAGCTTTCATTCGTTTGAAAA
AGCCAAGGCTTGGCGTAAGCTCTGGAACATGCTGAAAGCTTGAGATCATCACCCAAGCGG
CAAGAGCCCATAAAGCCGCTACACCACTCGGAATCAGGTAAGACTCTTTAACCATATTGG
AAAGTTGCAGAAGCGTGGCAACGAACACAGCAAAACCACCAAATGCAATTAACACGAATA
AAGGGAGAATAGGTCTTGTCTTGATAGATAGGCTTTTGAGTTTATCGAGCATCAGGTAGT
CCCTATTTACGTTCCCAAGGCTTAAACAGCGGAAATGTCCAGCGACGCATGGCAATCACT
AGAGAAGTACCGTGTTTCTCGTTCATGTCTAATGAGTCGTCGCTTTGGCAGATTTGGTAA
AACTCATCAATGACCTTCTGTAGCTTCTGTTGCATCTTTTTGTTTGTTGGCAAGCTCATC
AGCCCCGTCGCCATCACCAGTTTTTCATCTTCGGCGGAGAAATAGCTTTGGAAGAAGGCA
TCTTGAACTTGTTGTTGGAAGAAACGCTGAATAGGACCGCCAGTGTGCCAACGAAAAGTC
GGGGAGATACGTAGACGAATCTTATTGCCTGGTAGCAAGTCAATGATATTGAGGCGGTCG
AGTTGTGCGAGCTTTTGTATGAGCTCCAATTCATCAAAGGTGTATTGCTCGATGATTTGC
TCGAAGCGATAACCATTAACCACACATACCGCAACAAGCAACAAGCCTTTATCGTCGACC
AGCTGCTTTTCTTGTTCTAACGTGAGCGATTCCAGCCCTTTGTTACGTGCCGCTGATAGC
TTAAACAATTCTGCCATTTCCAAACCAATTAGTTGACAGATTCGCTCCAACCGATCGAGG
CTAATTTGACTGCCTTCTGCCAATAAGCGCTTTACGGAACCTTCGCTTAAGCCCAAGTGT
TTTGCTACATCGACATAGTGTATACCGGACAACTTGAGCTGGCGTTTTAGCTCTTTAATT
AGGTTGTGACTTTCCGACATATTAACCTTCTACTTCTTGGCGCAACTGTTCTAGGTAAGA
TTGCATAAACGCTTTACGCTTCACAGCTTCTTCATACGCCGCTTTGGTGTTCATCGTATC
TACAATTTTAAACAGTTTGGTTTGGAAGTGATCGATGGTGAATCGTTTATCTTCCAGTTC
TCGATGCTCTGCAAACATATCCTGTTCGTTATACAAGGTGGCATCAAATAGTGTGCTGAC
TTGAATACAGCGTGTAACGCCAATAGCGCCAAGCGCATCTAAGCGGTCTGCGTCTTGGAC
GACCTTAGCTTCCAAAGTATTCGGCGTAATATTGGCACTAAAACTGTGCGATTCGATCGC
GTGGGCAATGGCGTCATGGTATTGAGCAGGGTAATCGATACTTTCAAGAAACGAAATGGC
TTTGGTTGCCGCAATAGCGGAGCTTTGTTTACGGTTTGGGTGATCTTTGGGATAGGTGAA
ACAATCATGCAAATAGGCTGCGGGTAACACAACTGCTAACTCAGCGCCTTCTTGAAGTGC
AAGTTGGCGAGCTGTCTTGACTACGCGGCGGACATGGCTGAGGTCGTGAGCCGCATCGGT
TTGCATCTCTTGTTGCATAAATTGAAGGAACTGAGACTCAAATCGGTTGAGCTCTGATGT
ATTGAGTTGAGACATGGATTTCTTCTAAAAAATAAAGGCTTAGACAGAGTATGCCTAAGC
CTTTATTAAATTGCCAAATGAGACGTTGTTATTGCGATGTTACGATGAATACGTTGTCGT
TTTATTGTGTACGAGTGAAGCGGAACGTCTGCACTTTTTGCTCTGCTCCGTCGATGTATG
CATAGCTATCGATGGTCCAAACGTTTGGACCTGCGAAACCTAGTTCCACACGTACATCAC
CGGTTGGAATTCCTTGATAGATAACGTCGTTAATGTTCATCGGATAAAAGTTGTAGCGAT
TGCTTTGCGCTTGTTGCTCGCCTGCAAATGCGACCGATACATCTTTTGCTTGGTTAGTTA
ATGTCAATTGATAGCCAGCTTGTTGGTCGAACGTGAATGCGGCATTAAGGTCAACACCTT
GCGAGTTGGTCACCTTAATATTTGCTTCTGTTGTTTTCGCCAGAGAACCGTGCGCTTGTA
AGCCGTCTAAGCCTTTAAAATCGCGATTGTGGTTTTGGATGTTTACGTTCCAATCCCCAA
CAAAGTTATCGATTTCTTGCCATTGCTGAGGTGCGTTGGTGGTTGCTGTATTCTGACCGC
CATTGATGCCACCAATCGCTTCGTTACGGCTATCATGGCGAATGTTTTCTCGATTGTTGT
GAATATCTGCGCCAGCTCCTGCTACTCCGCCAGCAACACCACCTGCGACAGCGCCTTTCA
TTGCAAGCTCTGCGTCGCCAGTTAATGCGCCCATAGTAAGACCGAGAAGTGCACCGCCAG
CGGCTCCTTGTTTTGTTAATGCATTTGGATCGTCTTCTCCCGGAGTCACGCATCCTGCAA
GTAGGGGAAGAGATAGCGCCGCGACCAATGTTGTTTTGTTGAAAATGTTCATGTGTTCAC
TCCGAGATGTTTGGTTCGGAGCTATTATTGAACACTGTTTGATTGTGAATCCACTTATCT
CGCTGATAACCGTCAGTTATCACATGTAATAATTTTTATTAAAAAGCTCAAATCTTAACT
GAATAGCTCGATAAAAAAGAGATAAAGAAAAGGGTCAACATCGCTGTTGACCCTATATGG
TTTTATTCTTTTATTTTATAAGCACTAATTTTGACGTTGTTAGTGGTAAATCTACTTTGG
GCGATTTTGGGCTTTTTAATATAAAGCTCAACCAACTTGCTAACTTTAGTGCTTGTTCAG
CATGAGTGCAAACATTTATTACGTAAACTATCTATATTCTGAAATATAATTTGAAGTAAT
ATCACAACAGATAACAATCTAAAATGGTGGAAATAGCGCAAAATCGCTTGTGCTGTCTCA
TGTTTGAGCCAAGCATAAACTGGATCGCCATTTTGTGATCTGGATCAATATTAATCCTCC
TTCAGAGGGATAGCATTCACGCGAAATTGAGAATTATAAATTGAGCCTAAGCTATGCAGG
ATTTATATGAGCTAGAGCGTAAGTTGGTGGAATACGGCGCAGACATGAAAGGCTTAAAGG
TTGTTCCTGCAATCATTGATCAAGATGGCAAGGTTGTTTATTTAGGGAATACACCCTCGT
TGCTAAGAAATGTCATTAGTTGCCGTAGACAGCTAACGCAACGCGTAAAGAAATAAAAAA
GGGTCTGATGCTAGTCAGACCCTTTTTTGTATGTGCAGATTAGAGATTAACGCTTGTACG
TTACTTGCTCTTGCTGACCAAGGTGAATGTGCGTTGTTGCCGGTTGAGTTTCAGCAATGA
CTTTACCGTGGCGAACAGAGTAGCGAACAGGTACTTGGCGGCGCACTGCATCAAAACCAC
TTTCTGCAGGAAGGATAAGCAAGCTACCTGGCTTACCTGCTTCAATGCCGTGTTTGTCTT
GAATGTTCAGTGTGCGTGCTGAATTGGTGCTGATCAGATCAAGTGAGTTGTTGATTTGGT
CGTAACCCATTACCTGACATACGTGCAGACCCATGTGCAGAACTTGCAGCATGTTTGCAG
TGCCTAGTGGGTACCAAGGATCAAAGACGTCATCGTGACCAAAACATACGTTGATGTTGG
CGTTCAACATTTCTTTTACACGAGTCACACCACGGCGTTTCGGGTAATCATCGAAGCGAC
CTTGAAGGTGGATGTTCACCAATGGGTTTGCAACAAAGTTGATGCCAGACATGCGTAGCA
GACGGAACAGGCGAGATGCGTAAGCACCGTTGTAAGAGCCCATCGCCGTTGTATGGCTTG
CGGTTACCTTGTGACCCATGTTGAACTTGTGCGCTAGCGCTGCAAGTGTTTCAACAAAGC
GTGATTGCTCGTCATCGATCTCATCACAGTGTACGTCGATCAAACGGTCGTATTTCTGTG
CCAGTTCGAAAACGTAGTGCAGAGACTCGATGCCGTACTCACGAGTGAATTCAAAGTGAG
GAATAGCACCAATAACGTCAGCACCCAACTGAACTGCCTCTTCTAGCAATTCTTTGCCGT
TCGGATAAGACAGAATGCCTTCTTGTGGAAACGCAACGATTTGGATGTCTACCCACTCTT
TCATTTCTTCGCGTACTTCTACCATTGCTTTTAGAGCAATTAGAGTAGGGTCAGAAACGT
CAACGTGAGTACGAACGTGCTGTACACCGTTTGCAATTTGCCACTTAAGTGTTTGTTTCG
CGCGTGATTTTACGTCTTCAATCGACAGCATTTCTTTGCGCTCAGCCCAACGCTCGATAC
CTTCGAAAAGTGTACCAGAGATGTTCCAGCTCGGCTCACCAGCGGTTTGCGTGGTGTCTA
GGTGAATGTGCGGCTCACAGAATGGCGCGACAGCCATGCCGCCCTCCGCATCAAGAGTGT
CACCTGTGTAATCTAGTTCTACATTATTGTCTTCAATACGCTTGAATTGACCATCCTCAA
TCAAAATTTGCTGGAGACCTTCCTGTCCCTTAAGCGTTGCGTTCTTGATCAATAGTGTTG
TCATGATGGTTCCTTACGCTGGCTGCTGTGCCAGTGTCTTTTTATTAAGAATAGGATTTA
GAATCAGGTAGCTGATTGTGCCGCCTAGTACCGCGTTCACAGGTACTACGCCCGGAAGGA
AGTGACCTGCTGCAACGCCAATCGCTACCGCGATAATGCCAGCCCAGTTGACTGTTTGGA
ACTCTGCTGCTGCGAAATTTTTGTAACGTTTACGGTTCATGAAGAAGTCCGCAATAATGA
CGCCACCAATTGGTGGAATTGCAAGCGATAGGAAGGTTAACCAGCCTACAAAGTTATTGT
ACAGCCATAGTGCGCACAATGTACCTATTAAACCGTTTGCCATAGAGATGTATTTACTTG
GCAAGCCTGTGATGTTGGAGAATCCGAGACCTGATGCGTAAAGCGCATTGTCATTGGTTG
TCCAGATGTTTAAGCCAAGCACGATGATAGCTGGGATAAGAAGACCTTGCGCAATCATCA
CTTCTGAAATGTCTGATTGACCGGTTACTGCGGCACCTGCGGCACCGAAGATGAACATCA
ATGAGTTACCGATGAAGAATGCCACCATTGTGACCATCACGGCACCTTTTGGCTTTTTGC
CGAAGCGTACGAAGTCTGCAGTTAGTGTCCCTGCACTGACAAATGAGCCAACGACCATTG
CTAGCGCTACAGAAAAGTCGATAGGTTGTGCTGGTTGTACTTTTTGTAGCTCAGCTACAC
CACCAACGCTGTTTACCGCTTCGACTACTGAGTAACCACCAAGCAGAGCAATCGCTGGTA
CTGCAATCGCTGAAAGTACCATTAGTGCAGAGATACCGAAGTAAACCGTTGCAGTCATGA
GTAGACCAGAAATGATAATGAGTGTGTTTGTGTCAATGCCTGTTGCTTTGTTTACTGGAA
TTGCAAACATAGCCACGCCAACACCAAACCAACCAACTTGTGTGCCGCCAAGAAGAGCTG
AAGGGAGCCAAGAGCCTTTAGAGCCAAATGAGAAACGAGCAAGGAGGTGAGTAGAGAGAC
CAGTAGAAGCGCCGATGTAACCGAGGAAAGAAGTGTAGATGCCGAGGATTAGGTTACCAA
TAAGAACAGCGAGGAAGAAATCATCAAAAGAAAGTCCGGTACCGAGCGAACCGCCTGTCC
ACATACTTGCGGAGAAGAAAGTGAGTCCCAACATTACCATGGTTAATGATGCAACACCCT
TTCTGGCAGTGTTAGGAACCGGTCCAAGACTGTAGTTATTGTCTGCAGCCATTTTTACCT
CCGCAAAGAAAATTAAAACGAATTATAGATCCCAATTTCTGGGCAAACGGCGCGTATTAT
CGTGATGTAAATCTCATAGTCAATGAGTTTTTTGTCACTTAAGCGTTTGCTTTAAGGTTT
TTGTTTATTAATACTTTTTAAAACATGGTGTTATGGTTTTTTGAAAAATCAAAAAAGTTT
AGCTACAAGTGGGTTTTGTTTTCTGTAATGTGTAATGAAATCGGTGTCATTGGTAGTTCG
TGGTTATGATGTCATATTTATGTGGTTTGTTTATAAAATTGCGATTTGATTGATTTTAGT
GATGGTTGGCAAACGTTTTTATGAGCTTGCTGGTAACCGTTGTTTGTTATTTAATCGAAA
GGCGATTTGTAAGCTTATTCTTTTGTGATTTTGACTTGATGATTTGGGTTAAGTGGGTAT
TTATAATAGATAACGTCGTAACTTTTACGTGTGTAATCGATTGTAAAGTTATTCAATAAG
GTTGATTGCTGAGCGCGGGAGGGTAAATCGAAGAAGTTGGAGAAGGAATAGACAAAAAAA
TAGCCAACCGCAAAGAGTGCGATTGGCTTATATACTTGTGAACAAATTCAAGTTCACTAA
CAACGTCAGTTGGCTAGGTGACCCTCGGCTTAAGAAGGGTCACTTTAAACAATGCAGTTA
GTGTGCCAACTTTAAAACCACCGAAAAAACACGGTTTCTGTGATATGAGTTGCCTAAATT
TAGCTGTTTGTTGCAAATTGCAAATGCGGATTGCAATTTGTAATTATAATGCTAATGATG
AATTAATTAACTAGAGTAATTCTTTTTATAACATTACTAGGCTTGCGGTACCTAAGAAGG
CAAAGAAGCCAACGACATCCGTTACCGTGGTCAGAATCACTGAGCCCGCCAATGCTGGAT
CGAGTTTGAGCTTGTCTAAAACTATTGGGATAAGCACACCAAATAAGGCTGCAGTAACAA
TATTGACGATGATCGCCAGAGCAATGGTGCCGCCCAATACGGGAGATTGGAACCAAAGCC
CTGCTAAACCACCGATGATCAGCGCCCACAGCAATGCATTAAGAGAGCCGATTCCCAATT
CGTTTTTGAGTAATGCAAAACGGTTACCTGGAGTGATCTGGTTTAATGCCATAGCACGAA
CCATCAGGGTCAGTGTTTGGCTACCAGCGATACCACCCATTGAGGCTACTATTGGCATCA
GCACAGCAAGGGCGACCACCTGCGCAATCACGTCTTCAAATAGACCAATGGTGACGGAGG
CTAGAATTGCAGTGAGTAAATTTATACCCAACCAAACTCCACGCTTTTGCGAACTCTTTA
AAACAGGGGCGAATAAGTCATCGCCTTCGTCCATGCCGGTACCCGCCATCAAACGTGCTT
CGTAGATTTCACGTTGAGTACTCAATGCAAATTGCCAATCCACTTCACCGATCAGGGTTT
GATCCGCATCGGTAACCGGAAGTGCCGGAAGCGCACTGTGCTCAAGTGCTTCCACTGCTT
CCGGAAGTTCCATTTTACTATCGAGTACGGTGACGGTCTCAATCGCTAAAGTTTTAAGGC
GGACGTCAGCTTCACTACGCAAGATCTCATAGTAGTTTACCGCACCACGAAACTGTTTCT
TACGGTTGATGAGATACACTTGCTGTGGTGTATCGTAGCTATAGCGCTCCATCAAGCGTC
TTGCTTTACCAACGGTGATATTAAAAGGGAGGGTGATTATCTTACGCTCTGCCCATCGAC
CGAGTTGTTCGTCTTCGTATTCGTTCGCTTGATCATAAAGCTCAAGTTCATCTTTCTCGA
TAAGCTCTAGTGCTTCATTGATGAACTCTTCTGGCAGAGAGTCTGCCCATTCGATTAAAG
ATAAGTTATCTAGCTTGGCTAGCGTGAGCTTTAGCTCTATTTCCGATAATGCTTCGATGA
TAGAAAGGCGCACTTCAGCACGCATTTCCGTTAGTACATCAATATGTAGCTCTAGTGGTA
ATGCACGCCACAAGCGCACACGATCATCGATAGGAAAGGCTTCGAGGATCAGCGCAACAG
CACCGGGCTCGAGACCGCATTCGATAGAATCATTCAAAGCGGTGACTTGATCCGCTTCGT
CTGCTTGGACAATTTGTTCGATTAGAGTGGAGAGGTCTTGAAACTTACTCACCGAGCACC
CCGACAGTCAGATTATTCTTATAGGCAGCTGATCAAGGTACTCGAAAATAGCAGAAAAAC
AATAGCCTATTGGTTACTTATCTGTAGGTAAGGTGAGACCAATTGGCGAATGTTCACTTT
TGCGCCAATACGGGCTGCCAGCAAGTACATTCCGCCGATCTTTCTATGTAGGAATAGGGC
ATCTGCTGGTGGCGTGTGCCAGTAGTCTTGCTCCATGCTTAGAATGGTGCCAGCTTCTCT
AAGTTTCTGGGCTAAACCACTGGCTTTGAAGTCATAAGGCTCATCCACTAACATTGGCTC
ACATGCCATTTTTACCAAATCAAGAATCGCTTGGCGCTGCGTAGGCATGATGGTTGTGCT
GAAGAAACCAATCTGTTCCAGTGCATCGTTCAAGCCTTGTTCGTCGTAGTTAACAACCGA
TGCAAAAGCTTGGCGATAACCAGTGCTGAATCGTTCGCTGTACTCGCGAGTCGCACCGAA
ATCTAACAAGCCGATTTGACGGGTGTTCTCTATGTATAAATAGTTGGCAAAGTTGGGATC
GGTTTGCACCATCTTGAATTCGAACAGCTCTCGGAATAGCAATTCGAGCAGGCTGTGCAT
AACGAAGTCACGTGTATTTTGGTCATAGTGTTCAATTTGCTCAATCGGGCTGCCATCAAT
GAATTCCATAGCGAGAACGGATTCTGAACAACTTTCAGTGTGAATCTTTGGCACGACAAA
ATGAGGGTGATCCTTCAAAGCGTCATGATAACGAATGGCAAATTGCGCTTCTCGTGCGTA
ATCGGCTTCATCATGCAGTTGCTTTTTGGCTTCTTCCAGCAACCCTTTGTAATCAACAGA
CTCGGGAATCAACCCAACGACTTTGAGCAAAGTACCCACGTTGTCTACGTCGCTGTCGAT
GCTCTTTCTTATGCCAGGATATTGCACTTTGACTGCTAGGTTATCACCTCCGTCGCTGTA
GGCTTGGTGTACTTGTCCGATTGAGGCACTGGCAATTGGCTTGAAGTTAAAGGACAGGAA
CTCGGCTTTCCAATTCGTCCCTAATGAACTTTCCATTACTCCATTTAGCTGTTTGGCTGG
CATCGGGTCTGCGTTGGAGCGAAGGCGGGAGAGAATATCGGCGAGTTCAGGTTCTAAAAC
ATCACCAGCATCCATTGAGAGCATTTGACCAAGCTTCATTGCAGCGCCACGCAAGTGAGC
AAGTTGGTCTGATAAACGCGCGATGTTTTGTGGCGTCAGCAACAGGTCTTTCGCTTTAGG
TTTATTACCTTTGGCGATTTGTTTAGTGCCTTCTGCAATTACGTTGCCTGCGACACGGGT
TGCAAGGGAAGCAAACTTGCTGAATCTTGAGATACGATGGGTAGGTAGGCTTCTTTCCTT
TGCCGACATGAATCTTCTCCGCTTATGACTAACTATTTGTTATACGGGAAAAGTACGTGC
TTGGATACAAATGAAAAGAAAACCGCCAGCAGAACTGGCGGTTTATGAGTTTAGATAGAG
TAGAAGAAGTACAGTTGAGACTTCATTCGGATGATGATGCCACGAATCACATCCAAGAAC
GCTAGGAAACCGATCGGCTTCTCGCCGCTGACCCATGCTAAGCCAACCGAACCGACAGGG
ATATCGTAGCCTTCTGGCTCGTCAATCTTAAGGCGGACAAAGTGATGCTTATTCTGTAAG
TTCTTGCCAGTTGTAGCGCGAACGGAATCATCCAAACCAAGTAGGTTGCCTTGTGACTCA
CCAGTCGCTTCAACAATGCCCTCTACGGTTGCAGAGAAGATCTTGCCAGGATAAACCGAA
GAAGAGAATTCCGCAGGTTGACCTGGTTTGATGTTACGAATCGCTTGGTGATTGACGCGC
ATCAAAACGTACTTCTCGTTGGTGTACATGTTGATACGCGGCATCATCGAAACACGTTGA
CCTTCACGCAAGATAAAGTTGGTCACAAAGCCATCTGCTGGTGCGTGAACTTTCGTACTG
TTCAAATCCCATTGCGCTTTTGCAATTTGCTCCTCAGCTTGGCGCAATTCAGCCTGTTTG
GTTTCAACTGCTAATTCTGCTTTATGAATTGCCAGTTTTGCTCGTGAGATATCAACTTGT
TTCTTCTTAATTTGAGATTCAAGAGTTAACACGTTGTGGCGTGCCATATCAACGGCACTC
GATTGTTTGTCGATGTCGCTTTCCGTGATGGTGTTTTGGACCACGCGGTTTTGTTCAACG
TAACGATCGAGCATCTTTTTCTGCAATTTGTAGTCAACTTTCGCCGCTTCTAATTGGCTC
TTGGAGGTTTCTAGATCTTGTACCAGAGCTTGATGGTTTGCTTCTTCAATCTCGATATCA
CCTTGTGCTGTTGCCAGTGCTACTCGAGCCGAATCAGCTGACACGTTTGCTTGGTTCAAT
GCGATCTCATACTGCGTTGGATCGAGTTCGTAAATGAGCTGACCTTTCTCAATCTGTTGA
TTTGGTTTGATGTAAATATGGTCAACTTTGCCTTTCACGTTGGTCGAATCTGGACGCAAT
TGGATGTGCGGTGATTGCACAACAGAGCCGCCAGATAAGTCCATAGGCGTGAAGTTAATG
AGACCTACCCATACGAACATTAACCAACCTAAACCGCCAAGATAAGCGAACGATTTGGTT
GCTTTGTTCCAAGGCATACCGACTAAACGGAGCAGGTAGATGAAGAGTGCCCATACCGCT
AAACCTTCTAACATTATGCCTCCTCTTGTGGCTGTGTTTCTGTTTGCGGTTTACTTTTCC
ATGTATCGCGCAGATTGATGATGGCTTTTTCCATATCAACGAATGCAAAGATTACGGCTA
ACACCCATACCCAGTGCCAGACAAATCCTATCCAGGTGAGGGCGGTGATAAGCCCTATCT
GGTGATGGTCTTTGCTGTGTGCCTTATTGATTGGCAACTCATGGATTTTCCAAAAGCCGT
AACATGCGCCAGCGACACTCGCGATTAAAACGACGGCAGCGACAACATGTAACGCTGTAT
CTGCGCCTGTTCCGACAAATGGGACACTCAGTAAACTCATTAAACACTCCTCTATCAAAC
TGTTGGCGTATTGTGATCTGGAATTGAAATAGGTGAGGGTTTGTGACAAATTCAATCACT
ATAAGATTAAATTTGATGTGATTGGTTATGAAAACGGTTCGATTTATTCGCGCGATGGGT
ATTTTAAATATGCATAACCTCGCGTTATCTAAGTATAATTTGAGCTCTGAAGAGCTTGGG
ATCCCGTCGTCGGTGTTTCATAACCCAATGACACTGGTGCCTTTAAAGGCGGTCGCGGAA
TGGTATCGACGTGTTGAGCAACTCAGTAATGATCCTGATGTGGTGCTTAATTTGAGTCGT
GGCATCGAATTGCAGAAACTCGGTCCTGTCGGTCGATGGTTATTTTCTGGTAACGATTTA
GCCAGTACGATTCGACGTGTGAATTACGGAGTGAGTAACCTGCAATCGGGGGCTTTTTTT
GCTGGCGAGCAGTCAGGGAAGATCATCAAGTGGACTTACCATAACCCCTTCGTTGAAACC
TCAGTGAAAGTACATGACAGCATTCGCTGTGCGATTTTCATGATTAAGATTTTACGTGAA
TTTCTGGGACAAGATTACAAACCATTGCGCGTGATGATTTCTGGCTCTAGGAAAAACGGT
GAGCTCTATAAAGAGTACTTTGGCTGTGAAGTAGAATGGAGCCAACCCAAGACCGAAATA
TGGATTAACGGTGATGACCGTCTCGCTTCTCGGCAGGTAATTCATCGCGAAGACAACCGT
TTAGCAATGAGTTTTTCCGATTTGGATGATTTACTCAATATGCCAGATCCAGAGGATGAG
CTGAAAGTGATATATGAAGTGGTGCACTACAGCAGTCATTACGGATTACCAACGCTAGAG
CGTGTCTCTGCGTTGTTAGGATTATCTGACCAGCAGTTTCAGCGCCGGCTTCATAAACTA
GGTCTCAATTTCTCCACGGTATCGGGTTACGTATTGAGCAATGTTGCTGCGGGTTTGTTG
AGTAAGCACGTCAGCATTGAAGATATAGCGGCGCGCCTCGGTTACACCAATGTGGCCAGC
TTTAATCGTATGTTCAAAAAACATCGTGGTTTAACGCCTAAGCAATATGTGGCTCGATTG
GAAAAATAGCCTTTGTAAGAACAAGTGTTGTTAGTAAACAAAAGCCGCTCGTTTTAGCGG
CTTTGGTTTTTAGGGTATGAGACGTTTACTGCTTGGGACGCCAGCTCAGTGCACTTGCAA
CCGCACCGATAGCAACAACATCTTTTTGTTGCTCGCTAAGTTCTGGCAACATCTGTACTG
CGATTGTGCCGTTGGTTTGCACTGCCGCAATTTCTTGTGTGCCTTGTTTAAAGCTGTAAC
CCAATGGAATGTCTACCGCCATCATGGAATCAGGGCTAGTGTGTACGGTTTCCACATTGA
AATGAGTGTCGCCAACGCGAACGGTGCCTGTTTCTTTCTTTTCTAAGCTGATATCAATCA
GTGCCGATTTAGGCTCCATCGCAAACTCACCGACTTTTACACCGTCTTGGGTGATTTGGC
ATGTGTAAGGATCGTTTCCACCGAAATCGACGCCCATATAGTTAACTGACATGCCGCCGC
CCGTGCAACTCAATAGCCAAGTTTTACCATTGTCGATACGCGTGACTTCTGCACCCATCG
CCCCGTCTTTAAACGATACGCGATTGAACCAGCTCGACTTTGAGGCGCTGCGTGAGTATT
TTCCTTTGTACTTACCAGCAAAGTCGAAATAGCCATCAGCACCAAATCCCCAGAAATCGC
CATCGGTTTTGACCAACATTTCAGGTTGTGCTTTCACCGCATCGGATCGATCCATTACGG
CAAGACCACCACAACCAACAAGGAGCAAAGGGGCGAGCAAAGTAAGTTTCTTCATGTTTT
TCATCATTTATCGCTTGGTTACATCTAGGATTTGATCGGTAAATTGAATGTTGTGTATAT
CGAATAATTCATCGGTACCAGTGCTAGGGCAGGTCACTGATACGTTCTTCGCAGTTAAAA
GGGTGCAGTCTGCGAATGCGTGCGAAACGATATAAGTGTTAACGCCACCTTCGCCGTAAA
TACGGTTGTTTTGCCCGTTGCCTTCAAACGTATTATTTTGATCATTCCCGATGACATCCA
TCGCTTGGTCGCCAATGATCTTCACGTTTATTAACCATTGGGATTTATAGGTGTATGCTT
CAACTACACCGTTTTCATTTGGTGACATACGGAAGGTAGGAACCGTACCTGGTCGCGTGT
TATCTGTGTAGACTTTGACGCCTTCAGAATCGATGTGTGCAGTGTATTGTAAGTGGCTGT
GGAAGAGTTCACTAATCCACTCAACGGCTTGTGGATCTTGCGTGTGCATCGCTGAACGAG
TCAGTGCTTGATAGCCATCTAAGCCATGCCCATTTGCTTTTGCTACGCCCATGTAGGCTT
CAAAAGCGGCAGCAAAGTATTCGTGAGAAAAAGATGTTCCCGTTTGTTTTACACGTTCAG
GATCAAAGTCGTCAGACTCCCAATCTTGCCAATCACGCTGAGTCGGTTGCCAGACAGTTT
GCTTACCTGCTTGAACGTCGTTGTAGATGTTTAGCGCGTGTGCTTGGATTTCATTTTGCA
ATGACGAAGTCGACGGGTTAGGTGCAATACCTTGCGCTTGGACCAAGTGTAAAATTTCTT
CAAAAGCGGCATCTCGATCGGCGTGTTCTCCGAGATAGGCGCAGTAATCCGAAAAGTTGC
TCATGTAATGACAGTCACCTTCGACTGTCAGCTCTCGATACATCAAAGATTGACTGTTTA
TCAGCCAATTTGGCGTGTCTTGGCTGCTCATTAATGTGGACGTGATGGAATCGATGAGAA
CATCCATATCGTCCTCACTCAATACCGTCATGCTAGCAACAAACTTTTCTAAAGAATCGG
TATCAAAACTGTGTGTTAAACCAGAATCTAATACCGCATTACTCAATTTGTTTTGGCGAA
TCAGTTCCCCAACAAAAACTTTAGTTAGTAGCTCATTGCTTTGATCATCGTCTCTCGTCA
GCATTAAAGTGGCATCGTGCTCAGCTAGTGTCTTAGCGATCTCAGATTTGTCGGCACCGA
ATTTAGACCCCGGTTGGTTTGTGAGTAAGTGCTGGATGATTTTGGCTGCGCGAAAAATTT
TCTCATTATTTGCTCCATCATCGACCGCAATGATATGAAATGATTGGTCATCGTGGGCTG
CTGGAACAGAAACTTTCAAGTAGTGGGTAAACCCCGCATCAGAAGCGACTTTTAACTTCG
GTGGAAACTGTGAAGAGACGGCTGCTGGGATAGATACGGTGCTTGTGATTGGATTTGGTT
GAGGTGTTGACGTATCCGAACTGAATTCATTGCTACCGAACGAAGATAGGCTGACCACAC
ACAGCATTGCTAAAGGTGTTAATTGAGCGAATTTCATCTTTTTGTACTCACAAACTGAAG
GTTCGCCGAGGAATGTAGGGGGATAGGAAATTTCTGTCTATATGCGCAAATATAGTCATA
ACCACTAAAAATGGTTAGTTGTAAGGTTATTAATTCGATAAAACTAAAATAATAACGGGT
TTATATGTGATTATTGGTTTTATTTCCGAATTAAAGTTTTGATATTCATTTATAAAATAG
AGGGTTGTTCTGTTTCCTGACTCCTACAATGATACGGTCGATTGTAAATGTATGGTTTGT
AAGGCTTTGTAAGCCGTTCTGTGTAGGAAAAGTGTCGGCGGTGTGGGTTGCACCCTACAA
AACGAACGATATACTTCTCCTGTTTTATAGATGGAGTGAATAGATCATGGTTGGCAATAA
AATCTTGCTCGTAGAGGATGACTCTGAGATTGCTCGATTAACCAAAATGTACCTAGAGGC
TGAGGGCTACCTAGTGACTGTGGTCGACAATGGTCTAAATGCACTAGATGCAATCAAAGA
TTTGAAGCCTGATTTGGTGTTGCTGGATCTGATGCTCCCGGGTAAAAATGGCGCAGAGAT
ATGTCAGGAAGCACGCGAGTTTTTTCACGGGATCATTATTGTTCTGACTGCAACAGATGA
TGAAATGAGTGAAGTAAGCTTGTTTAAGTTTGGTGCTGATGATTACCTAACCAAGCCCAT
CAAAGGTAATATTCTCTTAGCTCGGATTGAAGCCGCCTTGCGTCGCTATTGCCGTCAGGT
CGATACGGTTGAAGAGACAGAATTGAGCCGATACGGTATTGAACTGTGTACGCGTCGCTC
TAAAGCGTACTATCTAGAACAAGATATTGACCTGACGGATTCTGAGTTCGAAATCTTGGA
ACTTTTGATGCTCAATGTCGACAAACCTGTCTCCCGAGAGTCATGCTGCCGCCTAGCGAG
AGGTATTGAGTACTGCATTACCGATCGATCAATTGATATGCGAATTTCATCGTTACGTAA
AAAATTCGCCAAAGCGCACATCCACACCGCAACGATTAAAACAGTGCGTAATCGCGGTTA
CATGCTGACGGGCAAATAATCGATGTTCTCTGTGTTTTCCCGTCTCTATGTAGGGCTGGT
GACAGGTCTTGCGTTAACGATTGGCTTGTTCCTTTTTATGGGGGGCGAGTATATGCGCAA
AACAGAAGTCAGTGTTTTTCTCAACGATGGTGCTTACTTTGTTGATCAATACATTGAACA
ACGAGGTACGCCGGACTCTCTCTACAAAAAGTTAACGGCAAACGGAAAGCAAGATTTCTT
CATCTTTGATTTAACGCTTGTCGACAATTGGGATGGCACGCCACCTTGCTTGGACTGCGA
GTTACTTTATCGAATGCAAGGCGTTCCGGTCTATTTGATTGATGGAAGCATATACGCCGC
AGTGTTTCCTTTGCCTAATACCACTCAGAGCTTAGTGTTTAAAGAAAAGAGTGATTTTTT
CAGCCCGGATATTGATTGGGATGAAGACTCCGAAATCATCTTTATTTTGACGCTACTGCT
CACGGTGATTTGTAGCCTCGGAGTTATGGTATACATCCCTGTACGAAGGTTGGATCGTCA
AATTCGACAACTGACTAAGGCACAAGGATTATTTGGCTCAGGTGAGCTGAATACTCGCGT
TAAGTTGGAACAATACTCTTCACCGATTAAAGAGCTGGCGAACGGCTTTAATGGTATGTC
TGAAGAAATCGAAAGAAGAGTGCGTCAAACACACATTTTCACTCAAGCCATCCCTCATGA
AGTTCGAACGCCACTTAGTCGAATCCAATTAGCCACTGATTTAGCAAGGCGTACTGAAGG
TGAGATGCAAGCTGAACTGCATGATGACATCGAGCGTTACGTAGACGTCGTTACGGATCT
GACATCCGACATCGTGATGCTTTCTCGACTTAGCCTTAAGAACCATTCGTTACAAGACTC
TATCGAAAGGATTGAGTTGCCTTTGTGGTGCAAGAGTCGCATGAATTATCGTGGGTTAGA
ACAAGCAAAGCTGACCGTTGAAAATGATCTCGATTACCAGTCTATCCATCTACAGCCAAC
GTTAGGGAACTTGGTTCTGGATAACTTACTGCAAAACGCAAAACGTTATGGGGAATTCAG
CGTAGAGGTCACGATTCGTTCTGTAGAGCACTTTTGGATTGTTGATATTGAAGACGATGG
TCCTGGCATTCCGGAAGAGAAACGTGAAGAAGTGTTTATCCCGTTCTCACGTTTAGATGG
GAGCCGTAACGCCGACGTGAAAGGGTTTGGCTTGGGGTTAGCCATTGCAACCAGTGCAGC
AAGGCAACTGGGTTGGGAGCTTTCTGTCGGCGAAAGCCATTTAGGTGGGGCGCGCTTTAC
GGTGCTTATTCCTGCCAACGATTAGGGTAAGCACTACGATAATCTGGTTCTAATATACCT
TCATATAAATCGTCACAAGCTTGAAGCGGACCGACCACAGTCCGGTACGGCAAGACTCCC
GCCCAAACGGGAAGATCCATGTCTTCTGCATCGTCGTTGACGCCAAAGTTACTGACTTTG
ACCGATGCTTCCGCCAAGGAGATGCGCAGTAACATGGTCGCTTTGAGCTCTTTTTCGTTA
CTCAAACGCACTTCTTCGGTTCGACCTGGCGCAATTTGCTCAATAAAATGATTCAGAAGT
CTGTCTTTCTCATTATTATCTTCTACGACTTCAAACTGCCCAAAGACGACGGCACTTCGA
TAATGTGCGCTATGATGAAAAGCACTTCGAGCTAACACCCAACCATCAAATAAAGTAAAG
GTTAGGCACGTTTGTACTCCTTGTTTGAGCGAGCGTAATAGCCGGCTGTTGTTCGCGCCA
TGGATATAGACATAATTGTCGACACGCCAAGCCAACATAGGGATAACCACCGGACCCGTA
TCATTGGTTATTGCAATATGGGCGATCAAGCTTTCGTCTATTATGGCGTGTAGCTTATCG
ACATCCGTCACCGCCTTATGTGCGCCTTTCTTTATCTCGGTTCTATTGGTGTTGGATAAC
ATTTTTTCTCCTTATTTACTCATGTGGGTAAGCACTTGCTCCTCAATCTTTGATTGCAAT
GTAGCGCTTAACTGGTAGCTTAAAGAGAGCCAGTTTTAACTTATGGATGGATCCAGTTTG
TCTTTGATTGATATTGGTGACTTGTACTTAAAGCACAGTGATGGGACGCGTCAACAGGCG
CTATTTTTCGCAATTCGCGAGAAAATTGTTCAAGGATTGTGGGCAAAAAACGGAAAGTTA
CCTTCAACACGAAAACTCTCACAAGGGCTTAATATCAGCCGGAATACGGTGATCGCAGCC
TATGAACAGTTGGTGGCGGAAGGTTATTTAATCAGCCAAAAAGGCTCGGGATTTTATGTC
GCAGTGGAATTACCAGAGCAGTATCTGCCTGAGCCTAATTCAGAAAAGAAGGGCTTATCA
CCGAAAAGTAACTTTGATATCAACCGTGCATTTGCACCGGGTGTGCCTGATTTGGACGCA
TTTCCGATGGCTCAATGGCAAAAGTTACTCGCACGCCATATGTCTCGCACGTGCTTGTTG
GGCAATCAAGATATTCAAGGAAGCTGGGCATTGCGTTGCGCTTTGGCTAACTACCTTTCA
TCAAGCCGCTCTGTGAGCTGTTCCCCTGAGCGGGTAATTATTACCTCCGGGGCTCAGCAA
GCGTTGTCGATTGCCACTATGGTTACTCTTAAGCCGGGTAGCAAAGTCTTGATGGAACAA
CCGGGCTACGCGCAAATGCGTAAGTTGATTCAATTCCAGCAATATCAATTTGAGCCACTC
TATATTCGAGAGCAATTGGGTTTCGATGTGGAAGCGGTAACGGCCAGCAATGCAGATGCT
TTATATGTCACGCCAAGTAACCAATATCCGATGGGCACAACGCTTAATACCGAACAAAGA
GGAAAGATCATTAACTGGGCGGTGCAACAGTCACGTTGGATTATCGAAGATGATTACGAC
AGTGAGTTTCAGTTTGCCCATCGCCCATATACCAGCTTGCAAGGGCTTGCAGCCCAAATG
GGACGTGATGATCGCGTTCTTTATGTAGGCTCTTTTAGTAAAGTCATGTTTAACGGGTTG
CGGCTTGGGTATCTTGTTGTACCGGATGCTTTAGTTGAAGAATGCTTAGTGATTAAAGAT
GCGCTAAGCGGGGATTCTCCCTCTCATACTCAAGAGGCTTTGGCTGATTTCATCACTGAA
GGAGGGTTACTCCGCCATATTCGTAAAATGCGTCGACTGTACAAAACCAAACATGAGCAA
TTGTGTATGGCGATAGAAAAACACTTTGGTGATAAAGTTAAGGTGATCAGTCAAGCTGCC
GGTCTTCATATTACGTTGAAGTGGCAACAAGGTATTGATGAGAACGAATGGACACAGCAA
GCGAAGATTCGAGGTATCGTGCTGCGCCCGATGAGTTTTTATGAGCACCCAGAGTATAAA
GTGCGAGATTGGCAAGGAGTGGTTCTTGGTTATGGCAATGTCGCGCTTGGTGAGATTGAT
GCTCTGGTTGAACAGATTTCTGAGCTGTTTGAATAAGAGTATCAGTCTTGCTCAATCACC
CGTTTAGGGTTCTTTTTTCGCCATTGCTTCCACGGTAAAGACAGCACGGCAAAAATAGTG
ATGGCGTAAAGCATAGACCAACCCAAACAAATGAACACTGCGGTGCACAATACCAAAGAA
ATTCCCGCGAGCGTCTTTCCCCAGCCTTGCAACAACTTATAAGCGGCAAGCATAGCGAGC
AGGTAGACCAGAACAAAAATGCCATTCGCGAGCTTAAGGAAGAACTCCAAATCCAGTCCC
GATAGCGAACCAATAACACAAGAAGCAAGCAAAATTGCACCAACGACTAGCGTTGCATTG
GCAGGAACGCCCCGAACGGACACTCTCGCGATAGCACTGGTTGGCTTGTGTTCTCTTGCT
TGCGCCCACACCATTCGAGCCAGACTTTGAGTGTAGAGGTTTACACTAGCGAAACATGCT
GAGAAACCAATAATACTGATAAGCCATTTCGCATGATCACCAAATAGATGTGCGCTCAAC
CAAGGAATTGATGCGCTGTCGAACTCAGCACTGCCGTAAGCACCAAACTTCAATATCACG
ACAGAACATGCCCAATAGGTTGCTCCCGCGACAAAGCAGCCAACGATGATCGCGATCGGG
AAGTCTCGTTGTGGGTTCTTAAACTCTTCTCCCATGTGTGCAAAGGCTTCTATTCCGACA
AAACACCAGAACATGACACCAAGCGCTGCAGCAACTGACCATGTCGAATCCGTCGTTATC
TTAAGCATGCTTAAATCAACAGGTCCCACATCGCCTTTCCATAAAAATGCACCGACTAAA
GCAAAAATGCTCAATGCGATGACCGTCTGTAGCCGCCCCGATGATTTAGTGCCAAGTAGA
TTAACGACCACTAACAGAGCCACTGTGAGAATTTGAGCGAAAAGGTGGTTACTAATGGAC
TCTGGTAACAGTTGTTGTAAAAAGCCAGCGGCAAGTGCGACAGCAGCAGGGACACCAACA
GGAATAACACTAACAAATAACCACGCGACGCTGCTCTCTAGTTTGCTATTAAATGCTTTA
CGAACAAAATACGCCGTGCCGCCAGCACTTGGATAGCGCTTGCCCAACTGAGCGAAAGTC
AAAGCGATGGGACAAATAGCAATGAATAAAATAATCCAAGCCCAAAGTGAGAAGTGCCCT
GCAATACCAGCGGCAATCGCTGGAATCATAAATAGACCCGTGCCCATTAAGGTTGTCGAT
AGCTGACCAATTCCTGATATCAGCGTAATGTCTTTTTTGAGTTGTTCCATAACGACCTCG
AACATCTAGGTAATGCAAGCCACAAGCATATCTAAATTCTGCATATCAAAATGATGTAGT
CGACCGTCAAAATGACGGTTGTTTTGCCGATAAACCGCAAATTGTCGGTTTTCAATAAGT
TGTAATTGAGTAGAATGAAAAAATTAAGGAAAGCTTGGTGATGTTATGGACAAATTTGAT
CATCAGATCATAGATCTATTACGGCAGAATGCCCGTCTCTCTATTACTGAAATCTCAGAG
CAAGTTAGCTTGTCACGTTCTGCTGTGACAGCTCGAATCAAAAAGCTTGAAAATGACCAA
GTGATCCTTGGCTATCATGCCGATATTGCGACATCCAAAGAGTCGACGATTTGTGCGTAT
ATGGCGCTGAAGTTTGATACATCAGCCTCTAGTCATCACTGTGATAACTACGCGAATGAT
CTGTACAAAATTGATGGTGTGAAATGGTGCCATGCAATCAGTGGTGAAACCGATATGATG
CTGTTTGTCGAAGTTCCGAATATCGCTCGCCTCAACGAGATTCGAGATTATATCCAAAGC
TATCCAGAGCTTCGTAACGTGATGACACATACCGTGTTAACGGAGTTTTTCAATACGACA
GGGAGCAAATTCGTAAAATGACCGAGAAAGACATCGTCCTCAACTTCTGGAAAGTAATGG
CAAGCAATGACTTCTATGCAGCAGCGGAACTCCTTGCGCCTGATTGTGAAGTAGTTTGGC
CACTGACGAAAGAAGTGATTCGTGGCAGAAAGAATTTTGCCCAATTGAACTCTGCTTATC
CAGCAGAAGGTGAGTGGACCTTTACTATAGAGCGTATCGTAAGTGACGGTGAGCTAGTGG
TCACTGACGTTATAGTAAGCGATGGCGTCCGCTCCGATCGGGCGATTACTTTTCACACCG
TGCGAGATGGGTTGATTTGCAAACAAGTTGAATACTGGCCAGAAGAGTATGCCGCCGCAG
ATTGGCGTGCGAAATGGGTAGAACGTGCTGAATAACATCAATCTGAATCTGCTGCGTTCT
TTGCATGTATTGCTTGAAGAGTGCCATGTGAGCAAAACTGCCGAGCGTTTGCATATCACC
CAATCGGCGGTAAGCCGTCAGTTAGCGCAGCTACGTGAGTTGTGCGGCGATCCCTTATTG
GTTCGGCAGGGGAACCAACTGATTCCAACGCCAAGAGCACTACTTCTAAAAGAGAAGTTG
GACGACTTATTGGCTGAGTTCGATCATCTTCTCGATGACAAGCCTTTTGAACCCGCAGAT
TGGAAAGGGGAGCTAGTATTGGCATCGAGTGACTACGTCGCACAATACGTACTCCCTGAC
ATTGCCTCGCACTTAAGTGGCTTTGCTCCTCGGTTGGATATGGCGTATCGATTGTGGCAA
CCAGACTTTCTAGATAAGCTTCATGAGACTGGTATTCATATCGCGTCTTCCATGTATCCA
GAGAAGCCTCAAGGTGTGTCTAGTGTGAAGATTGGTGAAGACTCATCAGTCTGTTTGATG
AAAGCCTCTCACCCTTTAGCAAAGCAAGATAGCATCAGCGTTGAAGATTTAATTTCTTAC
TCTCATATCAAAGTAACAGGCGGTGGAGATAAAGATTCTTACACCGATTTAGCGTTAAGA
GAGCTAGGGCATACACGTCATGTCACGTTCAAAGTGCCTTTCTTCTCTGCTGCTATCAAT
CGCCTAGTTTCTAGTGAACACCTGATGGTGGTTCCAGAGCATATTGCGGTCAATCTCGCA
AAGCATTGGGACTTAGCCCATAAAGCACTACCTCTCGAAACGCCTATTCATCAGTATTGG
TTAATGTGGCATCCAAAATACGATACGGATCCTGCACATAAATGGGTGCGCGAAGAGATT
CGTTCGGTCATGCAGATTTCAGAGTATTCCATTCGATAATAAATGCATTGTTGCCTTATG
ATTTCAAATCATGGCTAGTATGAAAAACTTTGATTTCTAATTATACCTATTCCATTGATA
GATTAGCGTCAAAGAGGGGAGATTCTTATGACACTAACAGTTTGGCTATCACTTTTTACC
GTGTGTTTACTAGGGGCGATGTCGCCAGGACCGAGTTTAGCGATTGTTGCTAAGCACTCG
TTGGCTGGTGGTCGTGTGAATGGTTTGGCTACCGCATGGGCACACGCGTTTGGTATCGGT
ATTTATGCTTTCATTACCTTGATCGGTTTGGCCGTGGTACTTCAACAAAGCCCATTGTTA
TTTAAGACTATTAGTTTAGCTGGTGCAGCTTACTTGGCGTATCTTGGTTTCAATGCATTG
CGTTCAAAGGGGGGCGTAGCGGCGAAGTTAGAATCAGGTGAAGAGACGACGGTTTTGCAA
TCGGCGCGAGAGGGTTTTCTGATTTCGATTCTAAGTCCGAAAATTGCACTGTTCTTTATT
GCACTGTTCAGTCAATTTGTTGCGTTAGGTAGTGACCTAAGTAACCAAATGATTATCGTC
GCGACCCCATTTGTTGTTGATGGTTTGTGGTATACGTTCATCACATTGGTATTGTCTAAC
TCACGAGTTGTTGACCGTATTCGCTCAAAGGCTGTATTGATTGACCGACTGTCTGGCATC
GTTTTAATGTTGCTGGCAGTGCGTGTGGTTGTGACGATTTAACCAAGTAGAATGCACTGC
TCATGAAGTTAAAAGGCTACCGTAATGGTAGCCTTTTTCGTCGATGACCAATAAAAAAAC
ATCCTAACTCTTAACGAGATAGGATGTCAGCAAAGAAGGTTGCTCAGGAACATAGGGGGA
GTGTGGAACCTTCAGAAGCGTTAGCGACGAACTTCTTCAAACTCGCCTTCAATTGCGTCG
GACTTACCCGTATTGAATTCATACTCTTCATGCATTTCTTGTTGCATTTGCTTCACACGC
TTTTCAATACGTTTACCAGTAATCAGGGCTGCGATGGTCAATGGAATCGCCATGATTAGG
CTAAATACCAAAGTAAAAAAGCCAGTAATCAGTGCCAATGCAGTAACGATAATTCGATTC
ATAATTATGACCTCTCTTTCAATCTATGGGTTCATACTACGATTTTGAATATGAACGAAA
CATGAACATACCCAAATAACCTCAAAATTCTAGTTTCAGCAAGACAACTTGCCCTAGGGA
GCGTGTTACTAACGCCATTTCTTTGATAAACCCCTCGGCAATAGTGAACTATTACGCAAG
CGATTTATCTTTGAACTAGCGCTAGTAACAACGCTCTGAATTCTGAATATTGAGGTCATT
TGGGTATCTAACGTTCAATTTCGCATCGATTTGTCTGAGGAATGTCAAAGTGTCTTAAAA
CGAAAAAACGCCTGAGGGTCATCAGGCGTATAAGTGGGGAAGTATATTAGTAATGCGCAA
GGCGCTTATTATTTAAAACAAATGCTGGGGTATTGCTCGATACACATTGTGGTTAACGTT
GTGGAGCAAGGTTCACCTTATCGAGGGAATGTTTGGTAACGAACACCCATCATTTGTTCC
ATACAGTGTACAACTTGGCAGCTGTAACCAAATTCGTTGTCGTACCAGATGTACAGTACA
CAGCGCTTGTCTTGAGCGATGGTTGCTTGACCGTCGACCACACCTGCGTGGCGAGAGCCC
ACTAGATCGCTTGATACGATTTCTGTCGAATCTGTGTAATCGATTTGCGCAGAAAGCTCA
GAGTTTAATGCCATTTCACGTAGGTATTCGTTCAGCGAATCACGGTCTACATCTTCACCC
AAGTTAAGGTTTGCAACAGCCATTGATACGTTCGGAGTCGGTACACGAATTGCGTTGCCT
GTAAGCTTACCTGCAAGTTCTGGAAGTGCTTTTGCTACCGCTTTCGCTGCGCCTGTTGAC
GTAAGAACCATGTTCAATGAAGCACTACGACCACGGCGATCGCCTGAGTGGAAGTTGTCG
ATTAGGTTTTGATCGTTGGTGTAAGAGTGAACGGTCTCAATGTGTCCAGAAAGCACACCG
TACTTGTCGTTCAGGGCTTTAAGAACCGGAGTGATAGCGTTAGTCGTACAGCTCGCTGCG
GAGATGATAGTGTCATCTTCTTGAATCACAGATTCATTCACACCAAATACGACGTTCTTG
ATGTCGCCTTTACCTGGTGCAGTAAGCAGTACTTTCTCTGCACCGTTACACGCTACGTGT
TGGCTTAGACCTTCGGCATCACGCCAAACACCCGTGTTATCAACAACTAGTGCATTGTTG
ATGCCGTAAACTGAGTAGTCCACATCACTTGGGTTATTCGCGTAAATAATTTGAATGTAG
TTACCGTTCACGATCAGTGCTTTACGCTCTTCATCAATCACGATACTACCGTTGAACTGT
CCATGAACAGAGTCACGACGTAGCAAGCTAGCACGTTTTTCTAGATCGCCTTTCTTTCCG
CCACGCACAACAATTGCACGCAGACGAAGCGGGTAACCCGGACCACTCTTTTCAATCAGC
AGGCGAGTCAATAGGCGACCGATACGACCGAAGCCATAAAGAACCACGTCACGAGCTGCT
AGAGAAGAGTCGGCATCACGAGCACCTTGAAGTGCTGTGTGTAAAAAGTCGCTAAGTGCG
GCAGTATCTTCGTGATCTTTCCAGTACATACCAGCAAGCTGACCAACATCAACACGACAA
GACGAGATGCTCATTTCGCACAGCGCTTGGATGATTGGCATGGTTTGTTCAAGAGAAAGA
GGGCTTCCGGTGTAACGTCTTGCAATACGGTGAGTTTTGAGAATGTCGATGGTTGTTGCG
TTGATAAGTGTTTTACCAAACAGAACCACTTCGATTCCTTTTTGACGATATAACTTACCA
ATAAGAGGGGAAATAGATTCAGCAATCGTTTGGCTAGTTTGCCAGTCTTGGAGATATTTC
TCTGGACTCATTGTTGTTTTGGACCTTTCACGTTTTGGGGGCTGACCTTACTTTCTGCTG
TTACCTCAACGGTAGAGCGTGAAGTGAGGGTGTTTTGTAATTGGGTTGTAATAATTATGT
GTGCGGATTGTACGGGTGGAGGTCTTATTCTGCTAGGAAAAATAAATCCAGTTAAAAGTG
TGGGGTATGATTCATTTTTTGGCTTATTAATGTGACTAAAGCGGTGTTTTATAGGGATTG
ACTTTTCCTATCTATAAAACTTATTTCGCGACAATAAAGGTTCATCTCAAAGTGAGTATA
TGTAACAAGGTGAACTTCCTTCTAAATAATGTGATATGGATAATCTTTAACACTTAAATG
GTAAACGTTTTTCGCTATTTTAGGCGGCATCTTCAAGTTCGCCCATGGTATGAGTTGGTT
TAACTAAATTTGTTTAAAAATGATGCAGCAAAATTTTGTAAGCAATCACACTTTTCCTTC
TTATGACCTCAATGTATAGAAGGGTAATGAGTGTTGTTTTTAGCAGTTTGGGCAGTTCAG
ACCGATTAAGTTGCCGATAAAACACTTCATACAAGTTCATATTCAATCTATGAAAGTGGT
CTAGTATTAATTCGAGAGCCTTTTCCTAACACGGGCAAACGGATGATAAAACTTTCTATA
AAATTACGTTTAGCTCTACTCGCACTGTTACCCGCGGTGGTTATTTCTGTGTTTGCCGTT
CACCAATTTGTCGTTAACTCTCAAAGAGTCGACCAACTCAATCAAACGGTCAGTAATATT
CAAGGCTTGAAACTGATTTCCGAAGCGTCTCATTTTGTCTATGACATGGAGAAGGAGCGT
CATCGATATGGAGAAGAGCAGCCTTTACCAATTGAAGTGAAAGTACAACGTGATAGAGCG
CTTTCTATCTACGAGAAGTTTATACAGAACAGTTATACTGCCGAGTATTCTGATGACCTT
AAGCGAGCGATGTTAGATTTGATCTCTGGTGACTTGAGAGACAGTGTGGATGCCGGAGAT
TGGTCGTTTCGCCTGTTGCAAGAAATGTCTCAATCACTGGTTCAACATAATCACTTGTTT
GATAGTGATGAAGCGCATTGGATGCAAGATTTCATCGCTTATCTTGCTCAACTTTCTTAC
TGGACGCAAAAAGAAGCTTGGTTGACGTATCGGTTGGTGCTACAGCCTGATAGCCAACCG
AATCAAAACATGTTCTTTCAAGCCATTGAGCGCCAACAGCAAAGTCTGGAAGGATTCTTA
AAGTTAGGTGCATCAAATGAGCAGGTAGAAAAGCTCCTTAGTTTGTATACGTCTCCTCGT
TATTTGTCGAGTATCGAAGCCCGAGGACGTTTATTGGCAGGAGAGATGTCCCAATCTGAC
TATGTGACTTATTTACGAGATCTTGACCACCGTGTTCAACGTTTGCAAGTCATGACCGCA
GGTTTCACGCAACAGGTTGAAAGCGCATTATTGGTCCAAGTCAGTTCGCAAAAGCAGAGC
ATTACGCTCATGACCTCGGGTGTGATGGTCATCATCATCCTGTTATGTTGGTTAGGCTTT
GGTACTTGGTATCGTGTGCATAGTAAATTGGACTCGATTATTCATTCGCTTAACACCTTA
ATCCATGAACATGTAAAAGGGGAGAAGGTGGTGGTTGATGGCAATGATGAGTTCACGATC
TTTGCACAACAAGTTAATCGAATGATGGAGGAGCAAAACCGACAAACAGAAGAGATTTTG
CAAACCAAAGAATCTGCTATTTCGGCAAACCGTGCAAAGTCGGTCTTTCTTGCAAGCATG
TCTCATGAAATTCGAACCCCTTTGAACGGGATTATCGGGATGACAGAGATCCTGTCACAA
AGCGAACTTTCAGATCATCAAAAAGAAGTTTTAACCGATATTGATACCTCGTCGCATACC
TTGCTCACGTTACTTAATGACATCCTTGATCTATCTAAGATTGAATCAGGTCATTTACAG
CTTTCTCTTATCGAAACAGATATTCGTGAAGTCGTGTACCAATCGATGATTTTGTTCCAG
TCCAAAGCCACGTCCAAGCAATTAGAACTGAATATCAATTTAGATGAGCGTATTCCCGCG
CGCATCAAGGTTGATGATCATCGAATCAAGCAAATCGTCATGAACTTGGTATCGAACGCG
GTGAAGTTCACAGAGAAGGGCTGCATCAATGTGGATGTTGACTACCAAGAATCCACCACA
CAAAAGAGCGTATTTTTGACTTTTCGAGTATCCGACACCGGTGTAGGTATAGAAAAGGAC
AAGCTTGATTCCATCTTCGAGCCTTTTACTCAAGAAGACGAAGGTATATCACGCCAGTTT
GGAGGGACAGGACTAGGCTTGGCCATTTGTCGTCAACTGGTGGCAATGATGGGCGGCAAG
TTAGCCGCGACGTCTTCAAAAGGAGTGGGGACCAGTTTTGAGTTCTCAATTGAAGTGGAA
GTGTTGCCGACCGTAGGTTGGCGCTCAGAAACCATTCGTAACGGTATTCTCATTGGAGAT
AACTACGCGTATGCCGATCAAATTATGAAAGAGTGTCGTTTAGCTGGTATTCAGCTTTCA
GAGGTAAGCAGCATTAAGGATTTACCTACTTCTACAAAGGGGCTGGAAGTGATCTTTTAT
TGTCATGATGGCAGAGTGGCGTTGGATTCTGTAATAGACGAGTTAGCACGTACGATTGAT
ATTAGCCGAATCATTGTTTGCCAACATCATTTGATCTCTACCTACACCAATTCTGAGCGT
ATTCATTCTGTGCTGACTTTACCTTTTTTAGGTAACCGCTTTAGGCATGCCATTGATGAA
CTCGCGCACATTGAACAAAATACTCAAAGTTACCATGTCACACATTCGGCAGTGGTTCAT
AATATCAACCAGTCACGTACACATCGTCGCATTTTGATTGCTGAAGATAACTTGATGAAC
CAAAAGATAGCCAGCTTTTTCTTAGACAAGGCGGGATACGATTATCTGATTGCCAGCAAT
GGGCAAGAGGCATTAGAAGCCATCACTAAGGGGGAGAAGTTTGATGCAATTCTTATGGAT
TGCATGATGCCAGTTATGGATGGTTTGACCGCAACAAAAGAAATTCGCCGCTGGGAGAAA
GAAGTAGGAAGTGGGAAGATCACCATTATTGCTTTGACAGCGAGTGTGCTCGAAGAAGAT
ATTCAAAACTGCTTTGCTGCGGGAATGGATGCTTACTTACCGAAACCTTACAAGTCGAAT
CAACTGTTTGAGTTGTTTAATGAACTAAAGCTTGCTTAAATCGTGTCTGCGAGCCGAACT
CCTTACGGCTTCTAGAACGATAAAGAAAAGGAAGTAACATGTTCAAACTTGCTGTGATCG
GGACGAACTGGATCTCTCAACAATTTGTTGAAGCTGCGCTCCAGACCAAAGAATTTTGTC
TTCAAGCTGTGTATTCACGTGATGTTGAGAAAGCGTGCGAATTTGGCAAGCCTTATAATG
CGCAATCTTATTACGATAGCTTAGAAGCATTAGGGGCTGATAACGATATCGATGCCGTTT
ACATAGCGAGTCCAAATTCACTGCATGCTCCTCAGGCAATGCAAATGCTTAAAGCGGGTA
AGCACGTGATTTGCGAAAAGCCGATGGCTTCAAACTATCCTCTTGCTCAGGCGATGTTTA
AGACCGCTGAAGAAAATAACGTCGTGTTGTTCGAAGCTTTCATGTCACCATATACGCCGA
ATTTTCAAGTGCTAAAAGACAGCCTACCAGCGATCGCTCCTCTTCGTCATGCCACGATCA
GTTATTGTCAGTATTCTTCCCGATATCAGAAATATTTAAATGGTGAGAATCCAAATACAT
TCAATCCAGAATTTTCTAACGGTTCGATTATGGACATCGGTTACTACTGTGTTGGCTCCG
CGATTGAGTTGTTTGGTGAGCCTAACAGCATAGAAGCAAGTGCTCACATTTTGCCTTCTG
GCGTCGATGGTTGTGGCAGTGTGACGTTGGCGTATGACGGCTTTAACGTGAACCTATTAC
ATTCCAAGGTAAGCGATTCGCTAATCCCAAGTGAATTCCAAGGTGAACAGGGCAGTGTGT
TGGTAGATATGATTGCCACAGGACGTGGTGTTGAGCGCATTTTGCGAGGTGAGAGTAAAC
AAGTACTAACATTACCTCAAGAAGAGAACCACATGTTCTACGAAGCGCAAGCATTTGCTA
AGCAACTCAAAGTTGGCTCGATTGATCCTCAAATGAAGCAGCGCTCACTTATCGTTGCTA
AAGTGCTCACTGAGGTGAGAAGACAGACTGGTGTTGTGTTTCCCGCGGATAAAGTGGCGC
TAGGCTAACGTCTTTCTTTACAAACGCTGCCTAAAGGGTTCGGCTAGGTGTTCCCATCTG
AGTGAAACTTAACCGCAAAAGATCAACAGACCCTAGTGTATAAAAACCATAAAGCCCTCA
ATGCGAGGGCTTTCGTTTTTCTTGCTTATTTAAGCGGCAGCATGCGCTTCTGTGAGCTTA
CGAATCGTTTTTCTATAGGTTAAGTAAGCCGCGATACCAGCTAAGATATTACCCAAACAC
GCGCCAATAAGTAGCCCTTGAATCCCACCCAATTGCGCACCGACCCACAAACACGGAAGG
AAGAACAAAAATAGGCGCAGTGCCGAAATGGTCAGTGCCGTGTAGGACTTACCAAGGGCG
TTACAGATCGAAACCATCAACATACATACACCAAGCGAGCCCAAACTGATAGGTACAATC
ATCAAGTGCATTTCAAGTACATGGGTGACTTGCGCGTCGCTGGTCATCAATAATGCCAGT
GGGTCTGCAGCGATAAACGTAATCACAGCAATCAGCAATTGGAAACCAAGTATGAACTTA
ACCGCAATCGAGATGAGAGACTGAATGTCGGTGTAGTTTTTCGCTCCTAGTAGACGACCA
ACCATCGGCGGCATTGACATCGTCAGTGCAAGTACAGAAACAATAGCAAAAAACTCATAA
CGAGAGCCTAACGCCCATGATGCTACCGCTGCGGTACCAAAGCCTGCCAATAGCTTCGTC
GCCAGCATAGAAGAGAGTGGTGGTAATAATTGGCTGATCATTGCCGGTCCCATAATGTGA
CCGATGGAGCGAACGCTTTTCACAACATCCAGCTCTTGCCATTGGAACGTCGCCCAGTGA
TTTTTTTGTACGCGAGGCGCCACAACCAAAATGCCAAACCCGAACGCGATTATCGTAGCG
ATAGCGGCACCGTTGATGCCTAAATCAAAGGTGAAAATGAATAGTGGATCGAGCACTAAG
TTCACTACACTGGTGACCATCATCATAGTGCCTGGCAGCATGGTATTACCATTAGAACGA
CAAATACTGTAATAGAAGTACAGCACAGCACCCGTCCATGAGCTTAGCAACCACCATGGC
CAGTAGCTGTCGATAATTGGCATGACGGTTTCTGGTGCGCTTAATAAAGAGAGAATAGGG
TAACGCAATAACCAAATGATCAAACCAAGTACAGCTACGCCGACAGAGCCAATCATGAGG
ACTAACCCACCTAATTGTTTTGCGTAGTGGGTGTCGTTTGCTCCTAGTGCTTTCGATATC
ACTGCGGTAGTGGCAATACCCAAACCAACTTGAATGCCAATAACCACCATTTGTAATGGT
AAAGTGAAGCCTTGTGCCGCAAGTGGTAAAACGCCCAGTTGCCCAATGAAGGCACTGTCG
ACAAGTTGGAAGCTCATCAATGACAATACGCCAAACAGCATTGGCCAGGTCATAGTGAAA
AGTTGTTTTGCTAACGTTGGTTGCACGCTAGAAGAAGTAGAAGACATAGAGAAATTGGGT
GTTTTGGGAACAAGAATTGGTGTTATTGTACACACTGGTTTTGTAAGTTACAAAAAGAAA
CCCCGAGCAAGTTATCCCTGCTCGGGGTTAAATTCTACAACTATTTGGGCTTATTTTTTG
CCGCTAGTTTGTTTGTCTTCTTCAGTCAGTTCGCGAATACGACGGCTGATGTCACGACGT
GCTTTAGAAATTTCTGCACTCTTGATGATGTGATCGTCAACGCGGTCTTCGTAGTCTGCT
TTCATGTTCTTGATGATTGCAACGATTTCGTCGTGAGACATTTCTGGTTTGATGTAGTCT
AGAAGGTTTTCTAGTAGGTCTACACGTTTACGGTTGTCACGAACTTTTTTCTCGTTATCA
AGCAGCTCACGTTTTAGTTTGTTTTTACGACGAGCTTGGTTCACGATTTCAAATACGCTA
CTCATGGTTCCCTTTCCTAATTTGTGAATATCTGATTCGATTAAAGCACAACATCTCGTG
GCATAACAGTCTTTAGATCAAACGTCATGCTGGGTTGGACATTTATCCATCAATTCTGAT
GTGGCATTAACAATCGAGTGCTAAAAGCGTGAATGTTGCTCACTTGAGTGAAGGGACTCG
TTGTCATGGTGGAGCCTTCGCTATATCATCAACTTCATTCAATACAAAAATATGAAGCTC
GAAATGAACTCTGGGACTATTGCGGAGCAAGTCGAAAGCCAAGAGGTCGATAACCAAGAC
GATTCTTTGGCTACCAAACTCAAAGCAGCGTATGTGGCTGCTAGAACGCAACTCGAAATC
ACTGAAGTCGAACTCAATCGTTCGAAGATAATGATGATTGACGAGAATGGAAAAATGACC
AAAGTGTCGATTCTATCAGAGCATTAAGACCTAACCCGATTCGCAAAGGGTGTCAGGTCC
ATGCGCTATGCTTTAGCCTGATACCCAAATTCAAATGCAACAATAATAAGGAAATGCATT
ATGAAAGTTGAGCTAACGGCAATTGAAGCACGAGTAATTGGCTGCTTAATCGAAAAAGAA
GTCACCACCCCCGACCAATACCCCCTAAGCCTTAACGCGCTGACGAACGCATGTAATCAA
AAAAGCAACCGCGAACCTGTCATGTCATTGTCTGAAGCAGACGTACTAGACGCGGTTGAT
GCACTCATCGAGCGTCGTCTTGTCAGTGATGAAAGTGGTTTCAATAGCCGTGTCAGCAAA
TACCAACACCGATTCTGTAATACCGAGTTTGGCGACCTACAACTTACCGAGCAAGAGAAA
GGCATCGTATGTTGCATGCTGCTTCGTGGTGCTCAAACCCCTGGCGAAATTCGCACGCGC
ACTAATCGTCTAGCAACATTTAATGATGTAAAGGAAGTTGAAAACGTTCTTGAGCACCTT
GCAAGCGAAGAGAAAGGACCTCTTGTGGTTAAACTGCCTCGCGAGGCGGGCAAGCGTGAA
TCACGTTACATGCATCTATTTTGTGGTGAGGTAGACATCAGTGAGTTGGCTGTGGCAAGT
GCGGCGCCATCATCAGCCGGTTCTGAGCGCATTAGCCAGTTAGAACAAGAAGTGGCAGAA
CTTCGTGCAGAGCTGACCGCATTAAAAGAACAGGTTGAATCTCTGCTTTCATGAGTGAGA
CTGCCGAGCAAAATTGGAGCGTCTATCTAATCCGTAATAACCGCAATGCGCTGTATTGTG
GTGTAACGAATGATGTGGACCGACGCTTCAAACAGCATCAGAGCGGGAAAGGTGCAAAAG
CACTGAAAGGGAAGGGACCATTAACCTTGGAATGGTTCTCTTCTTTTGAAAGCAAAAGCG
TCGCGATGAAAGCGGAATACTTTATCAAGCAACTGACTAAAGCTAAGAAAGAGCTATTAG
TCAGCGAAGATGCTGAAATTTGCATCGATGAAAAACATGCTCTTGCATTTCAAGCACGAG
TGAAGTGTTCCAATTAATCAATGATTTTCGCAAGTGACATTTTCGACCAATATTGAGCTG
TATAACTTCTAATCAACTAAAAAGTACAAATATGTGCTGCTAGTTCAATGTTGGGCAATT
TGAATTAACACTATGCGTATTAGAGAGCAAACCGCCTTCAAATGGTGGTTTATTTTTGTC
TATTATGGGTATCATTTCAGGCGACAGTAACACATAATACATTGATGCCCTGCTAGGCTT
AATATCAAAAAATTTATATAGAAGCAGGCAATTTATGGATATCAGAATTATAGGGTAAAG
GATGACTCGGCTAGGTAATAAAATAGAGCAGTTCCATGCTCCATAAAAAACTAAAAGAGC
AACAGATGAAAAAAGCGTTACTATTTTCCCTGATTTCTATGGTCGGTTTCTCTCCTGTTT
CACATGCAACGCAAGTGCTCAATGGCTACTGGGGTTATCAAGAGTTCTTGGATGAATTCC
CGCAGCAGCGAAAACTCACTAATGCTTTAGCAGAAGCCGTTCGTGAACGTCCTGTACCAT
TCTCTAAAAACAAAAAGCGTCCGCTTAAAATATCCGTGGTTTATCCGGGGCAGCAAGTAT
CTGATTACTGGGTAAGAAACATTGCGGCATTTGAAAAGCGCTTGGACAAGCTAAATATCA
ACTATCAGATCAACCAAGTTTTCACACGCCCTAATGCGGATATTAAGCAGCAAAGCTTGT
CGTTAATGGAAGCGCTGAAGAGCAAATCCGATTATTTGATTTTTACGTTAGATACAACCA
GACACCGCAAATTTGTTGAACACGTTCTTGATTCAACAAACACCAAATTGATCTTACAAA
ATATCACGACACCAGTGCGTGAATGGGATAAACATCAACCGTTTTTATATGTCGGATTTG
ATCACGCGGAAGGCAGCCGTGAATTAGCGACAGAATTCGGAAAGTACTTTCCAAAGCACA
CCTATTACAGTGTGCTCTATTTCTCGGAAGGGTACATTAGTGATGTGAGAGGTGACACGT
TTATTCATCAGGTTAACCGTGATAATAACTTTGAACTACAATCAGCGTACTACACTAAAG
CAACAAAGCAGTCGGGATATGATGCTGCAAAAGCAAGTTTAGAAAAGCACCCAGATGTTG
ATTTTATTTATGCGTGCTCGACTGATGTTGCGTTAGGCGCTGTTGAGGCGTTAGCAGATT
TAGGGCGAAGTGATGTTATGATCAACGGTTGGGGCGGTGGTTCAGCAGAGCTTGACGCTA
TTCAGAAAGGCGACTTAGATATCACTGTTATGCGTATGAATGATGATACTGGTATCGCCA
TGGCAGAAGCCATTAAGTGGGATTTGGAAGGAAAACCTGTCCCAACCGTATATTCCGGTG
ATTTTGAAATTGTTACCAAAGCTGATTCACCGGAAAGAATCGAAACGCTGAAGAAGCGTG
CATTTAGATATTCAGATAATTGATGACAATAACTCGATCAAACATAAAGAAGCGTCGCTC
ACTGGCGACGCTCATAACAAAGATCATCATTCTTGTTCTTGCTCCGATCATTCTAGGGAT
TTTCATTCAGAGCTATTACTTCTCTAAACAGATAATTTGGCAAGAAGTCGACAGAACGAA
GCAACAAACCTCTGCATTGATCCACAATATATTTGATAGTCACTTTGCGGCGATTCAAAT
ACATCATGACAGCAACTCAAAAAGTGAAGTGATTCGTGACTTTTACACCAATCGCGACAC
TGATGCACTTAACTTTTTCTTTCTCAGTATCGATCAAAGTGACCCATCGCACACGCCAGA
GTTTCGCTTTCTGACCGATCATAAGGGCATCATTTGGGATGATGGTAATGCACATTTCTA
TGGTGTGAATGATCTTATCCTCGACAGTTTGGCGAACCGCGTCACCTTTAGTAATAACTG
GTATTACATTAATGTGATGACCTCTATTGGTTCTAGACATATGCTGACGCGTCGCGTGCC
AGTGTTGGATCCTGCGACAGGTGAAGTGCTTGGCTTCTCTTTTAATGTTGTAGTGCTTGA
TAACAACTTCGCTTTGATGGAGAAGCTAAAAAGCGAAAGTAATGTCGACAATGTGGTCCT
TGTGGCGAATAACGTCCCTTTAGCTAACTCCTTAATTGGTGACGAGCCATACAATGTTGC
GGATATTTTGCAGCGCAAAGGTTCAGAAAGAAGGCTCGACAAACTTTTAGTGATTCAAAC
TCCAATAGAAGTGAATGCCGTGACGACAGAGTTATGCTTGCTTACTGTGCAGGATAACCA
AAGCGTTGTTACGTTACAGATCCAACATATCCTAGCAATGTTGGCTTCTATCATCGGTAT
GATCATGATTGCGTTGCTCACTAAAGAATGGATCGAGAGTAAGGTAGCGGCGCAGTTGGA
GTCTCTGATGTCCTACACTCGTTCCGCGCGTGAGGAAAAGGGCTTTGAGCGCTTTGATGG
TTCGGATATCGAAGAGTTCGATCATATCGGCTCTACTCTTGAAAGTACTTTTGAGGAACT
AGAGGCGCAGAAGAAGTCATTCCGAGACCTGTTTAACTTCGCGTTATCACCGATTATGGT
GTGGTCTGAGGAAAGTGTTCTTATCCAAATGAACCCTGCAGCACGCAAAGAGCTCGTTAT
CGAAGATGACAATGAAACCATGCATCCTGTCTTCCAAGGCTTCAAAGATAAATTGACACC
TCACCTAAAGATGGCAGCGCAAGGTGCGACGTTAACAGGCGTCAACGTTCCAATTGGGAA
TAAGATTTACCGTTGGAACCTATCACCAATTCGTGTCGACGGTGATATCAGTGGCATCAT
TGTGCAAGGGCAAGACATTACAACTCTGATTGAAGCGGAAAAGCAAAGTAATATCGCACG
TAGAGAAGCAGAGAAGTCTGCACAAGCTAGAGCTGATTTCCTTGCGAAGATGAGTCATGA
GATCCGTACTCCAATTAACGGCATCTTAGGTGTTGCGCAATTGCTTAAAGACACGGTAGA
AACTCAAGAGCAGAAGAACCAAATTGATGTTCTGTGCCACAGTGGTGAGCACTTACTTGC
CGTACTGAATGATATTTTGGATTTCTCCAAGATAGAGCAAGGTAAGTTTAATATTCAGAA
GCACCCGTTCTCATTCTCCGATACGATTCGCACATTGGAAAATATCTATCGTCCAATCTG
TACAAATAAAGGGGTTGAGCTGGTTATCGAAAACAAACTGGATCCGAATGTCGAAATCTT
TACGGATCAAGTTCGACTCAACCAAATTCTGTTTAACCTTGTTAGTAACTCCGCCAAGTT
TACTCCGTCGGGTTCTATCCGGATCCATGCCGAGCTTGAGCAATTTTATGGTGCAGAGAA
CAGTGTATTGGTTGTTGAAATTACTGATACGGGGATCGGGATTGAGTCGGACAAGTTAGA
CCAAATGTTCGAACCGTTTGTACAAGAAGAAGCAACAACAACACGAGAATACGGTGGTAG
TGGTTTAGGCTTAACCATCGTTAAGAATCTTGTCGATATGTTGGAAGGCGATGTTCAGGT
TCGTAGTAGTAAAGGGATGGGCACAACTTTCGTTGTGACATTGCCGGTAAAAGACCGTGA
GCGTGTATTCCGACCGTTAGAAGTCAGTCAACGCGTTAAGCCTGAAGCTTTGTTTGATGA
GAGTTTGAAAGTGTTGCTGGTGGAGGACAATCACACCAATGCCTTTATTCTTCAGGCGTT
CTGCAAGAAGTACAAAATGCAGGTTGATTGGGCAAAAGATGGATTAGAGGCGATGGAGTT
TCTCGCGGACAATACTTATGACCTTATCTTGATGGACAATCAATTACCGCATCTTGGTGG
TATTGAAACAACTCATGAGATCCGTCAGAACTTGCGACTTGGTACGCCTATTTATGCCTG
TACGGCTGATACAGCTAAAGAAACTAGCGATGCATTTATGGCGGCAGGGGCGAATTATGT
CTTGCTCAAGCCAATCAAAGAAAACGCATTACATGAAGCGTTTGTCGATTTTAAGCAGAG
ATTTTTGCTAGAACGGACGTAATGCAGAAATAGCAAAGGGAGCATGATGCTCCCTTTTTA
GTTCTTTACGGTTGAGAACCTTATGCAGCCTAAATCGTGCTGGCTGAAAAAGAATGCTCT
AGTAACTCATTCTTCAATTCTTCGGACATATCAAGCGGTACCTCAAATTTCACGCCTATA
ATCCAACCTTTTGGTAGCTTCTTAATATTGGCAACTGAGCAGTGGTTTTCTTCGTCGATA
TAGCCACTTAAAGGGGATTCAATCGTAATTCGTTCACCGATTTCAAACTCGGGTTCAACC
AACGTCGAAATTCCACAGCCAGAAAGAGAGAAGTCGACCAAACTGCCATCATATTTATTG
CCAGTGTGGTCTATTGCACAGTCTAATTGCAATTTATAACGCTCATGCTCACGCACAGGC
TTCGTCGCGAAGGTGGCAGGAATCCGTACAAACAATAACGGAGACGGTCGGACCAAGTTC
ATCAGCACACTGCTCTTAAAAGCAATCACATGCCCCAGATCTGTATCTGACACACCACGG
ATAACAACGTCCACATTGGTGAGTTTTCTTAGCGCTTGCTCTTCTAATAACCGAGCGGGT
ATGTCGAGAATGATATAAGCGTTTTCTTTAAGCCCTAAATAAGTAGCAGCGTAAATGTAC
TTTTCTTCCTGACCGAACTCGAAATTTACCGAGATTCGCATCCCTGTTTTTAGGAATTTA
TGCAGTTCATCTTTTGTATGAGTTGAAGGCATAACATCTGACGTTTAATTTATTATCGCA
ACAGGTTATCAAAACGCTATTTTGGCTTTCAATAGGTGCCTGTAAAAAGTTATGCAATTT
TATTGTTATCTGTGAACAGGTGGCTGATATTTCTGACTAGGGTCTTGTTTCATCAGGATA
TTACTCGCCACGATACTACCGCAAGTCACCAATATTAAAGCACACCATGTAAGGGTATCA
GGCTGCTCATTAAACACTGGCATTGCGAGTAAGGTTGCCAATACTGGTGTGAGAGATCCG
AATGCGGCGCTGGCTTCCGCTCCAATGGTTCTGATTGCGTAAAGAAAAGTGAAAGATGCT
AATAGACCTGCTCCGATACCTTGTAATAAGAGATGACCAACAAGCTCTTTCCATGGCCAA
TCAGTGATAGGTGTGATGGCTAAATAACTATCCAACCAACCGAAACCTACAGCGACAATC
AGCAATGCAAACGAAATGACTGAAACAAACCCAGCGCAAACATAAGCACTTAAATTTGCA
ACGCGAGCACTGATGGTAAATACCGCCCACATTAAGCTGCCGACTAGAAACAGTAAGTGC
CCTTTTAATTGTGCCCAGTTGTATTCTTCACCGAGATTGGACAGCAGGAACACCATAATC
CCAAGTAAGACAGCAGACAAACCGACCATACGATGTTGGCTAAGAGGTTGCTGGTAACAA
ATGACCGCAATCGCAGAGACAAACAGAGGCAAAGTGCCAGGTATCAGAGCACTGCCATGG
GCGACTGGGGCAAAGTGCATAGCGGTACCAGCAACGAGCAAGTAAGGGAGTCCGCTTCCT
ATGACGATACCGATAAGATATTTGTTCGGTACTGCGCGTACTTTATCTATGGATTTGAGG
ACGAAAGGAAGTAACACCAACGCCGGAATGAAAAAGCGAGTTAAGGCAATATCGGCAGGT
TGAAGGGCTGAAATTGCGCCTCCACGTAGCGATAGAAAGAAACCAGACCAAAGAAAGAGC
GTTGTGATGATTGCGGCGTATCCTAATGCCATGGGAGGTTCCGTTTATTTGTAAATAATG
TGTTAATTATCGAATGAAAGTGACGCTCAATGGTGGCAAAATATGACTTAATACAGTTAG
AACTTAGTGAATTTCGGCATGGAATTAAAAAATCATGGCGAAATCTGGCAAGGAAGGCAA
GATGGATAAAATTGACCGACAGTTATTGGATTTGATCCAGCAAGACGCCACAATGACAAC
AAGCGAACTGGCAGATAGAGTGGGGCTTTCCGCTTCCCCTTGTGCGCGAAGAATTAAACG
CTTGGAACAAGAAGGCGTGATCAGTGGTTACCGCGCAATGGTTTCTCGCGAACAAGCGGG
AATTGCAATGACGGTATTCGTTGAAGTAAGCCTTAATAATCACCAAGCCAGTTCAATAGA
TGAATTTGAGCAAGCGGTAAGCGAAATGGAAGAAGTGATCTCCTGCCATGTTGTTTCTGG
GGCGTACGATTATCTATTAGAAGTGGTGAGTAGAGATCTCACTGGCTATGAAGCTTTTAC
GCGAAAACTCCAGATCCTTGAAAACGTCAAAGATATTCATACGCACTTAGCGATTCGCCA
AGTGAAAGGAAATGGTAACTTACCGATTTATACCTAAGTAACCTCGAGATGCTAGGTTCT
TCGAGAACGATTTGTCTTGTAGACGCGGCGTTGTTTTCCTTGACCTCGAATCAATGACAA
TGCTCAGAATTCTGTATCTTGAAGTTACTGGGTATACTCATAAATACGGTTATTTACAAA
CCCAACAAACAAAGCAATCATGAAGTGGCTCGACAGATTACGCATCGCACATTATCACCG
AAAAAGACACAAACAATTTGGCGAAGACAGAGCCAGGACGCTGGGGTGGCAAGACACTTT
CAGCCAAGTCACACGCTTTGAAGCCTTATGTCGGGATTTAGACCTTAATGACAAAAGTAT
TCTTGATATTGGTTGTGGGTATGGAGATTTGTTGGCGTATATAGAACAAAAAGGCAATCG
CCCCTGTCATTATATCGGCATTGATCAACAAAAGCGGTTTATCGCGGAATCTCGCAAGCG
TCATTTCATTACTGATACGCAGTTTATCCGGGGCGATTTCTCTAACTTGATTTTGCCGAA
AGCGCACTATGTATTTGCATCTGGCTCGCTCAATTACCAATCTGCCAACCCAAATCATAC
AATCGAGATGATTGAGAAAATGTATCAGACTGCGAGTATTGCTTGTGTGTTTAATCTGTT
GGATGAGGCTAAGTTACCCAGCATGCGGATGTTAGAGTCTCACAACAAAGATGGTGTACT
GCGTTATTGCAAGCTGTTGAGTGAGAGAAGTTACTTAATTGAAGGTTATTCCGATCATGA
TTTTACTATCGTGATGCCAAAATAACCGACAATAAAAAACGGAGACAGTTTCCTGTCTCC
GTTCGAATAGTCTTTTAAGCCTTATTGGTATTTGTATTTTGAGATCTCACAGTTACCTGT
GTGTCTATCAACCCTAAAAGAGAAAGCAGCTGAATGGTATTCCCTCCCATCACTCCAAAT
TGTTTCTCCGAAGATTTTACATAGGTCCAAATCACTGATTGAACCGAACTCTTTAACATG
CCTAACTACTGACAAAAACTTGGCTTTGGTAGCATTAGGACAATCCCTGTTACTTAATCG
ATTGATAACCATTGGTTTAGCATCATCTCCAGCCAAATGTGACTTTATATTAAATTTTGT
TAATGGGTAAATTACCCAAAATCTGCTCGTAAGTAAAGCGTTATTGTGACGTACCTCTCT
ATAAATCGACCTGTTTGCCTATTAATTACTCAATTTCAATAAAGGGAACAATCCCAATAT
GAACAGACTTAGTCAGATTCATTTTGCACGTATTTTAATGCGTTGGCTTCTTTATCGTAC
AGCTGCGCTAAACCAAGATATTGTGTTGCCAGTTGCGTATAATCTTTAGCGAGTTGGGAA
GCGTTTGTTTGATACCATTCGGCGCTAATTTGGTTGGCTGTGGCATCAGAAATTTCACAT
TTACTTGCGAGTTTTTGCCATCCGTTTGCCATCCAATTTGACTCAATGCTGAGTTTCTCT
AACTCTCGCGCTTTACTGGTGAGTTCTTCGCGATATTGAATCGACGCCTTAAGCTGACTT
TGAAAAGCTCGTTGGTTAGTTTGTGCCTGCCACAACAAGGTTAGTTCACGTAGGGAGAAG
GTCTGAGAGAGCAGTTGTCTTTGTTTGTGTTCAGTGAGAAGCGTATTGAATGTCTCAACG
TATCTATTGTAATTGGACTCTAAACGGTTGAATTGGGTAAGATTGTCATTCCATGATGCG
TGGTCACACTGAATGCTTGCGTAAGCAGGAAGTGGTAGCAGTAGCAATATCCATTTGAAC
TTATTCATCATTGTTTTCACACTAATTAGCTTTCTCGTTGATTAGTTTTTGCGTCCGTTA
TGCACTCTCTATCAGTATAGTTAGTGTGACGGTGCTTACTGCGTAAGGAATGAAAAAGGA
ACGGAATATGAAGAAAGCCTTGATCTTAATAGTTGTCTTGCTCTTGTTAGGGGGAGCAGG
CGCAGGGTATTACTTCTTCTTTATGCAGCAAGACGACCCTGTCGCTGAACAGGAAAAAGA
GCCAGAGAAACCAGCCGAACCTGCAGAAAAGCCCAAACCGATTATGGATCTTGAGGCGCC
CGCACCTGAGGTCACCGAGTACTATGTGATTGAGCGCCGGATCGATGTTTACAATAAGCC
AGATCATCAGGCGTTGATTATTGGTGCGCTGTATAAAGGTGAGAAGGTATCGGTTTTGGA
GAAATCTAATGGCTGGTTCCGCTTGACGGATTACATTGTGTATGAAGAGGGTGGGGAAGA
GACCGCTGAGTGGGTAGACTCAAAAGGATTATCAGACTCAGAACCTGTCATCAAAGAGCA
AGAGCGCTTGGAGATCCTTGATGGGTATTTGCAAAAATCAGACGATTTAAAAACGCATCT
CGATATGTTTCGTAACAAAACGCAGCAACTGCTCGATGATGAGACTTGCGACCCAAGTGA
TTTTGAAGAATTAGGTGGGTGGGTGCGTTCTGTCACTTACAAAACCCGCAATGTTTACTT
CATTTACTGCGGTGGCTTGGAACAAGAAAACAAAATCTATTTGGATGTCGATAAAGGTGA
AATATTTTATCGATGAATACCGCTTAAGGCTTGCTGGCAACTGCGTTCCACGGTTGGAAA
CAGAGATTTATAACTTTTTAGTTGTTAAGTATAAGCAATAGGAATACTATCACCGAGCTG
AGTTGAAGAACTCGGCTTGTTTTGTTTTAAGTGAGCTACCATGCCTTGGATTTACGTTAG
AAAACTGTTTTTGCTGCTTCTTGCAATGGCTTTGTCGCCAATGCAGGCGTCGGCTGCACA
AGCAGAACAGAAATCCTACTTACCTCACTTTTCTAAGTTGCAGCCATTTACGGCGAGCAA
CTCTGCATCGAACTCTCCAGTTGATTTCTCAGAACTCTCTGAGGAAAGCACCCAATCTCC
AGTATCTGAAGGTCATGCTTTCCAAGATTCGTTTGCCATCTTTAATTCTCAACGTTGGAC
AACGCACCTTCGTGAGAACATTGACGATGAACACATTGATTTCATCGGCGATTTAAATGC
CCCGTTTTATGCTGATGCTGGCTATGCCTATAGCCTTATGGATATCAGCTGGCGTCAAAG
CCAATCGACATTTAATCACTTTGTTAGCGACCACCGCCTTTCTGGTTGGAAAGAAACCAA
TGCGATGTACGTCGCCCTCAATAGTCAGTTTTCTGCTTAAACACCATCACTCTGCACATT
TTGTGCATTTCTAACACGGCAATTCTTCAACAGAGCAACTGAAGCTCTGGTCATTCCATA
CCTGTATGTTGTTCAGGTGAGCGTTTTGTCGTGTCTTGAATCTAACTAAATAAAACTTCA
CTGAGCAGTGAAGGGATGATGTTTACATGAAGAAAACACCAAAACCACAAAAGAACAGAA
AAGTGCTGAATCACTATTCAGCATGGAAATACGTCGTTTTAATTACGACGGTTATTATCT
TAACCCTTAGCGCCATCCCAACTTGGTTTGGTGAGCAGCCTTCTATTCAGGTGACGTTTG
CTGACCAAAACAACAGTGCGATGTCAGTGGTTCAGCTCGACCAGCTGTTAAAAACGCACC
ATATTCCAGCCTCTAAAATCATTGAAAAAGACGGTAAGACTACCATCGTTTTTGATGGTG
AAGATGCGCAAAGTAAGGCTCGTGTATTGCTTAACGATCAGTTAGGTAAAGATGACAGCA
TCACGTTCTCATACGTGTCTGTTGCCCCAGAATGGTTAAACGAGATGGGTTTCAGCCCAA
TCAAGCTTGGTCTTGATCTTCGTGGCGGCGTTCAATTCCTATTGAATGTAGATGTAAATA
AAGCGTTTGAAGAACAGCGCGACGCATTGGTTGATGAGATCAAAGCGAGCCTGCGTGAGC
AACGTGTACGTGGCGTTCAAGTTCGTGCTGAAGCGCATAACCACATCGCGGTAAATAGTG
AAAACGAAGCGGGGTTAAAAGCGGCGAGCCAATTCATTCGTCAAAACTACCCTGGTTGGA
CAATGACAAGCTCAGATCGTGGCTTTGAACTTCAACCAAGCGAACAAAACATCCAAGAAT
TCCAAACAACGACACTGCAACAAAACTTGAAGATCATGCGTGGTCGTATCGAAGAGCTTG
GTATTACTGAAGCGTTGGTACAACGCCAAGGTAAAGAGAGCATTCGTATCGAGCTACCAG
GTGTTCAAGACCCTGCACAAGCGAAAAACGTCATTGGCGCAACAGCAAGTCTTGCGTTCT
ACGAAGTGAAAGACGCAGGTCAAGCACGTAGCAGCCAAGACCTTGTCCTGAAAGACAACG
ATGGTCGTACAGTGATTCTTGCTAAGCGTCCAGTACTAACGGGTGAACATATTGTAAATG
CGCGCGCGGGCGTTGATAAAATGGGCATGTCAGAAGTAAACATCTCTCTAGACCACGCTG
GTGGTAAGAAGATGAGTGACTTCTCTGCAACGCATATCGGCAAGCCAATGGCGACAGTCT
ACCGTGAGTACAAAACTAACGAACGTGGTATGACAGAGCGTAGCGAGCGCGTTATTAGTG
TTGCAACTATCCAGTCTCAATTGGGTAGCCAATTCCGTATTACTGGTGCGGGTAGCATGG
ATGAAGCACAGCAACTTGCCTTGCTTCTACGTGCGGGTTCATTGACCGCTCCGGTAACGA
TTGTTGAAGAACGCACAATCGGTGCTTCTCTAGGTGCAGAAAACATCCAAAACGGTTTCG
CTGCTCTTGCTCTTGGTATGGGTCTAACACTGACATTTATGGCACTTTGGTACCGTCGTC
TTGGTTGGGTTGCGAACGTGGCTTTGTGTGCAAACATGCTTTGCTTACTTGGTCTAATCG
CACTACTTCCTGGTGCCGTGCTAACACTTCCTGGTATCGCAGGCTTGGTATTGACTGTCG
GTATGGCGGTGGATACCAACGTAATTATTTTCGAACGTATTAAGGACAAGATGCGTGAAG
GTCGTAGTTTTGCACAAGCTATCGACTTAGGCTTCGACAGCGCGTTCGCTACTATCCTTG
ATGCCAACATCACAACCATGATCACTGCCGTGATTCTATACGCGATTGGTAACGGTCCAA
TCCAAGGCTTTGCGCTGACGCTAGGTCTGGGTCTGATGACCAGTATGTTTACTGGCGTAT
TCGCTTCTCGTGCAATGATCAATTTAATTTGGGGCCGCGATGCCCGTCGTGATGTGAGGG
TTTAATCATGGTCGAAATGCTAAAACAAAATATCCGTAAGATTCGTTACTTCACGACAGC
TGTATCGGTTGTGTTGACGATTATTGCTCTGGTTGCTCTGGGTATGAAAGGGTTAAACCT
AGGTCTCGATTTCACTGGTGGTATGGTTACTGAAGTGAAAGTCGATAAACAATTGACTAA
CCATGATTTGCTTAATGCGCTGCAACCAAAGCTTGGTGAATCAACATCTGTAACGCGTTC
AGGCGAAGATGGTCGTTGGGTTATTCGTTACTCAGCACCGGCAGAAGGTCATACATTACC
TAATGTTGCAGATGTACTTAAGCCTATTTCACATCAAGTAGATGTAGTAAGTAACAGCAT
CGTGGGTGCTCAAGTGGGTCAGGACCTGTTCGACCAAGGTGGTTTAGCATTATTAGTATC
GGTACTGACGATTCTTGGTTACTTGTGTTTCCGCTTTGAATGGCGTCTGGCAAGTGGCTC
TCTATTCGCGTTGGCGCACGATGTTATCTTAGTATTGGGCTTCTTTGCGATTACACAAAT
GGAGTTCAACCTGACGGTGTTTGCAGCGATTTTGGCGATTCTTGGTTACTCGCTTAATGA
CTCGATCATCATCGCTGACCGTATTCGTGAACTGCTTGTTGCGAAGCAAAATTGGAAAAC
AGAACAGATCAACGATGAAGCGGTATTGGCGACATTCTCACGTACTATGGTGACATCAGG
TACTACTTTAATCACTGTTGGTGCGTTGTGGATTATGGGCGGTTCTGCATTGGCAGGTTT
CTCTACCGCAATGTTCATTGGCGTACTGTCTGGTACGTGGTCATCAATCTCGATTGGTAC
GGTGCTTCCTGAATGGTTGAAGTTAGAACCAAAACACTACCTACCAGTAGAGATCGACAC
TGCACCATAATACTTGGTGTTTAAGGTAAAAGTGCTTGCGCCACTCTTCTGAGTGGCGCT
TTTTTATCTGTGGAAAAGGGAAAAGGGAAAAGGGAAAAGAAATAGAATCGGACGCTACTT
CACGCGCATTAGTCGATGCTTGACTGAACCTAAATCAAATTCGATGATCTGAGATCGCTT
CATTGACTCGACTTTGGTGAGCATTGCTCCTTTATAGCCCTTCTTTTTCATCCATTGTAA
CGGTTCAGAAAAGCTGTCCTCATTGACCACGTAAGACTCACCTTTATGTTCGCCAGCATA
GACGTTCACTACCCACACTCGGGCTTGAAAATCCAACACCTCACCAAAGGATTGTTTGAG
CCTGCTTAAAATGTTCTTCATAACTTGTTTTTCGTCACTATGTTTCATCAATACTGCTTT
TTCTAACTCATTAAGAGCCAAATACCCACTCCCATCATCAAAGTGCCAGCGATTCGGTTC
ATTAAGCGTACATTTTTGGATTGACCTAGCAATCGCTTCAATCCTTTACCACCCGTTGCG
TAAAGAGACATACAAATGAACTCGAACATCAAAATAATAGAAACAAGCACGATGAGCTGA
GGAGCAAGAGCCGCAGTTTGATCAATAAAAGGCGGCAAAAGTGAAATCATGAACGCCCAG
CCTTTCGGGTTTGCAATTGCGGTGACAAAGCCTTGCAAAACCAAATCCCAGTTACCGCTA
GTAGGAACATCAATGCTATCAACATTAATGGCAAGTTTGCCTCGTGAGCGCCACATCTCA
ACCCCTAAATAAAGCAGATAACCGCCGCCAATCAATTTTAGTACGGTAAAGAGCCAAGGG
TAAGTGAGCATGATGGCTGCGATACCGAGCACCGCAGAGATTGAAACTAAAGCAACACCA
AACAGTTCGCCAATCATCATCCAAAGGGTGCGACGATATCCGATACTCATACCTAACGTT
AAGGCAAGCGTCATACACATCCCAGGTGTAATGGATACAAAGAAAAAGGTAGGGATGAAC
ATAGTTAACAAGGCGGTATTCATGAATATTGATGAGTGTGTAAGTAAATAAAGAAGTATC
AAAGATAGTGCAAACTGGCATTCAATGCCACATCTAAAAACAGTGGAGGTTGGAGGTTGG
AGGTATAGGGTTAACATTCAACTGTTTAATAAAATTTAAATAACAATTAAATGTGTGCGA
CATATTAGTGCGCTGTTGCACCAAATAAAATCATTTATAAATTAACATGAGATAACTTAG
TTGTAGAAATTAGTTGGTTTAATTACCAGTTATATTATTTTTTAATTGGTATTTATGTCA
TTTTGACCATGTTTTACTTAGATTAAATACTCAAAGTAGGATGTAAGATAATGATATATT
TCATAATTATTAGTTGAGCTTTGTTAACTATTGACTCGATAATTTAATTGCGATCTATTA
GTTTCTAAATGAAAGATGATCTTAAACCATTTGCAAATGCAACATAGATAGAAATTCGTA
TAACTTACTGAATGCAAAGTGATTTACAAAATTAATAATCAAATTGTCTTTAGTGTTTCT
TCTTTTAAAACAGTGGCTTATGTGTGTTTAACTTTTTTATAACATTTCATTCCGAATGAG
ATCTAAATCAATCTTATGCAAATGAATGAGTTTTTTATTTGAAATGTCATATTTCTAGGT
TAACTTAAAATAAAAGGCAGCAGAGGAATTGTTGCCAAAAGAATAAATTAACGCGTCAGT
TGGCGAAACATTTCGCCAGTGTCTTAATTCGCTTTTTTAATGCCGTTAAGAATGGAGTCT
TCAATGAAGAAAGTCGCTTTGATCACTGGATCAAAAGGCGGAATTGGTTCTGCTATTTCC
TCTCAATTAGTAAATGATGGTTATCGAGTAATTGCTACTTATTTTACAGGTAATTATGAG
TGTGCTTTGGAATGGTTTAATGAAAAAGGGTTTACCAAAGATCAGGTACGCTTATTTGAA
TTAGATGTGACAAACACCACGCAGTGTGCTGAAAAACTGGCACTTTTGCTTGAGGAAGAA
GGGACTATAGATGTTGTCATCAACAATGCAGGTATCACACGTGATGGCGTGTTTAAAAAG
ATGACTGCACAAGCTTGGAATGACGTCATTAACACCAATCTAAATAGCTTGTTCAATGTG
ACTCAACCTTTGTTCGCGACTATGTGTGAAAAAGGTGGTGGTCGCATCATTAACATCTCT
TCCGTTAATGGTTTGAAAGGACAGTTTGGACAAGCAAACTACTCAGCGGCTAAGGCTGGC
ATGATTGGTTTTTCAAAAGCTCTGGCATATGAAGGTGCTCGTTCTGGTGTGACTGTGAAT
GTTATCGCTCCGGGATACACCGGCACCCCAATGGTAGAGCAGATGAAACCGGAAGTGCTT
GAATCTATCACCAACCAAATCCCAATGAAGCGTTTAGCAACGCCAGAAGAAATTGCAGCA
TCAGTAAGCTTCCTAGTGAGTGATGCCGGCGCATACATCACCGGTGAAACATTGTCGGTG
AACGGCGGCCTATACATGAGCTAAGGAGTAGAGTGATGGAAAAAGTATTTATCGTTGCAG
CAAAGCGTACGCCAATTGGTGCGTTTGGTGGAAGCTTAAAAAACACCTCAGCAGGAAATC
TAGCTGCAGTAGCAATAAAAGGTGCGCTTGAGGCAGCTTCTTTGGCAGCAGATAAGGTCG
ATGAAGTTATTGTTGGTAACGTTGTTGCAGCCGGTCAAGGTATGGGTGTTGGACGCCAAG
CTGCACTGTTTGCAGGTATCCCGGAGTCAGTCCCTGCATACGGCGTAAACATGGTATGCG
GCAGTGGTATGAAAACCGTCATGGATGGCGTTTCGCATATTCGCAGCGGTGATGCAGAAG
TCGTGGTGGCTGCCGGCGTTGAGGTCATGTCACAAATCCCATTCATCGTGCCTAGCAGCG
TGCGAGATGGCAATAAAATGGGTCACATGGAGCTGAAAGATCTCCTTATCGCAGATGGCT
TAACGGATGTTTACAACCAGTACCACATGGGAGTGACGGCTGAAAACGTTGCAAAAGAGG
TAGGGTTGTCTCGCCAACAGCAAGACGAATACGCACTTTCGAGTCAGCAAAAAGCAGTCG
CAGCTATCGAGGCAGGTAAATTCAAAGATGAAATTGTTCCTGTTGAAGTTAAGCTGCGTC
GAGAAACGGTCGTGTTTGACACCGATGAATACCCGAAAGCCAATGCCACACTTGAAGGTT
TGAGCAAGCTGCGCCCTGCGTTCGACCGAGAAGGTACAGTGACAGCAGGTAATGCATCGG
GCATTAATGACGGTGCAAGTGCCATCATTTTGGCCTCAGAAACTGCAGTTCAAGCGCATG
GTTTAACACCAATTGCCGAGGTAGTGAGCTACGCACAATCTGGTTTAGACCCTCAAATTA
TGGGGCTTGGTCCTGTTGAGTCAGTGAACAAGGCACTACAAAAAGCCGAGCTGAAAACCA
GCGATATCGATGTTTATGAATTAAACGAAGCCTTTGCTGCTCAGGCATTAGGCGTGATTC
ATAAACTGGCTGAAACCAACCAAGTACCAGTAAGCTCGATTCAAGATAAAGCCAATTTTA
ATGGTGGTGCTATCGCATTGGGTCACCCACTTGGTGCATCAGGTAACCGAATTTTGGTTA
CGTTGGTTCATGAACTTCACAAACAAGACGGTCAGTACGGGGTTGCTTCACTTTGTGTGG
GCGGCGGTATGGGCACGGCTGTGATTGTAAAAGCAGTTAAGTAGTTATTTAAACGGACAT
TTTTAATTCTTTCTCTAGGAGATAAACCATGTACACTGATTTCTTCAAAACTTTTAGCGA
TCAAACTGAAAAGAATCTAGAACCATACTTGAAGTTCAACAAGCTAGTAACAAAGAACGT
AGAAGTGCTTACTGAGCTTCAACTGAACGCGATCCGTACTTACAGCGAAGTGGGTCTAAA
CCAAATGAAAGCAGCGTCAGAAATCAAAGACGTGACTTCTCTAACGGCTTTCAACAGCCA
ACAACTTACCGTTCTTACTAAACTTTCTCAGCAAATGATGGACGACAGCAACAAGCTGCA
ATCTATCGCAAAAGAGTTCAAAGAAGACGTTGAGAAAATGACTTCGGAAAACCTAAAGAC
TGTTACTCCAGCGTAATACGTCCGCTTGCGCCGCCCGCTTTTTGGGCGGCGTTGTTTTTT
CCGAATATAGGAGTAAGACTATGTTTCAACACTTCTTTTCGGACTATCTTGTAAAGCTTC
AGGAAACCAATCAACAGTGGTGGCATGATTTCGAAGTGAACAAGGCAGTCGTGAATTCTC
CTTTGAACAAGGCCATGCAAGAAGTGAACTTTGAAGATACTGCTAAACTGTTCGAACAAG
CGGCAAACCAACCCGCTGCAATTTTGAAGTTGCAAGCAGAGTGGTGGGAGCAGCAGCTTC
AAATTTGGCAGAATGTGGCTCTCGCAGGTAATCAAACGCAACTTATCGAAGCAGAGAAGG
GCGACAAGCGTTTCTCAAATGATGCTTGGCAGCAAGAGGCCATGTACAGCTTCATCAAGC
AATCATATTTGTTGTTTAGTAAAACCTATCTAGACACGCTCGATTCCATCGAAGGTCTTG
ATGAGAAGACGAAAGAGCGTATTACCTTCTTCTCTCGTCAGGCTATCAACGCACTTTCTC
CATCTAATTTCATCGCGACCAACCCAGAACTGCTTAAACTCACTCTTGAGCAAAATGGTG
AAAACCTACTGACGGGTTTAGAGAAGTTAAAAGAAGATGTTGAGTCGAGTGCCGACATTC
TCAAAGTACGCATGACCAACAACAATGCGTTTCGCGTTGGGGATGATGTAGCGACGACTG
CGGGCGATGTTGTGTTCCAAAACGAATTGTTTGAGCTGATTCAGTACCGTCCCTTGACGG
AAAAAGTGAATGCGACACCGCTATTAGTCGTTCCACCGTTCATCAATAAGTACTACATCC
TTGACCTAACGGCGAAAAACTCAATGGTTCGTTGGTTGTTAGAGCAAGGTCATAGCGTAT
TTATGATGTCTTGGCGCAATCCGGGTAAAGAACAAGCGCAGGTTGAGTTTGGGGACTACG
TAACCGAAGGCGTAGCGAAAGCGGTTACTGCGATTGAAGATATTACTGGTCAAGAGCAAA
TCAACGCAGCTGGCTACTGTATCGGTGGTACGGTTCTCGCCAGCACCGTAGCTTACTATG
CAGCGAAACGTATGAAGAAGCGTATTAAGTCTGCGACCTTCTTTACGACCTTGTTGGACT
TCTCTCAGCCGGGGGAGGTTGGGGCATACATCAATGACACAATCATCAGTGCTATAGAAA
CGCAAAACAACGCCAAGGGTTACATGGATGGTCGCTCGTTAAGCGTGACATTCAGTCTGC
TGCGTGAAAACAGTTTGTACTGGAACTATTACGTCGATAATTACCTCAAAGGTAATAGCC
CTGTTGATTTTGACCTACTGTATTGGAACAGTGACAGCACTAATGTGAGCGCCGCTTGCC
ATAATTTCTTACTGCGAGAACTCTATTTGGAGAATAAGCTGGTACAAGACAAGGGTGTTA
AAATTGGCGGTGTTTGGATTGATCTCAACAAGATTAAGATCCCAAGTTATTTTGTATCGA
CCAAAGAAGACCATATTGCACTGTGGCAAGGAACGTATCGTGGTGCTCTGAATACAGGTG
GTAATAAGACCTTTGTTTTAGGTGAGTCAGGGCATATTGCTGGTATCGTGAATCACCCAG
CGAAAAACAAATATGGATATTGGTTGAACGACAATCTTGATGACTCGGCGGACGAATGGT
TCAACAACGCGAATCATCAAGAAGGTTCTTGGTGGACGCATTGGCACCAATGGTTGATGC
AGTTTAACCCGAAAGAGCAAGTTGAGCCTTTCCCAGTTGGTTCTGAGCAAAATCCGGTTA
TTGAAGATGCTCCTGGTCAGTATGTTCGACAAGTTCTGCCTATCAACGAGTCCTAGACTG
CTCCTCGCAAGCAGTATTATTTGGCGATCTGAATGGTCGCCTTTTTTTTGTCTGAAGCTT
TGCTTCGCAAGGAGCAAAGAATCATCACAACAAGCAAGTGTGAGAACCACCATAAGCCGT
CAGAGAGTATTGGGTTTGGTGCTTTGGTTGGAAACGTAGAAAGAAAAAACGCCAAGCAAA
TGCTCGGCGTTTTCCGTCAACAAAATAGGCAAAAAAGTTGACTGGTTCGAGGTGAATTAC
ACCTCTTTATCCTTACCTAGTGAGAGTAGCCATAGAGAGATTGCTGCTACTCCGACAAAG
CCGGAAAGAATAATGACTGGCATTGCGCTGTATCCAAGGAAGTGCCAGATAAAGGATTCA
AGATTACTCATTGTCTATGTTTCTCCTTATTGCCAGCCTTCAACACCGTGCATGTCAGGC
AGTTTGTGTGCGATACCTTTATGACAGTCTACACAAGTTTTATCGCCTGAAGCCAGAGCG
GTAGAGTGTTGAGCTGCCGCTCGTTTACCCTGCTGCGAGTAGTCCATGTAATCAAACTGG
TGACAGTTACGACATTCAAGAGAATCATTCTTCTTCATACGCGCCCACTCTCGTTCCGCT
AAGTGTTCACGACGAGCTTGGAATTTCTCCGGCGTATCGATCGTCTTCGTTACGAAGTGA
GCAAACAACTCTTTAGACGCTTGAACTTTACGAACGATCTTATCGGTCCATTCGTGTGGT
ACGTGACAATCAGAACAGATTGCACGAACACCAGAACGGTTCGAGTAGTGAATCGTTTCT
TGAATTTCAGCGACGATAGGAGCGTGACAGCCAGAACAGAATTCTTCTGTGTTGGTCGCT
TCCATACCTGTGTTGAATGCGCCCCAAAACAGAAGACCACCAGCGAAGCCAAGGAATAAA
ACCACACCAGCGGCAGCTTTACTCGGGCTCGACAGTCTCTTCCAAAACGCTTTAAGTATT
TTCATAAGTAACCTCTTAGTACTCGCGTTTCAATTACTGAAGCGAATCGACTGCCTTAAA
CTCGTTTTCCACTAATGGTTTAGCATCCGTTTGTGGAACGTGACATTGCAAACAGAAGTA
ACGACGTGGTGACATGTCTGCTAGTACCGCGTCTTCACGGTTAACGTAGTGCGTTACACT
GATCTTGGTAGCGCCTGCGTCTTTAGCATTTTTCCAGCTGTGACATGCTAGACATTTGTT
TGCGTTCAAAGACACTTCGTAGTTACGGATGCTATGAGGGATCAGTGGCGGCTGATATAC
AAAGCTGTCTGCAACGATCTGGTCTTTGGGAAAGTCTTTAAAATCATCTGCAGGGCGAGT
GTCTTCAAGTTGCGCAGTGCCGCGTAGCGAGTCTAGACCGCCTGTGCCACCTGGATTGTC
CAGTTCTGCTTGTGCAACGCCTGTCAATAAAGCACCTACAGATAAAAGTGCGATAAGGTA
TTTTTTCATCATTTCATCTCCGCCTTATGGCTTAAATTCTTTTTAGGCCGCCGAGTCGAC
GGCCTTTGCATTCGTTATTTGACGGTTAAGCAATTTTCGTGATTTTGACTGGACACTTCT
TAAAGTCTGTCTGTTTTGACAGAGGGTCAGTCGCATCAAGAATCAGCTTGTTAATCAAAA
TACGGGCATCAAAGAACGGTACGAATACCAAGCCTTCAGGTGGACGGTTACGACCACGGG
TTTCAACACGAACGCGTACTTCGCCACGTTTGTTTGCAATCAGAACTTCTTCACCGCGAC
GTACATTACGTTTTTTCGCATCCGCAGGGTGCATGTAAACCACAGCGTCTGGTACAGCTT
TGTAAAGCTCTGGTACACGACGAGTCATAGTACCTGTGTGCCAGTGCTCAAGAACACGAC
CTGTACATAGCCATAGGTCGAACTCTTCATTTGGTACTTCTGGTGGCGCTTCGTAAGGCG
CAGAAATGATCTTCGCTTTACCATCAGCATTACCGTAGAAGTCCCAACCTGAACCTGCTT
TAGCGTATGGGTCAGAACCTTCTTTAAAGCGCCATTGTGTTTCTTTGCCATCAACAACCG
GCCAACGTAGACCACGTACAGTGTGGTAGACATCGTAAGGTGCTAAGTCGTGACCGTGAC
CGCGACCAAATGTTGCGTACTCTTCGAACAGACCTTTCTGAACGTAGTAGCCGAAGTGGT
GCGAATCATCGTTTAGTTCACGAGCTTCTTCGATAGGGAACTGGTCAACTTGACCGTTCT
TGAACAGCATGTCGTACATGGTTTTACCACGGTACTCTGGTGCTTTTGCAAGAAGCTCTT
CTGGCCACACTTCTTCCATCTTGAAGCGTTTAGAGAATTCCATTACCTGCCAAAGGTCAG
ATTTTGCATCACCGATGGTCTCTACTTGTTGGTACCAAGCTTGTGTACGACGCTCTGCGT
TACCGTAAGCGCCTTCTTTCTCGATCCACATTGCAGTAGGAAGGATAAGGTCAGCGGCTT
GCGCTGTTGCTGTTGGGTATGGGTCAGACACAACAATGAAGTTTTCTGGATTACGGTAAC
CTGGAAGACGCTCTGTGTTGATGTTTGGACCAGCTTGCATGTTGTTGTTACATTGAACCC
AATAACAGTTCAGAACGCCATCATGCAACATGCGGTCTTGCAGTACCGCGTGGAAACCTG
GTTTCGGTGGGATGGTGCCTTCTGGCAGTTTCCAGATCTCTTCCGCGATTTTACGGTGTT
TAGGGTTAGCAACCACCATGTCTGCAGGTAGACGGTGAGCAAACGTACCAACTTCACGAG
CGGTACCACATGCTGATGGTTGACCCGTTAGTGAGAATGGACTGTTGCCCGGAGTAGCAA
TCTTACCGGTTAGTAGGTGGATGTTGTAAACCAAGTTGTTCATCCATACGCCACGAGTAT
GTTGGTTCATACCCATTGTCCATAGCGACATCACTTTCGTGTTTGGATCCGCGTACTGCT
TAGCAAGCTCGATTAGTTTCTCTTTTTCTACGCCTGAGATTTCAGATGCTTTCTCTACGG
TGTAAGGCGCGACAGTCTTCTTGTATTCTTCGAAAGAGATTGATGTTAGCTTGCCAGAGT
TCGGGTTCTTAGCGGCTTTTTGTAGCGGGTCATCGTCACGCAGACCGTAACCGATGTCAG
TGTCTGTTTTGGTAAAGTTCGTGTGCTTGTTCACGAAGTCCCAGTTCACTGCATCGTTTT
GAATGATGTAGTTTGCGATAAAGTTAGCAATCGCAAGGTCAGACTGAGGATTAAAAATGT
AGCCGTGGTCTGCCAACTCAAATGAACGGTGGTAGTAAGTAGAAAGCACGTTCACTTTTA
CATGAGGATGGCTTAGGCGACGGTCAGTAATACGTGTCCACAGAACTGGGTGCATTTCTG
CCATGTTTGAACCCCAAAGAACGAATGAGTCGGCGTTCTCGAAGTCGTCGTAACAACCCA
TTGGTTCATCGATACCAAATGCACGCATGAAGCCTACTACTGCAGATGCCATACAGTGAC
GCGCGTTCGGATCGATATTGTTTGAACGGAAGCCTGCTTTCATCATTTTGGCTGCTGCAT
AACCTTCCATTACTGTCCATTGACCAGAACCGAACATACCGATGCTTGTTGGACCTTTCT
TCTCTAGAGAAGCTTTCCATTTCTCAGCCATGATATCGAAAGCGGTGTCCCAAGATACAG
GAGCGAAGTCACCGTCTTTGCTGTATTTGCCATCTTTCATACGTAGAAGAGGCTGAGTCA
GACGGTCTTGACCGTACATGATCTTAGAAAGGAAGTAGCCTTTGATACAGTTCAGGCCTT
TGTTTACCGGCGCTTCAGGGTCACCTTGAGTCGCCACGACTTTGCCGTTTTGAGTACCAA
CAAGAACAGAACAGCCTGTACCACAGAAACGACAAGGTGCTTTGTCCCATGTGATTTTAG
TTTGGTCAGAGCTTGCAATCAGATTGGTTGCAGAAGCTGGTAGTGTAATACCTGCGACAG
CAGCAGCTGATGCAGCCGCGTTTGCTTTCACAAACGCACGTCTTGTCATTTTCATACTTC
ACCCTCGATTTGGGAATGTTGTGTTCCAGTGTCTTCTTCTTCCGTTTCTTCAAGCCCAGT
TTCGATTTGGTGATAAACCAATACTGTGCTCAAGACATTCGGTAAATTATTAATCGCATC
GATAGTGTCGGTGATGAAACCTTGATTCTCAGTTTCTAGCACCACCACGATTTTGCCTTC
TGGGCTGTCACCGTAGATTTCTGCGTTTTCGTACGCTTCAATCTGGGTTTTAACTTCAGC
CAGATGTTCAGGCAGAACATGGACTACCAGACTCGAAATGTGCACTTCGTTTAGTGACAT
ACATCTCTCTCGTTTTATCGCCTATCGCGCCGACCACTAACGGCTAGGCTGTTATATTGC
TCACATTGATGGATGAAGTAGGGCACACTGAAACACAGGCGCCGCAGCCGTTACACTCAT
CAAGGTCTAAATTTGGTTGTGCTACTTTGCCAAGTTCTAACTTGAACTTAATCGCCATCG
GGTCGCACATGTCCCCACAGCTTCGGCATTCGACATTTTGTTTTGCTAAACAGCTATCGG
TGATGCTCGCTTTTGCCTGCCAAGGTTGCTCCGCTTCTGCTAAAAATAGTGGCTCTGGGC
AAGCCTCGGCGCATTGGTAACAAAATGTGCATTCATCAATAGAAAAATCGACTGCAGGAA
AACCGCCGTCGCTTTTGGTTATAATTTTGGTTTCACATGCCTCGATGCATTTGCCACAGC
GAGTGCAGTCATCCGTGAATTGAGTTGGCTTTGCTAACCAAGGAAGACGTACCGAATTAT
CCGGTTGCGCTTTGCGTGCAAAAAGTCTTCGTCTAGAAAGGTCTACCACTTAGTCACCTC
AAAAATTGAAACCCAAACTAAGCATAGTCCACAATTTCATTAATAAACTGTCATTTAAGT
ACACGAAATTGTAGTTTTTGACATATATGTATAAATACCTCTTAGGAGGTAATTAGGATG
CAATATTGTTTTGGATCAATAAATTCCGGCGCAGGTGATCACATATTGATAAAGTTGAAA
GATAATGCGCGTTGTATAAAGACAAACGTGGTTATCAAACGAGCGGAGTTCAGAGTTGTT
TAAAAATGTGAAAAAGTCAGTAACACGCACTATTGCGTCTGCCATGATGTTGATTTTACT
CCTATCGGTGGCGACGACTGGCTTTGCTATATTCACTCTTGCATCAAGCCTTAATGATGC
GGAGGCGGTCAACGTAGCGGGTTCGATGCGAATGCAGAGTTATCGTTTAGCCCATGATAT
TCAAAGTGAATCTGTTGACTATTCTTCACATATTGACTTATTTGAGCAGTCAATTTACTC
CCATTCAATGCTGGCACTACAGCATTGGTCAGTACCAGAAGATATTACAAAAGACTACTA
TCGGTTGATTCTGCGCTGGCACGAGCTGAAATCGGTACTAAAGAGCCAAGATAGAGACAA
ATATCTGATCTTAGTGGCTGGTTTTGTTCAACAAATTGATGCTTTTGTATTTAAACTGCA
GAACTACTCAGAACAAAAACTGATCAACTTAGCGTGGATTGGTGGCTTAGGGCTTGGCGG
CATACTGTGTGTCAGCATGTTTGTCGTGCACTTTGTGAGACTAGAAGTTGTCAGACCTTT
ACGCGCTCTTGTGTTTGCAAGTGAACAAATTCAGAATCGTTCGTTTAATGTGTCACTCAA
TGTATCGAGTGACAACGAAATGGGTATTTTGACCCGAACTTTCAATAGGATGGCGAACGA
TCTTGGTAAGCTATATCGAGGGTTGGAGCAAGCTGTCGACGAGAAAACACGTAAGCTACA
ACATGCTAACCAATCGCTGAGAGTGTTGTATGATTCGTCGAAAGAGCTGACGGCGTCACG
TATCCATCAGGAGAATTTCCAAGCGATTTTACAACATATTGCAAGTTTGGAAGGAATTCG
TGCAGTTAAGCTCGAAATTGATCAAATTGGGGAACCAAATTGGATACTCTCAGAGGGGGA
AGAGTGCCGTCACGAATGTGATAGGGAATGCCACACGAAGATATTAACGCTGGACGGTGT
TCACCTTGGGTATTTGCATTGGAAAGCGGGTTTGCCGTGTCCTAATGAGTCTCTTATTGA
TAACTTTGTTCAAATTTTATCTCGTGCGGTATATTACAACCGAGCGCAGAGACAAGCTGA
GCAGCTGCTTTTGATGGAAGAACGTGCCACCATCGCTCGTGAGTTACACGATTCACTAGC
CCAAGCATTGTCTTATTTGAAGATCCAAGTATCGCTACTCAAACGAAGTGTGAAGAATAT
TCCTGATGACAAAGCGACAGAGCAGACAAATCAAGTTATTGCTGAACTCGATACTGGGCT
GTCAGCAGCATATACCCAACTTCGTGAGCTTTTGACTACATTCCGCCTAACAATAAAAGA
GGGTAGCTTTGGTCAAGCGCTTCAAGAAATGGTTTCGACGCTTGATGATCAAACTGCGGC
GAAAATCTCGCTTGATAATGAGCTTTCTTCAACTGAATTAGATGCACACCAGCAGGTCCA
TCTACTACAGTTGATCAGAGAAGCGACAATAAATGCGATCAAACATGCTCAAGCGAACAA
TATTAAGATTCAATGTCTTGATTCTGATGGGAAAGTCACAGTGACTGTTACCGATGATGG
TATAGGCTTTGAGCAGCAAGACGAAAAATTAAATCATTACGGTATGAGTATCATGCAAGA
GCGAGCAGCCAGATTGCACGCTGAGTTGCAAATTGAAGCCGCAGCAAATAGCGGCTGTAT
CGTAAGACTAGAATTCCAACATATTAAGGAAGTAAACATTGACAGTGTGTAAAGTAATGC
TGGTGGATGATCACCCACTCATGAGACGTGGTATTCATCAGTTACTCAGTTTTGAGCCAG
AATTTGAAGTCGTCGCAGAGGCAAGTAGCGGTGCGGATGCGGTTGCGAAAGCTCATGAAC
TTGAGCTGGATTTGGTACTTCTTGATCTGAATATGAAAGGCATGTCTGGTCTAGATACGC
TAAAAGCTTTGCGTGCTGACGGTTGTGAAGCTCGCATTGTTATTCTCACCGTATCGGACA
GTCCGGCAGACATCGAAGCTATCGTGCGTAGCGGCGCAGATGGTTACTTGTTAAAAGACA
CAGAGCCAGATGAGTTGGTTGAACTGCTAAAACAAGCACACGAAGGGGACAAAGCCTACA
GCCAAGCGGTAGCGAAATACCTAAATGAGCGTGAAGGTCAAGAAGACGTATTTGACTCAT
TGACTGACCGTGAAACGCAAATCCTCCAAGAGGTGGCGCGCGGTTTTCGCAACAAGCAGA
TTGCCGATCGCCTGTTTATCTCTGAATCGACCGTTAAAGTGCACATGAAGAGTTTGCTGA
AAAAGTTAAAAGTACCTTCACGTACTGCAGCAACAGTGCTTTATCTAGAGCGATTCGGCG
AAATTAAGTAACACTTTAGACGCCCATTCTAGAAACGCCAAATAGAAAAAACCGCCCAAA
CAAGGGCGGTTTTTTATTGGTCTGGGCGAATGGAGTACAAATCACTATTGTGTTTGCCAC
ACTCCAAATAGTAACGATGCGCCGCTTTCTTATCTTCCGCGACGACTCTCATACTGTGCA
TTTTCCCCTGTTCAAAGTAGCGAATTTCGTATTCTACACTCGTATCAAGTTGCTCAGCAG
CAGCCATGCTACGCCTCCATAAACTATCCTGATGTTATTGAAGCAATTTATATGCCACTT
TAAGGAACGCTATATCGTTCGAGTTTTGGCTAATAATTGCGCACTAACTCACTTTTTTGC
GGATAGTTGTGATAAAAAAGTTAATTTCAAACTCTATATACTACTAGGGTGGCAATGTCA
CTTTGCCAGACTGACGTAAGTTTGCCGCAATAATAAGTGATTTAGATTGAGTATAGAACT
TAATCAATGGAAAAGGGAATATGGATCGGTGATGAAATTAAAAAGTTTATCTAATAAAGC
GGTTCGATATGGATGTATCTTGTTATCTATTTTGGCGCTTGCTGGTTGTGCAAAGAAGTT
TTTATACAGCAATATTGATTGGGTAGTGATCGAATATTTAGATGACTATGTGTCTTTAGA
TGGTGAACAAGAAGCTCTGGTAGAGGAGCGAATCTTATTATTAGCTGATTGGCACAAGAA
AGAAGAATTACCTTTATATATCGATCACTTAAAGCAATTGGAGGCACTGAATAAAGACAG
CATTACGTTGGAAGCATTGCAAGCGAATCGAGACCAAATGCGTGAACATTATCAACGTCT
TGTTTCGAAAGCCGCTCCAGATCTGTTCTCGTTAAGTATGCAGCTCGATAATCAACAAGA
AGCAGAGTTTATTGATAGTGTAAGAGAACGTTATAAGGAGAGAGATGAAAAATATGCAGG
AAAAACGGAACGAGAACTGAGAGAAGTTGTCTTAGAGAATACAGAGGATTGGATGGAAGA
ATGGTTGGGGAAATTATCTAGCCAACAAAAAGCGCGAGCCAAACAGCTTTCTCAACAAGT
GATTATAAATAGTCCCTTATGGCGTGATTATCGATCTTCCATTATTCAAGAATTAGAATA
TCTTTTCGAAAATAAAACCAACAGCGTGGTTTACCAGCAGGTATTCATGCAGCTCTTATT
TGAACCAGAAAGTTATTATAGTGATCAATTGACTAAGAATATTGATCAAAATATCGCACT
AACGGATCAATTCACTCTAGATATAGCTCAATCCATGAGTGATAAACAATGGAAACACTT
CCATGGCAAAATCCGAGAGTGGCGAGAACTTGCCGAAGACCTATTGAATTAAAACTCGAT
AAATCAAATTCTTAATGTGAGTGCTGTAGGAGTGCGCCAGCACTTTTTAATGAAAAACTG
ATTCAAAGCAAATTCTTATCGCCTCATGAGCGTAACATGGTTTGTCGAACCATGTTGGAT
AGGATCCTCGCATACCAAGCATCGCTGTGTGTGGCATCCTTCGCCCAAAACAATGAGAAT
AATTATGAAACATTTAGTTGAAAGATTTCTTCGCTACGTCACGTTCGATACTCAATCTAA
TCCCCACGAATCAGCTTGCCCAAGCAGCAGCGGGCAACTGGTGTTTGCTCAGCAACTTAA
AAAAGAGATGATTGAGCTTGGCTTAAGCAATGTTACGTTAAGTGACAACGGCTACTTGAT
GGCAAAACTGCCATCTAACGTTGATTACGATGTACCTGCTATTGGCTTTATCGCACATAT
GGACACTGCACCAGATGCCTCTGGTAAAAATGTAAATCCTCAGTTTATTGAGGACTATCA
GGGTGGTGATATTGCACTTGGTTTGGGCGATGAAGTGTTATCACCAGTCCAATACCCAGA
TTTGCACGATCTTCATGGTCACAACCTGATCACGACAGATGGTACGACACTACTTGGTGC
TGACAACAAAGCTGGTATTGCAGAAATTCTTTCCGCGGTTGCGATGCTGATTGAAAACCC
TCAAATCCCACACGGTGATATTTGCATTGGTTTTACACCAGATGAAGAAATTGGTCGCGG
TGCGGACTTATTTGATGTTGAGAAGTTTGGTGCGAAATGGGCGTACACTATCGATGGTGG
CCCTCAAGGCGAGCTAGAATACGAAAACTTTAATGCAACCAGTGCAGATGTCATTTTCCA
TGGCGTGAGTGTTCACCCTGGTACAGCAAAAGGCAAATTGGTTAATGCGATGAACTTGGC
GGCAAAATTCCAAGTGCAAATGCCAGAAGATCAGACGCCAGAAACCACAGAAGGCTACGA
AGGCTTCTTCCATCTTAAATCAGGTGAACTTGGTGTGGCTCGCAGTGAGCTAGGTTACAT
CATCCGTGACTTCGATCGTGAAGGTCTAGAAAGCCGTAAAGCCTTCATGCAGAAACTTGT
CGATGATATGAACGCTGGGTTGAAGCATGGCTCTGTTGAGTTGAAGCTCACCGACAGCTA
CTACAACATGCGTGAAATGGTTGAACCATACCCGCACATTATCGACTTGGCGAAACAAGC
GATGGAAGATTGTGATGTGGAACCTCTGATCAAACCAATTCGTGGCGGAACAGATGGCGC
TCGTTTGTCATTTATGGGTTTACCGTGTCCAAACATCTTCACTGGCGGTTATAACTTCCA
CGGTATCCACGAGTTTATTTCAGTTGAGATGATGGAGAAATCGGTTCAAGTGATCGTTAA
GATTGCTGAGCTAACGGCGAAGAAGCACGGTTAATATCATTTGCTGAGTAATCTCACCAT
TCAAGTAAACAAAAGCCCAGACACGTGTCTGGGCTTTTTAATTTTGCTCGAGTGAAATGA
ATTCTGTACGTTTATTAGCCATCCAAGAGGTGGTTTAACGAACGCTTTTTTCTTCGATTT
CACTAATTGGTAGCCAGTTCACTTCGACTCCGGCTTGGTCGAACATATCTTGGCTTACTT
GAATCTTATCACCCCAACGAGACAAGAAATCTTCAGACTGTTCCGGGCAACTCACGCGAG
CGATACCTGTCTGAATGATCTTTGCCGCACAGTTTGGGCAAGGGAAGTGCGTTACCCAGA
TATCACATCCATCTAAGTCGCGCTTTGAAAACAAAATCGCGTTCTCTTCTGCGTGCAGTG
TTTTTAAGTATTTCAGTTCACGTTCATCCGTATCCACACTGTCAGAAACACCATGTGGGT
AGCCGTTGAAGCCAACAGAAACAATGCGGTTTTGTTTTGTGATAACCGCACCTACCTGTG
TCGATGGATCTTTACTCCAAGATGCCACCAGCTCAGCCATTTGGTAAAAACGTTTCTCCC
ATTTAGAAATCATACTCATCCTCTCGGTCGAAAGCTTTGAATTATCTGCATGATAACGCA
TTCTGTTTAAAAAAATAGTCAAAACATGTCTAGCGATCATGAAGATTCTATTTTCCTATG
TAGACTTTGATTTCCAAGTGATGATGACGCCATATTCTCATTGCTTACTTCACATCAATT
TTCAGCGTGATTCGTGTACATGATCGCAACAAATTTAGCCTGTTGATTACGATGTTTGCG
AGTCGTTTCATCGGCTTACACTTTGATACACTTTCCCCGGTTTCTCTTGAAGTTTTCGGA
CAAAGCACCCTGTAAGGTTAGGGTATTGTCAAACGAATCCTGTTCTATAAAGACGGTATA
TACATGCAAAAGAAACCACTCGTCGCACTAATGGCGGCAACAGCTATCCTCGCGGGATGC
GGAGAAGCAAACAATGCCCAGAAGGGGGCGCAAGCTCCTCTTGTTGTGACTCAAGATGTC
ACAATTATCGACTACCAACCGAGTAAGTCTTACATCGGTCGCATTGAAGCAGTAGAAGAT
ACGAATATTACGGCACAAGTCTCCGGCTATCTTGAAGCTCGCCATTTTGACGAAGGTCAG
ATGGTAGAGAAAGGGCAGTTGTTGTACTCCATCGAGCCTTCTTCTTTTGAAGCGCAAGTG
GCGAGTGCAAAAGCAGCGCTAGCTCAGGCAAAAGCGGCGCTTAAGAAAGCAGAGCTCGAC
CACCAACGTGGTAAAAACTTGTTGCCACGTGGCAGTATTTCCCAATCAGAGTTCGATGCG
TTGACGGCGACGTTACTTGGCGCGCGAGCAGAGCTTGAAGCAGCAAACGCTCAGCTTAAG
CTTGCGGAAGTAAACCTTTCTTACACTCAAATTCGTGCTCCATTTAGCGGTCGCATCAGT
GACAGTAAAGTAAGTACTGGTGATCTGCTTTCCCCATCTTCTGGCATTTTGACGACATTA
GTTAGCCTAGACCCAGTGCATACCTCATTCAGCGTGAGTGAACGTGAACGTTTAAACCTT
GGTATGGACGGTATTAAAGGCGACGGTAGTGCAGAGTCGAGTGGCGTTGAGGTTCAGCTT
GAACTGGAAAACGGAGAGTACTTCGAACATCTAGGTCAATTGGACTTTTTAGGTAATCGG
ATTAATACGCAAACCGGTACGATCGCGATGCGCGCAGTGGTACCAAACCCGGAGCAAAAG
CTACTTCCTGGCCAGCACATTAAAGTAAACCTTCGCGATAAGAATGCAAAAGACGTCATC
GTGATTCCTCGTCGTGCAGTGCAAACGGACCTAGAAGGTGACTTTGCCATGGTGATGGCA
GAAGGCAATGTTGCGGAGCGCCGTAACGTTGAACTTGGTGCGCAAGTAGAGCAGGGTATC
ATCATCAAAGAAGGTTTGAACAAGGACGACACTGTGATTACACAAGGTCTACAACGTGTA
CGCAACGGTGTAGAAGTGCGTATTCAATCACCTGCTGAACAGAAACAGTAGGAGGCGTCA
TGTTAAGTCGTTTCTTTATTCAAAGACCGAAATTCGCACTGGTTATTTCGATCATCTTGA
CGTTGGCAGGTGCCATCTCATTAGCGATCTTGCCTGTTGCTGAATATCCTAAAATCAGTC
CACCATCGGTGAGCGTGACAGCATTTTATACGGGTGCAAGTGCTGAGGTTGTGGAGCAGG
CGATAGCCGACCCAATAGAAACCTCCGTGAACGGCGTTGAAAACATGATTTACATGTCTT
CAAAGAGTGCTAACGATGGTTCTTACAGCCTAAACGTCACCTTCGATGTGGGTACTGATC
CAGACATGGCGCAGGTTAACGTGCAAAACCGTGTATCGCAGATTGAGTCAAAACTGCCTC
AAGAAGTACGCATGGTAGGCGTAACGGTGAAAAAGCGTTCTCCTGACTTGTTGATGGTTT
TGAACTTCTACTCACCTGACGGTAAGTACGATGACAAGTTCCTTATCAACTACATCAACC
TGAACGTAAAAGACCAACTGGCGCGTGTTAAGGGCATCAGTGAAGTTAACGTTATCGGTG
GTGGTGAATACGCGATGCGTGTTTGGTTAGATCCAGAAAAAATGGCTAACCTGAACCTCA
CAACAACTGATGTGTACTCGGCGTTGGCAGAGCAGAACGTACAGGTAGCGGCCGGTCGTA
TTGGTGCTGCGCCATACAACAACCCTCAAGAAGTTCAGTTTAACTTGGTGACCAAAGGTC
GTCTTGAGAGCGTGAGCGAGTTTGAGGATGTAGTACTTCGTGCAAACCCAGATGGTTCTA
CTGTATACCTAAAAGACGTCGCTCGCGTTGAGCTTGGTAAGAAGTTCTATGATGGTAACG
GTAAGTTCCGTGGTCAAGACGCGTCGATCGTTGCTCTGTCACTGCAGTCAGACGCAAACG
CACTGGAAAGTGGGCAAGCGGTCATGGATTTGCTTGAGCGCTTAAGCACGAACTTCCCTG
AAGGCATGGCTTACGAAACCAGTTATGACACAACCGTGTTCGTTGCTGAGTCGATCAAGG
GTGTAGTGAAAACGCTGATTGAAGCGATCTTGTTGGTAATTGCAGTTACTTACCTGTTCC
TTGGTAGTGCGCGCGCAACCTTAATTCCTGTTGTTGCGATTCCAGTATCCCTTATCGGCA
CATTCGCTATCATGCAGGCGACGGGTTTTACCATCAACACGGTAACCCTGTTCGGTTTGA
TCCTCGCCATCGGTATCGTGGTAGATGACGCGATTCTAGTTATCGAAAACGTCGATACCA
CTATGGCGAAAGACCCAACCATTTCACCACGCAAAGCCACTTTGCTGGCGATGAAAGAAG
TAACGGGTCCAATCATTACCTCGACCTTGGTTCTATTGGCGGTATTCCTACCAGTAGCCA
TGCTTCCGGGGATTACCGGCATCATGTACCGTCAGTTCGCATTGACGATCTGTATCTCGG
TAGTTATCTCGTCTATTAACGCATTAACGCTGTCTCCAGCACTATGTTCGCTGGTATTGA
AGCAGGGTGGTGGTAACACGGCAAACTGGTTCCAAGCGTTCAACCGCGGTCTAGAGCGCG
TAACAGCGCGCTACGGTCAGATCGCTGGCTTCTTGGTTAAGAAGTCTATGTTGCTGATTG
CTTTCTTCTTCGTCGCGGTTGCTGCAGTAACGTTTTTTGCGAAAACAACGTCGACGGCGT
TTGTACCTCAAGAAGATAAAGGTATCTTGTTGGTGAACGTGCAGCTTCCAGATTCTGCGT
CACTTTCTCGTACCGAAGAAGTGACTAATGAATTGATGAAGATGGTTGAGCAAGAGCCGG
GTGTTGATGGCGTGACGGTTGCGAATGGTTACTCGTTCATGACGGGTGCCGCAGCATCAA
ATGGTGCGTCTCTGTTCATCAAACTGCATGATTGGGACACGCGTAACTCGCTTGACGGTG
AACACGCTGCTAACGCCATTGCAAACCGTATCAACGGTCGTGCTGCAATGGAACTTCCTC
AAGCGGTGGTATTTGCCATGGGACCTCCTGCCGTTCCGGGTATGGGCGCAGCCTCAGGCT
TTGAATTTGTACTTGAGGACACGTTAGGTCGTAGCCGTACTGATTTGTCGATGGTAATGG
GTGAAATGATCCAGGCGGCTAACCAAGCTCCAGAAATCGCATATACCTTCAGTACCTTCC
GTGCAAATGTACCGCATTACTATGTCGATATTGACCGTGAGAAAGCACAACAGTTAGGTA
TTCCACTGTCGTCAATCTTCCAAACATTGCAAGGTAACCTTGGTTCGCTATACGTGAACG
ACTTCACCATGTTCGGTAAGAACTTCCGTGTGACCATGCAAGCAGACAGTGAACACCGCA
GCAGTATGGAAGATCTTGAGCGTTTCCACGTTCGTTCTTCGAGCGGCGATATGGTGCCAC
TGAGTACATTAGTGAGCTACGAACAGGTGTTTGAGCCGGATGTTGCATGGCGTTATAACA
TGTACCGCAGTGCCATCATCCAAGGTCAACCTGCTCCGGGTTATTCAAGTGGTGACGCGA
TTGCAGCAATGGAACGTGTCGCGGCTGAAGTTCTGCCACAAGGTTACACCTACGAGTGGA
CGGGTATGGCGTATCAAGAAGTCTTGGCAGGTAACCAAGCGATTTACGCGTTCGCATTGG
CATTGATCTTTATCTACTTGTTCATGGTGGCGCAGTACGAGAGTTGGAGTATTCCTTTAG
CGATCATCCTAGTGGTGCCAGTGGCAACGTTGGGTTCCTTCCTCGCATTGAACTTAACCG
GAACGCCACTCAACTTGTACGCTCAGATAGGTCTCGTCCTGCTCATAGCGCTCGCGGCGA
AGAACGCAATCCTAATTGTGGAATTCGCCAAGCAAGAGCGTGAAGAAAAAGATGTGGATA
TCGACAGTGCAGCAGTACAAGGGGGTAAGCTTCGTTTCCGTGCTGTTAACATGACGTCTT
GGTCGTTCATCTTGGGTATTTTCCCATTGATCTTCGCCGCTGGTGCGGGTCATGTGAGTC
AGAACTCATTGGGTATTTCCCTAATTGGTGGTCTGCTGTGTGTGCTCCTAGCAGGTACTT
TCCTGATTCCGGGCTTCTACGCTCTGGTACAGAGAAAACGTGAGAAGATCCACGGTGGTA
ATACCAAACTGGTTCCTTTAGATGATGAATAAGCACTAAGTAACTTTAAATAGAAAAGCC
CGAAGCATGAGAGTGCTTCGGGCTTTTTGTTGGTACTCATTTAAACCGAGTAAGTGAACT
TGGGCTACGCGCTGCGAGTTTTAAATTCCGCAACCGCTTCGTCCATGTCATGGGCTTGAG
CAGAGACAGAGTCGACTTCATGCAGACACTCTTGTGCGGATTGCATGTTGTTTTCTGAAA
TCACGTTCAATTCAGTAATCGAGTCGCTCACCTGATTCATCACGATGCCTTGCTCTTCAA
TTGCTGATGCGATGCGTTCAGAGTTGCCTTGAATTGCATGCATGTCTGCAATGATTTGCT
GAAGGCTTGAATCCAGCTTCTCCGATGCTTGTAGGGTTTGCTGCCCCTGATCGTTACATT
GGTCGATATCAGATACGACCATCGACATTTGTGACTGAATGTCTGATACCACGCGAGTGA
TCTCTTCTGTCGATTGATGAGTACGACTTGCGAGTGCGCGTACTTCATCCGCCACGACGG
CAAAGCCACGACCTTGCTCGCCGGCACGTGCTGCTTCAATTGCTGCGTTTAGCGCGAGTA
GGTTAGTTTGCTCTGCAATATCTTGGATGATGTTTACTGCACCGCCAATTTTCGCTACAT
GTTCGTTTAAAGAGCCAATTGATTGCTGGCTGTTCGAGAGAATACCAGTTAATTGACCGA
CATTTGTTACTGTGGTTTCAACAACGGTACGACCTTGCTCCGCATTGTTTGCAGCTTGGT
GAACGCCTTCTACTGCCACAGAAGTACTTTCAGAGATTTCACCAATCGTGGCGACCATTT
GCTGAACTGCTGTTGCCATTGATGAGGTATGGTCTGCCTGAGTGTGGAACTGTTCCATCA
CACCTTCTAGTTCGCGATGCATGTTGTCAGTACTTGCTGATAGCTGTGCTGACTTCTCTT
GTGTGCCGTGAATCAGGTGCTCAAGCTTATCCAACAGATCGTTTAAGTGGTGGCTGATGT
CCGCCAGTTCATCTTTACCTGCCAACTCTGAACGTAAACCCATGTTATTACTTTCACTGA
TGTTCTTTATGGTCGCAAGCAGGCTACTAACGCGTGCATTGATTGAGCGTGAGATTTGCG
AAATCAGAGCTAAGATAATAATAAATACTACCGCAGTGATAACTTGTTTCACCATGGTGT
TTTGACTATCACGTTCGGTCGCTGCATTACTCAACGCAGATGAGAAGGTCTTAAATTGTT
CTTCAACTGTGTGTGATAGGGCACGAGTGTCACCCAGTAGACCTTTGTTGTACGCGACTC
CAATCGTCTGTTTCTGCGTCGCAAGTTGGCGCGCATTTTCGATTAATGAAGGAACATACA
AACCTTGCAACAGACCTTCGTCCATTTGTCCGGCTTTAACTCGTTGCGCGAACTTAGTCA
GTGCCATTACTTGTTGGTGGTTTGCATTTTGCTCGGCTTCAGATAAAGCCTGTTCAAAGC
TCGCTAATAGACCACTATTTGCATCGAGACCATAGCGTTCGTAAGCAGCAACTAATTTTT
GAAATCCTTTTTGGTAAGCCAGTAAATCTTGCTTGAATTGATGACTAGAAGGAAGTTTAT
AAAGGTTGAGAATGCCAGCCAATTCTTGTTCGATACCCAAAAATTTGTCGACGTTAGCAT
TGAATTTATCGAGGTATTTGATGTTGCTGCGTAACAAGAAGTCTTTTTCATTACGGCGCA
GGTTAAGGAGACGAATTTCGAGATCGCCAACCAATTTGATTGCATGGTTGAGCTCTTGGC
TTTGGTTAGCGAAGTGTGACGAGGTACCCAATAGGGTCACAATGCCAAGAATGGCAATTA
CTCCTAGGGAGTAGAGCTTGTGCCTAATAGTCATATAGTTTGTCCTGAAGAATTGACTAA
GTTAAGAAACCCAAAGAGGCTTCCAATGGCTAGCTCTGACGTTTGTTAGTACAGCACTTT
CTGGCGTTGCTGTTTTTTTGTCGCTTGCTTGGTTTTGCTATCAAGTCTGCGACGTTGTGA
AGCGCGAGTTGGTTTCGTTTTAATACGCTTCTTTTCCTGTCGGCTGGCAGATTGTATCAA
CGCTTGTAATCGATTTAGTGCGTCTTCTTTGTTCTGCTCTTGCGTCCGAAACTGTTGAGC
TTTAATAATGATCACCCCTTCTTTTGAAATCCTACTATCCGAAAGGGCGAGGAGTCGCTC
TTTATAGAATTCCGGCAGTGTGGAATGACGTACATCAAAGCGCAGATGTATTGCGGACGA
TACCTTATTAACGTTCTGCCCACCATTTCCTTGAGCCCGGATAGGCAATAATTGGATTTC
CCAATCTTGAATTGTGACGGAGTTCGAAATTTTGAGCATGATTACTAAATGCCAATAAGG
AATGTGACGATGGCTGATAAATTACCATCAGAGATGTACAAATAGAAGAATTGACATGAA
CACAATAGATTTAAGCCCCTATAAAGGGTTAATTTTCGACATGGACGGCACCTTGATTGA
TACGATGCCAGCGCATTTAGCTGCATGGCAAGCAACAGCAGACCGTTTCGAGTTCCCTTT
TAACCAAGAGTGGTTGCATAGTTTAGGGGGCATGCCAAGCTTCAAAATTGTTGGCGAAGT
GAATCGTCAACACGGTTTATCTCTCGACCCAAAAGTTGTTTCTCGTTTCAAAATGGACAC
GTTTGCAGAAATGGAACAACACGGTGAAATTATTTCATGCACGAATACGGTTTTGGACCA
ACATCTTGGTAATAAGAAGATTGCTGTTGGAACAGGCAGTCAACGTGATAGCGCACTGCG
TCTGTTAGCAAAAGCGGGCATTCTGAAGAAGTTAAATGCTGTCGTTACGGCAACGGATGT
AGAAAATCACAAACCTTTCCCAGATACGTTTCTTATGGCAGCCGAACAGCTTGGTTTGTC
TGCACAAGAGTGTGTGGTGTTTGAAGATACCGAGTTAGGAAAAAAAGCCGCTCATGCCGC
AGGAATGGATTGTGTGATGGTCGAGGGTAATGAGCTAGTATTTTATCCAAAACCTTAACT
TAATAAGTTAATTGTCATTTAAAAGACCACGATATTATCGTGGTCTTTTTGTATAACCTC
AGTGAATTTATATAATTCTCATAATGAGAATGTGAATGTTTATTGTGAAATTAATCAAAT
TATCAATCTAATTATAAAGTATTAATAATCTACACTCGCTATAGTTATTTATTCCTTTTA
CTAAATTATTTTTACAGGAAAGGATCATGACACGCTCTCAAAATGTTTATGTAATTTCTT
CTGACTCAGATTGGTCAGGGTTAGTTATTGCTGGTTTATCTCATTCTTTTAAAAACTACA
CTTTTTACACTGAGAAAACTGTCAATAATATATGGAATTTAAAAAATACTGATATTGTTA
TTTATGATCGCCTTACTTTAGGTAATCCATCATTGCACTTAATCTCACCACTTTCGCGTG
GCGGTGCTTGGTTGCTTGCCAATGCGAGTAAGCAAGACTTAGAGGGAGTTCAAGGGCTTA
TATCTCTGGGTTGGGGTGGGTTACTAGAGAATGACTTTACCTTAGAACTGCTTCACAAAT
CCGTCCGAATGGTGGCTTCTGGTCAGTTATGGTTTAGTCGAGAAGCCATGTCTTCTTCAT
TGAAGAATATTGTGAGGGGACAAGTTCATAGTTCTTCATCTGCGGAAGTTCTAGGTGCTA
AATACGAACTTTCTACTAAAGAACAGAAAGTATTTATGTATTTAGTTCAAGGTTATTCAA
ATAAAGAAATAGCAGGTCAACTGAGTGTAAGTTTAAGCACGGTAAAAACACATGTCTCCC
ATATATTATCTAAAACAGGAAAGCAAAGCCGTTCTCAGTTAGGATCTTTAATGGTTGAGT
GATTTTTGATCTAGTTCAAATTAATTATTTGGTTGTCCTTTACTCATCCTTTTATGTGGT
TCTTTTGGTCAGATGACCGATAGGAAAAAAGTTAATAAGGCGTACATTTAACTCGTCTAC
TTAATTCAACTTTTGGTCTATACCGCAGGAAAAAATGTAAAGGAGAACAATCATGAAACG
TTTAGCAGGTTTTGCAGCAATGGCGTTGCTTGTATCGGCTGGTGCAGTTGCGAATCCATG
GGTCGTTGGGTCTGACGAAGGTCGCGCAGACTTTTACGTTAAATTCAAAGGTGAAGTGCC
TAAGCGTTGTGAAATGATGACTTACGGCAACTTGGATGTCATCAATTTCGACTTAACTAA
GTCATCTGATACAAAAGAATTTGGCTTTAAAACGTGGTGCAACTCATACGGCACGAAAGG
TATCGTCCAAGTTGACCCATTTGGTTTTACCAACAGCAATGAAGATGAAATTCCAATGGA
GTACAGCTTCAATGGTGAAACTAAGCTAAAAGACAAAGGGATTGACACTACCGTTGCTCG
TATCCATCAAGTGGTTGAAATTAGTAACAACCTAGACAAAACGATGACTGATGAGCACAA
ACTTTCAATTACCTCTAAACCTCAAGCTGGTGCGCGTTGGGGTGAATACAGCGGCGCGAT
GTATGTGACTCTATTCCACATGTAGGAAGGAATGTGCTGAGGGAGGTCCCGTCCATCCCT
CAGCCATTATGTTGTATGAAAACACTTCGAATATTATTTCTCATCTTGCTTTTCATGCCA
GCACAAGTGTTGGCTTTTGAGCTTTTCCCAATGGTGCAATTTCTTTCCGATTCAGGGAAA
GAGACAACGGTATTTTTCAAGGTAACCAATACCTCTCTTGCACCTTTGCCTATCGAGGTG
ACTGGCGTTAAGCGATTAGTTGAATTCAACAACGAAGAGTCGCTTCTTGAAACCGATGAC
TTGATGATCTTTCCACCGCAAGTACTTATTCAGCCGGGGAAATCTCAGACCATTAAGGTG
CAATACATTGGCGCACCCAAGGGTGTAGCAGAATCCTATCGTTTGATCGTGAGCCAATTG
CCACTCAAAGCGGATGAAGTTGAGAAAGATGCCATACAAATGTTGTTCCGAATCGGAGCG
CTTGTGTTTGTCTCTCCACAAGATGCGCAAGACCAATATTCCAGCGAAATCACTGTATCC
AATGACAACAAGCCAAATCTGAAAATTAGCAATACAGGTTCAAGTGTTATTGAGTTAAAC
AAACACACTTACTCGGTTGATTGGCAAGGTCAAACGAAGCGTTGGGATTGGGAGCAACTA
GAGCCGGTTCTACCGATGCAATATCTCGTGCCAAACCAGAAAGTTCAGGTGAACGTCGAG
TCACTTCTTGTGAACTAACGACACCCAGTTTTCATAACGTCGCTGACATACACGGAAGGT
TACAATGTGGCGCGCATTCGTCGTATCGATCGCTGTCCTTATTTCTGGGGCTGTATGGGG
AAGCTCTTACAGCCTCTCCTTACCCCTTGTGTATGAACAAAATCAGCTTGGCGAACTCCC
TGTTGAAATAAACGGCATGGCTCTTGAGCGAGTGTCTGTCGATGCCCTCCAAGATTTGCT
CGGAACGCGCGTGAGTCCGGAATGGTGGTCGCAGTTTTTTGGTTCAGAGCCGTCAACATT
CGTTGATATCGAAACACTCGCTGAGCGAGGTATCGAGGTGACACTTAATACTGAATCCTT
GTTTATTGACGTTCGGCTCTCGGCACAAATTCTTAGCGAACAAGACATTACTTTGTCGTC
TGGCTATCCCGATTTTATTCCCTCTGAAAGTGGCTCGATAAACTGGTTAAACAGTTTTAG
CTTCGCCTATAACAATTATTGGCAAGAGGATGTTGAGACTTGGGACACGTCGCTGGATTG
GTTGTCACAAGGCAATATCGGTGGTGCCAGTGGTGTGAATTTTCTTTTAGCCAATTATCT
TGAAGCGGATAACGAAACCACAAAGTTTTCTCGAGGTGAGTGGATTGCTTTCTATGATGA
TCCAAACTTACCGATGCGTGCTTCCACAGGGGATGTTATCAGCGGTGAATCCGGACATAT
TTATGGCATGTCCTTGGGTGGTTTTTCAATTGAGAGTCGATACGCTGACTTACAACCGGA
GCGTGAGACAAGCCCTGAGAGTAGCCAACAACTTGTTCTGCTCGAATCCGCTGAAGTGGA
AGTTTATGTCAACGGTGAACGAATTTCTGGTGGGCGATTGGAGCCGGGGCGTTACAACCT
CAAGAATCTGATTTTAGATAACGGTGCTAACGATATTACGGTTGTCGTCAACTATGTTTC
TGGTAAGCAAGACGTATTGCGCTTTACTCAATTTTACAACGCTAAGCTGTTGAAAAAAGG
TCTGATTGATTACTCGTTTTCCGTTGGGCAGCCAATCATCTATGACAACCGTCAAGTAGA
ATACGAAGAGGAATGGGTAGCGACAGGTTACTTAGAATATGGTGTCACTGACTGGTTAAC
CGCAGGTGCAAACGGCTTATATGCTCAAGATGGTTCGATATTTGGGGCTCTGACTACTTT
CAAAAGCGGTGTAGGGAATGTGACTGCTCGTTATTCGCTAAGCTCTGCAAGTTTGGGAGA
AGACGGTTGGATAGCTTCCCTTGATTATGAAAACAGCATTTTTGGAAGTGGGGAAAGCCA
ATCTCCCAACCTACGTTTTGCGATTGAAAAGTCGGATGATTTTCAAAACAAACCTTGGAA
AAAATCCCAAGAAGGCAACTCATATACACAATATCTCGCAAATTACTTTTGGCAGATAAA
CAGTAAATTTGATCTGACATTAACAGGACGCCTGACTCAGCTCCCTCCTGATGACGATGA
GTTACGTGGTTCGGTCTTGCTAAATTGGCGACATGGTGGTTTTACGGTAGGGGTTGGCAG
CGAATACGAAGAATCCGAGCGTTATAACGAACCGGATACGCGTTTCTTGTTTACCTTCGA
ATACAATTGGTATTCGGATGAGCATGGAAATCGTATAGGTCTCTCTTACAACAGTGAGAA
TGAACGGAGCCGAGCGTATTTTAGTAATGAAGGTTTGAACTACGTTGGTGACTATGGCGT
AAGAATCGAAGCTGAGCAGGACGAATTTCGTGATACCCAACGAGCTCAATTGAGTTACAC
CGCAAATCGTTTTAGAGCAGAGTCCGAAGTGAGCCGTGATGTAGTGAGAAAAGAAGATAC
CGAGCAATACCAAGCTTCACTGCGCCTAGCGACTGCAGTTGGAATGGTTGACGGTGATTG
GGGGTGGGGACGTGCGACCAGTGGCCCTTTTGTTGTGGCAGAAATGCACCCGACGTTGGG
TGAAGCGACTGCGAACCTAGATGTAGACTCCCAAGGAAGACCAACCGCAATGGCGACAAA
GCATCTTAATGGTCTTGTCTCGATCTCCCAACCTTATGCTCGCTATGCGATGGATTATAA
CGTGATGGATTCTCCTGTTGGTTATGACTGGGGAGATGGCAAACTTGAGCTAATGCCGGC
GGCGGCAACCGGATATTTGTTGACGATAGGTTCCGATGCGTCATACACGGCGAGTGGTTA
TTTGAAGCGTCTTAGCGGTGAACCTATCGAGTACCGACAAGGGCGTGTGTTGGTTGATGA
TGAACAAATTGAGTTTTTTACCAACAAGCAAGGACGATTCTTCATTCAAGGTCTACGTCC
TGGCATATATACAGTTGAGCTTTATGGACTACAGATTAGCCCTGTCGTTATCTCGATTCC
TGAGTCTGATACGAGCTTAATCGATTTAGGTGAAATCACAGTAATGCCGAACAATGACAA
ATAATTTAGTGCATTGTACTGGTAAAGGAAAAGGAGAATAGGATGAAAACAGTTAATCGC
AGTGATGTCTTAACATTCGCAACCGTGCTATTTCTTACTGCTTTTGCTTCACCGTTGTTG
GCGAATGATGCCAGCGAAGCGCAGTGTGGGGGGACATTTAGGGTAAGCATCAATGATACA
CCTTATAAACCTCATGTGACGCAACCTGATACCTTGTGGTTTCAAGGCAAAATAGAGTTA
GATAGCCAACTAGTTAACTGTATGAGCGGCATTGTCATCAAGCCTTCAAATGGTTGGCAG
CAGGTTGTTTCTGGGCCTCAAGGTAAGATCAATTCGACCGTCCTTAACACGCAAAGAAAA
AGCCTAAATAGAACCCCTCAAGGAGACTTTTTACTACCAAGTCGTGGTAGTAAGCAGGTC
GATTTTTGGGTGCAAGTGCCCGAAGGAAAAACCATGCAACCGGGCAATTATCGGGCAGAT
TTTGAATTTTCGTTACTTGGCAAGCAAGTTGAAGTTGGTGTGAGAAATGCAGGGCTCGAC
TACACGATAAAGCCATTCGTACGAGCACGCATAGAGGCAAATTCAAGTTCCAATGTGTCT
GTTTCTGGGGCAAGAGTGACAGTGGATATGGGGAATTTAACCAAGCAAAACCGAAGGGAT
TTGGACATTGTCGTGGTGAGCAACGCTTCCGTAAAACTTGAGCTCGACTCGTTGAATCAT
GGGCACCTTGTCAATACTAGGAAACCGAGTCATAAAGTTCCGTACACCACATTTTTGCAA
GGTCAGACTCTTGGGTTGGATAGTCCGGTGCTTTTAAATACTCACCGTGGGAACCAAACT
CGCTTCAATATGGCTTTTGAAAATAAGGCAGTGCCAGGTGCTGCTGCAGGGTTATATGAA
GATGAGATGACCATTAGTTTGATTGCCTACTGACTAACGTAAGTTGAGACGAATAAAAAA
CGCCGCAATTGATGCGGCGTTTTTTTGTTCTTGCTGAGGATTATTGGATGTCCAATAGTT
CCACATCAAAGATCAGTACACTTGCTGGTGGGATAGGACCAGTACCGTTTTTACCGTAAC
CAAGTGTGCTTGGCACGAACAGGCGGATTTTCTCGCCCACAACCATGTATTGCAGACCTT
CTTGCCAGCCTTTAATCACCTGATTTAGACCGAATGTGATCGGCTCACCACGTTCTACTG
AACTATCGAAAACCGTACCATCGATAAGCGTGCCATGGTAGTGAACTTTCACTTTGCTAG
TTGCAGTTGGATGAACGTCGCCCGTTCCTTTCTCAAGAACAAGGTATTGCAGACCACTCT
CTGTGGTAATCACACCTTCTTTCTTGCTGTTTTCTAGCAGGAACTCTTGCCCTTTTGCAA
AGTTTTCGTCTGCCGCTTTGTGGTTTGTCCAAGTACGGTAGATAAAGAATGCCGCTAGGA
CGAAAATAATAAGAGGAAACAGAAATTTAGACACAGTAGCTCCTTGTCTTATTTTGGTTG
TTTTAGCAGGTAGTTGATAGTGTCAGCCATTGCTTCAACGGTCTCGTGGCCACCAGTGAT
TACTTGGTATTTACCATTTACGATGAAGGCAGGAACTGAGTTGATTTGACCACGAGTCGT
GATCTCTTCTGCTTTAGTAATATATTCAAACAGTTTCGCTTGTTGTGCGTCGTCTAGCTG
GTAAGGGCTTACTAGGTTACGAGACTCAAAAGCTTTCTCTACCGCAGCTTGGCGCTCATC
GGCAGTTGCATCTGCACCCATTTGAACGGCAGCAAACAGTTCTTCCATAAACGCTTTGTC
CGGAGTGCCGTTAACTTGCATTGCCGCGGTATAGAAAATGATCGCGCTGATTTGCGCACT
TTCGTTAAAGGTAACGTGCATCTTCTCAACTTTCTGTTCTGTCAACGATTCAATTTGAGG
AACGAACTGCTCCATCGTACGACAATGACCACAGGTGAGAGAAAACGCTTCAGTTACTGG
TGCTAAGTTGTATTCAGCAAGAGAAACTGGCAGAACTTCGTATTGCTTGCCTTGTTGTGG
CTGACTATTGCCGTTGTCACAAGCTGTTAGGGCAAAAACTGCGGCAAAAAGTGCAGCGCC
TTTAGAAATGGTTTTGAACATGGGTAAGGCTCTAAATAGTAAAATTGGTGCTAGTTTATC
GGTTAACGGTATCGACGAAAACCATTAATACGGCTTGTTACACTAAAGTGAGACAATCGA
AGAAAGTTTAGACAAAACATGGCAATGACGTTGTGTTTAGTGCGCTCAGCTATTGAAAAT
TCGAGAAGTGAAACGCCATTAAGCGACAGTTTAGTTAACGAGATTTTCTTTGCTCTCTTA
TCTACCAAATAATGTTTGATAAAAATGAATGCCCAACTTAAATCGTTGGCATGAACTGTG
CTTGTGTATTGAAGAAAATATGGTAATAGGCACTAAAGTTTGGGCGATTTAAGCCGACAC
AGTGAACAGGAATTCATTCTACGTTGGTAACGGTATGAAGCATTGGTTTTTAGTGGCATG
CGGTCTATTAGCCGGGTGCACGAGTATTAATTCAGATATGGTTCCGGGCGGTAATATTCT
CGATACTGCCCCGAGAACTAACTCAGAGCTAAGACATCCAGAGTGGGGTTACGCGAAATC
TTACGTGTCAACTCCACGTTATGTTGCTCAGACTCCGAGTACAGCTGGAAAAAAGTCACA
GGGCGTGACGTCACTGGAGATGTTTTTAAATAGACATCATATCGCCCATGAAACCATCAG
TGGCGACCACCTTATGGTGCGTTTGAAAGAACAAGTGCATTTCCAAACGGGCTCTGCGAG
ATTATCATCGCAATCTCAAGACTGGATCCGCAATCTTGGACATTATCTTGCCGGGCGTAC
TGATGTTGATGTGGTGATAGACGGTCATACAGACAGCACAGGCGCAGAGAGTTTTAATGA
TTCGTTATCGGAAAAGCGTGCTCGTGAGGTAGAAAAGCAGCTACTTGCAACCAGCTTGCC
TCGTCAAAGAGTGTTCTCTCGTGGCTTTGGCGAATATGTGCCGCAGTGCAGTAATACCAC
AGCAAGCGGTAAGGCATGTAATCGTCGAGTGGAACTGATGCTGATTGTCGATCAGTAAGC
GCCCATATCATTGAATTGAGATAAAAGAAAAGAGGCACCGTATGGTGCCTCTTTTGCATC
CGCCAATGTTCTTAGGGGGAACTAGGCAAATTCTTTTTCAATGTAAGCGACGATGTCTGA
AGACTCGTAAAGCCATTGCGTCTCGCCATCTTTTTCAATACGCAGACAAGGTACTTTTAC
ACGACCACCACCTTGTTCAAGTGCTTCGCGATGTACTGGGTCGTTTTTCGCATCACGTAA
TTCAATGTTCACGGATTGACGTTTCATAGCACGTCGAACTTTTACGCAGAAAGGACAAGC
TTCAAATTGGTACAGTGCGTAGTTTTTGGCTTTATCATCAACGCTTTTCTGTGCTTCTGC
CGAACGTTTAACGCCACGGGGAGAGAATACTGCATTGAGAAGTAGAATGATTTTTCCTAA
AATCCAACGGATAAACTTCATAATGATCCCTTGATGTTCAGTGGATGAGTGTCCTTGTAT
GTCATGCAACGAACTTACGTAACGAAGTCGTTGTATGAAGGGAGTAGTCTATCAGGTGTT
CAGTTTAGACAAAACCATGTTTTTTATAAGGAAAGGCGTTTCACCTAACCCAATAGCCCA
ATAGCCCAATAGCCCAATAGCCCAATAGCCCAATTGCTTTTACTGGGTTAGCTTCTTTAC
CAAGACAGAAACTCTGCATTAAGTAGACACGTTCGAGTCAGTTATAATTTCACCAGATTT
TGGCAAGTGGCGACAAACTGGCGGCAGACGTTAGAAAATATGACGAAGTAAACTATACGT
TGTTGAGTGGGTTGAGCGTGATGGCATCAGTTAAGTGATCTGGCGCGAAATGCGCATAAC
GCATGGTCATTTTTATATCTGCATGCCCTAGTACATCTCGAAGTATTAGTATATTACCTC
CGTTCATCATGAAATGACTGGCGAATGTATGGCGGAGTATGCGTGATGCTTGACCTTTAG
GAATGCTAACTCCTAATTTGTTTTTTAGAATATAACAAAAAGGCGTATAGCACTCTTCAA
ATAATGGTCCAGAAGTGGGTTTGTTGATTTCCTTATAGAGCTCTTCTGATATTGGAACTG
TGCGGTTTTTCTTTGTTTTTGTTTTGGTGAACGTTACTTTGAACTGGGAAACCTGTGATC
CTTTTAGTTGAGCAGCTTCATTCCAACGAGCTCCAGTAGAGAGGCAGAGTTTGATGATCT
TAATCATGTCTGCGCGTTTGTGGTGTTCAGCATAAGTCAGTAACTTCACAATTTGCTCAT
GTGTGAGAAATGCCATCTCATGTTCTGATTCTTTAAATGGTTTCACATTTTCTATTGGGT
TGGGTAATTTCCATTCCCCTAGTTCAATAAGTTTATTGAATACCGCTTTAAAACGACCGA
GTTCGTAATTTACCGTATCTTTGGCTGAAAGAGGATAAATCTGTTTGGCTGTTAGTACCG
GCTGCTTTCTGTCTTGCTATATTTGCATGGTTATTGTCTTTACATCCCACTACTGCAGGT
AGGGTCTATGCAGCATATGGTGGTGTTTACATTTTCGTGGCTATCTTATGGTTGTGGGTC
GTAGATGGTATTCGTCCTAGCTTATGGGACATAGTCGGTATTTGTGTAGCGATGCTAGGA
ATGGCAGTCATAATGTTTGCGCCAAGAGCTACATAACGAAGCGTTTAAACAGATTCGCAA
CGCTCGGCATTTTTGGTTTGATTCGACTTTAGTATTTACGGCACAATGGTTTAGGTAGAT
GGCATCGTTATTCACTACTTAACACGGTGTTATGTGAATAGGGAAAGGAGAACGAAGAAT
GATGGAATCCAATGTTTTTGAACGCACTAACAACGGAGAGCAGGAAATAAGCTCTCGGCT
GTATAATTTTACGATTGGAGCGGTACTGTGTTGGGGCTTTTGGATTAATTGGTTAATGGT
TGGGAATATCCCGGTAGAGTCAATTGCCGCTATTAATCCTTGGGTCTTTTTCATCGGCTA
TTTTGCGAGCTGCTTCTTTGGAGTTTACTTGTTCAGTAAATCTTCGAATCCATTGGTTAG
TTTTGTTGGCTATAACTTTGTAGTTGTACCTTTTGGATTAATCATCAACTTGGTGGTATC
ACGCTATGACCCATCCTTGGTTTTAAGTGCGATTAAGGTCACAGGTCTGGTGACTGGCAT
GATGATGCTACTAGGAACAATTTTCCCTGCTTTTTTCCAAAGAATCGCTGGTGTATTAAC
TATTGCATTAGTTGTTGTACTTGTGGTTGAGCTCTTTCAAATATTTATCCTTGGGATCCA
CCAAGAATGGATAGACTGGGCTGTCGTTATCCTTTTTTGTGGTTATATCGGCTATGATTG
GGGGCGAGCAAATCAAATTCCCAAAACAATGGACAATGCAGTAGATAGCGCAGCCGCTCT
ATACATGGATATCATTAATCTATTCTTGAGAATACTAAGAATCATGGGGCGCAAATAGAG
TCCGCATAACAAATGGTTTAAGAGTGATTCGGCACTCGTGGCATTTTTACTATACGTTGG
GTTTAGTGGTTAAGGTGTATGCTGTGGCTTATGGATTGCGCTGCTCACATCTTCGAATGA
CGTTATGTGCTTTGCGGCATATATCACAAACTATGAAACAGATGAGAGTAAAATTCCTCG
GAAAATACCTTATAAAATAGTTTTTTCATGAAGTTCAATAGGTTACTTTTCATCGCTTGT
TGTTTTGTCTCCAGCTCAGCCATTGCTTCCACCAGTACCTTAGAGTGCATATATAAAAAG
TATGCAGACCCAGAGGGCGTTCATGTGACAAAGAGTGATTTCATTCTTAGATATCTGATT
GATCCCGATGCCGATAAAGTTTATGTGCTGGGGAACAATGGTAGTAATGAGGTGGTAAAG
GTTTCAGGAAGTGATCACGTGTCATTTTTGGAAGTGACGGGCGCAGGGAATGTGATGGTT
ACTACAATTACAAACACAATGAATACCGTGCATAGTCGAAACACAGTTGGCTTTGGCGGT
GACCTGATTCCATCTCAGTACTACGGGAAATGCACAGCCAAGTAACACACTTTGCAAAGC
ATTGAAGAGTGATTCTCAACGCTTGGCATTTTTAGTCCAAGGTTGGGTTTCGTGTTTACG
GTGGTATGGTTCGATTTCGTGGTAGCGTTGCTCACACCTTAATAAGGTGTTAGGCCCAAA
TCTACAAAGGATTAGTGATGAAAAGTTTGAAATTAATTTGTGGGTTGCTTTTGTTTATTA
GCATTGCAGCATGTTCGCCTTTTGAAGTATTTCAAGACATGGACAATAAAGAAGAGCAGT
TTAATGAGTTAAGCCTCCAGAAGCTTGGTGCTAAGGCTGAGACTAGTTGGAATATCCAAA
ATGGACAATTAACTAGTATTACAGTTATTTACCGTGCTAACTCGTTAAATGACGTGACAG
TAAGTAATCTAGGAAATGAAGTAGAATCAATAGTTAAGAGCATTTATGGCGACGGTTCCT
ATGCGATAAGTATTGCAATTAACTTAGGTGATGAATAAATTTTTAACAACGTTGTTTATA
ATTAACAGAGGAAATGAAATGGATTGGTATTTGGCGGTCTTAAAGAAGTATGCAGTTTTT
AACGGAAGGGCTAGACGAAAGGAATACTGGATGTTTTTTTTGTTTAATCTCATTTTTTCT
TTTGTTTTAGGGTTTATTGATGGGATCTTAGGTACAGTATTTATCGGTACTATTTACGGG
CTAGTTGTTTTAATTCCAGGTATAGCTGTGACGGTTCGTAGGCTGCACGATATCGGGCGA
ACAGGCTGGTGGGTGTTAATTGGATTAATCCCGTTAATTGGATTAATCGTGCTTATCGTA
TTTGCAGCAACTGACGGAAATAAAGGAAGTAATGAGTACGGGGCCAACCCGAAGGATCTG
GCTGATACATTTGCCTAATAATTGGCTTAAGAGTGGTTCGCAACGCACGGCATTTTTGCT
ATGCGTTGCTCACACCCTAACAAGATGTATGTGCCTTCAGGTTAGAGCACATACTCGAAG
TCATTCCAGTTGAAGTCGGCTTATTTGATACACTTGACGACATACAAAATCTAGTTCGAC
TCAAAGGAAGCTATGAAAGTCATTTCAAAGAATGACATCGATCAGTATATCGGTGTGGAT
ATCGAGCCAACAGATTGGTTTGTTGTAAATCAAGACCAAATTAATCAATTTGCAGATTGT
ACCTTAGACCATCAATTTATCCATACGGATCCGGTTAAAGCTCAAGATACAGTGTTCAAG
TCTACAATTGCGCACGGTTTATTATCTCTGTCTATGCTTCCATATTTTGCAGAGAGTTTT
GGGTACCATTTGGAGGGGGCTAGACTCGCTCTCAATTATGGCTTCGATAAGGTGCGTTTT
ATCCACCCAGTAAAAGTAAATAGCCGTATTCGAGCTCATGCCAAATTGGTTGCTGTAGAA
GAAAGGAACCCAGGCCAGTATGTATTTAGTACAGAAGTGGTTATTGAAATTGAAGGTGAA
ACAAAACCTGCGTTGAGCGCTGTATGGTTAGCTATACAGATCGTTCCTTAGTGGCAAGGT
ATTAAGAGTATAACAAACTGCTTAAGGGTAATTCGCAACGCGTGGCGTTACTATGTGTTG
GTTCTAGTGGTATGCGGTGACTTCGGTATTGCATTGCTCAGCCCTTAACAGGGTATTAGA
AGAGTTGAATAAATGAAGAGAATAATTACGATATTTATAGCTGCTTTGTGCCTAGCTTCG
GTTGGTGTCCAAGCCAATGACTATCAGTTAAAACAAGCATATGAAAATCATCAAAGTGAT
ATTCAAGCTCAAGGCTCAGGTAAAGTAATTCGCCTGCTACCAGACGACAATGATGGAAGC
AGACATCAAAAATTTATATTGAAACTAGATAGCAAACAAACCTTACTTGTTGCGCACAAT
ATTGATTTAGCTCCTAGGATTCCAGATCTAGAGGTGGGGGATAGAGTGCAGTTCTACGGT
GAATATGAGTGGAATAAAAAAGGTGGAGTAATGCACTGGACACACCATGACCCAAATAAT
AGACACTCTCATGGTTGGTTAAAACATAACGGCAAGACGTACGAGTAAAAATTCACATAA
CAAACAATTTAAGCATGATTCGGCATGCGTGGTAATTTCACCATGCGTTACGTTTAGTGT
TTAAGTTGGTTTGTGGCGATATCGGCATTGCGTTGCTTACCCTTAACGCAGCGATATGCT
TTTCGGGAGAATATATGGAAGTATCGTTGTACAGCGCAAAAGGTTCTAATAGCTCCGAAA
GAGTGGAGTGGGTCCTCAATTTTAAGAGCCTACGTTACAATAGAATTGAGGTCAGCTCTG
CCGAACTATCGACAACATACCTAGATATAAATCCTTTTGGCTATGTCCCATCTCTTCGTG
TAGATGATGCGTTATTTTCTGAATCAATGGCCATTATTGAGTATTTGGAAGAACGATTTC
CTAGGCCAGGCTTATTTGGCAAAAGCCTTAATGAAAAAACGCACATCCGCAGAGGTTGTG
AGTACGTAAACTCCAGTATTCACTCCCCCCAAAACCGAACAGTATTAAGATTCATGCGTC
CTGAGTTAGACGAGGCGTCAAAGCGCGAACTTCGTGGGAAATGGATTATGCGGTGCCTAG
AAAAGTTAAGTCCCTCAATTTGCCGTGAGTCGGGATTTGCAGTGGGCAACGACTTTAGCG
TTGCCGATATATTTGTGGCTTCAATTTACAAAAAAGCGCTGCAACATGGTTGTACTAGAA
GCGGCTTTTACGACAAACATTTGATGTACATAAGAGCACATGACCGTGTTGTGGTTTCAG
AGCCACAAGCATAGCAAACAATTTAAGAGTGATTCGGCACGCGTGGCATTTTCACCATGC
GTTGTGTTTAGTGATAAGGTTGTTCGTGGCAATTTAGGTATTACGTTGCTCATCCTTTAA
CAGGGGGTATGTTTTTTATCGAAAAATAACATGGAGGTTAATCGCTATGGGTAAGCAATT
TTCAGAGTTATCCGATAAACATATTGAATTTATCGAACAGCAAAAAATCTATTTTGTAGC
TACTGCTGCCGAGAGTGGCAGTGTGAATTTGTCCCCTAAAGGTGGAGATTCCTTACGTGT
TATCAACCCAAAGCAAATAGTTTGGTTGAATCTTACCGGAAGTGGCAATGAGTCTGCATC
ACATGTCATTCAACAACCAAGAATGACTATCATGTTTTGTGCTTTTCAAGGCTCTCCTCT
AATCCTTCGAGCCTATGGTAAGGCGACTGTTTTACACTCTCAAGACGATAGTTGGGGTAA
GTACGCATCGCTGTTCCCGGAGAGTGTTGCTGCTAGACAAATCTTTGTCTTGGATGCAGC
TATACAGTAACCCTAAGCATCCATATACTCAGGCACTTTTGTCTGCGATCCCCGTGCCTG
ACCCAACCAAGAAGTCAATGACGATCCCGCTCAAAGGAGATGTACCTTCAGCCTTGTCTC
CGCCTTCTGGTTGTTCTTTCCGTACGCGTTGCCCCAAAGCAACGGAACATTGTGCGCAGG
AAATTCCTGTAGCAAGTTTCGACGGGGAACATATGGTTCGTTGTCATCTGTACATAGATA
ACAAAAACAAAGTGTAAGCGTCTTTAAATCCGCTCATAGACTTTCTAGTTTCAACGTAGA
TACCACCAACTAAAGTGGTATCTATGATTCTGTACGCGCGGGATCCCAAAAACAACAAGT
CCAACCGGAGACTTTTTAGTGCTGTCCCAAAGTTTTGCTTACAACGGTTACTATTTTGTA
CAGACAATCACCGATTTAGTGAAAAGTCGTAAGCGCCAGAAGGTTGAAATGTGAAACTTT
GTTACCTTTTTAGTTGGGGTATCGACAATGATAGCAACTTTTGTTGCTATGTCATTCATC
GCCAATAAAACGTAATAAAAAGTTAGCTTAGACACTTATGTCGCCAGGGAGTGACAAGGA
CGCCAATGAGGTATAGGCGTCCTTTTCGGGTAGCCGAATTTGTCGCGAAATAGACGACAA
AGCCCTTTTTACTTAGAACGTTTTTTTTCAGATGTGTCATCTAATAGAATAGGCAAAGCG
TAAATATCGCCCCAATTTTTTAAAGAAAGTAAAATTGGTTCCAAAGTCATACCAGCGTCT
GTCAATCGATATTCAACTTTCGGAGGGACTTCAGCATATACCTTTCGATGGACAAGCCCG
TTCGATTCAAGTTCCTTTAGCTGCTTTGTCAACATTCGTTGAGTAACGTTCCCAACTCTC
CTTTTTAACTCATTAAAGCGCAGTGTATTTCCAAGCAGATGATACAAAATCATCCCTTTC
CATTTACCCCCAATCAATTCGAGAGCCGCTTCTACTGGGCAAGCATTCCCAGTGTAACAA
TCATGACGAGTTTCTTTCATAGTATATTTTATGTACCTATAAGACAAAAATGTACGTACT
TGTTAAGTGTAAATCAAAAGCTATGATAGATGAAAGTCAAGGAAAATACATACTCAGCTA
ACTAGAGGAAGCACTATGTCAATAAGTATGAAAGCCATTGGTTTCAACAAGTCACTACCT
ATCGAAGCACCAGAAAGTCTAGTTTTATTTGATGCAAGCTACCCTGAGATGCAGGAATAC
GATGTAATCGTAAAGGTTAATGCAGCATCAATAAACCCAGCAGATGCAAAGGTTCGCATC
CGTTCAGCTCAAGAATCAGCGTTGACTTCTCCAAAAGTACTCGGATATGACGCTGTAGGA
ACTGTTGTTTCGATTGGTGAAAAGGTAACAGGCTTCAACGTTGATGACCGCGTTTATTAT
GCCGGGGATGTTACGAGAATGGGGTCAAACGCAGAATTTCAAGCAGTGGACTCACGCATT
ATTGCAAAAGCCCCGACTAGTTTGACCGATGAAGAAGCTGCGGTTTTACCACTCACGGCG
CTAACGGGCTGGGAAGCTCTTTTTGATCGTTTACGCGTTGATCCAGTAGAAAAAAATAAG
TCAATTCTAATTATTGGGGGTGCTGGAGGTGTAGGTTCCATTACTACGCAGATTGCAAAA
CAATTAACCAACCTAACCGTTATAACTACGGCTTCAAGACCTGAGTCAATTGAATGGTCT
AAAAAAATGGGTGCTGACTATGTAGCAGACCACCATAACCTTGTAGAAACAGTGAGAAAG
TTTGGGATTGAACATGTCGATTATATTTTTAATGTCGCAGATACTGTTGGTCATTGGGAT
TCAATGGTTGAATTAATCGCCCCGCAAGGAATGATTTGTTCAATCGTCGAATTTGAGGGT
GGTGTTGATTTGTCCAAGCTACAAGGAAAATCTGCGGGATTTATCTGGGAGTTAATGTTC
ACTCGTTCTTTATTTAATACTAATGATATTGATAACCAAGGTAAAATATTGCAACAAGTT
GCAAATTTAGTGGATGCGGGTCGAATTAAAAGTACTTTAACTGGAACATTAAATGGTTTC
GATGTGAATGTGTTTAAACAAGCTCATCATAAAATTGAAAGCGGTAAAACAATTGGAAAA
GTAGCAATTAAATATTGAAATAAGAAAACCTTTCTCCATATGAATGAAAATAATTAAGTA
TATTGAAAATTTACCAATCGATTTTCTTATATGTCATTTAGTTGAAGGATTTTACATGAT
GAAATCAAAACAATAAATTTTCAAAGGATATAAATAATGTCTAATATTAATATTATCGCG
ACACTACATACCTCTACGTTTTCTAAGGAAAGTGTAAGAACAGCAATGAAAACAGTGGAG
TCTCTCAGCCGATTAGAAGATGGGTGTATAAAATACGATTTATATGAAATATCTGAAGAA
TTTAAAGGCTTGCCAAGTACAGGTGGAGATTTTTTGGTTATAGAAACATGGAAAGACCAA
GAGTCACTTGATAGACATGCGAAGTCTGAGCATTTCCTAAACTTGGTAAGTAAATTTAAT
GAAGAAGAACTTAAAATTACCGTTCAGATTATTAATAAATTGAAATAATCGTACTTAAGG
TAAAGTCACATAGAGAGAAGTATAATGAAATCTTTTTTGGTAAAGAAAGGATATGAACAG
CTTTTTTTAGAAGATACTCCACCTGAAAAATTAGCACCGCATGAAGTTAGAGTTGCAGTT
AAAGCCGTTTCACTTAATTATCGAGACCTGTTAAATTTAAAATTTCAAGCACAAGACCCT
TTCGTCGCTATGTCCGATGGAGCTGGTGAGGTTATAGAGATTGGCTCAAACGTCAAAGAT
TTAAAAGTAGGTGATCGTGTGATTGGCTTATTTTTTCCAGATTGGCAGGCGGGAAAAATA
AATGCGGAAAATTCTCTAAAAGCAAGAGGTGGAAATGGGTGTGATGGTATGTTAGCCGAG
CAAGTTGTGGGAGACAGCGACAGTTTTGTGAAGTTTCCAGATCACTTGACTTATAGAGAG
GCAGCTACGCTACCTTGTGCAGGGCTAACTGCTTGGAATGCTCTTTTTGAATACGGAGAG
GCTAAGCTAGGTGATACGGTCGTCATTCAAGGTACTGGCGGAGTAGGCTTATATACGTTA
CAGCTAGCGAAAGCTGCTGGGTTAAATACTATCCTACTATCAAGCAAGGACCATCTGGCT
GAGAAGCTGACTGCCTTGGGCGCAGACGCTATTATCAACTACAAGAAAACTCCAAATTGG
GATGAAGAAGTTATTAGATTAACTGAAGGAAAAGGCGCTGACATAGTCATTGAACTTGGG
GGGAGTGGTACGTTACAAAAGTCGCTTAATGCTGTCAAAGTTAATGGATATATAAGTATG
ATTGGGGTTTTGAGTGGTTTAGAAGGTACAATAAACCCTTTGCCAATCATCGCAAAAAGT
ATCAACGTTAAAGGTGTTTATGTGGGTAGTAAGGAAATGCAAAATAGATTTCATGAAGCT
ATGAAAACACTTAAACTAAAGCCTGTCTTGGATGATTCAACGTTTGATTTTGAAGATTCT
CAAGATGCTTATGAGTATCAATCCAAAGCTAAGCATATCGGGAATGTTGTCATTTCGATA
GCTTGAACTAGTTAATATTCCTAGGGTTGAGGCATTGTCAACCCTAGGCATTAACTTTAA
AGATTAAAATGAAAATTATAAAAGATTTAGTTGGTATTACCTTATTTTTGATTCTTTTAG
TGTTATTTGTAACAACAAGAGTGTTGATTATTATTTATTATACATTAAAACTTTTTCTAT
ATAAAACTTTTCTAAAGGTATAATTTAAAGAGTTAGCATAAGATTGAGGTGGTTTTTAAA
TTTAATGATCAGGTGTTAATTGGTTTTATAATGAGCTTGATAAGAATATTTATCACGACT
TAAGGTTGATGTCTGTGATATAGTTTAATGTTTTTAAATTCAAAGGATTATTGTTATGAG
AAAATTAGTCATTTCATCATTGATTGTCATTTCTTTTTTGCTTACTAGTAGTGCACAAGC
TAAAACTCCAGAAGAGCTAACCTCAGATTTCTTTAAAATTTTACCAGAAAACCCTAAAAA
TGCAGTCGACAGCATTATAACTAGTAATCTATTTATAAAGCAGGAGGTTTCTCAAGTTAA
TTCATTAAAAACACTAATTAGCAACTATCCGAATTTAAAAGGTGATTACAAATTTAATGA
AAAAATATGTAGATATAAAATCGGCGAGAACCTAGAGTCAATAACTTACTTAGTCGGGTA
TGAACAATCACCAATGCTATTTGATTTCTTTTTTTATCGAGTGAATGGGAATTGGAAAAT
AATTAATATGAATACTGACAATTTTGACCAAAAATCAATTCTTAATAAAAAAGAATGGTG
TGAAATAAAATAGGTTAAATAAGAAGTTTAAAAATTTCATAATATAAAGCGTTTTTAACT
CAGAAGGTTGAGCTTTCTCACTCCGCTCGATTCATAGTTTCACTGCTTTCCTGCCACGAT
AACTCGCCTCAAAACAAAAATGATCTTTGCACCAGGTTCGTTTCTCCACTTGGTGCCATC
TTTTTTGTTCGGCATAGTTCCTGTAAACAATAACCCAGCGCAAAAGCACTCCTATGGCAG
TACCATTGTCACAAAGCTATTTCGATTATGTTGGCTAAGTTGCTGGTAAATCGCATCTTG
CCTTCTCGCCAGTCATTGGTTTTCTGGTGATTTTCCATATCGCCTTGCACCTTCCTGTAA
CCATCCTCACTCAGAACTTATCTGTAAGGGTATATAAACGCAGCGAGCCCCGGCAGAGAA
GAACCATGCTTGAGGGTTGGACAGTCAGGCAACGACGAAGATGAGATTCACTCAATAAGA
AACTCCAGCAATGACTGACTCAAAGTTATGAGGAAAACAGACGTTTTACCCAACCCAATA
GCCCGCTTGCTTTTACTGGGTTAGCTTCTTTACCAAGATAGAAACTCTGCATTAAATCGG
TACGAAAAGCATCCAAATCCATGCGCTTAATCACTAACTCATGTTGCAGGATATTTTGCG
TTTGTTCTGCATGGTCATGAGCAAGGCTAAAATCCATATTTAGATAGCCTTGGGTGTATA
GCCATAAATGCGTCACCAGTACTAAGTCTTCGGCCGACTGATTGGTGAACTTTTCCGCGT
GCTCTTCACCAAGCGTGTCGTTCAACACTTGCTGCATGTGGTGAGTGGAGGTGGCATGTT
GTTCATACAGGGCGCTGGCTTCGATGTGAGATTTAGTCAAAAGCCCAAGCATATGCAGCG
CAGGGGCTGTGTCAGGCTTGTTTTCACATACTCTAATGAACAATGGGGCTTGTTCTTTTG
TCCAACGTCGCCTTGCAGCCTTATGCTCATTAACGAAGGGAATGTTTTTGAACCCCATTT
CTTGGATCAGTTCATTAAGAGGCGTCATTACTTTGCAATTCCTTCACCGTCACTTCGACG
TGTTGTTCGTTAATATCAACGAAAATAGAGGTGCCGGTAATCATAACAGATAGGCTAGTG
CCACGGTCAAGGTGTTGTGAAATCAAGTCGATAGCATCGTAGTCAAGGCTTGCAACATCC
ACTGGAAGCATGCCAAATTTGCCCGCCATCTTATCCCACCAAACGGAGGCTTTGGTGTTG
TAGGTATAGACTTTTACTTTCTTAGCCAAACGGGTCGCTTTCTTGATGCGATCTGGTTCT
GGCTCGCCAATCTCAATCCAGTGAGTGATAGATTGGTCGTCCTCTACACGCCACAAATCT
GGTTCTTCTGTTGTAGATAGACCCTTAGTGAACTCAAGATCATCTTGTGCATTCAAGCAG
TAGGCGAAAATACGAGCCAACATGCGCTGTGGCTTTTCAGAAGGGTGAAGGGCGATAGTA
AGATTTTTTGAATCGTAGTAATCGTTGTTCATATCAGAGATTGCGATACGAAACTTGTAA
ATTGTTGGTTTTAGAGCCATAGGAAGTATCGATAAATGAAGGGCAAAAAAATAGCCAGCT
AAAAGCTGGCTACCATATCAAAATCTTAAAGGATTAAACTAGAGTGATTTTCTCAGCTTG
TGGACCTTTTTGACCTTGAGTGATTTCGAATTCTACTTTCTGGCCTTCAACAAGAGTACG
GAAGCCGTCACCTTGGATTGCAGAGAAGTGAGCGAAAACGTCAGGACCGTTTTCTTGTTG
GATGAAGCCGAAGCCTTTAGTTTCGTTGAACCACTTAACTGTACCAGTAGCTTTGTTAGA
CATGTCTATTTCCTAAATATCTAATTTTATGTAAATCTTCGCCTAATCGGCGCTTATAGC
GTGGAAAAATAAATTGCTATTGCGTACCACAGGACGGGGGAGTTACGAGTAATCCAACGA
AATGTGAAAACAAAGAACTTTCTTTCTAGCCGTGTTCGAGTCTAGGTTAATTACGGGTAT
AGTCAACATATATCGACCCATCAAGGGCAAATATTTGTATCTAGTCACTTTTTATACGGT
GTATTTTTGATGAATTTTCAAATAAATGACGTTGTTGTGAAGTTTTTGGAGAATAAAATG
AATTTTATTATACAAATTTGACTATTTTCCCTAATTATTGTCCAATCTGGTTCGACCATT
AAGGAGGAAGTATGGTAAAGAACAAATCTAATCCTCAGCCAAATGAATTGAACCTAGATA
CCGAGTTTGGCAGAGGGGAAATCAAAGACAACGCACTTAAAGCTGTCGTCACTAGTCAAC
TGTTTAGAACGCGGGTTGTGAAAGCCAAAAAAGGCAAAGGCAGCTTCAATCGGAAAGCAA
AACATAGAGGCAAAGAGCCCTATTCAAAGTTCTCACTAAAGTGGATTTTGAATAGGGCTT
TTTTCTTATCTGAAGGTGATGGCGAGAGGGGGTTTTAGCGTTCTATTTTTGGAGAGTAAA
TTGAGTAAGCCGTGATTTGCCCCGCAACGATAGCAGAGAACATAAACAGCGCAGACAGAC
CAATACTTGGAATGGGTAAAATAGATTGTTCAAACACGGATTGGCTTGCGCTTACTAAGA
CGCGGCTACCTGGAACCAAAATGATGATGCCTTGAACAATGTAGATAGAGCCAGTCAGTT
CCATCTTTTTCGCAATCCAAGTTCCGTATAATGTAATCAGAACTGTAGTTACCCAAGTCC
CCACAACCCAGCCACTTTCGAAACCAAGATAAAAAGGTCCCCACATGCCCAGCATTGCAA
CGGGTAAGCCAAGCAGAATGTCGATAGGGCGAGCGTTAAAGATCACTCCAAGGCTGGCGG
AAATTAAGAATAGTCCGCTAATGTGCATCCAAATCGGGATTTCATTGGTGTAGGCGATGG
ATTGCGCTTGTCCCCAAATGGCTTCACCGATATTGAGCCCCATGGTAATGCCAACAAACA
ACTTGATCAGCGTGAGAGCGCATTGCCCCAATAAACTGGTCCCTGATACCAAATCATTAA
ACGCGAGACATTCAAGGGAGTTAGCGATGGAGAGTCCGGGTACAAATAAGACAATCGTTG
CGATACATAGCGCCCAAACAGGGATCGGCAGTCCAGTGCTGGACAGGTACGCAACAATAA
TACCTGTGAACAAAGCTGCAATGAACTCAACTGCAATTGCACGTCTCGCTCGGCAAACTT
GCTGGCATCCCCAGACCATAAAACCAAGAATAAAAGCAAAGCCGACCGCTTCTAAAGTAC
TGCCGACCAGCATCAAGTACGCGGGTGGAATGCCCATATTCGCCAATGCAATAACCCATG
AAGGATATCCAGCAGGCTCTGGGACGGGTTCGCTACTCGGTTGGTTGATTCGAATGATTG
TGTTAGCTAGCAAACTTAAGTTGATTGAAGCTGGTTTCAAGCGCTTGAGTACCACCGCAT
TATTATCATCTGGAAATTGATAATTGATCGCGGTTGGCGTGGCTTGAATCATCACATCCA
CGCCATGTTTTTGCGCGTAGTGCTGAGTGTATTTCTCTACTTTGTATGGCGCACAGCCAC
TACGATGCAGCGTATCGCCAATTTCGACGATTTTGTTAATTCTATATTGAGAAGGCATGG
CGAAAGCGAAAATTTCGAGTCACAAAAAAATTGCGCGTAAGTTAACAAAGTGATTCTTGT
CGAGCGAATAATCATTAACTTTTTTGTGTGATTTTGTGGACTGTGTCAGGTGTTACTCAT
GTCGCGAAAAGGCTCAACCCAGAGAAAATCGGAGTTTCGAACTTTTATTCATATTAAATT
CATAACAATTCGTGATGATTCTATAAAATAATCTAATGTAAAAGTGCCATTTTTTAGTGT
ACAGGTACTAATTTAGATTCATATCAATAAGAGTTGCTACCTAAAGAAAGAACCTCTGCT
ATACCTTTAGTTCTATTTAAGTCTTAGATAGCCCTTTAGGGTAGGTTAGTGAGAAGTAGG
TATGACCTTCATGCGTTATAGTACTAATGATTGGAAAAACACAATATTTGGCATGTTTCT
GCTGCTTATTGTTGCGTTCCATTCCAGCGCAGTCTACGGGCACGAAACTAAGCAAGGCAC
CTTGATTGTTGCCAACTCCAAAGCTTGGAAACCCTTCTCATACCTTACGCCAGACGGCGA
GCCTCAAGGCATCTTAATTGACTTCTGGCGCGAGTACTCCGTTCGAAATGATGTTCATGT
GAAATTTCTTTTGCTTGACTGGGAAGAATCTTTACTAGCAGTAAAAGAGGGACGAGCAGA
TATTCATGCTGGATTGCTATTTTCTGTAGAGCGCAGCCAGTATCTGAACTTTGGCACAGT
GATTATGCCTATCGATACTCAACTTTATGTCAACAGTGACCTGTTAGGAATTGACGTGGA
ATCGGTGCTGAAAGGTGAATCGGCAATGGAAGTTGGTTTGGTGAAAGGAGGATACGAAGA
GACTTTCGTTCGTAAACACTATCCGAACGCGGCAATACGGTTGTTTTCGAATAATGATGC
GTTGCTAAAAGCGGTTACGAGTAAGCAAATTTTTCTGTTTGTCGCTGATACCCAGGTATC
CAATTTCTACATGGCAACAACACCTGACTCGGTGACTTTCTTACCCGCATTGCATCTTTA
CAGCAAAGATTTAAGAATCGCGACGGGTGACGGCAGTGCAAAGTCGATTGAAGAGGTATC
GAGGAATTTTGAGATAGTCATGGAGGCAAATAAGGACCGGATCCTCAGTCGTTGGATTCA
TATTAAAACTGTCTATCCAGCGTATCTTGCTCCACTCGCTGTTTTTGCGCTGATTATTGC
TGCCATGTTCCATATTTTTTCACTTAAGCGTACGGTTGCTTTGCGTACTCGGCAGCTTAC
TTTGGTGAACCAACAACTTTTTGAACTCACCCTGACTGACCCTCTCACTAAGCTTTATAA
TCGACGTCACTTGATTGAGCGTTTAGCGACGTTAAGTACAGTAAAAAGAAACCTGACCGT
GATGGTGTTTGATATTGATGACTTTAAATCCATCAATGATCAATTTGGACATTTGGTTGG
GGATCAAGCTATTGTTGCTGTCGCGAATACAGCAAGATCTGTCATCGATGAAAGAATGAC
TTTAGCGCGAATTGGTGGTGAAGAGTTTGCCTTAGTAACGGCTTCGCTCTCTGCAGAGGA
AGCAGAAGTTCTTGCTCGTACAATTTGCACCCAAGTAAATTGCGCACCAGTGACCTTAGA
TGGACAAACGATTAGTGTGAGTATCAGTTTAGGGTGCGCGTATTATCCAAAATTTGATGA
ACAACCAAGCCTGCAAGATGCTGATCAACTTATGTACCATGGCAAGGCAAACGGGAAGAA
TCGCGCTGTGTTCCAAATCATCAACAGAAACAAAGTGGAACCATTACTTCGTAAAGCTCA
GTAAAACTTTGAGCGTGCTCTCGCTGACCTTCATCCTCTCCTTGCTATACTGATTTGAAC
TCCCTGTTTTTATTGTCATTTCTGACGTGAATAGTGTTGGATTTCAGTGTTGAGGACGGT
TATGCGTACTGCTTTGTTATCTCTATTGTGTTGGTCCATTTCATTTACTGCTGTGGCTGA
AAGTGCTTTTGATATCGTGCAAAAGTCAGATCAAGCAATGCGCGGTGATTCCAGTTATAC
CGAATCTACAATGGAGATCATTCGTCCTGATTGGACTCGGTCGATGACCATGAAGAGTTG
GACAAAAGGGACGGATTTGTCTTTGGTGTTGGTTACGGCGCCAGCCAAAGATAAGGGCAG
CGCTTCTCTAAAACGACAAAGAGAAATGTGGAATTGGGTGCCGAGTATTGAACGCGTCAT
CAAAATTGCGCCATCTATGTTGAGCCAATCGTGGATGGGCTCTGACTTCACCAATGATGA
CTTAATCAACCAGTCCTCTATCGTGGTTGATTATCAGCACCAATTGAAAGGCGAGGATAC
GTTTGATGGCGACAAGGTTTGGATGATAGACGCCGTTGCAAAGTCCGATGCTCCTGTGGT
TTGGAGCAAAGTAACGTTGTGGATTTCCAAATCGACCTACCTACAGCGCAAAGTAGAATT
CTACGATGAGTTTGATGAGCGAGTGAACGTGATGACGACTTATGATGTGAAAAAGCTCGG
CGGGAGAAAATTAGCAACCAGAATGGAAATGCAGCCGCTTGATAAGCCAGAGAACAAAAC
CGTACTCATCACCCACCAAGCGCAGTTTGATTTCGAAATCGATGACAGTTTTTTCTCTCA
GCAACAGATGAAATCGCTGCGCGACTAAGTTTGGATAAATGAACGGCTAAAAGAAGAAAC
GGATATTCAAACATCAACGGAAGGAAGCGAATCAATGCTTGTGAAACTGGCTTGGCGAAA
CCTCTGGCGACAAAAACGCAGGACACTACTGACGGCGTCTGCGTTGGCATTGGTGCTGTT
TCTTTCGCTTATTACGCGAGCGTTTCAAGAAGGCAGTTATACGTCCAATATCAAAAATGC
CGCCAAGTTTTATACGGGTCTGATTCAACTGCAAAACCCCGAGTTTGGTGACTCTTCCAG
CATTGATGATGTCTTGCCGCAAACCAACACCTTCATTTCAGCGGCGAAAAACAATCCCAA
TATTGATGTGGTATTACCTCGGGTAGAATCTTTTGCTTTAGCCGCAAAAGACGAACGCTC
AAAAGGCGTGATGGTACTAGGCGTTGAGCCTGAAGCTGAAGATCAGTACTCCAATATCAG
CGACAAATTGATTGAGGGAAGCTACATCCAATCAGGGCAAAAATCAGTGCTAGTCGGTGG
TGGTTTAGCCAATTATTTGCAACTCAAGGTTGGCGATGAATTGGTGCTTTACGGCGCCGG
TTATCGAGGACAGACCGCGGCAGGTTTGTATCAAATCTCGGGCATTCTTCATTTTCCTTT
GCTGCAGCTTGATTCTCAGTTGGTGTACATGCCGCTCGATACCGCGCAAAACCTGTATTC
ATTGGATGATCAAGTCACCGCGTGGGTTTTAAATACTGAGAGTTTAAGAGACTTACCTGA
TACCGTTGAACAGCTTAAAGCCGAGTATGGCAAAAATATCGCCGTGAAAGATTGGAAAGA
GCTGTCGCCGGAAATGGCACAGCAAATCACCTTGGATAAAGCGGGCGGTATTTTCTTGAT
TTACATTCTCTACGGCATTGTTGGTTTTGGCTTGTTTGCGACTATCTTAATGACGACATT
GGAACGCCAACGTGAGTTCGCTGTCATGCTGGCAACCGGAATGCTGCGCTCCAAACTCGT
CCTTCTGCTCACGATAGAGTCTCTGTTTATGTCCGTCATTGGCATCCTTATTGGGCTTAT
CGTGAGTGCTCCTGTGTTGGGGTATTTCTACTTTAATCCAATCGAAATTACCGGCGATGC
TGCCAAGCTCATGCGGGAAAGTGGTTTTGAACCTATCGTGCCCGTTTCGCTCGATCCACA
TTTACTACTCAATCAAATCGTAGTCGTGCTGTTGACTCTTTTGTTGTGTTTGCTTTATCC
AATGGTTCGAATGTGTCGAATGCCTATTGCAGCAGGGTTAAAAGGAGGTGCTCATGCTGG
TTAAGTTGGCGTGGCGTAACTTGTGGCGCAACAAGTTGAGAACCTCAATCATGCTCGGAG
CTATGGTATTTGGCTTGATGGGCGTGGTTGCCATGATGGGATTCATGAATGGCTTGGTCG
ATAGCATGATTAAGAACGCCATCTCTTGGCAAACCAGTCATTTGCAGATCCAGCAAAAGT
CCTACTTAGTCAATCCAGAGCTAAAAGATGTGATTCCCGATGCGGAAAAGATAAGCAAAG
TGTTGGCGAGTAACCGAGAAGTGAAAGCCATTTCTGAGCGATTTCTAGCAGATGGCATGA
TAGCGTCGGCGCGCAGCACTCGTGGTATTCGTATCAACGGCGTTAATATCGAGCAAGAGC
AAAACATCACGCCACTCTCGAAACATATTGTCGACGGAGAATGGCTGAGCGAAGAAGGCA
GAAATCCGATTCTAGTATCGAGCAAGATAGCTGAGCGATTAAAGCTGCGTGTCGGCTCCA
AAGTGGTACTCACTCTGTCTGATGTCAATGGGGAGGTCGCCGGTGCAGCATTTCGTGTTC
GAGGTATATTCAAAACACCATCAACAGGGTTTGATGACGGTAATGTTTACGTCCGAAAAG
TGGATCTTGAAAAGGTAGCGGGGCTGAGTGGCACGCACGAAATCGCGATACTCCTTACTT
CTAATAACGATGCTGAGCTCAAGCAGTTACTGGCGTTCACTCACTCTATTTTGCCGCCGG
AAAGTCAAGATTTGCTCAGTGTGAGACCTTGGCAAGAGATCCAACCTTTGCTCTCTACCA
TGATGAGCACGATGGATGTTTCCAACCAAGTGATGTTGGTGGTATTTGTGCTGGCGATGA
CCCTTGGCATCATCAATATCATGCTGATGTCGGTGTTTGAACGCACGCGAGAGTTCGGTG
TGTTAATGGCTGTCGGCATGCAAAAACACAAGATACGCTTGTTGATTGTTTTTGAAACCT
TGTTCCTCGGATTAAGCGGTTGTGCGCTTGGGTTACTCGGGAGTGCAATTATGCTTAAGG
TGCTAAGTGTTACCGGATTGTCGCTGGCTAGCATGGCGGAAGGGCTAGGGGCTTATGGCG
TGGATACCTTGCTTTATCCACGGGTATCGATAGCGGAATATCAAATGATCATTGTCGCGA
TTTTTGTTGCCAGCTTTATCGCAGCCCTGTATCCCGCACGACAAATTTTGAAGCATCGAC
CTGTGGATGCCATGGCGGAGAAAAGCTAATGACCATCAAACTACAAAACCTTACTAAGAT
TTACAACGCCGATGGTGATTACCCTGTGCACGCAGTGCAGTCGGTAGACTTGGAGATTAA
GCAGGGTGAATTTGTTGCGATCATGGGACCATCTGGTTCGGGAAAAACGACGTTGCTGAA
CATGATTGGCGGTATTGATGCCCCAAGCTCTGGCAAGGTGGAAATCGATGGTTGCATGAT
TTCATCGATGTCAGAAAAAGAACTGATTGCCTATCGTCGCGATAATATAGGCTTCATCTT
CCAAGACTACAGTTTGTTACCTGTGTTAACCGCGCTTGAGAATGTGGAATTCGTCATGCA
GCTGCAAGGTAAAAGCGAGCGAGAGTGTCGTGAACGTGCGACGTCCTTACTTGAACAAGT
GGGATTGGCGGAACAGATGAATAAGGTGCCAGGTAAGATGTCCGGTGGGCAACAGCAGCG
TGTTGCGGTTGCTCGTGCTTTAGCGCCAAAGCCTCGTTTTGTCATGGCGGACGAACCTAC
TGCCAATCTAGACGCCAAAAGCACCGCGGAGTTGCTCGACATTATGGAGCAACTTAGCGA
ACAAGAGGGGACGACGTTTATCTTCTCGACCCATGACCCGCGGGTGATAAAACGTGCTCA
CCGAATTATCGTGTTTGAAGACGGTCGTTTGGCGCGTGATTTCAGCAATATTGATAATCG
CGCAGAGAGGTCGCATGCATAGAGCTGTTTCCCATTTGTCTGCGACTTGCACTAAAGCTA
TCCGATTGAATACTTACTTGCCCAGAACAAAAGTAAATGCAGTGTTTATTAAGGCGTTAA
GCCTTTCATTGCTTAGTCTTCAGGCTGGTTCTGCCTTATCTGCTGTTCCCGGATTAGAGC
CTCAAAAGTCATGGGATTTGGATGGTTACATCAAATACATGGCAACCTACAGTGTTCCTG
ATGGCACTGATAATACGTTCGATAACTTGATACACAATCGACTTAACTTTGAATACCGTT
TTTCCTCAAGCTGGCGTGTGAATGTTGGGCTACGAAATCGAGTACTTTGGGGCGATTCTA
CCGACTTTCCTGGCTATGCCGACTTGGTCGCGTTGGATTCTGGTTACATGGATTTAAGCA
AAAACTGGCATGAAGATGATGTGGTCATTAACAGTCAGCTTGATCGTCTATATCTCACTT
GGCAGCAAGATGACTGGGGAGCGCAACTAGGGCGCTTTCGTATCAATTGGTCGATGAATA
CGATATGGAATCCAAACGATATCTATAATGCGTATTCGATTTACGACTTTGACTATGAAG
AGCGGGCAGGTACGGATGCGGTCATGCTGAGCAGAAAGCTGGGCTTTGCCGATGGGGTAG
ATTTGGTGTTTTCACCAGCTCGTCAATCAGGGCAAGACAGTGCCTCACTGCGCTATTTCG
CCAATCAATCGGGATGGGACTATCAGTTTATTGCTGGGCGAGCTCGGATGGATTACGTAC
TCGGCGCTGGTTTTGCGACGGATGTGTTTGATGCGGGTTTTCGTGGAGAGCTCACTTGGT
TTGATCCCATTGACCCAGAATTTGAGGGTGAACCGACTAAAAAGACCACAGTTGCCAGTA
TTGAATCGGATTACAGCTTTGGCGGCAAACGCAGCTGGATGGGGCGTGCAGCGTGGTTAT
TTATCTCTGAACCGCAAGATGCATCAAGCGCATTGGCGTATTTGAATCTTCCTCTCGATG
CAAAAACGTTGAGCTTTACACGAAATACATGGTATGCCGATGTGAGCTTTGACTTAACGC
CTCTAAACCGCGTCACGCTCTCAACCAGTTACTACGACGATCATTCCTATTTCCTTGGGA
TATCGAGCAACTACTCCCTCGCTAATGACTGGCAGTTGCTCACGGTAATCCAAAGCTTTA
ACGGTAGCAGTGGCAGCTTGTTTGGCGAAGTACCTGCGACTTTGTTGTTTGCTAATGTAA
AGTACAGTTTTTAAATGTATGTTTTAAAAGTGAATTTATTTAACTGTTAGTAAATGAAAC
TCTTCTATCAACTCTGATGTAAATACGATACTGAATGTTGCTCCATAAATCCCAACCCGC
TCACGCTTTGACAGTTGAGTGCAGGGTTGATATGAAATTAAATGCAATTTCTTGGTAAAG
CTAAAAAGCCTTGTCTACACTCAACGTAAAACGAATGTTATTCGTTGGGTGGCATATTAA
TTGAGCCACGGAGAAAAGTAGCCAAAGAGCTACACCAGTAAAGTTGGCTGATAAGGACGG
GGAAATGAACAACGAGTGTTTTGCTAGGTCCCGAGGTGTCACGGATGAGATGCCAATGAA
AGAAACGTTTTCTGCGGGTAAAGATCCTTATGCACATTACCTAAAAGACATCGTGGGGAT
TGATTTACTCTCTCGAGAAGATGAACTGCATTATGCCAAACTCAATCGAGCGGGGGACAA
AGAAGCGCGCGAGGTGATGATCGAATCTAATTTGCGTTTAGTGGTGAAGATTGCCAAAAG
CTATTTAAAACGTACTGGTAACAACTTCACGCTGCTTGATTTGATTGAAGAGGGCAACAT
TGGCTTGATCAAAGCCATCGACAAGTATGATCCTGAGCCGGGTTATCGCTTTTCAACTTA
CGCAGTGTGGTGGATTCGCGAAAACATTGAAGCGGCATTAATGAACAACGGTCGCACGGT
GCGTCTACCTGCTCACGTTTGTAAAGAGATAAATAGCCTTGCGTCGAAAAAGCACGATGC
GAGCAAAACCATGAGCAAAGACATCTCCATTTCAGAGTTGTCCCATTGTTCAGGCGTAAA
GGTAGAGCGTGTTGATGAGTTAGTCGCGTTGAGCGGCTTTATCGATGTTTCAACAACTGT
CGACCTTAATCATGCGCCATTTGTGCTCGAACAGTGCGAAAGCGAATACACAACAGATCC
ACAGCAAGATTGCGAAGACCATTGCTTTACTCAAGCACTGGAGCACGTCGTTAACACATT
GCCTGTGAAGTTGCAGCAAGTGTTAATTCATCGCTTTGGCTTGTTTGAGCATAATGTGAA
AACACTAGCTGAAGTCGGGGACTTACTGAATGTCTCTAATGAACGCGTGAGACAAATGCA
GAAAGAGGCAGTAGAGCGAATACAAAAACGTCTTCAGTTTGATGGATGGGTTTAATACCA
ATCGTAGCAAATAAGTGTTCAATCTAGCTGGTTAAAACGCTCGATAACGTCGTTTAAAAT
TTTAATTGTAGAATCACTACTTATCGAAAATTTTCGCCTTGTTCTCAAGCGTTTTTCCTG
CGCTAACTTTGATCACCTACTTACTGTGATTGGTATAAACACCGATAAATAGCTTCTAAA
AAGCCAGCGTCATTGCTGGCTTTTTTCTATCTGCGTGTTGCTCAGTTGGTCTTTGCTTGT
TCTTCGGCAAAAAGCAGTAATTCAAGTTGTGCTTTCGCAGAGGGTTCGAGTGTCCAGATG
CTCAACATGCGGTTAAGGGCAGCTCGATACACTTTGCTCTTGAGTAAGAAAGCGAGGGTG
CTCGTGTAGTTGTTCACCACTTGAGTTTGTGTTGCCACTAGCTCCGCTTTGTTTGCGATG
TCGATTTGCTCGAGATTGAAATCAGGCAAAAATGCACACTCGTACCACACCTCGACAATC
TCGCGGATTTCGAGTTCTTCTTCAGGCACATCAAAGTCCTGTAATGCGTGGTTTTCCGGT
ATCGCTGATAAATAAACCACATCCAATTTGTCAGCAACAAATGTATACATCTGAATCCTA
AATACCTCTAAATCTCGGTCGAATCATCTCTCTGGTTTATATCTTTGTCAATTGTATCTG
TCTGATTAAAGAGTTAATTGTGAATAAGCGCCACAGTATTAACTCAAACTGTTTAAGTAT
TTGTCTGTTAAGCCAAAATATTTCAAGTTGCCGTCAGGCTCTAATACCAAACTCATGTTC
GAAGTGGCGATCAACCCCGGATCATTGGTAGAGAACACCACGGTTTTGTTTAGCAATTTA
TCGGTGAACAAGCGGTTGAAGTACTGAGCATTTTCTTGCTCAGCGCCATTAAATGGTTCA
TCAATGATGATCAGTGATTGTTCACAGCTTCCAAGCCCCAGCGCGAGGCGCAGTTTCTGT
TGAATACCGTTAGGTAAATTCTTGCATTTATCTACGCTTAGCTGAGTGTTCAATCCTTCT
GGCAACCACGCATCGAGTTCGAAAAAGCTCACCATCTCTTGCATCTTTTCTGTAGGGATG
AGTCCATTATGCAAGATGAAGTTAGTCTCCAGAGAGCCTTCAAAAATATGCAAATTAAAC
GGGATGTAGTTAATCGAGGTTCGGTAGCGATAACTGTTGAACTGTTTGATGTTGTAGCCG
TCTACCGACACCGCGCCTTGGTATCTATCTTCTAAACCCGCAAGAATGGAAATTAGCGTG
GTTTTACCGCAACCTGTTGGTCCACAAATCACCACCTTCGCGCCAGGGGCAATTTTAAAC
CCGAGATTGGTTAAGCCTGTTGCCGCGCCAGTGTAGCGATGGCTTACACCGCTGCCGACA
ATGCTGCCTTGGAACAGGCGAATAGGGGGGCTTTTCTCTAACGTTAGCTTGTCGTCATTC
ATCGCCATAAGGTTGTTGATTTGCGCAGAGGACGCCTTAATCGATTGGAATTTGGATATG
GAGTTGTAGATACCCATTATCGGACCTAACGCCTTCCAGACTAAAATTACGGTTGCAAGC
ATGGCACCAGCGTCAGACGTTCCATCCATTACACCAATAACCGCGGTCACGATACTTGCG
GTACCGATCACCTGAATCAAACTGCCACCTGCGGCTTGAACCTTGCTGTTGGTCACCGCA
ACGTTCTCTGCGTCGTTGGTGCTTTGCATGTGTGAAGCACTGAAGCGAGATTGAATAACG
CGCAAGAGTGGCAAGCCTTGGATGGTTTTAATGCCGCGAAGAATCTCATTCCATTGGTAA
GAAACCATGGCGTTAGCGCGAGAGCTCTTCGACGTGGCTTGTGAGTAGATGTAACGAGAA
TAAACACAGAACACCAACATCAGAATCAACCCCGCCATGACGACCAATGCAGCGGTTCCT
GACATGATGGCAATCGCGACAATGAACACGATAACAAACGGCATGTCGAAGTAGCTCAAG
GTTGATTCTGCCGTTACTAATCGGCGGAATGTGTCGATGTCTTTTAAACGTGCCAACTGA
GAAGACACGCCGGCGGTGGATGTCATCGCATACGGGAGCCATAGCAGCTTGGATATAACC
GCTTGAGAAATGTGTACCGCCAAGTCCTTACCTGACGTGGCAATGATGTTGACCCGCATT
TTCTTAAAAAAGTATTCCGAGAATCCAACAATCACCGCAAACAAGGTGAGCCAATAGAGC
GTGGCTTGCGAGCTAGACGTCAATGCGAAGTTGTACACACTCATGATAAAGAAGGGTTGG
AGTGCGCCCAAGATACTGATCACGAAGCTGAGGATAATCAAGCTTTTGAGTTCATTGTTG
TAGCGATAAAACGCGTATTTAATCCAGTTACTGCGGTCTTGAGATTCTGGTGGTGGCTCT
CGGAACAAGCGCGAGTATTCGCTGATCGAGACCAACAAACATGGCTTTTTGCAGAGCGGG
TATTCAATGGTGTTGTTATTGGTGTAATCAAACAGGATCAGTTTGCCGTCTTTAGTGCCC
AAGAAAATCGCAGTGAGGTTTTCTATCTCGATAAAACAAGGATGAGGGTGCCCCTCGATG
TGCTCCAACGTTTTTAATTTAGTGACGTCACAACGGTAACCAAGGCGTTCAATCGTAGCG
ATAAAACTGTCGCTGTCTTTTGGTTTAGGGATAAAAGCGTCACTGAGGATAGAAGGTGTG
CCTTCCCATTCAAGCGCAATGAGGGTGTAAGCTAAACCACGAATCAAAGGTGACTGATTG
TATCGTTCGTCATAACTGCGAGCCTCAAAGTCCAACAAGCGCTGAGGGACATTATTAAAA
TCAACCAAAATACTCATTGGTCACCTCCGGTAAGTTTGACGCGTTTGAGGCGATGATTGA
GTTTGTCCATCTTGTTGCTGATGATGATGAGGATTTTGTCGTTGGCGCGATAGGCGGTAC
TGGTCAAAACCAATCGAGCAAAGTCGTCATCATAAACACAGTCGATGTCGTCGAAGATCA
ACACACGTTTGTTCGCAAGTAAGGCACGCACTAACAACAAGGCATAAGCGACTTGGCGCG
AGAATGGGTTGCGTAAATGTCCTTTAAGCTCGGTATAAAAACCCGCGGGAAGGGCATCGA
TTTGTGCTTTGATGTTCATGGTTTCGCAAAGCGCAAATGCGGTGTTGTTTAGGCTCGGGC
GGAAACAAGTCAAGTTGTCGATGATGGTGCCTTCGACGAATGAACTGGTTTTGTCGACCA
TGAGCACGCTATTGCGCCAGACGTTGTAATTGACGTCATCGAGCGGTGTCTCGTTGATTT
GGATATCGAGCTTGCTGTCGGTGTTTTGCCGCGTAATGCAGTTGGCGAGGTGGGTTTTGC
CTGCGCCGCTTTTCCCTGTTAGCAAGTAAGCCTGACCGCGTTCAAACTCGATGCGTTGCT
TTTCCGAATACTTCACCGAGATGCGCTCGACTTCTGTCGTGTCATTTTGTTGTTCTACAG
ACGCAGCAAGCTCAAGCAGTTCGGCGATACGTTGAATATGAAGCTTGTTCAACTCCCAGC
GGCTCACCGTACGCATCACTTGTTGGTATGGGGCGAAGTAGCGGTTGGTAAGCATGATGA
TGGCTGCCATGATGCCTTGGCTCGATTGCATGTTGATAACCGCTGTTGCCAAAACCACCA
CCACACAAGCGATGGAGAGCTGTTGTATGAGCGACAAGATAAGGCTGAAGTTTGATTCGA
TTTGCTCGTATTTGATGTTCTCGACTTCACGTTCTTCCACCATTTGTGTCATCAAGCTCT
CAACGCGATATTCCATATTGCGTGCTTTGATATCGAGTGGGCTAGAGATGATCTCGATAA
TTTTTGAGGTGGTTAAGCCTTCGATATCGGATTTGTTTTCTAGGCTGTTGATCTTTTGCT
TGGAAAGGCTGAGTGCGAACACTGCTAAAACGATGGAGGCGAGCAAGATGGTCACCCCTG
CCCAGATGTTGATCAGACCGATAATCAGAATGGTCAGTATGCTGACGGCAAGGTTGATCA
ATGCCCGTACAGATTCTCCGCCAAAGAAGGATTTAATCTCTGGAATGGTAGCAATACGCT
CTAGGTATTCACCGGGTTCTAGGCGACGAAACTTCGATATCTCAGCCAAACAGATGGATT
GAAACACCTTGTTGGTTAGGTTGGTTTCGAACTGCTTCATGATCACCGACGAAATCTTCT
CTTCCTGATTCTTTAAGTGATAGTCGAGGAAGATGGTGATCAAGATAATGGCAAACAGAA
GAAACAGCGTGTCTTTAGCTTGGTTAGGTAAAACACGGTCAAAGATAATCAGAATCGAAA
AGGGCAACACTAAACCAAACAGTGTTGAGATGACCGTTGAGAAAGTCAGATAACACTTGT
CAGCAAAGTTAATCTTCTGGGAAAAATGCTCAGTTTGCATTGCGACCTCCTTTCTTAATC
GATGGTTTGGAGAGAAGGTGTTTTGGAACTAAGTCTTGATTGCTTCTGCCTTCGATATCG
CTCATCAACTGCATGATGCTTTCGATGGATTGCACCGACAGCATGCCTTTGATTTGCTCA
AGATTGATCGATTCAATGATGTAGTCATAACGCGCGCTCTCGTAATCACGTAGTGCGCTA
AACAGTTTACTTTCCGCTGCCAGTAAGTCGGTAATGGTTCGCGTACCAAGCTGGTAAGCG
CGTTGAATGCCTTTGTAGGAAGCGTAGTTGGCACGGATGATGTTCTCGTAACTGCTAATA
GCGCGGGAGAAGTCATTGATGTTGAGTACCGAGGTGTTAACGCTATTGCGCGTCGTGAAC
AACGAATCTTGGTATAGCAGCTCGGTTCGCTCGATGGCAGTTGATGATTTTTGATAACCG
TAGTAATCCGAACCGCCGGAGAAAATCGGCACATTCAAGTTTAAACCGACGCTGGTGGAA
TTACTGTCCCCTGTTGCGGTTGGGTCGGTTCGGTCATAGTTGTTCGCATCGTCGTAACGG
TAACTGGCAGAGAGCGATACGGTCGGCACAAAGTTTGAACCGCTTTCTTTCAAGCCTCTT
CGGCTTCGCTCTACGGTTTTCTTCGCAACCAATAAATCGTTATTGAGCTTCAAAGCTTGT
TCAAGAATCACGCGTTGTTCGGATTCGCTGATTTCCGCCAAGGGCACGCTTTCGTAGATG
TCCTGCGATGGGGTGACTGGGTATTGAACTTGAATCTCTAAACCGTTCAAAATCACACGT
CGATCTTTCTCTAAGGTTCTCAAGCGATTGGCAATGCCTTCTTTCTGAGCAATCACTTCA
TATAACTCGCTCGCCGCAGTGTTGCCAAGTTCCACGTTACGACGCATTTGGCGCTCACGT
GTTTCAGACGATTTAAGCTCGACTTTGGTGGCTTTGATTTGCGCGTTGTTTTTCAGGTAC
TCGAAATATTGCGTCGCGATTTCAGAAATGGTGCTCTGGATTTTGTTCTCGTGCTTGATT
TCTTCAATGTTGAAATCAAGTTTCGCGGTGCCGTATTTGAAGATGTCGCCAAGGTTAAAC
ACCGATTGGGATAAAGACACGCTGTAGCTGTTCGAGTTGTAGCTTGAACGTGTATCCGGT
GTTCCCGTTAATATGGTTTCGTTTTCATTCCATGTGGTATCAGCAGCACCGTTTAAAGAG
GGTAGAAACTTAGAACGGCTAATGTCGATGTTGTATTCGTTTTCTTCCACGCCTTTATCA
CTAGCGCGCAGAGATAAATTGTTTTCCAAGCCGAGTTTGACCGCCTCAAGCAAGGTGGTC
GCCATTGCCGAAGGAGTATTGCTCAATGTAAGCGCTGCCAATACGCAGCTAGTTAAGTTT
CTGTACCGCCACATACTTGTTGATCACCTTGATGATTTCGTCGTTTTTATAAGGTTTGCT
GATCACGTAATCCATTCCAGCTTCGATACAAGCTTGGTGTTCATTACTGCTGGTCAATGC
TGTCGCACCTATAATGGTGCAAGGGTTTTGTCCGCTCTCTTGTTCGTATTGTCGAATGCG
TTTGGTTGCTTCAATACCGCCCATGCCTGGCATGATGCAGTCCATAAAAATGATGTCCGA
GCGCTGGTTCATGAAGTGCTGAACAGCATCTGCGCCATCGCCAACGGTGTCGGCTTCATA
TTCTTGCTTGCTCAAAATACGTTTGAGTAGAATCTGTTGAACACGGTCATCCTCAACAAT
CAGGAATGAGCTGTTCTCCATCTGATCTTCTGAGGCTTCCGCTTCCATGATTGCTAACAG
GTTAGGGATGAACTCATATGGAATCGCAGGAGAGTTCAGAATCTTGTCGACAAAGGTATG
GCTCTCTTGTGCTTGCTGAGTGCTAGTAACTGAAAGCAACAACTTGGTGTTCGGGTGATT
GCGAAGTTGCGATTTCACGGTTTTGCTCAGTGAGGGCAGTTTGTTTGGCTCAAACGTGTC
AGTCAGCATGATGGCATCGTATTCGCCAAAGGTTTTTGCAGCAGAGAAGAGCTCATTCGG
CGTTCGAATTGACGTGATCTCTAAGCCCAAGTTGACCAGCATTTTGTTCATCACATCAAT
GCGCAGCTGAGAGTTGGCACACAGCAACAAACGTTTATTGTCGAAGCGAGTTTTCTCGGT
GTGGAAGCTCTTGGCTTTTAAATCGAGCTGAATTTGAAAACGTTCCTGATTGCCCGATTG
ATACCAATGGCTCTCGTAATAGCCATAATCTTTCAGCACGCTTTTCGCCAAATCGTCTTT
GGTTGCGGTGTGCTGTTTATGGTCGCTCCAGTGTAGGGTATTGAGCTTGGCAAACGGCAC
ATCCAGTGTGGTTAAGAAGTTTAGATTGATGGTCAGGCGAGTGTTTTCAATGTCTGACGC
TGCGCCTGATTCAATGGTGACAAACAGTTTTTTGTCAGCTTTGAGTTGGATGGCGTTCGA
TAGCTGTAGGAACAACACCCAGAATAAGCTGGTGGATTGCCCTTCAACACGATTTGGTAG
GTTATCCGAGATAAAGCAGTCTAGCTCACCTTCATTCCGCTGTACTTTTGAACTGATGTG
AATCATCAATTCAGACAGCACATTAAGCAGTGAAAACTCTTTCGATTTGCTCTCAGTCCC
TTGTGAAATGAGTCGGTTGTAGTTCTCTGCCAATTCAGACAGGGTATTGGCAGCCGAGGT
TATATCTTGCGCCATCAACACGCCGCTCTCATCGGTCTCTTGTACGAGGTATTGCACGCC
GCCGTTAATGGTGTTGGTGATTCCACGAATCTCGTAACCAATCAGAGCATAGAGTTGCTT
GTATAAATCGTTATTGCGTTTTTGCTCTTCGAGTTTGCTGAAAATCAGTTTTAGGTGAGA
GTAGATCTGACGCTGCTTCGGATTGATGCTCACTTCATTCAGCAACTCTTCCAGCCTTTG
TAAATCCAGTTGTTTGAGCTCTTGATACAGCCCATCAAATTCTTGGTCAATGTCGCGCTC
ATTTGAACTGGATTTTCTCAGTTTAAGGATCGCCACTAAATTCGATAGAACGGCGATACC
AACCAACACAACAACGACCATAAACAACCAAATGAAGAACTCGTTTTTCTCCATCATTAG
GTCGCTCGCATGGTTGTTAAACATGGTGCGATAGTTGTCGTCCATTTGTAGGTAGTTATT
GGTGAGCGAGAGATACAGTGCCAACACATCGTCACGTGTTTTTGAGCTGTCCGAGAAGCG
ATTAATCGCCAATTCAAGTTGCGTATATTCGGTCGCGCCCACCAAGCTAAACTCGGTTTT
GTTGAGTGACGCGAGAGATTTAAACTGGTCAATTTCGTTCTTCAGAACCTCAAAATCGAG
CTCTGTTGTACTGCAATAACGCGCGGCTAAACAGCGCTGAAGCGTTTGGATATCAAGTTC
GATGGTTTGGTTGAGTTGTTGGGCTTGAACTAACAGAGGTGCGTTTTGCACTCGCTCCAC
TGAATCCACTTTTTCCCAAGAGACATACAAATAAAAGGCGAGGGCAGCCAGCACCAAGCT
GAAAGCAATACTAAGGCGCATAACAGGAACGGAAATATTGTAGGAAGGTTTGTTACTCAT
CCATTACCTCTCATCGAACGCGTCTTCGATAGCCGACATAACCGGCTTCGCAGCGTACTC
GATAACCCGACGCGACCCTGTTTTCACGTCGGCGGTAAACTCCATGTAAGGGGATAGTTT
GTATTGTGTGCCTCCGCGCTCTAGATAGTTTTGGCTGATTTGGATTTCAGCGAGGTAGAA
TTCAGCGTCCTCTTCTTCATAGGACGAACGGCTGATCGACGCGATTCGACCTTCCAAAAA
TCCGTATTTGGCAAAGTTGTAGGTGTCCATCTTCACTTTGACTGCCTGTCCGATTTCAAC
AAAGCCCATGTCTTTACGTGGAATCTTCGCTTCGCCATGAAGGGAGTTATTAATCGGCGC
AATGTCCGCGATACTTTCCCCCGGCGGTATCACGGCAGAGCGGAAGTTGAAGTGCACTTT
ATCGACCACGCCATCAATAGGGGCGTAGACCACGAGGCGATCCACTTTGTCTGAGTGTTG
AGGACGAAGAATGCGTTTCAGCTTGAGATCTTTCTTCGCTTGAATGATTTGCGCTTGGTA
TTCGGAGTTGCGATTTTCCACCAAGTCACGGTACTGTTTTTCTAGCTTGTCGAGTTGGAA
GCGTTCATTCATGACTGACTCATCAAGGTTTTCAATCTCACGCACCATGTTTGACTCTTG
AACCTGCATATTCAGAACATCGACATAAGATGCCATTTCTTCTTTATAGAGGGTGTTCTT
GATATTGAGCTGCTTGCGAATCAAAGAAAGCTGGTTCTCGGAGCTTTTGCGGCGCTTAAG
CATAGAATCAATCAACGAGTTCTTGTGATTGATGTCGTGAGTGATCAACTCTTCATTAGA
TCGGTTTTTGGAAAACTCTTGCTGCCAGGTATTCATGTTTACCTGAACCAATTCTGGGTA
TTTTTCGATGTAGGCAGAGAAATCGGGCTCTACCATATCGCGCAGGCTTTCATAACGGAG
TTTGTCTAACTCGAGCTGAATGATTTCTGTGTTCACCGTATCGAGTTGAGTGTTTCTATC
CAAAGAACGAATTCGCGCAATGGGTTGACCTTCGTAAACCACTTCGCCTTTGCGCACTAA
CATTTCTTCGAGAATACCGCCTTCAAGGTGTTGCACTTTTTCTACGTCAGATTCCAGCAA
TAACTCACCGCGCACCGACACCACAATGTCGATACGAGCTTGAGACGCCACGGCGATCGC
CACCATTGAAAGCAAAAAGATAACCAGCAATGTTTTGTGTACGCTGGTCATCGCACTGGC
TAGCACGATCGTATCGTCTGCGGTCACCTTCGAAGACTCGTTATTGGAAACGAGTGCTTT
TCTGAGGTGGTGCTCGATCTGCTTGTTACTCATGATCCACCTCGGTTATTCATCATCTGC
GCTGTCATTGATAGAGTTCTCGATATCTAACAGCTGGCTAATTTGCTTGTTCACGTTGTT
GAGCTCAGTTTTGATGTCCTCAATCAATTCATTAGGTGCAGGGAAGTGGTGCTTACTCAA
ATGCTCCAGCTTTGCCATCTTGGGTGGTAAATCATCATCACAAAGCAATACGAGAATAGT
CTTCAGCTTTTTTGAGTAGCCGCTCAGCTCTTCAAAACGGTTTTGTTTATGCAGCATTTC
GATGTTGATCGCCGCGCTGCTGAAATCCTTGTAAAAATCTCCCAATAGCAATTGCAGCCC
TTTGTGGCTGTTGTCGACTGAGCGCAACAGATTCGTCATGTTTATCATTGTTCCACCGCC
CTAATTGCTTTAATGACAATAACTAAGGATCTTTAAATTGCGTTTTCAAATTTTTTTTAC
CTCTTTCTGGTTAAACAACATGAGTATGAAAAAAGTTGGATAAAAAAGTTGGTTTTCCAG
AATGGTGTCCTTTACTGCCTCTAAACACGATCAGTTAGCTAATGGCAACGGAGGCTGTAA
TGGCAGGTGACAACAACCAAAATAACCAAAACAAAGACCTAAATGACGCGGTAGAACAAA
CGGAAACCAATGACGCGGGTACGCCCTCCCAGCAGCAGAATCAGCAAAATCAACAGAATA
CGATTGCTTCGACCGTAGCGACGGGTGCTGAAAATACCGATGCAGCAGGCGAAGCCAATC
AGGCGATGGAAGACAACCCAAGTGGTGCCGGATCGGAAGAAGAAGCCTCGGCGTCCGGTG
GTGCGGTACAAGAAGACACGCCAGAGAGTAGCGGTGGTTCGGATGCCGCTCAATCGAACG
TGGTAGACAGCGTGGCATCAGACGGTGGGTCTGGTGAAGAAGCGGCGGGCAGCGGCGGTG
CGGCTTCAGGTGCGGGTGCACAAGCTGTTGGTGGCGGTGATGTCTCTGGCTCTGAAGGTG
GTTCGGACGCAGAAGGCAATGAAGCACAAGGACAAGCTGTACAAACTTCGGCTGCGCCAA
GTGCCTCTTCATCTGATTCTGAAGGTTCACAAGGTGGTGATAACCTAGATTCAGAAACCA
CAGAAGAAACCTTTGCGGTGGACGTTCAAGACTCTAGCGAAGAGACCACGACGCAAGTAG
AAGACGATTTCGACTCAGAAACCACGAGCGAAACGTTCCAAATTAAAGTCGAAGGTGAAA
ACGATGCGCCAGAGGTAGAACAAGATCTGGCTTACATCATGGATGAAGACGGCACCATTA
CCTTCACGCAAGAACAATTACTCGAATACGCAAGTGATGTTGATGGCGACGACCTCGTTG
CGTCTAACGTCCAAGTCGGTGCGAATGCATCGGTTCAAGACAATGGTGACGGCACGTTCA
CCGTGGTTCCGGACGCTGATTTCAATGGTGAACTCGACTTAACGTTTGATATCAGTGATG
GTCAAGAAACCGTTTCAAGTTCTATCGATTTAACCGTTCGTCCAATCAATGACGCACCAG
TGCCTGAAGATAAAACCTTTGAGGTGGAAGAGGACGGCACTCTGATCTTCACCGATGCTG
ACCTGCTTGCTGGCGCAACGGATATTGAAGGCGATAACCTAACAGTTGAAGGTGTGAGCT
ACGACGGTGGCGACGGCATCCTGACCGACAACGGCAATGGGACTTACACTTTTGCGCCAA
ATGAAAACTTCAATGGTGATGTGAACTTCAGCTTTGATGTGTCCGATGGCACAGATACGG
TTTCTGCCAACATTGATGTAAGCGTCACGCCTGTCGATGACGCACCAGTATCTGGCAATC
TTGCTTACTCAGTGGATGAAGATGGCTCGATTCGTCTGAGCCAAGAGCAGTTGTTGTCGC
AAGCTTCCGATGTGGAAGGCGATGCACTGACGGCGTCTAACCTTTCGGTAGATGGCAATG
CGACAGTGACTCAAAATGACGATGGCAGCTTCACCATCACGCCGGACGCAGATTTCAACG
GTGATATCGACATCAGCTTTGATATCTCAGATGGCACGAATACCGTTCAAGCAACCGCTG
ACCTAACCGTTAACCCAATCAACGATTTACCTGTTCCTCAAGACCAGCAGTTCAGCGTGG
AAGAGGATGGAACTCTGATCTTCACCGATGCAGACCTGCTTACTGGTGCAACGGATATTG
AAGGCGATAACCTAACCGTTGAAGGTGTGAGCTACGACGGTGGTGACGGCATCCTGACCG
ACAACGGTAATGGGACTTACACTTTTGCGCCAAATGAAAACTTCAATGGCGACGTAAACT
TCAGCTTTGATGTGTCCGACGGCACAGATACGGTTTCTGCCAACATTGATGTAAGCGTCA
CACCAGTCGATGATGCGCCAGTGTCTGGCAATCTTGCTTACTCGGTGGACGAAGATGGCT
CGATTCGTTTGAGCCAAGAGCAGTTGTTGTCGCAAGCTTCTGATGTGGAAGGCGACGCAC
TGACGGCATCTAATCTTTCGGTAGATGGCAATGCGACGGTGACTCAAAATGACGATGGTA
GTTTCACTATCACGCCAGACGCAGATTTCTATGGTGATATCGACATTAGCTTCGATATTT
CAGATGGCACGAATACTGTTCAAGCAACTGCTGACCTAACCGTTAATCCAATCAACGATT
TGCCTGCTCCTCAAGACCAACAATTCAGTGTGGAAGAGGACGGCACACTGCAATTTACTG
ATGCGGATCTGCTTGCAGGTGCTACCGACATTGAAGGCGATGACCTTTCTGTAACGGGAA
TCAGCTATGAAGGCACCGACGGCGTTCTAACTGACAATGGCGATGGCACGTATAGCTTTG
CGCCAAATGAGAACTTCAATGGCGATGTAAACTTCAGCTTCGACGTATCTGATGGCACAG
ATACGGTTTCAGCGAATGTAGATGTGAGTGTCACGCCGGTGAATGATCCTCCGGTGGCTG
GTTCAACGTCTTACACGGTTCACGAAGACAACTCTATTACCATTTCTGACGCGCAACTGT
TGGCAAATTCTTCGGATTTAGAAGGGGATGTCTCGATTGATAGCGTGAGCTACTCTGGCA
GCGATGGTGTGTTGCAAATCAATGGTGACGGTACGTACACCTTCTCTCCAAATGAAAACT
TTAATGGTGAAGTGACGCTTGATGTTGTCGTCGCTGATGAAGAAGGCGCAACGGATGCCA
CCACTGCTGGCATTACGGTGCTGGAAGTGAACGATCCACCAGTCGCTGGACCAACTTCTT
ACACCATTGATGAAGATTCAGTTCTGACGTTTAGTGAGTCGCAAGTGCTGTTGAATGCCT
CTGATGTGGAAGGCGATGTAGAGCTAGTAGGCATTAGCTACGATGGTCCGGATGGCATTT
TCACCGTTAACGATGATGGCACGTGCAGCTTCGCGCCAAACGAGAACTTTAACGGACAAG
TTCAACTTGATGTGACCATTCGAGATGAAGATGGAGCAGAAGTTGATACCGTCATTAATG
TGAATGTATTGCCAATCAATGATGCGCCAGTATCGGGTGATTTGGCTTACAGCGTTGATG
AAGATGGAGCGATTACACTCAGCCAAGAGCAGCTTCTTTCTCAAGCGTCTGATATTGAGG
GCGATGACCTGACTGCTAGCGATTTGACGGTCGATGGAAACGCAACCGTTACAGCGAACG
ACGATGGCAGCTTCACGATTACACCAGATGCGGACTTTAATGGTGACATTGATATCCAAT
TCAACATTACGGACGGCACAGACACTATCCAAGCAACGGCAGATCTAACGGTTAATCCGG
TTAACGATCTTCCTGTTCCTCAAGACCAGCAGTTTAATGTTGAAGAAGACGGCACGCTAC
AGTTTACCGACGCGGACCTACTTGCTGGCGCGACCGATATTGATGGCGATAACTTAACGG
TTGATGGCATTAGCTACACAGGCAGCGATGGTGTGCTGACTGACCACGGTGATGGTACTT
ATACCTTTGCACCAAATGAAAACTTCAACGGCGACGTCAGCTTTAGCTTTGGTGTTTCTG
ACGGTACTGAAACCGTACCAGCCAATGTGGATGTGAGCGTCACTCCAGTGAACGATCCTC
CGGTTGCGGGTTCAACGTCTTACACGGTTGATGAAGACAACGCGATTACCATTTCTGACG
AGCAGCTTCTGGCTAACTCTTCGGATGTGGAAGGTGCAGTGTCCATCGATAGCGTGACCT
ATTCAGGCACCGATGGCGTATTCCAAGACAACGGTGACGGCACTTACACCTTCATGCCGA
ATGAGAACTTCAGTGGTGATATCAGCCTTGATGTGATTGTGGCGGATGAGCAAGGTGCGA
TTGACGAAACGACAGCAGGCATTACCGTCATTGAAGTGAATGACCCTCCAGTTGCCGGTC
CAACGTCTTACACGATTGACGAAGATTCAGTACTGACATTCAGTGAGTCACAAATTCTTG
CCAACGCATCTGATATCGAGGGCGATGTAGAGCTTGTTGGCATCAGCTATGAAGGCTCGG
ATGGTATCTTTACCGTCAATGGCGATGGTACTTGTAGTTTTGCGCCAAACGAGAACTTCA
ATGGTCAAGTTCAGTTGGATGTGACCATTCAAGATGAGAATGGAGCAACTGTTGATACGC
ACATCAATGTCGACGTATTGCCAATCAACGATCCACCAGTATCGGGTGATTTGGCTTACA
CCATCAACGAAGACAGCTCAATTACGCTAAGCCAAGAGCAGTTGCTTGCCAAAGCGGGCG
ATATTGATAGCGAGAACCTTGAAGCCATCAATCTATCGACAGATGACAACGCGACAATTC
AATACAACGATGATGGCAGTTACACCATCACACCGGATGAAAACTACAACGGCGATCTAG
ACCTGACCTTCGATATCATTGATAACGATGGTGGCTCGGTACAAGTTGGTCTGGATATTA
CGGTTAATCCTGTGAATGACTTGCCACAAGCGCAAGATCAACAGTTCACGGTAGAAGAAG
ATGGCACCTTGCTGTTCACGGATGCAGACCTATTGGAAGGCGCATCGGATATTGATGGCG
ATGATCTGTCTATCGAAAACGTACTCTACACAGGTGCGGATGGTGTGCTTACCGACAATG
GCGATGGCACTTACAGCTTCGCGCCGAATGAAAACTTCAACGGTGATGTTCAGTTCACAT
TCGATGTGTCTGACGGCACAGGTTCAACACCAGCATTCATTGATGTCAGCGTGACACCAG
TGAACGATCCACCGGTTGCAGGTTCAACGTCGTACACGGTTCAAGAAGACGGTCAAATCA
CCATTAGTGACGAGCAGTTGTTAGCCAACTCTTCTGATGTGGAAGGTGACGTAGCCTTGG
CGAATGTTAGCTACTCTGGTAACTACGGTAGCTTCGTGGACAATGGCGACGGCACATATA
CCTTCACGCCAAATGAGAACTTTGACGGTAACATTTCTCTCGACGTTACGGTTATCGACC
AAGATGGTGCAACGGATACAACAACCGCAGGCATCGATGTTATCGCGGTGAACGACGCAC
CAGAAACGTCAGGTATTCAAGCTGAGGTAGATGAAGATAACGCCATCACCATTACACAAG
AACAGTTGCTTGCGAATGCGACAGACATTGAAGGTGATGACCTTGTTGCCAGCAATCTAC
AAACCAATGACCCAGATGCGACGATCGTAGCCAACGACGATGGTTCATTCACGATTACGC
ATACGGAAAACTTTAACGGTGAGTTGGACTTCACTTACAACATCAGCGATGGCGAAAATG
ATGTTCTGACCACGTTGGATCTGACCGTTAACCCTGTCAACGATGCGCCAGAAGCGGGCG
ACGAGATCTTTATTCAAGCGGAAGAAGACCAAACAGTGGGTGTTTCTCTGCGTGAAGAGC
CTGCGTTACGTCTCGACCAAGCCCCTGAAAACGGCATCATCGAAGCGAATCTAAATGACG
AATGGGTACAGTTAGAAGTCGGGCAGGAGGTGCCTGCAGATACGGAAGTGCGCTTCATTC
CAAACGATGATGCATTGGCAAACGGTACGCACACGAGTCAAATTGGTACCTTTGACGACA
ACGCTAGCCTCGATGATTGGGGTACTGCTGTTGACCCTTACACACGTGAGTTTGTTGATG
GTGATTTGAAAGTTACCGTTCAAAGTAATGATGACCCACTCGGTGCGTGGAATGGTAAAA
CACACATCGGTCACGGTATTGGTGATACTGACCGTCAAGGCTTGAGTGGTGATGAAAAAC
TGACTGTGAGCGTTGAAGGTCAAGACATCAACGAAATCAGCTTCCACCTAGATGGTCTAG
GCGGCTGGTTTATGGAAGAGTCTCGCCACTTTACCGAAGTCGAAATTCGCGCATTCAACT
CTGATGGTGACTTGATCGACTCGATGACTTACCACAAAGAAGATCGTGGTAGCTATGAGA
CGGATTACACTCTAACGGTGAACGAGCCGGTGTCTTACTTTGAGCTAGGTACGATTCAAG
GTAACGGTACTTACGTGGTTCAAAACATGACGGTTTCGCAAACTTGTCATGATGAAGCGG
TGTTCACATCTATTGGCGTGGACGGCACGGAAATCACGGAAACGGTAGAACTGAATATCC
GTGAAGGTGACAGTGAAATCGAACTGACGGCTGATCTGCCAAATGTGACCATTGATACCG
AAGGTTCTACGCAGTTTGCCTCTGTGGTTATCACAGAAGAACAGCTTTTAGCACAAGCGA
GTGATATCGATAGCGATGTTCTTGATATTCAAAACCTTGAGCTGGTGGGGGATAACGCGG
AGCACGCTACGTTAACCGACAACGGCGATGGTACATGGACAGTCACACCAGATGAGAACT
TCTACGGTGAGATTGAGCTAGGTTACCAAGTCACGGATGGTGAACTCACCGACGACAACA
TCATCAACATCAACTTTGAAGCAGTAAACGATGCGCCAATCGTTTCTGGTCCAATTGTGT
TGTCGACTGATGAGGATGTGGGCATTACGTTTAGCGCGGACGATCTGCTTGCCAATGCAA
GTGATGTGGAAGGCGATGCGCTGTCTATCTCTGATATCTCTTACAGCGGTAATAACGGTG
AGCTTGTCGACAATGGCGACGGCACTTACACCTTTATGCCGAATGAAAACTTCAATGGTG
AAGTCGACATCGATTACAAAGTCTTCGATGGCACCGATGAAGTCGATACCCATCTAGATC
TGACCGTTATTCCGGTCAACGATGTGCCAGTTCCTGGTGCACCGCTGCATACTCAAATGC
TAGAAAACGGCACCATCATCATCGAAGCAAAAGACCTGTTATCAGGTGCGACTGACGTGG
ATGGCGACATTCTGCATATCGAGAATCTACTGCTTGTTGACCAGTCACAAGGTACGTTGA
CAGATAACGGCGACAACACCTTTACCTTCGAACCAACTTCGAACTTCTACGGTGAAGTGA
ACCTGACCTTCGACATCAGCGATGGTCAAGCAAGTGCACCAAGCACTGCGAAGATCGATG
TTGAGATCGTCAACGAAGGTCCAGAGGTTAGCGGTCCAGTTGATGCGGTCGTTGATGAAG
ATGGCTCAATTATCATCACTCAAGAAGACTTGTTAGCGAACGCGACGGACGTGGATGGTG
ACAACCTTGAAGCGGTGAACCTATCGACCAACGATCCTAATGCAACTATCGTTGAGAACG
CTGATGGTAGCTTTACGATTACACCGAGCGAAAACTTCTTTGGTGAAATCGAATTTACTT
ATGACGTAACTGACGCGATTGAAACCGTCGCTGCGGATCTAAACCTCACCGTTAACCCAG
TGAACGACCTGCCAGATGTGCCTGATTTGTCCTTCACCACAGAAGACGGTGAAGCGATCA
CTATTACTGAAGCAGAGCTGCTGGCTCAAGCAACGGACATCGAAGGCGATGATTTATCTG
TTGTGAACGTGACGAGCTTAAGCGATACGGTTCAAGTAACAGACAATGGCGATGGCACTT
ACACGTTAACGCCAGAGCAAGGCTTCTTTGGTAATGTTGACCTCACGTTTGATGTGAGCG
ATGGCACCGATGTGGTGGCGGCAAACATCGACTTGAAAGTTGAGTTCGTCAACGACGCAC
CAGAAGCAGCGCCAATCGTGGCAGACGTGGACGAGGATGGCTCTATCCTCGTGACACAAG
AAATGCTGCTTGAAAACGCCAGCGATCAAGATGGTGATGACCTATACGCAACGGCACTAG
AAACCAATGATCCGAATGCCTCTATCGTGGATAACGGCGACGGTACCTTTACCGTTACGC
CTTCACAGCACTTCAATGGAGACATCGAGTTTACTTATGAAGTGAGCGATGGTGAATTGA
GTGTTGCCAATGAAATGACATTGACGGTGAACCCAGTCAATGACATTCCAATTGTTGCGC
CTGGCATGTACCACATTGAAGAGGATGGCAGCATCCTGTTCACGCAAGAAGATCTGCTAA
GTGGTGCGATTGATATTGATGGTGATGACCTCACCGTTACCAGCATTAACTACTCGGGGG
ATGAAGGTACTGTAACGGACAACGGTGACGGTACATTTAGCTTCGTACCAGAAGAGCACT
TCAGTGGTGACTTGCAGTTCAGCTTTACGGTTTCTGACGGTACTGATGAAGTTGAGCAAG
ACATTAATGTCCATATCGAAGCCGTGGCAGATGCGCCAGACCTAGTCATCACTGATGGCG
ACGGTCGAAACGTGGATGACCAAGCAATCTTGGTTGAGCCAGGCGGTATTGTTGAAGTGA
ACATTGCCGCAGCATTGGTTGACCAAGACTTGTCAGAAACGCTGACTGTGACCGTGGATG
GTGTTCCTGAAGGTTCGGTGATCAGCTATGACAACGAAGGGGTGCTTAACGATCAAGACA
ACGGTATCACCAGTTTCAACGATACTGAAATCACGGTTACGTTTGAGGGTGAAACCGCGG
GTTACCAAAACACAGCGGGTTACTACAAAGTCGATGAAGATGGCAACATCACGGGCGTTG
AAGTGGTGTACGAAAACGCCTCTCAAGTTGGCGGTGGCGGTGACCTCGTTCCGGGACAAG
ATCAGTTCAGCTTCCAAATCTCGGAAGGGGAAAGCTTCAACCTATTCTTGATTCCTAACG
GTCATAACTTTAATGACTTCGCATCCATGCAAGATGGTCAGTACGAGTTCCGTGCAGCAG
ATGGTTCTCCTGCGAACATGGATACGGTTGACCCACAACTCGTGTTTGTTGGCGCTGATG
GTTCTGAAACCGTGATTCAAAGCCAATTCGGTGATGCAGTCTTCCATGGTGGTTCAAGCT
CAGAGCTGAACCAAGATGGTATTGAACATACCCGAACTACTGTGAACGAAGACGGTGAAC
TGGTTTACGGCTTTGAAGATCTCTACGGTGGCGGCGATGCCGATTACACCGACTTCAACT
TCACCATTGATGTAGGTGAAGTGAACAGCCAGATCTACAGCGGTGAAGTGACAGTCGGTC
CAGATGGTTCTGTAACGCTTCCAACCACAGCAATTGAACAAGAGCTACAGATTCAATTGC
CAGAAGACTTTAACCAACAGCTAGAAATCAATGTAACGGCAACGGCAACAGAGCTATCAA
ATAATGATTCTGAAACCGTTTCTCAAACCATCTACGTCAATGCAACAGGTGCTCACATTG
AACATGCACCTGAAGCATTGCCTGTTTCAGCGATGGTTGAAGAAGATGGTTCAATCCTAA
TTACGCAAGAAGATTTGCTCGCTAATGCGCGTGACTTGGATGGAGACCAACTGACAGCAC
TGAACTTGGCAACGGATGATGAAAACATCACCATCACAGACAATGGTGACGGTACTTACA
CCTTAACGCCAGATGCGGACTTTAATGGTGATATCACCTTTACGTTCGATGTGTCTGACG
GCGATGATGTTGTCTCTACCAACCTTGAGTTATTGGTTTCACCAGTTAATGATGCGCCTG
AACCACAAGATCAAGCGTTCACCGTTGGTGAAGATGGTGTGCTGACCTTTACTGATGCGG
ATCTGCTAACAGGTGCTACCGATATTGAAGGGGATGACCTATCTGTTGAGGGGGTCACTT
ACACAGGCGCAGACGGTGTTCTTACTGACAATGGCGATGGCACATACAGCTTCGCTCCAA
ACGAGAACTTCAATGGCGACGTGAACTTCACTTTCGATGTTTCCGATGGCACGGATACCG
TTACGGCAAATATCGATGTAACAGTTACGCCAGAGAACGATCCACCGGTTGCGGGCAGCA
CGTCTTACACAGTGCATGAAGATAACTCGATCACCATCAGTGATGAACAGCTACTAGCGA
ACTCATCGGATATTGAAGGCGATGTGTTGATTGATAGCGTGAGCTACAGCGGTAACGATG
GTGTGCTGGAAATCAACGGTGATGGCACGTACACCTTCTCGCCAAACGAGAACTTCAATG
GCGAAGTGAGCCTAGATGTTGTCGTGGTCGATGAAGATGGTGCGACGGATTCAACTACCG
CAGGTATCACGGTACTTGAGGTTAACGATCCGCCAATTGCAGGTCCAACTGCGTACACCA
TCGATGAAGACCAAGTTTTAACGTTCAGTGAATCACAAGTGCTTCTGAATGCTTCGGATG
TCGAAGGGGATGTTGAGCTTGTAAGCATCAGCTACGACGGTCCAGATGGCATCTTCTCAG
TAAATGGCGATGGTACTTGTAGCTTCGCACCGAATGAGAACTTCAATGGCCAAGTGTCGT
TGGACGTAACCATTCGCGATGAAGACGGCGCAGAGGTCGATACTTACATCACAGTCGATG
TCTTACCAATCAATGATGCACCAGTTTCGGGTAACTTGGCTTACAGCGTCGACGAAGACA
ACTCAATCACGTTGAGTCAAGAGCAGCTTCTTGCTCAAGCATCGGATGTAGAAGGTGACG
CATTAACCGCATCTAATCTAGTGGTTGATGGCGATGCAACGGTTACGGCAAACGACGATG
GTAGCTTCACTATCACGCCAGATGCGAACTTTAATGGCGACATTGATATCACTTTCGATA
TCAACGATGGCAGCGATACTATTGTTGCAACGGCGGACCTAACCGTTAACCCAGTTAATG
ACTTGCCGCAGCCAGAAGATCAAGCGTTCACCATTGGTGAAGATGGCTTGTTGACCTTCA
CTGATCAAGACCTGCTTGATGGTGCAACGGACATTGATGGCGATGACTTATCTGTTGAGG
GCGTCACTTACACAGGTGCGGACGGTGTCCTAACTGACAATGGCGATGGCACATACAGCT
TCGCTCCAAACGAAAACTTCAATGGCGACGTGAACTTCACCTTCGATGTTTCTGATGGCA
CGGATACTGTGACCGCGAATATCGATGTGACAGTCACGCCTGAGAACGATCCACCGGTGG
CAGGCAGCACGTCTTACACAGTGCATGAAGACAATTCGATCACCATCAGTAACGAACAAC
TATTGGCTAACTCATCTGACGTCGAAGGCGAAGTAGCAATCGACAGCGTCAGCTACAGCG
GCTCAGATGGCGTCTTCCAAGACAATGGTGATGGTACGTATACCTTCTCGCCAAACGAGA
ACTTCAATGGTGAAGTCAGCCTAGATGTTGTCGTGGTAGATGAAGACGGTGCGACGGACT
CAACCACCGCAGGTATTACGGTACTTGAGGTGAACGATCCACCAATTGCCGGCGCGACCA
GCTACTCAGTGAACGAAGACGAAGTTATCACCATTAGCTCTGAGCAGTTATTGGCGAATG
CTTCTGATGTTGAAGGTGATGTCGCGATTGATAGCGTCAGCTACAGCGGCTCCGACGGTA
TCTTTACCGATAACGGTGACGGCACATTCAGCTTCGCACCAAACGCTAACTTTGATGGCG
ATGTTAGCCTAGATGTTGTGGTTGTTGATGAAGACGGTGCAACTGCGTCAACTAATGCAA
ACATCGATGTATTGCCAATCAACGATGCGCCAGTATCGGGCAACTTGGCTTACAGTGTCG
ATGAAGACAATTCAATTACGCTTAGTCAAGAGCAGCTTCTTGCCCAAGCATCGGATGTAG
AAGGCGACGCGCTAACCGCATCTAACCTAGTGGTTGACGGTGATGCAACGGTTACGGCAA
ACGATGATGGTAGCTTTACCATTACGCCTGATGCGAACTTCAATGGTGACATTGATATCA
CGTTCGATATCAACGATGGCACCGACACTATTGTTGCAACGGCTGACCTAACGGTTAATC
CAGTTAACGACCTACCACAGCCAGAAGATCAAGCGTTCACCATTGGTGAAGATGGCGTCT
TGCTGTTCACTGATGAAGATCTGCTTGATGGCGCAACAGATATCGATGGCGATAATCTAT
CGGTTGAAGGTGTGTCTTACACTGGCGCAGATGGTGTCCTAACCGACAATGGTGATGGCA
CTTACAGCTTCGCGCCAAACGAAAACTTCAATGGCGACGTGAACTTTACCTTCGATGTTT
CTGATGGCACGGATACCGTGACCGCGAATATCGACGTAAGCGTGACGCCAGAGAACGATC
CACCAGTGGCAGGCAGCACGTCTTACACGGTGCATGAAGACAATTCGATCACCATCAGCA
ACGAGCAGTTATTGGCTAACTCGTCTGACGTCGAAGGCGAAGTAGCAATCGACAGCGTGA
GCTACAGCGGCGCAGATGGCGTGTTCCAAGACAATGGTGATGGTACGTATACCTTCTCTC
CAAACGAGAACTTCAATGGTGAAGTCAGCCTAGATGTTGTTGTGGTAGACGAAGACGGAG
CGACGGATTCAACCACCGCAGGTATCACGGTACTTGAGGTGAACGATCCACCAATCGCAG
GCGCGACTAGCTACTCAGTCAACGAAGACGAAGTCATCACCATTAGCTCTGAGCAGCTGT
TGGCGAATGCTTCTGATGTTGAAGGTGACGTCGCGATTGATAGCGTCAGCTACAGCGGCT
CCGACGGTATCTTTACTGACAACGGCGATGGCACATTCAGCTTCGCACCAAACGAAAACT
TCAACGGTGACGTCAGTCTGGATGTTGTCGTGACTGATGAAGATGGTGCAACTGCGACAA
CCAATGCAAACATTGATGTATTGCCAATCAATGATGCTCCGGTATCAGGTGATTTGGCTT
ACAGCGTGGATGAAGACGGCTCTATCACCCTCAGCCAAGAGCAGCTTCTTGCTCAAGCAG
GCGACGTGGATGGTGATGACCTAACCGCATCCAACCTGACAGTTGATGGCAATGCGACCG
TTGTTGCGAACGATGACGGCAGCTTCACAATCACCCCGGATGCAGACTTCAATGGCGACA
TTGATCTGAGCTTCAACATTACGGACGGCGATGCCACCATTCAAGCCACTGCCGATCTGA
CTGTGAATCCAGTAAACGACCTACCAACGGTTGGTCAGCCACAGTTCGTCACGCAAGAAG
ACACCAGCTTCACCTTTACCGAAGAGCAACTGCTGCAAAATGCAGGTGATATCGATGGTG
ATAACCTAACGGTTGAAAACGTTGCCTCTGACAGTGGTACGTTAGTCGATAACGGTGACG
GCACGTACACCTTCGCACCAAACGAAAACTTCGATGGCAACGTCAACGTGACGTTTGATG
TCAACGATGGTACCGCAACGGTTCCTGCTGAAGCGAACATTGATGTTCAATCTGTGGTTG
ATATGCCAGAGCTGTCGATTGCTTCAGACTTGGTGATTGCCTCTGATAACTTCGAGTCTG
GCTCGAACGGTTGGAACGCGAACACTGAGAGCTCTCAAGGTTTCGAAACAGGCGACATGC
TGGGTCGTATTGGTGGCACTGGCGGTGATGAAGCGGTCAGCAAAACTTACGATATCCCAA
GCGATGTCAATGAAGTGAATATCTCGTTTAGCTTCTACGAAATCGATTCTTGGGATGGCG
AGTCGTTCCAAATCTTTGTCGGCGGCGAACAGCTAACCACCTTGGAGAACTCCGCGTTCC
GTACTCAAGATGGTACGACAACGCTTTACGACTCAGATGGTAATGAAGTGGGTGAAGTGA
TCCACGGAGCCTCTCAACGTGAAGGCTTCAGTGGTTGGAACGACCAAGCTCACCAAATCA
ATCTGACGGTTCCTGTCGAGGATGGTGAATTGCAACTTGGCTTCGGTTCAACCTTGAATC
AGTCAACTTGGGATGAATCATTCGGCATCGACAACATCGAAATCACGGTAGCAGACGCGG
ATTACCAAATCATTGGTACCGAAGATACACCAGTACCGCTTGATATCGATGCAGCATTGA
CCGATACCGATGGCTCAGAAAACCTCTCTATCTTGATTGAAGATGTGCCAGAAGGCAGCG
CACTATCAGCAGGTGTTGATAATGGCGACGGCACTTGGTCACTACAACCAGGCGAGCTAG
AAGGGCTAGAGTTTATCCCGTCTGCAGACTTCAATGGCGATGTGACGCTAACCGTGAACG
CAACCTCTACGGATGTGGATACAGGTACAACAGCGACAGCGACGCAAGATGTGACGATTC
ATATCTCGCCAACCAATGATGCACCAGAAGTGACGGGTGATATCACTGCGGTCACTGCCG
AAGACAACAGCATTACGCTGACTCAAGAGCAGTTACTTGAGCATGCCGTTGATATCGATG
GTGATGACCTAAGTGCAATCAACCTGAGCACCGATGATGAAAATGCAACGGTTGAAATGA
ACGAGGATGGCAGCTTCACCATTACTCCAAGCGAGAACTTCTACGGTGACATCGAGTTCA
CCTACGATGTGACTGACGGGGAAGAAGTGGTCGCGACTGGTCTCGATCTAACGGTGACAC
CAGTCAATGACGCTCCAGAGCCACAAGACCAAGCGTTCACTGTGGGTGAGGACGGTATTC
TTACCTTTACAGATGCGGACTTGCTAACTGGCGCGACGGATGTAGAAGGTGACAACCTAA
CAGTTGAAGGCGTGACCTACACAGGTGCAGACGGTGTCCTAACCGACAATGGTGACGGCA
CTTACAGCTTCGCACCGAACGAGAACTTCAATGGCGATGTGAACTTCACGTTCGATGTGT
CAGACGGTACGGATACGACCTCTGCCAACATTGATGTGAGTGTGACGCCAGAGAACGATC
CACCAGTGGCGGGCAGCACGTCTTACACCGTACATGAAGACAACTCGATCACCATTAGTG
ACGAGCAACTATTGGCTAATTCGTCTGATATCGAGGGTGATGTTGCGATCAGCAGCGTGA
GCTACAGCGGTAACGACGGTGTGCTAGAAATTAATGGCGATGGTACTTACACCTTCTCAC
CAAACGAAAACTTTACAGGCGATGTTAGCCTAGATGTTGTCGTGGTTGACGAGGACGGCG
CGGTTGATACAACAACAGCGGGTATTACCGTTCTTGAGGTGAATGATCCACCAATCGCAG
GCACAACCAGTTACACTATTGATGAAGATGAAGTTATCACCATCAATGCAGAACAGTTGT
TGGCAAACTCTTCCGATATTGAAGGTGAGGTAGCACTAGATAGCGTGAGCTACAGTGGCA
GCGAAGGTATCTTTACCGACAATGGTGATGGTACGTTCAGTTTTGCACCAAACCAAAATT
TCAATGGTGAAGTGAATCTTGATGTTGTAGTCGTGGACGAAGATGGTGCGACCGCTTCGA
CGACGGCAAACATTGATGTTCTGCCAATCAATGATGCTCCAGTATCGGGTGACTTGGCTT
ACAGTGTCGACGAAGACAACTCAATCACGCTAAGCCAAGAACAATTGTTGGCACAAGCAA
CAGATGTAGAAGGTGATGCACTAACCGCTTCTAACCTAGTGGTTGACGGTGATGCGACGG
TTACGGCTAATGACGATGGTAGCTTTACCATTACGCCTGACGCGAACTTCAATGGCGACA
TTGATATCACGTTCGATATCAACGATGGTAGTGATACTATCGTTGCAACGGCTGACCTAA
CGGTTAACCCAGTTAATGACTTGCCGCAGCCGGAAGATCAAGCGTTCACCATTGGTGAAG
ATGGCGTGTTGACCTTCACTGATCAAGACCTGCTTGATGGTGCAACCGATATCGATGGCG
ATGACCTATCGGTAGAAGGTGTCACATACACTGGCGCGGACGGTGTCCTAACTGACAATG
GCGATGGCACATACAGCTTCGCTCCAAACGAGAACTTCAATGGTGATGTGAACTTTACCT
TCGATGTTTCTGATGGCACGGATACCGTGACCGCGAATATCGATGTGAGTGTGACGCCAG
AGAACGATCCACCGGTGGCAGGCAGCACGTCTTACACAGTGCATGAAGATAACTCGATCA
CCATCAGTGACGAACAGCTACTAGCGAACTCATCGGATATTGAAGGTGATGTATCGATTG
ATAGTGTGAGCTACAGCGGTAATGATGGTGTGCTAGAAATCAACGGAGATGGCACGTACA
CCTTCTCGCCAAACGAGAACTTCAATGGCGAAGTGAGCCTAGACGTTGTTGTAGTCGACG
AAGATGGTGCGACGGATTCAACCACTGCAGGTATCACGGTACTTGAGGTGAACGATCCGC
CAATCGCAGGTCCAACTGCGTACACCATCGACGAAGACCAAGTTCTCACGTTCAGTGAAT
CACAAGTGCTTCTGAATGCTTCGGATGTCGAAGGGGATGTTGAGCTTGTAAGCATCAGCT
ACGACGGTCCAGATGGCATCTTCTCAGTAAATGGCGATGGCACTTGTAGCTTCGCACCGA
ATGAGAACTTCAATGGTCAAGTTTCGTTGGACGTGACTATTCGTGACGAAGATGGCGCAG
AGGTCGATACCTATATCACAGTCGATGTCTTACCAATCAACGATGCGCCAGTATCGGGCA
ACTTGGCTTACAACGTAGATGAAGATAACACCATTACATTGAGCCAAGAGCAATTGTTGT
CTCAAGCGAGCGATGTGGACGGCGATGAACTTGTTGCTGAAAACTTGCTTGTAGATGGTA
ATGCGACAGTAACTGCTAACGACGATGGTAGCTTCACCATTACGCCTGATGCGAACTTCA
ATGGTGACATTGATATCACGTTTGATATCAGTGATGGTTCTGACACCTTGGTCGCAACAG
CAGATCTAACGGTTAATCCAGTTAACGACCTACCACAACCAGAAGATCAAGCGTTCATCA
TTGGTGAAGATGGCGTCTTGTTGTTCACTGATGAAGATCTGCTTGATGGCGCAACGGATA
TCGATGGCGATGACCTATCGGTTGAAGGCGTGAGCTACACAGGCGCAGATGGTGTCCTAA
CCGACAATGGTGATGGCACTTACAGCTTCGCACCAAACGAAAACTTTAATGGCGACGTGA
ACTTTACCTTCGATGTTTCCGATGGCACGGATACCGTGACCGCGAATATCGATGTAAGCG
TGACGCCAGAGAACGATCCACCGGTAGCAGGCAGCACGTCTTACACCGTACACGAAGACA
ATTCGATCACCATCAGCGATGAGCAATTACTAGCGAATTCGTCGGATATTGAAGGTGACG
TATCTGTAGACAGCGTGAGCTACAGCGGCGCAGATGGCGTGTTCCAAGACAATGGTGATG
GTACTTACACCTTCTCGCCAAACGAGAACTTCAATGGTGAAGTCAGCCTAGATGTTGTCG
TGGTAGATGAAGATGGTGCGACGGATTCAACCACTGCGGGTATTACAGTACTTGAGGTAA
ACGATCCACCAATTGCAGGCGCGACTAGCTACTCAGTGAACGAAGACGAAGTCATCACCA
TTAGCTCTGAGCAGCTATTGGCGAATGCTTCTGACGTTGAAGGTGACGTCGCGATTGATA
GCGTCAGCTACAGTGGTTCCGACGGTATCTTTACTGACAACGGCGATGGCACATTCAGCT
TCGCACCAAACGAAAACTTCAACGGTGATGTCAGCCTAGATGTTGTCGTGACCGATGAAG
ATGGTGCAACGGTAGCAACCAATGCAAACATTGATGTATTGCCAGTCAATGATGCTCCGG
TATCAGGTGATTTGGCTTACAGCGTGGATGAAGATGGTGCTATCACTCTCAGCCAAGAGC
AACTTCTTGCTCAAGCCGGCGACGTGGATGGTGATGACCTTACTGCATCGAACTTGACTG
TTGACGGCAATGCGACTGTTGTTGCGAACGACGATGGCAGCTTCACTATCACGCCGGATG
CAGACTTCAATGGCGACATTGATCTGAGCTTCGACATTACGGACGGCGATGCGACCATTC
AAGCCACTGCCGATCTGACTGTGAACCCAGTGAATGACTTGCCAACGGTTGGTCAGCCAC
AGTTCGTCACGCAAGAAGACACCAGCTTCACCTTTACCGAAGAGCAACTGCTGCAAAATG
CAGGTGATATCGATGGTGATAACCTAACGGTTGAAAACGTTGCCTCTGACAGTGGTACGT
TAGTCGATAACGGTGACGGCACGTACACCTTCGCACCAAACGAAAACTTCGATGGCAACG
TCAACGTGACGTTTGATGTCAACGATGGTACCGCAACGGTTCCTGCTGAAGCGAACATTG
ATGTTCAATCTGTGGTTGATATGCCAGAGCTGTCGATTGCTTCAGACTTGGTGATTGCTT
CAGACAACTTCGAGTCTGGATCGAACGGTTGGAACGCGAACACTGAGAGCTCTCAAGGCT
TCGAAACGGGCGACATGCTGGGTCGTATTGGTGGCACTGGCGGTGATGAAGCGGTCAGCA
AAACCTACGAGATCCCAAGCGATGTCAATGAAGTGAATATTTCGTTTAGCTTCTATGAAA
TCGATTCTTGGGATGGCGAGTCGTTCCAAATCTTTGTCGGTGGCGAACAGCTAACCACCT
TGGAGAACTCCGCGTTCCGTAATCAAGATGGTACGACAACGCTTTACGATTCTGACGGTA
ACGAAGTAGGTGAAGTGATCCACGGAGCCTCTCAACGTGAAGGCTTCAGTGGCTGGAACG
ACCAAGCTCACCAAATCAACCTGACGGTTCCTGTCGAGGATGGTGAATTGCAACTTGGCT
TCGGTTCAACCTTGAATCAAGACGTTTGGGATGAATCGTTCGGTATCGACAACATCGAAA
TCACGGTAGCGGATGCGGATTACCAAATCATTGGTACCGAAGATACACCAGTGCCGCTTG
ATATCGATGCAGCATTGACCGATACCGATGGCTCAGAAAACCTCTCTATCTTGATTGAAG
ATGTGCCAGAAGGCAGCGCACTATCAGCGGGTGTCGATAACGGGGACGGCACTTGGTCAC
TACAACCAGGCGAGCTAGAAGGGCTAGAGTTTATTCCTTCTGCGGACTTCAATGGCGATG
TGACGCTAACCGTGAATGCAACCTCTACAGATGTGGATACAGGTACAACGGCGACAGCGA
CGCAAGATGTGACGATTCATATCTCGCCAACTAATGATGCGCCAGAAGTGACGGGTGACA
TCAGCGCAGTCACTGCCGAAGACAACAGCATTACGCTGACTCAAGAGCAGTTACTTGAAC
ACGCTGTTGATATCGATGGTGATGATCTAAGTGCAATCAACCTGAGCACCAATGATGAAA
ATGCAACGGTCGAAATGAACGAGGATGGCAGCTTCACCATTACTCCGAGCGAGAACTTCT
ACGGTGATATCGAGTTCACCTACGATGTGACTGACGGGGAAGAAGTGGTTGCGGCTGGTC
TCGACTTATCAGTAACACCAGTTAATGATGCGCCTGAACCACAAGATCAAGCGTTCACAG
TGGGTGAGGACGGTCTTCTTACCTTTACCGATGCTGACTTGTTAACAGGCGCGACGGATG
TAGAAGGTGACAACCTAACAGTTGAAGGTGTGACTTACACTGGCGCGGACGGTGTCCTAA
CCGACAATGGCGATGGCACGTACAGCTTCGCGCCGAACGAGAACTTCAATGGCGATGTGA
ACTTTACGTTCGATGTGTCAGACGGTACGGATACGACCTCTGCCAACATTGATGTGAGTG
TGACGCCAGAGAACGATCCTCCGGTTGCGGGCAGCACGTCTTACACAGTACATGAAGACA
ACTCGATCACCATCAGTGACGAGCAACTACTGGCTAATTCGTCGGATATTGAAGGCGACG
TAGACATCAGTAGTGTGACTTACAGTGGCAACGATGGCGTCTTCCAAGACAATGGCGATG
GTACGTACACCTTCTCTCCAAACGAGAACTTCAATGGCGAGGTTAGCCTAGACGTTGTAG
TTGTCGATGAAGAGGGTGCGACAGACTCAACCACTGCGGGTATTACCGTTCTTGAGGTGA
ACGATCCACCAATCGCAGGTGCGACAAGTTACTCTGTCAATGAAGACGAAGTCATTATCT
TCACGGAAGAGCAACTGCTAGCGCAATCAAGCGATGTGGAAGGTGACGTGAGCCTAGAAA
GCGTCTCTTACAGTGGTAGCGAAGGCATTCTAACGGCGAATGACGATGGCACTTACAGCT
TCGCACCAAATGAAAACTTCAACGGTGGCGTAAGCCTAGACGTAGTCGTCGCTGATGAAG
ACGGTGCAACTGCGACAACCAACGCGAACATTGATGTATTGCCAGTCAACGATGCTCCGG
TATCTGGCGACTTGGCTTACAGCGTCGATGAAGACGGTTCAATCACGTTGAGTCAAGAGC
AGTTACTGGCTCAAGCGGGTGACGTCGACAGCGATAATCTAGAAGCAGTGAACTTAACCG
TGGTAGCCAATGCAACCGTTGTTGAGAACCAAGATGGTAGCTTTACGATTACGCCTGATG
CGAACTTCAATGGCGATATCGACCTAAGCTTCGACTTGATTGATAACGATGGTGCGAGCG
TGGAAGTGGGCGTCGACCTAACGGTGAACCCAATTAACGATGCGCCGCAATCAACGCCAG
TGAATATTGCTGGCACCGAAGATACCACCATTCTTATCACGCAGGACATGTTGCTTGCTA
ACGCAACAGACATCGACAACACCTACGACGAACTGTCTGCTGTCGACCTAGTGATTGATG
AGCAATACGGTGACTTGCTAGACAACGGTGATGGCACTTGGTCATTCACTCCGGCAGAGA
ACTTCAATGGTGATGTGCCAATGTCGTTCGGTGTCAGCGATGGTGATTTAGTTACGCCGG
TTGAAGGCAATCTAAACATCGAAGCGGTTAACGATGCACCAGAAGCGCCAACCATCCAGA
TGCAAGGCGAAGAAGATGTGGTCATGGTGATTGACCCTGCTTACATCGCTGATCAAGTTA
CGGATCTTGATGGTGACGAAATCAGCGTAGAAAGCATCACGGTTCGTGCGCCTGCAAACG
CGACATTAACTCAGCAGCCAGATGGTATGTACCACTTGGTAACCACTCAAGACTTCAATG
GTTTGGTGGAACTGGGCTACACCGCGACGGATGGTGAAGAAGTGGTTGAAGGCTCGTTGA
ATGTGGATGTTATTCCAGTCAACGATGCTCCATTCAATGTGGGTAATGCGTTTATGGCAA
CCGACGAGGATGGCGCATTCACCTTCGACGCTGGCGACCTGATGAACTTGTTCGGCGATA
TCGATACTGAAAACCTAGTCGTATCACGTATTATCACCGCAGAAGGTGAAGATGGTGGTG
AGGTAACAGACAACGGTGACGGTACTTGGACATTCACACCGACTGGCGATTTTGCAGGGG
TTTCTGACTTGCAAGTTGTGGTAAGTGACGGTGAGTTTGAGACGGTACTTGATGTACCAG
TGTTTGTTCGCCCTGTTGCGGATGGCGCGGTCATCACAACCGACCATGATGGTCCGTTAG
TCTTCGGTGAGGACGAAACGGGTCACCTAGGCTTGAATGTCGGTCTAATCGACGATTCAG
AAACGCTAAGTAACCTAGTAATGACTGGTTTCCCTGTTGGCTTCGAAGTTACGGATGGTG
TGAACACCATTACCATCACGGAACCGGGTCAATATATCGACTTGAACGAGTGGGATATCT
CAGACCTGCAAATGACGCCTCCGGCTGACTTTAATGGCGAGTTCTTCGTAACCGTGACCG
CAACAACGGTGGATTACGGTGACGAGCCAGAAGAGTTCGAAGATGGCATCGATTCAGGTG
ACTTCGAAACCCTAGCGGGTGAACCAGTTATCCTAACCTCTGATGACCTAATCGGATTGG
CAGAAAACGTGGACGCTGACGCGGGTGATGAAGTGAAATTCGTTCACCTAGCTGATCGCA
GCCAAGGTGAGATTGTCGATAACGGTGATGGCACATGGACATTCAATCCAGCACCAGGCT
TTACTGGTGAAGCGGATATCGCTTATGTGATTGATAAAGACGGTGTGCTTCATGATGAGC
AAACAGGTGTGGTCGTGAAAGAAGATGCGCCACAAGAGAATGCTTCTCCAGAAATCGACA
GCATCTCTACCACAGAAATGGCAGCGGATGGCACCTTGTCGTTCACCAATGATGACATGC
TATCGACCTTGAGCGATACAGAAGGCGACAGCTTGAGCATTGAGTCAGTGAGCCTAATGG
AAGGTCAAGGTGTGATAGAGACCGATAACCAAGGTAACTACCAATTCACACCAGCAGAAG
GCTACACCGGAGATGTTCAAGTTGGCTTCATTGCAACTGACGGTGAAAACCGCATTGAGA
GCTTCTTTAATGTCGACATCCAAGGTGAAGGTGAAACCACTACCAGCGAAGGCTACGCAC
TGGCTGATGATGGCTCACTAACACTAACGGAAGCACAGTTGATTGATGAGCTTGGGATTA
GCCCTTCAGCAGAAGTGTTGGATGTCGCTGATGCAAACGATGCAGGTTTCTTCGCGAAAT
CAGGTGATGAAGAGTGGACATACTGGCCGAACGATGACTTCGATGGCAATTTGGCTATGG
ATGTTCAGGTCAACGACAATGGTGAAGTATCGACTCAGAATCTGAGTATCCAAGTTGCGG
ACGATTCAGCGCAAAGCGACGAGCCACAAATTCAAACTGCTCAAGCATCATCAGAGCAGC
AAGTTGGCGAAGCGCAACAGCCTGAAGAGCAAGCAGCAAACGGTGCAGACAGTGAAGAGG
AGAGCGCAGCTGATGTGACTGCAGCACCAGGCGATACCATTTCTATCTCGGTTCCAGATG
AGGTCAGCGGTAACGAATCGGTGGATTATGCAGAAATGTCCGGTCTACCTGATGGCGCAT
CGGTAAGTAACGCATTGGATAATGGCGATGGCAGCTTCACATTAAGTGGCAACCTGAACC
AACCAGTATCGGTTGACCTACCAGAGGGTTACGAAGGTACGAGCGAAATCCAATTCCAAG
GTTACGATGAATTGGGCAGCGCAGTAGAAGGTGCGAGTGGCACAGTTGAAGTTGAAGTCG
ATGATCAATACACCATGCAAGGTTCTGCTCAAGATCAGCAACCAGACATGGCGGGTATGG
AATCTGGCGGCAGCGACTGGACAAGTGCGGGAGGTCAAGATCAAGGTGTTGACTTCACGG
ATGACTCTGGCAGCTTCGACTCGGATACTCAAACGGGTACTGACCAAGGCAACGATTTCG
ATCAAAGCTCAATGTAACCAACCATAGACGAGGGCAGTGTCATTGCTGCCCAAACCAAAG
CCATGCAGAGTCTACTTTGCATGGCTTTTTGTCGGATTTCTTTCTATGAGCTGTAGAAAA
AACTTGGAAATTGAAAAAAGTATTCTTAGCTAGTTAAAGAGTGAGTTACAAGGAGGAGCG
ACATGTACCGTTATGTCAGTTCGCCAAAAGCATCGAAGTACATAGTGCCACCACCACAGC
ATCGCGAGTTGTCGAGTATCGATGTGCCGGAGTCAGAGCTTGAGATGCGTGAAATTCTGA
ACAATTGGTTTGCCGATGGATTGGCGCCCATCATTCAGAATGAAGACAATTACATTTCTG
CTAATGAGCAACAGCGCTTTGAGCAGCTCAGCCGTACGGTGGGTGTTCTACTGCGTAACA
AAGATTACTACTTTGCCACCAAGCGGATTCTATCGTTGTGGGAGCAAGACTGCTTAGAAA
CGACTTACGTTAATTATCTGATTTTACGTAGTGAGCGCATACCATACTTCGAATAAGTCC
CATTTCTTGGCTTGAAATAGTGGTTTACATGGTTTTCTTAGTAACTTTTGATACCTGTAT
TTAACATTTTTGTAAACATCGTTATATTTAAGGCTCATCGTTGTCAGGAGTTTATGGATG
AACCTTACGATATCAGGGAAGTTGCAGCTCAGTTTTGTGCTGCTAGCCGTACTTTTTATG
GCATCAGCGGTATTCACGTATCGCAACGTCACCACCGTAGAGCAATACGCCTCTTCGTTA
CTTAAATCCGATTTACCGACCGTCGACACCAGTCGCGGTATCCAACAGTCCGTTCAAGCG
TCGCTGTCTTCTATTCGAGCCTACATGTTGCTAGGTGGCGATGAAGAGGCGAGCGCACGT
CTGAGTGAGGACGTTCGCAATATCATGGCATCTACAGACGAGTCGCTTCCGACTTTGCAG
GCTTTGATCTCTGAACAGGATTTTCAAGCGATTCAAACCCAGTGGGATGCGGTAAAAGTT
TCTCTAAACAAGTTGATTGAACTTAGCCACAGTGATGAGAACTTACCCGCGCATAACCTC
TTTATTAACGAAGCGGCACCCATTGCAGAAGTGGCACTTGATCAGCTTCAAAGCTTAATC
AACGAAGAGTCAGGGAACCCATTTGGTGGGGACAGAAAGCGTTTGTTTAAAGTCTACGCC
GACAGTTATACCTCCCTCGCCAATGCACTGTCTGCTTTGCGAGATTTCCTGTTGTACGGG
CAGCAAGATCATTTGGACAAATACCACGATTTGATTAAGTACCACAATCAGTCCGTGGCG
GAAATCGACAGCAAACTCGACAGACTTACCGATAACGACCAATCACTGTGGTCACTGTTT
AAAGAAATGCAGCAACTGTACTTTCCTTTAGCAGAGCAGGTGATTGCATTGCGTCAATCG
CCAGAATGGAACGAATCAAACTTGTTAATGGCGAATGAACTGTTGCCAGCAGCGGATGCA
CTAGACCAAAGTTTAGAAACGATCGTATTGGCTCAGCAAAGTCGTGCTGATCAAAGTGGA
CAGGGTATTAATCAGTCGATCAAGAACGTACTCACCACTATGTTGATTGCTGCGGCATTG
GTTTTGTTTGCCGCAGTAGCGATTTCAAAATACATGGGCAATACCATTGGTCGCCGAGTG
AAAAACTTATCGGAGCGAGCCAAGACCATCGCTTCAGGAGATGTTTCTCAGCCTCCGTTA
ACTGTTGTTGGGAAAGATGAATTGGCAGACCTTACCGATTCGATTAACCGCATGAACCAA
TCGTTAGCGAGCATCGTGGCAGGGGTGAGTGAGAAAGCGCACCAAGTGGATACCAGCATG
GGGGCTTTATTGGAATCGGCGCAAGTCACTTCATCGAATGTTGAACAGCAACAGACCAGC
ATTGTTGAAATGGGAAGCCAATTGGATGAAATCGCTTTAGCCGCGCGTAACACCCTAGAT
CAAGCCAATCAATCGGTGCAGAAGCTTTCTGATTCAAAAGGCGAGATTGAACAAGGTCGT
GATGCTTTAGAGCAAAACAAAGTCACCATGGAAAGCTTGCACGGCAGCATTGAAACCGCG
AGTACGCAAGTGACACAGCTAAGCAAAGAGAGCGAAGCCATTGGTCGAGTTACAGAGGTG
ATTGAAGGCTTGGCAGAGCAAACCAACTTACTGGCATTGAATGCTGCGATAGAAGCAGCG
CGTGCGGGTGACCAAGGACGAGGCTTTGCGGTTGTGGCGGACGAAGTACGCATGTTAGCG
ACGCGCACTACTCAATCGACGACAGAAATAAACGGCATTATCAACGCGATTCAACGCTCG
ACCAATTCGGTGGTTGAGGAGATTGAACACAGTCAATCACTTGCGGAGCAGGGCGCTGAG
CACATTGAAAAAGCGGTAACTCGTTTGCTTGTTACTACTGAGCAAATAGGTTCCTTGAAT
GAACAAATGGCAGAACTTGCGGCAGCGGCAGAGCAGCAATCTCATGCGACCAACTCGATC
ACTGGATTGATGTCCGGTATTACTCAATCAGTGGATGAGGTTTCGAATAACAGCCAACGT
GCATCAGAGACATCATTGCAAGTAAAAGAGCAAGTTACCGAGCTGAATCAACAGATGGCA
ACTTTTAAAACGGCGTAGATAAGGTTTACATCGTTCATCGACTTTTGAACGTTAACCAAA
TAGTAAAAAAGCCCCAATTCTTTTTACACAAAAAGGATTGGGGCTTTTTGTTGGATGATA
CGCCGATATTCGTCTACTTGCTCATTGGATTTGGCTATTTAAATCATAGCTAAAACCAAA
TTTTCTTCACCGAGTCAGAGTCGTAATATGACTCCATCGGCAGCAAATACTGCAAAAGAA
TTTTTAAACTTTATACCAATCCCGGTAAGAGAATAGTTCGTTACTACGATTGGTATCATC
CTTCTAGGAGCAAGATTATGAACAAACAAGTAAGCCTAATTGGTCTAGACAGCGAACAAT
CAGCACAGCTAGCTCAACAGTTAAATCAACTGCTAGCGCATTACCAAGTGTTGTACATGA
ACTCTCGCGGTTACCACTGGAACATTAAAGGTGCGCAATTCTTCGAACTGCACGTAAAAT
TTGAAGAGATCTACACTGATCTACAAACAAAAATCGATGAGCTTGCAGAGCGTATTCTAA
CTTTGGGTCACACGCCAGCGCACGCATTCAGCAACTACTTGGAAGCAAGTGAAATTAAAG
AACATCAAAACGCGACTTCTGGTGAGGAGTGTGTACAAGGTCTGGTTCAAGGCTTTAGCG
TTCTACTTCTAAAACAGCGTGAGATTCTACAAAACGCGGGTGAAGCAGATGACGAAGGTA
CAGCGGCATTGATGGGTGACTACATCCGTGAGCAAGAAAAATTAATGTGGATGCTTAACG
CTTACCTACAAGGCTAAGCAGCGCATCACCCAAGCAATCCTTGGGAACGCATGAAACAAT
CGGGAATAAGTCATAAGGGGCACGTTGGTGCCCCTTTTTTTGTTTGCGTATTTTATATGT
GTCCTTTATTTGCGTGGTAAGGACTCGAAACGGCTCAATAAATCACTGAGCTCATTAAGC
GCCAACGAGGCTGAATCATTGAAGGTTTCTTGATTACCGTGATGAACAAGGCAAGAGGGC
ATCTGCGCGTTATACGCTGCCTGCAAGTCGTAAAGGTAGTCTCCGACATAAAGCACTTCA
TCCGGCATCAAACGCCACTCTTTCGCCAACACCTGCAAAGACAATGGGTCTGGTTTGGGC
GGGAAGCATTCACGAGTGATGACTCGTTCCACTGAGATTTGGTTGTGTTCTAGTTTGCGC
TGCGTGGCGATTTGGCAGTTGCGCGTCACGATAGCGGTTTTGATTTCATTTTGATGCAGG
TGGGCGAGCAATTCATGGCAGCCAATCATTGGAGCAGACTGCTCAGCATCAGAAATCTCG
TAATCAAATATCACGTTATGAGCGTGCTCTCGATGATGAGGATGCTCAAGTGCGTCGACA
AAATCCAATAGATCTTCACTTTGCGGACAACCTAGCTGTTGTCGCAATTCGCCGAAGTTC
ATATCAGAACTCACCAAGGTGTTGTCTAAATCAAACACCACGGCTTTAATTTTATCGAGC
TGTAAAGGGAATGGAATCATAATGACCTCGTACAACTTAACCGAACTATCGTTTTAAAAA
ACAAAAGGTTATTGTTAAGTTTAGATTCTTCTGCTTAGATTGTACGAAAATAAATCAACC
ATGTATCACAAAACAAGGACGCGCATGATCATTCCTAAACCATTACAAAAAGGCGACACC
ATTGGCTTTTTCTCGCCATCCTCCCCAGCCACGGTATTTGCACCAGCGCGTTTTGAGCGT
GCCAAAGCGTACGTGGAATCTCATGGTTACCAGCTAAAAGCAGGCAGCTTAACGGGCAAA
ACTGACCAATATCGCTCGGGTTCAATTCAAGAGCGAGTAGAAGAATTGAATGCGCTGATT
CGTGATCCTGAAGTGCGCTGTATTATGTCGACCATTGGCGGTTCCAACAGTAACTCATTG
CTGCCTTACATTGATTACGAGGCATTGAAGAAAGATCCCAAGATCATTGTTGGCTATTCG
GATGTGACGGCTCTACTCATGGGCATTTATGCACAAACCGGCATCGTTACTTTCTATGGT
CCCGCTTTAGTGGCATCTCTGGGTGAGTTCCCGCCACTGGTGGACGAGACCTTCGCTTCG
TTTGAGTTGATTGTGAATACGTTAGATGGATTGGCGCATCAATACACAATGCCTCAAGGT
TGGACAGATGAATGGATAGAGTGGGGCGAGCAAGACCGCGCGAAACAGACCTTGCAAAAC
CAGTGGCGCTTCAAAGGTGAAGGCAAGATCACAGGACGTTTGATTGGTGGCAACCTCAAT
ACCATGACGGGTATTTGGGCAAGTAAGTTTATGCCGAGTATCGAACAAGGCGATATTTTG
CTAGTGGAAGATTGTTTGCAGGGCATTGAAACGGTCGAACGCTCTTTTGCGCTGCTCAAG
CTTTCTGGCGTGTTTGATAAAGTTGGTGCGATTGTGCTCGGGAAGCATGAAAAGTTCAAC
GATAAAGGCACAGGACGAGCACCTATAGACGTGTTATTAGAAGTACTTAACGGTCAACCA
CTGCCAATTTTGTATGACTTTGACAGCTGTCATACCCACCCAATGCTCACCGTTCCATTG
GGCTCGACCATGACGCTCGATTTTGACAATGAAACGGTGGCAGTGAGTTTAAAGAGCTAG
CTTTGTCTGACTAGCTCTTAAGAGAAAACTATTTCTCCTCAAGACGAAATATTTTGCCGC
TGTCGGTAGAAAAGTAGATATAACCATCGGGGCTGATGGTTATATCTCTTACTCGCTCAC
CAAGATTCTCCATCAATCTCTTTGATTCGGTGAGCTTGCCATTCTCAATAGAGACCACGT
TGATGTGCGCCAGTTTCAATGCACCAGCGAGGATTTTTCCGTCCAACTCTGGGTATTTAT
CGCCACGGTACAAAATCATATTGCTGGGTGCGATAGAAGGGATGTACACCAACTTTGGAT
CTTCCATTCCCGGTAACGACTTAGCTTCGCCGACGTCTAATGGTCCCCAATATTCTTTAC
CATGAGAGACTTGCGCCCAGCCGTAGTTTGCGCCTTTCTTGATTAGATTAATTTCATCGC
CGCCGCGTGGTCCATGTTCAATAGACCACAGCTGTTTTGTTGCTTGGTCGTAGAACATGC
CTTGTGGGTTGCGGTGCCCGTAACTCCATATCTCAGGACGAGCTTCGGAAGGTTTGAATG
GGTTGTCTTGCGGAACCGAACCATCAAGGTTAAGGCGTAGAATACTGCCAGCATGGGTTT
GAGTGTCTTGCCCATTATCACGTTCACCACGGTCACCGATTGAGAAGTAAACTTTGTCGT
CAACAAATGAAAGTCGACTGCCGTAGTGACGCCCTGTGTCGGTGATGGCATCAGCAACAA
AGAGATCTTTCCAACCCACAAGCTGATTGTTTTGCAATTGCGCCGTCGCTAACGCCACCG
TATTGCCTTTGCTCGTGCGCTTGCTGTAGGTAAAGAAGAGTTGCGGGTTTTGCTTATCGG
CATTCGGTGCGAGCGCGACATCCAATAAGCCAGCTTGCCCACTGGTGTTCACATCGGGGA
CGTTAAACAGCTTTTGAGGTTTGCCTGATGTGATATCCAGCAGCGAAACCGTACCGTTCT
TTTCATTGACGATAACGCGTTGGCTATCTAAGAACTCGATCCCCCAAGGGATCTGAAATC
CATTCGCCACTTCGTTAGCGCGGTATTCGGCAGCGTTGGCAGAAAAGGATAAACAAGCGA
GTAGGGCAGCAGCAATCGTTCTCATGGTTCCTTCCAAGATGAATCGTATTAATGCTTAAA
AGCTAACACTAAAAGAGAACGTTTTGCAGAGCATGGATTGTATAAGAATGTAAAAAATCC
CCGATACGAGATCGGGGATTGAATTAAGGCTAGAGAATTGTTTATGTAGCGAGATTACAT
CGCTTCTTCGAAGATCTTAGAGATTTCTTCGTGAGTTGCTTGTTTAGGGTTAGTGAAACC
ACAAGCATCTTTCAGTGCGTTGTCTGCTAGTGTTGGGATGTCTTCTAGTTTCGCACCAAG
CTCTTTAATACCTGCTGGGATACCCACATCTTTCGCTAGAGTAACGATAGCGTCGATTGC
TGCCGCTGCACCTGCTTCAGCAGACATGCCTTCTACGTTTACGCCCATTGCTTTCGCTAC
ATCACGTAGACGCTCAGGACATACTTGCGCGTTGTAGCGCTGTACGTGAGGTAGAAGAAT
CGCGTTACAAACACCGTGTGGAAGGTCGTAGAAACCACCTAGTTGGTGTGCCATTGCGTG
TACGTAACCTAGAGACGCGTTGTTGAACGCCATACCCGCCATGAACTGTGCATATGCCAT
TTGTTCACGAGCTTCTAGATCTTCACCGTTTTTCACGGCTGTGCGTAGGTAAGCTTGGAT
AAGCTCAATTGCTTTAATTGCTACCGCATCAGTGATTGGTGTTGCCGCGATAGATACGTA
AGCTTCAATCGCGTGAGTTAGGGCATCCATACCTGTTGCCGCAGTTAGCGAAGCAGGTTT
AGCTAGCATTAGCTCTGGATCGTTTACTGAGATAAGCGGTGTTGTGTGCTTATCAACGAT
AGCCATCTTGATGTGACGCTCTTCGTCAGTGATGATGCAGAAACGCGTCATTTCAGATGC
AGTACCCGCAGTCGTGTTGATCGCGATAAGTGGCATCATTGGTTTTGAAGATTGGTCTAC
GCCTTCGTAATCTGCGATTTTGCCGCCGTTAGAAGCAACAAGCGCGATACCTTTCGCACA
GTCGTGTGGTGAACCGCCACCTAGAGAGATAACGAAGTCACATTCGTTATCTGTAAGAAG
TGCCAAGCCGTCGTTAACGTTGCTGATAGTAGGGTTTGGTTGAGTGCCATCGAACACAAC
AGTTGCTACGTCGCGTTCTGTTAGTAGATCTTGAACCTGCTTTACTACACCGATTTGGTT
AAGAATCTTATCCGTAACAATCAAACCTTTTTTAAAGCCTTGAGATTGGATGCTGTCTGC
TGCGTCTTTCAAACAACCAGCGCCCATTAGGTTTACAGTAGGGATAAAAAATGCACTTGT
CATATAACATTGCTCCGTCGTTATTTTTAATAATCTTTCTTAATCTGTCATTTACTCTTG
CATACCTGACGAAGTTTCCTATTTGATCTAGCGCAATTTTACCCCCTAAGTAGTAGTGTT
AAGAGTTAAAGTGTGAAATGGATCTTGTTGCACACCCTATTGGTGCAACATTAAAGCAAC
AGATAGGAAATGATTTATTTATTACGCAAACGATTGGTAAAAATAACAAGTTTCGTACGG
TTTATCTCTCAATTAGACTAAAGTATAAAAAATCCCCATTAATATGTAGTCTATCAATGG
GGATTGGAATGGTGTGTTTTAAGCAAACGTTTTCTATTTAGGCGATTTTAACTAACTTAT
CTACTACTTTTTCAATGCCTGACGCGGCTTGGGAGATATTCTCCGCTAACATATAAGCTG
GTGTTGAAAGTACATTGTGTTTTTCATCGAAATGGATTTCATCCACCTGACAATTGACAT
GCTCCCCCCCCATATGACCGAATGCTGCTGCAGTGGCTTCATCGTTACCAATTGTGCCTT
TTACACCTTGATCGTAAATCATCGGGATAATAGTTGGTGCGATGCATAGATACCCTGCAG
GTTTGCCCGCTTGAGCGAACGCACGACACGCTTGGGCGACGTGAGTATTAATCGAACATT
CTGCGCCTGAGACGGCGAAGTCGGTTAAGTTTTTCGCGGCACCAAATCCACCAGGAAGTA
GTAGGGCATCGTATTCATCAACGTTAAGTTTGGCGACATCGTCAATATTTCCGCGTGCAA
TACGAGCTGATTCGATCAAGACGTTACGTGTTTCATCCATTTCGTCACCAGTTAGGTGAT
TGATGACGTGGAGTTGGTCAATGTTAGGTGCAAAGCAGTGCCAAGTTGCACCTGCTTTCT
CAATGGCGTAGAGCGCCAATACGGCTTCGTGGATCTCAGAGCCGTCGTAAACGCCTGAAC
CACTTAAAATGACTGCGACTTTTTTCATGATTGGATTCCTTTACTCTGAACGTTCCTTAG
ATTGTTCTTCACTATCTAGACCATGCGTTTCCGAATGTGTTTCAACGTTTTCACTTTCGT
CGTCTTCCTCATAGTAGCGCACAACAAACGGTGTCAGCATGACACTCGAAGGCAGAAAAT
GTTTCATATCGACTCCAACCGCGTAATAGAGTGGTTTTTATACCGATTTTGGAAAAAGAG
TACGTTGAAGCGGATCATTTTTGAGTTAAGCTGCAGTTTCCTTTGGCATTCATGAGCAGT
AGGTCACATAGATAACATGCAATCCTATCAGTTTCGTTTCACCCTTTATGGTTGTATCGC
CATTCTCTCTTGGAGCTGTTTGTTAGGCATCGCAAGATTGGTCACAGAAAGTTTGGGACC
CGTGGGTGGATCAGCCATGCTGTATTCTCTGAGCTCCATTTTTCTGTTGATTGTGGTTGG
CATCCCAAAACTGTCGTATTTCTCACCCAAGTATTTGATTCTCGGTGGGGCGATGTTTGT
CTGCTACGAGATCTTCCTTGCGCTGGCGTTGGGCTACTCCAATTCTCGTTCTCAGGCGAT
TGAAGTCTCGATCGTCAATTATCTATGGCCGGCACTAACCGTTTTGTTTGCGGTATTGGG
CAGTAACAAAAAGCCGAACTGGTTCCTGTACCCGGCAGTTATGTTGGCATTCATTGGTGT
CGCGTGGACGGTCAGTGGTGATAGCGGTTTATCACCGACGCAGTTAGTGGCGAACATCAG
TAGCAATCCGATTGTTTACTTCATGGCATTTGCAGGTGCAGTCATCTGGGCGGTGTATTG
CAATCTGACTCAAAGACAACAATCGAAGCACAACGCGATTACTTTGTTTTTTATCGCGAC
AGCCATCTCTTTGTGGATCAAATACGCCTTTACTGATGAGCCGCCAATGGCATTCAGCTG
GCAAGCGATGGGGTACTTAGTGGCTTCTGCAGCTTTAATGGCGGGTGGTTACGGATTGTG
GAACATCGCGATTGTGGGCGGCAATATGGTGTTTCTCGCAACCCTGTCTTACTTTACGCC
GATTTTTTCTGCTCTGTTTTCCTCCCTTATTCTAGGCGTCACTCTAAGCCACAGCTTCTG
GCAAGGAGTCGTAATGGTAACGGTTGGTTCGCTGATGTGTTGGCTAGTTACCAAAGAGAA
GCGCGAAGCGGCGGGATGAACGCTGGTATAGAAATATGTAGAGCACGCTTGAGTGTCTTT
CAGGTTCAAATCAAAGCAAGAAAAAAGCTCCCGAGATTGGGAGCTTTTCTTTTGAGTTCT
AATGATTGTTTGGTGGCGCTCTAATAAGCGACGTTCAAGTTCAGTTGAAGCTTGAATCTG
TGCTTCGATAGTCGCTTAGTAAGTTGCTTACGAGTGTGTTCTAGCGTATCAAGCTCTAGC
GTGTCGTCATCCACATGCACGTCCACATTTACTCGCAGTTCTTGACCAACTTTAGTTACG
CCAGCCAGTTTCAATTGGTGCTCAGTCACTTTTTCAATCTCAAGGACGTCTTTACCAACG
CTCTGACACAACTCTTTGCTTGGTGTCATCATTAACAGTTCGCGTAGGGCACCAACTAGC
ATATCAAATGGTACTTTAAGGAAGTAGAAGCCCATCAAGACCATCATCATAGGGTCTGCA
TAGACCGCGTAGTGTGCGTATGGTGTTAGTGATACCAACCATGCAGCGATAAAACCAACC
GTTACTGCCACGCTTAACAACGTATCCATTTGCCATTGTTTTTTCTCGGCTTCGATCAAA
CCTGATGAGAAACGACGACTTTTCTTCGCCATAAACCACCAAGCGTAACCACAACCAATC
ACGTTAACGACACCGAAGATGGTTGCGATGGAAGCGTCTACTTCACGACCGCCTGTCATC
AACGCGGTTACCGCAGAAAATAATGAGAAAGAAACCACCACTAAAATAACAGCGGCTTTA
ATAGCGATAACGATAGGTTCAAGTACAGCTTTGCCGAAAGGAAAAATAGATTTTGATGGC
TTGCTGATGTAGTAAGAAGCTGCCAGTGACAATAAAGTTAACAGCAGACTGACTAGAGAA
TAAACACCGTCAAAAACGATGACGATCGACCCAACAAGCAAGCCAAGTACCATCCCTCCA
ATTGCAAACCCAGATGCTAAAAGGGCTGAGAAGGTTAGGATACGGTTTTCATTTTTGCTT
GTCCTGTCACACATAGAAGATGCCTTAAATTATTACACCCTTACATTCTTCTCCTTAGGG
CAAATTTAAGCAAATGAAAACTGTGTGACATTTAAACGATAAAATGTTGGCTTTGAATTA
TGCTTTTATTTTTCAATAGCTTAACATTAAATCTTACTGTCAATATAATTGACGCTCACT
GCAATGTGTTTAGAAGTCGAATAAATACTCGCTTAACTTATCGGCCAACCAACTCATTGC
AGGGTGTTCTGTTTGTCCATTTGGTACGAACATACAGTAGTCTTCTTGCGTCAAACCATA
GGTGTGTTTGATCACCGCAAGTTTCTGATGTCTCAAGTAATGTCGGATCAATGGCTCTGG
TAATACGCCCCATGCATCTTCTTCTAAAATAGTGTTCAGCATGTAGTCAAAACTGGAGAA
GCCAATGTATCGAGTAGAAAAGGGTTGTAGCTCGGGGTTGTCTTTCTCATTCAAATACAC
CATCAAAGCTTGCATCTGGTTACGCAAATCTTCATCGGTGACGCGACGCATTTTGCTGAG
TTGGTGATCGAAGCTACAGACCGACATCATACGAATTTTACCAAGTGGATTGTAAACGAT
GTGTGGGTCATCCACGCGCTCGTAATCAACACCAAATGCAAAATCGACCTGTTGAGTACT
GACCAAATTAGCTAAGTCACCACTGGAAGCGAGAATCAGGTTGAATGTGGTGGAAGGGAA
GCGATTGTTTAGAGTATGCGAGAGCTCTTGCCAAAGTTCGTCTGGCAGCGAGTCATCACG
TGCCACCCAGACCTCAGCGTTGAAGCCGTCAGAAACTTGAGCGCAGGTCTTTTTGATTCG
TTGTGCGGTTACGAGCAGGTTTTCGCAGTCTTTGAAGATGGCTTTCCCCGCTTCCGAGAG
CGTTAGTTGATTGCCTGTGCGAGTGAATAGCTCGACGTCTAAGTCTTTCTCAAGCGCTTT
AATTGCCATACTGAGTTTGGTGCGGTTGCAATCGAGTTGACGCGCAGCCTCCGATACGGA
GCCATATTCGGCGATGGTACAAAAAGCTTCGACTTGAGTTAAGTTCATGATTAAAAAAGA
CCTAAACTAAAAAGATGAGAATCGATAACGTAGATGAATGAGCGTACTGACGCTTAGAAA
GATTATCGAAAAAAACACGGATTCGCCAGATAAGTCTATGGTGTTTTGGCGTTTTTGCGG
TAATCTATGGGGGTTACAAGAAGTGAACATGGAGGCCACGATGGCACAAGATTGGGACGG
CTTAGCAAAGAATTGGGAATCTAACCCAGCAACAGATGAATTTGCTCAGTCGGTGTTTGC
ACAGTTACAACAGCTTACTCAGCTTGATGGCATTAAAGTATTGGATTTTGGATGTGGGAC
AGGGCAGTTAAGCCAACTATTGTCGCCATCCGCAAAAGAGATTGTGGCGCTGGATGCATC
TGAAGCCATGATTGAAGAGCTTGATAAGAAAGAGTTAGAGAATGTAGAACCGGTTGTTGA
CGCATTGACGCGTGGTCTAGTTGCTCAGCACCCAGCATTCCGTGGTCAGTTTGACTTAGT
CGTTGCTTCTTCAGTTCTGGCTTTTATCGAAGACTACGAAACGTCTCTAGAGATTGCTCA
CTCGTTACTTAACGCTGGTGGTCACTTCGTGCATTTTGATTGGATCGCAGATTCAGCAAA
AGAAGGCTTCACGCTAGCCAAATCAGAGAACGCACTCATCAAAGCCGGCTTTACTGAGGT
AGAAACGAAGAAGGTCTTCGAAATCACATCAGACGGTCACACAATGTCAGTATTAATGGG
TGTAGGTCGCCGTTAACCTCCGACAAAGAACATAAGAAAAGCGAGCTGTTTAGCTCGCTT
TTTTGTTTTCTTTGATTAGCTAGACAAACGTGAGTTGTCGAATTTCCTCTAAAACATCCG
GGTTCGCAATCGCACCTAAGTTCTCAACTTCCTTACCATTTATGACTTGTTTGACTGCAA
GTTCTACCAACTTTCCTGAGCGTGTTTTAGGAATGTCGCTGATGGCGAAAATTTGGCTTG
GCACGTGCCTTGGCGAACAGGACGTTTTGAGGCGCGACTTAATCTCTGCTACTAACCTGT
CCTCTAAAGTGACGCCAGAAACGGTCTGAACAAACAGCCAAATTTGTTCGTTTCGCTCGA
TCTCTTTACCAACGGCAATGGAATCGACGATACCTTCAATGGCATTTACCTGCTGATAAA
TCTCCGCAGTGCCGATGCGCACACCGCCAGGATTCAACAATGCATCGCTACGACCGTAAA
AAACGAACCCACCTTTGGTGCTGCGTTCGACATCATCACCGTGATGCCAGATATCATCGA
ACTTGTCCCAGTAAGCGCTGTGGTAGCGCTCCCCTGTATCGTTCCAAAAGCCGACAGGGA
AGTTAGGCATAGAGTTGGTGCAAACGAGTTCACCGCGCTGTCCATTCACGCTTTGACCCT
GTGAGTCGAACACTTGAACATCAATCCCCAAGCCAGCGTACTGGCACTCACCACGATAAA
CAGGCGAGATAGGGTTGCCTAATACAAAGCAGCCACAGATGTCTGTTCCGCCTGAAATAG
AAGCCAAGTGCAAATCTTGCTTGATGTGTTGATACACGTAATCAAACTGCTCTGGATAAA
GCACTGAGCCCGTAGAGCACAAAGTTCTTAAAGCAGGGAGAGAGTAATCTTTGATGGGTG
ACAGTCCGGCTTTTTCTATCGCCTCTAGGTACTTGGCGGCAGTACCAAAGAGACTCACCT
CGGCGCGCTGAGCTAAATCCCACAACACATTAGGTGCTGGGTAAACCGGGCTACCATCGA
AAATCACCAAGCACGCGCCACTCGCTAGAGCAGATACGTGCCAGTTCCACATCATCCAAC
CACAGGTTGTGTAATAAAAGACGCGATCTTGAGGCTGAATATCTGAATGAAGTTGATGTT
CTTTAAGATGATTAAGAATCGTACCGCCAACAGAATGCACGATGCACTTAGGCTTGCCAG
TCGTGCCAGAGGAATAAAGCACAAACAGCGGGCTATTGAATTCCACGCGAGTGAAATGCA
ACGGAGCAGGGGAATACTGATTAATGATGTTTTGCCAATCGTGAGTACAAACATCGCATT
CGAACACATGCGGTTTGAGGTAACTGATCTGGCATACTTGTTTCAGTCCATCAAGATGAT
CCGCGATGTGGTGGTTCTTCTCCGACATATCAAAAGTTTTGCCGTTGAAGGTATAACCAT
CGCAGGTGAAGAGAATCTTTGGTTTCACTTGTCCGAAGCGCTCGCTGACGCTTTCTACCC
CAAAGTCAGGGGAGGTAGATGTCCAAGTCGCTCCCAAGCTGGTGGTAGCAAGCATTGCAA
TAATGGTCTGTGGCATATGTGGTAAATAACCTGCAACCACATCGCCTTGCTTGATGCCAC
ATTCGACTAACCATTGCTGAACGCTCGAGACCTCGTCACAAAGCTGTTTCCAAGTGTAAG
TCTGTTTGTCGCCGCGTTCGTTTTCAAACCAAATCGCCAGCTCATCCGCTTGTTGCTCTG
CCAAACTGAGCAGGTTCTCTGCGTAGTTAACTTGAGCTTGAGGGAACCACACGGTATCTC
GATTTTGCATTGTTGATTGCCAACGGCTTTCACCTTGTGCTTTTACGGTATCGCCTTGCG
TGCCAATTAGGTCGCAAAATTGCCAAACCTCTTTCCAGAAATGCTCGTTATGCTCCAAAG
ACCATTGGTGCAAATCAGAGTAGTTTTTGAGCTCGAAACCCTGCCGATTAATGTGCTCGA
TAAACTGCGTGATATTGGCTTGCTCGATTCGATCTTCCGTCGGCTGCCAGACTTTGTTGC
TCTCGCGCATAGCTCCCTCTATAACAAAGTTTTAACGTTTTCAGTCTGAGGTGAACCAGA
ACTAAAGTCAAACTCGTTGGAGAAACTAGCTCCTTATGTATATCAATGTGTTAGATGTTA
ATGTAAAGAAAATGTTACACCTGAATTTTGAGTGGAAAATGGTCAGGGGATTGGAAGGAC
AAAAGAGTGTAGATAGGCTTAATGTAAAGGATTTGTTAACGGAGATGTGCAATGACTCAG
TATCATTCAAAACCCGTCGATCAGGATGGAAGGGTAGAATGGAGCCATGAAGAGGATGCC
ATTTGGCGCGACTTGGTAACAAGACAAATGAGCGTGATTCAAGACCGTGCATGTAGCGCC
TATCTGCATGGACTCAAGCTACTCGATTTACCTCATGACCGCGTGCCACAACTACCCGAA
ATCAATCGTGTCTTGATGGAAACAACGGGCTGGCAAGTGGAGCCAGTACCTGCATTGATC
GACTTTGATCGTTTCTTCAATTTGCTTGGCAATAAACGCTTCCCTGTTGCGACATTTTTG
AGAACGCGAGAAGAGTTTGATTACCTACAAGAGCCGGATTTCTTTCATGAGATTTTTGGT
CATTGTGCCATGCTCACCAACCCTGATTTTGCCGCCTTTACCGAGCATTACGGACAGCTT
GGACAAGCCGCGACACCGAAGCAGCGAGGGTACCTTGCGCGTCTATATTGGTTTACAGTC
GAGTTCGGCTTGGTTCAAGAGGGTAACAAAACCAAGATCTACGGTGGCGGTATCCTTTCA
TCTCCGGGAGAAACCATCTATTCATTGGAAAGCGACATCGCGATTAGAGACGAGTTTGAC
CTGCAAACTGTGCTAAGAACCCCTTATCGCATCGATATCATGCAGCCGAAATACTACGTG
ATTGAAGATTTGTCCCAGCTTTTCCAAATTAGCCAACTGAATTTATTGAAACAAGCCGAT
CTAGCGATTGAAGCCGGATTGCTTCCACCACTTTTTGAACCAAAGGAACCTGCTCATGTT
GAATGAACAAAAATGCGAAGCTTGTAGTATCGATGCCATTGCACTTAGTAAAGAGGAACA
ACAGTCTTTGCTGCTGCAATTATCTGATTGGCAGATCATTGAGAGAGATGAGATTCCTCA
ACTTGAGAAGGTCTACAAGTTTAAGAACTTCAAACAAGCTTGGGCGTTTAGCAACAAGAT
TGCTGAGCTTGCAGAAGATGAATTCCATCACCCATCAATCTTGCTGGAGTGGGGCAAAGT
GACCATCACGTGGTGGAGCCATTCTATTAAAGGTTTGCATAAGAACGACTTTATCTGTGC
TTCTAAGTGCGACGCATTGGTGATTGAAGAATAGAGCAGAGTGATTATGTTCACTCGTTA
TAAACAAAAAGCGTCCGGACTAAAGTTCGGGCGCTTTACTTTTAATTTTGTTGTCTTGAA
GAGCGAGAGTTAAAGCTCGATTCGAAACACAGATGTCGTGCCTGACACTTCATTACCAAC
CGCGATAAAGTGTTGTCCGTTACGGGCAAAGTAGTTGATTGACTCTGGCGCCAAATCACC
TGCTTTTGGATTGTAAGTGTCGTTCGCGCATTCGCCATCTTCCACTTCTGTACAAACTGG
TTGGCTGTAATCGCGACGGTTTACGTAATGCAGGAACTGCGCTTGCTTCGGGTCAGTTAT
GTCATAAATCATGATGCCGCCTTGACGCTCCAAGCCGATAAACGCGTAATGACGACCATT
GATTTGTGCTACTTCAATTGCTTCTGGCTCAATGCCTTTGTCATCGCTGCGGTCATCGCC
ACTGTCATTGCTATCGTTGGTGCTGTTGAAGTTCTTACCTTCATTCATTAATGTGATGGT
TGCGAAATCGTCACCACTATCGAAAACCAACTCACCGTTTTCATCCCAAATAGAGAATGA
ACGTGCGCCAAAGGCTTGAACATCGTCTTGCGCAGAAAGCGTTTGTTCAGGCTTAATCAC
TTTTAGACGCGCGAGTTGCTTGTTATCTTTTAGCGCCTCTGCCAGCGGGTGATCTGGTGC
GACTTTTAGCTTCTTACCGCGCACCTCATCAACATGGCTTAAACAGGTGCCTTGCTCAGA
AGTATATTCATCTGTACCGAGGTAATCGTCTTCATCCCACTTGAAGCCCGCTTGGTCACA
TAGAGCTTGTGTTGTTTTGAAGCCATACTCACGACCGTCACCTTCGTTGGCAGAGAGGAT
GTAAGTTTTGCCATCTACCGAGTAGCTGTCGAGGGTATCTGGCATGTACAGACCAACCAG
TTGAGGGTAGCTCTTAAAGTTGCCAATGATTTTGTCTTTGTTCGAAGCATCCAATTTTGA
GTCCGACCAAGATTTCTCACCCAGACCCACAATCTTCTCTACCGATTTGCTCTCAGGGTT
TACGATTGCCATTGCATTGTTCTCTTGCAGTGCAACATAGATTTTTCCATTGTCAGCAAA
GGTGAGGTATTCTGGTTCTAGATCTTGCGCCACCGTTGCATTTGGACCTGAGATTCGAAC
ATCAGCAGGTAACTCAGGTTTACGTGCACCATCAAACTCATTGAAACCAATTTGCGTGAC
TTCTGCTTGGTTTATACCTTGGCTCAAGTCGATCAATGTGATGCTGCCCTCAGGATCGAC
ACTGTAGTCACCATTTGGCTCACCTTCGTTTGCTGTCGCAATGTATCTGCCATCTTTTGA
GAAGCCAACCATGTCTGGCAATGCGCCAGTAGGGAAGGTGGTGATAAGCGACAAATCATC
CGAGCGGTACAAGCCAACAATGCCATTCGCCTGCTTATTGCTGTTTTCAATCGCTACAGC
GACTAAACCATTAAAGACAGCAACGCTGTTTGCCGCACCAATTTCAACGTCTGCCGCTTC
GCCCGCGCTGTTGAGATCGATGAATGCGGTTTGCGTTGGTGCGCCGTTGTCATCCATAGA
AAGTACATCGACACGCTTTGCTTGAGCGTTGACCACGTAAAGCTTGTCAGTACACGCATC
ATATTGAACGATTTCTGCTGCCGATGTATCGAATGGTGCGTCAGCGATAGACGTCCCCAT
AAAGGTCAAACCTTGGATGGATGTCTCTCCAGCAACAGGTGCTACTGGTGCTTTACATTG
GGCTGCAAACGAAGAGAGAGAATCGTCAGGTTGAGATGAACATGCAATGGCAAGTGAAGA
TAATGCCAATACGCCTATTGCCTTAAATGGGGTGGTCATGATATTTCCTTATTAAGCAGA
TACAATGTTGCTCAATGCACCTAAATTAGATATCTATTCATTCACTACAACAGTGAGGAA
TAGTGCATTGATTGATGTGTTATGAGGGTCTGTTGATCTTTCGCGGTTAAATTTTGTTCG
GGTGGGGACGCCTAGTCAAAATCGTTTTAGGCGAGGCAAGGAGTGTGTCGCCTAGTCGTT
CTAAGCAAATACTCCTTAACAAAGCATGAAACGATTTTGCGGGGGCGCCTAGCCCGAACC
CTCCGGGCAGCGTTTGTTGGTCATTTCTACCGCGTTATCGACTTCTCATGTAGGCTAGCT
ACATAGCAAAGTCTCTGCCTTGTATAAATATCCAACAATTCGCTGCAAAAATCAGCTCGA
AAGGTCAACAGACCCTAAGTAAGGCTCTGAATATATTTATGATTTATGACTCTTATATTG
GCTTTTGATGAAACAAATGTGTCAGTTTTAATCTGAACGTATGTCGAACACTTGAGATGA
AAAGACACTAGGAACTAGAAATAATGGAACTTAAAGAATTTTTGGATGCGCTAGCGGCAT
CACCTGAGACAGTAGAATTTGAAACGACAATGGCAGCGATAGAGGCAAACTACGCGTTTA
CGCCAGCGGCTTTTGTGAATGGTGAAACGCAGAATAATGCCGGTGAGAACAACGGCTCGT
GTAAGATCTTCGCTTTTGGTCAATTGAACAACCTAAGCAAAGAAGCAACGTTGGCGTGTT
TTGGTCGCTTCTACCGTGAAGACGTATTGGCACATCCAGAGAACAACGACCATCAAAACA
TTCGTAACTTTATGGTGACAGGTTGGGATGGTGTGAAGTTTGAATCCCAAGCGTTAGCGC
AGAAATAGTTCGCAGAACTTACCTTCATTTCAATGATAGCCAGTCCGTTATGCCCTATGT
TCGATAGGCTAGGCGACTGGCTTTTTCTCCAAACATTTACGACACAAACAAAGCTGTCCA
GCTTCTGGTTTTGGTAAATCTCTGGTCTCAATATCAAAGCACCAGCACGTCTCTTTCCCC
GCAGCAATATCGCAGTGCGCATTCGTGCCACACTCAGGGCAAGAGTGGGTTGAGTTATTT
CCAACCAATTGCTCGATGATCGCGTCTCGTTGAGTATCGGACTTATCTTTCCACTGCACG
ATTTCTTCCATGGTTCGGTGACAGCCAGAACAGATTCCGCCGTTGTTTTTACAGGCTGCG
CGGCAAGGTGACTTCATTATTTTTCTCGTTATGCTTTCCAGTAAGCGGCGTACTTTAACA
TGAAATTGTGCAACGGGAAGTTCAATACTTGATTCAACAAAATATCCATTGAGTGAATAA
ATACTGGTCAAATTTATATGGAATGATAAACTGTATATTCAAAGTTTAAGGAGTTGGTAT
GTTTAAGTCATTGGTTGAGCGCTTGTTTAAGGCGACGGTAGTTGTATCTCTGGGTTTCAT
CTTGAGTGGATGTGCTGGTGGCCCCGTCGTCAGTGCGACGAAATTCACCAGTTATGAAGA
TTTTCGTCCTGGTCCAGAGGGTGGGGTCGATCTCGTTTGGGCGAGAGTAGGCTTGCGCGA
TGCTGCTCGTTTGAAAGAGAAAGTGGACGAATACGACAGCGTGGTAATTGATCGAGTGAT
GGTTGTGGTTCAAGAATCTGAGCTCGATGATGAAGAAATCAATGAATTGACGACTTACAT
GGTTGAGCAGTTAAAAGCGCGCATCTCTCCGGTCAAAAAGATTGTCGACCAACCCGGTGA
AAAAACACTTCGCTTGAGCATTGCGGTAAGTAATGTGGAAACGCCGAATCCCGTTCTTGC
TGTCACCTCAAGCATTCTGCCGGTTGGCTTGGGGATTTCTACCATCTCAAAAATAACGAC
AGGTGAGCACACCAATGTAGGTTCTGCGACGGTGGAGTTACTGGTGAGCGATTCTGAGAG
TGATGCGCCTTTGTTCGCGGCGATTGATCGTCAAGCAGGAAACAAAGACTTCTCAACCAT
GATTGACTCTTTAGACGATGCTAAAGACGCAATTAACTGGTGGGTCGATCGCTTGGGTGT
TACTCTTAGCCAAGATTTATCCCAACAGACTCCGTAGTATATGTTAGAAAAAGAAAACCT
TATTAAACTCGCTCGAATGCAAATGCCGTTTGGCAAATACGCTGGGCGTGTTCTTATTGA
TCTTCCAGAAGAATACCTACTCTGGTTTGATAAAAAAGGTTTTCCGGAAGGGGAGTTAGG
CGAACTGCTAAAGCTCTGCCTCGCACTTAAAATTGAAGGCTTGGACAGTGTTGTTAAGCC
TTTAAAGCGCATGTAGCCTGCCAGAGAAACTCCCTATTTTTGATTTAAAGAATTACCATG
AATTTTGATATTAATGCACTGAAACACCACCAACTGGTCGAAGATGGTCAACTAGAAGGG
TGCTACCTTCATCAACCTGCAAAGGGCAGTCAGCAAGATGACAAAGCGGTTTTGGCAGAA
CGCCAAGCGTTGGAAAAGATGGGGTATAAGGTGATTCAGGTCCAAGCTAAAGGCGGAACC
ACAACGTTTGCTGAGGCAATGCAAGAGTTTGCGCAGAAGACGGGGCTCCAGTCCAAGTAA
TAAGCGAATGGAGCAGGGCTTTTTATGTCTGGCTTAATGGCTTAGTGGTTTTGATACTTT
TTCGCGATCTAGAACGCACAAAAAAGCCCGTAGCATCACGCTTACGGGCTTTCTTAATTC
GTTTTAACTAGGCTTTTTCAGGCGCTAGGCTTTTTTTTTCCTGTTGCATTTTCGCAAGGA
AGTACACGTTAACACATGCAATAAAGCCGTTTGTTAGTACTACTGGCCATGAATCAATCA
TCAAACCGTAAGCTGTGAAAAGCGCACAGCCGATAAAGTTAAGGATACGAAGCTTAACGA
TATCTTTCATAGTTAGTGAGATTGCAACCATGATTGAAGCCGCGTAGCCTAGAATCTCAA
CCATATTCATTTCCATTATTTGACCCTCTTAAATCTGCCGAATTCTGTCGGTACCACTTC
TTCTCATCTTGAGATTAACGAGGAAGCTCCATGCCTCGAATGGTCTTGTTCGTTTTGATG
GGTGAACTATAGCAATGGAAAAACCGTGATGAAAGCCTCAAATCAAGGTTAAGAGAAGGT
TAGCGATTACGCAAACGTTTAGGAAAAAAATCATTGATAATTTTACTTATTATGTTGATT
GATAATAACGATGTCACCAATAGATAAAACAAAGTTGAAGAAATAAGAATTATCGCATAC
CATTGCAAATGAGAATTATTTACAACTAAGTCGATATTATGCCAGTAGCCATCAGTTTCT
TGTTTTCGTTTGCTCTAATGATGCGTACTAAACCTCATACATGGGGCGTGATTCTTCACG
TTTTAACACATGTGTTGATGCTACTTCTTATCCCTTCTGACTATGTTGTCCAATACCTTA
TGGTGATGTTTTTCTCTTCTCCATTCCTTATTCGACTTGCAAAACGCTCCTCTTCTTATG
ACATCTTATTTGCCTTTTTACCGCTTCTTATCGGTACTGGCGGGATGATGTTTACCGCTT
AAAATCTACTGGTTTCTACTTTTTACAATTAAGGTCTAAGCTTTAATTAATAGGCTTATG
TTTTCATATGGTTATGTAATGTATCGCCATGGTGACAAATGCCATTGTTGTGATGAAACA
CAGATAACATGTCTAAAGCGTATTGAATGTTCAAAATTTGATTGTTTATTGAGTTGATTG
TTAGTTAAATCAGCGTTGTGAGCTAATGCGCATCACATTTCGATAAACTAAAATAATTTA
TAAAGGTCTTTCGTAAAGACGTTAGGCAATGAGCGGGGGTCAGATGAGTACACAAACTGT
GCCGCAGGAAGTAGTTGTTGATGCTGTCAAAGGTAGTGTTTACGCTTTAACCCCAGAAGG
GAATGTTAGAGAAGTAAAAGTTGGGGATATTTTATTTCCTGATGAGGTGGTCATCACGGA
AAATGGTGCTGCTCTGGAGGTTATTGCTGAGGGGGCACTTTATCTCGTTGATGAGAATTG
TGTTGCTTGCATACCAACCTCAAGTCCTGAACAAGACTCTAGTGATGCGCTTGTCGTTGC
GCCTGTTGATGGCAAGGTTAACGTTGACCCAACCGCAACTGGTGATGCTGAATTCGGTGA
AGAAGATGTCGCTGCGATTCAACAAGCTATTTTAGAAGGCGCCGACCCAACGGCTATTCT
TGAAGCTACTGCTGCTGGTCCAGGTGGCGGTGGCGGTGCGGGATCGGCAAATGCGGGTTT
TGTCACCATTGAATACAATAACCCTGAAATTCTTGCTTCGACCTTTTTTGAAACCTCCGC
TCCAACAACCGACACTGAAACTGATGAAGATTTGGATGGCATTAATGTCACCATCTTTGC
TGATGGCGGTCAAACGCTGTCTTCTCAAGTAACAGAAGGCTCTATTTCTCTCTCTACTTA
CCCTCAAACTATTTCTTCAACTGTGGTGGTTGGCGCCGCTGATCTCGCACTTGATACAGA
CTCCTTTGTACCTGAAGCCGCATCTCTTGCATCTTTACTGGCAGAGTTAAACGCGGATAT
CACCTCCGGTGGTGTTGCTGTTTCATTTGTCTATGATGAAAACCAAAATGCGATCATCGG
TACTCAAGGTAGTAACGAAGTTCTTCGTATTGAAATTGATGCAACGTCGTTAGGTTTAGA
TGCAGAACTTGAAGTCACCACGACAATTAGCCAAGGTATTGATCATTTACCTTCGATAGC
GGATGGACAAGTCTCCATCGCTGGCGACCAAATTAGCATTGCATTTGATATTACGGGTGC
AGATGTAGGTGGTAACAGTATTCTAGCTCCAGTGGATTTTACAACCACTGTGATTGATGG
TGATAACCCAAGTTCGCAAGACATCGCGTTTGAAAATGTTGAGTCTTCTTCAACACTTAT
TACAGGGAGCTTTGTCGATATTGGCAGTGATCAACTATCTTCTGTCTCTTTTAACCAAGA
AGGCTTGAGCCAGTTTAATGGTTTGCTTAGTGACAACCAAGCAACAGAAGTAACACTATC
CGATGACGGCAGCACCATTATTTTATCTATCGCCGGTTCTAACGAAACGGTTTTATCGAT
AAGTCTCAACACAGATGGTACGTATCAATTCGAGCAGTTCAAACCGCTAGAGCAGAGTAA
TGCCGACGATACCATTGTGCTTTCCCTGCCTACCACTATTGTTGATTTTGACCAGGACAT
CACTGCTAATACGTTCAGCCTGACCATTTCTGATGGCAACAATCCAGTTATCGAAAACGT
GACAGGGCTATCTTTAGACGAAGCGGGCGTAGATCAAGGCTCTCAAGAAGGGGCTGTGAT
TACCAGTGGTGCTGGATCTATTACGACTTCTGTTGGCAGTGACATTGTCGACCATTATGA
ATTAGAACCGAGCGAATTTAATAACTCTGGAGAGCTGCAATCTCAAGGGCAAGTTGTTCA
ACTGGAACAAACCTCCGAGAGCAATGGCGTTCGTACTTATGAAGGGTATATCGAACTGGG
TGGTAATCGCATCACGGTCTTTGATGTGACGGTTGACTCTCCGGATCTTGGTGAATACCA
GTTTAATCTATATGAGCAGTTGGATCACACTGGCAGTAATAATGATTCTCTAACGTTTTC
TTTGCCAGTCTATGCAGTGGACGCCGACGGAGACCGCTCATCTATTACCGCTGGCTCGAA
TACCCCTGAAGCTGCTCAGATTGTCATTCAAGTCCAAGATGACACACCTACGATTGATGA
TGTAGTTGCCTTGTCAGTTGATGAAGATGATTTAGCGTCAATTGGTTCAGATGGCTCCGA
ACCAATTTCAGTTGGTGGTAACTTCACGACGACACAAGGCTCCGACCGAGTGGTGAGCTA
CCAGCTTGATGGATCTGCGACGCCAGTCGATGGTTTGAAATCACAAGGTGTCGACGTCGT
TCTGAACGAGACTGCCAACCCTGATGGCAGCTTCACGTATGAAGCGACCGCTGGGACTAA
TGTGGTCTTTACGTTAACGGTGAACACCGATGGCAGTTATAACTTCACGCTACAAGGTCC
AATTGATCACGCGCCAAACAGTGATGAATTGCTCCTCAATTTCCCAGTTATAGCGACAGA
TTTTGATGGCGATACCTCGACGGCAACGATTCCTGTCACGATTGTAGACGACAAGCCAAC
GATTACTGATGCCGATGCCATCTCTGTCGATGAAGATGATTTAGCAAGTATTGGCTCAGA
CCAAAGTAATCCGGTTTCTATCGATGGCAACTTCACTACAACACAAGGTTCTGACCGAGT
GGTGAGTTACCAGCTCGATAATTCTGCAACGCCAGTCGATGGTTTGAAATCACAAGGCGT
TGATGTGACGTTAGCGGAAACAGCAAACCCAGATGGTAGTTTCACTTATGAAGCGACAGC
GGGTGCAAATGCGGTCTTTACGCTGACGGTGAACACCGATGGTAGCTACAACTTCACGCT
GCAAGGTCCAATTGATCATGCTCCGAACAGTGATGAGTTGATCCTCAATTTCCCAATCAT
TGCGACAGACTTCGATGGCGATACCTCTACAGCAACAATTCCGGTTACCATCGTAGATGA
TCAGCCGACCATTGCCGACGTCGTTGCGCTTTCTGTCGATGAAGATGACCTAGCGAGTAT
CGGCTCAGACCAAAGCAGTCCAATTTCCATTGATGGCAATTTCACGACGACACAAGGTTC
TGACCGAGTAGTAAGTTATCAATTAGATAGCGCTGCAACGCCAGTTGATGGTTTGAAGTC
GCAAGGTGTTGACGTCACTCTGAATGAAACAGCAAACCCAGATGGTAGCTTTACGTATGA
AGCGACAGCAGGTGCTAACGCGGTATTCACGCTTACCGTTAATACAGATGGCCGCTATAA
CTTTACGCTGCAAGGTCCAATCGATCATGCGCCAAACAGTGATGAGTTGATCCTCAACTT
CCCAATCATTGCGACAGACTTTGACGGCGATAGTACAACGGCAACCATTCCAGTAACGAT
TGTGGATGACAAGCCGACGATTACTGATGTAGATGCGATCTCTGTCGATGAAGATGATTT
AGCGAGTACCGGCTCAGACCAAAGCAATCCAGTTTCAATTGATGGTAACTTTACGACAAC
ACAAGGTTCCGACCGAGTAGTAAGTTATCAATTAGATAGTGCTGCAACGCCAGTCGATGG
TTTGAAGTCGCAAGGAGTCGACGTCAGTCTAAACGAAACGGCTAATCCAGACGGTAGCTT
TACTTATGAAGCGACAGCTGGGGCAAATCCCGTATTCACTCTGACGGTGAACCCAGATGG
CAGCTACAATTTTACGCTACAAGGTCCAATTGAGCACGCGCCAAATAGCGATGAGTTGGT
TCTCAATTTCCCAATTACGGCGACCGATTTTGATGGTGATACGTCAACCGTAAGCATTCC
AGTGACTATCATCGATGATAAACCAATAATCACAGACGTAGATGCGATTTCTGTCGATGA
AGATGACCTAGCAAATATCGGCTCAGATGGCTCCGAACCAGTTTCAATTGATGGTAACTT
CACGACGACACAAGGTTCCGACCGAGTGGTGAGCTACCAGCTTGATGGTTCTGCAACGCC
AGTTGACGGTCTGAAATCGCAAGGTGTCGACGTGACATTGGTGGAAACTGCGAACCCAGA
TGGCAGCTTCACATACGAGGCGATAGCGGGTGCAAATGCAGTATTCACGCTTACCGTTAA
GACCGATGGCAGTTATAACTTCACCCTGCAAGGTCCGATTGACCATGCTACAAACAGCGA
TGAGTTGGTTCTCAATTTCCCAATTACGGCGACCGATTTTGATGGTGATACGTCAACGGT
AAGCATCCCAGTCACGATTGTGGACGATAAGCCAACCATTACTGATGTTGATGCGATCTC
TGTTGACGAAGATGACCTAGCAAGTATCGGCTCAGATGGCTCCGAACCAGTTTCAATTGA
TGGTAACTTCACGACGACACAAGGTTCCGACCGCGTGGTGAGCTACCAGCTTGATGGTTC
TGCAACGCCAGTTGATGGTCTGAAATCGCAAGGTGTCGACGTCACGTTAGAGGAAACCGC
GAATCCAGATGGTAGCTTCACTTATGAGGCTACAGCAGGTGCGAATGCGGTCTTTACGCT
GACGGTGAACACCGATGGCAGCTATAACTTCACCCTGCAAGGTTCAATTGATCACGCGCC
AAACGGTGATGAATTACTCCTTAACTTCCCAATCATTGCGACCGATTTTGATGGGGATAC
TTCTACCTTAAGCATCCCTGTCACGATTGTGGATGATAAGCCGACAATTACTGACGTTGA
TGCGCTTTCTGTTGACGAAGATGACTTAGTAAGTATTGGTTCAGATGGCTCCGAACCAGT
TTCAATTGATGGTAACTTCACGACGACACAAGGTTCTGACCGAGTGGTGAGCTACCAGCT
TGATGGTTCTGCCACGCCAGTTGATGGTCTGAAATCGCAAGGTATCGATGTAACATTGGC
GGAAACTGCAAACCCAGATGGTAGCTTTACTTATGAGGCAACTGCGGGTGCAAATGCAGT
ATTCACGCTTACCGTTAATACCGATGGCAGCTATAACTTCACATTGCAAGGTCCGATTGA
CCATGCTGCAAACAGTGATGAGTTGACTCTCAATTTTCCAATTATTGCGACCGATTTTGA
CGGCGATACCTCGACAGCCACGATTCCAGTTAGCATCGTAGATGACAAGCCAACCATTAC
TGATGCCGATGCGATCTCTGTTGACGAAGATGATTTAGCCAGTATTGGTTCAGATGGCTC
CGAGCCAGTTTCAATTGATGGTAACTTCACGACGACACAAGGTTCTGACCGCGTGGTGAG
CTACCAGCTTGACGGTTCTGCAACACCTGTCGATGGTCTGAAATCGCAAGGTGTCGATGT
AACATTGGCGGAAACCGCAAATCCAGATGGTAGTTTCACTTATGAAGCGACAGCGGGTGC
AAATGCGGTATTCACGCTTACCGTTAATACCGATGGTAGCTATAACTTTACCTTGCAGGG
ACCAATCGATCATGCGCCAAACAGCGATGAATTGATCCTCAACTTCCCAATCATTGCGAC
AGACTTTGACGGTGATAGTACAACGGCAACGATTCCTGTCACGATTGTAGACGACAAGCC
GGTCATTACTGATGTCGATGCGATTTCTGTTGATGAAGATGATTTAGCGACGATTGGTTC
AGATGGCACAGACCCAGTTTCAATTGATGGCAACTTCACGACGACGCAAGGCTCTGACCG
CGTAGTTAGCTACCAGTTGGACGGTTCTGTAACTCCCGTCAATGGTCTGAAATCGCAAGG
TGTCGATGTGACATTGGCGGAAACCGCAAATCCAGACGGTAGTTTCACTTATGAAGCGAC
AGCAGGCACTAACGCGGTCTTTACGCTGACGGTAAACACTGACGGTAGCTACAACTTCAC
[truncated: 5,470,507 more chars]
