# Supplementary material for: Bacterial diversity in the jelly of shark Ampullae of Lorenzini: a holobiont perspective
Source: PeerJ. 2026 Jan 5;14:e20461. doi: 10.7717/peerj.20461 (PMC12782034; doi:10.7717/peerj.20461)
Supplement: Supplemental Information 3 [file peerj-14-20461-s003.zip › mandar_natali_28junparaarticulo/6N_12032019.fsa]

>NODE_1_length_567457_cov_16.6629 [gcode=11] [organism=Genus species] [strain=strain]
CAAGCTATCCTAATAAGGAACGCAAGTTCACCTATGAATCCTGTACACACATTCGTTCTT
TTGTGTTCTGAGTCTCGCCAAAGTCAAAGAGGTCACATAAGAACGAAGCACTGGTTTTCA
TACTCGGCATTGAGGCTTTGCTTCAATGCCGTTTTATTTTCTGGGCCTTGGTTAACCCAA
TATTTCTAACGCTTCACGAGCAGCCATTTCATTCATGGCAATCATGTTGATTAGCGTTTT
TTCTCTGGGTTTTCTTTTGGGTTTGATGATGATTCGACCCTCAGCAATAAATTGCTTAAC
GGTGCCCTCAGCCAACCCAGATATATCCATGTATTTTTCTACTGTTACGTAGGAACATTG
AGGTGGAGCGGATAGGAGCTGTGCCATCGTTATGCTCCCTGTTGAGGCGGAGTAAACTCA
GCTTTGAGTTCACCACTTGTAAGCCGCTCAATTTCAAACGCTCGGCGAGGCGGAACATCT
TCGCCCCACTTAGAAACAGACTGTCTGGAGATTCCTAATTTTTTGCCTAAAGCAGCAGCG
CTTCCAAAGTAAGAAATAACAGATTTAGTTTTCATTTCGTTACCTTTAGTTGACTCGTTG
ATTAGGATTGTAGATCTAAAGCTGACTTTTGGTCAACCTTTCAAGTTGCCTAAAATTGAC
TTTATTTATGGGATAGTAAGCCTAAGTTGACCAGTTGAACGAATAGCGCACCACATGAAA
AGTGAACGAATACATACAAGAAGGAAGGAGTTAAGCCTTACTCTGCTTGATATTGCAAAG
GCTGTCGGTGTTTCTAAACAATCTGTTTTTAAATGGGAAAAAGGTGATGCTTTTCCAAAA
GGCGCGAATCTCTATGCATTAGCAAAAGCTCTAAAGTGTGATGCAGATTGGATTTTGACT
GGTCGAGGTTCGGCCGAAATCGAAGAGTCAAGTGTCGAAGAAGTGAACTTAAAGCCCCAA
GGTGCTTTCCCACTCATATCTTGGGTTCAAGCTGGTAACTGGAATGAAATCTGCTTGACG
GATTTACACGAGGCTGATTACTACCCGTGCCCTATTAAATGTAGCCCGCAAACTTTTCTG
TTAAGGGTTGTTGGTAGGAGTATGGCCCCAGTATTCAATGAAGGTGAGTTAATTTTTGTT
GACCCAGAGGTTGAACCAATTAGCGGTAAATATGTGATTGCTAGATTAGATGATGAGAAT
CAAGCAACCTTTAAGCAGCTTATTATCGAAGACGGTCAGAGGTTCTTACAGGCTGCAAAC
CCAAACTGGCCAACGCCGATCATGCCAGTTAATGGCAACTGCACTATTGTCGGTGTCGTT
ATTTCATCAATGAAATTATTTTGATTTAAGCCACCCTTGAGAACAGGGTGGGCTTTTTGC
GTTTTATCGAGTGGAGTGATAAACCTGAACTTTGTCTATATCATGTAGCTCGTAAAGCTT
GTCTTCAACAGACCAAAGGTCTGATTTTTCAACAAGGGTGTGCTTTGGTTGGTCAACCAA
TCCAATAAGCCTCGCCCTTAATGAGAAACGCAAAAGCCCTTTTAGAAACTCAGTTGTACG
ATTTAACTTAAGCTGCACATTGAAAAATTAACCGCAAAGTAATACTGTTTGTTTATACAG
TTCTTTGTGGTTTTTTTATGTCTATTCGTAACCTTAAAGATGGCTCTAAGAAGCCTTGGC
TATGTGAATGTTACCCAAAAGGCAGGGGTGGTAGGCGAGTTCGTCGCAAGTTTGCAACTA
AAGGTGAAGCTAAAGCCTTCGAACTATTCACAATGAAGGAAGTGGATGATAAACCGTGGC
TTGGTGAAAAGTCCGATCCCCGCCGTTTGCAGGATTTGTTAGACACATGGTGGAAGGTAC
ACGGCCATACCGTCAAAACAGGTCATCGCTCGTATGAAGTAATGGCGAAGACAATCGAAA
TGCTTGGCAACCCTTTGGCGCAGTTGTTTACCGCAAATGATTATTTGCACTACCGTTCAA
ATAGGGTTAGTCATCATCCATCTAGGCCGGATATCATAATATCTGCTACCACTCATAATA
TTGAACTAAAGACTCTCAGGGCAATGTTCAACAAGCTCGCAAAGTATGGCTACTGGAAAC
ACCCTAATCCTTTAAATGGTATCGAGCTGATCAAAGATGCTCAACGTGAGCTCGCATTTC
TTACTAAAGAGCAAATACCACCGTTGCTTGAGCATGTAAAAAACGATAATAGCCCATCAG
CTTTACAGATATATGTTGCCTGCAAGGTATGTCTTGCCACAGGTGCTCGAATTGGTGAAG
CCCTTGGCATAAAAACGTCACATATAAGCCCGTTTAGGCTTTTGTTTACTGACACTAAGG
GTAAGAAAAATCGTTCTGTCCCTATTTCGGCAGAGTTGTATCAAGAGCTTTTGGCTGTTG
CTGTTAGTCAAAATGAATTGTTTGATGTTACATATCATGCAGCATGGGAGTGTGTGAAGC
GGGCTTTGCCTCCCCACGTTCCTAGTGGACAAGCAACTCATGTATTAAGGCATACTTTTG
CAAGTCACTTCATGATGAATGGCGGAGATATTTTAGTATTACAACGGATTCTTGGTCACA
GCAAAATAGAACAAACGATGGCTTATGCTCACTTCTCTCCTGACCATTTGATGCAAGCAG
TTCAGTTCAACCCTTTAGAAAATTAGTGGCGGCAAAATGGCGACAATCGTCAGCTAACCT
CAGTTATAGTCAGCTATAGACAGTTTGTCGCCATTGCTACATTTACAGTGAATCCATTTA
AATCAGTAACTTAGATTGTTCATTCTCCCTCACCAAGGAAACCCCCAGTTTGGTGAGCCC
AAAGTTGAGCATAAATACCGTTGTTAGCGATAAGCTCTTTGTGCGAACCTTGCTCGACGA
TGTTGCCTTTATCAAGCACAATCAAACGGTCCATTTGCGCAATAGTCGACAAACGGTGCG
CGATGGCGATAACGGTTTTGCCTTGCATCAGCTCGTTCAAGCTTTCCTGAATGGCGGCTT
CAACTTCTGAATCCAGAGCTGAAGTCGCTTCATCAAGTACCAGCAATGGTGCATCTTTTA
GTAATACGCGAGAAATCGCGATACGTTGACGCTGACCACCAGACAATTTCACACCGCGCT
CGCCTACTTGTGCGTCGTAACCTACGTTGCCGAATGGGTCGGTTAGGGTATCGATAAACT
CATGTGCATGCGCCTGCTTGGTTGCTTTTAGCAGCTCTTCTTCCGTAGCATCAGGGTTGC
CATACAAGATATTGTCGCGGATTGAGCGGTGTAGCAAAGACGTATCTTGTGTCACCATAC
CAATATTCGATCGCAGTGAGTCTTGAGTGACGCTAGAGATTTCCTGCCCATCAATCTTGA
TGCAACCTTCCTCTACATCGTGGAAGCGCAATAGCAAGTTCACTAAGGTGGATTTACCCG
CGCCAGATCGTCCAACTAAGCCCACTTTCTCACCCGGTTTGATATTTAGGTCGAGGTTGT
TAATCACGCCCTTTTTCTCACCATAATGGAAGCTAACGTTATCGAAGTGGATGCCGCCTT
GAGAAACTTGCAGATCTTTCGCATCGGCTTTGTCTTTGATGTCGATAGGTTTAGACAGCG
TCTTCATGCCATCTACGACGGTGCCCAAGTTTTCAAATAGGGCACCGACTTCCCACATGA
TCCACATCGACATACCGTTGATACGCAGAGCTAAGCTGACAGCAATCGCAATGGCACCAA
CGCTAATCGCGCTATCTAGCCACAAGTAAATCGACAGCGCCGCCACTGAGAACACCAATA
GATAATTGGAGATCTCTACCGCTACGTCGAAGCCGGTCACCAAGCGCATTTGGCGATATA
CGGTATTCAAGAAGCCTTTCATGCCTTCTTCGGCGTACTCGGTTTCTCGTTTACTGTGCG
AGAACAACTTCACGGTTTGAATGTTGGTGTAGCTGTCGACAATGCGCCCTGTCATGGTGG
AGCGTGCATCGGCTTGCTCAGTCGCCACGGCCTTTAGTTTTGGAACAAAGTGGATCTGAA
TCGCGATGTACGCCATTAGCCAAACCAACATTGGGATCATCAAGCGCCAGTCTGCTGCCG
CCAGCATCACGATAATACTGGTGAAGTAAACCAAGACATAAACAAACACATCCATCGTCT
TCATGACGGTTTCTCGCACCGCCAAAGAGGTTTGCATCACCTTGGTGGCGACACGCCCTG
CAAAATCGTCCTGATAGAAGTTCAGACTTTGATTAAGCAAGTAACGGTGTGCAAGCCAAC
GCACCGACATCGGGTAGTTACCCAGCAAAGTTTGGTGAATCAGCAGCGAATAAACCACCA
CCAAAATTGGCATGACAACCAGCAATAAAGAGCCGTAGAAAATAAGGTCTGCTTTGTTGT
CTTGCAAAAAGGTTTCTGGGTTGCTGGTGGATAGCCAATCAACCAACTGACCCATGGCAC
CAAACAGAGATACTTCTACGATTGCCACAATCGTAGACATGATCGACATGATGATCAGCG
GTTTCTCAAAGCCACGCGTGTAATGGCGTAAGAAGGCGTAAATCCCAGTTGGGGGTTGGT
CAGGCTGTGATTTGGGGAACGGCTCAGTAAAGCCTTCAAATCGTTTAAACATAACTCATC
CTAAAGTTAAAACATTGCCACGTCAGAGAGTGAATTCATCAATTCTTTCTACCTTGGACG
AGGTCGAAACACTGAGCGTGGTGATAAGACATATTGAGATCTGCTAGCCAGAAAAGCAGA
CAAATTACTTACGTGAGAGAGGCGAAAAAATAGTCTAACCGATTGCATTTTAAATGTAAC
TAGTTGGTTATAAAGAATTCACTAGTGCATTGTTCTTGAGATTGTCATTCACACGCCACA
AAACCGTAAATCAGCACGGTGACAATAAAAAGTCGGGTAAAAAGAGTTTTTGTCAGAAAT
ATTTACCTTTGGGTGATGAATTTATTATTAAAAACAGCAAAACTGAAGTTAACAATAAAT
TTACAATCTCATCATTCTAGTGAAAAGGAATGTTTGGATGCTATTACACGAATCAGTGCC
TCAGAATGCACATGGAAAAGAAGAAAGCACGCAAAGTGCTCTGCGTCATACCGCAAATTG
TGTTGTGATGGTGCCGCCGAAAGAGTTTCGTTTTAACGAAGAAACCGCGCAAGACAATGA
GTTTCAACATCAAGTTTCTCTGACTCAAGAAGAAGTCTCACGCAACACCATGGCTGAATT
TTCCGCGATGGTTGAAACTTTGCGCAAAGAAGGCGTGCAAGTCGTCGAGTTTGATTACCC
TCAATCAGACATTGCCACGCCAGATGCGGTGTTCCCGAATAACTGGTTTAGCACCACTCC
AGAAGGTACTTTGTATACGTTCCCGATGGCGTGTGAAAACCGTCAGCATGAAGTTCGCCC
AGATGCGCTGGTTTCTGCATTAGCAAAAGCAGGTCGAGAAGTGCATCAACAAGATTCATT
AACCGAATACCTCGGAGAAGAAGCCTACCTAGAAAGCACAGGCGTGATGGTGTTCGACCA
CTTCAACAAAGCCGTTTATGCCGCGCTTTCACAGCGTTGTGATCGTCTGGTGTTAGAAGA
TTATGCCAAGCGCATTGGTTACGATCGCGTGATTTCTTTCCAAACCCGTTTGCCTTCTGG
CGCGCCGATTTACCACACTAACGTGATGATGGCGGTAGGTGAGCAGTTCTGCGTGATTTG
TGATGAAGTGATCCCTGAGTTTGAGCGTCGCTTTGTGCTTAAATCATTGGCGAAAGATAA
GCAGGTGATCTCGATTTCTCTTGAGCAGATGAACCAGTTCTGCGGCAACATCCTTCAGCT
GGAAACGGTACGTGGCGATAAGGTTATTGCTATGTCTCAATCGGCTTACGATGCGTTCTC
ACTGGCACAAAGAAATCAACTGGCGACTCACGGTAAATTGCTGCCATTCGACGTTTCTAC
CATCGAATCGATTGGCGGTGGCTCTGTGCGCTGTATGTTAGGCGAAGTGTTCCTACCAAA
CCGAAAAGCCGTGCTCTAACACACCCGCAAATTTCCTTCAAAAGCACCACGCTGAAAGAT
GTGGTGCTTTTTTGTGTCATTCTCGTCGTACCTAGTCTAAAGAATGAGCTTCACGTTCCC
GCGCGCTATCTGTTTTTTCATGACAACAATGAGCGTGTAGATCCTCATAGCCATCATAAG
CGCATTCACCAATATTATTTCTTGGGCATACCGAATATTGGCTTCGGCCAATAAGCTCCG
TTTGGCATATTGGACAGTACTTTTCCATAGTAACCTCCCACAATTAGCAATTGTTCATAT
CGTCCTTCGACACGAATTCAAGAGTAATTTTAGACCTTAGAGCATGACCAAGATGTGAAC
TTTTCATGTGCGCTGCGTGAGAAATAAGCATCTTTGTAAGGAATTGAATTGAAATCGGGG
GCAGGTAATTGTTGATGCTTAAATAAGTGATTGATTTTTTTGTTAATTAATGGGGTTTAG
AAGAGGTGTTTACTTGATGACTGGCTGTATAAGCAACGACTTTTTCAGTTACTTTTAGAA
GTCATATCACAAAGATAGTTTGGATTCAGCGGCTATTTACACAGCAGGGTCCACTACTAG
CTAAGAAATTACGCGTTATTAATTTAGAACTGATTTAGGAGGGGCAAATCCAACAACTGA
CAAGCAACATCATTGCTGGTTTATCGCGCATCGTTTCGACCATCGAAGACATCGACTGGT
TAACCGAAAAAGTACCAAGCAAGATGAACGGTTTAACCATGTGTACCGGTTCTTACGGTG
TGCGTGGTGACAACGACCTAGTTAAGATGATCAATAAGCATGGCGATCGTGTTTACTTCA
CTCACTTGCGTTCAACCAAGCGTGAAGAAAGCAACCCAATGACATTCCATGAAGCAGCGC
ACCTAGATGGCGATGTGGATATGTACAACGTGGTGATGGCAATTTTGGATGAAGAACAAC
GCCGCGCAGAAGTGGGCGATCACCGTTTAATTCCTATGTGTCCTGACCATGGTCACCAAA
TGCTGGATGACTTGAAGAAGAAGACCAACCCAGGCTACTCAGCCATCGGTCGCTTGAAAG
GTCTTGCGGAAGTGCGTGGACTAGAGATGGCACTAAAACGCGCTTTCTATACCAAGTAAG
TAAAAAACCGCAAACCCATCTAACAAAACGCAGAGTCTAGGCTCTGCGTTTTTTCGTTCT
TAATTCTTTGAATCTTATATATAAAAAGTATCTGCAATGTTCTGTCAGATGAATACCAAA
AAATATTTTGCGTCTTTTTCTGACCACAGTCGTCTTATCTGTATAAAAACGATTTCGACC
GGAGAATGCCATGTTCAAGCCACAGCCAACGCACTCAGATATTAAAGACAAATTCATCAA
GCATGATAGCCAAATGCTCAACCAAGTGTACGGAACAGACCAAGTCTTACCGTATTGGAT
TGCCGATATGGACTTTCCTATTGCATCGCCAATTTCGCAAGCGATGCAGCAACTTGTTAG
CCGCGAAACCTTCTCATACGAGTTTGATAGCAAGACGGTTTTTCAGTCCATTGCTGATTG
GAATAAGGATTTGCATGGTCTTGAACTTAGCACTGATAACTTTGTTCAAGTGCCGGGCGT
ACTGAGTGCGATTGCGTTGCTTATCCGCGAGTTCACCAAAGAAGGTGAGGGCGTATTGAT
TCAAACTCCGGTTTATCATCAGTTCCGACGTTTGATTGAGTCAGCTGGCCGAACCGTTGT
GGGCAACACAATGAAAATTGAAAACGACCACTACGTGATGGACTTTGAGTTGCTTGAAAA
TCAGTTGAAAAGTGGTGAAGTGCAAATGATTTTGCTGTGCAACCCTCATAACCCAGTGGG
ACGAGTTTGGACCAAAGCTGAACTAGAGCGCATGGTGGCATTAGCTGAGAAATACAAGGT
GATGATCATCAGCGATGAAGTGCATGCCGACATCGTATTTGAAGGTTCAACCTTTACCAG
TATGACTTCATTAGGTTATGAAAACAGCCTGACGATCATTGGTTCTCCGGCGAAAAATTT
TGGTTTGAACAGCATCTCTAACGGCTACATTTATAGCGATAACCAAGCTCTTTTTGAGAA
GATCAAAGCGGCATCCGCTTCACTTTCTATCGATCATGGCAATGCGTTTACTACCTACGC
GACCATTGCGGCTTACCAACAGGGCAAAGAGTGGTTTGAAGGTTTTCATGCTTACACGCA
AAACAATCGTAACTGGATTATTGAGTTTATTGAGCACAACTTGCCACAGGTGAAAGCATT
CCTGCCACAAGGAACCAATCAAATTTGGTTGGATTTTTCTGGTTTAGAATTGGAATCTTC
TCAGCTAAAAACCTTGCTGACAGAAGAAGCCAAAATGGCACTGACTCCAGGTACTTGGTT
TGGTGAACCCAATGAAAACTACTACCGCATGAACTTCGCTTGTTCTTTAGAGCAAATTCA
AACCTCGTTTGAGTTGCTTAAAGTCGCTGTCGATAAACGCAAATAAGTGAAGTGGTAGGA
GAATAAAACGATGACACAAACCATCACTAAAGGCATCAAAGCCCTAGCAGAAGAAGCGCG
CTTGAGTGTGGCTGACCTCTCTATTGAGGATGCCAAAGCGCTGTTTGCAGACGAAGGTTA
CGTATTCGTGGATGTACGAGAAGCCGATGAAAGGCGCAAACTTGGCGTGATACCGGGGGC
ATTTACCTGTCCAAGAGGCATGTTGGAGTTTTTGATTGATCCACAATGCCCAGCGCACAA
CCCAGTCTTTGCTCAAGATAAAACGTACGTTTTCTACTGCGCGCATGGACTTCGTTCCCT
CTATGCAGCGAAACAAGCATCTGACATGGGGCTTGAACCTGTGCTCAACCTTGCTGGTGG
TTTTGCTGAATGGGTGAAAGCGGATGGCGCCGTTGAGTCCGAGTCTTAACGGCATAGGTC
ACACTTGCCATACTGCTTATATTTCGATTAATATCGAATTGTTATTTTAAGTATAGAGAC
CGTCGCATGTTAGCAGAGTGGTTGGCACACAAAGAGCAGCTCAAAAACTACATTGTCAAA
CAGACCAGTGATCCCGATTTAGCCGATGATATTTTGCAAGAGGTGTACATCAAGGCGAGT
CAAAAGATCGACCAGTTAGAAGCGCGAAGCAAAATCAAAAGTTGGTTATATCGCATCACG
CACAACGCGATCATGGATCACTATCGTACGCAGCAAAGTTACGAAGAGCTGATAGACAAT
CAGGTTGAAGAGGAAATGCCGATAGAGCTAGAGAATCTCCAAACCATGGGGCATTGTTTG
CGCCCAATGTTTGAGTGCCTGCCAGAGAAATATCGCCAAGCCATGATTCTGTCTGAACTC
GACGGTTTGCCTCAACAAACGGTCGCGGACCAGTTAGGGCTTTCGCTTTCTGCAACGAAA
AGCCGAATTCAACGCGGTCGAGTTAAGCTCAAAGCCTTGTTAGTTGAGTACTGCAATGTT
GAAGCAGGTCGAGGAGGTATCGTTGATTTCTCGCCAGAACCGCAGTGTCTTCACATAGCT
CAAATGTACAGTGCTGAAGTGGCATAAAGCTAAAATATCCGCTCGATTTACAATGTAAAA
GCGCAGAGTTTTGGCTCTGCGTTCACATTTTTAAAAGTTGTGGTTATTGAACGTATTAAT
TCTGACAAATGTAACGAATACATTCGATGATAGGTCCGGTCTCTTGATTAGGGCGCGGCA
TGTGAGGGCAGCAATGCTCTCCACTCCAACCTGTGTCGCGCCCGTTTTATGTCAAGCGAC
GTGAAGTGGCGATACTATCGAACTGGGTACGCCTTGAGAGAATGTCGCTTGGCGTTTATC
CGTAACCCAGAAAATGATTACCCTATTCGTGGTACCTACCAAGCGGCAATCTAATCGCTG
TTTTGGTTTGAGGCATTAAAAACCAATGACGTTCACAAACTTCCTCTTCTAAAATGGGAT
TGTTCGTCGACTGGATTGTGGTAAAGTCCGCGCCTGCGATTTACCGCATCTTTTACAGCC
TCTTCAATCAAAAGCACAAGGTTAAGCTAATGCCATTTTCTACTCTCTCTTTGAGTTCTG
AGCTGATTCACGCACTGCCAAAAGACTTCAAGAAGCCAACCGATATTCAGGCTTTGGCTA
TTCCCGAGCTACTCAGTGGTAAAGATGTGTTGGCATTAGCGAACACAGGCAGCGGCAAAA
CCCTTGCTTACGGTTTGCCTTTGTTGGAAAAGCTAAGTGTAAATCCAGAGCAAAAAGCGC
TGATTCTAGTACCAACACGCGAGTTGGCGACACAAGTGAGCGAGGCGATTAACCAAGTTG
GTCAAGCTATTGGTTTCAATGCAGTGTGTTTGTGTGGTGGTGTGGATAAAGAGGCGCAAC
TACAAGCACTTGCGGCAAACCCTCACATTCTTGTGGCGACAACGGGTCGTTTAGTAGATC
TGGCGAGCAACGGGTTGAACCTGAGTAATATCCATTACCTAGTGTTGGATGAAGCGGATC
GCTTGTTGGATATGGGCTTTTGGCCTGACGTGCAAAATATTGCAGGGCAGATTTCAAACC
AGCGTCAAACTGCGATGTTCTCAGCAACGTTTTCTGATGAGTTGAAGGGCAAAGCCAAGC
AGCTGATGCACGCACCAAAGCAGGTAGCAGCACATCAAGAAAACAGCACCAATCAAGATA
TTTCTGAGGCGCTGTATCTCGTCAACAAAGGCAGCAAAACCAAAGCGTTGATTGAACTGA
TCAAGCAAAATTCATGGACGCAGGTATTGGTATTTATTGGCGCGAAAGAGAACGCTGATG
GTTTGGCGAAGAAGTTGAATAAAGCGGGTATCGCAACCAATGCACTGCACGGTAATAAGA
GCCAAGCAGAGCGAGAAGAAGCGTTGGCGCAGTTTAAATCTGGGCAAACGCAGGTGTTGA
TCGCTACCGATCTATTAGCTCGCGGTATTCACATCGAGCAACTACCAGTGGTGATTAACT
TTGAGTTGCCAATGCACGCAGAGACTTACGTTCACCGAGTTGGGCGTACAGCCCGTGCAG
GCGAGCAAGGTGTTGCAATGTCGCTGGTTTGCCATGGCGAAGCAGAAGCTCTTACGGCGA
TTCGTAATTTGACCCAACGTGAATTACCAACGCAAGATCTTGAAGGTTTCCCAGTAACGG
ATAAGCCATCAACAGGCGAAAGCAAGCGCGCCCCACGCGATAAAAAAGCCAACCGCCGAA
CCAATGCCAAAAAGAGCATTAAGCAGTTTCAAGGCAAGCCGAAACGTCAAGCGCCTAAAG
CTAAATGAGTAAAACCAAATGAAAAAAAGCCATCGTAATGATGGCTTTTTGATTAAATGG
AGTGTGTGTCTAAATAGGGGTAGTGCTTAGAAGTTGTAAGAAACTGTCGCGCCTACTGCC
CATTGGTTTGCACTGTCTACGATAGAAGAATCGCTGATGCCACTACCTAGACGAGTGTAT
TGTGATACTTGGCTGATTTGCCAGTGCTCAGTGATTGGCACTACCAGTTTGTAACCTAAA
CCGTAGTTTACGGTTGCGTCGCCTGTGTATGCTTTGCGGTTTGCACGTGCTTCTTTGTCT
GTTACACCGAAGTAGTAATCAACGTAATCTTTGCTTTGGTAAGACACGCTCGCAAATGGT
ACGAAATCAACATTCCCGATATTCATGATATGGAAGTAAGTAGCACCACCTTGGAAGCCT
TTGTAAGCGCCTGATACATCATGTTGTAGGTAAGTTGAGATCACGTTGTTTGGATCAAGT
CTGAAATCTGCGTTCAAACCTAGATCGATCGCGATATCACGTCGTTTTGTACCTTTTAGG
CTTTTCGCTACATCGCTATCACGAGGTACACCGCTACCTACCAAGTAAGCACTCATGTTA
AGTAGTTCATCGTTGTCACCTAGGAAACGGTAGTTAATACCGCCTAAATCAGCGTTGAAG
TCTTCACCATGGTAGCCACCGTTTAGAACTGGCGCAGTGTTGTGTTTTTGGTCTTTGAAA
AGATCGCTCGCTTGTACTACGCCAGCTTCGACCATCCAGCCACCTTCGTTGTTGTAGATG
TTACCGTTACGAATGTAAGTATCACCCGCTGTTGCCGTGCCTGCAGCCGTCAACGTTAAT
AATGCAATAATTGTTTTGTTCATTGTTCTGTCCCAGTCATTTGGTTTTGAACACTGTACA
AAATAAAGTTGTAATCCTCTATCAGCAGAACGTATGGAAGTGTAATGATGACTTTAAGAA
ATGTATGGTTTCACCTAAAAAATGCTAAGAAGTAGAACCATGCCCGCTATGAAGGCATGG
TTGAGACTTTGGTATAGATGATCTCTATCGCCGTTGAGATGGTTTAACTGGGTTTGCGGT
GAAGGTACTTCATGACTTTCCCTTGCTTCCACATCATAACGCCCGTGATGGCAACAACGG
GAACAAGTACAAATAACGTTAAAGTCATGAACATTTCATTTGCCTTCAGCGGTGAATAAA
GCGCTGCACCCACCAACAGCGCACACAATATATGCATCCATCTTAAAACCAATCTTACTA
AATGTCCGCTCATTGCCTTTCTCCTTTGCTTTGTTTCAATACACGATACAGAGCAAAGTG
GTGACGGTTTTGGCTTTGAGATAAAACGCCTAATAGAGTTATAAGTGAACGTATAGGATG
ATGAATGGTTTTATGCTGAGCAGATAACTTTCGGAATGTGTCTAAGACCCAACATAGTGC
ATCCGTCTTCCAAGTAGCTATCGGTGACAACATCGAAGCCGAACTTGCCGTAGTAGTCTC
TCAAGTGTGCTTGTGCGGATATAAAAATACTGTCGTTCGGGTAGATCTTTCTTGTGGCAT
CGAAACTCACTTGCATCAAATGGTTGCCGATGTTTTTCCCTCTGTAATCCTCTGCGACGA
TAACGCGACCAATACACACGTCATTGGCATCAGAGTTCAGCAAGGGTAAAACATCAACGG
GATATCCGAGTTTCGGAGGCATAATACGACTATAAGCCACCAGACGTTCGTTATCATATC
CCATCACATGGTAGGTGTCGGGATGGTTATCTTTACCATCCAAATCGCTATATGGCGTGT
TCATGTCTACGATGAAAATATTGACTCTTTGCTGCAAAAAATCGTAAAGCTCTTGAACAG
ACAGATCTGCGAATTTCTTAATTCTCCATTCGAGCATCATGCTTTCCCTTGTATTATTTT
GGGTACAACATAAAGAGTATTTGTGCGGGATTCATTAACCTTTGTTAATTGCTAAGCTCC
AGCTTAAATACGGATTTGCTGTTTTGAACGGCTAAAAAGCAAAAGCCCCACTGACTTGGT
CATGGGGCGGATATGGTAAGTGAGAAGCTTTTTCTCTCGGTTATTCAAAACGGGAATTAA
CCCGCAGTCGGGCCAACCAAACGCATTTCCCAATCTTCGACTTCACCGGTTTCTAGGCGG
CGTTCAACAAGCTTGCCCCAAGATTCAACCAATGGAAGTTCCGCTAGTTGGCTTAGCTCT
GTTTTATCTAGGCAACCAGTAAATACTGCGCCCATGATGCGAGCCAATGACCAGTCTGGA
TAGGGTCTTTCGCACAGAATAATCTCGTCACCAGCGCCGATATCGCCTTCTTGCAACACT
CTGAAGTACCAGCCTGTTCGAAGCGTGTCTTGCAGTCTTCTAGCCATGTCGTTTTGCTCA
AAACGGACGTTGAGTTTCCAACAAGGCATGCGCCCTTGGGATACTTCTAACAAGGTTGAG
CCGATGCGGATCTTATCTTTCAAGCAAATGGATTCTTCTGTTACGCCGCTTGAGCTTAAG
TTCTCACCGAACGCGCCAGCTGATTGGAAAATCGCTTTGTTGCCCAGCTCTTGCTTCCAA
ACCGGATAGTGCTCGCTTGGGTAAATATGAAGGGCTTTTTGAATCCCACCATGGAAGCGT
GGATCGCCTTGTTCATCATTGGTCAAACCCAGTTCTGTTGCGTGCTGACGCTGCGGTAGA
ACCTGTTTGTTAATCGCACTTTTCGCACCATGTGCAAAGGCAACGGTTTTACCTGCTAAT
ACGCTGTTAACTACGCCTAACTTCTTCATATTCTTTCCTTATCGCCTAAAACTGATTTGC
CAAACGGCGTGAAACAAGACCACGTTATCGCTCGCCCAGTGATTTGAATACCGGAATCGC
TGCCAGTACTTCAATGCGCTTTTCTGTGCTTTTTAGGTAACGCGTTTCGCTATCTGAAAC
CAACACATGTCGTTGATAACCTTCCGTTTTAGGAAACTTGGTTAACACGGTTTCGAGCGA
TGCTTCGCACTTGTCTTGGTTGATGTTATCAATATCGACTTTGAATAAGAGTTGGTTTTC
TTTGGATATTTCAACTTGATATCGCATACGTCGCACCTCACTGCTTCATTCACTTTGCCG
AGCATGATAGCCTAGTGAACTTGTGTCAGAGTAGGGATGTAAGGACAGTTAATAATGCCA
ACCCGCCAAATTGATTCTCATTCCGGTGTCATGACCTCCAATGAGATGATGGCTGCCAAT
CCCCACTCACCGGCACTGGTTAAGACCATCGATATGCCAAAAGGTTACATTGATGCGCTG
CACCAACACACGTGGCATCAAGTCATCTTCCCTATCAAAGGGTTATTACAAACCAAAACC
GATCATTATCAACACCTTGTGCCCCATACCTCTGCGCTGTTTGTGCCTGCGGGTATTCAA
CATGAATCCATCGCGCTAAGCCATACGACATTTGTCGGAATCTATCTGAACCCTAAGTTC
GGTACTGAGTACGAGCATCAAGTTAGAACCATCACACTTACTCCGTTTCTGAATGAGTTG
TTACAGGAAATACGCCGCCAATGCGAAGGGCTCGTGAGTGATGAGGAAGTATCACGATTG
CTTGGCGTGTTGCATGATCAAATCATGAAAGACAACGTGCAGACCTTTCAGTTACTGCTG
CCTGAAGACAGACGCTTAAAGTTGATATTTGAAGCGCTGACCGACACGCCAGCATTGGAT
TGGTCACTCAAACAGTGGGGAGAGACAGTAGGCGCATCCGAGCGAACTTTGTCGCGCTTG
TTCTCCAAAGAGTTCAACACGTCGTTTCAACTTTGGCGGCAACAAATTCGGCTGATTTAT
TCGCTCTCTTTACTGGACGAAGAGCTCTCGATCCAAAGCATTGCCGATAAAGTGGGGTAT
CAAAATGACTCTTCCTACATCAAAGCGTTTAAAGCCTATTTTGATGTCACCCCACAACAG
TTTCGCGTAAATGGTCGGCGGGGATAGCGAGTGCAATCTCGTCCACAATATCAATCTCGA
TCATCACACTACTCTAGCGGCAACTGGAATGTACTCTTGATTTCCTTAACTGAGACGTTG
GATTGAATGGCACTGATGCCTTTTACGCGGCGAATAGCACTGATGTGGTCAAAGTATTCG
TCCAAGTCTCTCGCCACCACTTGCACCATGTAATCTGCGCTGCCTGCAATGCAGTGACAC
ATTAAGATCCAATCGGTTTCAGCTACGAAGTCTTCAAAAGGTGTGGTGTTTTCTACCTCG
TGACTGCCTAGTGTAACTAAAGTAAAACCAGAGACTTGGAAGCCGAGCTTTTTGCGGTCC
AACTTCGCCGCGTAACCCTCAATGTAACCTTCCTCTTCCATCTTTTTCCAGCGTCGCCAG
CAGGGAGTTTCACTCAGGTTAACCGCCTCTGCGAGCTTGGAATTACTCATGCGACCATCT
TTCTGAATATGGTCAAGAATGGCGAAATCGGTACTATCCAATTCAAAGTTGGTGGATTCT
TTCTTTTTCATGATTATTTTAGAAATAGTCTGCTCGAATTGGCTTTTATCGTAGCGCAGA
TAGCAATTTTCTTTCTACCCAAATCGTTAGACTGTTTCACATATTCGTTGATTACTTTTT
GGGAGAGAGTGCATGAGTGCTCAATTGTTGGCGGCATTTTTGTTGTTTGCCGTTTCTATT
TCTTTAACGCCGGGAGCTGGGAACGTCGCGCTGTTAGGTATTTCAAGCCGATATGGGTTT
TCTGCGACCGTGCCGTTTGTATTGGGCAATGCAGTTGGGGTGATCATCATGTTGGTTGGT
GCAAGTGTGGGGCTTGTCAGTTTGTTTACCCTTTACCCAGATTTGTACACGGCGTTAAAG
TGGATTGGTGCGGCGTACCTGTTGTATCTCGCGTGGTCGATTGCCACGATGGAACTCGAC
AATGATTCGAATGCGAAAAAGTCCGGCTTTTTATCTGGCGTTTGGGTGCAAATTCTTAAT
CCGAAAAGTTGGGTTGCGTCACTGACGGTATTCTCTCAATTTATCTCGCCAAACAATGAT
TACCTGACTCAAGTGGTGATCATCATAAGTGTGATGGTGGGAACTGGTGTGCTGGGGATG
TTTGCGTGGGCGTACTTTGGCACCGTATTGAACCGATTTATACAGTCACCACAAAAGGTG
GTATGGGTGAACCGATGCATGGGCAGCTGTCTCGCTTTTGTGGTGGTGTTTATGCTGAGT
CAGCCCGTTTAAGCTCTTATCCAATTTGACGTGCGCGCCGAGAAAACGTTATATACCCGT
TTCCCTATGGCGCGCCATACTTCCTCTAGCAATCCCGCGGTATCCAGATGAGCTTAACCA
AGACCAACTCGCATAAGACAAACACTCGCGTTAATCAACTGATCTTTGGTTTGCCAAGTG
AATCGTTGGTGTTGGAGCATGTTGAGCTAGAGCCACTCGCTTCGGGCAAAGTGCGCGTGC
AAATCGAAGCCACAAACATTAATCCAAGTGACCGATTGTCGATTCAGGGAGTAGGGCAGT
ATCGTCGTACCCATGTACCGCCGCGAGTCCCCGGCTTTGAAGCGGTTGGGCGTGTGGTAG
AGATAAACGAGCCGCATCAAACCGAATTTCACATCGGGCAAAAGGTGCTGGTGGCACAGA
GCGGGACTTGGCAAAGCTATGTCGATGCGCCTGTGGAGAATGTATTTGCAGTGCCGGAAG
AGCTTGAGAATAGCTACGCTTGCCAGTTGTATATCAATGCCCTAACGGCTTGGGTGATCA
CCACTCACGTTGCCAAGTTAGGTAAAGAGGATGTGGTGATCATCAATGCGGGCAATTCTG
CGATTGGTAAGATCTTCGCTCAGTTGTCGCACTCACTTGGATTTACTTTAATTGCGATAA
GCTCCGCGCCAGAGCGTTATCCATACGACGCCATTGCAGTGCTAGATAGTAAGCAAGATC
TGCAATCTCAAATCGATGCCCGAGAGCTGCCTCAACCCAATGTCGCATTCGATGCCATTG
GCGGCAAAGTGGGAACAGAACTCATCCAAGTTTTGCGTAATTCGGGAACATACATCAATT
ACGGAACGCTTTCACTTACCCCTTATGAGCCAGCTTTCTTCGCTTGTATGAAGCAGAACA
ATATCGACTTCAGTACGTTCTTTTTGCGTTATTGGGAAGAGTCGGTTGGTAAGAGCGTTC
GCAAGCAAGTCTTTGCTGAGATGCTAGAACACTTTGTGGAACACCAGATACAACTCGATG
TGGATCGCTACCTTCCGTTAGAACAGTCCCAGCGCGCCTTCGAGCTGATAGAAGATGAGT
CGGTCACGCTGCAAGGCAAAATTATTCTGACCGTGTCGTGATGATATTCAAGCGCCTTTA
GGTTACTGGGGATATTGAAGAATAAAAAAGGGATGGCATTCACCATCCCCTTTGCGTTTT
GTTAGGATTATCCAGGTGTTTTTAACTCGCGATAATCTCTTCCATCAAGCGGTCTATCTG
AACGACTACTTGTTCGCTGGCGTCTTCCATCGCGTTAATTGCGATCACCATGCCAGCCAT
GTTGCCAGATTTGGCTTGGCTCATTGCTTCACGTCCGCTGTCATGCACGCCTTTATGTGG
TTCTTCAAGTAGCGCATAGCTTCTTAGGTGGCTGTAAGCCTTGCCATCGCCACGGTAGTA
CCACTGGCCTAAACGACACTCTGAGTGGCTATTCACCGTTTCACCGAATGCGCCGCTTTG
TAGGAGGCGGTAAACGTTGTTTTTCCAGATGGCGTGGTCGAGTTTGACCGTATCTAAGAA
GGCACGCGTTGAAGCAATATGAATCACTTGCTTCATGTGCTCTGACTTCACCACCACTTC
ATTCACGATGGTGCCAATTTGAGCCGAAGAGGCAGAGACTTCTTCCGCGCAAGTTTGGTT
TTCGTCGATGGAGTTTTTAATTGCGCTGACTTGCGTGAGTACTTGATTAACCAACGAATC
AATTTTCTCACTGGCTTCGCTCGCTTTACCCGCAAGTGTTCTCACTTCGTCGGCGACCAC
GGCAAATCCACGTCCAGCTTCACCGGCTCGTGCGGCCTCAATGGCGGCATTGAGTGCGAG
CAAGTTGGTTTGGTCAGAAATCTCTTGAATAGTAGATACAAGGTGGGAAATAGAAGTGGC
GGTGTTATCTAATATTTGAACAGATTCAATGCTTTGTGAGGCTTGAGTGCTGATCTTTAC
AGCTCGGTTATCAAGTCGTGCTAAGGCCTGATGCGTCTGCTTAAACATTTCATCAAGCTG
TTGTAGTTCTTGGTTTTCATTCGCCATAGACTGAGCACTTTCGACCATTTCAGTTCGAAT
GGTTTGGAGCATATCGCCCCCTTTTAAGCTGCTCGACATTAACTCATCACAGTTGCGGTG
ATTTTGTTGTGCTGAGCCAACAAGTTGTTGAGTTTCTTGGAGCTGATTTTCTAGAACGGC
AACGTCGGTTTGATACTTCTGCTTAAGGTCTGCTAACTCTTGTTTTAGCGCCTCATTTTC
TGCTTTGATTCGTTTTAATCCAAACATAGGTTCTATAAATGTGACAGGATGTTAAAAAAT
CCATGCTAATCGAGTTGGATATCGAATACACGATCACTTTCATATCTTTGCTTGGTGAAA
TCACACTTTTTCGGTAGGGCTTTATACAAACAAGAGGTCTCAGATTTTGATGCTTACCTG
ATAACCTCTGCTCTTTCTATCCGCTCATGAGCTGTTTTTAAAGCTCTTGCATCAGTTGGA
TGTAGTTACCACAGGTATCGTCAAGCACAGAAATCATGACCGTGCCAGCCTCTCGTGGTT
CAATTGAGAACTGCACGCCAAGCTCAGTTAATCTTGCATACTCTTTATTTAGGTCATCGA
CCGCAAACGACGTCCATGGGATTCCGGCTTCTTTCAACGCGTTTTGGTACACTTTTGCAG
GACCAAATGCCATCGGTTCTAACAATAGCTCCACACCCGATTGCTCTTGTGGAGAGACCA
CTGTAAGCCATTTATGCTCACCAATTGGTACTTCTGTTTTTTTAATGAAGCCAAGGATAT
TGGTATAGAAATCGAGAGCTTTATCTTGATCGTTTACAGGAACGCTGGTTAGGGAAATTC
TGATCACGGGCATTTACCTTTACTGTGTTGGAATAAGTAAAAGATAGCGAAAGCTTGGCT
CAAAAACTTATTCTAGATTGCTTTTATGCATTTTTTGAAACGCTTTGGGTGAGTGACCTG
TACATTTTCTAAAGACACTCGAAAACGTGGTTAAGCTCTCATAACCAACTTGAAAACAAG
TATCCGTGATCGAGTAACCGTCCTTGAGCAGCGCTTTGGCTTTTTTTATCCGCATATCCC
TTAAGTAGCTTCGCGGCGTAACACCGTACATCTGTTTGAAAATCCGCACATAGTGAAAGC
GTGACATGAAGGCGGCTTTGGCTAAGTCGTTCAATTCGATGTTTTCTGAGTGATACTTTT
CCATAAACGCTTTGGACTGCCTGATCAGCAGATACTGTTTCGGGCTCAACGGCATCTCGC
TGTACACGCGATCGATTTCTTGTTCATAGAAGGTTTTTGGGCGAGACGGCATCGTATTTC
ACAAAGCAAAAGAGAGTGGTTTTAGTCTAACACTGGAAGCAGATTCGTGGAGATTATCAA
TTTCTCACTTTTGCTCAAAACCGCACAATGCTCTTTTCCTAGTGCTTCCTTGCTCTTTTC
TGTTGCCCCATTTTAAGGCGATACATTGCTCATCCTGAATAAAAATAAATCACTCATTAA
CGTAAAGAATGTAAATGAGATTAATTATCATTAATGTTGTGTATTATGCTTCGCACCACG
TTGTTGTTTATAAAATATAAGTAGTATTATGAAACTGAAGTCACTATCAGCAGCCATCAC
CGTTGCCATTGCCTCTTTTGCTGCTCACGCTTCCGATGAAAATATCGTTGTTGTCGGTTC
TGCCCTTGATCAACTTGTTCAAACTGAGATTAACGCTGAAACGTTAGAGCTCAAACAGGC
GTCGGATATTAAAGACGTATTAAATACCATGCCGAGTGTTACGGTTGACGGTAACGCACG
TTACTCTCGTAAAGTTTACATTCGTGGTATGGAAGATAAATACTCTGTCGTGACCATTGA
TGGTGCGCGCCAAGAAGGCCAGTTATTCCACCACTCAGGTGACCAAACGTTCGATCCAGC
GATGCTTAAGTCAGCTGAAATCACGCTAGGCGGTAACTCTGTATTGTCTGGTGCTGGTGC
AATTAACGGCTCATTCAGCTACGAAACAAAAGATCCCAGTGACCTTCTCGCGGAAGACGA
AAGCATCGGTGCTCGTGTTAAAGCGGGGTATCAAACGGCTTATGAACGCTTCACGACGAA
CGTTGCGGTTTACGCGAAGCTGAATGATGAACTTCAGTTGATGGGTATTCTTAACTACTC
AGAAGACGGCGACCTTTACGTTCCTGGTAAAGATGACGTGACTTCAAAGCAGGGGGAACT
GAAATCTGGTTTAGTGAAGCTCGTCTTCGTTCCAAACGATGCTAACGAGTTCAAACTGAC
TTTCGACACTTACCAAGATGGCGGAAAACGTCAGCTATCGGGTGAAAAAGCAGGTGCGCT
TTACGCTGATGATGAACACAACTATAACTCACTTAACCGTGATACCGTGACATTTGTACA
CCGTTTCGATAACGGTAGCGACTTAGTGAACCTAAAAACCAACCTGTACTACAACCGTCA
ATACATGGAGCGTGACGCATTAACTGAAGAGTACGGTGAATGGAATAAAGTGAACGGCGC
TTGGGAATTCACCAAAGATGGTGACCTATCTATTCCTGATCGCGAGTACAATGTGACGAC
CATCGGTGGTGACATCCGCAACATCTCTTGGGTTGGTGATCACGAGCTGACTTACGGTTT
CGAGGGCTACAAAGCAGAGCAGTGGATTGATTCTGGCCTCGGTCATTACACGTCTGGTTC
GAAACTAGGTGAGACGAAGAACTACGATATGGATGGCGGCACTGTAACGGCTTACGGTGT
TTACGCTCAAGACGCGTTCGAGATTAATGACTTCCGTTTTGTCACTGGTCTTCGCTACGA
CGTGCATAAGTTAGGCGGTGTGTTTACGGGTAAATACGATCAACTATCGCCTAAATTCCA
AGGTGAATACCAAACGACTGAGAATCTAAGACTGCGTATTGGTTACGGTCGTCTATTCAA
AGGCGCTTCACTGCCAGAAACGCTAACCATGAAAGCGGCGAGCGATGTTAAACAGTCTGA
TACCAAAGCGATGACGGGTAACAACTACGAAGCAGGCTTTGACTACGATATGTCTGGTTT
GCTGATGGCGGATGATGCGATTCTCGGCTTCACTGCTTACCAGTATGACCTAGACAACCA
AATGCACCCAACCAAGAACAACACAACCTTGGCAAACCAATACGATGTTGAAGTTTGGGG
TGTAGAGACCGTGTTTACTTACAGCATTGAAGATTTCGCGCTTTACGCAAACCATTCATA
CTCTGATGGTGACCAAACAAACCTGAAGAATGGCAAGAAGAGCCAAATGAACAAAACGCG
TATCCATAACATCAAGGCTGGCTTCAAGTACGATCTAACCAATGAATTTGTGTTTGGTTG
GGATTCACGTTTCGTTCCGGGTAACGACTATAAAGACGAAGATGGCGACAAGATTGAACG
TGCAGGCTTCGCAACGCACAACTTGTGGGCCGCTTACGTACCAGATTTTGCAAAAGACTT
GTCGCTTAACCTAGCGGTAGACAACCTATTCAACAAGCAATACGCAGAGCACACAGGCTT
TGGTATTTCTTGGGGTTCAGATAAGTACACCAGCTACGAAGCAGGTCGTAACTTCAAAGC
ATCAGTGGCTTACAGCTTCTAATCAATAACCTTCCACAAAACAAAACCCCGATAATTGGC
TCTCAATTATCGGGGTTCTTTTTATCTGACTTTTGCTGATGAAGGCTGCTGAGCAAGGAT
TACTTTGTATGAAAAATCTGCTCGGTCTCTAGCGACGTCATTGCGCGAACTTGGCGCCAG
ATGTAGTAGAAAATACCAAACATCATCAACATACTTGGGATAGCGATCATCGGGTAGCTA
TAAAGGGTTAGCTTGCCCAACTCTTCATTGAATGCCGCTGTGCCCGCTGGGCTAGTCACA
ATCCAAGTTGCTAGGAAGTAGTTCATCGCTGATGAGAACGCGAACGTGCTAGCGAATAGG
TAGTTAGAAGACATTAAGCAGCGCTCAAATGCTTGAGTTTTGCCATTTTGCTCCAAGCGC
TCGTTAATCAGCGGTAGGTTTAAAACCGTGTCGTTCAATAGCATCTTCTGCATTAACGGG
TAGCGCGTAAAGGTGGATCCCAATACTGCAATACCAATTAAGCCCGGGATCAAGGCCTCT
TTCAACGCCAACCAACGAGTGTCTAGTTCTAATAGACCAATACCGCCAGTCAAAAGCACG
CTGATAAAACCAAGCGCAGAAATGAAGTTGAATTTTTTATTACGGATTAGATCCATACCG
CCGTAAACCACCGGGAATAGCAAGGCGACTACTAATGCCATGGCTGTTCCTAGGTGCTCT
TCACCACTGAACTTCATCAAAATGAATGAAGGGATGATGACGTTAAACAGGATCTCGACT
AATGGATTCGACTTATTCGCCGTGGTGTTACTCATAATTTTACTGACTCTACTATGTCGG
CTTCGATTTTACTTTGGGAGAAGTGTTCTACTCCTAGCGCCAGATGTAAAGCCCTAAAGC
CCCGAGTTGTGTAACGACTTATGAAATGAACGTAAATCTAATTCATTTAAGTGTATCGTG
TTAAAGGATTGATAGGGAACATACACAATTATAAATGTGATGATTAAATAATATAAATCA
TTGAAAAATATAAATATTCAAAGTTTAGGTAAACAAGGTTGCAATTAACTATTGGTAGGA
AAGAAGTACCTCTTTGAGCTGTGCGCAAATTCGGCTATTGAAAACGCCACGTGAGTATTT
GGTCAAAACACTCTGCACCATATGGCGCTCAAATGAATTTTTGTTAGGTTATCGCTCTTG
GTTATCGAAAGCGTATTTTGCCTTTCGTTATGAATATAAGGACAGACAATGCCAACAAAG
TTCTTAGTGCCTGCTTTGGCGCTACTTCTCAGCGCATGTGGCGGCGATGGAGACTCGTCA
TCACCTGCAGACAGCGGCTCACAATCCCCAGATACACCACCGATAGAAACCACTTTTGCC
GAGCAGATGCTGGCCGCCGTAAACGATGCTCGTTCTAAAACTCAGCAATGTGGCTCTAAA
ACAATGCCACCGGTTGGCGCACTGACTTGGAGTTACGATCTAGAAAGCGCCGCTTATGGG
CACTCCAGTGATATGGCAAACAGTGATTTTATGAGCCACACAGGGTCGGATGGCAGCACG
CTTTCAAGCCGAGTCAACGCGACGGGTTACGCTTGGAGTCGACTTGGTGAGAACGTGGCC
GCAGGACAAAGCTCAATCAATGCCGTGATGAACTCTTGGCTATCGAGTGAAGGCCACTGC
CTTAATCTCATGAATGCCAACTTCGACCAGATGGGCGCCTCCATGGTTGAAAACCAGTCA
GCAAGCTATCGCTACTATTGGACTCAAGTGTTTGCTAAGCAGCGTTGAGACTTAACGTTG
GGTTAGGTGCTGCAACCTTCTTCCACCTTTTGTTTGTTCTTGTTAATCATTTTCGACCGA
ATTTGTGGTGAGTAGACTCCCTGTCTCACCTAGGTTTGCGGGAATGACGGGGAGAGAGCG
TGAAACGAACAGCGTCATTCTGAAGGAGCCTAAGCGAGTATTCAGAATCTACTTTCAGCG
TGTTGCGATGCTGGCATTGTGAATTGAATTCTCCGCGAATGCAGAACCAGTCCCTCCCCT
TTGAGCTCGTTGTGTTGAGAGCTTCGGAGTTTGATACAAGGGGAGGTTAGGTGGGGTTGG
TGGTTTGAGGTTGAATGTGGAGTTATGTGCTTACAACCCCCTCCAACTCCCCCTTTTCTC
GACATGATTTGCCGAGCATTTGAATGCGGCTATCAAGGGGGAGGGTTTTCTTTTCTGCTT
TTAGTTCAGCGCCTTCCCGTCGTCATTCTGAAGGAGCCTAAGCGATTATTCAGAATCTAC
TTCCAGCGTGTTGTGATGCTTACCGTGTGAATTGAATTACCCGCGAATACAGAACCAGTC
CCTCCCCTTTTAGCTCGGAGCGTTGAGATCTTCGGAGTTTGATACAAGGTTAGGTGGGGT
TGGTGGTTTGAAGCTGAATGTTGGGTTAGGTACTTGCAACCCCCTCCAACTCCCCCTTTT
CTCGACATGGTTTGCCCAGCATTTGAATGTGGTGTTCAAGGGGGAGAGTGTTCTTTGCTG
TGTTGAGCTCAGTGCTTTCCAGCGTAATTCTGAAAGGGGCTAGACGAGTATTCAGAATCT
ATTTTCAGTGCGTTGTGATGCTGACAGTGTGAATGGAGTTATCCGCGAATACGGAACCAG
TCCCTCCCCTTTGAGCTCGGAGTGTTGAGAGCTTTAGAGTTTGATACAAGGGGAGGTTAG
GTGGGGTTGGTGGTTTGAAGCTGAATGTTGGGTTATGTGCTTGCAACCCCCTCCAACTCC
CCCTTTTCTCGACATGTTTTGCCAAGCATTTGAATGTTGTTATCAAGGGGGAGAGTGTTC
TTTTCTGCTGTGAGCTCAGTGCTTTCACACCGTCATTCTGGAGGAGCCTAAGCGATTATT
CAGAATCTAATTTCAGCGCGTTGTGATGTTGCATTGTGAATTGAACTATCCGCGAATGCA
GAACCAGTCCCTCCCCTTTGAGCTCGTTGTGTTGAGAGCTTCGGAGTTTGATACAAGGGG
AGGTTAGGTGGGGTTGGTGGTTTGAGGTTGAATGTGGAGTTATGTGCTTACAACCCCCTC
CAACTCCCCCTTTTCTCGACATGATTTGCCGAGCATTTGAATGCGGCTATCAAGGGGGAG
GGTTTTCTTTTCTGCTTTTAGTTCAGCGCCTTCCCGTCGTCATTCTGAAGGAGCCTAAGC
GATTATTCAGAATCTACTTCCAGCGTGTTGTGATGCTTACCGTGTGAATTGAATTACCCG
CGAATACAGAACCAGTCCCTCCCCTTTTAGCTCGGAGCGTTGAGATCTTCGGAGTTTGAT
ACAAGGTTAGGTGGGGTTGGTGGTTTGAAGCTGAATGTTGGGTTAGGTACTTGCAACCCC
CTCCAACTCCCCCTTTTCTCGACATGGTTTGCCCAGCATTTGAATGTGGTGTTCAAGGGG
GAGAGTGTTCTTTGCTGTGTTGAGCTCAGTGCTTTCCAGCGTAATTCTGAAAGGGGCTAG
ACGAGTATTCAGAATCTATTTTCAGTGCGTTGTGATGCTGACAGTGTGAATGGAGTTATC
CGCGAATACGGAACCAGTCCCTCCCCTTTGAGCTCGGAGTGTTGAGAGCTTTAGAGTTTG
ATACAAGGGGAGGTTAGGTGGGGTTGGTGCTTTGAAGTTTTCTGAAACTTAAGTCGACCT
ATGATGGGCCGACTTTCATATCAGAGGTACCGTTAGATTGACTTATGGTTAATTGAAAAG
TCAGATCTGAAATGGTTGAGTACTTTAAATTTGATAGAAGTATTGTCATAACCTAGAACC
TCTATTCGAGCACCTTTGTAGTTGATGATGTTAGATTTTGACATGTCGTATTCCACGTTG
TTCGTGAACGCATTTCGAGCTGAACCATCAGAAAACTCTCTATATGAAATGTTTATTTTC
TTTCCCACGGAGCCGTTGTAAATGAGAGTTTGCTGAAAAGACTGGTTATCCGTGATTGTT
CTATCTTCTACTTTTAACTGACCTTTGTAACAAGATGCTGATTGATAGGAGACCGATGTG
ACGCACACTTCATTCGCTTTTTTCGTATGGAGAGCGATAGGTGGATCAATGAGTCCTGCT
GCATATCTGATGCTCTGTCCCTGTGTATTAGTTGCTGAGAAGTAAGGGATACCTTTGTAG
TCGCCAATTCGAGCATAAGAACCAGGAAGAATATCGTATGCAACACCATCGATTAGATGT
CCTAAAGTGAGGTATTCCATAGTTGTAGACTTTCCTTGGTCGAGCATATAGTCACCAACA
TAAGCTTCTACAGTTTCTCCAACCTGCGGCTCAGAAAAAAACTCGGTTTTGGCATCCACG
TTATAGTTTATTGTCGAACAGCCTGACATCACTGTAGCGACGGCAATTAACGATATTAAT
TTGATGAGTTTCATATTTATCTCTTTTATAGTAATGCTGTGCGGTTAATTTTGCCATGAT
ATGCATCTGGATTAGAAAAAAATTATCGGATGACATGCTGTAGTGATGTCAATTTAGTCT
AGATATGTATTTCTGTTTGAATATCAATTTGATAGGTTCCCCCAAAAACCAAAAACCAAA
AACCAAAAACCAAAAACCAAAAACCAAAAACCAAAAACCAAAAACCAAAAAAGCCAGCAG
TTAATACCTGCTGGCAAAGTCTTTGGGCTTCTAGGTTTTTTTGATTTTATTTCTTGTTAC
TCATCGCTGTCACGGTGCCCCGATTGGTTTTCCGGGGAAGAAAACACAGCACCGTGCGCT
TTGTGCTCAAGAAATTGGAGATTAACCTTGCTTACGGATTAGGTAGTCAAATGCGCCTAA
GCTTGCTTTTGCACCTTCACCCATCGCAATGATGATCTGTTTGTAAGGAACGGTTGTTGC
GTCACCAGCTGCGAAGACACCTTCTAGGCTAGTATCGCCACGGCTACCGACTTCAATTTC
GCCACGCTCAGATAGCGCTACTTCTGAATCTTTTAGCCATTCTGTGTTTGGTACTAGGCC
GATTTGAACAAAGATACCTGACAGTTCAATCTCTTTGATTTCATCTGTGTTGCGGTCTTT
GTACTTCAAGCTTGTTACGCGAGTACCGTCGCCCACAACTTCAGTAGTTTGCGCCATCGT
GATGATGTCTACGTTTGGTAGTGAGTTCGCTTTGTCGATAAGCACTTGGTCTGCGCGAAG
TACGTCTGCAAATTCAAGAACCGTTACGTGTTCTACGATACCAGCAAGGTCGATAGCCGC
TTCGATGCCTGAGTTACCACCGCCGATAACCGCAGTTTTCTTGCCTTTGAACAGTGGACC
GTCACAGTGTGGGCAGTACGCGACACCTTTGTTGCGGTACTCTTGCTCACCCGGAACGTT
CATTTCACGCCAGCGTGCGCCAGGGCTTAGGATGACACTCTTACTCTTCAGCGTTGCGCC
GCTTTCAAGTTGAATGTGAATCAAACCGTCTTCTGTGTGTGCTGCGCCCATTAGCTTCTC
AGCTTGTTGCTCAGTTACTACGTCTACGTCGTATTCTTTTAGGTGTTCTGCTAGGTCTGT
TGCCAGTTTTGGTCCTTCAGTACGTTTTACCGAAATGAAGTTCTCAATTGCCATGGTGTC
CATAACCTGACCACCAAAGCGTTTAGCTACAACACCAGTACGAATACCTTTACGAGCGGC
GTATAGAGCAGCTGCGCTACCACCAGGGCCACCGCCAACAACAAGTACGTCGTATGGGTC
TTTTTCGCTCAATGCTTTCGCCGCTTTCTCGCTCGCGCCGTCATCCACTTTGTTTAGGAT
TTCAGTCAGAGACATACGGCCTTGACCGAATAGCTCACCGTTCACGAATACACTTGGTAC
TGCCATGATGTCGCGTTGTTTCACTTCGTCTTGGAACAAACCACCGTCGATCATGGTTGC
TTTTACTTTCGGGTTGATCGCCGCCATCATGTTGAACGCTTGAACCACGTCCGGACAGTT
TTGACACGACAGTGAAATGAAGATTTCTACGTCTAGATCTTTGTCTAGTGCTGCGATTTG
CTCAATCACTTCTGGTTCTAGTTTGATTGGGTGACCGCCCGAATGAAGCAGTGCCAATAC
TAGAGAGGTAAATTCGTGACCCATTGGCAAGCCTGCAAAGCGTAGTGCTGTGCCTTTTGC
TGGGTTAGTTACCGCCATCACTGGTTTACGTGCGCTTGCGTTGTCGTCACGTTCAACGGT
GATTAGGTCGCTCATCTCTGCGATTTGGTTCGCTAGAGACAAAATGTCATTCGATGCTTT
GCTTTCATCTAGACTAACCACTAAACGAACTTCTTCTTTTACATTAGCCAGATATTGTTT
GAGTTGTTGTTGGATCGCTTGGTCTAACATAGTTGTTACTACCTTAATTAAAACTAAAAA
GTGGTTACTGTAGATAAAACCTGAGGGGGAGAGAGCAAATCAGGCAGAAGGTCGTCAAGG
TATCTAACCTGAAGTGCTCTCTAATTCAGTTCTAATCAGAAAAAGGAAATCGGGAACTGA
TTAGAACTTAAATTTCAGTGGCTTAGATTTTGCCAACTAGGTCTAGTGATGGAGCTAGTG
TCTCTTCACCTTCTTTCCATTTAGCTGGGCAAACTTCGCCTGGGTGCGCTGCTACGTATT
GAGCTGCTTTCACTTTGCGTAGTAGGTCTTCTGCGTCACGACCGATACCTTCAGCAGTGA
TTTCCATTGCTTGGATAGTACCTTCTGGGTCGATTAGGAACGTTGCACGGTCTGCAAGAC
CTTGACCTTCACGCATCACACCGAAGTTGTTTGTGATGTTGCCTGTTTGGTCGCCAAGCA
TGTAGTACTGAATCTTACCGATTGTGTCTGAGCTATCGTGCCATGCTTTGTGAGTGAAGT
GTGTGTCAGTTGATACTGAGTAAACTTCTACGCCACGTTTTTGTAGCTCTTCGTAGTGGT
CTGCTAGGTCGCCCAGTTCTGTTGGACATACAAACGTAAAGTCTGCTGGGTAGAAGAAGA
ATACTGCCCATTTACCTAGAACGTCTTGTTCTGTTACTTCAACGAATTCGCCGTTTTTGT
ACGCTGTAGCTGCAAATGGTTTGATTTGAGTATTAATCATAATTTACTTTCCTTTGAATG
TTTTAAGCTGAGCTGTTGTTGCTTTCGGAAAGTATATTCTCATCGGAGTGTGTTTAAGGA
AAATCGCTTGTAACTATCCTATTGATAGCCATTTCCTATTTCACTTGATAGGGAAATCCG
ATGTAAGTGAGTTTGCTTTGATAGGTTTTATTGAAGATGAAGGCAGATTAGCAATAGAGA
ATACCGAGGATGACTTTGAGTAGATCTTCTAGATAAGATCGAAAGAGCCTGCATCTCGGC
AGGCTCTTTCTAATAGGAAGTGGGGAAGCGAATGCTTCTATTTTGTTAGCTCAGATTGTC
GAGCACTTTGCCACACAGCTTCTTCAGCATGATCATTTCATCCAGCTCTAAGGTGATTTT
GCACATCATGGCGTTTGGCACTGACTTGGCTTGTTCTTTAAGGTCACGACCTTGTTCTGT
TAGATTGAGTACGCGAACGCGTTCATCGGTTTCACTGCGACCACGCTCTACATAGCCTTT
TGCTTCTAAGCGTTTAAGTAGCGGCGTGAGTGTGCCTGAATCCAAATGCAGTTGTGACCC
CAACTCTTTCACGCTGGCACCGTCTTTCTCCCACAGCACCATCATCACTAAGTACTGCGA
ATAAGTCAGATCAAGCTTGTCCAGCAACGGGCGGTAAGCTCGGATCACCGCATTGGCTGC
GCTGTAGAGCGGGAAGCAAACTTGGTTTTCGAGTAAGAGTTTATCGTCGTCGGTCATGGT
GTTGTCGGTGTAACACTGGCTCATTGGCGTTGCCTACCTGCTCACAGAGAAAGAGAGTTA
TAAAATAAATTGTGCACAATATAGTTGCAAACGATCTTTACTTCGATGTAAGATTGTAAG
CAATTAAATTGTGCGCAACTTAAATTAAGAAGGACACTCGCATGACTACTCTATACAAAA
CTCAAGCTACTGCTTTGGCTGGTCGTAATGGTCAAGTAAAAACAGATGACGGTCTTCTCG
ATCTAGAGCTGTCATACCCGAAGGAAATGGGCGGCACAGGCGCAGCAACTAACCCAGAAC
AGCTTTTCGCAGCGGGCTATTCAGCGTGTTTTTCTAACGCGATTCTTCACGTAGCACGTG
AAGGTAAAGTAAACCTGAAAAGTGCACCCGTAACAGCGCAAGTGGGCATTGGTCCGAACG
ATAACGGCGGCTTTGCACTGACAGTGAGCCTAGCGGTAGAGCTAGACATGCCACAAGAAC
AAGCGCTAGAGCTAACGCGCATTGCACACCAAGTTTGCCCATATTCAAACGCAGTTCGTG
GCAACATTGATGTGGCAGTAACGGTAAACGGCGAAGCAATTTAAGCGGTTCTTATCACTG
CACAAAGACAAGAAAGCCTGCAAGTACGCAGGCTTTTTCTATATTTGAAGTAGGAGTCTA
AATTTAAACTTAATTTGGTTTGTTCGAAATGCACAGGTATAGTTGGCAAGATTAGGTCAA
AATCTAAACGAAAAATAGAATGTGATTAGCACTTTCTATTGATTCAAATATTTCGGTCAA
ACCTGCAGTATAGCTCGGCTGGGTTCGCTTGTTGTTACACCAGCGAGGTTGCCGATAGGA
GTCATGTGATGAGCACTGAAACGGTAAGTTATCTAAAAAAGAATGCTGCGAAACTTGAAC
TGGATGAGCCAATGACGATTACGCAAAATGGTAAGCCTATTTATGTCGTTGAGTCTTATG
AAGAACGTCAGAAGCGTGATGAAGCCATTGCTTTAATGAAGTTTGTTAGCTTTGCTCAAA
ATGATGTTGCGAATGAACGTGTAAAGTCATCAGAAGATATGAAGAGCACGTTAGCAGCAC
TCAAAGATTGAGTTTGATACGAGCATGGAAGCAACAGTTCTCTATACACAAACCTTTGAA
AATACGGCTATTCAGAGTATTAACTATTTATCGAACTGGAGCGCTCGCAACGATGTGATT
GATAGATTAATTGCGGTTCAGCAGAGGTTTGAACACAACGTTTTGAATAACCCGTCTATC
TATCCCCCTTGTTATGAACTGACAACAATCGGTGTTTACGACATCCGGCAATTTAGCTTT
GATGGATTCAAGCTGCTTTACCGAATTGGTGACAAAAATACTATCTATGCTCTATTGATT
CTGAGTGACAAACAAAACCTACAAAACGCATTGATTGACCACTGCATCATGTTCAAATGA
TTCAATGAGAGACCGCATTAACGCGGTCTCTTTTGCTTTCTGGCTCTAGTGTATTAACGC
GACTCTAGCGGGTAAGAACGGTAGCTCCACATGCCGTAAGTACGCAGAGCATCGCGGTAG
ATACCAAGCAGTTCGCCATCGCTGGCTTTGGCTAAGTCTTTCAGTGGCTTGTCTGGGTAG
CTTACGGTGTCGAAAGTGATGCCTTGCGGACCGGTTTGCCAGCTTGCGATTTCAAATAGC
GTTTGACCACGGCGCACGTGACTCGCTGAGCTTATGATGGTCGCGTGCTTGATGTTATGA
CGCGCCAATGCATAGCTACTGAATAGGGCGTTACCTACCGTGCTGGTGGCGTAGTTTTCT
TCAATGATACGATCTTTGCTGATGCCTTTTTCAATCAGCCAATCTGCCATTAACTTGCCT
TCGGTTTTGCGGTTCTTCGGTACGCCACCCGTCAATACGATCAACGCGTCTGGGTTTGCT
TTCGCCATGGCTAGCGTGGTTTCCAAACGCTCAACTAAGATCTGGTGCATAGAACCATCT
GGGTTCAGCGCGTATCCCAATGTGACGATCGCGCCTTTGTCATCCAGTTTGCCTTTGTCG
GCTTTCTCTTTTAGTGGCGTCGCAAGTACGCGGTCTACGGTGTCGAAGATGCGTTGGATG
TCTGCCGCTTTACCTGCATTGAGCTTAGTGAGTGTCGCCATGTGTTTCGCTGATTCCGCT
TGGTCGCCCTCAAAGCGTTGCCATACCGCTAAGTAAGCGTGCAAATCCACATCGTCTGGT
GCGACAGAAAGGGCTTGTTCAAACAGTTCAATCGCGCGATCTGCATTCTTGTTGTAGATC
TGCGCGTTTGCTGCAGAAATCAGTAGGTCAGTACGGTACGGCTCAAGTTTGTAGGCTTCT
AGTAAGCGGTCGGTAACAATCTCCATGTTGCTCGGCATTTTGGCGGTAAAACCCGCATGA
GAGATACGCGCAGGGGATTTGAATGCTTGTACCGCGTCATTCAGCAGTTGGTCGACAACC
TGACGTTTAGTGACGATCTGTGAGTAGTCGGCGGAAGATTGGACGGCGGCATCGTTAGCC
GCGATAGAGTATGGGGCAGCAGTCAGCGCAATCACGCTACCAAGAGCAATGGTAAGTAAG
TTCTTCTTCATGGAATGTCCTAGAGGTGCTGTAGTACCTAGTTTTTATTGTGCCTAGCGT
TGTAGGTCGAACGGGGTCGATAGGATTTTTTCAGTCTAGGTTCGCTTCATGAATAATCTG
TGAAATGAATCCCAACTCAGCCGAGCGAATGAATGCGCGTGGCCAAAACGCGAAGTAGGA
TCACGAAAATACTGAGGTATTCGTTCGTGTTCTAAGTAATTGGATTAAAAGATAAACAGC
GTTTGGAAGAACGAATTTAAGCAACCAGAGTAAGAAATGAAAAAGCCTGCAACGATGCAG
GCTTTTGGTTTATTTGATGGCAGTGCAGAAGCTAACGTCTGCATGGTGCGTTTGTGGGTC
GAAGCTGTGGTAAAGCTCGAAGCAAGGACGATCGTCGTTCTCAATACCGGATTCAATCAC
TTTGCTCATGACATCATCCCACGCTTTTGAGTATTGGCTTGGGTCAGTAATGTGTTGGCG
CATCACCGCATATTGACCGCCGGGGAAGTCTTGCAGCTCAATGCTTTTCGGAACTTCCGT
GTCCTCTGGCACCATGAGACAGATGTCAGTACGACACTTCTCGTCTGGCGTGATTTCTGG
GTTGTCGTGGTAGATGAAGATGCAGGTATTGCCTGCCAAACCTTTCATTCCTGCCCATTG
ATACAGGCGACCTGATGGCTCTTCATAGCCTTGGCCGTAAGGGCCGTTTACGCGAATGTA
AGCCAGTTTTGCTTTTTCAAAGTTTTGCGTTTCCATTGTCATGCTCCATTTGGTGAGTTC
AGAGCCAGTATATGAATCGCTTGGTGTTACTTCGTTTCCATTCTTGCGCAACGTGTGTCC
AATCTTGCTGTTTCGTGCTAATTCAGAAAACTGCTGGTAGTTTTCGCAGTCACGAAAGGC
CGTAGGTGTAACGCCATAATGTTGTTTGAAGGCTTTGGCTAAGCTCTGTGAGCTAGAAAA
TCCGTACTCTAGGGCAATGTTCAATACCGGTTGTTTGGATTTGAATAAGTCATCGGCGGC
GGCTTCTAGACGCAAACGTCGAGTGAAATCGGCTAATGTCTCGCCTTGCACGGCTTTGAA
GGTGCGATGAAAGTGATAAGGGGAAAGGTTCGCCAGCGCGGCCACTTCTGGCAGGTTGAG
TGGCTCATTAAAGTGTTGTTCTAGATAACGAATCACAGGAACCAGTCGTTGGTGGTAGTC
GACGCGCATCGTGGTATTTCCTTGTTCTGTTCAGCTTGTTTTCTCTGCTCAAAGCCTACC
GCAATCCAACAAGCTTGCAAGGGAGCAGGGTGAGAAATGCGTGGCGAGATGAGCGTCAAT
CAGTCACACTCAACGAGCAGGTGTTTAAGCAAAAACGTTGCGCTCATTATCTTTACTAAC
CTCTAGGACAATCATGATAGCTTGGAAACAGTCTCTGCCAGAGTACGAATGGCTCATTCA
TCAAGTTTGGTACTTGGAAGTGCCAGAGGGTGAAGTCATTGACCCCAAGCCGCACCTTAT
TCCAAACCCGCGTGCTCACTTACTCTTTACGCCATCAGAGCAAGACTACAGTTACGATAC
GGGAGACACAAAGCTTGCTGGCAAAGGCTGCCACTTATTAACGGCTAACGAACATTTGCT
GTTGTTGGAAGATACGGCTCCCATCAAGCGTATTGGTATCACCTTTCGTCCAGAGGGTTT
GTATGCCATTGAGTCACTTTTTAGTGATGTATCCCAAGTTAGCGCAATTAACCAATGCGA
ATGGTTTGATTGGCTTAACGCGGTGTTTGATGAGCGCTTTCAACAGGGGCTATGGCAGTT
AGAGTTGCAAGATTCACCGCAATGTTTGCTGGACTATATCAAGCGACACTTAGATGCGTT
AGATATCGAACCTTGCCGTACCAAACCGTTTTTGGCATCGCAAAAAGCGGTATCCGTGAT
GGACGCTCAAGCACTACGCTCACCTGAACTAGCGATGGATATTGATGAGATAGCTAAACA
GTGCGCCTGTTCTCGCAGAACGCTTGAGCGCAGTTTCAAGCAGGTGGTGGGGTTGAGTGT
TAAGCAGTATCAACAAATGGCACGCCTAGAGCAGATGATTTTGACCCTCTACAAGCAACA
AGAAGCGATTGATTGGGCGAGTTTTTCACAACAATTTGGTTTCAGTGACCAATCGCATTT
GATTCGTACCCTCAAACAGCAGCTAAGAAAAACGCCAAGCAAATACTTGAAAAAGCGCGA
CTTAACCATCGATATCTATGGCGATTTTGAGTCGTAATACATTGCGACTCAGCCCGAAAG
TTGTCGCAAAAATCCAATTTTTCTCTTATCCGCTGGGCTACTATTTTCAGCAGATAACGA
GGTAACACATGTCATATCAAAAACTAAAACAAGGCGAAGCCATCCCATTTAATGAATCGT
TGACTATCCAACTGATTCAAGGCTCTGATCTACAAGATATTATCGAGATGTTGAACGATG
ATAAGGTCAATCAATATCTGTTCTTCGCACCTGCTGACAACAGCCTATATGAAGGCTTCT
TTGGCCCTATTATTGAAAATACGGCACAAGCGATTAAAGACGATGTTTGGCCAGATAGCC
CAACGTTCGTGATTCGTGACCAACAAGGTCAGTACATGGGAATGTGTGCGGTGACCGCAG
TGATGTTCTTAACTGGCAACTACGAAGTGGGTTATCAGTTACCTACTTGCGCATGGGGTA
AAGGCGTTGCGACTCGCGCTTGCCAAATGATGACCGAGATTGGCTTTACTGAGCTAAACG
CCCATAAAGTCAGTGCGGATTGCTACGCTTCTAATGCTGGCTCTTACAAGACGTTAGAGA
AAAATGGTTTTACTCAAGAAGGCCGTCAGAAATACTACTACAAACTAGAGCAAGGCTTTG
ACGACAAGCTTGACTACGGCATGACCGCAGAACAATTCGCGTCTTTAAATCGCTGATCAT
TAACCGACAAAAATTAGCTAACAACAACGTAGCGAACAAAAAAGGCCGTTAACCCACATG
CTCGGGTTAACGGCCTTTTCTATATTCAGCGCTAAATGGCTAAGACTTAGTTGCCTTGGT
TTTGGCTTTGAAGCTTCTCTTTTGCTTCTTCAACCTTTGAGAAATCCAATCCCAACTCGT
CTACGGCTTCTTTGATTAGCGCAGGGTTTTGCATCACTTGCGCCATCAGCATTTGTAGCT
TGTCTTGTGGCAAACCTAGTTGGCTGATTGTTGCCATTGCCGCTAGAGGGTTTTGCGTCA
GAGTCTGAAAAATCTCGTTGATTTGCTCGTCGCTGATGTTGTTCTCTTTTAGCAGCGCAA
TAATCGGGTTCATCGCATTTCCTTTTAATCACAGAATGAAATAGAACCCGAGTTTATCAT
TTGGCTGAGCTTGGTTGAACTAGGAACTTCTCGCCAAGGAAGTTGTTAGCTCCACTGCGC
GTTTTCGGTAGTTGAATAACATGCTCAAACTGATCACTGCGGTGAGCGTTTCTGCAAAGA
CAATGCTCGCCCAAATGCCGTCTTGCGGGAAGAACTTAGGCAATAGCAATACACCTAGCG
CGACAAACACAAATCCTCGGCATAAGGAAATAAGCGTCGCTTGTTTTGGCTTGGCGATGG
CTTGGAACAGGTTGGCAATCACCATGTTTAATCCCATCAAAGGGACGCCGAAGAAGTAGA
ACGTCAGTGCGCTTGCGGCGATTGGGATTAAGTCATTCGCGTTGCCTAAGTAAATCGAGG
CAATCAGTGGCGCTGACAGCCAGATACCTAAAAGAAAGACTGTGCCACTGCCCATGGCTG
CTTTCATCCCCAGTTTTAGAATCTCGTCAATGCGTTCTGGTCGCCCTGCGCCGTGGTTAA
AGCTGATGATTGGCTGACAAGCTTGCGCTATACCGACCATCACAAACAGAGCGAATACAC
CGACATTGGTGGTTAAGCCATAGGCAATGATGTGGCTTTCACCGAATTGGCTCAGCAATA
CGTAGTTGAACAGCACGATGGTCATCGCGGATGTGACTTCGATAAAGAATGTCGGAGTAC
CGATGCTTAAGATTTCTTTAGTCTTGCTTAAGCCGATGCCTTTCAAGCTGAATTCTAATG
AGCCTTTCTTGCGCAAGAAATGAGTCAACAAAATCAGTGCGATAACCGCTTGAGCAATGG
CCGTACCATAAGCTGCGCCTTTCATTCCCATGTTCATCTCGATGATAAATAGGTAATCAA
AAGCGAGGTTGGTAATGGCACCAATCGACATCGCATAGGTGGCCAATTTCGGGTTGGTAT
CGTTACGCACAAAGCAAGACAACACCCAAGCCAGCGAGTAAAGAACAAAGAAGGGCAGCA
GTACGATCAGGTAATCATGAGCAAGCTGAGCCAAGTTGCCTGAAGCGCCCATCAAGGCTA
TCAATTCATCCAACCAAATGAGCGCGAGCGTCACCGTGATAGTGGATAGCAAAGTGGTAA
TCAACATGGATTGGCTAAACCACATCTGGCTGGATTCTGTGTTGCCTTTGCCTATTTCTA
TCGACATTTTGGCGGCGCCACCAATACCAACCATCATGGCGATGGCAGTAAAAATAGAAA
AAGGTGGAATCACCAAGGCAATAGCACCAAGCCCATCTGGCCCGACGCCTAAACCGATAA
ATAACGCATCACCCATGATGAACAGTGATTTAATCACCATTCCAGTTAGCGCTGGCCATA
GATACTGATAAAAGGATTTTGAAATGGGATCAGTTTTTAGATTGATAGCCATGGATTAGA
AAAATACCCGAATGTGGTGGATTTATGTTCGGGTATTATCAGTACATTAGAGCGTGGTGA
AAAGGGATTATCCGCCCATTATATTGCACTATCTAAACATCGGTGACGAAATTCCGCTGG
CGTTTCTCCTTTTTGTTTTCGATAGAATCGGCTGAAATACGCAGGGTCATCAAAGCCCAA
TTCAAACGCTATGGTCTTGACGGTTTTCGTCGAAAACACCAGCTCTCGATTGGCTTCTAA
TATGATTCGATCATGAATCAGTTGAGTGACCGTCTTGCCTCTGTCGGCTTTCACTAACTC
GTTTAGACGTTTGCTGGTAAGGGCTAATGCATCGGAGTAAAACTGGCATTTCTTTTGTTC
GCGATAGTGCAGTTCGATTAATTCGGTTAACTGAACGATGCGAGAATCTTTCTGCTCACC
TTTTTGAGATGGTGTTTTAGCAAAGCGCAATGCATAGCGTAGAAAGCTGTTGATGAGTGA
TTCGACAAGGTCCCAATCGCAATCCTCCCTTTCACACTCTTCTTTGATTAAGGTGTAAAT
CGATTCTAGGTAAGGAAAACCCTCGTCGCTGCAATCGAGGTACGGCGGTCGTTCAATCGT
AGAAAATACGCTATTCACCAACTGTGTGCTGCGTGGATTGGTTTCAGCAAAGCCGGGACG
GAATATCAACATGCGAATGTTTTTGCCCATGAACTCGGAATGGTGAACCTGCCCTGGTGA
TATGGTAAATAAGCGACCCAGGCGGTTTTGGTATTCGACGAAATCGATGCTCTGCGTTCC
GCTATTATCTAAACACCAGACAATTTCCCAGTACTCGTGACGATGCGGTTCGATGTATGG
GTCTTCTTGGATGTCCGAAAATTCAAGCGCTCGACACGGTTCACCTAAAATGAGTCGCAC
TTGTCGGATTGGCGAAATCATATTGCTCATGAGGGCATTCAACAGCTCTTGGGGATGAGG
ATTTCATCATTATGAATCGAATAACCAAGATTGCGCACGAAAATTTTTGTCCTCAGTAGC
CGGTGAGTTCCATATAACCAGTCCCAGAATGAGAGCCCTCAATACGCACCGGGCCTTCCC
AATAAGGCACAGAAAGGGGCATTTTCGCGTTCGGGTTGAGTGCAGAAACCGTAAGCTCAA
CTTGCTGGTTAGGAATCGACACTTGCCACTGGGTTGGATAATTGCGACCTTGGATTTCTG
TTTGCTTAGTCGCCTTTAACTGAATGTTTTTTTGAGAAATGGCGATGCCAGAACCATCTT
GCTGCATCAGCCTTGCGCTGGAGTAACTGGCTGCTCCGGTTTTGGAATCCCGCAATTGGA
ACACCACTAAGCTGGTGTTGTCACTCAACCTTAGGGCAAACCAGTCCCAGCCTTGTTGTG
AGTCGAGTAAGAACTGCGAGCTCCACTCTCGATCTATCCAACCTTTTCCCGACACTTGAT
GGATTTCGCCGTCGATAGTGACCTCACCAGACACATCAATAAACGGTTGGCTGTAATAAT
ACGAAGCCACCTGACCATCGGCACTTTTGGTGCTGTAACCTTGTTCGCCTTGCTTTTGAT
AAGGTGCGCTGCTGGTAAGCGTCAGCGAGTAGCCAAACTGTTCGGAGTTTGCCTTCAATG
TGGCAGGGAAGAGGTCGTTGGTTGAAGAAGTCCACTGCCAATCATCGAGGTAAACACGAA
AGGGTGAAGTGTCGACGCCGGCTAGGGAGGCTTGAGCGCGCGACCATTTTTCATCGGCGT
AGTGTTTGTCTGCGGTCGTCACTGCGCTGTGCGCCATGTAGATTTGTTGAGCTTGCCACT
CGGTTTTCTTCACGTCATCTTCGCCTTTTGGTGGCGCAGCGGCAAAGCGAAACTGTGTCC
ATTGGACGCCAAGTGGGTTGCCGTCTGCATCAATTAAGTTAGCGGTTAAGTACCACCATT
CATGACGAAAATCCGGGTGTGCTTGATGATCGGTAGGAAAGGTGAGTTCAACCCCTTTTT
CTACGGGTGTGAATAGGTTGCTCTCGCTTTGCGTATCTCCGCTTCCCAGCAACTTGCCCA
TATTTTGCGTACCCATATTTTTTTGTTGGGCATCTTCACAACCGAACAGGAACAGACTGC
TTATGAGTAGAGTAAGTTTGCTTGCTAATCGAACCATCACAACACCTCGCTTTGCAAACT
GGACACGACAGGCTTACTGACCAATCGCCACAGCGGAATCAAGGTTGCAATCACTGCCAC
CAATATGGTGATTGCCGCAATGCTCAGCGCATCACTCCAATTCCACAGATAATTTAAACT
CCAACCAAAAGCGCGCAAGGTGACGATGTCTGTCAGTACATAACCCACCATGGCTCCGAG
GGGCAGGGCGATAACCAGAGTAAAGCTGACTAAAGCGACGATCTGTCCGACCACCATGGT
CATTAATTTAAGACGACTAACACCAAGTGCGTACAGCCTTGCAATAGCGGCTTTGCGCGC
GTCGAGCAGCATAAAACAAGCACTGAACAAACCAATTACCGCGACCATCAAAGTCACGCC
GTTGAGTGCGCGCGTAATGGCGAAGGTCTGCGAGAAAATATCCAACGCGATGGATTTGAT
TTGCGCTTGATCGTAGAGCTGACTTGGATGCAGATTTAATTGCTCGCGCAGTTGCTCGTA
GACGATTTGTGGGTCTCCTGATACTTTAATGCCAAGGCTTGTCGGTAGGTCGGTAAACCC
GCTCTCTTTCCATAACTTTGGTGCCAATAACACTTCACCGTTGGGTGAGCCGTAATCATG
GAATATCGCACCCACAAGCAGGTTCTTATTTGGAACAGCATCAAGCGTGAGCTCGCTACC
CAGTGATAAACCCAATTTGACCGCGGTTGGTTCACTGATCGCGACTGACTCACCTTGGTA
AAAACGCTGCCAGAAGTTCTCCAAATGCGATTTGAACACCATGGTTTGCTCTAAGGTGTC
TTTGTCTTTAGTGCCAAGCAAAATCGGTAAACCTTGCAGGTTATCATCGACGTAGTATTG
CTTGTAGACGGTCTCAACCTTATCGAACTGCCCTAACTCGCGCTCCACATCAGCGATTTC
CCCTTGAGCAGGGCTGACGTAAATATCAGCGTGTAACCTTTGTTCTAACCACTGCTTTAG
GGTGGACTCAAAGCTGCCAACTAGCGTGTTCATGCCCATATTGGCAGTAACGGCGAGTAG
CAGTGCCATCATGGCGAGAGAAAGCGGAGAAATCAGCTCGCGCAGCTCAGCAAACAGATA
CTGCATCAAACCGGAACTGGTGCGCTTTTCACACCAATTGGCTAAGACGCTGAGTGTTTT
AGGTAGATACAAAGGAATCGACACCACAAGCACGCCGAGCCACGCCATGGTAAAGCGATG
ATGCTCACTCAGCCATAACCCTGCAAGTGCGAGAGCCGTCAACGCAGCACCTATCAAGAA
CAATTGGTTTTCGTTAGAGGCTTCAGGTGCTTGATAAAATCCGCCATGAGAGGAAAGCGG
CTGGCGCACTCGCTGTTTAAAATGCTGCCAACATGCCAATATGGTTGCGGCTAATGTGAG
CAGCAGGGCTTGCGCCCACCATTGCCATTGCCAAGTGCCGGGAAGCAGTGTCGCACCATA
AAGTTGTTCTAGAGTCAGTGCTACGGTCGGATGCAACCAATGGCTGAGCTGCATGCCCAA
TACAAAACCGAGGGAAGCACCGATGGTAACGAGAAGAGAGAGTTCAACTAACAGCGCAGA
GAACACAATGCTCGGCGCAACACCTGCCTGTTGGATTTGTACTAACAGACGATTGCGTTT
CAGCAAACTGTATTTTACGCCGTTGTAGGCAATGAACAGCCCGACTAAAAAGGCAAGTAA
GCTCATTGCTGTGAGATTGAGGTGAAAGCTGTCGGTCAGCGAGCCAAGGTCTGTGCTTTG
ATTGTTGGAAATCCATTGCCCTTGATCGCCAATCAGCTTCTGCCAATTTGCTTGCGTGTC
TTTATTCCCTTTATCACCCGAGTGGAAAACCGCAATGTAACTGAGCTGTCCTTGTTTATT
GAGCAGTTGCTGGGCAAAGCCAATGTCCATCAACATTCGGCTACCTAACTGCCATTCGTC
GGGTAGCACCACCACTTGGGTTGGAATGTCGTCCAGAGTTAGGGTTTCTACCTCTCCTAA
GTTTTGATGTTGAGATTGACTCATCATCACGATTGGCTTGCCGGCTAAAAGCTCAGGCAA
AGGTAAAGCACTGTCGAACAAAGAGACGTTCTGTTGGTTTTCTGATGACTTTCCGTTTGC
AGAATAGCGAGAACGCGAAGAGATGGCGGCAATCAACTCGCTACCTTGCATTGACCAGCG
ACGCCCTTGTTCGTCTCTCACTCGCCCTTCGATTACAGGTAGTGCTGCACTGAGCCCGTT
TTGTCTAAGGGCGAAGTAGAGCGATTCAGGCAGATAGTTTTGCCCTGCTGGTGGAATAAT
TAAGTTCTGAGCTTGTGCGCTGAGCTGCTCGGTAGACTCCGCATAACTGCGCTTGGCATT
GAGGTTGATGGCTTGCACCGCAACAAACAAGGTCACTGCCAGCACGATACCGATCAGAAT
TGCGGCGGCTTGCAGTGGCGCCTGCCGATAGTGCGCTGCAAATAGATTCAGGGCGAGTCG
AGTATGAGTGAATCTGGTATTTGGTTGCTTAGCTTGCTTCATGGCGAAGCTCATGTTTGT
TTTGGTGATGACTGTTCTGTAGCTGACTGTTATCCAAGCGTAGCCGTGTTTTCATAAACT
CAGCGCAGTCAGGGCTGTGGGTGACTAACAACACCGCCGTATTGCCTTGGGTGGTGATTT
CACTGAGTAATTTCATCACTTCTAACCCTGCTTTTTGGTCGAGGTTTCCTGTGGGTTCAT
CGGCAAGCAGTAATTTGGGCTTGTGAGCCAATGCGCGTGCAATAGCGACTCTTTGTTGTT
GACCGCCGGAAAGTGCAGAAACATGTCTGTCGAGAAGTTGGCTGATGCCTAGAGTCTCGA
CCAAATAATCGCACCAGTCATTCCATTTCTGTTGATTCAAATGCAGAGGGAAGGCGATGT
TTTGCTGCACGTTGAGTGGCGTTAATAGGTTGAATTGCTGGAAGATAACACCGAGTTTTT
GGTGTCGAAATCGGCTCCATTGTGGGTCTTTCCAAGCCGCCGTGTTATCGCCATCTAACC
ACAACTCACCTTCGGAAAGCGGCTCAAAGCCAGCGATGACATTGAGTAGGGTACTTTTGC
CGCTGCCACTTGCGCCCGTCAGCGCAACACTCGCTCCTGTGTTCAACGTAAAGTCGACCC
CTTCCAACACGCGATGTGTCTCTTTGCCATCAACAAAGCTTTTGCTGGCGTGTTTGAGTG
TGACAAGTGGGCTTTCCATTTCCTCTCCCTGTATTCAAAAGGTGTCGTTTCTTTTGGCAA
TCGCTATTGCAGTTAGTTCTCTAGAAACTTTAGACAACAATCAGATAAAAACAGCGATTT
ACATCGATTTCTTAATAACTTGTACTGAAAAGAAGAGGGAATAGATTAAACGAGAAGGGG
ATATGACAGGCATTAAAAAAGCCCGAGTCAAACTCGAGCTTTCAAAGAAATTCAGCGTGG
TCAGCTTACACGTAGTACGCTTCAACTTCGCCTTTAAGCTTGATTAGCATTGGGTTACCG
AAACGGTCTTTTGCTTTAGGAGAAGCAATTTTTACCCAACCTTCGCTGATGCAGTATTCT
TCTACGTCAGTACGCTCTTGGCCGTTGATACGAATACCGATTTGGTGCTCGAAGCATTCT
TTGATGAAGAATGGGCTACGTGGGTTACCCGCTAGGCGATCTGGTAGAGCTGGTTTAGCT
GTATCTGTCATGTTTGTGACCTTGAAGTCATTAAAAAAAGTGCGCCATTGTAGTCAGTGC
AAGGCGAGTGTTCAAGGATTCTCATCGCGTTTAATGACATCCTTCCTTAGGCAACACGGT
GTATGTTTTCGATCAAGTAGTCAATAAGCAAACGAACTCGATTGGGTAAGTACTGCCTTG
AAGAATAATAGACCCAAATGGTGGCAGGTTCTCCCCAATAAGGCTGCAAGATAGGGACGA
TGGTCTGTTGGCGCAATTCCTCTTTAAATAACCAGCTGCCTAGCATGGTGATCCCCGCTC
CCGCTAGCGCGGCTTGTTTCGCTGCGGCGAAGTTATTCATGATCAGCTTACCACTGGGCT
CATAGAGCTTTGCGTTGCCCCCTTCGTTGATTCGCCAGTAATGGAAACGTCCAGTTGTGA
GTGAGCGAATAGGTAAACACTTGTGGTGGCTTAACGCCTCTATGCTCTTTGGCTCTCCGT
ACTTTTGCAAATAATCTGGAGAGGCATAGATACCGACATCTTGAGTAAGTAAAGGACGAG
CAATCAAGCGTGAATCTTGGTTTATGGCTGTGCCGATACCGAGGTCAAAACCATGCTCAA
CCAAATCAACATTCCTATCATCAAAATGCAGCTCACAGGTCACGTCTGGGTAGATTTCCA
TGAATTCGATTACCAGCGGCAAGATATGTTCTCGCCCTATTGAGCTTGCGGGCAGATTCA
CTTTTACCGTTCCGCCGGAACTTTGCTCAGTATCGGAAAGCTGTGTAATGGTGCTTTGAA
TCGCTTCCAAAGAAGGGGTTAACTCATCGAAAAGTTGTTGGCCTGTTTGCGTCAAACTCA
ATGAGTGAGATGAGCGAAAAAACAGTTTCACTTGCCACTCTTCTTCGAGTTTGGTGATCG
CTTTACTGACCGCTGGTGCGGAGATCCCTAGCGCTCGAGCGGCTTTGGCAAAGCTGCCGT
TTTTTGCCACTTGAATGAAGATCGGAAGTTGGGATGGAAGTGATTTCATTAACTTTTACT
CATCTTAAAAGTAACCATTTGCAATCTACAGGTTAATGAAATTTTGTTCAATACTATCCT
CATTGAAGCAAAGCGCAGCAGCAACGGGGTCATCATGAACTTACCAGCATTACATCAAAG
CATCGTCGATAATCACTATGAGCAGTTTGTTGGATTGATTGAGCAGGGGGCAGACGTAAA
CCAACTCGATCCTGTGATGGGGAACGCACCACTGCACATTGCCGCGCAACAAAGCTCAAC
GCAGTGGGTAAGCAAGTTGTTGGAATCGGGCGCGTTTATCAATCTTCAAACACCAAAGCA
TGGCGTGACACCTTTGATGGTGGCGGTTTGGCATCGTAAACCAGACATAGTTAAAGTGCT
GCTCGCGCAACCAGATGTGAACACCGAGATTGTCTCTACCTTCGGAGCAAAAGCTGCACA
ACTCGTCGACTTTGGCGCGAGCCGAGGTGATGTTTTTGGTCAGCAACAAGCCAAAGACAT
GGAGGACATATTTGCCGACTACCAACGAACATTCGCAGTGAAACAAGCCCAATTGGCTGC
TTATCAAGTCGTGACAGACGTGCAATCTAGCGATGAGCAAATGGCAGCGGCGCTTGACGC
TTTGCAGGACTGGTCGACACTCAATGTAGCATCACCAGTCAATGCATCGGGGAATGACGA
ACACACGGCAGTAATGGTTGCCGCACGTGATGGCCATACCCAGAGCTTACGTATATTGAT
GGAAAAAGGGGGTGACCAAACCATTCCCGATCATTACATGAAGGCGATCCCACTGCATAA
AGCCGCCTACAACGGTCGTGCTGATGTGATTCGAGTGTTGGCTAACTACGCTGGATTTCA
CGAAACGTTAAACGCACAGGGGCCAAATAACGGCTACACCCCTTTGCATGACGCGGTTTG
GCACGGACACACCGATGCAGCGAAAGCCCTTATTGAAGCAGGTGCAGAGCTGGAATTAAA
AGGCTTTGACGGCAAAACACCACTCGAGCTTGCGAAAGAATACCACTACGCCGAGATTGT
TGAATTATTGGAGAACAAATAATGAATGTACTTGTTGTTTATTGGCACCCAGAACCGAAG
AGCTTTAATGGCGCAATGTTCCAAACGGCAATTGACGCGTTAGAAGGTGCAGGGCATAAG
GTCAAAACATCGGACTTACATGCGATGAACTTTGATCCTGTTTCGGGTCGCCATAACTTC
ACGACGACCAATGATCCGGAGTTCTTCAAACAACAGTTAGAAGAGATGTACGCGACCGAT
AACGATGGCTTCGCACCTGAGGTTGAGGCTGAAATTCAAAAGCTCGAATGGTGTGATCTG
GTGATCTTCCAGTTTCCACTTTGGTGGTTTGGGATGCCAGCGATGCTCAAAGGTTGGGTG
GATCGTGTGTTTGCTATGGGGCGCACCTATGGCGGCGGTCGCTTCTATGAAAATGGCGTT
TACAAAGGCAAAAAAGCCATGGTCAGTGTCACCATGGGTGGCCCAGAAGAGCTGTATGTT
AAAGACGGGTGGAATGGTGATTTAGATGCGATTCTTCGTCCAGTTCATCGCGGTGTGTTT
GAGTTCAATGGCTTCTCTGTGCTTGAGCCGCATAAGGTATTTGGCCCAGCAAGAAAAACT
GAAGACGAACGCAAAGCTGAGTTAGAAAATTATGCGCAGCGACTGACGTCTATCTTTGAA
GAACCTTCGATTAAAATTGGTCAGTACTAATTCCTTCTGCACACGGAAGTCGGCTTTTTC
AACTTAGTTGGGAGTCCACTATGAACTCAGAAAAAACACATCAAACCCTGATCATGTGGG
GTGCGAATAAGAACCAAATCTCCAAGATTTTACCAAGCGATGTGGATGAACAAGAAGCGC
TGCAACGTGAGCAGCATATCTTGGCAATTGAAGAGTGTTTGCAGCTACTTTTTCGTCAAC
CAGAAGCGCGCAAAACCTTTATGAATAGCGCAAGCAAAAGCGTGTTCTTTGAAGGCAGAA
AGCCATTAGAAGTGATCGCATCTGGCAGTCTTGACGACTTAGCAGAAGCACACCGAATCA
TTCGCAGTATGTTGTGTATCTAATCTGGCTTGAAGGTTTGTATTATCGCTGTGCAATAAA
GTACAAATCTTCAGGCAACAATCTTCAATCCTCCTTCTCCATGCGTTGCTAATCTTATTA
CCAAGCAATCGAGGTGACTCGAAACACACAAAAATCGCGTTTTGTTGCTGAGGTCAGCAG
CAAGAGAATTGGAGAAAAATCATGTCAAATAGCAACTTTGCAGCAATCAAACAAATCGGT
TACGGCGCAATGGGTCTTGAGGGCTATTACGGCGAGAGTGATGACGCAGTGGCGGTGCAA
ACTCTGGTTCATGCTATTGAACAAGGCATGATGATCGACACGGCTGACGCTTACGGTGCA
GGGCACAACGAAGATTTGATCAAAAAAGCCATCGCGCAAACCAATCAAAAAGCGTTTATT
GCGACTAAATTTGGCATCGTGTTTGAAGAAGACCAAGTAGGTAGCACGCTAGATACTGGT
TGGGGATTCCCTTTAACCATCAATGGCACTAAAGAGTATGTTGCTCGTGCGATTGATAAC
AGTCTAGAGCGTTTGGGTGTGGAACAAATTGACCTACTTTACGCACACTACCTAGATCCA
CAAATTCCGCTCGAAGAAACGGTCGCTGCAATGGCAGACGCTGTGAAAGCGGGTAAAGTT
AAAGCGATTGGTCTGTCTAACGTCACAGCGGAGCAAGTGTTGCGCGCTAATGAAATCCAT
CCAATCTCGGCTGTGCAATACGAATACTCACTGTTCCGTCGTGAAGCGGAAACGGACATC
CTACCTGCGGTAAACCAAATCGGTGCTGCGCTGGTTTGTTGGTCGCCACTTGGGGCTGGT
TTTCTGACTGGTCAGGTAAAAGAGTTGGATGAAAATGATTTTCGCAACAACAACCCAAAA
ATGCAGGGCGATAACTTCACAAGCAATTTAGCGCGCTTAGAAGAGATCAAGAACATTGCT
GCTGAGTATGACATCACTCCAGCACAACTTGCTTTGGCATGGTTGGTCGCGCAAGGCGAT
AACATCATCCCAATTCCGGGTAGTCGTAAAACCTCTCGCATTGATGAAAACTTGGGTGCT
CTAAACGTCACTTTGAGCCAAGAAACCCTTGCGAAGCTTGATGAAATTGCTCCGATTGGT
GCTTTCAAAGGCGCGACACTGGTTTAATTACAATCGGTAAAATTTGCTATCGTTGAACAC
GTCACGATCACGCGGGTCGTTCGAGAGGAACATCCATATCTCTTTCATGCTTTGCTCAAA
GAACTCTTCCTCATACACCACCATGGAGCAATGTTCACCAAGCCCAACAACGAAAGGTTC
GAGTGCTTCAAAGCCGATGTTTTCAATGTCGTCAAGATCGATGAAATACAGCTTCTTATC
GTTTTTTTGCTCGCTTTCTGTGGGTAATTCGCCTTTACCAAGCACTGAAAAGTTAAGCTC
AACAGTTAAACCCGTACGGTTTTGTTTGAGCTCGTAAACTGCTTCTGATTGTGTCACTAC
GCTGTAGTTCAAATCATCAAAGTAGCTCAGTGTTTCTTGCTTCATAGGGTGCATAAGTCT
TCCATACATTTTGCAGTTGAATCTGATGAGATTCGTTTACAAGCCTTTCAAGTATTGAGC
GTTTGCCGTCGGGTGAACCGCAGCATTAAGTGCTTCAGTATTCTGCTGATTGTGTTCATT
AAGCAGGGCTGTAAAGGCATCAATCAACTCAGGTTTGGTCATCGTGACTTTAGTTTCTGT
CTGGATGTCGCGCAGGTCGATCAACACGTCAGTTAACAGCTGCGGCAAATCTTGCAGCAC
TTGTAGGTTCAGCACGTTGTGCTCGCTGTAGATCGAGTTGTGACTGCCTTTTTGTTTTTG
CACCACATACGGGTTGTCTTTTAGGTTGATGATCGATGTGCGCTTGTCACAACGCTTCAA
GCAGCCTTTGTTGACCTTAATCTTGCGGCAACCTTCGGTTTGTTGGAACAAACACTGGCG
ACTGGTCAGCAGTGTGTTCGGGTGGTAAATGCTGTAGTAGCTGCGCATGTTGTGTGGTCG
CTTAATGTGGCGCATCTGCTTCATGTTCAGCTCGTTGGAGATAAACGCACCGCTTGCGGC
GAATTCTTCTTGCAAGCATTTGAACGAGTAGGAGTTCACGGTATTCATCTGCGGACCAGC
GACCCAACCTAATCCTAGCGCTTGAGCCAAAATGCCCACGCCAGAGTTATTGGTGATCGA
CAATTCTGGCTTCACGGCTTCTAAGAATGCTTGTGCCGCTTGGTAATCGTCACCAATCAA
AATCGCAGGGAACCAAGGTTTCAATCTTGGGTTTGCTTGGAACAACTCAATCATCGCATT
CAGTTCACCCGCCAATCCCATTGGTAGCTGGAAGTACACATCGACGTCGCTGTATTCGCA
TAGTGCTGCGTCTTCTATTGATGAAATCAATACAGATAGCTTAGGTGCAACTTCGCGCAA
TTGTGGTTGAGGCAGCGTCGGCAAAGTTGGTACATCAATCGCGCCTTTTAGGCTGCTGCC
AGAGGCTTGTGTAGAGGTCACATCGAAATCTTGCGTCTTCTCTGCAACCTTCTCAATGAT
CGCGGTTTTGTCGTCGTAGAGCTTCTTCTTCACGCCTTGCACATCATCGGCGGATTCGCA
TTTGTAGATCTTCGAGAAGTGTTTTACGGCGTGATCGCGAGGGTTGTCGATGTACATCGC
TTTACCGAAATCACCTTGCAAAAACGCGTTAGAGAAATCACGGTTAAATACGGTATACAA
CTCTGTGGTGTCGTTCGACAGTTCTACGCCATCACACAAGCGGTCAATCTGTTTGCGCCA
GTTATCGACCACGGTGTAAACGTAGTGAGATTTCTTAATGCGGCCTTCCACTTTCAACGA
ATACACGCCCGCATCGGCAAGCGCTTCTAAATCGCCAAATGCCGAGTTGTCCTTCATGTT
GAGAGGGTAGCTGTTGCCTGTTTTGGTGGTTTCGTATTGCTCACGACAAGGCTGACTACA
ACGACCACGGTTGCCCGAAGCGCCGTTACGCGCAGAGCTGATGTAACAGATGCCTGAGAA
ACCAATGCAGTAAGAGCCGTGCACAAACACTTCCATCATCACATCATGCTCACGACCAAA
CTGAGCCAGATGCTTGATCTCATTGATGTTCAGTTCACGAGAGAGATTCACGCGACTCGC
CGTCAACTGATTAAGGAACAAGATCTGTCCTTCGTTGTGCGTGTTGAGCTGAGTGGAAGC
GTGTACGTCTAGATCTGGGAAATGATTCTTGAGAATGTAAGCCAAACCAAGATCTTGCAC
GATCACGCCATCAATCGCAGTGGTGTTTAACTGGCTGAGCAAACGCACGATGGCTGGGGT
TTCGCTTTCCAGAATCAATACGTTCAGAGTCAGGAAGATCTTACAGTTATGCTGATGAGC
TAGCGTCAGCACGCCATTCAAGTTATCTAAAGTGAGGTTGGTCGCTCGGTTGCGTGCATT
AAAGCGGTCTAGTCCGCAGTAAATGGCATCGGCACCCGCAGCAATGGCCGCTTTGATGGA
ATCCAGGTCGCCACCTGGCGCTAATAACTCAAATTGATCGCGTGTCACTCTTTCACTCTT
ATTCAGCTAGAAATTCAGCACGTATTCTACGGGGTTCAAAAGTGTGATCTAGCGCTAGTT
AACGCTTTATTAATCTGCATCAATTTATTATTACTAGATTGTCAGAAGTTGATAACAAAA
GCCCCCAATCGTGTGGGGGCTGATTTGCCGTTTCTAATCAGAAATAGTGGAAAACTGGTG
GTTCATGCATCAAAAAGTTCTGATGGGAGATGTTCCATGCATAAGCGCCGGCTAGGGTGA
AAACCACATAATCGCCAATGTCGATCTGTTCAATATGTTGATTGCGTGCCAATACGTCTT
TTGGTGTGCATAGTTGACCAACGAGAGTCGCTTTTTCATGATGTATTGGCTGCGAGACAG
CCGGTGGCAGTTTGTTTTCCACAATGGTAAACGGGTGATCATGACTTTGTGCAGCAGGTG
TGCGGAAGTGATGTGTGCCTCCACGAGCGATGATGAATTTCTCCCCAAGGTTCTGTTTAA
TATCCAACACTTCCATTACGTAATAACCACAAGGTGCAGAGATGTAACGCCCACATTCAA
AGCGCAGTTTCCAGCTTTGAATTTGTTCTTTGGCGATAAGGAACTCTAACTTGTCGCAAA
ACTCCATCCACGGAAAATGTTGCTCAGGATTTCGGTAGTTGATTCCCATGCCCCCCCCAA
GATTGATCATCAATTCTCCTAGCTCAAACTTCGCTTGCCAGGCTTTGACCACTTGGAAAT
AGCGTTGCATCAATGCAAGGTGACGATCGACATCAAGCTGATGCGACATAAGGTGGAAGT
GGAAGCCTTTTAACTTTACTTGGGGGGAGTCACGCAACAAAGTCAGGGCATTGTTCAGTT
CTGTTTCATCCAATCCAAATGGGGTCGGCTTTCCGCCCATTGCCAGTTTGCTTAAGGTGA
TGTCACCAATATCGATGTTCATCCGTAGGAAAATTGATGCTGGGCGCTTGAGTGTTTCCG
TCAGCGAGCCAATGCGTTGTAACTCGGTTAGGCTTTCAACGTGAATCGCCTCTACATCGA
GCTCAATCGCCTGTGCTAACTCACTCGGCATTTTTCCCGGTCCGCCGAAGATTAGAGGTT
TGTTGAGTTGCTGCTGGTGGAGGTGGGAGAGTTCTCCGCCTGAGGCCGCTTCAAAACCAT
CTACGTATGGTGCCAGTGTCTTTAAAACGGGAGCGGAGGGGTTGGCTTTTGCGGCATAAA
ACAGCTCAACGTTTTGCGGTAGCACATGACGCATTTGTTTGATGTGCTGCTCTAGCGCAT
TGAGGTCATAAAGGTATGCACACAAGGGTTCGGTTTGCTGTTTAGCTAAGAGTAGGACTT
CAGACTTAATCTGTTCAGGAAGCGCAGTAGAGTTAAGCATGATCTGCTCCTTGACGTTGA
GTTATCCATGGTGCTTTCACTCGTGTGTAGCTGGATTCTTTATCTGCTTTTTGCATTAAG
CGCGTGGTGAAGTTGTTCTTACTTGGGAAGTGTCCGTCATCGAGCAGAGAGCTGAGTTCT
GGTTGTTTACCATTGACCGATTGCCAACGTGTTATGGCACTAGCGACCGAATTCCACAGC
GTTTGTTCCAGTCCTTGGTTTCCCTCTGCAATGAAGAAAATTGCTTCACTGATGTTGTTA
ATAAAGGTGCAGTATCCGATGCGGTTCCAACCTTGTTCTCGGCTGTAGTAAACCGATTGG
CGCGCTCGTTCTGATAGTTGACTCAATGTTTCTTGTGGCCAAAACTCTGGCAGTAATTTG
GTGCCCTCTAAGTCTCGAATCCAGACGCAGCACGGCATATCCTTTTCAAAGCCAATCAGG
GTGTTTTGCAAGTGGGGTTCAAATGCCACACCATGTTTGAAGTAATAGTTAAACACGCCA
GGGATGAGGCAATGAAGGTAGCGTTCGAACCATAAGGTAGCGATGTCGGTGTATTGGCTT
AGAGATACTTTTGCTTTGCTTTTTAATTGCTTAGCAATACAGCTATTGCCGTTTTTATCG
TAGGCAAATAGCGCTCCAGCTAAGGTTGGTTGCAAGATATCAGTTTCACTCAGAGTGAAG
TTTTCTCGATATAAAATGCCAAACGATTCGCGAGCTTTGGTCACCTCTTGTTCTTGCTGT
TTTACGAGACTCGCTAGATTGAGCGTGGTTGCATAAGGTTCGGTCATTACCTTGAATACG
GGATTATGCAATTGTTCGCTTTCTTTGATTGGGTGCAGAATCGAGGTTAGTTGTACGGCG
CTATCCAGTTCATACCAAGCATTCTTACGAACACAGTTGGTTAAACGAACGTTGATGGAG
AACTTCGCAAACCAATCCATATCCGGATGGTAAAGCGTGCGCACTGAGGATGTTGGCAAC
ATATGTTCGCCGCCTAAACCAAGAGGGGTAATTTTGCCTTGTTCAATCGCCAGCTTGACC
AATGGGTTTTGCAAGATGGTGTAGCTTTCCCAAGGGTGACAAGGGTAAAGCATGGTGGCT
TTTGTACTCAGTTTTTCTGGAGCTAACTGTTCCAGCATTGCTTGTGGCGCTGCGCGGTTA
TCTGAACTCAAAACATCCAATAAATCGCTGTCTACTTCAAACCAATACAAAGGTACTCTT
GCTCCCACTTCAGGTGAACATGCGAGCAAATCATCCATGCTTACACCTGAACGGCTTTTT
GGGGTGGGGTGGAAAGTGTGCCCCCAAATTAAAGACTGCTCAGATGCGATAAAGGCATTG
TGTTGCTGAGGTTGGTTGTTCGAATTTAGAAACTGCTCAGTGATCAATAAGCTGTTTTCC
ATCTGTTCAACTAACTCATGGTTGAAAGGGATCGCCAGTACTTGTTTAAGGTAATTGAGT
AGCAGCGTTAATGTTTGTTGACTGGTATTGAGTTTGCACCAACTTGCGCCGGCCATTTTC
GCCCAAGGCATATCGGCAAGCTTCACTTTGCCCAACCTGCTTGCGTACTCAACGGGCAGG
ACAAGCAAACTGTCTTGCTCGGAGAGGTGAATGGTGACAAGTTGTTGCGAGGTATAGTTT
CTTTTTAGTGTTTGCGGCAGTGTGGTCGAGTGACATTGCCATTCAACTTGTTGATTTGGT
ATCGCGTATTCACGCAAGTAACAGTTTAAAACGCCCATAACGGTGTTGAGTTGGGCTTTC
TCATGGTTGAGCTTGACTCGGTTTTCAGCCAAGTGATCAGTCGGAGAGGATGGAGTGTGT
AACATGTTGATGTCCAAATTTTGAGTGGATAATCAGCGTAATGAGTGTTGCGATGCTGAC
TAACGCAGAAAGTAGGAAAGGAACCTCAAGCCAGCCCAAGCTAGAGATGAAAGATGCACA
TAACCCTGCGGCGACACCACCCCATTTCGACATTGCATCAAAGCGTGAAAACACTTTGCC
GCACTGTTGCCGGTCGAGTTGTTTGGCCAATGCTTGGTGCAAGCCTTGATAGCAGCAAAC
CATGCCAAGGCCAAAGGTGAGGCGAGCGCTGATCAGTACAGCTTCATCGTGAACCAAGTG
CATTGCGGTGCTGAGTGAAAGCAAACCAAAGCCCAACCACAAGGTACGCTGCGGCTGGTG
GCCATTGATGCACTCCGACAAAAGATGAGCTTTCCCAGCCAACAAGAGATAAACGCCGTG
TGGCAGCGCGTACAAAAGTCCAATCCACGCTTGGTTTGTGGTGCCGTATTGCTGCACATA
TGGCGAGAAATACGGGAAGGTCACAACCATGGAAAAAGCGAAGCTGAACTGTGCGCCGAA
CACCCAATACAGAGTACGCAGCGATTGGTTTTCATTGCGCTGAGTTTCTTCAAAAGCTTG
GTTACGAACAGCCGATGGTTTTATCGTTTGATCCGCAGGCAGTGTTAGCGTGATGGCTAG
CGCTAGCAAGGGCATAATGGACAACCAGAGATAAGCATTGAGCGGATTGGCTTCCGATAG
ACCCCAGCCCAAGCCAATTGGGGCGATGATCAGGGCTAAGCGAGCCGATAGTTGAGTTTT
ATTAAGCGACTTGCCAAGTGTTTTAGCATCTTCAATCTGGCTAGATAAATAGCTATTAGA
GGCGGCCATCGTGCCGCCAAAGGTTCCTTGAACGATAAGACCAAACACAAACATTGTTAG
GTTGTTCGCCAGACCACATATAGCGAAGCCTGCTGCAAGACCAAGTTGAGCACGCAGCAG
TGAACGGCGTCGGCCATATTTATCTGCAAACTGTCCCCAAAACCTTGCTGCCACCGCAGT
ACAAAAGGTGGGTAAAATAAACAATACCCCAGCCCAATCGGTATCAATCTGCGTGCCGAG
TGTTGGTAAAACTACAGGTAAGAACAAAGGCATACCGAGAGCAGCAAACGCGGCGATGAA
ATGGCAAAGCAAGACGCTGTAGATGAGTTTGGTCATAATGAGTTAGCTCACGCTTTGTTT
GATAGCAGCAAGATAAGCCTTTTGTGCTTCCTCGCTGGTAAGCAGCAAGAAGTTGGGTGC
GGACAAGCCGTAGAACTTATTAATATCACTTGCGCCAGACGCCTCTTTTGATAGCAGACT
GCCTGAACTCAATAAATATTTGGCATACAAATCTGGCGAATCGAACAGCAGTTCGTGTGC
CAGTTTGGTATCGTGGCCTGATTTACGTAGAGAGCAAAGCTGCTGAGACAGGCTGTGTGC
GACAATGGCATACAGAGAAGCTGAAGAGGTGATCCCATTTGTGGCCATTGCTTCCACTAT
TGCCGCAATATCCAATTGTAAAGTGATGGTGGTAAACATCTGCCCAAGCGCCAGTTCGTC
ATCTACTTTAATGCGTTGGTCCAGTAATTGATCACATTTAACCGGAGAGTTTTGCTCAAA
GGGGTTAAAGCGCTCAGGCCAAATCCGTGCTGCATCGTTGTCCTTCATCGCCAGCATCAT
TTTTCCCTGTTCATTAAACGCGATGATGGCGTTTTGCTGATTGGACTCCAACGCGATTCC
GTAGCGAAGCCATAAGGTGAGGTGCACTTTACACAACAGGTCAACGTAGTCTTTAAACCA
AGCCAGAGTGTCTTGCTGGTAGTACTGCTCAGCAAGGTGTTCTAAGAACAATCGCCCATC
TGGCATAGGGCTTGCCAGTGCTGCAACAGGAACCAACGCTTTGTCTTGGCTATGGGTGAT
TGGATACTCACGTACGATGTAAGCGAAGGTTTTGTCTTCTCCAACATGACCGCCGTGCTT
TTCATTACAGTGGAAAAGCGTGCCGTTTAATGTTTGATCGGTTTGCTCTAAATGAGTAAG
CAGGCGCTCAAACCAGTGGCCGTCATAAAGAGTGGAAGGTTTGATTAAGCGGATATTCTT
AGTGCCTAATGAGCGCATGATTAATGGAACTTTAATGTGAATATGCGGCGCTTGGTTTAC
GACCACCGTACGTACAGATAGGGTTGGTGAGACATCTAAGTAGGCAGTGGGTGCTTCCAG
CACGCCTTCGGGTAAGGATGCCAAACTTTGCAGTGTTAAAGGGTGAGCAGGGAATAACAC
ATGGCTTTGCGCGAAGTCTGCCGGTAACCCGACTTGCTCCATCGTTGGCCAGCATTTGGG
TTGTGAGCTGGTTAGGGTTACCAGTGATTTCTCAATAGCTAGCCAACGTAAGGTAAAGCT
TTGCGCAAACTCAGGAGCGTATTGAGTGAGGTCTTTATCACTCAAGCCAAATTTGGCGCG
AGCGGTTGGGTAGTATGGGTGATCGAGGTAAGAGGCGATCTGATCGGCGCGCAGCAGTTT
TTTCTCCCAACTGTCGAGCTGAGAAATAGGCTGCATCAGTGAGTCTGAATGTTGTTCGAA
TGCGTTATCACACAAGCCTTTGTGCTTCTCTGCGCATGCTAGCTCCTGTAAGTAGCCATC
CAATAGGGAATGTGAGCTTTCATGAGCGCTTGCCTTGAGAAATTCAATCCAATTTTGGTA
GTGCTGCTGTCGTTCTACAAGGTCATTTCTTTCAATTATCCAGCCATCGCATATTGAGTC
ATCTTGCTTTCCGTATATCCAGCGTTGCATGTAATAGCTCGGTTTAACCGGTAGGTAGAG
AGTGAAATCTGTACCTACAAATGTCAGCCAGATTTGTTCACGTGGATAAGAAGTGACCCC
CAGGTTGATTGGGAGTTTAGTGATGAATCTGCCTCGAGATAGTAAGCCAAATAAGTCTTC
GCGTAAGCAGGTATCGATAAGACGTTGAGTCAGATATAAAGCGTTTTCGTTCATGCGGTC
ACCTCGTTGACAGGTGTGAGATTAAAGCGAGATAGGGCGCGTTGCAGTGTTACTTCTAGT
GGTTGACCGGAAGGTGACGCAATCGAAATTCTTGCCAAGTAATCTTTGTTGGAAAAACTC
TTTTGGAAGTAGTCGCCTGTTTTTTTTAGCACCTGCTGTTGAGTGACGATATCACCGTCT
TGATGGATGAACGATGTAGATGTGCCCTCAATATTGCCACTGTGTGGGGCGACTAAGTAA
CGTACTTGAGCACTGCCATCGATGCGAAAATTACGGTCGAGTTTGCTACCAAGATGAAGA
TTCAGGATGGTGGTGAACCAGCTGCCTCGGCTAAGATTGTCGAGTAAGAACTCTCGTCCG
TCACCAATGCTTCGGTAGTTGATTTCGACTAATACCGGACCAGATTCCGTCACGATAAAT
TCACTGTGACAAACACCAAAACCAACACCGAACGCTTTCAACTGACGTAAACACTCGTCG
CGGTAATGGAGGCTGTTTGCACCATTCCAACTGGCAGCAGTTTCAATAAAGTACGGAGGA
GGAGAAAGTTCAACATCGAACCCGCCAACTGGAATCAGTTTTTCTCCGTCACCAAGGGTT
TCAACTGTGATGAGCGGGCCTTGCAAAAACGCCTCCACCAAAATAGGGGCCGCTGGGTGT
TTTTGCCAAAATGTATCGCAATAACTATCTAGCTCCGCTTGTGAATCGCAGCGCTGTACA
TCCAAACTTGCCACTCCTTCTTTGGGTTTTGCCACCACAGGGAAGGTAAAATCAAACTCG
GAAACCATATCGCGATGAAGTAACACATTTTGAATGTTGGGTAACGATTTTTCGTTAAGC
ATCTGACGGGTTAAATGTTTGTTTTTGGCTTTAAGCGTGACTGTCCAGTCTTTTGCCGCA
ACACCAAAAAACTGAGCACAGATTGCCGTCGAGGTTTGTAGGTGATCACTGTTACTGAAA
ACTGCACCGGGTTTAAGACCTTGCTCCGTTATGGTCTCGATAAGCTCAAGAGGGTTGAAT
ACATCACATTCCAGAATGCTGTCTGGATTGAAAAGGTCATCGTCACTGGCCAGTTTTAGG
TGGTTGAGCTTATGGTCAGTGATCAATACGACGTGGAGACCCATCGCTTTTGCTGCAGGT
ACGAAGCCGTTAGTAACTGCATCATTGACGACATGACTCACGATGATCATCGTAGATTTC
ATGGGGCTTTCCTAACTTTCTAACGTTGTTTGCTGTTTGCTCACATCCGGCTTCCAATCA
GTCTCTTTTGAGATTTTGGGACAGAGGCATTAGTTATAATTTTGTTTGTATTAATTATTT
CTTATTACCCTGATTGCATAGGGAGAACAAATATAGATCATAAAATTTATATTGCAAAGC
TAAATGATATTTGTTTTCATTCGCATCCGTTGGCGGCTTTATAAACAATAACGGAATTAG
AGAATGAATATGAGATTGACCTTGTCCCCTCTCGCAGTAGCGATTGGAGGAGCATTGACC
GCAGCAGCAGTGGCTTCGAATGTGCAGGCGGAAGAAGGTGTTGTGGCAGATGAAACACAA
CAAGTGATCGGTCATCAATACGAAGGCTACGCAGAACACATGCCGCAATCGGGCACTAAA
ACTGACGTGGAGTGGTTAGATGTGCCGCAAGCCGTTTCGGTGGTTACTAAGACGGAAATG
CAAGATCGCGGTGCTGTTCGTTTGGTAGATGCTTTGGATGGTGTTGCTGGTGTGAACAAC
ACGTTAGGCGAAGGTAGCCGAGACCAGTTTGTTATCCGCGGATTTGATGCGCTTAATGAT
ATGTACCGTGATGGCATGCGTGATGATGGCACACTGCAATCATATCGTAGCCTAGCAAAT
ATCGAACGTGTCGAAGTGGTGAAAGGCCCAGCTGGCGCGTTGTATGGTCGAGGATCGGCT
GGTGGTGTCATCAACTTGGTGACGAAACGAGCAAACGGTGACAAGTTTACTAGTGTTAAC
GGTAGTGTTGGCAGTAATAGCCAATTTGTTGGGCAGATCGATAGCTCAATGGCCTTTAGC
GACAAGGTCAATGCGCGAATCAACTTAGAATATCGACAAGCGGATTCTTACGTTGACCAT
GTTGATTCGAATGATTTCTTCATCGCTCCGACTATCCGAGTTTTACCTGCGCAGGGGCAT
ACGGTTGATTTTGATGTCGAGTACGCACACCAAGAGCTTGTCCCTTACCGTGGGGTGCCA
TCGAAAAATGGTAAGCCAGTAGATGTTTCCGAAAGCACCTTCTTTGGTGGCACCAATGAC
TACCAAAAGTCTGACAGCATTCGCATTGCGGTTAATTATGAATGGCGTTTGAATGATGAA
TGGGCATGGACTAACCGTGCGTCTTACAACCATATTGAACTTAAGCAAAAGGGTACGCGA
CAGGGAACCGTAACTGATAACGAAGTTTCTCAAACTGTGAATAACTTTGGTTATGACCCT
CGCACCACGACAACGCTACAGTCAGAATTGGTTTGGGAGACAGAATCAAACCAATTGATG
ATCGGTGCCGACTTTAACCAGATCAATATCGATCTCACCTTGGCGAGCAACAAAACATTA
CCACCCCAAAATATCTATGACCCTATCGTAGGGCCAACGCCAGATCCAGGTTTCAAGCCT
TTCCGAGACAACACAACAACCACGACAGGCATTTACATTCAGGATGTATACACTTTTGGT
GACTTGTCAGTGATCGGTAATGTACGTTACGACTCGATGGATCTTGAGCAGCAAAAAGCG
GGCGCTACAAAAGAAGATTTGGATGACAACAAGGTTAGCTACCGTGCTGGTCTGGTCTAC
CGTATTAACTACGATATGTCGGTATATGCAAGCTTAGCTCGCTCATGGCAATTGCCTTAC
TCAGGCATTTACATCAATCCCAAACTGGCGGAATTTTTCCATACTGATCTGAAAGAAGTC
GGCGCAAAAGCTTACTTGTTGGACAACGCTTTAATGCTGAATGCGGCGATCTTCCAAATT
GACCAAGAGCAACCACAAACCAACGTTGATGGTGATGTGATCGATAAGATTGAAGCTCGT
CACCAAGGTATTGAGTTGGAAGCTCGCGGTCAGATCAATGAGCAATGGGATATCTCGGTA
GGGTATAGCTACCTTGATGCTGAAGATAAAGATACGGGTAAAAAACCAAATGATGTATCT
GACCACTTGTTCTCACTTTGGAGTACTTATCAGCTCGACGATAACTGGCGTTTGGGTGGT
GGTGTGAAATACGTTGGGGACCGTTATGCGGGCAATGACGAAGCTGTCGCTTTGGGTGAT
TACACCACGGTTGATTTGATGGCTGCGTACACAACTGGTCGTCATAAAATTCAAGCCAAT
GCTTACAACATTTTTGACGAGAAATACATCCTTGGTGCGACCAATGGCAAATCTGGCTTA
AATCAGATTGGTTACGGTACTCCTGCAGAATTTATGCTCACTTATGGATACCAGTTCTAA
GGCCTCGTTGGTTTTTGACGACTCAATCGTCGACGTTTCCCCTCATTTCGAGGTTATTTA
GCCCATCGGGTCAAAACAAGATTATTACTTTGACCCGCACCTATCTCAAAGGAGATTCCC
ATGCTTTACCAGAATTTGGATGGTAAACCTCAAGCGCAGTTGCGCCTTAGCGTCCTTGCA
ACGGCCATTGCATCTATCACATCCATGAGTGCATTTGCCGCTTCAGAGCCTCAAACAAAA
ATCATGGAAACCGTTGTTGTAACAGGGAGTGTTATTGGTAATTCAGAGTTGGAAGATGTG
AAGGAATACCCAGGTGCCCGCACTGTTCTGACTAGCAAACAAATCGAAAAGACGGCTGCG
CATTCTATTGATGCCGCACTGCAGAGCGTGCCGGGGATCAAAGTACAAGATGAAACTGGT
ACGGGTGTACTGCCAAATATCTCTGTTCGTGGCTTAAAGGCGAGCCGTAGTGGCCATGCT
CAATTCTTGATGGATGGCGTGCCACTGACTCTTGCTCCCTATGGTCACACGGGGCAATCT
ATCTTCCCTGCAACGTTATCTATGTTGGATCGAATCGATATTGTTCGCGGTGGTGCCGCA
GTGCAATATGGCCCGAACAACGTAGGTGGTGTAATTAACTTGGTGACAAAACCGATTCCA
AACACTTGGCAAACTGAAATCAGCAACCGCCTGACAGTGTTTGAAGCAGGTGACACTCCG
CTCAACGATTTCTATCTACGAACTGGAGGTTGGCTGACGGACACTTTCGCTATTCAACTC
GAAGGTAACTTTTTAAAAGGCGAGAGCTTCCGAGAGCATTCTGATACTGACGTGAAGAAC
TTCCAAGCCAAGACGCAATGGCTACTAAGCGATACGCAAGAGCTACAAGCCTTCATTCAA
CGTTACGATGCGGATACGCAAATGCCGGGCGCGTTGTCTCCGGAAGACTATAAGAAAGAC
CGCACTCAATCGAAACGTCCGTACGATCAGTATCAAGGCAAATCAACGCGTTGGAGCGTG
AAGTATCTGCACGATCTAAATATTGCTGATAGTGCAGAGCTAGAGGTGCTGACATTTGGA
CACAATTCTGAGCGTTTCTTCCAATGGGGCTTTAACAGTGCAGGAGGGCATTGGGCCGAT
CCATCTCTGCCATCAACCGATATTCGTACCTCTCCGCGTGAGTTCCGAGTTTATGGGGTT
GAGCCAAAGTTGGCGATGTATTTCGAAGGAAAATCTGTTACGCAAAACTGGATAGTGGGT
GCTCGTTACGTCAATGAAGACATCGACTACAAGCTGACTCAAACTCCAATTGCAGGCGGA
GAAACCAAAGTACCACGCGATTGGCATTTGGAGACGGATGCATTTGCGGGCTACATCAGC
AATGAAATTGGTCTGTTTAATGATGCATTAAAAGTTACGCCAGGTGTTCGTTATGAATCT
GTCGACATGACGTTTGATGATCTAGGCAAATCTCAGAGCGCAGACAACAAGGTAACGGAA
TGGCTTCCTGGCTTAACGCTGGCTTACCACTTGACGGAGCAGTGGGTAGGGTATGCCAAT
GCTCAGAAATCACTGCGTGCTCCGCAAATTGCTTACATTCGTGGTCTTGGTGAAGAGGGC
AGTGAATTGGCATGGAACTATGAGTTGGGAGCTCGCTACAATCAAGGGACTACTAGCTTT
AATGCCGCACTTTACCGCATTGATTTTAAAGACCAATTGCAATGGCAAAGTGCAACTCAA
ACCTTCGACAATATCGGTAAAACCCTTCACCAAGGTATCGAACTTTCTGGCCGTTATGTT
CCGAAAGCACTACAAGCTTTGAGCTTAGGTGCGAGTTACAACTACTTGGATGCAACTCTA
GAAGAAAACGGTCCAAACAAGGGTAACCAGCTGGCTTACACCTCTAAGCATCAGCTTAGC
TGGGATGCGACCTACACCTTTACTGGCATTGATACAACCTTGTCAGGCTACTACTTCAGC
GATGCATACGCAGACAATGCGAACACCAGTGATGAAGATGTAACGGGTGCTAAGGGCAAA
GTGCCCGCTTATATGGTTTGGAACTTCAATCTTGGTACCGATTTGTACAAGGATGACAAA
GGCAAGTTGCGTATGAATGTTGCGGTGAATAACCTGTTTGATGAGGATTATTACTTCCGT
GGTATTGATACCAGCCCAGTCGGCCGTTATCCAGCGCCGGGACGTTCTTACACATTGGAC
CTAAATTACCAGTTTTAAGACATCGAACTTTGAAGATTAATTGCCTTAAATCTTTGGGCT
TAAAAGTCGCCAATTGACGTTGGCGACTTTGACGATCTTGGCGTTGGAGAAAATAAATAT
GATAAATGTAACTCGACTCCCGTCTGCACTACGGTGGGCAATGGCCTTTGCTTTGTTGCT
ACTGAACTTGTTCTCTTTCTCAAGTACAGCAATGACACGAGTCGTAGAGGATGAGCAGGG
GCAGTTTAAGATAGCTACTACGCCGCAACGAGTTGTGGTTTTGGAGTTTTCTTTTGTGGA
TGCGCTCGCAGCTGTGGGTGTTTCACCTATTGGGGTGGCAGATGATAACGACGCTTCTCG
CGTGATCCCCGCAGTACGCGATTTAGTTGAACCATGGCAATCGGTCGGAATGCGCTCGCA
GCCAAGCTTAGAAGCGATTGCTATACTCAAGCCGGATTTGATTATTGCAGATGCCGAGCG
GCATCGCACCATCTATCAAGATTTGCAGCAAATTGCACCAACATTATTGCTTAAAAGCCG
AGGTGAGACGTATCACGAGAATTTGGAATCCACTCGTAAGGTGGGCGTCGCTCTTAATAA
ACAAGCAGAGATGGACCTTCGCCTGCAATTGCATCGTCAAAGTATGGCTGCGTATAAGCA
GCAGCTCTCTCTGAAACAAACCATCCAATTTGCAGTGGTCTCGGACAAAGGTATGTGGCT
GCACAGCCCTGTATCTTATGCCGGAGGGGTGCTAACGGCATTAGGTATAGCCAGTCCAAT
CACTCAACCAAGTGAGCAAGCCTATCTTCCGACCAGTTTTGAATTACTGCTTAAAACCAA
TCCTGATTGGTTGCTTATTGGAGCGTATTCGCACCCCAACGTGGTGGATGATTGGCAGAG
TAACCCGTTATTCAAGCTACTCACGTCAGCGAAAAAGCAACGTATTATAGAGGTGTCCCC
TGAGTTGTGGTCACTCAATCGAGGCATGCTCGCTGCGGAGCAGATGGCGACAAATCTAGA
ACGGATTGTGGACGCGCCATGAGTGATATAACGATGCCTAGCGGCCGCTCTCGTCTATCT
GTGTTTCCATGGCAGGCGGTTCTATTTATGCTGGTGCTACTGGGCTTGGTGTTCTCCGGT
TATCTCGTGTCCATGCTGGGGTGGTCGAATTTTTCGCTCACTCTGCATGATTTAACAGAA
GTTTGGTTGGCCTTTGATGAGAGTAATATGTCCCATCAAATCCTCGCCACATTAAGAGCG
CCAAGAGCTTACGTCAGCTTGATGGTTGGAGCCTGCCTTGCCGTTTCTGGATTGTTGATG
CAAGGTTTAACGCGTAACCCTTTGGCTTCACCATCGATTCTTGGCATCAATGCAGGTGCG
GCCTGTTTTATGGCCTTAGCTGCTATTGGTGTACCGGCGTTGAGCGGCTTACCTCCCATC
TTCAATTCAGTTTTTGGCGCTTTACTTAGTGGCTTGGTCGTTATGCTACTCGGCGGTTTT
TTCTCAGCTCGTTCTCATCCATTGCGCTTGGTCTTAGCGGGAATCGCTGTTAGTGCGCTA
CTTATTGGCCTTACCCGAGCTGCACTTATCCTTGCCGACGATATGGCTTACAGTGTGCTG
CATTGGCTTACGGGCTCACTCTCTAGTGCCGACTCAAAGCAGTGGCAGCAACTCTGGCCG
CCAGCTTTGTTGGGTTTGCTGTTGGCCATGAGTTTGGCGCGCAACCTCAACCTGCTAGCG
TTGGGAGAAGATGTGGCGATTGGGCTTGGAAGTAATATTAAGCTTACACGTTTGTTGAGC
GGAATGACCATTGTTTTGCTTGCTGGTGCCAGCGTGGCGGTCGCAGGGCCAATCGATTTT
GTCGGTTTGCTTATTCCTCATTTAGTCAGGCCTATAGTCGGCCATAACTATCACCTATTA
ATTCCCATTTGTGCCGTGGCCGGTGCAGCACTAGTTACATGGTCTGATGCACTATCTCGA
GCAATTGCGTTCCCGACAGAAACTCCAGTTGGTGTTATTACGGCCTTGCTTGGTACGCCT
TGTTTTATTCTGATCGCGATGAGGAGAGCACAATGTTTGAACACATGAAGCTTTTGCTTT
TGACAGGGTTTCTCGTCACTGTGGCTATTGCTGGTTTGTTGGTTGGTGCCGCTTCTCTCT
CTGTTTCTGAGGTGATGGAGCAACTCATAGTGTTTTCGAGTGATGATTTTGTGATTAACC
AATATCGTTTACCACGTATGTTGCTCGCTGTTGGTGTCGGGGCGGGGTTAGGGCTTTCTG
GTATGCTGGTGCAAGGCGTCATTCGTAACCCACTTGCCTCACCGGATCTCATGGGGATCA
GTGCCGGAGCGGGGCTTGCAGCAACGGCAAGTCTGGTTTGGTTCCCGAATGCACCTGTTA
GCTGGCTGCCGTTAGTTGCAATGATGGGCGGGTTGTTTGCAGCTGGTTTGGTCGCAGCTT
TGGCATGGCGATCAAAGCCAACTCCAGCAAGGTTGGCGTTAATTGGCATTGCTGTCAGTG
CCTTTCTGGCGAGCGGCATCGACTTTTTGTTGATTACTCATCCTCTTGAAATTAATACCG
CAATGGTCTGGCTAACTGGCAGCTTATGGGGACGAAACTGGCAGCAAGTGCCATTTATAT
GGAGCGCGTTAACCTTACTATTACCCTTGGCATTTTGGTTGGCTTGGCGGCTGGATGTCA
TGGGGCTAGGTGAGGAGAGTGCGACCACGCTTGGTATTCAGCCGAAGCAAGTTCAAGTAA
TGGCTCTGGTTGCGGCGGTCTTGCTAGCAAGCATGAGTGTTTCTGTTGCGGGCACCATAA
GTTTTGTTGGTCTATTGGCTCCTCATTTGGCTCGCTTGTTGTTCGGTCATAACCATAAGT
TACTCATCCCTGCTTCTGCGCTTTTAGGAGCGTCACTAGTGACTTGCGCTGATGGATTAG
CCAGAGGGTTGCAACCTCCGATTGAGCTACCAGCAGGCGTACTTACCTCAGTGATTGGCG
CACCGTATTTCATTTTTCTTCTTTATCGTTATCGAGGTTGGTAACTATGCTTGAAACGCA
GCACCTTTCCGTCGCGTACGGCAAACACATCATCATTCCTAACTTATCGGTCTCCATTCC
AAAGGGCAAGATTACCGCGTTGATTGGCCCGAATGGTTGCGGAAAATCGACCTTGTTAAA
AACCTTGGTAAGAATCAATAAGCCAACATCAGGTGAAGTGATGTTCGAAGGTAAACCTTT
ATCGAATTATGCTGATAAAGCACTAGCTCGCTCGTTGTCGCTGCTACCACAAATTTTGGT
CAGCCCCGAGGGGATAACAGTGAGAAAGTTGGTTGAATATGGCCGTTCACCCTATGTATC
ACATTGGGGAAAGCTAGGGAAAGAGGATCAACTTATTGTCGAACAAGCGATGCACGACAC
TGGGGTCTTTGAGTTTGCTGATCAGCCTGTTGAGTCGTTATCCGGTGGTCAACGCCAGCG
AGCATGGATTGCGATGGTAATGGCACAAGATACGGAAGTAGTCATGTTGGATGAGCCGAC
GACTTATCTCGATATGTCGCATCAAGTGGAGTTGATGAACCTAATGCAACAGATGAACAG
CAAAGGAAAAACGGTAGTCGTAGTACTGCATGACCTCAATCAAGCTTGTCGATATTGCGA
CCATTTGGTGGTACTTGAACAAGGGCAACTAGTGGCGCAAGGTACTCCGGATGAGGTGTT
TACCGAGACGTTATTAAGTGATGTTTTTGACCTCAAAGCTCGAGTTTTCCGTGACCCTAT
CTCAAACACGCCGATGTGTGTAGCGATTTAAAAAAGATGGACTGACTCTAGGGTCTGTTC
ATCTTCGCTGCAAAAATCAGCTTGAGAGGTCAACAGGCGCTATTAGCTAAAACAAACCCC
GCAATGTGGCGGGGCTTGGAGTTTAGAGTTCTTAGAGTTGAATTAGTGTTTACGCCAGTT
TAAACGTCGCCACTTTTGAGTTGAGATCTTCTGCTTGCGATTTTAGCTGTGAAGATTCGT
GTTTTGACTCTTCTGCCCCAACAACTAACTGATCAGTAACGTCTTTAATCGTGGTGACAT
TTTGCGTGATTTCGTTAGTTACGTGGGTTTGCTCTTCAGCAGCGGTTGCAATTTGTGTTG
CCATATCACTGATGAGGGCAACGGCGGCGTTAATTTCGTCGAGAGCCATTGCTGCTTGAT
CAGCATCGGCTACTGAGCCAATTGCAAGCTCTGAGCTTCTTTCCATTATCGCCACTGCAC
GTTGAGTGGTTTGCTGCAAGGTTTCGATGGTCGATTTTATCTCTTCTGTTGAAGTATGTG
TACGTTGCGACAGTACGCGAACTTCATCAGCAACTACAGCAAAACCACGACCTTGCTCAC
CTGCTCGCGCCGCCTCAATCGCAGCGTTGAGTGCTAGTAAGTTAGTCTGCTCTGCAATAT
CACGGATCGTTGACAGCACAGTGTTGATGTCTTGTGCGTGTTGATTCAATTCACCAATGA
CAATACTTGCTTGATTAACTTCAGACGACAAGTTGTTGATCGATTCTTTGGTATTTACTA
CCAAGCCGTGGCCATTTTGAGTGCTGGTCGAAGAGTCAATCGCCGCTTTTGCCGTCTGTT
CTGCGTGTGAAGCGATTTCTTGTGTCGCAGATGCCATCTCGGTTACAGCAGTCGCCACCA
TGGTGATTTCTTGTTGTTGGTGGTTTAGCTCGTCAACAGATTGAATTGCTCTTTGAGTAC
TTGCCTCAGAGCGTTGGTTTAGATCGACCGCTTGATGACGGATATGGCCAATCAACTCCT
GCAAGCTCGCAACAAATAGGTTGAAGTTTTCCGCTAGCTCACCAACTTCATCGCGATTTT
CTACCTCGATACGTTGAGTCAAATCACCGCTACCATTGGCGATTTGCGATAGCGCATTAG
AAACGTTGTAAAGTGGACGGAAAAGGATGTTACACAACAAGTTAAATAGAGCGACACAAA
GAATAACCACGACACTGGTTGCGATGATTTGTCCCCAAACAGCGTCATAAAGTGGTTCGA
TCAAAGAGTTGTGGTCGATGACAGTCACAGTCGTTAACTCAGTGCCTTCAATCTTCTTCG
CAAAAACAACGAAGGTGTTTCCATCTACACTGACTTGACGGTCATTACCTGATTGAGAAA
TAGCGGCAATGTCCTGAAAACTTAACCCTAACTTACTGATTGGCTGATTCAGGAATTTGC
TGTCTTTATGAATGAATACATTGCCCTGCTCGTTGGCAATGAACATGTAGCCCTCACCTG
GAAGAATGACTTTATCAAGGCTATTGATGATATCGCCAATCTCTACATCCGCACCAAGTA
CTGATGTCTGACCGTGAAGGTTAATGGCTTTACCCAATGAAACAACATTTGCTCCGGTCG
CTGCAGCTACCGTTGGGTTATCAATGAAGACTTGTGATGGATTTGCAATGGCGTTGGTGT
ACCAACCCCATTTTCTAGGATCGTCATTGCCCGGTGGAAGTACAACCCCGTTTGCGTTGT
CTTGAGTACCGTCAGGGTAAGCAAGGAAGACGTTGTCAAAAGCAGCGGAGTCCTTTACCT
GTTTTAGGTGGGTGACGATTGCTGACTTTTCGGCATCCTGAGACAGTGACTTTAACGCTC
TCTCTTTTGATAGTAACCAGTCGCTTACGTATTGGTTATAGGAAGCACTTGTACTTTCAA
GGCGCTGCTCAACTTCGACATCTAGTCGTTGCAGTGCATCTCGAAAAGACAACCCCTCTA
CCAAAATTCCCCCGAGGATAATGGCAGCGCTGGCTGAGATGGCCAGCTTGTTTTTTAAAG
ATAGATTTTTAAGCATAAAGATATCGCTAAGTAATTATTATAGATTTATTAAATGTATTG
CTTTTGCATTATATTTTACTAGTCGAAATAAATGCAGATCTGAGTCTTATTATTGAGGTT
TAATTAAATTTATAAAGCAAAGTGAGGCATAGATCCTATGAATCTAGCAGTATGAGCGTA
GTAAGTTGCTTTCTTAAATGATTATCATTTTATAAAATGAGATCTAGATCAAACAAATTA
TGCTGAAATGTCACATTAAATATCACGCATACATCACGAACGATATATTTTGCTTAATTA
TCAATGTCTAGGGCGATATTTATGCGTAATATGTTGTTGTTCCCCGCACTTTTTTTGTCA
GGCTGTGCGCTGACTCCTCATTCAACCCCCATACAACCAGATGCTAATTGGCATGTTGAT
CAACTGGCGAATGGGATGAAATACCACATCTATCCGACTCAAGACAAAGAAGTGTCTATT
CGTTTAAAGATGAATATTGGCTCATTGCAGGAAAGCGTAGACCAGAAAGGTTATGCGCAT
TTTATTGAGCATATGGCGTTTAATGGCAGCCAGCATTTCTCTGGCAATGATGTCATCAAG
TTCTTTGAACAGTCAGGAGGGAGTTTTGGTGCTGATATCAATGCATTTACCTCTTACGAG
GAAACCACCTATAAGCTCGACCTTGCCAATGATGAAATGCTCAAAGAGGCATTGACATGG
ATGCGAGATATTAGTGATGGCATCGCATTTGAGCCAGAGCAGGTTGAACAAGAGAAAGGC
GTTATCTTAGGTGAATGGCGAAGAGCGACTCCTGATGATAAATCATTAGCTTACAACGCG
TACGATGCTGCAATAAAAGGCACTCCTTTTGAAGGCAATGATCCTATAGGTACCAAGGTA
TCGATAGAGCAGGCTACGGCCGCAGGATTGAAAAACTTTTACCAACAGTGGTATCAGCCT
CAATATGCTGAACTGATAATCGCTGGTAATGTGGATGTTGCGCAGCTGAGTGAGACCATT
CAAAAGCATTTCTCTGATTGGAAAAGCACTGCTGATGAAAACATCGTGAAGAGACGTGAT
ATTCAACTTAAGCCTGATGATTTGCTATTAGAAAGCAGCTCAATGGAGTCTCCTAGTCTC
CACTATTCGATTTATAGAGGGCCTATCGGATACCAAACTCGTGAGGAGCAACATGAAGTA
TGGGCAGATGATGTTCTATCACAATTGATTCAACAAAGAATGTACTCCGTGCTAAATGAC
GCTGCTCAGCCGTACCAATACGTTTATGCACAGACTTATTTTAACAATTACAGTCGCCTG
TCTACTGGTGGAATATCATTCTCACGTGAACAAAGAGATGAGATGCACCCGCTATTCATT
GGTACTTTGGCTTCCCTTCGAGATCATGGGGTCTCTTCTGAGGAGTTGGAGGCCGTCATC
GCGGGGTATCGCAATGAACTGACCAATATTGACAGTGATTGGGATAAGCGTAAGCCACAT
AGTTACGTTGATGAGCGCGTGTATGAGCTTGAGCAGAATTTGGTCAGCCAATCAAAACAA
GACTATCAAATGAGCTTAAGTGACTTCGTTGAGCACTTTGATGTTAAAGAGGCCAACAAG
CACTTAGCGCAACTATTAGACAACGATCCAGCCTTTATTATTGGTTTGGCTCAAGGGGAA
GCGAAGCAACAGTTTACCAATGTCTTTGTAGAACTTGATTCGAGCTACGCAAAACTTGGT
GAAAAACCGTTGGCAATGTATGCCAAGAATGAAGGCTTTGTTCAGCCAAGCAATGAGGGT
GACATCGTTTCAGTGCAGCCGCATCAAGGTGGCTTCGAAATATTTACACTGTCGAATGGT
ATTGAAGTTTGGTTCCAACAAGATCAAAAAGCAGGCGAACGTGCTCACATCTTCTTTGCA
AGTCAGGGCGGAAAAGCAGCACTGGATCCTTCACTTTACGCCGCATATGAGCTGGCAAGT
CTAGTTGGTGCAAGAAGTGGTTTAGGTGACTTCTCGGGACCAGAATTGGACAACTTTTTA
CGCACACACGAGATGAGTATGTATCCTTTGCTGGGCGATACCCATCATGGCGTTGAGATG
GTTGCACCGAAACAGCAATTAGCGAATGCACTCAATGGTGTGTATAACGTTGCTACAGAA
ATTAAGGTAGATGCTCGTCAGTTGTCAGCGGTGAAGAGAGAATATAGCCAAGAGAGCAAC
ACCTTTCTGAACTCTCCTATTGGTAAATGGCTAAGAGCAGTCAACCAAAATGCTTATATT
CCGAATAGTCGCCATCGAATGGTGTTGCCTGACGATGTAGAGGGTGTGACTGCTGAGCAA
ATTCTGGCGGTTCACGACACCCTATTCTTAAAGGATAGAGGCTTCAAAATGGTGATTGTA
GCGGATTTAGACGCTCAATCTATTGCCCCTCTGTTACGCAAGTATGTTGCGTCAATACCA
CTCGAGTCAGCCTCACCTGTTGATTACAGTGTGAAATACAATCCAGATGCGACGTCACAT
ATAGAGTTTACTGATGGGCATGAACCGTCCGCATTCTTTTTGTTAAGGCTGACTAACAGT
AGTGAGCAACCGACTTCGACAAGAACGATTTTTATCGAAGATGTGTTGCAACGCATCAGT
TCTACTAGAGTTCTTGACCGTCTACGTGAAGAAGCGAGTTTAGATTACAACCCGGCGGTT
TATTCGATCGTACAAGACCGAGAAAAGGTAACTGACTGGTTCTTTGAAGCACAGGTTGAT
CCGAAAGAAGTGTCGAAAGTAGAGCAAGTGTTTGATGAAGCAATTGATGAATTGTTGGTC
AATATTACTCAAGATGAACTGGATACGGCGGTGAAGCAACTTGTTTTAGATATGAGTGAA
TTGGCTGACCTCCCAGGGGATAGAGGTTGGGCTTACACTAGGTACCTTATCCAAGGTTAT
GATATTGATGTACTGTCTGATGTGGAGCACATGGCAACATCGCTCACTTTAGAAGAAGTG
ATGAATCAGGCGCGGCACGCTTTTGGTAAGGGTGCGAAACGAAGTACGATTATCCTAAAT
CCTAAATCCTAAATCCTAAATCCTAATGAAAAAGGACGACCATTTGGTCGTCCTTTTTAG
TTGATATCTAGTCGTTCTTCTCTTTACCGTAAACACGAACGCCAGCTTTTGAGCCTTCTG
AGTTACCATACACCTCGATGTTTTTCACACATCGGCGGTAGCCAAAGTAGCGCCAGTTGG
TCATTTTGTCTTTCTTCAGGTCACGATGGAATCGAATGGTTTTTTCATCACCATTTTGGA
ACCTCACAACGACTTTTCTTAATTCTAAGTCTTTGTCTGCTTTGACTTTGATCGCGTTCG
TGTTGCGGCAAATGACCATTGGGATCTTTGCAGCAAGGTTACCGTGTTCTAACAAAATAG
TACGACCTAAAGTGAATTTATCGTCCGCATGAGTTGGTGCAATAAATGTTGTTGCGGCTA
CGACTGCCGTGATAATAGCGGTATAGATTTTCATTCAAATAATCATCAAAACACAGAAGC
GCGAATCATAGTCGAGCTTAATGAAAATCAGCTAGCACTATTTCTCATTGTGAATGAAAT
TTCACAGTCCGCTGACTTTGTGTTTGTGGATGAAAATCTATATTCACTATTGCTATGCTT
GCTTACGAGATGTTGGCTTGTTATCTGAGCTTTGTGTTTTTGGCTGGTTTTTTTGGTGTT
CTTCTGTCTTGCTCTTTAGTGAAATGACCTCTTTCTCTGGTAACTCTGCGGCTTCACCAA
AGAATTTGCCACCTGGCTCAATGCTCAGGTTATTACTCCAAACTTTACCCGTAATACGTC
CTTTCTCAAGGACCTGAATCTGTTCGGCGTAACAGTTACCTTCGACGATACCATTAATAA
TGAGTTTATTTGCGTATACGTCGCCTTTTACACGGCCACTTTCAGAAACGATTAGCGTAC
TATCGACATTTACTTGACCATTTACGATGCCATCTACTTGGATGTCATTTTCAAGTTTGA
GTTCTCCGCTAACAGAACATCCTTTGGCGATGAGAGTTGAAGTTGCTTGGCTACTCTCTG
TTCCACGGTGTTGACTAAAGATTCCCATCTTATACCTCGTTCTTTACTGAATATTGCTTC
GAATTCGTTAACGTTCCAATCTACAAATGGTCTCGGATTTAGAGCCCGCCCTACAAATCG
AATTTCATAGTGTAGGTGTGGGCCAGAAGATAACCCGCTATTACCTGACACTCCGATAAG
TTGTCCTTTTTTGACAAACTCGCCACTTTTTACCTTAAAGCTTTTTAAGTGTGAATAAGA
GCTAGAAAAACCGAAGGAATGTTGTAAACGAAGAAAGTTACCTGACCCTTTGTTGCTTCG
CCGCGTGACCTCAGCAACACCATCTGCTGGAGCATAGATTGGTGTTCCAATGTTGACGGC
AAAGTCTAAGCCGCGATGCATTTTTGTTGTTTTGGTTATCGGGTGGATACGCTTACCAAA
ACCAGAGGATATTCTTTCCTTTCCCACCGGTGACCCGCTTGGGATCTGAGTTAGCATTGC
GATACGTACATTAGATGCAATAGCAGCAGTGTCTAGGCGAGATTCTAGGTTCGCCAAATC
TACCCCTGTCGCCATCCCAAGTGAAGACTCTAAATCTGATAAACGTTCTGAGACTGTTGT
GATTTGTTCTTCTCTTTCTGAAAGATCGTTTTCTAGCTCAGATTTTAGTTGTTTTAACTG
TGCTACCTCTTCAGATAGACCGACAGAGTGCTGAGCTAACTCAGCTTGTTTTAGCTCCGC
ACTATCGACGGCTGAATATAGATAAAACACCAATCCTGTCGTTGCACATATCCCAATAGA
CATAGCAGCCAGCAAACTTTTTAGGCGAGTTTGCATTGCTTTTGTCACGCACCAATGCTT
CGAGCCGTTGATGGTAGACACGGATATGGTTAACTGGTCTTTCATAGATTTAATCTGCAA
AGATTGTTCATATATCGAGCGAGTCTAGACTCTACGAAAACACAGTCGAATTCTCCAGTA
CAACACGAAGTTGGTTTGTGAGATCGTGATGTTACGTCAAAGCTTCAACAAAAGGCGAAA
ATTTGATTTAACGAATGAGATTTATCGGTCGAGGGGGAATGCTGCACCTGCAATTTTCAC
ATGAGATCACGTTTTATCTTATAAATTCTGAGACATTCATTAATAAGGTTGATTGTTAAT
TGAATCAGGGCTTGGTCTGTTTATGATGTTGGTTTTATATGTAAAATTGGCTAGGTCTCT
GAAGTGCTCCTTCATGCCGCCACAAAATGGAGTAGAAAGTGAAAAAATTATTATTGGCGG
CTGCCGTCGTTGCAGCAGCGGGTGGGGCTGGTTACCTGTATCAAAATGAAGTTGCCAACA
GCAGTGGTTCAGATGCATTGCTTAGTCAAGTTCCTGCAGATACCTTGCTGATCACTTATC
AAACAAAACCGATCAATTACTACGAATACATGAATGCGTTCGGTACAGCGCAGCAACCGC
AAATGTCGGATCTATTTGCTGAAGAAGAGTTAACTCCTGGTTTAGAGTTTGCTGTGAACT
TCTTGGATGCGTACATTGCGGCGTCATCTTCTCCTGAGAGCTTAAAAGCCTTTATGGGTA
CAGGGGATTCTGTGAGTCCAGTTATCTACACCTTAGGTTTTATTCCGGTATACAAAGTGC
AGCTTGAGAACCCAGCGGCACTGTGGAAAACGTTGGACGAGCAAGAGCAGCTTTCAGGTT
TTCAACATGAGCTTGTGAAGTTGGATAAAGTGGAGTACCGCCGTTACGAGCTGACCGAAT
CTCAAGACAAATTAATGGGAATTGGCCTAGTAGTTGCTGTTGTGGATAACGTTCTGACCG
TGACTTTTGATATCCCTGAACTCGGTGTTGAGAGCCCCCTTAAACTGGCATTTGGTCTTG
AATCTCCGAAGAACAGTATTGTCGACTCTGGTCGTCTTGAAGCGTTACAAAACAAATACG
GCGCGAGCAATAATTCATTCGGTATTGTTGACATTCGTGAAATCATCAAAGGTCTGACGA
CAGTGGATGGCAACAGAATGGCTCGCCAGCTGAAAATAATTGAATCTGATCCAGTGTTAG
ATCAATTGCGTTCTCCTGCGTGTCACACTGAGTTCACTCAAATCGCTGAAAACTGGCCGC
AAATGGTCGCGTTTGCCGAGTACAGCGCGGGTGATGATAAGGCTCGTATCAACGGCGGCT
TTGTTGTTGAATCGAAAAACCAAGTGATTCTTGAAGCATTGCAATCAGTGCGCGGTGTCT
TAGCGGAATCAAATGGTGAGCAGAGCATGTTTAGCGTGGCATTAGGCCTAGACGTTGCAA
CGTTGGCTCCGGCGATTGGTAAGATCTGGACAGATTTAACAACCCCTGAGTACCAGTGTT
CAATCCTAGCGCAAGCGCAAAATGACATGCGTGGCCAAAACCCAGCTCCGGCGATCAGCA
TGGGCGCAGGTATGGCAAATGGCCTGAAAGGTTTGAGCATGGAAATGTTCGGCCTAGATG
TGAACATGAATGGCCAATACGGACCTGAGCTAGGTCAGCTAGATGCGATCTTCTCTATCT
CAGCGGACGATCCAAACATGCTGCTGCAAACGGCACAAATGTTCATGCCTGAACTGGCTC
AGATTCAAATCCAACCTGATAACCAACCAGTGAACATCGGTGGTCTGCTTGAACCATACG
CAGGTAAGCCGATGGATGTATTTGCTCGTCTAAACGGCAGCCACCTAACGCTTTACAGTG
GTGAAGCAGCAGCGGCAGCAAGTGAGAAAGTCATGGCTCAACCGCTAACGGCCAATGGTC
TATTGAGCTTCACTATGGACTCAGACCGCGTTCTGGAAGTGATTGAAACAGCGTCAGAAG
TGTCTGGCGAGCCAGTACCGGAAGACGTGAAGATGAGCCTGCAAGGTGAGCTTATCGGTG
GTATGGCTTTGGACGTAACCAAAGATGGCATTGTGTTTGACTTCGATTACACAAGCTCAA
CCAAACCACAAGCGACGGTAGCGCAACAATAAGCGTGATTCACCAGCTTCAATCTCGAAG
CATTTCTTCATAATCAAAAGGCGACCTCGGTGTCGCCTTTTTTGTTTTTCTCGCGATAGC
CCTGCAATTCCTTCTCTTTCATTCAAAAGTAACCACCAAATAAGATCGATAAAAATCAGT
AGGATGGATCTTTTCTTGTTATCAATGATCAAATGTATCTTTACTAAAACTGTACGGTAC
AGTACAGTTTGTGAAAATCATTAAGTTGGGTTTCAAAAATGAAGAAGAAAGTCATTGCGT
TGTCGCTTGTTATTGGTTCGCTAGTCGCTGCAGGTTGTGCGTTATACCAACCGAATACAG
TGACCACTGATAACGCTTATGTTCACTCGGATGTGACGGCGATTTCTCCGGAAGTCGGTG
GGCAGGTAAGCCAACTTTTTGTCGAAGATAACCAGTGGGTCAGCAAAGGTGCGCCATTAT
TTTCGATTGATGATGAAGATTTCATTGCCAATCAAGAAATCGCGAAGTCAGCGTTAGATG
TCGCAAAAGCTGCGCTGACCGCAAACCAAACCAAAACTGAAATGCAGCTGGTAAAGATTG
AGCAGGCGAAGCAGGGCATTCACAGTGCAAGTGCCAACGCGAAACATCAAGCGGCGGAGT
TCAAACGTCTTTCACGCTTGGCACAAAAGCAGTCGGTGAGTAAGAACCAATTTGAAGCGC
AAAGAACACGTTCTATTGAAGCGAGCAGCAATCTTGAAACTGCCAAGCTAGCACTAGCCG
CTGAACAGAAGCAGATCGATGCGCTAGTAACAGAAAAGATGCAGCTGACCGCGCAACGCA
AGCAAGCAGAAGCGAACGTGAGACTGGTAAATATCGCCCTTGAGCGAACCATCGTTCGAG
CGCCATTTGATGGTTATGTGGCAGACAGACAAGTGCAAGTCGGTAAGTTTGTTCAACCGG
GTATGGGTTTGATTGTGATGGTGCCGGATTACGTTTGGATTGAGGCAAACTTCAAAGAGA
CTCAACTAGAGAACGTCGCACAAGGGCAAGATGTAGAAGTGGTGTTAGACATGTTCCCTG
ATCATCCGTTGCATGGTCGTGTATCTTCTATCACCCCTGCAACAGGCGCGCAGTTTAGTT
TATTGCCACCGCAAAATGCGACCGGTAATTTTGTGAAAGTAGTTCAGCGTGTGCCAGTGC
GTATTGAGTTGGATATCCCACAAGAGCTGAAACAGCGCATCTACCCTGGCTTGTCGGCTG
AAGTGTCGATTGAGACCGCAACGCAAGGTTAATCGCCATGAAAACACGTTCACCATTGCT
GATTTTTGCGCTGTTCGCTATTGCGGCTTTTGGGATCAATTCGGTGATGTTTACCGAGTT
GTCCCACGAGATGGCCGCAACATCCGGTTTATCCGCAGATGAAGTCGAGCTAGTGAAAAT
CGGCTTTATGATCACTCAAGTGTTGGGGTTTATGTTCACCCCTATCTTGGTGCGCAAGCT
TGGAACGTCACTGCCATTGCATTCTGCATTGCTAGTGGGTTTGGGAACAAACGTTGCGCT
CTATTGGACTGGTCAGCATGCGTTGTTGTTCACGCTAACTTGGTTATTAAGCGGCTTTTT
CATGAGCATGTTATTGGTGGTGGTGAACCTTTATCTACTCAATACCTTTGAGCAGCGTTG
GTTGCCTGCGATTATTGCGCTGACTCTGATCTTCTCAACACTACTACCAATGGGCGCTTA
TCCGTGGTTGGTGGCTGAGATTGTTGAAATGTTTGACTGGTCGTTTTTGAATGTTGTTTC
GGCTTGGTTGTACTTTTCAGCTCTAGTGATGATCGGCGCGTACAAACCTCAGGCGATTGA
GATTGAAGCCAAGCCAAAATCATCAACTTCAGTTTACTTCGTACTCGCGTTAACGATGAG
TTTGGTGGTGTTCCTACTAATGCGCGGTAGCTACTACAACTGGTTGGATTCAGACTGGTT
TGTACAGGCTTCTTCAGTGGCTGCGGCACTGGTTTTGTTGGCGGTGTATCAGTTGGTGAA
AACGCGCCAATTAGATACTGCGTCGATGCAATTGCACGGTAAGTTAAAGACCAACGTGTT
TATGTACAACGCCTTTCTTGCAGGCTTTGCCGTGATGGCAAGTACGGTGCTGTTTGCCAA
CTTCCTAAAAATGGCGATGCACTACAACAGCCTCAATGCGGGTTATGCGCAGCTGCCATC
GTTTTACGCCATGTTGGTCGGCATGCTGGTGAGTGTGTTGGTGTATTACTTCCGCCGCCC
GTTGGCAGATGCAGTGGTACCTTTTGGCGTGCTGATGATCTTATTGTCGGTGCACGAGTT
CAGCCAATTACCAAGCTTTGTTGGCACAGAGTCACTACCCATCCCAATCCTGCTGCGCGG
TTTTGGTGTTGGCTTGTTGAATGTGTCGGTGACGATTGCGGTGTTGATGTATTTCCAAGT
AGGACAGCGCTTAGAAGGCATTGCTAACTTCTATCTGTTCCGAACCATGGGCGGAGTGAT
TGGCGGGGCGTTTTTCTCTCGTGTGATTCAAAGCCACAGCGCGCAAGCATCGGGCGAAAT
CGGTCGCACTCTGGACGGTTCAAACCATGTGTTTGCGGCGTATGAACAGGCATTGAGCAG
TGCGATTCTGACTCATGGTCGTTTACCTAATCCGGCACTTGGGATGAGCCAAATCAGTGC
GGTTGTGAAAGAGCAAGCAACGACATTGGCGCTGAGTAATTCGTTGGTGATGTTTATTGT
CTCTATTTTTGCGCTTGCGCCAATCTTGTTGATTGGTAAGAAATTGGCCGCAAAACAAGA
AGCGCACTAAGGTTAGGTAAACAGAACAAATAGCCAGCCAAGCAACTCGGTAACTAAGCC
GTAAAAGAACAAAGGGAGCCAATGTGCTCCCTTTGTTTTTTTAGTTTTGAGGTTCTTATC
GCTGATAAAGTTTAAGGAACGCCGCCACGGCTTTTTGTGTGTGCGAATCCAACTCCTCAT
CGCTTAAGAAATCAAAGCCCATCAGTGCCATGTTCTGGTAATCCATTTTGATCAGCGCGA
GTAGCTGACCACAAGCTAAATCGGCATCGTCAATGTTAAGCTGCTGGCTGATGGTGTCGG
TTTTTAAAAACTCAATTAAGTACTGGTGAATGCGCTGCGGCCCGGTTTGCCAAAACTGAT
TTGGAACCGAGTCATGTTTATTAAAATCAGCAGAGATGATGCGATAAAGCGATAGGATTG
GGTTAGAGCAAATGCCGCGTAGATACTTCTTCGCGAAGTCTTCTAAGGTTTCTCTGAGTG
GTTCATTCTGCTTATCGGCAAGTTGGAAAACAGACTCTAGGCTGATCTTGGTGTTATGCG
CGAGCACTTCAACAAACAGCCCTTCTTTGTTGGAAAAGTAACGATAAAGGGTCTGTTTTG
AACCACCACAAATTGCAACGATTTGATCGAGTGACGTGTCCTTGTAACCCTGTTCAATAA
ACAGCTCGGTTGCCACTTCGATGATTCGAGTTCTTTTCTTTTCAGTAGATGCGCGCATAA
CTAAATCAACCTAAATAAAACTGTTCAGTACAGTATCATTATTGCCGCCGAGACACACCG
CTTTTCCGTGTTTACCGCTTCTTCATTGACCAAAATTAAAAAAGGCGACACGAGGCCGCC
TTTGGAATCAGATTGGGTTACGTTAACGTCGGTAGTACAACGAAATACGGTTGCCGTTAA
TCTCTTGCACAATAAATGGAATCTCGTAAATATCGCTCAGCACTTCGGCATCAATCACTT
CTTCAACCAAGCCCGCTTTGATGACTTCACCAAGTTTCATCGCCACGATGTGGTCAGAGT
AACAAGACGCAAAGTTGATGTCGTGAATTACGATTACTACAGCTTTGTTCTTCATTTCCG
CAAGCTTACGTAGTGTACTCATGATGTCGACGGAGTGCTTGATGTCGAGGTTATTCAGCG
GCTCATCCAAGAAAATGTAATCGGTATCTTGCGCCACCACCATAGCAATAAACGCCATTT
GGCGCTGACCGCCAGACAGTTGGTCGATAAAGCGATCTTTCAAATGGTCGATTTCCAGAT
GCTGCATCGATTCATCAATGATGCGGTGATCTTCTTCTGTCAGACGACCTTGCGAGTATG
GGAAGCGACCAAACGCCACCAAATCACGCACCGTAAAGCGCATGTTGATATTGTTTGACT
GGCGCAGTACTGATAGGCGCTTTGCCAAGTCTTCGGTATTCCATTGGTCAAGCGGCTTAT
CACCAATCACGACGCTACCAGCATCGCTTTCTGTTAGTCGGCTCGCCATAGATAGCAAGG
TACTTTTACCCGCGCCGTTCGGACCAATAATGCTGGTTACTTTACCAAGTGGAAAAAGGG
CATCGGCGTTTTTTACCACGTATTTTTCGTTGTATTTTTTGCTAAGACCTTGAATACGGA
TCATGTGATGAACCCTTAATCGAATTTGTTTTTCATAAGCAGAAGCAAGAAGTAGCCGCC
GCCGATAAAGTTGATGATAACGCTGATGGTGGTGTCGAAATCGAACAGGTTTTCAACCAC
CCATTGACCGCCTGACAGCAGCACAACTGACAGTACTGAGCTCGCAACAATCAATAAGCG
ATGCTGGTAGCCAGTGAAGATTTGGCGAGCCAGAGCCACAACAATTAGACCAAAGAACAA
GATTGGACCAATCAATGCGGTCGAGATAGACACCATCAAAGTAATAATGAACATGACTTG
CATGGTCAGTTTGTGGGTATCCACACCAAGGCTTTTCGCGTTGTCGACGCCAAGCCACAT
TACGTCCAATTTGTGGGCGATGCGCATTAGGTATGCTCCACACAGCAGCATCGGAACCAC
ACACCAGTACACCAATTCACTGTTGATGTTGTTAAAGCTGGCGAACATCGAGCTCTGGAT
GAAGGTGAACTCATCTGGGTCGGTGATCATAGTGAAGAAGCCGGTGACGCTATTGAACAA
GCTGCTCAGTACGATACCAATCAACAAAAGGGTGAAGATATTGCGCTGACGACCACGGAA
GTAGAAGCTGAACAAAGTCATCGCACACACAATCATGATGCCAGTCGACAACACGAAGTT
GAGCTTGCTGTTGATGACTAAAGCACTCAAGCCACCAAACATCACCACAAGCAGCACTTG
AATCATCACGTACATGGAATCGAAACCCAGAATAGAAGGGGTGAGGATTCGGTTGTTGGT
GATGGTCTGGAAAATTAGTGACGACGACGCAATCGCCATTGCTGCCAAGACAATCGCCAG
TACTTTCGGGATGCGACGTGACAAGAAAAACTGGTAGTTATCTGGCGTTAAGCCCTTGCC
GATGAACACCGCACAAATCAAAACCGCCGCGATTGCCAGCAGCGTTACTTTCATAGAATC
ACGCATTCGATTTGTCTCTCAGAACTAGGTAAATGAAGATTGAGCCACCCAAGATGCTGA
TGATCATCGAAATTGGAATCTCGTAAGGGAAGATAATAAGTCGACCGAGGATGTCGCAAG
TAAGCACCAAAATCACGCCGGCGTATGCGGTCCAAGGTAAGTTGCGACGCATGTTGTCAC
CAATGAACAGCGACACAAGGTTTGGCACGATAAGCCCAAGAAACGGAATCATACCAACGA
TCATCACCACCGATGACGACAGTACAGCCACAAGGATGACACCGACCAAAACAATGCGTT
GGTAGTTCAAACCAATGTTTTTTGCGAAGCTCTCGCCCACACTCGCCGCACTAAAGCGGT
TGGCGTAAGCGTAAGCTAGAACCGAGACTGGCAGAGCGAGATACAAGAACTCGTAGTTAC
CGCGCAATACCGAGGCGAAGTTAGCCACCGTCCATGAACCAAGGGTCTGTACTAGGTCGT
ATTTGTAGGCAATAAAAGTGGTCATGGACGAGACCACGTTGCCATACATGATGCCTATCA
GCGGGACGAGCACAGTGTTCTTAAACTTCAAACGTTGTAAGAAGCGCACGAAGATCACCG
TACCAATCACAGAGAAGGCGAAGATGGTGATCAGGTGTACCCAACTGCTCATGTCTGCAA
ACAGAATCAGCGCGACGATGTAGCCGAACATTGCCCAATCGACCGTACCGGTGGTGGATG
GGGCAGCAAAGCGGTTTTGCACGATCTGCTGCATGATCAAACCTGCAATACTTAAGCCTG
CACCAGCGAGGACGATAGCCAACAAGCGGGGTAATCGGCTAACCAGCAAGATGTTCAAAC
TGTGGCTGTCACCAGCCAAAATCTGCGAGAGAGAAACGTTCGCCACCCCAACCAGCAAAG
AGGCGCAGGCGAGTACGACGAGCAATAAAAAAGCCAAGATATGATGTAATTTCATGGTGT
ATTTATAGGGTGATAAAAACAACAATGACCTTTCGCACAGTGAAGCGGGAAAGGTCATCT
TTTAGAGTGAGCAGGAACCGAAACTGTTAGTTAGCAATGACTTGGTTCAACTCTTTAATC
ATGGTTTGCGTCGATTGGTAGCCACCTGCGGTTAAGTACCAAGCCGCTGGGTCCATAAAC
AGCACACGGTTGTTTTTCGCCGCTGGTGTGGACTTCACAAGATCGTTGTCGAACAGCTGT
TTTGCTTTACCACTGCTCTGACCGATCGCTTGTTCGCGGTCAAGGATAAGCAGTACCTCA
GGTTGCGCATCAGCAATGTATTCGAATGAAATCAGGTTACCGTGGGTACGTGGTACAGAT
TTCACGTTCTCAGAAGTCGAAGTCGCAAAGCCTGCTTCTTCATACACAAAAGAGAAACGA
CTGTTAGTGCCAAACATCGCCAAGCTGTTACCGCTGTTTGAGACGGTCAGTGTGCGTGGT
GGCTGAGCTTCTACTTTTGCATGAAGGTGATTAATTTGTTCTTGAACGCCTTCAATCAAC
TGCTCTGCTTGCTCTTCTTTGTCGAAGATGTCACCTAGCGTGCGCCAGTGTTCTTGGGTT
GTTTTCCAGTAGTCGGTGGTGTCGATACGGAACATGTAAGTTGGCGCGATGTCGCTCAGA
TCTTTGTAGATATCTGCCATGCGACCTTCTGCGATGATTAAGTCTGGTTTAAGCATGAAC
AGCGTCTCGAAGTTCACTTCTTTCACGCTGCCCGTGTTTGCGAACGAGTCGATTTGGAAT
TTTTCTAGTGACTTTGGTAGCAGCGTCTTTGGCATGCCGACGGGTGTTACGCCCAAAGCA
TCAATGTAGTCTAAACTGCCGTAACCCAATACAACGACGCGTTGTGGAACGCCATCAATG
TCTACTGTGCCCAAGCTGTGTTGGTAGGTTTTAGCCATTGCCCCCATAGGAGCCAATGCA
AGCAGCAAAGCTCCCGTTGCTACGCGAAGAGAAGTTTTACCAAACATAATGATTTCCAAA
AGGTGCAGTGCAATCTCGCAAGAGTGTCTTAAAAACAAATAATGCTTTAAAAAATAGAGC
GCGAGATTAGTCGTAAAGCGGTATAACTTATTTGATTAAAATCAAATAAGAATGATTATT
GATTGCAGACACATTAGCAGATAGTCTATATGCAGCAACAGAATTAGCGGAATAGTGAGT
ATTCAAAAAATGAATTTAGCTCAGGTCGACTTGAACTTATTGTTTATTCTCAAACACCTA
CTTGAAGAGAAGCATGTTTCCAACACCGCGGTATCGCTCAATATGAGCCAACCATCGGTG
AGCCGCTCTTTACAGAAACTCAGAAACTTGTTCAACGATGAGCTGTTAGTACGTACTGCA
CACGGCTATGAATTGACCCCAAAAGCGGAAGTGATCAAGCAAGATTTGAACACGGTGTTA
ACTGGGTTAGAAAAGCTGATGTACGGCCAGTCATTTGTTCCAGAAAAGAGCAACGGTACG
ATCCGTTTTTACGGCTTGGTTCCGCAGGTGATTTTCTTACTGCCACCGATTGTTTCGCGC
ATCCGTGAAGAAGCGCCGAACATGATTGTCGATATCGATTCTATCCCGAAGCGCCATTTC
GATGCGCTGATCGCAGGGGATGTGCATTTTGTGCTTTCAACCGCCGAGCCACCTAGCTCT
GAGCAGAATTTGTACCGCATGAAAATTGCCAATCGCGACTACCGATTCCTGATGAGCGAA
ACCCATCCGCTTGCGCATGTTGAAGAACTGACGGTGGAGATGCTGCTCGATTGCAATTTC
GGTCAAATCTCACTTCAAGGTGGCAAAACGCTGTCGATTTATCACCGTTTTGTTGAGCTT
GGCGTCGTGGATAAAAAACGCCAATTATCGATTCCTGTTCAGCTTTCAAACTTCAACGCT
GCGCCAGCGATTGCCGAGCAAACGGACGTGATTTTCCACTTGCCAACGCCGTTTGCACAA
GACGCTTGTCAGGGCAGAAAATTGATCACCAAAACCGTACCAAAAGCGATTCGAATGGAC
AGTGAATCGGTCTATTTGTACTGGCATAAGCGCTATCATAACGACCCGATGTGTAATTGG
GTTAAGTCATTGTTCAAGGAAATATATGGCTCAACTGAGGCTGAATGGTAAAGAATATTA
TTATTCATTTTCGACATAGTGGTAATTAATCCTACAAATGCTCGGTTGCTTGTCTTCGTC
AAATAAAGGCTATTTAATGCGAACCATTATCATTATAAGTTCCATTAAAATTTATAGGTT
TTTACCATGTCGAAGACGACTCCGTTTGCGCCAAAACCATTAGCAGTGGTGATCGGTGCG
CTATGTACCTCTTTTTCCGTCTTTGCTGATACAACGCCAATCGAAACCGATGAGCAGCTT
GTTGTAACAGCAACTCGTACCCAGATGGAGCTGAAAGACGCTCCAGCTTCTATGTCGGTG
ATCACCGCTGAAGATATCGAAAACGATCCAGGCATCACGCTGGCAGACATCGTGTCTAAC
GCAACCAGCGTGGAGTCAGACTTTGACAGCACACGTGCAGGTCGTCAGCAAATCTCGATT
CGTGGTATGGATTCGAAATACACACTGATCATGGTAAATGGTCGTCGCATGAGTTCGGCA
AGTGCGATCGTACGTGGTAACGACTTCGATCTTTCTGCGATCCCAATGGATTCAATTGAG
CGTGTGGAGATCATCCGTGGTCCTATGTCGGCGCTTTACGGTTCTGACGGTATGGGCGGT
ACGATCAACATCATCACAAAGTCACCAAGTAACGATTGGAGCTCGCAACTCAGCCTAGAC
AACACAACGCCAAACGATGGCAATGGTGGTCAAGAATACACAGTGGGTCTTACGACGTCT
GGCGCTCTGATTGAAGACACACTCTTTGCTCGTTTCTCTGTTTCTCAAACGAGTCGCAAC
GCATGGCAGCCATACTCTGGTGAGAAAGGCGGCATCGATCGTGAAGAGGTTACTGCACTT
GAAGATCGCGATAGTTTAGCGATGTTCGGTACGCTTTCATGGCATTTGGCGGACAATCAA
TTTATCGATCTTGACCTTGGTTACAGTGACGACGAGCGTGAAACCGCAGCGGAAAGTGGT
ACTACGGTTCTGTTCTCTGAGTCTCGCGTGAAACGTAACAGCCAAGCGCTATCGCACACC
GGTTTTTGGTCTTGGGGTGATACGCAAGTTCGTTACTCACGTGAAAACGTAGAGAACATT
GAAGCGGCAAACGATGGTGCTGATTCAATTGAAGAACTAACACAAATTTTTGAAGCGTCA
GCAACGACTTACCTAGGTGAAAGCCACACTGTGACGTTTGGTGTGGACTACCAAACTAGC
GAGCTAACCAACCCAGAGCACATCGTAGGTAACAAAGCAGAAGCTTACCAAGGTGCGGTA
TTTATCCAAGACCAATGGGAAATGACCGATACGCTAATGGCGACAATTGGTGGTCGTTTA
GATAAGCACGAGCACTACGGCGAAGAGTTCAGCCCGCGTGTGTACCTAGTACACCAAACA
ACGGACGACTTGGTACTGAAAGGTGGCGTGGGTAAAGCGTTTAAGGCACCAACCATGACG
CAAAACCACCCAGATTTCTCGATGAGCAGCTGTAAAGGTAACTGTAACATCGTAGGTAAC
GAAGATCTGGAAGCAGAAACCAGCGTGAACTACGAGTTCTCGGCGCTATACAGCGGTCGT
AACTGGAACCTTGAAGGCGCGGTATTCCGTAACGAAATCGAAAACCTAATCGAACAGACA
GACATCTTCTGTGAAGTTGGTACGTGGTCGAGCGCAGTAATGAGCTGTATTGATGACAAT
GGCGACCCAATCGATCGTGAACTGTCTAACCCGTACAAGTCTTACCAAAACGTATCGAAA
GCCGTTATCCAAGGTGTGGAGCTAACGGGTAGCATTCAGTTCAATGAGCAATGGGCGATG
TCTGGTAACTACACTTACTTAGACACAGAAGATAAGTCGACAGGTGAAGAGCTGAATGAG
CGTTACAAGCATTCTGCATTTGCTCGCCTAAACTGGTACCCAACTCAAGATTTGAACCTG
TTTGCGAGCGCACGCTACCGTGGTGACCGTAAGATTGATTCTCAGCTAACGCAAGACGCT
TACACCACGATGGATTTAGGTACGGTTTACCATGTGAATGACGCACTACGTATTCGTGCG
GGTATCACCAACCTAACCGATGAAAGCGTATCAAGAGAGCTAGAAAACATCGGTTATGTT
GAAGCACCGCGTACTTACTATGTTGGTATGACAGCAGACTTTTAAGCTCTAATTACAGAC
TGATTCGATTGGATTTAAGTCGAATTTAATCGAAGCAAGATATGGCGTTGCAGTACACTC
TGTAACGCCTTTTTTGCTTTTAAGGATGAATAGGAAAAGACAATGCTTCAGACTTCTTGG
TTATTTTGGGCGCTCATGTCGGCGGTATTTGCGGCGATGACCGCAGTGTTGACCAAACTT
GGTGTGGCGAATATCAACTCTGATTTGGCGACCTTTATTCGAACTTGCGTGATTCTTGTT
TTGGTTGGTTTGATTGCTTACGCGACCAAGCAGTTCAGTGCTATTGGAGAGATCTCAACC
AAAGGCATGGTGTTCTTGGTGCTATCGGGTTTAGCGACAGGTGCATCGTGGCTGTGTTAT
TTCCGCGCCATGTCATTGGGGCAAGCCTCTCAAGTTGCGCCGATCGACAAACTAAGCGTG
GTGCTGGTGGCCATATTCAGTGTGGTTTTACTGGGAGAAAAGCTCAGCATGATCAACTGG
ATGGGGATTGGCTTGATCACTGTTGGTGTGATTCTGGTGAGCCTACAAAGTTCTTAAAGG
TCACTACCACCTAAGTATTTCATCTCTCTGAATAGTGAGAGACGGATGTCATTCAGAATC
GATATGCAGAGTGCACGGGCTTGCAAGAGAACAGTGTGGTTTCTCAGTACTTTGCTCTTC
GATTCTTCGTACACTGTTCTTTTCATTACGTTCTTTGCCCTACTTTCTGAATCACAAACG
CTTGGCACTGATTAAACTGCGCGAAAGCTTGTAGCTCCTCTTCTAAGGCGACGAAAAACG
CTTCTCTGTCTTTGAGCGAAGGCTCGGTGACTAGGTTAAGAACGTTCAGTGTTGAACTGG
TTTTATCCACTTTACAGTCGGCGCGCGCGATCAGTTTCCCATCCCACAATATTGGCAGAC
AAAAGTAACCGAACTGGCGTTTTGGCTCTGGAACATAACACTCTAACAAGTAATCAAAGT
TGAAAATTGCGTTGGCGCGTTTTCGTTGGATAAGCAGGTTATCAAATGGGGAAAGGATTT
TAGCGCGTTTGCGGTTGAGCCGTTTATCGAGCAAGTTCAGCGCATCGCTACAGGCATAAT
AAGCTGAATTGTTGATACTAATGGCTTCAATCTCACCCAAATCGACCAATTCGGACAGAG
CTTGTTGTACCGGCTTCTTGACCCCTTTCAGTAGGTAAACCATTTCAGGCAAAGTGCCGA
ACCCATGAGATTTAAGATAGTTGAGGACTAAGAATCGCGCGTGTTCTTGCTCGGTTGGCA
TCGATGTATCAATGTTTTGAGGCAGAACATGTGAGGTCAGGTCATACACTTTCTGGAAAC
CACGACGTTCGCTTATCATCAAATCGCCCTGCATGTATAAGTTCTCTAGGGCACGTTTGG
TTGGCTTAGTATTCCAGCCATCGGTCTTATGGTTGGCGGATTCGAAATCCTTTGCCATCA
ATGGGCCTTCTTGCTCAATTCTCTTCAAGATAGACGCCATCAAGTCGTGGTCTTTTTTGT
ACCAATGCTTTTGCTGATCGGATTTGATCGCCGCTTTGCGAGGTAAGCTATGACGGTATT
GCGACATAGGTAAATACGCTGCCGCGTGAGACCAGTATTCGAAGACTTTCTTTTCTGCCA
CCAGTTGGTCTAGGTGCTCAAGTTGATAGCTTGGGTTTCGACTCCATAAAGTATGATGGT
GGGCGCGCTGAACGACAGAAATCGTATCAATCTGCACATAGCCCAGTTGTTCAAAGACGG
CTAAGGTCTTTGCTTTGGCGCTGCCTTTGTTGCTTGCTAGCGGCAACCCTTGAGAGAGCA
GAGTCAATTTTTGTGCTTGAGCAAGATTGAGTGATTTCATGTCGTTATTTGTCTTCCTTG
TTACTTTATATTGCCCGGACTCTATTGCTCGGAAGGTTGCTCAGTGGCAAAGCCTCGCAG
AACGTTGGTCAGTGTGATGGTCGCAAAGACCACAATCACCAATGACAGATGCCACGCTTG
GCTTAATCCGAGCTGCACCAATGCCATACTTACAATCGATGACACCACCATTTGGCCACC
GCCCGACATCGCCGCAGCTGCACCTGCTTGTTTCTTATAGGGTTGCATTACCATGGCTTG
AGCACAAGGTAGAGCGATAGCATTACCTAAAATCATCAACAGCTGGCCTAGCATTAAATA
CAGCGGCTCAACAGGGCAGAAGAACAGCCACGCAGCGGAACTGACGTGTAGGATTGGTGT
GACTAATAGCATCTTCTTCGTGCCGATGATTGGGCGCACACGGTTACAGATACTGGTGCC
GCAAATCATGCCGAACGCCGGAATCAGTGCCCACATCGCGTATTGATCGGATGTCATGCC
GATTTGGTTTTGCATGATAAAAGGCATTACCGAAACGGTTGTGATCATCAAGCTGAAGTT
AAGCCAACCGATACTGGCAAAGCTCATAAAGTAACGAGAAGTCAGTAGGTCACGATATTG
CAGCAGCATCTTCTTCGGTGATGGCAACGCAGAGGTTTGTGTGATGGTTTCTTGGAAGCG
AAATACGATCACAGTCCAAGCCAACAATACGTAACCCAACAGCGAGATAAACACCATAGT
CCAGCCGAAGTGGGCGTTAATGAAACCACCAATAACAGGAGCTACTAACGGTGTGATAGA
GGCAGCCATCGCAATGTAGGACAAAGCGACAGGAAGCTCAGGGCCATTAAAGCGGTCGCG
AGTAGACGCTCGGGCTAACACCGCGCAACAACCTGTGCCTAAACCTTGCAGAAAACGACC
TGCGACCATGCCAGTGAAAGTGTGGCTTAGGAAGATGATCATCAATAGACCGAGCATGGC
AATCAACAAGCCAGCTAACAGCACTTTTTTGCGGCCCAATGCATCGGATACCGGGCCATA
GATAAACTGAGATGGTCCAAAACCAAGTAAGTAAACACTGACTAACAGCTGAGCTTGGTC
GAGGGAAATATCGAAATCTTTGGCGATCCAAGGAAGAGATGGGAACACCAAGCCCATACT
GAGCTGACCAACACTGATGATAAGACACGCCAGCAAGATGGTTTTAAATTCAATCGGTCG
ACTCATGATTTTTCACCATCGCCACGGCGGCGCAGACTTCCTTCCTCGTCAAATTCATTT
AGTTTGGCTTTCACACGTTTGACCGTCGATAAGCTGACTTCGCATTGTTCTGCGACGCTT
TGTAGCGTATTGCCTTCCAGAAGCAAAGTCGCAATGTGCTGATGCTTAGCTTTATCTGCT
GGGCGACCTCTGAATTTCTGCTTCCACATCTGTGGATCGTCTTTTAGTGCTTTGCGGCCT
TGTTCTGCGGCGAACAAGCGATGTTGCGTTTGCACTTGTCCGTAGCCAGAAAGCAGCGAA
AGCAAGGTTTGCGTTTGTACGGAACCAGGTTCAAAAGTCAGTGGTTCACAAACGGTTTTT
AGGGTGACGCCTTTGTTAAGCAGAGTTTGAATCGTGCTTAATGCTTGGCTGAAGTCTCGG
CCAAAGGCGGTTAGCCACCAAAGTACAACGGTGTCGCCAGATTGCACCGTAGCTAAGAGT
TGTTGAAAGGCTTGTCGTTCGGCTGGTGGTGTGCAGCCGCGTACCTTGTCTTCAAGGTGA
ACTGCTTCTGGAGTAAAGGCTTTCAAAGCGTTGAGCTGCTCAGGGTAAGCCCGGTTTTTA
GGCGAGTGCCGCGTATAGAGAAAGGTAGCCATGGGTGCAATGCGTCTCTTGAAGTTGGGT
CATATACTGTAATGGTCCATAAATATACAGAGGTTCATTAATAACCACAACACCAAATGA
ACCATTGGCTCGAAATCTTAGAAGTAGAAGTAAAAGATGATGGGCAAGAGAAAGAAGAGA
TGAGGAAATAAAAAAGCCAACCGCTTGGGTTGGCTTCTCTGGAACTAGGCTTTGGTGGTG
CTGCGCTCTATCAATTTGACTGGCACCATCATCTTCACCAAGCTGCTGTTTTTATTGTTG
ATTTGATCAACGATAATTTTCACACACTCACGCGCTAGACGACGGAAGTCTTGGCGGAAA
GTGGTCAGTTGGTAGCTCAACCATTCTGTTTGTGGAATGTTGTCGAAGCCGATGACTTTC
AGATCTTGAGGGATACGAATACCACACTCAATACGTGCAATGTCCATTACCGCCATTGCA
AGGTTGTCGGTTGCACAGAACACGGCTTCAGGACGATTCTTATCGGCTAGCATCGCACGT
ACTTTATCCAGCGAACTTGCGTAGTCGTAGCTCGCTTCAATAATTCGCGGCGTCTTGCCC
GTTAAGTCTTCAAACTCAGAGCTGAAGCCACTTTGACGCTCGTCGTTAGTAAAGGTTGGC
ACTTCACCCGTCAGGTAAACCGCGTTTTTCACCCCGCTTTCGTGCAGAAGTTGTGCCGCT
TGTTGACCAGCTTCGTAGTTGTCACTGATTACGTAACTGCTCTTTGTGCCTTCTACGACG
CGTGCGTACTGAACGATAGGGATATTGAACTCTTCACACTCTTCATACAGTGATTTGTTG
AAGGTAGCGGAAGCGGCAATGACACCATCTACACGGTATTGGAAGATGTTCGGGATCGAG
TGGTTGTCTTCATCATCCACTTGCCATGGAATCAACACCGCTGAGTAGCCTTGCTTCTGC
AATTCACTTGAAATCAATTGAAGTGTTTTCATGTGGATAGGGTAGTCCGCATCTGGGAAT
ACCAAACCGATCAACTTAGATTCGTTGGTGGTCAAGCTACGTGCAAAAGCATTTGGACGG
TAGTTTAGGGCTTTCGCGGCTTCGAAGACTTTTTGCTTGGTCTTTTCAGATACTGAGCTG
CCCGGAACAAACACACGCGATACAGTAGATTGAGAAACGCCAGCCAGTTTGGCAACGTCC
TTCGATGTTACGGTTTGTTTTGCAGGATTCATGTGAGTTGATTCATAAGTCAGTTTAACT
GTGACTAGGTTAACACAAATAGGTACGTAGTCATAAAGAGAAATAAGCAAGATTTAAGTA
AATAAAGGGTTGGATTGTCTTTGATGGCGCAATTTGGGTAGTACCCAAGTCACATTTCAT
GTTTTGCATACGAAAAAAGCCTTACCCAAAAAAGGTAAGGCTTGCTCTTATTTCCCATTT
CCACTAAATCGAATAAGTTACGTAACCGGAATAACTTATCTCGTGGTTATCAGAAGTAGT
AGCGAATACCTGCCGCGAATTGATCATCACGGTTTTCGAATTTGCTGCCATCGTACTGAT
CTTTACCTAGGTCGAACTGGTATTCAGTCCAAACTAGGAATTTGTTCTTCTGGAAGTGGT
ATTCAAGACCAGGGATCAGCAAGTTACGCTCGTAACCTTGTGTCTCATCACCGCGATCTT
CCATGTAGTTGTAGTTCAACGTTGGGCGTAGGCCGTTGTCGAAGTGGTAGTAAGTGTAGA
TTTCGCCACCTAGGGTATCGAACATTACGTCCGTACCGCCTTGGCTCACTGCTTCCCAGT
TTTCACCAACGTGGAAAGTCGCACCCGCGTAGAAGCCACCGTTGCTGTAGTTTGCGCCCA
ATAGCATGATGCGCATGTTGTCGCCGTTTTCTACGCCAACCACGCTTGCGTCTAGATCAG
CAACTTCATTTTGATGGTAAGCCGCACCCAGTGTTACGCCATCAACTGGTTTGTAAGTGA
TAGACGCACCCATGCCGTTTTTCAGTGAGGCTGTCGCATTGTTTGCTAGAGCGACATCTT
CACGCGTGGTTTGGTAAGTAAAGCCGTAGCTCACTTTTTCATTAATTGAATTACGGTACG
TAATTGAGTTTTCTGCACGACCAGCACCGGATGCGATACCCCAGTCAGCTAGGTTGTAAA
CACCTGAGCCACGAGTACCGAATACACGACCTAAATCGGTGTACCATGCTACGTCGTAGA
AGGTAGACCACTGCTTAGTACCCGCAGCAATCTTGCCATATTTTTCGTGATCAACACCTG
CGTATAGCAAGCGGTCGTAAATGTTGTCGCCGTTCGCGCCAGAGTTGTAGCCCCATTCCG
CGTGACCGAAACCAGTCCAGCCGTTATCCAGACTCATTTGGCCTTTCAAACCGAAACGTG
AGCTGCCGCTGTTCCATTCGCCGTTGTCATCACCGCCACGGTCTTGGTAGCGAAGATCGA
AACGGCCATCGATGGTTAGGCTGTCGCCAGCGTCATTAACAAAAGTGTGTGCAGCAAAGG
CTGAGCTAGAAGTAAGCGCTGCTAAAATCACTGCAGAAAGGGTCGACTTTTTCATCATCA
ATCTCATTATTCAGGGCGCAGAAAGCCACCGTGCGTTCATGCCCGTTTTGAATAAGGGTT
CTATCTTGAGGTTGTGCCCCATCCTTGAGGCACGAGTTGGGAGCATGTCACCTGAACCGA
GAGGGGATTCAGGCAACATAAAGGCGGGTTGACAATCCGCCCCTAGGACTTCTTATAGAG
AAGGGTTTAGGATCTGCTGAGTACGCTCGAACACGTCTAGACCTTGCTGTTTTAGCCAGT
AAGGAAGATCGATCAGTACCCAGTTCTCAGATAGCTTGTCGCCGTCACGGTAGTAAACGT
CAACCACTTGCATGTCTGCACGTACTTCACCACCTGTCATACCTAGGAAACCACCGATTG
GCGTGTTAGATAGGTTTGGCCAGCCGAAGAAACAAGAGAAGTTACCTTCTGCGAAACGAC
ATACGTGGCCGTTAAACTTCTTGTCTTTCAGGTTGTTACGGAACGGCAATTGGTGCTGCT
GTTGGTAACGAGGAATTGTGTAAGACGCACCGATACCACATGGACCGTACCAGATCATGT
CTTTAGACCAGCTCTTCTCAAGAACTTCTGGTGGGCAACCCATAGCGCCGCTGTCGTTCA
GTGCAGATAGGTCATCAACCATCTTGTTCACTAGTGCTAGTGTTGCTACGCCTTCTTCTG
GTGCTGCGTCTTCGAACAGTAGACCGTCGTGGTTACGAGGACCAGGGTATACGAAGTGCT
TACCTGTTGATGGTGGTAGTGGGTAACAACCCGCTTGGTCCATCGCGCCTAGAAGGTCTA
GGAATAGGCCAGTCTTAGTGATCTTGCCGTTTTCAACACAGTTAAATTCTGCGTAACGGA
TGTTCATGATTTTGCCAGTTGGGCGCATGCCTAGGTATTCAGCGTCGAATAGACCCATGA
AGTGACCCATGCTCATTACCCAGATTTCACCTGATGTTACTTCGTTCTCACCACCGATGA
AGATGTCTTGACGACGCTGCATGCGAGTCATTGATTTCATCAAAGGAGCCCAGAAAACGT
CAGCCGCTGCTTGAGCGCCTTGTTGCTCACGGAATGGGTAAACACCACGCCATAGGTAAT
CTTCTGAAGTGTGTGCTTTTAGTACTTCTGCCACGTTCTCGTGAGTTGCGTTTTCCATTG
CGCTGAAGTATTCACGTACAACGCGTTTCGCTTCTTGATATTTAGACATAATAAACTCTC
TTATTTGCTGTCGAGTCGGCTTTGGGAACAGGACTCGAAATTAAGTTTTTTCATCCGGCC
GGGGAGCCAGCCGGAGTTTTTGAAATTCAGTTACGCTTTTGCTGCTTCGGCTTTTTTGCT
CTTATCGAACACGCCGCCTTTTAGTGTCTCTGGCAGTGATAGCCATAGAAGACCAGCAAG
GATCCATACGATTGGTGAACCCCACATTGCGGTTTGTAGGTCGGTACGCTCTTGGATGAA
GATAAGTACCATTGGTGCCCACATACCGAGGATACGACCACCGTGGAATAGCGCCGCGCC
GTAGCTACGTAGGTGTGCTGGGAACAGTTCTGAGAAGTAACCACCCCATACCGCTGAAGA
AGACAGGCCGAAGTTGTAAATCAGACCAAGTAGAGCCAGCATGTTTAGGCCGCCAATCAC
CATGTCGCCAGGTGCAACAAAGAAGATTGAAACCATGATGCCCGCTAGGATGAATCCAAA
CGCGTTCACCTTACGACCGAATTTGTCAGCTACCCAACCCCAGAACCACGCACCAAACAG
TGAACCAAATGCTGAGATAGAGAAGATGAGACCGATGGTTGCACCGTCGAACATACGTAC
ATCACGTAGGTATGTGGTTACGAAGCCTCCAAAGAATTGGAAACCGTAGAAGTTAAGGCC
AGCCAGTAATAGACACGTTAGTGTGATCTTACGGTAAGGCTTGCTTAGCATTTCGCCCCA
AGAGCCTTTTTTCGCTGGTGCATTTGATTCTTCTACTTTTGCTTGCTCTTCTTCACCGTA
AGCGATCACTTTGCTGTCGCTAGGTAGTACAAAGATCATGACAACAGCGGCTGCCAATGG
TGGGATACCACCTACAAGCATTAGGCTTTCCCATGGTGCATCAATGCTTGCAATAAATGC
TGCATACGCACCCATTACCATCAGTGCTACAGAGAACATAGAAGACGCGAATGCCGTCAA
CTTACCACGTACCGTTGGCGTAAATAGGCCGATCATTAGGCTTACTGCCACGGTGAAGTA
ACCACCCAGTGATAAACCAATGATGAAACGCATTGCTGCCCATGTTGTGTAGTCGGTGAA
CATCATATTGATGATCGTTGCGCCACCGTTTAGGGCTGTGATGGTAATAAGAGTGGATTT
CTTACCAAATTTTGTTGCGAACCAAGCACAGCTCAATGCACCGATAAGTGCACCAACCGA
CTGCCATGTATAGAACTGGGCAGTGTCTGACAGGCTAATACCATCATACGCTTCAACGAT
GTATGGGCGTACGTAGTCAATAATTACAAAGTTATAACAATAGAAAAAGTAACCAACCAG
TATCGCTAGATAGGCAGCTACCCTTTGAATCATAGGAACTTCGCTCATGTGTCTTTTGGC
ATTCATGACCGATAAACCTCTATTTCACTTAGGATTTGTTGCTATTCAAACTTAATGAAC
ACGATCTTATTTGGATCATCTTCGATTTCGTGTCGGGGTGAATCATAGTTTTTTTAAGGT
TATTAGATCCGTGATCAAAATCAATTTTAAAATGAATGCGTACCCATTTTGTGGGTTTTA
GTGACAAGGATCTCACTAATCGGCGTTTTTGGCGATTTTGAATACATTTTCGCCTATATT
GGTGATAATAATCACACTTACAGTGGGATTGTCGTTTAAAAATGCCTTTTTACAGTAATA
TCTGGGCATAATAATTAGCTACCCAGAATTAGGAAAACCTTAAAATGGTTACGTACTCAA
GTTTTGTGGTGATTGCGTTATATGTAGCAATTACCATACTAATCAGCTATTTAGTGAATA
AGCGCTACAGCAATGGTGGCGACTTTTCCACGGGTGGAAAGCAATTTGGCTGGTTTACGG
CAGGTGTTTCGATACTTGCGACTTACATTAGTGCGATGACGTTTGTAGGGATGCCTGGTT
GGGTTTATAGCTCTGGCATGGAAGCGATGAGTATTCACCTTAACTATCCCATCGTTATCT
TTTTCACCGTCATTTTCTTTGTGCCTGTCTTCTATAAGCTGGGCCTGACTTCGATTTATG
AATACCTTGAGCACCGCTTTGGGGTGTATGCAAGAACCATCAACTCGATTGTGTTTATTG
TGGTTCAATGTATCTCTGCGGGTGTGATTTTGTATGCCGTGGCGCTGATCTTAGTGCAAG
TTCTGCCTATCAGTATTTCTGAAGCCATTATCTACATTAGTATTTTCACCGCTTGCTATA
CCTATGCGGGCGGGATTTCCACGGTTATCTGGACCGATATGTTGCAATCTGCAGTATTGG
TTGCGGGCAGCATCGCTATCTTTGCCATTCTAATGACAGAGATTAATGCGGCAGATTACC
TTTCTCGTGATCACTTGAATATCATCAACTTAGACTTTGATTTGGGCGTGGATACCACAC
TCTGGGCTGGCGTGGTTGCCGTGAGCTTTTTGCATTTGAGTGTGTACGGCACCAACCAAT
TGATCATCCAACGTACGTTAGCGACGAGATGTGAAAAGACGGCGCAGAAGTCGATGCTGT
TGTGTGGTTACGGTGCGTTTTTCGTGTACTTGTTCTTCGCGGTACTCGGTGTTCTTTTGA
GTGTTTTCTATCAAGATCAATCGTTTGAAAACAGCAACGAAGTGATTTTGGATTTCGTCT
TCAACCACACTAACCCAATCGTCGTTGGTTTGATCATTTCCGCATTGGCAGCGGCCGCAA
TGTCGACCTTGGATTCGACCTACAACTCAATGGCGACCGTCGCAACGTTCGATATCTATA
AGCGTTTCGTTCGCAAGAGTGCCGATGATGAGCACTACGAAAAAGTCGCAAGAAAGATGA
GTTTGCTTGCGGCGGCCATGGTGGTAGTGCCAGCTCTTCTGGCGGTATCGAATGAATCGG
TACTCAAAACCATCGCTAGTCTGACTTCTATCTTTGTTGGTATCCGTTTGGGTTCATTCG
TGCTTGGTTTATTCTGGGCGAAAGCCAATGAGAAAGGCGTGATCGTTGGCAGTATCATGA
GTGTGATTGCGGTGTTTACTGCCATGTATCTCGACGTGGCTTGGCCGTGGTTCGCGCCAA
TTGGTACGTTCGTCTTCCTTTTGTTTGGTGTGTTAGTGAGCCGTCGTTGGGGCGCTGTGA
CTGCCGAGCAACAAATCTTTATCAATAATCAAAAACATCTTTTTGCAAAGCCAACCGCAA
GCCATTACGGGCTGTTGGTGTTCGCTGTGGCGACCATCGCCGCTTGTATGGTTCTCCCTG
ATTGGCTTTATGCTGCATTGTCGTAATAGGTAAGTTTATGCTGTCCATCTTTGATATTTA
CAAGATTGGTGTGGGCCCTTCTAGCTCTCACACCAATGGTCCAATGATCGCGGGTTATCA
TTTCACTCGTTTGATTGAATCGAACTTGGCAAAAGTGGTTCGTATTCAAGTCGATTTATA
CGGTTCACTCTCGTTAACGGGGATTGGTCACCATACTGACCGTGCAACGATTTTGGGTCT
GTTGGGTAATAAACCAGATACCATCAAAATCGCTTCTGCGAATAAAGCGATGCGCAAGGC
GATTGAAGAGGGCATGATGTCTGTCGATGGCCGTCATGAAATCGAATTCAACTACAAAAC
GGACATGTTGTTCCATGAAGAGAACCTTCCTCTGCATGAGAATGGCATGACGATTACTGC
GTTAGATGCGCACGGCAATCAGGTTGGGTTTGAAACTTACTACTCTATCGGTGGTGGTTT
CATCGCAACGGCGGATGAACTGCAAAATGGCAGTGCGACTGCTCCCGTAGAAGTTGAGTT
TCCATTCTCCAGTGCAGACGAAATGTTGGCACAGGCAGAGAAGAACGGCATGAGTCTTGG
CGGCATGATTCTGAAAAACGAACAAGCGTTTCAGGATATGGAAGCCATCAATCAACGTGC
AGAACAGATCTGGCGTGTGATGACGCGTTGCATGGAGCGTGGTTTCGAGACAGAAGGTAT
CTTGGATGGCGGCTTAAACGTGACCCGCCGTGCGCCTAACTTGCTGAAGAAACTTGAAGC
AAATGCAGCAATCGAAAACGATCCAATGGAAATCATGGATTGGATTAACCTGTTTGCTTT
TGCTGTGAGTGAAGAAAACGCGGCTGGTGGACAAGTCGTAACGTCGCCAACTAATGGTGC
GGCGGGTGTGATTCCGGCGGTATTGATGTACTACCATCGCTTCATCAAAGAGCTTGATAC
TAAACAGCTTAAAGACTTCCTTGCTGTGTCCGGTGCGATTGGCATTTTGTACAAAACTAA
TGCGTCTATTTCGGGTGCCGAAGTAGGTTGTCAGGGTGAAGTCGGTGTATCTTCCTCTAT
GGCGGCTGCCGGTCTAACCGCGCTACGTGGTGGCAGCAATGAGCAAATTTGCATTGCGGC
TGAGATTGCCATGGAGCACTCACTAGGCATGACTTGTGACCCGATTGGTGGCTTAGTGCA
AGTACCGTGTATTGAGCGTAATGCGATGGGGGCAATGAAAGCGATCAATGCTTCTCGCAT
GGCATTAAAGCGTAATAGTAAATGTTTGATCTCGTTAGATAAGGTGATTGAAACCATGTA
TCAGACGGGCAAAGACATGAACAAGAAATACCGCGAGACGTCACTGGGTGGATTGGCTTT
GATTAACATATGTTAATATCACTACTAAATGGATCTTTATGGTAGTGATATGAAAAAAGC
ATACTCATACATACGTTACTCTTCCCCTCAACAAGCAAGCGGTGATAGCTATCGCCGCCA
ACTGGCGGCTACACAAGCCTATTGTGATGCCAATGGCTACGAGCTTGATACTGAGCTATC
CATTTACAAAGAACTTGGTGTAAGTGGATTCAAGGGCGACCAAGAGCATTTAAAGCAATT
TATCAATGATTGTGAAACGGGAAAGGTTAAGAAAGGAAGCTTGCTTGTAGTCGAAAACCT
TGATCGGCTTTCTCGACAAGCGATTAATGTCGCTATGCGACAATTTCTGAGTCTTCTCGA
ATACGTTGATATTTACACCTTACAAGACAAGAAGCACTATTCGAACAATGACGGGCGAGA
TAGTGAAAACCAACTATTAGACATAATGACAAGCCTTATCATTATGTCGAGAGCGCACGA
AGAAAGCCTCACGAAGCAAAAAAGATTAACAGAATCTTGGGCTAACCAACGAAAAAACGC
ACATAAAATTAAGATGAGTGGTTGTTATCCTCATTGGTTGGTGCGATCTGACGATAAAAC
CGAGTTTTACGTCAAAGAAGACCGAGCACAAATCATCGAAGATATGTTTGATATGTGCAT
AAACGGACTTGGGGCAACTCAAATAGTTCGCTCTTTAAACAATAATATTGAGAAATATCC
CCCACCATCTACAAAAAAGGAGTTTTGGGTTAGATCAACCGTGAAAAGGTTGCTGTCTGA
TCGAAGGTTGTTAGGTGAACACCAACTTTATAAAGGGCATCACGCCAAGCGTGAGCCTGT
TGGAGAGCCGATTAAAGACTATTTTCCACAAGTCATTGACGAAAAGACGTTTGTTAATGC
GCAAATTTCACTAAAATCACGAAAGATCGGAGCGGGAAAAGTAAAAGCGGATTCTTTTTC
AAATATTTTTCGTGGTTTTTTACGTTGTGGTCATTGTGATTCGCCTGTTGAATATGTCAA
CAAAGCCGCTAAACAAGCCTCTACGCTGTATTTGACTTGTAGTAATGCAAAGCGTGGCGG
TGACTGTAATCACTCAAAGCACTATCGTTATTTGCCGTTAGAGCATATGTTAATTCATTT
ATCTACGGCTAATGGGTTTATGCCAAAACCCGAAAAACCAAGCGATTTACAACAGCAGCT
AGAACTTATTACAAGCAAACGAGAGCAAACGAACAGCAGACTTTCTACCTTATTAGAACG
TGATTTCACCGCTCCAATCATAATGTCAAAAATTGAAGAATTAACTCACGATCTGGCTAA
GTTTGAGGCAGAGATAACAGAAATCGAAGATAAATTATTAGCTTTGAAAGCTGATTATGA
ATATGAAGATTTATATCATGATATGATTGTTGAATCTGACGCAACTAAGAAATTTTCTAA
CAGAGTAAGATTCAATAGCAATCTCAATAAGAAAATTGATAATGCTTATCTCTATTCGAT
AGGTTTGTTGCCTTCAATCGTTTTCACAATGAGCGATAAAAGTGTTCATTCTTTAATCAT
TGACGAACGCTATAATTTTGGTGGTTGCAGCATTAAGAATGAAGACGACACTCTGATTAG
ACTTAACGGTGAAAGTGTAGAAGCTGTCGATCAAATGATATGGCAAATGATTACCCAATC
CATTGATTTGTTAGGTAGCATTGACAACGATAACGAGCAAGCAGTTAAAGCAGGTCGAAA
AATCAGCCTTTTAATAAGCAAGTTTGTTATGGATAGTCAAAATCACAGTTTGCTAGACGA
GCTTCAGTCTGTTTTAAGTGAGTTTCAAGATATACAATACAAATCCGAGATTTGTTAGAC
ACTTCAAGAACTCAAAACGTGTTTTGAGTCTTTCTGCGCCATAGTATAAAAGGATTGTTA
GATAATGGATTTTAAAAGAAAAGCAGGATTTTTCGAAAATTTGAGCAATGACGAAAAACT
AGAAATCTTATTTGAAGATAGAAAAAATATGTTTCGCTATATCAAATCACTTGAAGAAGT
TTTAAAAGCTAATGGAGTTGAAAACTACAAAGAAGAATCTGCAAAGTTTTATGAAACTTT
CAAAAGTAACTAGTTATCACTCATAAATAAGCCAAGCTTTTCAAGTTTGGTTTTTTAATT
TTTAAACCTCACCACACAAATTTTTAAATATTATTTCGCATAAAATAATTTTAAAAATAC
ACAAAGTAAAAGCTTTCTTTCCTTCCAAGATTTCTAAAATTTTGAGTTCTCAAAAATCGA
GATATACTAGTAAATATAGTTGTGAAATCTAAAACAAAACAAGTTGGAGTATCGCCCTTC
GGTCCATACACTTGTTCTGCGAAGCTAGATTTAAATTATCAATCTGACGATTGAAATAAT
TTAATAAAAACACAACTTGGAAGTTGTATTTTTGGATAGATTAAAATGAGGAATAAGAAA
AGACAAATAACATTACGAGGTCAAGCCAATAATCAGAAGCTTGAAGAGATCAGTAAGTTT
CACGCTGAACGAAATTTAAAACTTGCTGAATGTGTTTTAAATACTGACAAACGTTTTTTT
GTTAGTATGACTTTCGAGACTGTCAAACAAGTTCAAAGGACTTTGAACTTTATCAATACT
TTCTACGGTCACAACGTCAACGATTTAAAATCAATATTTAATAAAGTCATTCTTCATTAC
TGTGATTTGTCAGAATATAAAGACAGTTCATTATCTGACTTTTCAAAATCAAACAACAAA
AAATTTATTGAGTTTTCAGATCTAGAAAAAAGGGTTTTCGACTTTGAAAAAAAAGAATTA
GAAAGCTATAAAGGTCGTTTGTCTAACCTTGATTTTCTTCATTTATTTATTACAAAAAAG
ACAACGACCGTAGACTTTAAAAAAACAAATTCTTTTAAAAAAGCTGAACAGCTTTCTAAT
CTTTTAAGTCGAATTGCAGACAGAAATAGATCAAAAATAGTGATTAAAGTTTCACAAAAC
AAAACGAACTTTGATCACGAATTAGTAAAAGCGATTAAATCAAGCGCAAAGCTAAAAGCA
CACTTTGAAATGTTCAATTTTGAAGAGTTCAAAACTGATTTTATTAATTACTGTGAAAGT
CTTTTAAAACAAAAAAATCAAACTTCTGATCTATCAGTTCAACTAGTTGAGCTAGAACAA
GCGAAGGGTTGATTATGATTATAAAAATTCAGCATAACGGCAGCAATACCAACGATTTAA
AAGCGGTTTGTAACTATATAGCAAACCCGAAAAACGAGAACGATCCTGATCGTTGTGAAA
TGCTTGCAACATCCAAAACTGACATAAGCAAGAGCTTTAAAAATGAAGTTCTTCAAAGCT
TTATGCTTGACCTTGAAACGAATCATTCTCTTCATTTGCTGTTAGAGAAGAAAAAATCTG
AAAACAAGTTTCTATATGATCATATTGAGATCTCATTTCACGCTGACGACTGGAAAAACC
GCACAAATCAAGAAATGCTTCAAATTGCAAAAGAAGGTTTAAGTGGTTTCGTGAAAGATT
TTGACGATAAAGATTTTTTGTATACTTTACATAATGATACAGAGAACAAACACTTTCATT
TTATTGTCCCAAGAGTATCAAATTCTCTGAGTTATGATCACGCTTGGCAGTCAAAAAACA
GGTCTAGAAAAATTGCTGAACAACTTGAAGATAAACACAATCTAGTTAAAACAAACCGCC
AAGATTCTTCACCACAAGATCCAGCTAATAAACTACAAGCCATAGCTAAAAAAGCCTTTA
ACGCTAACGATTTAGAAGCGGCTGAAAAGCTTGAAGAACTAGCAGCGCAACGACAAAAAG
AACTAGAAACAAATCCTTTCGAGTTTATGCGTAAGCAAGCGGTTTACGCAGCAAAAAACT
CAAAGAACAACACACACTTTTTCAAGCTGCTAGACAAGCACAACATTCAAGTAAAGCCGA
GCTTCAAGCAGGGACAAAACAGACAGCAAGAAATCCGTGGATTTTCTTTTGAAATGCGTA
ATAAACAAGGCGAAGTAATCGCACACGCAAGCGGTTCAAAGCTTAGTAGAAAGCTTTTGA
CCAAAAACGCACTGGAAAGCCGTTTTAAGGGCATAACTAAACAAATCATACAGAGACAAG
ACCAAAAGCAAACAACGGCTAAAACAGTCAAAAACAACGCTCATACAGCAAAACAAACGG
CTTCAACGTCTAACAAGTCAATCAAAAAGCCGTCAAGTTCTCCTGTTTCAAATCTACCGA
AAAAATCAAACGAGGTTGATAAGTTCGTAGACGCTGAAACCAAAAAAATTCAACAATATC
AGAAACAAATGATGGACCATTATGATCAAGTTGAAGCGAAACGAAGAGCGGAACAAAATG
AAGATAGCTTTGGAAAAATGTTACTTGACGATTTAAAGGAAGCTGCTCGTAAGGAGCGTC
TACGATTAGAGCAGCCAACAACTTTCAAAGCTTCGCTTCTCCCGAAAAGCGAAGGAACAT
CGATTTCAGAGTGTCCACAAGATTTTGAAAACGAGAGTGTTGACCCTAATGTTAAAAATT
CCAAAAGCAGTGAGTCTTCTACTTCGACTGAAAAACGAGTTAGAAAAAGCAGGTCTAAGC
TACGCCTTACCCGAACTCGCTAGATCAATTATTTTCACTAAAAATACTGATACTTCTTGT
GTTGCATATAATGCGGATGCACTATGTGAAACATAGTCTTACTAATAATTTTCGATGTTT
GGAGAACAATCAGAATGGCTATTGGATCAGTAGATACAAAGATTCTTTGGGGTAGAGCAG
GAGGTAGGTGTTCTATGCCTGGCTGTGGTGAAGATCTGACTTCTTTGGTTGAAAAGGGCA
ATTATGTCGTAGGAGAAATGGCTCATGTCATTGGCAGCAAACCCACTGCCGCACGTGGAA
CTCCTGAAGGAGGAGCTGATACATATGACAATCTTATTTTGCTTTGTCCCACTCACCACA
CCCACATAGATAAAGCTCCTGAGGGCACTTATACAGTTGAAATGCTACATGAATGGAAGA
AGAATCATGAAGCTGAAATAAGTAATGCTGGTAAGACTGAAAAATTCGACAATTTTAACA
AACTTCGCCTAGCTGTAGCCAAACTGTTAATTGCAAATAAAACTGTATTTGACGCTTTTG
GTCCTAAGAGCGAAGTCGCAGAAGCAGATCCAATGTCCAATGCGTTCTTGGTTTGGGAAT
TAAGGCGGATAGATACTATCCTGCCCAATAACAGGAAAATACTAAACATTATCGATTCGA
ATCAAGATCTCATTGAAGATGTATCTGTCATTCAAGTGATTGAAAAGTTTAGAGTTCACG
TTGAATCCTATGAAAATCATGTATATCGCACGCTCGACAACTATCAACTATTCCCTACTG
AGTTTTCGGAGGTATTTTTATAATGTCAAATGGTTCTAACGATTGGGGCGTCTCATATAG
CCGTATTGCTTGGCTAGAAGACGCTATTCAAAATCATGACAATGTGGTTAATTACAATAG
GCATGATGATATTATTATGGAGTTTGATAGGAGAGACGGTTCTTCTATCGTTCTTATCTG
TTTAGACGAATATGCGCTAGGTGAAGCTGCTGTACATAGAGTTTTGAAGGAGTTCCCAAC
GGTAAACTACATTTCTGTTGGTGGTAACTGGAACGGCTACACAGAAGAAGCCAAGCAACT
ATGCTTATCAAAAAATATAGGGCTATTTAATTCTAGCGAGCTAACAGGAGCTTTGTGGAA
AGATGAGTTTTGGGCTTACCACCAAAGAGATAAAGACGGAAATCCAATTTATCCATACAA
AAAAGAAAGAGCTGCTTAGTGTTTATGGCTTCGGGTCCTTTTTTCGAAGTGGCCATGCTA
ATGATTGTGATCTTTTATTAGTTGTTAGCAATGCTAGTCAAGATTTAGGTCAGCTTCATG
CTGATCTCAGTCAAACGTTTTTTGAGTTAGGCAAAAAACTAGCTATCGATTTTGATATAA
CAATCTTAACAGAGCGAGAGCACAATGCGTCGCCGTTAAGGGAACATGACAGTCTTGTCG
AGCTAGTTGTTTAGCTTCATAAAAATACTATTCAAGAAGATATAAAATATTGTTCGCCTC
TTTTATAAAATCTGGAAGAGGCGGATAATTTCGCTCTGTAACAGCTTTTTTAGGCTTTAA
AGCCTCTTGCCAAGCGTCTAGACCATTGAAAACCGCTTCGCTGCTCTCTGTGCTCTCTGG
TTCGTTTTCTTCTGCTGCTGCTGGCTGTGCTTCTGCTTTTTCTTGTGCTTCAAGTGGTTT
CAACGAGTAACTAAAACAATAATCTTTATATTCAAAATCAAATCCATTTTTTTCATTTTT
CAAAATACTCATTATTAATTTCTTTGACTCTTTCCTTTCGTTTTTTGTAGATTGTTTTAA
TTTCATTATGTTGAAAATAGTTCTAATGTTTATTCTATAATTATGCTTACTTGTTCTCAG
TCTCGAACCTGTAATCGTTAAAAATAAACTTAATTCACTTCTGCACTTTATAATGTCGTA
GACGTTGAAATATGTATCAATTTCGGATTTATCTTGATTTGGTTTTATTAGATCGGTATG
TTCTACAATCGAGTATTCGATCTCATTTCTATTGATAGAATTGAACAAAATTTTGTTTGA
AGATTTTAATTCGTTTAAGTGTTCAAGAAAAAAATCAAAACCTTTTTTGGAGTTATTAAA
GAGTTTTTTGATTTTACTAACCTTGATTTTACAGTCATTCTCTTGATTATTGTCTAAGTA
TGAATATTGAGCATTTCCGATCAATATAAAGAAAAGCTTTTTAGCGGTTAGTGAAATATC
ACTGTAATAGTAGTTATAAGTGTTTTCTTCCGTGCTTTGTAGTGTTGTAGTTCTTGGTGT
TCTTATTTTGTATATTTTTGACATTAAAAAGTCTCCTTAAAAATTAATGGAGACTAACCA
AATGGTATTGACAAAAATTAATACTCAAGTTATTTTATCTATAGTTATCTGGTCGAATAT
TTAACTACTAATAAAAAGGGTTTGTCTCCTTGCTTTCAAAAAATAGAGTGCTTTACAAAG
TGCTCTTTTTTGTTTTCTAACTATACGAATATCATTAAAATAAATTAACTCAAGTCTAAT
TATAAAAATAGTTGTATTCAATATCGTTATACCTCCGAAATACTCCCCCCCTTGAATGCC
GACTTACTCCCCCCTTCAAATACCGACATATCACCCCCCTATATATAGAGACTATTAATA
AGAGACTTTATATATAGATAGTGAAACTCGTGAACTCATTCACTTTGAGATGTGTTTGTT
CTCCTACGTCGAATAGATCTATGCGTAGAAAATCGCTCAAAGCGATTTGACGCTCATTAA
AATCGCAAGCTTATCTCTGATATGGCAATTTTTAAACCGTTTATCTATTGACAAAAATAA
ATATTATAGTTCTAAATACTTTGATATTTTCATAAATGTGCTTCTATGTAGTTATATGAG
CTAAAACTTTTTACTTCAACACTATGGAGGTGAACAAATGAAATCATTTATATACAACTC
AAATATGAACGAATTAGAATTACTGAAATTACTAACTCAATTCATAATCTACAATCTGAA
CCAGTCTAAAAACTCCAACGAGTTTTTCAAGACGCTTCAAAAATCGAACATTCAACCAAC
CCTAGACAAGAATAAAAATATGGTGTTCAACGTCAAAAACGACAAGGACAAGCTTATCAA
GTCTTTCAGTCTCGACGACTTCAACAGTCCAAACATTACAAAAAAGAGCTTTTTAGAGCG
TTACAAGGACTTTTTTGAACGTCTGGAACTACTACACGCAAACAGCGAGATAAATCCGAA
ACAGGCAAAAATTAAACGTTCTGGCTTGTTAAAATGGAATGACGAGCACGGAAACACATA
TTTTTATCTTGGGAATGACAAAAATAACTTTGTTTTTAAACAATACTCGAATGGTCAAAT
GATCTGTAAATCAGATAGTAAAAGTCTTGATTTAATGACAAAAGAGCAAGTTAAAAATGG
TTGGCAAGCAGTTCAAGTAAATTCAAACAATAAAGAGTATATAAAGAACAAAATTAAATA
TTGGCATAAACATAAGAAAAACGCTTCAATTACAGATATTTTACTTTCTGAAAACAGTAA
TTTTCAAGGTCTTACACTAGAAGAACTTAAAGAAACTTTAGGAGATCGCAAGCTTAACGA
TTTTGAAATTCAACACGTTAAAAACTATTTTCTTTCTGATCAAGTTTCAGATCAAGAACT
TAAAGAAAATTTTGCTATGACAGTTGAAAAGCCTTGTAGTTTCGAAGCTGCAAACGATCC
AAAGCTAAACCCAGACGAACCAGAACCAACAAACAAAAAGCCACGTAAGAAAAGGAATTT
GAAATTATGGTAGAAACAAAATTATTTGATTATGAGAAAGAAGAAAAAAGAGTAATTGAA
GAACTTAGAAAAGAAATTGAAAGCATTCAAGCAAAACAAAAAAACGAAGAGCCAAAACCA
AAAAACACAACTTAAGAGTTGTGTTTTTTTGATTACTTAGTTTTATGTTTACTTGTTACA
ATACAAAATCATTTTATTTCTAAAACTTCTATCCTTAAAGATTTATTATTAAGTAATCTT
GAACTATTTATATATTATTTATATCTAGAAGTCAATATATACTTTAAATTAATTAACTAT
TTCTCTCGCTCCTTATTATTTATATCTATGCGTTGAATCAAGCATTTCTTCACAACGCTT
TATGTCTCCACTTATCAACCCATAGTAATTTCGTTTATTAAACGATAACCAATTACTTCC
TTTATTCGTAAAAGGATTATTAGGGTAGCCATAGAAGCAGTGTGTAAAAATCTTCCCATC
GTTATAAGCTGTTGAATAATAGTAAATATCATACTTGTTCCCTTTGATTTTTTTGATCTG
TGTATGTGTATTCGCACTTGCAAAAAACGCAGTAAAACAACACAAATCAAAGTTATTATT
TTAGTCTTCATTGTCTTTAATTCCTTTTTTCTCTCTATTTTTATATATCACAACTTTGAT
ATTAATAAACCTTGCCGTATGGGATACCAACCGACAAATCCAACACTTATTTTTTATTTC
TCTTATTTTAAAATGAAAAAAATAAGACAGATTCAACATTTTTATTTGACAAGTTAAAAA
TGAAATGGTAATTAAATACTAAGATTAAATAAGAGAGGTTCGAAGTGAATTATGAAATAA
AAGATAGCAAAATACATTTTAATCAAACAAAAACAGAAATTAGACGTTGGTATAAAGTCG
AAGTTTTTGATATGAAAAACATAACGAATGAACTTATTGATACAGTTTGTTGTAACTCAT
ATTTGCAAGACTTGAAAGACGTAAAAAAGACAGTTTCTGAGAATAAAATCAAGTATTCAA
ACATTAAAACAAACAACTGTTGTATTTCTGAATTTTCGATTTTTGAAGATAACCAAGAAA
ATCTTGAATATTATTTCAGATACAAATATTTGATTTCAGAAGTAGAAAAAAGAGCTATAC
CATATTATTCATTTGGCTGGAGATTTGGAAAGTTAGGGATTAAAAAATTAAGGGATTTTT
CAATGCCAGAAAAACCTTTATTTTTAGACACTAAAAAGCTTTCTTTAAACAGTCGTCAAC
GTGTTAAAAAACTAACGAATGATAAAGCTTTTAAAACATCTTTCAAAGAGTCTTTTAAGG
GTTTAACTATTAATAATCGTGAGCTTTCAGAGATTATTACCGAAGTTTTATCAACTTGTG
GAAACAAAATTTTTACTAAGAATGAGTTTAGGATAGACACAGAAAAATACTTGATTGCTG
ACGGAAAGCGATACAGTTACTTTAATTCTCGCTTTACTGCTCTTAAAAATCCAGCTCAAA
TAACACTAACAGAAACGTTTGTAGAACCACCAAAACGACTAGGAAAGCGTGATTTTTCAG
TAAGTTACAAGCTTAATAAAAAAACTTATTCAAAGACAATTACACTTAATTTTTATGGTT
ATGACAAAGCAGATTTTGAAGAAATTAATGATATGTTTGACTTGTATACATCTATGTAAT
CCATTGATTTTAATTAATTTTTAACGCTCAATAGGGCGTTTTTTTTCATTTAAATAAAAG
GGTTTTTAATCAAAAGTTGGACAAATCCAACTTTTTTAAGCTCTGAATGGCTTGGCATTG
TTTGCGACATATCCAATAGTTTTTCTTTCATGGACACAACCGACAAATCCAACAGTTTTG
ATATTTCGATAGTTTTAAAAATGTCGTTATGTAAATTACCATATAATCAGAAACATAGAT
AATGTGTAAATATAACAATCTAATGCTTTAAAGCTATTCAGATGTATATTTTGACAACTT
AATGCCTAAAAAGCCCTATAAATAAGGACTTTTTAATTTCATTTTTTACACTTTTCTTTT
TTAGTGATTATATGCAATCTTTTGGATAGAAAAACCAACCGTTTTATTTTTTCAATTTTG
ACGATTTAGGGGTAGACCCTAATTTTTACCGCAACACTTCAACAACTCAATTTTTCAGAT
TCACAACACTAAAAACCTTGATATGTAGGGATTTATTCGCCTTGTGTGTTGTTGCTTCTT
GTCTCGTTTCTTTGTTGTGTTTATCGTTTTTTGAAAATTAAAAATCAAACAAAACCTAGC
TTTGTTTAAATCTCTTAATTGCATTTATCAACTAAGAACATCATCAAAATCATAAACTTA
CAAAAATGAGACTTACTCCATCATTTTCAAATCAAACGCTTAAAAATCGCAATATCACTT
TTAATCAAGAAAATGTTGGATTTGTCTGTTTGATCGATAATCAAAACTATTGGATTTGTC
CGTTTGTAACATAACCCGACAAACACAACACTTTTTTAAAAATGCTATATCTATCGGGCT
TTTCCTTTCAGAGTCGGAGAAAGTTCACTTTCGACTTAAACAACTCTACACCTGATTTTG
CTAAAAAATTCAGTGGTGTTATTGACATAAGTTTATCCACCTAGCGCCGCCTTGCGAATA
ATAAGTTAAACAAGTTTAATCAACATAGAAAGCCGATGCACTGATAAGCATCGGCTTTTT
TGTTGGTGTGAACAGTATGAATTTGGTGTGGCTATCGCAACAGGACATAAGGCATATTAA
CGTAAGCGTGTCCCGCTGATATCGCATAAGGTAATACGACCTTACCAACGGAGACCGCCG
TGTTGACCAGTGGCTGAACGTTGATATTGGCATTCATCAAGGTAGGACGAACGTTGGGTG
CCAAACGATAGTGACCGGGCGTTGAAACGCACCCAGAAAGTGTCGATGTAAACAGTAGTG
CGGTGATGATTGATTTGATGGCTTTCATAGTCGTGACTCTCAAAAATTGTATCTTGGCTC
TGGCTCTGGTTTTGGTTGTTGGGATGAGCCTTGGTTGAGAGGAAGATTGCCTGAGTCAAA
CGAACGTCACCATCAATGCGCAACAAGTCATAGCGCACAAGACTAAAAGTAACGCTAAGC
GTTACCAAATAGGAGGTTTTGCTAGGAAGGGCGCTATAAAGGCTCCCTAGATGAGTTGTT
TATCGCATAGGAAGGGAATAGAAAACAGAAAAAAGCCAGAACGATGTCTGTTCTGGCTGA
GTGTCCTTGGAGAAGAAAAGCATTATGCTGCTTTTAGGTGGCAGACGCGATTCTTGCCCA
ATCTTTTTGCTTGATAGAGTGCTTTGTCAGCTTGCTCCACTACATGGTGATAGCTGGTTT
CTAATGGTGTAAATCCGACACTTGCCGTAAATCGGACATCACCGCAGCCAAGGGATAAAT
GGCTCCGTTGCAATGTCGTCAGGAAACCATCAAGCTGGTGCTTAGCATCAAACTCATCAT
TGGCTTGGAATACAACTGCAAACTCTTCACCGCCATAGCGCGCTAAGCAAATTCCCTTTG
GCTTAGGGAAATTGTCCCGCATTACTTCGGCTGTTTTTTGAATCACTAAGTCACCAACGG
GATGACCATACTGATCATTGATGTACTTGAAGTTATCAATATCAATCATCGCAATGAAGC
GGTTCTCATTGCCAAGTTCTCGAGCAACTTTTTTTGCCAGACACGCTTTGTTCTCTAGCT
GTGTCATTGGATCTTGATGACGTAAACGGTCATGTAACTTTAGGTTTGCTAACGCGATTT
GTGCATAGTTTTGGATTAAGTTGAGAATACATTTGTAAGTCGGAAAGCGACAGCAGACAT
AAGTGACAGCCAGTAACTCCTGACCATCAAACAATGGAATGCAATAGTGGTTTCCATGAA
CTTTGAGTTTCTGAGCCAGTACATCCGAGTACTTTTTACTTCGATAGGATATTGATGACT
GAGAAAAGCTTGCCGCTAGTTTGGCATCAGATAGGGTGAGTTTCTTATTGCCGTGGTAAT
CAAGGGTATAAAAGCCGTGATTAATACTATCGTAAACGCAGAACTGTATGCCTCGATCAA
AACAGAAGCGGTGAAGAACGCTTTTAAGTCGGGTCTTGAACTCACCAATATTCTTAGCAC
TGTTTAGTTTAGCTAGTGATAAATGCAGTTGGTATGTGAGGTAATTAATAATGATAGCAA
GTGCTAAGAGGGACGCTATCACGGCGGCAGTGAGAGTAAACTGGTAACTACTGCTTAAGA
TATCGGCTCGATCTGTGCCAGCAACAAACACCCAGTTTAACGAATTGTCAGCATCAAAAA
CTGAAACCTTGAAGTGATCTTGGTAGTAATACTCGTGCTTGCCAAATAGAAGCCCGCTAG
CAACTTTCTCATGTATACCGCCGTGAAAGCTAATGGATTTATCGCCAATACGGCTAGGGT
TTGGGTGAAATACAAGGCGCCCTGTGTCTCTATCTACCACAAAGACATAGCCCTTGCTTA
ATGTCTTCAAACCTCTTAACTGTTGGGTAGAGTGCAGGAGATTGAATTCTATCCATAACT
GGGTGTTAGAATTTGGCAGAACATGTTTAACTGCAAATACCCATTCCTGTTTTAGATTGG
GATATAAAGAAGAAATATAGAAATTGTCACTGATGGTATCGAGTTTGTGCCAATTGATAT
GAGAGGTATCTGCTAGGGCTACTTGGTTGGATAAGTCGTAAGCTACCTCTCCGTCACTTT
TAATGAATAAGATGTTTGAGTATTGAGGAGAGTAATCGAGGATGCCATCGCTTAATGCTA
GAAAATCGTCGCTCTGTAAGTTGTTATTGTTAGCCCGCAATGCTCTTTCTAATAGATAGA
ATTTACTGAAGGTAGCTTCAATTTGCGAGCGGATAAGCCTATCAGCAGTAATCAGGTTTG
TCTGAGACTGACGATAAACCATTGTTTCAGAGTCAACAAACTGCGAATGAGCTAAATATA
TCATTAAGCCCGCGAGAATGACCAAGTAGGGCCGTAGTATGCGTATTAATAGTTTAGGAA
AAGCCATGCCAAATAACGTTGTTTTATAATGTGATTTGGCTGCCAATAGTAGACTTATTT
CATGTTCATAACAATGCGTATGGTGTGTTTAATAACAGAAAGAAAACTCTATATCTGAGA
ATGCGTTAGAAAAGCGCCCAGATCTGAGTCTGGGCGCGTAAGTAGTATCATGATGTTGAG
TATTATGGCTGAAAATGAAGAATAGCCATAGAGGTTGGAGACAAGAGTACTTCACCCTCA
GCATGTCCAGGATTTAGGTTACGAACGTTAGTATCACAAATCGTTACCCATTCCTGATCT
TGGTCATTTGGAAGTTTAAAGCGAGCAGGGACATTGGTTTGGTTGATCAGGTAAACAAGC
TCTTCTCCATCTTTGCCAATTCCCAAATGTAAAGCAACTGAACTCAATCGGTTCCAATCG
TCATGCTCCATCAAGGTGCCATCAATGCGGCGCCAAAAGATGCGGTTGTTATTGCGATTC
TCACCACTGAACGCACGAATGAAAGGCACCATATATTGGTTTCGGTTGGCGACCATTTGT
GACATCCACGTCTTGAAGTGTTGTTTACGTTCCGATGACGTCCAATCTAGCCAACTGGTT
TCATTATCTTGGCAATAGGCGTTGTTATTACCACCTTGTGTATGTGAGAGTACGTCTGCA
GTCAGGATATGCGGAATTCCAAATGCAAAGAGTAAACTTGCCATTAAATTGCGTTTTTGT
TTTTCACGCGTAGCAATGACCATTAGGCTGTCAGTTTCGCCTTCGACACCGTAATTCTCT
GAGCGGTTGTCACCGTGGCCGTCGCGGTTCTCTTCGCCATTGGCTTCGTTGTGCTTCTGT
TTGTAAGACACAAGATCTTGCAAGGTGAAGCCGTCGTGATACGTGATGTAGTTGACTGTG
AGTTTATAAGGCCAGTTTGCTGCACTGTAGATGTCACGAGAACCCATTAAGCGCGTTGCA
AATTCCTTCAGGTAGCCCTGATCTCCTCGCCAAAAGCTGCGTGAGATGTCGCGCAGTTTG
TCGTTACATTCGTTCCAACCAAATGGAAAATTACCGACTTGGTATCCGTTAGGGCCGATA
TCCCAAGGCTCTGCAATCAGCTTGGTTTCACGCAATATTGGATCCTGCGCTACGGATTTA
AAGAAAGCGGCTTCAGGGTTGTAGTCATCACCTTGGCGACCAAGTGTGGCTGCCAAGTCA
AAGCGGAAACCGTCGACTTTAAACTCGCTCACCCAGTAGCGCAGAGTATCCATGACAAGA
TTTAATGCTGGCTGGTATGTTAGATCTACCGTGTTGCCACAGCCTGTATAGTTTGCGAAG
TGCTGGCCATGTTTAATATAAAAGCGAGGATCGAGTGCTTTTAGGTTGAAGACAGTGGAG
CCTTCGCCTCCTTCAGCGGTGTGGTTGTAAACCACGTCTAAAATTACTTCAATGCCGTGC
CTATGCAGTTCTCGTATGGTGGTTTTCAATTCCGTTACGGCATCTTTTTCTGCATAGCGT
GGATCCGGCACCATAAACAAGTATGGGTTATAACCCCAGTAGTTCACCTTATCCATCTTT
AACAGATGTGGCTCATGCATACAGGCCGCAATCGGCAACAATTGCAGAGTGTTGATATTC
TGCTGCTTGTAGAAGGCTAGCATTTCTGGAGACACTAACCCTAAATAACGACCTCGATCT
TCGCTTTTTACTTCAGGATGTTGCTTCGTTAATCCCTTTACGTGTGTTTCGAATAGCGTC
ATCTCTTCTCTGGGAATGCGTGGGTGTTCCGTGTCTTGCCAGTCAAACTCATCTTCAATA
ACCACACACTTAGGCATATCAAAACTTTTGGCTGGAGAGAAGGGAGGTTGGTAGTGGAGA
GCTTTATCAATGGATTTTGCGTAAGGGTCGGAAATTAACAAAGGTTGGTCTTTATGCGTT
ACGACGTACCCATATTTTTGCCCGAGCTTGATGCCTGGGATAAAGGTATGGCGAATACCG
GCGTATTCATTGGGTAGGTCGTGCAAAGTGTATTCGCTCTCACTAGAAAACAAAGCGAGC
TTGATGTCTTTGCTGTTTGGCGCGTGAATTGAAAAGTTACAACCTGCAGTATTCAAAGTT
GCGCCAAGTGGGTACGGGCGAGAGTGAAATTTTGTCATTAGGGAATCTTTTTTTAATTTT
ATTGCTACCTTTAAGAAACTATAAGTAAAAAACTTTGTCTTACTAAGGTCAACCACCTCA
ACGACAAAAATATAAATGTAATTTAATTACTTTCTACTACCCATATTTTGCAAAAATATG
AAATGGATATCACTTTGTAGTGACTTAAAACAGAACAAACTTACTAATTCCTCCCTAGAT
TGGTGATCTGACTCGAAAAAACACCATTCGGTAAATTCTCTCATCCTTTCTCATCCCCCC
TAAATTAGTTTGGGGTGGAGGAAGTCATCCTTGTACGCCTTGGGTAACCTTAAGACTGTT
GAAACAAACGGGGACTTGTTCCCATCTTACCTCTTTTTCTTTTGGTGGTTTTTACTGCCT
ATAACACCAAGAGAGAGAGCAGGGAAGACAGAATTATAAATACCCTTAATGGAGTTAAGA
ATGAAAAAAGTAAGTGCAATTGCTGCTGCTGTAGCTGCAACTTTAGCTGCTGGTTCTGCT
TTCGCGGTGGATTTCCATGGTTACATGCGTGCTGGCGTTGGTGTAAGTGCTGACGGTGGC
CAACAGGTTACATTTGAAAAGAACAAAGTAGGTCGTCTAGGTAACGAAGGTGATGTTTAC
GGTGAAGTTCAACTAGGTAAAGAAGTTTACAACAACAACGGTAAAACGTTTTATGTAGAC
TCAATGTTCGCAATGACTTCTAACGGCTCGAACGACTGGGAAAGTACAAAAAGCAACTGT
GGTCTAAACACTGCTGGCGATAAAGTAGAGTGTGTTGACGATGCAGAATTTGCGCTACGC
CAGTTCAACGTTCAAGCAAAAGGCGTTCTAGATTTTGCTCCAGAGGCAACGCTTTGGGCT
GGTAAACGTTACTACCAACGCCACGATATTCACCTTTCTGACTTCTACTACTGGAACATT
TCTGGTGCAGGTGCTGGTATTGAAAACATTGAAGCAGGTCCAGGTAAGCTATCACTAGCG
TGGATTCGCAATGACCGCAATGACAACTTCAAGTATGGTATGGGTTCTGGTGATACACCA
GATGTAGGCAACAATGGCTCTGTTAACGTAAATACCTTGGATGTTCGCTATGCAGGTTTG
CCTGTATGGGAGAATGGTTCTCTTGAAGTTGGTTTAGACTATGCTTTAGTAAATCCAACT
GATAAAGCATCACAAAATGCAAAAGATGCCAAAGACGGTGTAATGTTCACTGCTGAGTTA
ACTCAAGGTCTAGATTCTGGCTTTAACAAAACAGTGTTCCAATATGGTACTGAAGGTTAT
TCTAAAGCGTTTGCATTCTACGGTGACGGCAGCTGGTACGGTGCTGAAGCTCGTGATGGT
GCATCAGGGTACCGTTTGATCAACTGGGGTGTGATCAGCATGGGTGAGAGCTGGGAGATG
ATGCATCAACTAGTGTACGGTGTTGGTGAAGATATGTGGGCTGCGGACCACAAATGGGAA
ACTATGTCAGCTGTAGTACGTCCTGTTTACAAGTGGGATGACAATCACAAAACGATCTTC
GAAGCAGGTTACGCTATGGATGATAACGATGGCTTCGAAAGCACTTACGGTAAGTTTACT
GTAGCGCAAGCTTGGTCTGCTGGTTCTAGCTTCTGGGCTCGTCCTGAAATTCGCCTATAC
GCTTCTTACCTAACAGCTGACGATGACAACAGCTCTAAGAAGTTTGACAACGGTCGTTCA
GACGATTCTTTCCAATTTGGTGTACAAGCTGAAGCTTGGTGGTAATCATCTGACCATTTA
AGTCCTAAATTGTCCTAGAATGATACAGCCAGAATTTCTCTGGCTGTATTTATTTTAAAA
ACAAGAAAAGTTGAGGTTAACGGTAATGAAAAAATGGCTTGCTCCCGTAATATTGGGAAT
GTTGGCTACAGGCTGTTCTACCATCGAGAAAGTAGAAATGAGTCCAAGTGGTCAACAACA
GGTGATTACTCAATCGAGTGATATTCAATGGATTCCCGTTGAAGTACCTTTAGTTACTGA
GTTTGCTTTGACTGATAAAAGCCAGATGCTTCTTAATGGAGAAAGTGCTGGCGCAATCGC
AGCATTTGCACTTCCTGGTAACCGCGGCAGTCTTGATATTAAACTTGAGACGTTCGTAAG
CAAAGAATTGCAGTTTTACGCGCCAAACGTTGCAGTAATAAACTCCCGTGGCGAAACTAT
CTACCAAGCAGATTTCTCACAGTTTAAGTATGAACCAGCAAAACTACTCGATGATGATAA
GTTTGTACTTAATCTCAATGTAATTCCAGACATGACAGGTGATGAGCTGCATGTATTGAT
CTACACTACCTCATCTGACCTAAAAGGCAGCACTCAAATTCTGCATCCTGCTAAAGTATT
CGCGATGGCGCGACATACTCAGCCGCCTGACATTGCTGATCCGCAAGCGAAACACAGCCC
ACTTGGCCAATTCCGCTTTTCAGTATCTGCAAATGACATCGTAAATACTAAGATTGTTGC
GAAAAACGACAATATTCCTCAAGGTACGGATTTAACAAGTTACTACCAGAAGTCAATCAA
AGCGGCAGTAGCAGCAAACGATATTCCGAAAGCTCTCACACTACTTGATGAAGCAAAAGA
GCTAGGTATTGAAGGTGCGCAAGAAGTGTTTGTTAAAGCGGTGAATACCAAATAATTGAA
TAAAAAAGGTCAGCATTATGCTGGCCTTTTTTATAGTATTTCATTCAATGAAAATACACC
CCTACATATAGTTAACTTATTCACAAAATTATTTGTTTTACTTTGTTTTTTATATTTTGT
AGATCAATAATTAAATAATATCCCTAACCTTAAGTTATGTTGATTAGGAAATAATTTAAT
CCATCGAAGTAAATTGCCTAAGTAACTTACAGAATATCACTCTTTCTATTTAAGTGAGAT
GTTTAATATATCAAAATCTTATTTGGCGGTTATTTACTTTCTATTATTAAAAAAGGAATT
AACGTGAAAATGAACATGATGAAGTCTTCGCTTGCTGCTGCTTTACTTGTTGCCCTTGTG
GGCTGCCAATCAACCTCTGAACCAGAAGCTGCTGCTGAGTCGATTGTAAATATGTCACAA
GACGAAATTGTGGCTTTCATGGCGGCTTGTGATAACCCTGATAGTGCAGTAAAAGGACCG
ATCTCGAAACCATTATTTGTAGTAGGCACATTTGCCGATTCAGATTGGAAACATGTACCT
CAGCGCCAGTACTCTTATAAAGGAAACAACTTTTATCAGGTAGTAACCGAAGAAAAAGTA
GGTTCTTACAAAATGCAGTATGCGACAGAGTTGTGGTTCCCTCAGTTTACTGCAAAAGGC
AATCGCATGAATGTAGGCGAGTTAACGCCACTAACATTTGGTGGCTACGGAACAGATACT
GTTGTTGAAATAAAAGAAGATGGTAAATATGTATGGAGCCTTCAGTTTGAAGGTAAAGGC
AAGCCTCTTCATGTGATGGTAAATAAGTGCCAATAATATTCCATTTAGTTATTTAAAATT
TATTATTTATTAACCCCTGCATGGAATACGTGCAGGGGTTTATTTTATTTTGGGAGAGTT
TTATGAATAATATCCGCTATAAGGAATTGTTATATAAAACGTTGTTGGCATTAAGTGTGG
TTGGAGCACTATCAGCTTGTAATTCTTCCGGTGGAGATGATAACAATAATACTCCATTGC
CTGATACGAGCTATGCCTGTCAAACGAGCATCAAGGAACAAAGTAATCAACTTCGCATGT
ATCAGATCATGGTAGAAAGCTTTGTTGATGGAGACTCGAGTATTGGCCACGGCACGGGTT
ATGGAACCAGCCATCACAATGGTGACTTGCAAGGTATTATTGATTCACTCGACTATATAC
AAGACTTAGGCATAAACGCGATTTGGCTAACACCAATTTTTGAGTCTGAAGCCATTGATG
GCCAAGATCATTGGGCGGATCGTTTGGATGCTACAGGATATTTCGCGACAGACTATTTCA
AAATTGATCCCCGTTTTGGCGATTTGGAAACTGCGCGAACGTTAGTTAATGAAGCTCACA
AGCGTGGCTTGTATGTCTTCTTTGATGGTGTGTTTGGTCACCATAAAAATGGGTTAATCA
AACCATCGCCATCGGGTTTACTACCTTCAGGTGCGAGCAACCCAGTCGATTACCCTGCAA
GCTTAGATTTTTATAAAGAAGTTGCTACCTATTGGGTGAAAGAGCTGAAAATTGATGGTT
GGCGTTTGGATCAAGCGTATCAAGTACCAACAGATGCTTGGACGAAAATTCGTAAAGCAG
TGGATGAAGCCTCACAAAATGTCACTTATACCAATGCTGATGGCAAACAAGTGAACCCAT
TAGGCTACATGGTGGCAGAAGTCTGGAAGGGCGAGTCTGATATTGCGAGTGAGGCGTACG
GTTCTGCCGATGACCCCGCATTATGCTCAGCGTTTGACTTCCCAATGCGCTATCGTATCT
TGGAAACACTTGCAGTGAACGAGAGTGGTGTTGGTGGGCTAGGTGTTGATTGGCTAGACA
ATGGCTATCAAACCCATAATCAGTACCCAGCTCATGCTCAGCCAAACTTGATGATTGGTA
ATCACGATTTAGTTCGCTTTGGTGATTTGTTGCAACGAGGCGGCTTGGCTGATGTGAATG
ATGCGGAATACTGGCTACGCCATAAAGCTGCTTTTGCCTTCCAAGCCGCTTATACCGGGC
CAATCACTCTTTACTACGGTGATGAAATTGGTGATCAAGTTGATGGCTTTGCCGCAAAAG
AAGACAACAACACCTGTGCTATTAGAGGTGTGTGTGATGACCATGTTGCTCGTAGCAGCG
CAAAGATTGAAGGCATAACGGCAACCTTAGACGCTAATCAAGTTGATTTGAAAAACTACG
TGAAGTCATTGATGAATAAGCGTGCTGCTCACCCTGCTTTATACCAAGGCTCTCGTACTA
ACTTGGTCGCAAGCAATGGCAGTTATGTGGATTTGAAAAAGTCTGGTGATGACCAAGTAT
TGTTTGCACTCAATACGCTTGAGAGCGCGCGCAATATTGTGCTAACAGAGTCACAAGTCG
GCAGCAATCAAGCGCTGATAGATTTAATGACGAACCAACAAATCACACCAAGCAATGGGC
AATACCTGATCCCAATGTCTTCTCTACAGGGACGCTTCTTCAAGGTGACGCCAAGCGCAA
AATAAAATCAACTTCTCGATCCAAAGCCAAGTGCAGCTGCTGACCCCCATAGGCACTCAC
TTGGCTTTTTTTACTCCGTTATCCTTCTGTTTTATATCGAACAATTGTTGTTATCTTTCG
TCATAAACAGTACGTAGTTTGTGAGATGTTCTGCACGAGAATGAGAATATTCACATTCAT
GCAACGTAAAATTGTGATTTGACGCTTATTTATACGTAACCATTATGTTTATCTTTTCGT
GGATTTATATAACTAATGGAAAATTATAATGAAATCCATAGCGAAACCCCTCTTTATTCT
ACCTTTGCTTTGCTCTCCATTTGCCTACAGTGATGTCATTAACGGAGACTTCGAACAGTG
GAGTGGCAATACGCCAACCCAGTGGACGGTGATTGATTCTGGTATTGCAGTATCTCCTAC
CAGTAATCCAGTTCAGTCTGGTGGTTTAGCCGCACAAGTGGTCGTGAATACGGGGACACA
AAGTAACACCGATTTTTTACAAACCATTAATGTGGAGCAAGGAAAAACTTACCCATTTTC
AGTTTCTGTTTATCACACTGAAGGTAATGTTAAAGCGCGTCTGATCGTCGATGGATACCA
TGGTTACACGAATCCCAACCAAACTAATCAATGGCAGCAGTTAACACACAGTTATACCGC
ATCATCAAACAAAACCATTAATGTCGGTCTAAGGTTCTATGATGAATCGGGCTTTGATGG
CTCAGAAGTGGTGTTCATTGATAACTTTCTACCGAACCAAGATAGCGGTGGTACTCAGCC
TCCACTTGAAAGCTGCAACGACAATGAAATCCTATTGACTTTAACGACTGACAGTTATGG
CTCAGAGACTCGCTGGGAACTGAAGGACAACCAATCAAAAGTACTGTTCTCTGGTCAAGG
TTTCGATTCCTCTAAAACCTATGAAAAAACCATGTGCCTAACGGATGGCGATTATCAATT
TACCATCAATGATAGCTATGGTGATGGTATTTGCTGTAGTAGCGGTAACGGCTCATACGT
CTTGATGTTAGGTCAAGAAACGCTAGCATCAGGTGGTGAGTTTACTCAATCGCAAACCAC
CAATTTCACCCTTGGTGAGACAACCACGCCACCCGTGGTTGGGGAATATTACAAAGCGGC
AGAGGGCAAAACAGGCTTTGTATTGAAAACAGCACTGTTCAATATCATCAATAACCATAC
GGGGCGAGGTTACTCGGCGATTTGGACCTTGGTGAAAGATGCGGATCTGGATAACTATTA
TGAAAAAGATGGTTCGATTCTTGATATGTATTCGGAAAAGCCGCTAGGCAATGACACGGT
TAGTTTCACTAAAGTCACAGACCAATGTGGTCAATACAGTAAAGAGGGAGATTGCTACAA
CCGAGAACACTCATTCCCGAAAAGCTGGTTTGGTGGCAAGGTAGAGCCAATGAACTCTGA
TGGCCACCATCTGTTTGCAACGGATGGCTATGTTAATGCGAAGCGTAGTAATTGGCCATT
TGGTGAGGTTGGTAGCAGCACTTACATTTCTAGTAATGGCTCAAAATTAGGTTCGGCGAG
CGCGTCTTTGGGCTACTCGGGTACAGTATTTGAGCCGATAGACGAATTTAAAGGAGACTT
TGCGCGTGCGTACTTCTACATGGCAACACGCTATGAAAACGTTATTGGCAACTGGGAGGC
GAACTCCAGTAGCTCTGATGCGGTTCTCAATGGTAACAGCACGACAGTGTTTGAACCGTG
GATGCTAAGCATGCTTAAGCGTTGGCATAAGAATGATCCTGTTAGCGCAAAAGAAGTGAG
TCGTAACCAACAAGTATTTGAGTTTCAAGGAAACCGCAATCCGTTTATCGATCACCCTGA
GTTTGTTGAGATGATTTGGGGCAATTAACCCTCGGCCATTAAGAATACGAAAGCCGCTTA
AGTTAAACAGATTAACTTGGCGGCTTTTTTAGAGAACAAAAAAGGGGAGGTATTAACCTC
CCCAAACTAGCACATGATTGCGCCTACTGTATTAGTTCTTCGTTACAGTTACGATTGGAG
CTGCTTTGTCTGCTGCATTGAAGTGGAAGTTGTAGCTTCCATCTTCAGGTAGCGTGATAG
CAATATCTGAGCTTCCACCACCTGCGGCCATTTTAAAGCCTGAACCGAGCTCAATCGAAC
TACCTGAAGTGCCACCAAAGTTAGTGTTTCCTTCGTTTGCATTCCAGTCTGCAGAAGCGA
TTTTCATTTGGTAGCTACCTGCTTTGAAGTCCATATCTAATGAGTAGACATCGGCTGCCT
CATAGCTAAATTTTGCCGGAGAGTCCGTTGCTGGAGTATCCCAAGTCGTAATAGTGCCAC
GTAGATAAAGCGCAGTTTCACCAAATGTTGGTGCGTCAGCAGCTTTAGTCACTGACACAA
TTGGCTGGTCTGCAGAGTTATTTTGCTCGTGTACAGCGTTTAAAATAAACGTGTATTTAC
CTGTTTCAGTGACCTTCAGTTTACAGTTTTCCTCTTTGCCTAGATCTACAGAACTAGATG
ATTGGTCCGAGTTGTGGCAGCCAAAGTTAGGTGTACCCCAATTATCATCTGCGAATTTAA
AACCGTAGTCCCCAGCTTCAAGTACACCAGTTAACGAGTAAATACCGTTACCGATAAATG
ACATTTCCCAATCTGCTACTGGTTGCCAGCCGTTCATATCACCACGAACATAAACTTTGG
TTTCTCCATAAGGAGGAATGCTTGATACATCTTTGTTGTCAGTATTTACAGGTAGGCCAG
CACCTTGCGCACCAGCTTGTGGTTGAACAAATACAGCTGTAGTTAGTGCTGGTACTGTGA
ATGTCTCACCAGAGAAGCTCGCGCTTTTCACGATGTCATCTGCCGAGTTTTTCTGAACTT
CATGCAGTTCGAAGCCCGCAGCACCTTTCACAGTGAAGGATTGAGCTGTAGATGTCGAGT
TAACTACCGCTACGATTGCATCGTAGTTAGGATCCAAATCTGCACCAGCAGATGTGCCGT
CATCAATCGACATAACGATTAGACCTTCAACTTGGTTGTCACCAACATTGCGGAAGTCTA
CACGGTTCATCACGTCTTGAGCGGTATCTAAGCGGAACAGTTCGCTTGTACTACGCATTT
TCAGTAGTTCTAGGAATTGTTGCTTAGTTAGCTCAATATCGTCTTTATCAGGCATTGCAC
TTGCGTCGTCGATGATCTTCTTGATCAGTTCCCAGTTCGCACCGTCTTTGTCTTGACGAG
GTAGACCAACGTTCCAGTTGTTATCGCTTCCGTCGAAGAAAACACGGTTGAACCAATCAC
CAGAGTCGTAAGAGTCACGCTGCATTGATTTAGAACGAAGTAACTCAGAACCCATGTGGA
TGAATGGAATACCTTGTCCTAACATCACTGTAGATAGCGATACAGACTGCATACGAGCTC
GCTCAGCAGAGCTTGTACCTGTCGCGATTTTATAAGCGTTGTTGTCCCATAGGGTTTGGT
TATCATGCTTAGAAACGTATGAGATATTCTCAGAAGGCATCTTAGTGTAGCCCGCAGGAG
CACCATTGTAGTCTACGTTTTTACCAAGTTTTGTTTCGCCTTTGTAATCTAGAAGTACGT
ATTCTGCTAGGTTACCAGCCATGCCGAGACGAACGAGATCTTGGTTATGTAGACGGCCAT
TAACAGCATCTGCATCAGTCTTAGTTTCTTCGTTTGGATAAGCTGCGTTACCAAAGCCTT
GGTTGAAGCGAAGTGGATGTTTGCCTTCCGAATCTACACCACCATCGAATGGGCTGCCAC
CGCGAACCGCGTCACGTAGACGGTCAGAGAATGTACCAATCTCAGTGCCTGCCATGTTGA
TTTGGGTTGCTTGGTCGAAGCGTGCGTTGTTTGCTACTTCACCAAAGTCCCAACCTTCAC
CGTAGAATAGGGTGTTAGGATCGATTTCACGAACTTTCTTCAGTGCATAAACCATCACAT
CTTTTGGCTGGTGGCCCATTAAGTCGAATCGGAAACCGTCAACTTTGTAGTCATCTGCCC
AAATCAATAATGAGTCAACCATCAGTTTGCCCATCATCAAGTTCTCAGTTGCTGTGTTGT
CACAACAAGTAGAGTTTTCAACACCACCAGTGTTTACGTTTAGGCGGTGGTAGTATCCAG
GGACGATCTTATCGAGTACAGACTTATCATTTACGCCAGATGCATTAGTGTGGTTGTAAA
CCACGTCCATGATAAGTTTTAGATCCATTTTGTGTGTAGCTTGAACCATTTCACGGAACT
CAAGAATACGCTTAGAACCGTTTGGATCGGTTGCGTAACTGCCTTCAGGCACAGTGTAGT
GGAATGGGTCGTAGCCCCAGTTGAAGCTATCTAACATGCGTAGATCGTTCATCAGAGCTT
GTGCTGCGCCTGTCGAAGGATCGTAGCTGTTAAGCAGATCTTCGATCACTTTGCCGTTGT
CTTCTGTACCACAAACAGCCGCTTCCGGTTTCACACCGCAGAGCTTTCCTACCGTATCTG
TAATATCAACACGGTTTTCTGCATTTTCATCTACGGTTGCGATGTCAAAAGCAGGAAGGA
TATGCAGTGTAGTTAGACCTGCGTCTTTTAGTGCTTGAAGGTGAGATACTGATTCACGAT
CTGCTTCTGTTAAGGCTAGGTATTTGCCGTTCAGGCTTGCTGTACCTTTACTATCATTGA
AGCTGAAATCGCGCAGGTGTGATTCGTACAGTACGTGGTCTTCGTCTTTCTTCACAGTTG
GTCGATCATAGTTATCCCAACCTGCAGGTTTTAAGCTAGAGTCATCGAGATCAACAACTT
GAGAGTACAAAGAGTTTTCAGATAAGCTCAAAGAGTAAGGGTCTGTTACTAGGCGAGTTT
CAATTTTACCTGTTGTTGGGTGGTAGACCTTCACTTGGTAGCGGTAGTACTGATTTACTA
CATTGCTTTGTGCCTCAGAAGCCCAGATACCCGTTGCAGGGTCTTCTGTCATAGCGACTG
TCGCTTGTTCGTTTAGGTTTTCATCATAAAGGACCAGTTCTACTTCTTGAGCTGTTGGTG
CCCAAAGTTTGAATGTCGCAGCCGTTCCTTCAACAATTGCCCCTAGTTCTTGCCCGATTG
CGTTACCGGCTTCAGCGTCTGCAAATACCGCATCCAGAACCCCTGGTTTTTGTACTTCGG
TTGCCGCAGTGACATCGCCATTTGCATTGTAAGCAACCATCACGATTTGTGATTTTAGGA
TTTTGTGGAGGATATCTGCATCCACACTGATACCCGCGGCTTTTAAATCAGCAAGGTGAC
GGAAACGCGATTTAAGCTCATCCGATAATTCACCAACCTTAGTGAGTTCAACTGCAGTGC
CGCCAGTAATCGTTTTGTCTTCACCCATCTTTATATCGTTGCTCAAGCTGTAGAACAGCT
TGATTGAATCAGCATCTTTGGCTGCTTCCCAAGCGATGGTTTCAGCGTCTAACCAATGTG
CTTTTTGGCCATCGATATCGACAGGACGCTCTTCAATTGGTTCGTAATAAAGCTCGCTAC
TACCATGGAAGCCAAATAGTCCTTTTGACTCGCCAATTTTCGTTAACTCCACTTTAGAGT
TGGCACTACCGAATGCTTTGTCATTATCTTTGTGAAGAATAAAGTTCATACACTCATGGG
GATCAGATGCATCTGGGTTTACTTTTAGTACATAGTAAGCACCATAGGTATCGCTGATAC
CATCAAACGGGCGAGGAGCGCTCCAATCTGTACCGCCTGAGCCAATGCCCATCGCATCGA
GATCGGTACTGGTACAGCCTTCGCCGTTCCAAAGGTGTAATCCCCAACCTTCGTAGTCAC
TTGCACTAGCCGCTGCTGCAGTGTCGCGTTTATAGTAAATTACGACTTCATTTTCTCCAG
CTGGGTACAGGCCGGAATTGTTGTTTTCTTCGCTAGAACTGTCGCTACCACAGCCGCTAA
GTACCGCAATTGACAGAAGCGGTAGAACGGTTTTGGCAACGGTAGATAGTTTGAATGTTT
TGTTGTCCACGTTTACATATCCATTGTTATAAAATCTGAAAGTAGGCAGAGCGAGATGCT
CTAGAGGAAATGTGCACGTAAATGCTAATACACTGATGCATCAGCAAAATGTGAATGCAG
GCAGCTAAGTTATTTGCAAGTTAAAATTTAGTCGCAGTATGAGTTTGGGTCACAAAATAA
GTACTAAACTCAACACATAATGAGAGTTGTGACTCAAAGACTATACATAAATTAAGTGAG
GAGTAGAGCAGGGGGATGATAAGGGAGGAGAATCACTCAGCCCCATTAGTGTGATTGAGA
TCTATAAATTTTTAGTGGTTAATTTGTAAGTAGAAAAAAGATTTACAAATTACGTAGTGA
TAGCAGTCCCTTTACTGTCTCAAACTTCAGATTTTGATCAAACGGTCGTTATATAATAAA
GAGATATTTTAAGCGCCCTGTTGGGGTATGTTTAAGCCGATATATAAAAGAGGCTAACTA
TGAGTAGCATGGGGATTGCTATTGGTGCAACTGGCCTTTCTCTTATTCTGATTTTTGTCT
GGATGATATCGCTGTCGATGCGGAAAAAGCGCATAGAGCTTGAAAAGAAAGCTCGCGAAG
CTGCTTATCGTCGAGCGATGCAAAAGGCACGCGAACAAGAAATCAAAGAACGGGAGTTTA
AAGCAGAAACGGGTCATATACCGACAATCCTGTTTTTGGCGAAAGAGGCAGAGAGAGGAA
ACCTCAGGAAGGCTTATTACTGGTATGACAAAGCGGCAAAGTTAGACAATGTTACTGGGA
TGTACGGCGTGGTTCGTTTGAGTGAGCGAATGCGTGAAGATGTCATTCTGAAAGAGCAAG
CCAACTTTTGGCGTATCGCGATTGCTGGTGTCGAGGGAGATGTTGAAGCTAAGTTTGCGA
CAGGAAAAGCGTTGATCTTCGGGCGTGGTACGGAAAAAAACATTCCTAAAGGATTGCAGC
TAATACAAGAAGCCGCCGAGGAGAAGTGCATTTCGGCGATACTTTATATGGGGGATTGGC
AAAAGTCTCCTGATAACCTTGCTCGAAATGAAGCTGATGCTCTCTACTGGTACATGCGAG
CAGCAGAAGAGGAAAGTCCTGAAGGTAAAGTACAAGTAGGATTGTGCTATTTATATGGCA
CCGGAGTAGAGCAAAATCATCAAAAAGCGTGCTATTGGTTAGAAAGGGCTGCTGAAAGCG
GCAACGCAGAAGCCATGTATCATGCTGGTGAGGCTTGGAAAGATACTGGAAAAACGGGGA
ATGCGATCGCTTATGTTTGGCTATTCTTATCGGCTAGTTTTGGTTATGAGCCTGCAAAAG
TTCTGCGAGACAAGGTTGCGGCTAACATCGGTGTTGATGTTGTCGTTGGACTGCAAGCCA
TCGCAAAGCCGCTGCAACGGAAGCTGAGTTCTGGAGCTGTTAAGAAGCACTCGATTATAC
GTGCGCTGAATAAGGTATATAGCCGTGAGCCATATTTTCCAAATGAAGAAGACTTGTTAG
TACCCGGAAATGATGAAGAAATGGAAGTTGCTATCCAGAGTGATGTAACTTTTGATCCAC
AGAGCGCAGAGCACTTTGATAGTGCGAATGTGAGTGGCACTTCTCCTGAAACGACACTGT
CAAAAGAGGCATTAGATTTCACTCAGAACTTCTTGTCTCCTCAGAAGCCGCACTAGGTCA
ATAACCCTTAATTTTTGAGTTTCTTAGTGATAGTCCAAGTAACAGCAGTTGCTTGGGCTT
TTTTATATCTGTTGTTATACCCAAGTTACGTCGAAATGCTAGGTTCAGTGAGAATGATTT
GGTTTGTAGGCGAGTAGTGATTGAAGGTCTAGTGAGTCTAAATCAAGAATTGGAGTATAC
GAACCAAGACAGATTTTCCTTCGAGAGCGTGTTACAGACCCGCGTTCTTTTTTAAAGAAT
CGCTGTGTTAAACAGCTTGGAGAACGTGCGCTATTACACTGTGTTGTTGTCCTTAAATTC
GAATCAATGACAACACGCTGAACTCTGCATCTTGAAGTCACGATAGTGATATACGGTTAG
AGTAGTTGCATATTAAAGTATTTCTTACACTAGTGTTAATTTATAGCTACTTTTGTCTTT
AAAATTTTTATCCTAAAAATGTAGAAATATTATTTTTTGTTAATGAGTGTATATTTAATA
GCGTACACTTTCTGCTCTTATTTCAACATAAAATGGAAACATGATCTGCTTTGTAAATGT
TTTTCTTGTATAGAGGGAATTCCCCCCTTGTTTCTTTAACCTAATATAGCTCAAATCAGG
TTCGCTAAAAATAAAAAGTAAGTTTGCCCTATAAATGACAAATTAATAACTTTAATGGAT
ACAAATTAGTTTAACTAATAGCAGCTATTAATTTTTGTATTAGTAAAAGCAAACTTTATA
TTCTGACTTATATTGAAAGCTCATGCCTTTAGTATGGTCTCTAGCGAATTATAATATAGA
ACGCAGTTCTAAAAGATTTAGTTAACATTTTTAGTATAGAGTCGGAGGTTGCTTTAGCCT
CCTAGATATACTTTAGTAGAGATTTGTGTATGTTGAGAATCATTAGTGCAGATAAGTTCA
TCTCATCAAGGTTTATCTTGGAATACAGCAAAGTGGAGTTTGCGTCTTTGTTGGGGGTTT
CCGTTGCTAAGATAACCAATATAGAGAGTGGCAAATCTTCGATTCCCCCTGTTTACGATT
ATGCGATTAACCATTTGCTGAGTGAACACCCCTTCAAAGACAGCGCCGTAGAAGCACTGT
GCACGCATGAAACGCTTAACTTTGCACGTAGAGTTGATGTGAACTCTAAGGTGCAACGTT
TGTCCTGTAAGCGTTGCGATAGTCGAAGGCTACATGTGATGGCAGGTATGAGTGGGCTTT
ACTTCGTTGAGTGTATGGACTGTAAACATACGATGTATTCATCGGGCATAGCCGTTAAGC
GCTACCAGCAATGGTCAAATGGTGGAGTAAAGCTCGATAGCCATTTATTTAATTGATCTT
GTATTAACCTACCATTCAAAGTAAAAAGCCATCAACGTTTGTGTTGATGGCTTTCTTGTT
CTGTGTTTAAATTTAGTTAAATTTGTTCTGTTGATAATCACCAGTATTACAACGCCAAGT
TATATATAGTGATTGAAATCGCAAAAATTTATTTTACTAATATTTGTTTTTCAATAATAG
CAGTCTAAATCACACAATTTTAATGATTAGTTTCAATAATAACCAAATCTAATATCATCA
GCCTCGTGGTTTAAAAGTGATTAAAGTCTCGAAATTTAATTTCGATAAAATAAGTCTTTT
AATAATGAACATATAGTCACGAAATTTGTTTTTTGAATTTTAAATATTAATTTCATTTGT
AATATCTGTACCTGTCGTTTTTAAAGAATAAATAAGAGATATTCCAAATGAATCGTTTAG
TAATTGGTGTTAGTAATTACATGCCAGAAGATTTTAGTTTATTGTCTGAATCTCTGGATG
AAACCTACAATAGATCCCTACAACCATTAGATCATGTTGAATTAACAGATGTTGGCGCAG
CTATTATTACCTCTACAGATATTAAAGCTGGTCTACATAAAGCAATTTCTGAAACTGGCT
ATGGCATTCCTGTATTCCTAGTTATTGATGAAACTCCAGTTTCCGCAGAAGATTATGTTT
GGTTGACTGGTGTGATTGATTTAGAAAGACAATCAATCGAGTACTACTGTCGTCAAATCA
ATGAAGCGGTGACTAAATATGAAAGTCGTTTGCTTCCTCCATTCTTCAAACAATTGACTC
ACTACGTAGATATGGGTAACTCTGCGTTTGACTGTCCTGGACACCAAGGCGGCCAGTTCT
TCAAGAAACACCCAGCTGGTAAACAGTTCTATGATTTCTTTGGTGAAAACCTGTTCCGTA
GTGACTTGTGTAACGCCGACGTTGACCTAGGTGACTTGCTTATCCACGAAGGCTCTGCAC
ACCAAGCTCAAGCTCACGCAGCGAAAGTCTTTAACTCAGACAAAACCTACTTCGTACTAA
ACGGTACTTCAGCGTCAAACAAAGTGGTATGTAACGCGTTGGTGACCGAGGGCGACTTGG
TGATGTTTGACCGTAACAACCATAAATCAAACCACCATGGTGCGTTAATCCAAGCAGGTG
GTACGCCAGTTTATCTAGAAACAGCGCGTAACCCTTGGGGCTTTATCGGTGGTATGGACG
AGCACTGTTTTGATGAAGAATACATCCGAGCTCAAATCGCGAAAGTATCACCAGAGCGTG
CTCGTGATGAACGTCCATTCCGTCTAGCTATCATCCAGCTTGGTACTTACGACGGTACTA
TCTACAACGCACGCTATGTGATGGATAAGATCGGTCATCTTTGTGACTACATCTTGTTTG
ACTCTGCTTGGGTTGGTTACGAGCAATTTATTCCAATGATGAAAGACTGTTCACCACTGT
TACTGGATCTGAAACCAGAAGACGCAGGTGTACTTGTAACTCAGTCTGTTCACAAACAAC
AAGCTGGCTTCTCTCAAACTTCGCAAATCCATAAAAAAGATGCGCACATAAAAGGACAGG
CTCGTTACTGTAACCACAAACGCTTCAACAATGCGTTTATGATGCATGCATCAACATCAC
CATTCTATGCACTGTTCTCTGCACTGGATGTGAACGCGAAGATCCACGATGGCGAAGCAG
GTTTACGTTTATGGCGTGATGCTGTGAAGACAGGTATCGAAGCGCGTAAAGAAATCCTTA
AGAGTTGTGAACTGATCCGCCCATTCGTACCTGCTGAAATTAATGGCAAGCCATGGGGCA
GCTACGACACTGACGAAATCGCATCTAACAAAGAGTTCTTCATGTTTGAGCCAAACGCAA
AATGGCACAAATTTGAAGGCTACGGTGAAGGTCAGTACTTCGTTGACCCATGTAAACTGC
TGTTAACGACAGAAGGTATTGCTGAAGATGGTGGTTATGCAGACTTCGGTATTCCTGCAA
CGTTGTTGGCTAACTTCTTACGTGAAAACGGCATCATCCCTGAGAAGTGTGACTTGAACT
CTATCTTGTTCCTTCTAACTCCAGCAGAGGATATGGGTAAGATCCGTCACCTAGTGGCAC
AGATCAACCGCTTCGAAAAATTCATCCGTGATGACGCGCCATTAAGCATTGTACTGCCAC
GCGTGTTCGAAGCGAACAAAGAACGTTACCGCGGCTACACCATCCGTCAGCTATGTCAAG
AAATGCACGACATGTACAAAGAGCTGAACGTTAAAGAGCTACAAAAAGCGATGTTCCGTA
GCGAATACTTCCCAACAATGGTTCACAAACCAGACGTTGCAACCCGTAAATACTTCCGTG
GTGAGTGTGACTATGTATCACTGAAAGAAGCAAGCGGTCGCGTTGCATCAGAAGGTGCGC
TTCCTTACCCTCCAGGCATCCTATGCGTTATCCCTGGTGAGGTTTGGACTCAACAAGTTG
TGGATTACTTCCTATCACTTGAAGAGGGCATCAACCGCTTCCCAGGCTTCGCTCCTGAAA
TTCAAGGTGTTTACCTAGAAGATGTCAATGGTCGCACTACTGCACACTGTTACGTCCTAA
AAGATTAATCTACCCCGTTCGCACCGAGCCATCAGGCTCTGGTGCGAACCGTTTATTCGT
GGAGAATAATTTATGAGTACTGAAACTAAAAAAATGTCGGTGGTACAGTTAACCATTTTG
ACATTCATTAACATGGCGGGTTCGGGCATCATCATGTTGCCAAGTAAGTTGGCGCAAGTG
GGCACGATCTCGATTCTATCTTGGCTGATCACTGCGGCAGGCTCACTAGCTTTGGCGTAT
GTATTTGCAAAATGTGGTCGCTTTAGTAAGCGTGAAGGCGGTATGAACGGTTATGCCTCT
TATGCGTTTGGTAAATCGGGTGCATTTATGACCGGCTGGACCTATGGTTTATCACTACTG
ATTGCCAATATTGCGATCGCGATTACCTGTGTCGGTTATGGCTCTGCTTTCTTTGAAGTG
ACGTTATCACCAGTTGAAACGTGTTTGTATACCATCGCTATCCTTTGGATTTGTACCTTT
GCTAACTTTGGTGGTGCAAAGATCACGGGGCAAATTGGTTCGTTCACTGTGTGGGGCGTT
ATCCTTCCTGTTTGTTCTTTGGGTATTGTTGGTTGGTTCTACTTTAGCCCAACAATGTAC
GTTGAAGCATGGAACCCACATCACCTACCATTTGGTGAAGCGGTAAGTGCATCTATCGCG
ATGACTCTTTGGGCGTTCCTAGGTCTAGAATCAGCGTGTGCTAACTCAGAAGCAGTAGAT
AACCCAGAAAAGAACGTACCGATTGCAGTATTGGGCGGTACATTAATTGCGGCTGTGGTT
TACATTGTTTCGACTAACATCTGTTCTGGTATTGTAGCGAACTCTGAACTAGCAGCATCA
ACAGCGCCATTCTCAACGGTATGGACAGTGATGCTAGGTTCTACTGCTGGTAAAGTGGTT
GCGGGTATGGCAGTACTTGCTTGTGCGGGTTCACTACTAGGTTGGCAGTTCACTATCGCT
TCAGTATTCAAATCTTCTTCAGATGCAGGCTTCTTCCCTAAACTGTTCTCAGAAGTTGAT
AAACGCGGTACGCCTATCAAAGGTATGGTAGCGATCACTGTGATTCAATCTGCATTGTCT
TTGATGACCATCTCACCAACATTGAACGAGCAATTTGAAGCGCTGGTTAACCTAGCGGTG
GTAACTAACGTTGTTCCTTACATCCTATGTATGGGCGCAATCTTCATTATGCAGCAAGTG
GCTCATGTGCCTGAGCGTGAAATGAAGACGACAAACATTATCGCTCTGATCGGTTCAGTA
TACAGCTTCTACGCACTGTACGGTTCTGGCTATGACGCAATGATGTGGGGCTCTATTGTA
ACCTTCCTAGGTTGGAGCGCTTACGGTTTGATTGCATCGAAACACGAACCTCTAGCTAAC
TAAGCTTTTCAATCGAGCCTTCCCATACGCGGTGTGGAAGGCTCTTTTGTTTTATTTTTA
GGGAGACCACCTGATTACTCGCCATTCATAACGTGAAAACTCATTTTTGACATTTGGAGG
ACGAAAGATGATTAGCCAACCTGTTAAAATCGGTGACGATACCGTCGTAGTCATTCCAAG
CGTGATCCTGAGTGAACTCGGGATAAGGGAAGGGGACACCCTCGAAATTGCGCTCAATAA
AGACAAAATGGAAATTAAGAAAATGGTACTGAAAACCAACTCTCCAACCGATTCAAATCA
AGACGGTGAGAATTGAGTGAGAGAATTGAGGTTTGTCGGATACACTACTGGTTTCGTAAA
TTGGCGCTTGCCGCTGTCTTTGAACTATTGATAATTACAAGAAGAGGTCTGGTACTATGC
AAGGTATCCTCTCTATACAATCGCATGTTTCTTTTGGCCATGCTGGTAACAGCAGTGCTG
TTTTCCCAATGCAACGCATGGGTTTCGAAGTGTGGCCTATTCACACTGTTCAATTTTCTA
ACCACACCCAATATCAAGAAGGTTGGACGGGTCGTGCGTTTTCTGCTGATGACATCAACG
AGTTGGTTCGTGGCCTTAGCAATATAGGCGCCCTGGACAAATGCCAGGCAGTGCTTACGG
GCTATCAAGGCAGCGCAGAGCAGTGTCTTGCCGTTGCTGAAACGGTCGCAAAAGTGAAAC
AAGCTAACCCAGCAGCTCTGTATGTGTGTGATCCGGTAATGGGCGCTCCTGACAAAGGCT
GTATTGTTGCTCCGGGTATCGCAGATCATTTATTGACTCGTCTAATGCCAATGGCTGATG
TGATAGTCCCTAACCAGTTTGAACTGTCTCAATTTGCAGAGATGGAAATCCATACCTTGG
ATGATGCGATTGAAGCTTGTCAGCGCGCATTAGCAAAAGGTCCCAAAGTGGTATTGGTGA
AACACCTGTACTGTCTGTCCGATACGAGCTTCAATATGTTATTGGCTACGCAGGAAGGTA
CTTTCCTTGCTAAGCGTCCTCAATTTGAATTTGAAAAAGCACCAGTAGGTGTTGGTGATT
TGATTTCAGCGATCTTTACCGCAGGCTTGTTACAAGGCTGGACACCAAAACAAGCGTTCC
AGCATTGTCATGATGCTTGCTATGGCGTATTGAATGCGACTCACCAAGCCGGTGAGTGGG
AGCTGCAAACCATCGCGGCACAACAAGAGTTTGTTGAGCCTAGCGCGCATTTCCTATTAG
AAGAAGTTGCATCAAGTAAGTAGCTTTGAGTTTAAATAAAAAAAGGGAGCCAATTGGCTC
CCTTTTTACATTTTGTATGCGAGTACTATTGCGCTTTTTGCTGTTCTGCTTTGCAAACTG
CTGCTGTGAAAATAACGTCCGTTGAGCTGTTTAGTGCAGTCTCAGCCGAGTCTTGAATCA
CACCGATGATGAAGCCAACTGCTACAACCTGCATTGCTACGTCGTTTGAGATACCAAACA
GACCACACGCAAGAGGAATAAGAAGTAGAGAACCACCGGCAACACCAGATGCACCACAAG
CTGATACAGCAGCCACGATGCTTAGTAGTACTGCAGTCATTAGGTCTACTTCAATGCCCA
TAGTGTGAACGGCAGCTAGGGTTAAAGTAGTGATGGTAATTGCAGCACCAGCCATATTGA
TGGTTGCGCCAAGAGGAATTGAGACAGAGTATGTGTCTTCGTCTAGTTTCAGCTTCTCAC
AAAGCGCCATGTTAACTGGGATGTTTGCAGCACTTGAGCGAGTAAAGAATGCGGTTACAC
CACTTTCACGTAGACATTGGAACACCAGTGGGTAAGGATTCTGCTTTGTCTTTACAAAAA
CAATCGCTGGGTTAACAACTAGTGCGATGACCATCATTGCGCCGAGTAATACAGCAAGAA
GGTGAGCATAACCTGCTAGTGCACCAAAGCCTGTCGTAGCAAAGGTAGAAGCCACTAGGC
CAAAGATACCAAATGGAGCAAGACGAATAATGAAGCGAACAATGTGAGAAACGCTGTGGC
TTAGATCTTCGAATACTGCTTTAGTTGTCGCAGACGCGTGGTGTAGTGCAAGACCAAGAC
CGACACCCCATGCAAGGATACCAATGTAGTTTGCTTCTACTAGTGCATTTACTGGGTTAT
CAACCAGTTTGAAGAGTAACGTTCGCAATACTTCAGCAATGCCTTGAGGTGGCATTGCAC
CTTCAGCACCGGTTACCAGAGTTAGATTGGTAGGGAAAAGGAAGCTCAGAACCACGGCGG
TCAGTGCTGCGAAGAACGTACCCATCAGGTATAGAACCACAATTGGGCGCATGTAAGTGT
GCTGGTTTTTCTTTTGGTTCGCAATTGAAGCGGCAACCAAAATAAACACCAAAACTGGAG
CGATTGCTTTTAAAGCGCCTACGAATAGGCTACCGAGTAATCCTGCGCTTTCAGCATGCT
CAGGGGCAATCGTTGCGAGCAACGTACCGAGAACAATACCGACGAGGATTTGGAGAACGA
GGTTACCGCGAGCGTATCGGGCAACGAGACTGTTGTGTTGCATACATCATTCCTGCAATT
TGATTACTTATCCTGTTTTTATAAATCCAGCCATTTTCTTGCTGAATATCACATATCTTA
GCTTGGTAATATTTTGTGTCTAGTTTTAGTTTGTTTTTAGTTTAAATGTTTGCTCAATGT
TGATTTAATTGATGTTAAATGTTGTAAAGTATTGTCTGTTATGAAAGGTGTGATTTTATA
AAGTTATAAAAAAAGGAGGCGTTAGCCTCCTATGTTCTATTGTTTTTCTGGATGTAACAA
TCTAGTAACCTTGTTGTCGTTTACGCTTTTCGCCCACAACATTGCGCACCATTTTTCCGA
ACTGTTTGTTCTGCGCTCGCTGCTTAGCGAGAGTCGCACCATTATGGGCTTGTTCTCGCA
ATAACTTCTGGTAGTTGGTAAAGCGGCGCAACTCCAATGAACCACCTTCAATTGCGGCTT
GAACCGCACATCCAGGTTCGGTTTGATGTTGGCAATCATTGAATCGGCAGCTTTCTGCTA
GCGCTTCAATATCAGCAAAAGTTTCGCTGACCCCTGCTTCACTGTCTGCTAACTGGATCT
CACGCATTCCCGGTGTGTCCATTAGGATTGCACCAGAGGGCAGTAGATGGATTGAACGAG
AGGTTGTAGTGTGTCGACCTTTGCTGTCATCTTCGCGAGTACCACCGGTTGCTTGTTCTT
GCTCGCCCAGTAGGGTGTTCACTAAGGTGGACTTTCCTACCCCAGAAGAGCCGATGAACG
CAACGGTCTGGCCTTCGCCACACCAACTCATCAATTTGGTAACGCTCGATTCATCCAGAC
CATTAACGCTTTCTACCATAAGCAGAGGATCAAGCTTTTGTACCTGAGCTTTAAGCTCGT
CAGCATCGTCACATAAGTCGGCTTTTGTCAGCACAATAACGGGCTCGACGTCGGATTCAT
TGATGAGTGCTAAGTAACGCTCAATTCGGCTAAGGTTAAAATCGTGGTTGAGTGAACACA
CGATAAATACCGTATCCACGTTGGCGGCGATAAGCTGCTCGGCTACTTTACTGCCCGCGG
CTTTGCGACTAAATAAACTACGGCGTTCAAGCAAACGAGAAAACTGTTGCTGGTGGTTTA
ATATTACCCAGTCGCCGACGGTCATGCTGGGTAGCGAGGCTTGGATTGGTAAGTGGGTTT
CACCTTGTTCACTAACCACGACATAGCCACTACGATGGTGAGCAATCACTCGCGCGAAAA
GCGTGTTCTCGTAATCGTCTAACGTCAGTTGTTGTTGAAAAAAGGGTTTCCAACCTAATA
GCTTTAATGGGTTAGGTTGAGTTAGTAGTGTTTCACAAAAAGAATGTGTTTTATTCATTG
TTGAATTATCCCAGACGCAACAAAGCGCCTTAATACAAATCGCATTAGGGTCTAATTCGC
ATAGAGCTGACCCCGGTGAAAACCGGGCAAGGAAGGGAGGAGTTGTGGCTTAGCCACGAG
AAAAAAGTTGGACGTTTACCCTTTCACTGCCCAGTTAGTGTTATTCATTACAATCATCAT
ATTTCCTCTTAGTTGGTGAGTTAACGGCCGGAGTATAGCGGCTGTGATTCGATTCTTACA
ACTCCTTTGCGTTTTATATGTGTTTTATTCGACGTTCTTCCATCTCTTGTGAATAGGTAT
TGGCTTTTACTCCGTAGATGATTTGGATATGTCGCTCATCGATGATCACCACACCATGTG
CTCCGTGTGCTTTCAATGCTTTTTGATTCACGATTGCAGTGTCTTTTAGTGTGAGGCGTA
GCCTTGTCGCACAAGCTCCGGTTTCCACCAAATTATCCATGCCACCGATAGCGTCAATGA
TGGTGTCAACATCTTGTCCCAGATTTGGATTGACGTGCGTCAGCATTTTGAAGACGCGAG
AAAGGGCTTTTAACATCGCGAGAAACTCGTTTGGCAGCAAAGTCTTGTTTATATCTCAGC
TGCGGCTGCTTCGCTCTGATTTAGGACACAAAATCATGCATTGATAGTTTGGCGAATACT
GCTTAGAGAAAGGAGAGAGGAATAAAAAAGCTCCTCACGTTGGAGGAGCTTTGAATCGAT
GAAGTAAAGAAGCACTAATGATGATGTTCGTGCTTTTTCATTCCTGCCATGACTTTTTTG
ACCGGTGCGGTAAAGCTTTGCTTTTGGCCGTTGTCGTAAGTCACTGTCACTTCGATTTCG
TCGCCTTCATTAAGCGGCTTTTTAAGGTCGAATAGCATGATATGCAGGCTGCCCGGTTTT
AGCTCGGTAGTCTCTTTTGCAGCTAGTGTGATGTGGTCTACTTGACGCATCTTCATCACA
TCGCCTTCTTTAATCACATCGTGCAGCTCGACTTTACCTGCCGCAGGGGTTTCTGCTGCA
ACGATATTGATGTCTTCTTGGCTTCGGTTAGCAAACGTCACAAACACAGCGCTTGTTACA
GCACCTGGCGCCATGGCTCGTGCATATGGCTCATGTGGCATGACACTGAGGTTTGCTTGT
GCCAAAGGGCTTAGAAGTAGGGCGGAGAGGGCTAACGTTTTGATTGCATGCTTAGCTTTC
ATTGGTTTTTCCTTCTGCAGTCAGTTTGGTTATCGCCTCGACAATTGGCGCAGGCGTTAA
GGTATGTGGCACTTTAGTGATGAGTGTGCCGTCAGGCTTCAAGAAGTAAAAGTAAGAGCT
GTGGTCGAGTGTGTATTTCAGCTCTGAGCCTTCTAGCTCTGTTTTACGGAAAATAACACC
GTACTTGTGAGCAAGTGGGGTGGTCACATCAAGTGGTGCAGATAGACCTTCAATCATCGG
GTGGAAGTAGTGCGCATATTTGGCGGATGCATCAGCTTCGTCGCGTTCTGGATCAAGCGA
GATGAACATCGGGCGCAACTGTGCTTTTTGGGCATCGTCGATTTGATTGAGTGCGCCTGC
TAGCATGGCTAATGAGGTCGGACACACGTCTGGGCAACGCGTAAAGCCAAAGTAAACAAT
GCGAATGCGATCATCGCTGGTATCGAAGATATCGACAGGTTTATCGCCTTCGCCGAACAA
CACGCTTTGTTCGGTCGCGACTTGTTGTTTTTTCTCTACGTCTTTTTGTCCATCTAGATA
CGTCTTGGTACCAAAGCCGAGGACAAAAGCAACCACGAGAAAGAGAGACCAATTACGGCT
CATAGTTATTCCTTATCTTTGCATTTTGAGGGCTGGGTAGATGGTGTCTTTACCGTCGGA
AAGCTCACCAACCCACGTCATTGCATCGTGTGTACAAACGGGCAATATCACATCACCCAC
GAATTTACCCGGTGCCACTTTCTTCAGCATGAATTTTGGCTCGCCCATTTCCATTTCTCG
CCCAACCAAGCTTAATACAAGCTGATCGGCGTCGCTGTCTTGCCATTCGACTTCGAGCTT
CGCTGGGATCAAAGGTTGAGCAGTATCGACGCTGAGCGTCATCGCAACATCATTTTGGAT
GCAAGGGTCGGTAGAAAGGAAACAGTATTCATCCAGCGATTTAGGCTCGGGTGCTGAGGA
AAAATTTTTGATGAGGGTAGGCGCGTAAAAGCCGGCGACCAGCGCCACGGCTATCCCTGC
GATTTGTAACACTTTCATTAAGATTCAGTACTTATCACTTAACATTGAGTGCATCCTAGC
ACAGATGGCAGATAGGAAAACTCGTAACTTCGACAAACTGTGCACTATACCCAGTAACCT
AGTTTTGAATTGAGTCGGGGGATATGCTTATGTATTTACGGCTATATATTGAGCCCACAC
CAATAAAAAAGCGGAGCCATTGGCTCCGCTTTTAAAATTACTGACGTGCAATTCTGGTTA
TTTGTCTGAGTCTGCAAACTTCTCTAAACCAAGTACCAGCGCGATTGCGGCCAGCATCAT
CACGACAGCCAACACAAGTTGTGAAGGTTGAGAAGTGATGTGCTCAAATTCAAATGGTGA
CAGGTTATTTTGCAGTAGTGGTACTTGCTCGCCTTTCGAGTTGGTGCGCCATGTTAGCGT
CTCTTTCCAAGGCCAGATCTTTGGTAGCGTGCCGATCATCAAGCCCGTTAGGAACATCAA
GGTTAAATCGCGGGATTTGCGTAGTAACCAAGATAGCAGGTGGGAGAAGGATAGAAGACC
AGCCACACAGCCAACAAGGAACAAGGCAAGGATATCAATTTGGAAACCTTTTACTGCGCC
TAGCACTGGAGCGTACATACCGATCAACAGCAAAATAAAGCTGCCTGAGATGCCCGGTAG
AATCATTGCACAAATCGCAATCGCACCTGCAAGGATAGTGTTGATTGCAGTTGGTTCCAT
GTGAAGTGGTTTGAGTACCGTGATGCTGTAGGCAAAGCCAATACCAATCAAGAGAGCAAC
AAAGCGAATCGCATCGCGTTTCTCTACTTGGCGAATGATGTGGTAGACCGACACCAAAAT
CAGGCCGAAGAAGAAAGACCAAATTGGAATCGGGTGAGTTTCTAATAGCCAACTGATCAG
TTTTGCCAATGTTGCGATACTAGTGAAAATACCCGCAAACAGTGAAATCAGGAAGAAGCC
GTTAATATGGTTAAATGCGGCTTTGAAGCCTTCTTTTCTCCAAATTGAAAAAAGAGAAGG
GTTAATGCGACGGATACTCTCGAGCAAAGTGTCATAAATACCAGTTATAAATGCGATGGT
GCCGCCTGATACGCCTGGTACCACATCAGCAGCACCCATGGCTATCCCTTTAAAGAAGGT
AGTTAAATAGTTCATTTCTCAAATACTAAGTCATGTAAGTGGCAGTGAGTATACAAACAT
TGATGTCAAAAAAGTATGAATTCATATTCAATTTCTTGTAGGGATGTGTAACTAGATAAG
ATGGCCTAATTCTGATGAGTTAATTATCATCACGTTAGCATTGTTGCATGTTGCAATTTC
ATTTCGCAATTTTATTTTGCATAATGCAATTACTTGAAGGGGGAAATGATTTGATATGCG
ACCTTATACCCAAAAATAGCACTTCAAAAAGTTGGCACGCTTAATGCTTTATACTGTTCG
ACCCTTCTTAAGCCGAGGGTCACCTAGCCAACTGACGTTGTTAGTGAATAAAATTTGTTC
ACAATATATATAAGCCAATCGCACTAATTGCGGTTGGCTATTTTTTTGCCTGTTGTATAC
CCAATCATCTTGAGGTTACTTGGGTATATATGTACAACGTTTCTTACGTGCTTTGCAATT
TGCACTTTTCAAAGATTATTGAGTAATAAAAAAGGGCTGACGTATTACGCCAACCCTTAT
GTTTACGCTTCATTTAATCCGCTAAATCAGTACCCCATTAATTGCAACAAGTTCTCAGCT
GTCACGATTGCTTCCTTACGGTTGGCAATATTTAGCTTTTGGTACAAGTTGCGAATGTGA
GTCTTGATGGTCGTGCCAGCGACATCAAGTTCTTGTGCGATTTGCTCATTACTAAACCCA
GAGTAAATCAGACCAAGTACCTGCCATTCACGTTGAGTCAGCGGGCTCGTACGGACCAAC
TCTGGTACGTTCGGGTGATTCACCAGTTTCTCGATAAAGTCTTCATCAAAGTGAATCGAG
CGACTGCGCTGGTTTGAAGAAATGTCTTTCATCAATTGCTGAGCGCGATGGCGTTCTAGA
TCGCCTAGCTCATGACGTAGGCTGAGCTTTTCAAGTAGACCACCAATGGTTGCGCCATCA
ATGAGGAAATTACCCACCATGCCTGTTTGATTGGTCATGACTAACGCTTCTTTAAGTAGC
GTTTTTGCTTTCTCTTCATCTTTTTGCTTAGCCGCCAAAACCGCGTCAACCACTAAGTTG
CGATTAGTGTCTGTGATCAAATTTGCTCGAGACGCTTCGCTTTGTAGGAAATCAAGCGCT
TGTCGAGCGTCGTCATACTGGCCTAAATTGATATGGGCACGAACGATGTTTCGCCACTGG
AGTTGAGAGAAATGGTTACATGCGGCCTCTGGCTTCACTGCTGAGTTTAACCATTCTTGA
ATTGCTTCAGTGTTACCACGTGCTTGCCAGAACAAAATCAGAGATAACGAGGCGTTTGCC
ATCCAATCTACGTGATAAGTCGATTGTTTCATCAAATGCTGCATGTGCTCGATGAACTTG
CCTGCCTTATCCAGCTCACCACGGCCAATGGCGATTCGAGCCAGCATTGAGTAACTGTGT
AAGTGCTTACTCGGTGAATGGCTTTCTAGAATTTGTAGGCCTTTGTAAGCGCACTCTTCT
GCTTCATCTAGGCGGTTCCAGCACCACAGCACTTGTGCTCGAATACGAAGTAAGAACTCA
TGCAAAGGAACATGTTGCAGTTGTTGATCTTCAATCAAACGGAAACCTGAGTCTTGCAAT
TCAAATGCAGCTTGAACATAGCCTTGAGCAATTAAGATTTCGCTTTGTTGCAGAATAGCC
CAAAGTGCTTGATGGTAAACTTGATATTGACGCGCCAGCTTTTCTGTTTGCTGCATCATA
GGTAAAGCACGGTCGAGTTTACCGAGCACGTGGTTTACTTCACCCACGACTGAGGTTGCA
ACAATGCGGCTACGATAGACGGTGTGGTCTAACTGACTTAATGCCAATTCTGCGAGTTCA
AGCGCATGTTCTGGTTGGTTGCTGTTAATGGCAACTTGAGCAAGTAGCGCGTTGGCTTGT
CCTTGATAATGAATATCCAGTTCAATGTCGCGTTTACTGTGCTCTTCTTCTGCTTCCGCT
AGTAGCTGACCGACTTGATTGTAACGGTGCTGACTTTGTGCCAACCACGCTCTTAGCATG
GTGAGTTTAGGGTGACTAAATAGTAGGTCGCTATCTAGTTGATTAATTGCTGACTCTAGC
GTGCTTAGCTCACCTTGGTTAAACATCTTCCAGCCAAACTCGTTAAGAATTTCGACAACG
AGATCTTTGTCGTTCGATTTTTGAGCATGATGAATCGCTTGGTGAGGCGCTTTCTGCTGA
AGCCATGCGACGGCAGCATTGCGGTGAAGATCTTTTTCTTGTTGAGGAATACGAGCTAAA
CGTTCGTGAGATAAGAATTCTGCAAACAAGTTATGGAAACGGAACCAATTATGCTCGCCT
TCGAGTGGGTAGATAAATAAGCCGTAACGGTTTAATGACTCGATCATCCCCAGCGCATCT
TCACGTTGTGTTAGGGCAAACACTAGTCCGTCGTTGAAGTGATCAAGGACAGATACTTGC
ATTAAGAAATGACGCGTTTCTGAATCTAGTAAGTCAAATACTTCTTCAACGAGGTAATCC
CATAAGTGGGCATGGTTAAACTGAGACACTGATTCGACTGTTTGTGCCAGCGTGCGATTT
TGGTGCTGGGCTTGGAGGGCAATCAATTGAAGTGCTGAAGGCCACCCCTCTACATAGGTA
CGTAGGTTATTTGCGGTGTCCTCATCAATCCCGTCCTCGATTCGTTGGTTGAAGAAGCGA
GTGGTCTCTTCGATATCGAACGCCAGCATTTCATTGCCAATTTCGATCATTAGGTCGCGA
ACACGTAAGTTTGCCGTACCCAAAGGAGGATTTGCGCGACTGGTTACGACGACAGTAAGG
TTATCTGGCATGTGCTTGAGGAAGAATCGCATGGACTCGTGGACTTCATCATTAGTGATT
AGGTGATAGTCATCCAAAACGATGTAGCATTCTTGCTGGAAATCGGCCATTTCGGCGAAA
ACTTCACTGTATAAAGAGCGCAATGACGAAAACTGGCGCTTCTCCGCCAGTTTCTGAGAG
TTCGAGCAGTTGTGATTAGTTGCTTTGTTCAGTGCTTGCAAAAGGTAATTGACGAAACGA
AAACCATCATTATCGCTGTCATCTATGCTGTACCAGCCAACATTTGGTTTATCTGATAGC
CACTGAGCAGCCATAGTGGTTTTTCCGTAACCTGCTGGTGAACGAAATAAAACCAGCTTA
TAAAAGGGCGCTTGTTGTAGTAGGTCCAATACTCTTGGGCGAACAATGGCATTATGCAAT
CGTCCTGGGCGAGTAAGTTTAGAAGGGATCCACATTTTATATGTCCTTTGTTTATGCGTA
TCTAGCAATCAATCCGTTTTTACTTTTTATTGCCACAAGGTGCCTATTCATCTCGTGGAT
GCAGCACGACTAAAAATGTGGCTAGAGATCACTTAGGTACATGAGCTAGCGAAAAATAAT
TCTTAAACGAACGTAAACGGGCAGCGTTGGTTAATATTTATACTACTTTCCTATATGTTG
TGGATGTTACGACATCCGAAATGTCTCTTACTTTGATCCACTTCCTAATTCTCAAGAGTT
GATGCAATTGCCACCAACTACGCCCTTAATTTGTGATTTATCTCACTTTAAAATCGAATG
TAGTGAACGTGTATAGGCACAGTTACGCACGTATTAGAGGAAGTTTGGTTTTATTCGCTG
TTTTTGTGTGATCGAACAGACAGTTTTTATAACAAGCAAAAATGACGTAATAAATATAGT
CACTTTGAAAAAGTAATCTTAGTAACGATGTGATGTGATCCTAATCACTAAGAACTCGTT
AAATGAGCCTTGTGTTGAGAGTTGGATCACTAACTTCGCAATGGTCCCCTCTCTACGCCC
TACTTCCTACTCCCGTTAAGGAGGAGAAATAGGAGGATGTTTATTCACAGGGGGAAATGC
AGGATGTATGGCAGATGAATTAATACAAGACGTGAGAATTTCTTAATGAAACCTACTCAA
CAGAAAAAATTTGACAAGAAGTCGTTCCAAGAAAGCGTAAAGAAACACCTATCAGTGACT
TACGCACACACTATTGAAAACGCAGATAGCCGCGCATGGTACCTAGCAATGGGTCGTGCA
TTGGCTGAATTCACTACTTGTGATTTGCTTGCTACTGAAGCTGACCCTCGCATCCAAAAA
GCGAAAAGCGTTAACTACCTTTCACTAGAATTCCTTATCGGTCGTTTGACTGGTAACAAC
CTAATCAGCATGGGTCTTTACGAAGAGATCACGGAAGCAATGGCTGAACTAGGTCACAAC
CTAACGGACCTTTTAGAAGAAGAACGCGACCCATCATTGGGTAACGGCGGTCTTGGTCGT
CTAGCAGCATGTTTCATGGATTCATGTGCCGCTCAAGAATTCCCAACAGTAGGTTACGGC
CTGCACTACGAATACGGTCTGTTTAAACAGTCGTTCAAAGATGGTCGTCAACAAGAAGCA
CCAGACGCATGGCGCGGTGTAGAAGGCTACCCATGGGAAGTGGCTCGTCCAGAACTTGCG
CAAGAAATCGGCTTCTACGGTCACGTTGAAGTGGTAAACGAGAACGGTAAAGAAGTTCGT
AAATGGGTTCCTGGCATGTCTGTAAAAGCAATGCCTTGGGATCTGCCTATCGTAGGTTAC
GAATCAGACACGGTTTACCCTCTACGCCTTTGGGAATGTCAAGCAATTGCACCATTCTCA
CTAGAGAGCTTTAACAACGGTGATTACTTCGAAGCTCAGCACTCGCTGATCGACGCAGGT
AACATCACAAAAGTGCTTTACCCGAACGATAACCACGAGAAAGGTAAAACACTGCGTCTA
ATGCAACAGTACTTCCACTCAGCAGCGTCTGTACGCGATATTCTACGTCGCCACGAAGCA
GCAGGTTACTCGCTAGCGGATCTACCTAAGCAAGAGACTATCCAGCTTAACGATACGCAC
CCAACTATCGCTATCCCTGAGCTAATGCGCATCCTAGTGGACGAGAAAGGTCTTTCTTGG
GAAGCGGCATGGGAAATCAGTGCAAACACGTTCGCTTACACGAACCACACACTACTTCCA
GAAGCTTTAGAGACTTGGTCTGAGTCGCTAATTCAGCGTCTACTTCCACGTCACATGGAA
ATCATTTTTGAAATCAACCACCGCTTCCTACAAGAAGTTCGTAAGATGTGGCCTGGTGAC
GGTGAGAAGCAAGCTAAGCTTTCTATCATCCAAGAAGGTTTCCACCGCATGGTTCGCATG
GCTAACCTATGTGTAATCGGTTCTTACGCAGTTAACGGCGTAGCAGCACTTCACTCTGAG
CTAGTTAAGAAAGACCTATTCCCAGAGTTCCACGAGATGTACCCAACTCGTCTACATAAC
GTGACAAACGGTATTACACCTCGTCGTTGGTTGAAGTTCTGTAACCCAGGTCTATCTAAC
CTTATCACTGGTAAGATTGGTTCTGAGTGGCCAGCGAAACTTGAGCAACTAGAAGGTATT
GCCAAGTACGCAACAGACGCGAAATTCCAACAAGAATTCATGGCTGTTAAGAAAGAAAAC
AAACAGCGCCTAGCGGATTGGGTTAAAGAGAACATGGGTATCGAGCTAGATACTAACGCT
ATCTTTGATGTGATGATCAAGCGTCTGCACGAGTACAAGCGTCAGCAACTTGATTTGCTA
CACATCTTGTCTCTATACCACCGCATTATCAACGATCCAAACTTCGAGTGTACTCCACGC
GTATGTTTCTTCGGCTCTAAAGCGGCGCCAGGTTACCACCTAGCGAAAGAGATCATCTTC
GCGATTAACAAGATTGCAGATAAGATCAACAACGACCCACGCATTGGCAACAAGCTGAAA
GTGGTATTCATCCCTGACTACCGTGTAAGCATGGCTGAAATGCTAATCCCAGCAGCGGAC
GTTTCTCAACAAATCTCGCTAGCGGGTAAAGAAGCATCTGGTACTGGTAACATGAAGATG
GCTCTAAACGGTGCGCTAACTATCGGTACGATGGATGGTGCGAACGTTGAAATCCGTGAA
GAAGTCGGTGACGAGAACATCTACATCTTCGGTCTAGACGTTGAAGGCGTAAAAGCAGCG
AAAGCTGCTGGCTACAACCCATACGACTACTACAATGCTGACCACCTACTGAAAGCGTCT
CTAGACCTACTAACAGGTGACGAGTTCACGCCAGGTCAACCAGGCCTACTGCGCGCTACA
TTCGATAGCCTACTAGATGGCGGTGACCCATACCTATGTCTTGCTGACTTCGCATCTTAT
GTGAAAGCGCATGAAGAGATGGGCAAACAATACAAAGACCAAGCAGGCTGGGCTAAGAAA
GCAATTCTTAACACCGCCCTGGTTGGTAAGTTCACATCAGACCGCTCGATTCGAGACTAT
GTGAACAACATCTGGAAACTTGAAGCGGTAAAACGTTAATAGAACCCATTTAAGACCAAG
GTAGCCGAGCGCTACCTTTGGTCATTTCAAAGATAAATTATTGATAACAATAAAACCCTA
CATGGAAGGTGTTGGTATTACCTTCGGAGAAAGCGATGAAAGAACAAACAGCATTAAAGA
AAGTCGCAGACATGGCGCGATTGGCTGACAGCTACGTCAGCGCGTGGGGAGACGAAGCAA
AAGTTTCTGAAGAGACTCTGCGCCGCTTGCTCACTTCACTTGGCTACGATACTAGCAGCG
ATGAGAAGCTATTGGCTTCTGCTGAACGAAAACATAAAAAAGACGTACTAGCCCCTGTTC
TTGTTTTACGCGACGGCGATCCTGTCGAAGTGGAACTAAACCTAGGTACGAGTGCTCGTG
AGAGTGAATTTAGCTGGCGTTTAGAAACAGAACAAGGAGAGGTACTTGAAGGCTATCTTC
AGTCGCAAATTGTTCGTGATGAACGAGCTGAGGGTGGCCCTCTAGTGTTTGCATTGCCAA
AGAACTTGGCATGGGGTTACCACAAACTGATCATCAGTCGTAAACGTCGTAAGACTCCTT
ACGAAATGTCGCTGATCATCACACCGAAAGCGTGTTTCAAACAAGAAGATTTAAACCAAC
ACAAAAAGCTATGGGGTCCAAGCATTCAGCTTTACACACTGCGCACTCAGCACAACTGGG
GTATCGGTGACTTTGGCGACCTTAAGCAGTTGGTAAGCGACATCGCATCGCGTGGCGGTG
ACTTCATTGGTTTGAACCCAATTCATTCATTGTTCCCAGCGAACCCAGAAGGTGCGAGCC
CATACAGCCCGTCTTCTCGTCGTTGGTTGAACATCATGTACATCGACGTAAGTTCAGTGC
CTGAATTTGCGTTAAGTGCAGAAGCTCAGCAACGTGTTGGCAGCGCAGAGTTCCAGCAAC
GTCTGCAAAAAGCTCGTGACTCACACTGGGTGAATTACACCGAAGTGTCTGAACTCAAGA
TGAGTGTTTTACCGCTGCTGTTTAGCGAGTTCAAAGCACGTCATCTAGACAAGAACACTG
ATCGCGCGCGCGCATTCCTAGAGTTTGTAGAACTTGGCGGCGAAAGCCTACTTCACCAAG
CAGCATTCGATGCGCTACACGGTGAACTGCATGCTGAAGATTCAAGTGTGTGGGGCTGGC
CGGTATTTCCTGAGAAGTTCCGCACATTTGATGCAGCAGCCACTCAGAAGTACATCAAAG
ACAATGCAGAACGTGTTCACCTGTACATGTACTTGCAGTGGATCGCTGACGATCAAATTA
AAGAGGCACAAGCGCTAGCTGAAGAAAAAGGCATGACGGTTGGTCTGTACCGTGACCTGG
CTGTTGGTGTTGCGGATTCAGGCAGCGAAACTTGGGCTGATGATGGCAACCTAGTTCTGG
ACGCTAGTATTGGTGCTCCACCCGATATCCTTGGCCCTCTTGGTCAAAACTGGGGTCTAC
CACCGCTTAACCCACAAGTGTTGGAAGCGACCGGTTACGACGCGTACATCAAGTTACTAC
GTGCGAACATGAAACACTGTGGTGCACTTCGTATTGACCACGTACTTGGTTTACTTCGTC
TGTGGTGGATTCCAAAAGGTGAGAAGGCAACTGAAGGTGCTTACCTGTACTACCCAGTTG
AAGACATGCTAGCAATCCTAGCACTTGAGTCACATCGTCATCAGTGTTCAGTTATCGGTG
AAGATTTGGGTACAGTGCCTGATGAAATCGTGGATATCCTTCGTGACGCAGGTGTTCACT
CGTACAAAGTGTTCTTCTTCGAAACATCAAAAGATGACGGCGGCTTTATTTCTCCGAAGC
ATTACGCTGAACAGTCTATGTCAGCACTGTGTACGCACGATATGCCAACCCTACGTGGCT
TCTGGCATTGTGATGACTTGAAGATGGGTCGTGAGATCGGTTTATACCCTGACGAAGAGC
AACTAGAAGGCTTGTTTGATGACCGTCTGAAGTGCAAACAAGGCATCCTAGACAGCGTTC
GTTGGCATGGTTACCTACCAGAAGGTATTGGTCATGACGCACAATATGTGCCGATGGATA
CTTACCTAAGTGAAGCGTTGCAGTTGCACGTGGCTGCGGGCGATTCTGCACTGTTGAGTG
TTCAACTTGAAGACTGGCTAGAAATGGATCAACCGGTCAACATTCCTGGTACGGTAAATG
AGTACCCGAACTGGCGTCGTAAACTGTCGATGAACCTAGATGAAATCTTCAGCCGTGAAG
ACGTAAATCGTATTTCTAAGCGCCTAACTGAAGTGCGCGCGAAAGCGAGCAAATAAGGTG
AATTGAGTGATGTAGCAAATACTCAAATTAATTGTATCGAGGTACGAAAGTAAAGCCTAG
GTCACTCATTGAATCGGCACAATCCGTTAGGATGAAGTACCGTTATTATGCCCGCAAAAA
TAGCGGGCATTTTTGCTTTTTGACGCTGTTAAATTCAATAACAGAGTCTTTTATGTGAAT
TCACAACGTTTGGCTGTGGAAACCAATATTCGAAAATATATGGAGAATAATGGTGCTAGG
GAGAAAGATTTGAAAACTAAGGTAAAGAAAAAACACGAACGTGCTTACGAACTATTATCT
CAAGCGGCTTACTCAGACCCATTTGCGTCACTTGGTCCATTCATTGATGACGGCGAAGGG
TCGTTACGTGTATGGATGCCAGGTGCAGACAAAGTTGAGCTAATTGTCAGCGGTGAGCCA
CGTATTAATCTAAAACGCGAAGGCGAGAGCGGCTTCATCCTAAAAGAGAAGCGCGACTTA
CACCTGACTCATTACCAACTTGCGGTGGATTGGAATGGTGTTGAACAGTTGATCGACGAT
CCTTACCAGTACCACAACATATACCAAGAATATGAACACCTGCATACACCAAAAGACATG
TACCGCTATATGGGCTCACAATTTGTGACTATTGAACGCGGTGGTGAAAATGTTTCTGGT
GTGCGTTTCCTTGTTTACGCACCTCATGCTTCGGCAATTAGTCTAGTTGGTTGCTTTAAC
CAATGGGATGGCCGTCGTCATCCAATGCAACGCCTAGATTATGGTATCTGGGGTTTGTTC
ATCCCAGGCTTGGAAGAGGGCGTACAATACAAATTCGAACTCAAAGGTCCAAACGGGGAA
GGGCTTCCTCACAAGCAAGACCCTTGGGGCTTTTACTCAGAACAATATCCGTCATTTGCT
TCGATCACATATGATCACAATCGCTACCAATGGCAAGACGCGAAATGGCAGAACCGTGCA
GTAACGCAAAAGCGTGATGAAGCACTGTCTTTCTACGAGCTGCACGCAGGTTCTTGGAAA
CGTAATGAAGATGGTGATTTCTTAAACTATCGTGAACTGGCTGCTGAATTAGTACCTTAC
CTGGTAGACATGGGCTACACCCACGTTGAGCTTATGCCTGTTTCTGAACATCCGTTCTTT
GGCTCTTGGGGTTACCAACCTGTAGGGTTGTTTGCGCCGACAAGTCGCTACGGCTCTCCA
GATGATTTCAAGTTCTTCGTTGATGCGTGTCACCAAGCGGGTCTTGGTGTAGTACTGGAT
TGGGTTCCAGCACACTTCCCATCGGATGATCATGGCTTAGCAAACTTTGATGGCACACCA
CTGTTCCACGATCCAGATCCTCGCCGCGGTTGGCACCAAGACTGGAACTCTTACATCTAC
GATCTAGGTCGTGAGCATGTGCGCCGTTTCCTTGTGTCTAACGCACTGTACTGGTTTGAG
CAATTCCATATTGATGGTATCCGTGTGGACGCTGTTGCGTCGATGCTCTACCTAGACTAC
TCACGCAGTCACGATCAGTGGATTCCAAATGTGGACGGCGGCAACGAGAACTACGATGCG
ATCGCAACGTTGAAGTGGATGAACGAAGAAGTGTACAAGCACTTCCCGAATGCAATGACC
ATTGCAGAAGAATCGACGGCATTCCCGGGCGTATCTGCACCGACATTTATGGGCGGTTTA
GGCTTTGGCTTTAAGTGGAATATGGGTTGGATGCACGACAGTCTTTCTTACATCCAAGAA
GATCCTATTCACCGCAAATACCACCACAATACCATCACGTTCCCGCTTGTTTACGCACAC
AGCGAGAACTATGTGCTGTCGCTATCTCATGATGAAGTGGTGTACGGCAAAGGTTCTATC
CATAACAAGATGCCAGGTGATGAGTGGCAACAAACGGCGAACCTACGTGCTTACTACGGT
TACATGTATGGTCAACCGGGTAAGAAGCTAAACTTCATGGGCGCTGAGCTTGGTCAAACC
GCAGAGTGGAATCACGATGACCAGTTACAATGGTTCTTACTTGAGTTTGGTCGCCACCAA
GGTGTGCAATCACTGATTCGCGACTTGAACCACTTGTACCGTGACGAAGCGGCGATGCAC
GATCAAGATTGTGTGCCTGCTGGCTTTGAATGGCGTCTGCAAGATGAAGCGGAAGCAAGT
ATCCTTGCGCATGAACGTATTAGCCAAGATGGCGAACGTGTATTGGTGATCAGTAACTTC
ACACCTGTGCCTCATGAGCGTTTCCGTTTGGGTGTGCCGATGGAAGGTAAGTACGAACTT
CTGTTGAATACTGACGACGCGAAATACGACGGCAGCGGCTTTGAGGTACTAAGCAGCGTC
GAAACGCAAGAAGTAGAAAGCGAGTCGTTACCTCAATCTCTTGAGCTGCGTTTACCTCCT
CTATCGACAGTATTCTATAAACTGACGAAATAACTTTCATTAATCAAACAGTAAGCCCGG
TTTACATTGTAAATTGGGCTTTTTTTAACCAATTTTTGACCTTGTAAACTTGTTGTTCTA
CCTTGAATCAGGCAATCTTCGCTCACATTTAATTAAACAGCCACAAATAGAGATTCATCA
GTGGTGTACCCCTTACTCTGGTTAGGCAAATAAAGCATGCTGAAAAGACTGAAGTTGTTT
CTATTCAAAATTTCATTGGTTTTGTTACTGACTCCCGTGTTGTTGGTGGGCTTCGTCAAA
TACGTTAATCCACCAGTGTGGGGATGGAAGATCAGCCGCATGATCTCGCCACCAGAAGGG
TACCCAGAAAGTAGCCAACAAGAGTGGGTGCCATTGTCTGAGATTTCAAAAAATATCCAA
CTGGCAGTGATGGCAACGGAAGATCAGAAGTTTCCTCATCATTATGGGGTGGACTTTGAT
TCGTTGTTCAAAGTTATTTCACAAGCCGGTGAGAATGGACCTTCTCGTGGTGCTAGCACG
ATTACTCAACAAACCGCGAAGAATGTCTTTCTGTTCCCTTCACACTCTTATGTGCGCAAG
GCGTACGAGCTTTACTTTGCCCTGTTGATGGAAGCGATGTGGAGTAAAGAACGCATTCTC
GACGTGTATTTGAATGTGGTGGAGTTCGGTCCCGGTATCTACGGTATCGAAGCGGCAGCG
CAAAACTATTACGGTATTCATGCAAGCCAATTGACCCAATGGCAAGCGGCGAGGTTAGCG
GTGGTTCTGCCGAATCCTTACAAGATCAAAGTGTATCCGCACACTAATTACACTCAACAT
CGCACCAATTGGGCTCTGACCCAAATGCGCAATCTTGGCAACGTCGAGTTATAAGTTTCT
CTTTTCCTTAACTATCTTGTGTCCGTAAATAGAACTACGCCCCGATAAAGGCAAAATGTG
AAGCGTCACAAGCTTTAGGGCGTAGCCTTATAGAATGATGTGCTCAGTTTTTCATCCATT
TACTATTAGTGTGAATAAAACTACAACACGAATACTGCGTCTATGCGCAACCAATGGACT
GAACGATGAAACTGAATCTGATTACGACTACCTTATTGCTTGCATCGGCAAGTGCCATCG
CCGAGCCAAACATCACCATATCTACCACGACCAACAGCCGTGACTTTCCTTTAAGTGCAG
AGCAGCCTTTGGTTGTGCCATTAACCAAAGACGGCTATACGCTTAAAATCACTGGCGTTG
AAGGCGATTGCGTTGCGCCCGATGGTCAGAAAGTTAAATTCAACAAACCGATCGCGCTGA
ATTGTGGAAAGCCAACGGAATTGCCGTTAAAAATCCGTTTTACTGGCGATTACTCTTTCG
CTTTTGATGCGGAAGCAAAAACACTGCGCTTCAAGCGTGAACCTAAGAAAGCTGCCAAGA
CAGAATTCAAACGCCCAATCCCACAAGTGCAATGTGAGGTTTACCAAGGTGGCGAAGTCA
CCATCGCGTTAGGTGACAGTTTCCCAGATGGCACCAAGTTGCGTGATGCTTACACTGGGC
AAATGGTTGAAGTAAAAGATCAGCAAGTATCGCTGACGCCAAGCAAAGACTCCGGCGGTT
TGGTGCTACTAGAGCCAGCGAAGAAAACCAAAGAAGCAGTGCCGTTTGATTATCGTAATG
CCAACATTTACTTCGTGATGGTCGACCGTTTCAACAACGCCGATACGAGCAATGACAATA
GCTATGGGCGCAAGAAAGACGGCAAAGAAGAGATCGGTACCTTCCACGGCGGTGATCTAA
AAGGCGTGATCGAGAAACTGGATTACATCAAGAGCCTAGGTACAGATGCGATTTGGTTAT
CGCCAATCGTTGAGCAAGTGCATGGTTTTGTGGGCGGCGGCGATAGCGGCTCATTCCCAT
TCTACGCTTATCACGGTTACTGGACGCGTGACTTTACCAAGATTGATGAGAACTTTGGTA
ACGAAGCTGATCTTAAAAAGCTGGTGGAAGAGGCACACAAACGTGGCCTTAAAGTATTGA
TGGACGCGGTAATCAACCACACTGGTTACTCAACCTTAGCCGATTTGCAATTTGACGGTA
TTGAGGTGTTAAAACCAAACGCTGATTTACCGAAGAAGTGGGGCGACTGGCAACCAAAAG
CGGGTGAAAATTGGCATAGCTACCACCAGAATATTGATTACCAGAGTCCAAACTGGGCGA
AATGGTGGGGCGGTGATTGGGTAAGAACAGGTTTGCCGGGCTACCCTGCACCGGGCAGCA
GCGATATCACTATGTCATTGGCGGGTTTGCCTGACTTTATCACTGAATCAGACAAAACCG
TGAAGCCAGCGCAATGGTTATTGGATAACCCTGGTACTCGTGTAGAGGCGCGTGACAATT
ACACCGTCTCGGACTACCTAATTGAGTGGCAAACTGATTGGGTGAAACGCTTTGGTATTG
ATGGTTACCGTGTCGATACGGTGAAGCACGTTGAAGGCGATGTGTGGAAACGCTTGAAAG
AAGAGGCATCAAGCAGCCTTGAGCAGTGGCGTAAAGAGAATGGTAAGTCAGGTCAGCCAT
TCTGGATGATGGGTGAAGTATGGGGACATACAGCATATCGCAGCCCTTACTTCGACGACG
GCTTTGATGCGTTGATTAACTTCGACATGCAGAAGAAATTAGATAAAGGCGCGGCGTGTT
TCAGCCAAATGGCAGACACTTACCAAAGCTATGCAGATACTATCGCCAATGAGAAAGACT
TCAACCCTGTGAGCTACATGTCTTCTCACGATACCGAGTTATTTTTCTCTCGCTTCAAAG
ATTACGGCATGCAGCGTAACGCCGCGAATGCACTGCTTCTAAGCCCTGGTGCTGTTCAGG
TTTACTACGGTGATGAAGTGGGTCGTAACATTGGCCCTTACGCGGATGATTTCCACCAAG
GCACACGCTCTGACATGGTATGGAAGCTATCTGATGAGAAGCAAGCGTTACTCAAGCATT
GGCAGACACTTGGTCAGTTCCGTAAAGCGCACCCAGCGATTGGTGCGGGTGAGCATCAAG
TGATTGAACAAGAAGGCGCGTACGTGTTCTCTCGTTCGCTTGGTAATGACAAAGTCGTTG
TGGCGTTTGTGGGGCGTGACAAGTAGTTAGAACTTCGTTTTAAGCCTAGATAGAAAAAGC
CCTTCCTTGAGTTCTCAGGGAAGGGCTTTGTTGTTTTTGATGCTTACTTACTATTTCAAT
AGCTATCTATTTCAATAGTTATTTCTTTAGCTCTTGGTCGATGACTTTTTCAAGCTCTTC
GAAAGGCACATAACCCGGAATGACTTGGTCATTAATAATGATAGCTGGTGTGCCGCGTAG
ACCTAAGCGAGTGAAGTACTCGTAGTTTTTATCCAACAACGCTTTGGTCTCTTTGTTGTC
AACAAGCTGTGCTTCGGTGCCTGTTTTCTTAGCGATTTTTTGTAGTGAACTTGCATCATG
TGGCCCCGGCTTCTTCACCAACAAGTCGTGTACTTCTTTGTACTTGTCATGTTGGTTCTG
CCATACGTTCAATGCGTAACTTGCCGAGTTGTAACCGTTCTTCTCGTACTGTTCTTTGAA
CGATACCGTCATGTTCAGCACTTTTACCTGCGGGTATTCTTTCTCTACCTTCACTAATTC
ACCTTCAAGACGCTTACAGAAAGGACAGCTGTAATCGGTCACGTTGATGATCGTCAGCTC
TGGGTTCTCTGCACCGAAGTAAGAGTGCTTGCCATCGTTAAGATAGGCGCGCGCTTCATC
CAAAGTCGCGTTAAACGTCTTTTGGTAAGCGACGTAGTCTTGCAAGTTCTGATGCAGCGC
ATCTAGGAGCTGTGGATTCTCTTTAAGCAGTTGATTGATCTCGTCGATCTTCTCTTGCGA
TGTCTTTTCTGCTGCGTGTGAAAACAGTGGAGTGAGTGCGATAGCCACAGTTAATAGTGT
GCGAGTGAATTTCATGATTTTTCCTAAAACTCTTTTTCTTTGCGGTTTTGCCGCGAAGTG
ATTAAAAATAAAATAAACGATTTAAGGTCAATAGATCCTAGCCATCGGGTTTTATTCTCT
AAACACACACAGTTTGAGGTGCACCCGAACTTTTTCGGGTATCGGCTCGGTATGATGACG
GAAAGCGTTACGTTCACCGCCACTGATGGAAAGCAAGACAAACGCAAATAGAAATAAAGG
CACAATAAAGCTGTCGAGATGGTTTTGTGACACCTGAATCAGCTTTTCAGACAGTTCACA
CTGCTTATTTAGTCCTTTTGTGCTCTTTTCTTGCTGCGCAGTGGCGTGCTCAGGCGCGAC
TTGATCGCTAATGAGAGGGCAAGATTGATAGAGGCCCGCATTTTTACTTAGACAGATCAC
GATAACCCAAGCCACAAGGGCGAGTGTCCATCGAGCGATGTTGGATTGTGATCGAAGCAA
AAGGCAAACCCTGAATAATTCTCATAATTATGACCGAACCACCCTAAATTAAATTGCACA
GAAAATTTGTTAGTTTTTGGTCAAAAAATCTCAAATAAACAACAAACCATGAAGCACGTC
GAGAATGTGGCTAATCACAAACTTGTTCCAAACTTTAGCTTGCTTTGTTAATGGATTGGA
GGGGTAAGTTTTCAGATAAATATACCTTATCTTGGTCATAAATATTTATTATCTTTTAAA
TGTGATTAAAATCATAAAATAAAACTTCATAATTAAGCGGCATGGCTGTTCGGTAAATGG
ATTGATTTTGATCATCTCTCTAGCACGTCGTTCAAGGGATCATCTATGTGTTCTGTTCCA
CATACATAGGTGAATTTATGACAAGCCCTGTTCATGCTGAACGCAAGGTGACGATTGGGT
GTTACATTGCACTCGCGTTTGCGGTTGTGTTCTTTTCTGGTCTGATGCAATCCAACGAAT
GGTACGGTGTATTCGACTTTACAACGCTTAATGGCTCTTTTGGTAAAGTGGCCTACGGCG
TAACGGAAGGTGCGGATGGCGCGGTACAAGCTGCGACCACTTCTTTCCGCGGTACTGGCG
GTAGCGGTGCTCGTGACGGTTTCATTTTTGCGCTTACTTTGATCCCAACCGTTATGTTCG
CATTAGGTATGATCAACGTACTTGAACACTACGGTGCACTTGAAGCAGCTCGTAAGCTTC
TTACTCCTCTTCTACGCCCTCTAATGGGCATCCCTGGTAACTCAGGTTTGGCTCTGATTG
CTTCTCTACAAAGTACCGATGCAGGTGCAGCGATGACGCGTCAGCTAAAAGATGAAGGCC
ACCTAACTAAGCGTGAAACGGACGTATTTACGATGTTCCAGTTCACTGCGGGTGCAACCA
TCGTGAACTTCTTCTCATCGGGTGCTGTGCTGTTCACACTGACGATGGCTGACGGCTCTC
TAGCGGTCACCTCTTCTATTGGTTTGGCGGTTGTGGTGATGTTCGCATTTAAGATCATCG
GTGCGAACCTATTCCGCATCTACCTAAACATGACGGAAGGTAAAGAAGACAAGCAAGACC
AAAACAAATCAGAGAACCTAAAAGAGGAGACGGCATAATGGGTGACGTTAAAGCGAAAAA
ACCGATGGTGACGGATATCTTCGTCGAAGGTGCTAAGAAAGGCTGGGTAATTGCGACTAC
CTCTACGGTTCCTAACGTATTGATGGCGTTCGTTATCATCAAAGCGCTGCAAATCACTGG
CGCGCTGGATCTGATGGGCACTGTGTTCTCTCCAATTATGGCGGTGTTTGGTCTTCCGGG
TGAAGCGGCAGCGGTATTGATCGGTGCGTGGATGTCGATGGGCGGTGCGGTTGGCGTAGT
GATCACGCTGTTTGACCAAGGCATCCTGAACGGCACGCACATTGCGATTCTAGCGCCTGC
TATCTACCTAATGGGTTCTCAAGTTCAGTACATGGGTCGTATTATGGGTCCAATCGGTAC
TGAAGGTCGTTACATCCCAGTTATGATTGCAATCTCAGTATTGAACGCGTTTGGCGCAAT
GCTGGTGATGAATCTGTTTGTCTAGGAGTGAGTCATGCAATTCTCTCTAAATGAATATCT
AGAAGAGCTACGTCCGCTAATTAATGTAGATTGTGGCACTTACACCACTGATGGTATCGA
ATTCATCGCTTCTCAATTTGAAGAGAAGTACCAAGCAATGTCAGGTTGGAGCGTAAAACG
CATCGACTGTGGCAGAGCAGGCGTTGGTCTTGAAGTTCGAAACAAGCCTGAAGCTGCTCA
CATTGATGTGATGCTGATTGGTCACATGGATACCGTGTTCCCTGTGGGTACCGCTGAGCT
TCGTCCAATGTCTGAAGATGCAGAGAAAGCTTACGGTCCGGGCGTCTCGGACATGAAATC
TGGCTTGCTGAACATCGTATACGCAATGCGCAATCTAGACCAAGCGCTGTTGGATAAGCT
GTCTATCGCTATCTGTATGAACCCAGATGAAGAGACGGGCTCTCTGGATTCTGTGGATTG
GATTCAATCAGTTGCGAAAAACGCTAAGAATGTACTGGTTGCAGAAGCAGCACGTGCAGA
CGGTGGTTTAGTCAAAGCGCGTAAAGGCATGGCTCGCTACAAAATGACCTTTAATGGCGT
TGCTGCTCACGCAGGTAACGAACCAGAGAATGGTCGCAGCGCAATCACAGAGATGGCGAA
CTGGATTCTGGCTGTCAATGCAATGACCAACTTTGAATCGGGTACCACGTTGAACGTCGG
TATTGTTTCTGGCGGTAACGGTGCGAACATCGTCCCTGAGCACGCTGAAGCGATCGTGGA
TGTGCGCTTCTGGAGCAATGAAGAATACGATGATGTCGACAGCAAGCTAAACGGCATGTT
GGAAACACCATTCGTTGATGGTGTGAGTATCGAATTGGTTCGTGAAGCTTACAAACCTTC
TATGGTGCCAAGTGCTCAAACGGAAAGCCTGATGGCATTAGTTGAAGAAGCCGCAAGTGA
ACTGGCTATCGACATCAACTGGAAAGAAGTGGGTGGCGGCTCTGATGCAAATAACACGGC
AATTCTTGGCGTTCCAACTTTGGACGGTCTAGGACCTATCGGTGCAGGCTTCCACAGTGA
TCAAGAGTACTTGTTGCTTGAGTCTATCGAACCACGTATCAAAATGTTGATGCGTGTACT
GGAGAAGATTGCTCAATAAGGCATTTTTCTAGAGCTTGGTTCCCAAAGCTTTTGGTTTCC
AAAGCAATAATCCCCGGACTTCGGTTTGGGGATTTTTTTATCTAGCCAATTGGCTTCCTT
TCTTCATTATCATTACTCGCTATTAATCCTACGTTCAGGTTCATCGTCTTAATATCTATG
ACACAGTCATAAATTTAGGAGGCACGATGACCACAAGCATGTCTGTAAATTCGGCGTCCG
ATGACGCCTTAGACCAAACGATGCAAGCACCAGATGAGAAAACCTTCTGGCGTAAAATGA
AAAACTCCGTCAAGAAAGCAGGCGAAGAGATTGCGGTTATGGGCATCAAATCATGGCTTG
CGATGGCAGATTCCAATACCTCTGTTCGCCACAAGGCTATTTTAGGTGGCGCGCTGGCTT
ACTTCGTCCTACCAACAGATATGGTGCCAGACGTACTAGCAGGCGTCGGCTTTACCGATG
ACATGGCAGCACTTACCCTAGCGGCGAACTCGGTCGGCAATGCCATCACCGACGAGCATG
AAGAGCAAGCGAGAGAAAAGCTGAGTTCGATGGTGAAGTAGGTGGGGAAACTGCCCATCA
AACATGTTCAATGTTTGGTTTAGTTCAAATAAGAAATTGTTATTTTTAACATTTACTCGA
AGTACACGAGCTCGTCGTAATACGGTTTACCGTGGTAGATTTGGTCTATTGGAAAGTGTA
CTTTCGGATTCAAGTTTTTAGCTAAGAGAAGCCGTCCATGTACAGGTATACGCCAGATAT
CCGGGGTATGTTAACTTTGAACGGAAAACCGTTGTCATCTCAATTAGTGGTCCTTCGAGT
TGGTGTGCGTGGAACCATACATGAGTTTCAAACTCTTACTGATGCCAGCGGAGCGTTTGC
TTTCCCTGCATTTGAAGAGCGTAAGCCTCAAGGCACATTGAGCCTAAATCAGAAATACGT
GCTCGTTTTCCTGAAAACTCATCTAGCAAATGGAGAAGAGGTGACGATATGGGAATCTTC
AATTGATGGTTATGAGACTTATGAGTTTGCTAGAGAAAATATGGGAGATTTGAATTGCGA
AGTAACCAATGAAGTTTACTACTTCGCTTTTTCTTATTCTGGAAATGGTGAAGATGATAC
TTATGTATATAGTCAGTGCAAGTTAACTGGTTATGTAGACTCTGGAATATACGAAGAATA
AAAATGAACTTATTTATCATTTCGTTGAGCTTCGACAGATAAAACAAAAGCCCCGATGTT
TCCATCGGGGCTTTCATTTAGACAGGATAGTTTAATCGTAGAACGATTTAGGCGTCAGCA
CGTTTCAGATGCACTTCTTCTTCGGCTACGCCGGCCATTGGATCATTGAAACGAGCTTCA
TCCAATGCGCCTTCCGATTTAGCAACAATGATAGTCACTGCGCTGTCACCGGTGATGTTA
ACTGCGGTACGAATCATATCAAGTAGACGGTCAACACCCATGATAAGTGCGATGCCTTCC
AGCGGCAGACCTACTTGGTTCAATACCATTGCCAACATTACTAGACCAACACCAGGAACG
CCTGCGGTACCGATAGACGCCAATGTTGCCGTCATGATAACCATTAGGTAGTCACCCATA
GTTAGGTCGATGTTGAATGCCTGTGCGATGAACGCTGTCGCCACACCTTGCATGATCGCC
GTGCCGTCCATGTTCACGGTTGCACCTAGCGGTACTGTGAACGATGATACGCGGTTCTCA
ACACCCATGCGGTGCTTAGCCGTTTCCATTGTTACTGGAATGGTTGCGTTCGATGATGCA
GTAGAGAAAGCAAACATGATTGCGTCTTCCATCTTACGTAGGAACGTAATTGGGTTTAGA
CCAGTAAAGCCTTTTAGCATCAAGCTGTAAGTCACAAGGCCGTGCAGCAATAGCGTACCA
GCTAGTACCACAAAGTACTCGGCAAGGTTCAAGATTGCACCAAGACCAAGACCGGTAAAC
AGTTTCGCCATTAGGAAGAAGACACCGTAAGGCGCTAGGTTCATCAGAATCGCAACTAGC
TTCATGATCACTTCATTCAGATCAGAGAAGAATGCTGCGATACGTTCGCCTGGCTTACCT
GCTGCACTGATCGCGATACCGAATAGGACGGCAAATACGATAACTTGCAGAGTTTTACCT
TCTGCCATTGCGCTGATTGGGTTAGTCGGGAACATATCAATGATCACCTGACCCAAAGAT
GGCGCTTCTGCTGATTTGAATGAACTTGCTGCGGTTAGGTCTGCACCAGCGCCAGGCTGG
AATAGGGTACCCATGGTTAGAGCAAGTGTGATTGCGATAGCAGTAGTTGCTACGTAGAAA
GCTAGGGTTTTGCCACCCATGCGACCTAATGTCGATAGGTCTTTTAGAGAGCTAGTACCA
CAAACTAATGAAACAAACACTAGCGGTACGACAAGCATTTTTAAGCTGGCAACGAAGATC
TGTCCACCAACTTCGAATAATCCATTAACAATGTATGCGTCGACAAATCCGTTGTCGGCA
AAAAGTGTGCGAATTGCAAATCCTGTCAAGATACCCGCTACCATACCTAAGATTACTCGG
CTGGTAAGCGACATCGGCTTCTTGGTATTCATGAGAACACTCCTTATAGTTATGCACCTT
AAGTTCACTTCAAGGCGGCGTGCAGATTAGCAGCGGAGTGTGGAAACACGAAAGAATAAT
CGTCTGAATGGTTAATAGATGTGAACTATATCACTATAAAAAATAGACTTTTAACCAAAT
GGTAACGAAATTCGTGGTTGAAAAGTTTGTAAATTAACATTTTTATCGAACATACAACCG
ATAGAAATGATTTCTTACATTCTTGAGTGGTAGAAAACGACTTGCATAGAATGGGGTAAT
ACACTGCCTAGTGAATAACTAGGCATGTTTTATTCACTCGTTGTTTTCGACCTCAGTTCA
ATGGCGGGCGGGTTTGGTTATCGATAGTGCGAGCAAAATCTGAAATCTGTTGATAATCAG
CGGGCGTCCAAATGGGTTTTGATGATAATGATTTAGGCAGTGCGGAGAACACTTTTTCAT
CGTCGCTTGCTCTAAACTCAACGCTCATCCATTTGTCGATCGGCTGCTGATCCGCAAAGG
TCGCCGATAGTGAAAGCTCATGGTTCGCGCCAGAATAGTTCGGCGTTAATTTCAGCGCCA
TATGGTAATCACGGAAGCGAACCACCCACTTCTCCGGTAGGCGTCTTGAGCTGTCCCACC
AATCCCCATCGAGTTGTTGAATTTTCTCTTTAGTGACGGCTTTCGACTGAGCTTTTAAGT
CCTTTAATGCTTGTTTAAAAGCGCTGTCCATTGCTTTCGAAAAGCCTATTTGATCGAGTT
CGGGGTTGTTCAGGAGTACTTGCTTGGCTAACTTTGCCCCAAGCATGTTGGAATAGAGAT
CTTCCGATGAGAATGCTGATGCCAGTTCTTTAAAGCCACTGACGGATACCATACCGAACC
ACTGAGCAATTTCATGCCATTGAGCTAGGCGAAATGCCGTTAACGCTGCTGCTTGAGCAC
TGCGATCTAGCTTTTCTTCTTCACTCAGTTGCTCTGTTTGTTCATACCAACGAATACGAC
GAACACGTAGCTCTTCTGGTAAATCTAGGTGCGCAGCGCGACCTAAATAATGTTGGTTGA
GAGTGAACAAATAATAGGTGTAGTCTGCGGTATCACGGACGTGGGCAGTATCAATAAAGC
CGCCTAGTTCGGTAAAGATAATACCGTTGGCTTCTTCATTCAGCCCTAGCAAGCTGCCAG
AGACTGACTCGCTGCCGTCGTTATAGTGGTGAGTACCCACTTCGTTGCTGGATAAGACAT
TCTCAAGAGAAAAGAAAGGAACAGGCACGCTTCCTAATTGCGCTTTGAGATCGACACCAA
ATGCACAACACGGTCTAACGCCGACCGGTGCTTTTAGTTGTTGCGCGTGAACGAATCCAC
TACAAAGGCTTAGTAGTAATAGTGCTGCTTTCTTCAAACCATACTCCTAGAATGCTTCAT
TAATCTGGAAATAAAAACCGGTGCTGTCTTTGCCCACACCCAAATCGACGCGCACGTTAA
TACGTGCCTTAAAGGCAAATCGATAACCAACCCCGACAGTCGGTAGCCAGCTATTTTCAA
AGAGCTCGTGATAAGTTGGTGCGATATTACCAGCACCTAGCCATCCAACCACACCATGGC
GACCTGCAATGGTATGGCGAATTTCTACTTGTGTAGAAAGCTGGTGCTTATCGCGATATT
GCCCTTGGTAGTAGCCACGCATACGCTGGTCATCACCTAGCTGGGCGTAATCAAACCAAG
GTGCGTCACCGAAAATCGATTGTGAATATACCTCCATTGCAATAATCGTCGTGTCAGACC
ATTGTTGGTAAACACGATAGTTAGCAACGAGGTTGTCGTAGTCTTCATCACTGCCGAGTG
AATCTCGGTTAGCAATCCATTCAACATCGAGAAACTGCCCCCGCATTGGGTTCGGTTCGA
AATCACGAGTGTCGTATTCCATTCCAACTAAGACGCCACTGCTAGTGGCATCGGCAACTT
CTGAAGGGAGAATATCGCCATCGACACCGTCGACCTTACTGAATGACTGCCATTGCCAAC
CAAGTTTGGCGTAAGTATTTGGCGCGACTTCAACGGCGATTTTTGGGCTCAACTGTAAAC
GTTGCCCTTCATATTGCACTTTGTTGTTCTCGTTTTCAGCGGCTTGGCTGCCAATACCCC
AATAGTAACCGGGGGTATGGCTTATCCATGCCTCACCTAAAAGACGCACTTTGTCATTTT
TTAAATAGGTGCGATTGTTTAACCCCAATCCGTAAGAACCTGAGGTTGAACCATAAGAAG
TAACGGTGACGGTCGAGTAAGGCTCGCCTTTTTGCCAGTCGTAAGGCGTGTACAAACCTA
CTGCGGCAACGCCAATACCAAACCCTTGTTCTGGGTTAACAAAAGGACCAGGTAATACGC
CCCAGTCGATTAATTTAGATTCATCCACGGCTTCACTTGAACCAAGCTTGGTCAGGATGT
CATCCATTAAGCTACTTTCGTCTTTTTCGATAGCAATAGCGTATGACGAACTAAGCAGCG
CTGTCAGCGCAAGGGTATAAGAGGCTTTCATCTTCTCGCTACCCTAGAAACGACGGTCTA
AAGAGAAGAAGATGCTTTGACGATCACCAAAACCGGCTTCACCCAAAAGGTACCAATCTT
CATTGATTTGGTATTGCATGCCAGCGATGGTGTTCCATTCAGATTCTAAGCGCTGCTTTA
CTTCAAAACGGGCATCTGATGACATTAATCCACTTAAAGATGGCGGTAAGCCAAGGTCTT
TGAGTGAGCCAGAGAGTTCTTGCTCGACATCTTGATACATAGCGCCAACCCAAAAACGAA
TCGGTACGCCATTTTGATGGAAGTCGTAACCGATACGAGGAGAAACTACAACTGCATCAA
TTGAACCATCAATAACGGTTAAATTGGTTTGAGTGTAACTTGCATCGACCAATGCGAACC
ATTGGTCATAACCGCCAGCAAGCACAAAACCAAGGCCTTTAGTGTAGCCATCGAGATCTA
GGCGGAAATTTTCAATACGTTGTGGTTTCACAAACGGCAACTTAACCTTTACGTTTACAT
CGGTTTCTGAGTAGCCATCAAGCGTACCGATCAAGCCATAAACGTTTAGGAAAGGGAACA
ACCAGACATCGGCGCGTAATGTCATAACGTCAGTGGCTTGCTTACCTGGTTCTGCTTGCA
TATCGACTAACTTTTCAATCCCGCCTAAACCTTTTAGTGCGATAGAGTCGACATTGATGC
CTTGTTCCATACTCATATAGCTGAGGTTTAAACCAAAAGGTTTTGGTAACTCGTAGCCAA
GTGCTTCTGCTTTCTCTTTCCATATCGGCAGAGAAATTGAATCCGCATTCGCGACTCCGG
TAACGAGGCAAGAAGCAGCAACAAGTAAAGAAGGTAATTTCATAAGTCACTTCATTAAGC
ATGGCGATCATTATATAGCCAGAGCCGTTTTGAACCGGATATGAATATCTAATGAGCGTC
ACGGGTAAATCACAGCTTTATCATGGAGAAAAAGCACTTTAGCGAGAGATAAGGACGGCT
GTTTTTTTAACGGATTTAGAGCAGCTTCTTAACTTCGGCGAGCGCATCTTACTCCTAAAA
TTATAAAAGTAAACTTTAAAGTGTACTTTGTATTGTTGTGCGCTATACTCTGCAGCCACT
TACATGAGGTTGGTGAATTTAGAACGATGAAGCTTTCAGAAAAAAAACGGACTGCGCTGA
TTGAAGCCGCACAACAAGAATTTATCGAGCATGGCTTTTCAGGTGCCAATATGGACAGAG
TCTGCGAGCGAGCCGGCACTTCCAAACGAACTCTATATCGCCATTTTGAAAGCAAAGATG
TGTTGTTTATTGAGTCCATTCAAGCTGTGATGGAAATTCAAAGGGCACGTCTACAATTTC
AGTATTCACCAGAAGAGAGTATAGAGGCTCAACTTCGCACTTATTTACTCGCTAAGCTCG
ATTCGATGTATGAGGATTTTGGTTTGCCGCTAGCTAAGATGGTTATTAGCGAGTTTATGC
GCACACCAGAACTTGTGGAAAACTATCTGCATCAACTTCAAAGCCAGGATGAACAATTAG
AGAAGTGGTTTTCTGATGCAATTGACGATCAGAAAATCAAAAACCTAAATCCGGCTATGA
TGAGTAATATGTTGATGTGTCTATTGAAAGGTAACTTTTTATGGCCTCAGTTGATTGCTA
ACCACAAGGTGCCAAACCTTGAACAGCGCAAGAAATCGATTGAAGATATACTTACGCTGT
TCCTAGATGGGTATCGTTGTTAAATAGAACGTTCTGTTACCACTCTTTATGGCTCAAACT
GGATAGTTGATTGTGATCCCAAACCCATAGGCTTGATTCTCGGACTTGCATGCCTCCGAC
CCAGTAGTTTTGAGTTATGGGTTGGCTTCCCTCCAGACATGCCTGAGCGTGCTCAGTAAT
ACATACTTGTTGCTCCCACCAATTTTTTTGCAATGAGTCGATGCTAAAAAGCGGCTTGGC
TCTGCGTGTCAGTGGGAGGAGTAATGCATAAAACATCACATCACCCAACGTCGGAAGAGG
CTCTTTTTCTTGGTATTCCTGAAACCAATCTTTAACGGTGATTGGTGTGCTATGTTCGGC
CAATGCTTCTAGCGCCAATTGTTGGGTGAAGCTCAACCCTGACTCCGAGTGAGGTAACTC
TTGAAGGTGTCGTTTCATCGCGGCTTTAATATTTGGCAAACAATCTAACTCATGCTGCGA
AAGCAATTCGATAAGGGATTGAGGAGTCGGTGATGTCAAAGTCTGCCAACAACGCTTAGC
TTGGCTTCTAAGCTTTGATGTGACGGGCTTTCGATGCTGCCAGCATGAGCGAACCGCCTC
TGCAGGGAGTTGCCCAAAGCCAATAAAACGCTCGGTTCCCGGAAACTGATTGAACTCGAT
GATCTCGATGACTTTTCCTTCGGTTTCTTCTAAAAGTGTTAACCCTCGAAGTAACATGAA
CTGATCATAGGTATCATGTTCTACCCAAAACACAATTCGCTCAAACTGCTCATCAAGCAG
AGTATTGATATTGTTCTGCTCAAATAGGGCGATGTCTTGCACCGAGCCTTCACGCCCCAT
TACGGGTAACAACGTATCAACGACATATTGTGCTCGGATTGCGACAAAAGCCGTTTCATC
ATTTGGAATGGGGCCGATGCACAAAGGATCAATCATGGCCAAGAATTCACCTTCAAAGCC
ACAAGTTTTCAATTGCTGCTGAATGTCATGCCCACATCGCACGTGCAGAGTCTTTAGTTC
CGAATCTAGAGGCTGTTCTCGGTTATGGATGGCGAGCTTGTGAAATTCCAACTCTTCTAT
ATGCGCCTTTAACTTACTCCAACTAGGTAAGCCGAGTTCTCTTGCTAAGGCATGTTGAAC
ATCTGCTAGTTGAATGGACTCTGTCGTAAGCTTTTCTGGCTGAGTATGAAACTGCTTAAC
TTGCTGTAAGGCATGCTCATCATTTTGGCGGATCGCTTTTAAGCGTTTTTTGGCCAGAGA
CTTTTGCTGGTTGAGGTTAATAGAGAAGCTATTATGAGATTGCATTTTTCACCTTTCTTA
TCTCTTCCACACTCGCCTTATTAGAAGTTTAAAAGAAGGTAAAAACAGATTGTTCCTGCT
AACAAGAGCAGGGAGGTTGAGTTGCCGTGAACCGAGTTCTTTCCGCGAGTGTTGGGTGCT
TTAGGCTTGAGCTTTTTACATGGTATGTAATCGAAACAGGTATCGCAACTTTGAATAATA
TAAAGAAGCAAAACTGCACTTAACTTCACATAAAACAGTTCCAGAACTTAAGTCTAGGAG
CAAGTTGGAGCGGAGAGAGCATCGATGATGAAAACTCAAGATTCGCCAGGTGTTGAGCGT
GCTTTGTTTTGCTCTATTCCACTCGCACTTTGGCACTATCAAGTAGTGTTTGATAGAGGG
CAAGAGCGGCTGGTCCACTTTTCGCCCCTTTAGGTAAGGTGAGATGTAGAGCGACTTGAT
ATTGGTTCGAATGCTCTAGGTCAATTACTTTGAGGCGGTCATTTTGGCGGTATTCAACGA
GATGTTTTGGGAGGCGGCAGAATCCCACACCTTGCTCAACCGCTCTAAACGCGTGGTCGA
AATTGTCCACCGTGATTCTTTGGCGCGCACGCAGCCAGCCTACGTCTCGCTTCTCTTTGT
CTGATTCCCCCAAATCTCGAACCACAATTTGGCTGGTGGTCGCAAAGTCCGCCAATGAAA
TATGTTCCTTCTTTGCTAGCGGATGTTGAGCTGCGATCACAGGGACCATAGTGGTAGTGC
CAAACGCTTCAGCAGGGTAGTTGGTGATTGGAAGGTTGATGATGGCGATGTCCGCTAATT
CATTGATCACCATGTCTGTGGTTTTACTCAGAGAGGTTTCTACGACTTGAACTGAAGTTG
TATTGTTGTGTGTGAGATATTCGCTAAGTGGAGTATAGAGCCAACTTGGATCGCATAGGT
GATCGATAGCTACCGTAATTTGCGACTCTACACCGCTATTTAGCTGTTCACTGATCATTT
CAAGTTCACGAGCCTGCTCAAGCATTGATTGCGCACGGCGTAACATCGTCTTGCCGTGTT
CGGTTAACCCCGCTTTACGACCTTTTACTTCTATTAGCTTGATACCAAGCTGGTCTTCGA
GTTTTTTCACCGAATAGATAAGCGTGGTATGGCTTTTATTGAGCGTTACTGCGGCTGACT
GAATGCTTCCCGCCTGTTCAATTGCTTGTAGTGTTTGCCACTGCTCTAAGGTTGTTTTGA
GTCTCATTGGTCAGTTTTTTCCACAGTTAATGGCAAAATTATGAACTTTTTTGTCAGTTT
TATAAAGGTAATAATCTTCCCATCGAAAACGAGTCAAGAATAAGAGGAGACTCAAGATGG
CGAAATTGCTGCAAGTTGATTTTGAATTTCATGGCCCATTTGGTGAAGAGATGTCGAATG
CTCTGATCGATTTAGCGAAATCAATTAACCAAGAGCCGGGCATGATTTGGAAAATTTGGA
CGGAAAGCGAACAAGACAAACTTGGCGGTGGCATCTATCTTTTTGAAGATGAAGCAACGG
CGCAAGCTTATCTCGAAATGCACACTGCTCGTCTGAAACAGATGGGTGTAGAGGAAGTAA
GAGGTCAGATATTCGATATTAATACACCGCTAAGTAATATCAACCAAGGTCCAATCGGAG
AGTAATGTTATGACTAACCGCACCTTTCTAACCGTTCATGGTGTCATATATACGGTATTC
GCTTTTGCGCTATTTTTTGTGCCAACCATGATGTGGCCGATGTATGGCGTACAAATTAAC
GACCAGTACGCGCTGTTTTTATCGCAGCATACGTCGATCTTTTTAGGTGGGATTGCTGCG
GTCAGTTTGATGCTACGTGATGTGGAACCTAGCAACACGGCCAAGCAACTGTTCAAAGCG
CTGTTGGTCACGAATCTCTTAGGCGTGGTGATCACCACTTACGCAGGCATTACAGGTGTG
TTTGTTGGCTTTGGTTGGAGTGACCCTGCTTTCTTCTTATTACTGAGTGCGCTCACTTTT
ATTCAATGGAAGAAACAATCGTAGAACAAACCATATTAAGAAAGCCCCGCGATGCGCGCG
GGGCTTGCTTTTTTAATGAGGCATAAACTCGCCACCATCTTTCATTATCTTTTTCGCAAT
ACGGTTCATGACACGGATGAAGAAGCGCCGAGCCAAACCATATTTAACGTTCGTTACCGC
GATACGACATAAGTTGTCTTTCTCATCAAAACCATAAAACACCTTCGCTCCACACTTATC
GAGATAAATTGCAGCAACATTGTTGGCTTTTGTTTCATCTGGTTGAATGAGTGCTACGGG
GGAGCTCTGTTTGACTGCATTTTTCCATAGCGATTTTTTTGATTGAGTCTCCGTTATGGT
GATTGTACTACCAACGAGAAGCACTCGGCTTTTCACGCGTTGTTCCATAAAAGCGTAGGT
TGGGTTTGAAGCATAGAACCACTGTGTCGGCTCGGCAGGAGTGACGTGTATTTCAGCGAT
TTCCAATTGGTTGTCTTTTGTATGACAGTGAACGGGCATCGGCTTTTCTGGCAACTTACA
ACCAAAGATCATTCCGTACGGCTTCGTTTTCGCATCCACAAAATCGAGAAGCCCCTGATT
AAGGCAGATCGAACCAATATGAGAGCTTTCAAATGGTGCTTTTTGTTGAGCTTCTTCCAG
TAGCGCCATTTGCCTAGGGCTATCATCGACGACATGGAACACTTTGTCCGCAAGCAAGTC
GCCATTTGGATGATAAATTCGATATCGATAGACACCGGTAGAGTTAGAACTTTTTTCGCC
TAGGTTCCAAGTCAAACAGTTGGAGTGATTCAGCTGAATCGAAGACTCATATTCATGTGA
GTAACCTCCAATTGAAGCTCTGTATGGGTGATCGATGCGAACTGTTAGGGCGACTTCAGG
TTCATAACCGTCCTCGTCATCATCTTCTGGGAAATAGCCGATACGAAGTCCAAAACAACG
TTGATCTTCCGCACGAACTAGGGTGGTTTGTTTTATTAATTCGCTTGGGTCATCATCTTC
TGGAATATGGTAAATGCCCCAATCGAGCAACTCAAAAGGAGAAAGCGCAGCATGACGATA
TTTTCCAGCTTGTATATCGGCAACAAGCTGTTGGACTTTCAACGATGGGTGCTGCGCATA
TTCACTGATGAGTGTTGTGAACTCTGGGAGGTTAGCGACCAACTCAATCAGCTTAAGTAG
TTGGCTTATCTCCAACTGATCTGTATAGCGCTTTAGATCGGTTTGCTTGGTAAACCAAGG
TATCGCACTGACCCAATGCTGCTTAATTGCATACTTGAGTAAGACGATCAGTTGCGCATC
ACGTTCATACAGTTGTTGAAATAATTCAGGTAGAGAAAGCTCTCGTTCATTCTCAAGCTG
CTTCAACCCAAGACTTGGTTTGATTGCAAGTAGGTTCAACAGATTATCTTGTATATGTGG
TGAGGCTTTCCAATACAGTTCATCAATACCAGGAACTCCGTAACTGGTATCAAAATCCCT
GATGAAGTTAGTTTTTAGTGTATCCAGTAATTTTTGTAACTGCTCTGAGTTTAGTGATGT
CGTTTGCTCGATCTGAGCAGTGATCCACTCTACTGTTTTGCATTGCTCTTTGGTGATGGC
GTAACCATTAGGGTTACGACGTCCCATTTGTTCACTTACGGTGTAGCGAATAGAGTCTAA
GAGCGCTTCATCGTAGTAACTGGTTTTGATATTTGGTCTTCGTTGCCCCAGCAGCTCGAA
GAAGCGCAGCTCAGCATCCGGGCGGAGTTTTTTTAGTGCTGATCGAACGAACTGTTTGTT
TTGTTCTGTTTGTTGCTGCGCTTCGAACTGATCGAAATACATGTCCATCAAACTGATTTC
ATCATCGTCCCTACGATCGATTTGAGACAATAGTAATTCCAAGCGCCCAGTCAGTTTATC
GATCTCTGAATGGTATTCTAAGTCATCGACAAATGAGTGTGATTGATCGCTTAACTCTCC
ATAACGATCGCAATAAAAATAAGACAGCATGCGAGTGACTTTCGCCGGAGCTGATGTCAA
CCAGAGTAAAAGTAAGCGATGGCAATAGATTTGCTCAGGAGTATTTTGTAGTGAGCCCCA
AACATGAGCAGCGACTAATAGCTTTTGGGCTTTGTCGTCAAAGTCACGCAGAAACTCATA
GTAAGGCTGATTTTTGTTGATTTGTCTGCTGTCACTGAGCTGTTCGATGTTATCTTTAAA
AGATTTTAGCGTGACATCGAAATCATCGCTTTCATTGTTTAGAAATGCATCGACGATTTT
CCAATCTTGTTTTGCTTGGGACTCCTCTTCCTCTGTGAGAGGAACGTATCGCCAACGTTT
CTCGGTATTCTCAATACAATGGAATCGACTGTTTTCACTCAAAGCGAGAAGAAGCTCTGA
CTTTAGGCTTGAGGCAAGTTTATCCTCAAATGCTTCTGTTGCCCTGTCGTTGATACCGTG
CTTTTTATCGTGGTAAAGCATGCCAGCACAGAAGGCCAGTTGACTGGCTAAGCTAAACTC
GTCATCAAATGCGTCAGCCAATTGTTCGAGAAGATCAGTTGCCTCTTCACGATGTTTGTT
CAATAACTCATGGGCAAGCTGGGTCTCTTTCTGGCGAATATTGTCTCGGTATGCACCACA
TTCTTTGACATAGTTTAGAAATTGCGCCTTCCAATCACCGTTATAACGTTGGGTGAAATC
CTCATCACTTATGAGCTCAAAGTCGTGGACAAGCCCATGAGCCACATCGGCATGAAAAGA
CGCTTTGTTGTTCCAACAATGTAATACGTCAAACAAGCGCAAGATCTTTTGATTGTTTTC
CGCTATCGCTGCGTCATCCAAGTCTTCATTGTGCCAATCGTATAGGATGTCACCAGCAAT
GGTCATCATCTCTTCGTGATAAGAGTCATAGCGGCCGAGGTAATATTCGAATTTCTCGGA
GATATCGAAGTTACCTTTTCTCGCAGCGATTTGAATGTTACACGGTTCAATCACATCTAG
GATTTGTGCGTCTTCCCCACTCTCGATGTAATGCCAAATTGTTTTCCCTTCATTAAAACC
TTCGGTAATGAATGACTTCCATTGTGCAATACCAGTGCCTCGATAATAGTAGTGATCACG
GTAGTAGTCGTCTTCATTTTCGATGACTTTGGGTGGAACAATTGGACGACCCAGATATAC
TTCGATCTCACTGGTAAGTGCCACCGCTGCTTGTTCTGCTGATGAGTCAATAAAGTTGCT
CATCATCACCGCGTGGTAATCTGCTTCATGATCATCGATATCAATGCCATGAATGGGCGA
CATGATGGAATAGATGAATCGGTCTACTGGGCGTTCAACATAGTAGCGAGAGTCATCTGT
ATATTGTAGGTAGTCTTGATCAGCAAAGCGCTGCTTCATTAAAGATCGAAATACTTCGAA
CTCGTGTGGCTTTTCGCGGAAGACTTTAAGTAATCCAGTGACCTGGCTATGAGTCGTTAT
GTCACTTGCACTCTCATGTTTAGAATCATCAAACATGTATCCTCGAGCAGTACTGTTATC
GCAGTAGCAAAATGCTTTCAGTGTATCGTGGGTATAACCCAAATGGTTTGTAAGAACCCC
CAATGCAAACTCACCGTGGGGAGCGTGCTCACTGTCCCAATATGGGATGGTGTAACCGCC
AAGATAAAAAGCCAAGCGAGGAAAGGTGAGCCCTACAATCAAAAGTGGTAACAACCCAAA
TACTTGTTCTTCAGATACCCACATCTCACTAGAGTCATTAAATTGTCTCGCGAGGTGGCA
AATCAATTTAGCCGTTTCCTCTAATTCAGACTCTAGTGCTTGATGTTGACATGCTCGAAG
AAAAAACGCGCCTTCACTGGTTAAATAGGTGCTGTTTAATAACTGAGTTGGTTGAATATC
GCTTTTGTACGAGTAGCCAACGTAAGCAAACACTTCTTGAGCAGTTTTATTTTCAACCAA
TGAACCAATTTGATCGTCACACCCGTTATTTACTTGGAAGCGAACATGACAATGATAGTT
ATCAAAGGCATTTTCTTGCAGGAGGGCTTCTCGATAGTGTCTTAGGGCTTGGCGTAAAGA
TTCAAGAGATTGAGGGTCGTATTCCACGACCAGAGATTGGGTATCTAAAGCAACTGACAT
AATACTTGCACTACAACTAATTACATATTTAGTTGAGGATAAAGACGTGTGTGGCCGATG
TCACTGAAAAGATTGAGCTATTTATAAAGGTGTGACGCTATACCCAAGTAACCTCGAGAT
GCTTGGTTCAGCGAGAATGACTTGGTTTGTAGACGCGGCGGCGATTTGAAGGCTTAGTGG
GTCTAAATCAAGAATCGGCAACAAAGTATACAAGCCAAGGCAACTCGCCCTACGGGAGCG
TGTCATTGACCCGATTGCTGCGTCAAACAACTTGGAAAGAGCGTGCTATTCCGCTTCATT
GTTTTCCTTACACTCGAATTAATGACAACGCTCTGAATCCTGCATCTTGAAGTCACTTGG
GTATAAGCTACACCTTAACTTGGAGTCAAAATCACCTGGTACAGAAATAGGGGATAATTT
AACGCTTTGCTAAGCCTTTGTGGTTCAAGTAAGGCAGAATATGAGGGCGAGATTCCCCCG
CGAGCTTACTAGTGACTTCTTGTGACCAGGTGCTTTGTTTTTGATTGCTTGAGCGGCTCG
TATAATAGTCTTGCATGGTTTGGTCATACGTTCGGACATCTTCAAGATTTAGCGGCTGGT
ACTGGTTTTCATGTACGATGACATCAGCTGGTAAGCGAGGTTTTACTTCTGGTTTTTGAT
CTGGATGACCTAAACACATACCAAATAAAATGGCCGTGTTTTGCGGTAAGCCAAGCAATT
CATCAACTTGGGCTGCGCTGTTTCTTAGGCCGCCAATATACACACCACCTAACCCTATTG
ATTCTGCCGCCAACAAGCAGTTTTGTGCCATGATGCCAGCATCTACAGCACCTATCAGAG
TGAGCTCGGCAAAGTCCGCTTGAACCTCTGGGTTGATAGTCATATGGCGTTGGTAGTCAA
TACAAAATACCAAGAACTCAGCGGCGCTTTCGACATAAGATTGGTTGCCGGCGTACTGCG
CCAGTAGTTTACGTTTTTCGATATCTGTAACTCGGATGACGGATACAACCTGCAACATAC
TTGAAGAAGATGCGGCTAAGCCCGCTTGAAGAATGGTTTGTCGTTGTTCATCTGTAATCG
GATCTGAGGTGAACTTTCGAATGGAGCGATGACCGAGTATGGTTTCAATCGTGCTGTTCA
TGATGTGCTAACTTCCTTTGGCTGCTTTTATTTGGTTGAAACTTCACCATAATGGTATTT
GCGGAGAGCGTAAACCTGTACGTGCTACAAACTGTGCCAAAGGGCAAAATTGACAAAGTT
CTATCGAGCAAACTCAACATAAAGTGACGTTATTTATAAAGTAAGGTATATACTGATTTT
TAATAATCAATAGCTTACCAAGTGTGGAGAACATGAAAGAGCTGATACTTCATACGGTCA
CAGTGTTTATGGGCTTCTTTGCCATCATGAACCCGATCGCCAATATTCCAATCTTTTTGA
GCCTAACGGCAGATGAAGATAAACAAACGGTTCGTTCAATCGCGTTTCGATCTGTGTTTA
TCGCCTTTGTTATCGTTGCTGTATTCGCTATTGCTGGCAAAGTCATCTTCGACCTATTTG
GTATTACCCTTTACGCACTGCGCATTACTGGCGGTATCTTAGTATTCCTTATTGGCTTCC
ACATGTTGCAAGGGGAATCGACACACAAGAAGACTAAGGAAAAGGCTTATTCACCGGAGC
AAGAACAAGCTGCGTTGAGCATTGCCGTTTCACCATTGGCGATGCCGATATTGGCGGGGC
CAGGAACACTTGCGACGGCGATGAACTTTGCAACAACGGGTGGAATTACCGAAACCATCA
TTACCATTGCTTCATTCGCAGTCCTTTGTGTGATGACTTATGTTCTGTTTTTGTTTGGTG
ACAAGTTAGTGAAAGCCGTTGGTCCAAGCGCACTGAATGTTATCACCAAAATGATGGGTT
TGATTCTTGCGGTGATTGGCACACAGATGTTTATTGAAGGTGCTGCCGCCGCTTATAAAA
CGGTTTTTGCATAGAGCCTTTTCTTCAAGTATGCCCGGCTGGTGAGTTAAGCCGGGCATT
TTTATGAGGGGTGTTCTGCTTTGTCAGAGTGAGTGAAATCAAACTGAAAGGGGGGGCGGT
GGATTAGCGCTTATAGCTTAAAGCTACCGATTTCTTTGTTTAGGTCACCTGATAACCCAG
ATAGTGCGACAGACTGCTCTTCCGCAATCACGGCTTTTTCCGACAAATCATCTGCCGCAT
CTCGGATCATCTCTGTGTTTTTGGTAATTTCATCGGTCACAGATGCTTGCTCTTCAGCGG
CTGTAGCAATCTGAGATGCCATATCACTAATCTCGACGACGACTTGGTTTATTTTACTTA
GGTTGTAAGCCGCAGATTCTGCTTCACTCACGCTTTTCGACGCAAGCTCTCTACTCGTCT
CCATAATGCCAACCGCATCCGCTGTCGTTGTTCTTAGCGTCTCGATGGTTTCTTGAATTT
CTTTGGTCGACTTGTGCGTATTCTGGCTCAATATTCTTACTTCATCTGCAACTACAGCGA
ATCCTCGACCAGCGTCGCCCGCTCGAGCAGCCTCAATTGCAGCGTTTAACGCCAGTAAAT
TGGTTTGCTCAGCAATATCTTGAATGGTTGCGAGTACGGCGTTAATCGCATTTCCGTGAT
CTTCTAGCTTGAGAATGATCTCTGTTGCGGATTGAACTTCGTTTGCCAACTCATTGATAG
ATTCTTGGGTTCGTACCACTTGAGACTCGCCATCTTTACACTTAGCAACGGCATTGTCGG
ATGCGTTGGCTGTACCTTCGGCGTTCTTCGCGATTTCCTGTGTTGCGCTTGCCATTTCAT
GAATCGCGGTTGCGACCATATTCACTTCACCCTGTTGGTTCTGAATTAGAATCCTTCTCT
CACCGGATTGAGTATTCATGTCATGAGCCTGGATGTTCAGGTTCGTGGATACCGAACTCA
ATCGAGTGACTATGCCGTGCATGTTTCCTACGAACTTATTGAAGTTTTCCGCTAGGGCAC
CGATCTCGTCGTGATTTTTGATATCAATACGTTGCGTTAGATCGCCGTCACCATCAGCAA
TTTCCCCAAGAGCATCTGAGACAGTATGCAAATCCTTTAGTAATACTTTCGATAACCAAA
TAATAAATAGGGCTGAAGCGAAAATCAGCACGATAGATAACAGGACATTTTGTAAAATAA
TGGCGTGAAGCGAGGCCATTTCGGTAGCCTCATCTAATTCAACAGCAATTATCCAGTTTG
TCGACTGTATTGGCATGAAGTACACCAATTTTGTTTCCCCGCCAACGTTCACATGATGGA
TTTTTCGATCAGACTCGAAGTCAGTCAGTTTGCTGGTGGTGAATTCTTTGGTGTATTCGG
TGGTTGGTTTGTATAAGAACTCACCTCTAGAGTGCGCGATAAAAGTGGCGTTGCTTTTAT
CTACTAAGTAAATGTTCGCTTCATCACCAACCGTTATTTCCGAAATTTCTTTAGAGAACT
CGTCAACGAATAGCTCGACACTTATTACGGCATCAAGCCCTGTTGGGCCAGTAATTGGTT
TAGCGATAGCAATGGCCATTTTGTTGGTGTCATCATCAAGATAAGGGCTCGTTATGATGG
TTTTACCACTTGTCATCGCCCCTTTATACCAGGGCCTTGTTCTCGGATCGAACCCATCTT
CTGGCATCTCATCTTCGTTTAGTGCGGCCCCACGATAATGACCGTTACTCTCACCATAAA
AAACATCTTTTAAGTCTGCGGACGTTATTGCCTGATCTCCGGCTTGTTTAAAGTCACCTT
TAATATTGACACCATTAAGTACGGAGATTTTTGAATCGACCCATTTTGCCACTAACTTAT
CAGTAACTTCAGCTACAGATACTATTTTTGTTTTGATTTCCTTCTCGGTTAGAGTTGTCA
TTTTGGATGTGCTTAATCCAATTATTGATGCCGATAGTGTCGCGGATATAGCAATAGAGG
CAAGTGCTATTTTCCCTCTGAGTGATAGATTCATTTTAAGTCTCGTAATTATTAATATTT
AATTTTCCTGATGTTTAATACATGATTTTTTAGTTATTTTTAGTTTCTAATAGCACTTAA
GTTCCTTTTAATGACAAGAACAAACTATTGACCATTTCCAGTAATTTTTTGCGATGGGAA
TAGTTATAAATAAAAGTTGATTTGCAGGATTTGGGTGATAGAGATGCGAAGACCCTAATC
GATTTGGTTTTCCTCTATACGGACTAATCCCAGACTTTTGAAAAAGTTAAACAATGCGCT
CTTCTCTCCCTTTTCAAAGAAGAAGTACTGACAATCTCCCAGTTCATCATACATATAATG
AAAGCCAATTTTGATCATCTTGTCGTAATCGGAAATCTCAACTCCAACGCGGTTTAGTGA
CCATTGGACACAAACGTTTTCTCCCCGAAGCATGAGGACGTTAGGTAAAACATTAAAAAC
GCTAAACTCAATATGTGTTCCCGATTTTAGTCTGGACGCCAAGTAATGACTTTTGCAGTT
AGTTTCCATAATAAGTAACTCATTAGCGGCCTTTGTTAGGCTTTCCTAGTGCCAGAAAAG
TATTCATATGATGTTAGAATTGAATTATCCACGATTAGATTTACTGGTGTGGTATTCTCG
TGAATAGATATATTCAATAATATTTATAAATTCTTTGTTGGCTAAAATATCTTTATATAT
TACTTTCAGTTATATTAGATTTAACTCTAATGCTTTTACGCTGGTCTCAGCTCTATTTTT
ACCAAGACTGATAGCGATAATCGTTATATGTACCTTGTCGGCATTTCTAATAGTGATTGA
TTCGGAATAATACACACGGATTATTGGGAAAGAGTGATCCGCATACGGCTGTTTATTGCG
GTATAAAATGAAATGTCAAATATTAGAACTTTATCCCGTAATTCTGATCTGAATTGGACA
TTTAGAGAATGTAAGAGTCTTGGTCTTGAATGTTAACTGGATTTTAACGAGGTTGACTTA
TGTTATTAACCTTAATTCGCTTGCTTGAAGTTGGACCATTTTTATAGTTGAGGGCATTGA
GTTGTACCTAGGCTACCTCGAGATGCTTAGGGATTGTCACTGGTGTGTCATTTGGTAAAG
AAATAGCATCGTCAAACAGCTTAGATAGATCGCGTCATTACGCCCGAAGGAAGCTGGAGT
TATCTGTTACTTTGCCCATCGTAATCAAAGCTCCCAGAAGGTTTTGCATATTAAGTTTTC
ATAATCAGTATCAGATATACATAGACTTCCTCTATTTCAATAATAAGAATAACCAATTGT
TGTTGTAGCACGAATTTCAGTAGTCTTTTTCGGGTATTTATTGGGGGAAACATGGCAACA
AAAGCAATAGTCGTTGAAGGCGGAGCAATGCGTGGAGTTTTTGCGAGTGGTGTACTAGAC
GCATTCTTAGAACAGGACTACAAACCATTTGATTTTGCGATTGGCGTCTCTGCAGGGGCA
TCAAACTTAATCGGATATCTCACGGACTATCCACACCGTAGTATCAATGTGATCACCAAG
TTAGCAACCAGCAAACGCTTTTTTGATCCTACTCGTTTTTTGAAAGGAGGGGACTTGATT
GACGTAAAATGGCTGTTTGAAGAGTCAAATCGTTTGTACCCAGTTGATGAAGCAAAGCTG
TTTGACGGAATCCCTTTTCTGGCAACGACAACTAACGTTAATACAGGCAAGGCAGACTAT
TATCGTGTCAATCGTCATAACTTCCACAATGCGATGGAAGCGACGACTGCACTGCCTATT
GCTTACAAACACACGCCATGTTTTTCCGGTGGTTGTTACACAGATGGTGGCGTAGCGGAT
TCTATTCCTGTGCGAGAAGCCCATCGTCGTGGTGCTCGGGATATCACGGTTATCCTTTCT
CATCCATTGGCATATGAAAAAAAGCCAGTCAAAACAACATGGTTGATGAAAAAGCTGTTT
GCTGAACATCCCCAAATGGCAGAAGCGATGATGCACCGTTCGCAAAACTATAATGAGTCT
TTAGAGTTCATTCGTAATCCGCCGAGAGGCACCAGTATTCGAGTCATCGCGCCACCGGAT
GAATTCAGTGTGCAGCGCTTATCAATGCGACAATCGGTATTGCTAGAAGGCTATGAAATG
GGGCTTGAAGCTGGACGCAACCATTTGACTAACCGAGCTGGTGAGCACGGATTGGACAGA
GAAAACTGCCATTTTTGTATTTAGCTTTTGAGGCCTAAATAATTTAGTCCATATCAACTT
CAAGCGCTCCCCAAGATGAAGGCTCTCCCTCTCTCGTTAGAGGGAATAAGCGAGAGTCTG
GTTTGGCATAACTTAACCTATGCAGGCGTTGCGTGACGTGGTAGCTATCCAGCCCTGAAA
TGGTCACTAAGTCGAGTAGCTCTAGATCTAGGTAGCCATCGGGCATGATGGCTCTTTCAG
GTGCGTGTACCATCAACACTTCACCAATCAGCATCTCTGTCTGATTGCTTTCAATCTTGA
TGTGTTCTCTCAACACCAACCCCATTTTGAGATTGCTCTCTAGGACAAATGGCGCAGGAA
ACGCATCATCATAGTAAGGAGTAAGTCCTACCGCTTCAAACTCTGATATCTGTTTTGGAT
AGCGGGCGGAGGTCTGGTGTGCTTTTTGGACGAAATCGACGCCGATGGCATTAATGGTGA
AGTGCTTGGTATCGAGGATGTTTTCTAATGTATGACGACGGCTTTTGCGTGGACGAACAA
TAAAACCAAACAGTGGCGGATGTGAGCCTAAGTGGATCACAGAGCTTACGATAGCCAGGT
TCTCTTGTCCTTGCCTGTCTCTTGTTCCGATGAGGTTCGCGCTTTTGTATCCCGCAAGGG
AGTTGACCAATCGAGTTCTTCGGCGCTGCTCCATCACTTGAATGTCGTGCTTCGAGAGTT
TGATGTTTTCCATGTCCTAAAAAGGGGCGAGAAACCTCGCCCTTCCATGTTGTGTCACTA
TTTCGGCATGATGACGGTGTCGATCACGTGTATCACACCATTCTTAGCTTTGACGTCGGT
GGCAATTACGGTAGCGTTATTGATCATCACTTTATCGCCCATGGTTTTGATCATCACGTC
TTGCCCTTGGACTGTCGTCGCTTTATTCATTTTGACTACGTCTGCAGCCATCACTTTTCC
CGGAACCACATGGTAAGTGAGAATCGCAACCAGCTTATCTTTGTTCTCGGGCATGAGTAG
CATTTCGACTGTTCCATCTGGAAGCTTAGCAAAAGCTTCATCTGTGGGTGCAAATACAGT
GAATGGACCTTTACCTTTTAGCGTATCCACTAAGCCTGCGGCTTTGACTGCTGCGACCAA
CGTATTGAAAGAGCCATTTGCTGCGGCCACATCAACGATGTCTTCTTTCATCATTCCATG
TTCATGTGCTTTCGCTGGCAGTAAAAAAGTTAGGGTGGCGAACAAAACCGTGGTCGTAAC
CAAGATGCGTTTCAACATAATGCATTCCTTTTGTTGTTTGGGTACCGCTCTCTCCCTGAT
AAAGTCCCTGTTTGTACGCACGCCCTTTTCTTGGCGATCAACTGGCTTTCTTTTTATTAG
AAGAACGGACGTGCTGAGCTAAAATGCGTGTACCTTCCATTTTTACGTCGGTACGTTTTC
GCCAAGCCCACAATCGCTCTCTGGCTGTTTTCGCACTCGCTTCTACGTCGACTATTGGGG
CGAGGTATTTTGAGTCCGGTTCTAACTGGTACATCACGACTTCCATTGCAGTCATTTTCC
AAGGCTCAAACAACAGTGGGGAAGGTACCTTGGCGAGCTCCGGAATCCATTTATGAATGA
ATTCACCATCGGCATCGTGTTCTTGTGCTTGTTTCGTCGGATTATAGATACGGATGGTAT
TGGTGCCAGTCAAGCCAGCCTGCATTTGAAATTGTGGATAATGGATACCTGGCTCAAAGT
CGAGAAATAGCTGCGCTAGATGAGTTACGCCATCGCGCCAGTCCATGTTCATATGATGTG
TTAAAAAGCTTACTAACATCGCGCGCATACGAAAGTTGATGTATCCGGTGTGATGAAGGC
AGCGCATACAAGCATCGACGAGAGGTATGCCAGTGATTCCCGCCTTCCAAGCCTCTAGTC
GGATTTGGTCGTTGTTGCTCGCTTGGCGAAGCAAAGGTTCATAGGCTTGGTTCACACAGC
GAAATTCCATCTCACATTCAGATTCAAATTTCTGCATAAAATGACAATGCCAATGAAGCC
TTGAAGACAACGCAATTAGGCTGCGACGAAACCCCGTCACTTGCCAATGTTGCAAGAGGT
ACTGATACACTTCTCGAAGCGAAATGTTCCCCCATGCAAGATAGGGAGAGAGGCGAGTAC
AGGCTGTCCGAGATGCCGTCGGGTTGGAAATACTGCGGTAATAATCTCGTCCTCGGCGTT
GAAAAAAGTCTTCCAATGTTTGCCAAGCGAGTGAGCTCCCGCCAGTTTGCATGCCTTTTA
CTTTTTCTAACCAAGAAGAGGGAGGAGTAAAGGTGAAACCGAGCGCGTCGATATCGAGGG
TGATAAGAGAATCGTTTTCAAGCTCAACCTCTTCTATCGGAGCTCGCATAACGGTATCCC
AATGTTTGTCCCAGCCGAATCGGTCTTTTGCGCCTCGCACAACTGCGCCATGTTCAAACT
CATGCCATGGAATGCCTTGTGCTTGAAGCCATGCTGATACTTGTTTATCTCTCTCAAACG
TACAATTCAATCCAATTTCTTGATGGGAGAAAACGGCATTGATGTTGAATTGCTTTTGAA
TCGCACTCAAACAATCCCGAGCATTGCCAAACATTACTGAGACCTTTTGATCATGTTGAG
TAAGCTGGGCGTCCATGTCTTGGAGTGATTGCCAAACAAAGCGCCAATGACGTTCGGAGT
AATGTGGGTCATCTAACAGCATGGGCTCAAAAATATAGAGCAGCACTGTTGGATTCTCAG
AAGATAGAGCGTGTTGCAAAGGTGCATGATCGGTCAGACGTAAGTCGCGTTTTAGCCACA
CTAAGTTGATTGTTTGCATCGGAGCCCTCACTGGTTTTCCGATTTCTACGCATGAGAGAG
GCAAATTTCTCACTCGGTGATCGATTTTATTACGGTTGACGTAAAGGCGCGGAGCAAGGA
GGTGCTTTATGTCTATGCCACTCAGTAAACTGGAAAAATTCTTCTATATCGACAAGCTTG
TCATCCACTCTCTCGATCTCGCATTGTATCAAGTCTCGGTTCTAGTCGACGGAGAGGAGC
ATTTTGTTACCGACGATAAAGGGAAGTTTTTAAGGGCGCATTCGATACTAGAGTTGCAAA
AGCAATGTCGTAACTTGAAAGCGAACAAACAGATGCTTCGCCAGCAAAGTGCCTATGATG
AAATGGTTGGGCAGCCAAGCAGCATTGGTACTAATGAGCTAGAAGTATTGCTGAAAGATA
ACGAGCTTTATTGAAATTAGATAAAAAGGGGAGGGAGTGCGAGCTAGGTTTGTTAGCTCG
CACCAGATTGATTACGCTTGCTTACGTTGCGCGTCTTTCTTCGCCAGTTTTTCTGCGCGT
CGCTGCTCGCGTTGTTTGGCGCTTTCACCACCGACGTGTTGTTCGCCACGAACCGCTGCT
AACGACACTTGCTTTTCACGCTCGCGGAAGCGCGCTACCCGTTCGTCACTGTGCTTACCA
AAACATTTCGGGCAGCTTACGCCTTGCTCAAACTGCTCTGATTGTTTGTCTTCTTCTGTG
ATAGGCAGTCGGCAAGCATTACACAAGTCGTAGTCCGCTTTTTCTAGCTGGTGGTTCACC
GCAACGCGACCGTCGAATACGTAACAATCGCCTTCCCACAAGCTTTCTTCTTCTGGTACT
TCTTCAAGGTATTTCAGAATACCGCCTTCTAGGTGGTACACCTCATCAAAGCCCTGTTCT
TTCATGTAAGCGGTCGACTTCTCACAGCGAATACCACCCGTACAGAACATCGCGACTTTT
TTGTGTTTCTCCGGGTCCATGTTTTGTTTTACATAGTCAGGAAATTCGCGGAACGTGTCA
GTATTTGGGTTAACTGCACCTTTAAATGTTCCGATCTCGATTTCATAGTCATTACGAGTA
TCAACCACAAATACTTCTGGATCAGCAATCAGATCGTTCCAATCTTGCGGCTTTACGTAG
GTGCCAACGACATGGCGAGGATCGATGCCTTCAACGCCCAATGTCACGATCTCTTTCTTT
AGCTTTACTTTGGTGCGGTTAAACGGCTGAGTATCTGAGTACGACTCTTTGTAAACAATA
CCAGTAAGGCGAGGCTCGGCATTTAGCCATGCAAGCAATGTATCAATACCCTCGCGTTTC
GCTGCAACCGTACCGTTAATACCTTCACTCGCCAGTAGCAACGTTCCATGTACACCGTGG
GCTTCCATTAGGGCAAGCAATGGCTCGCGTAACTCTTGGTAGTTTTCCAGTTCCACAAAT
TTATACAGGGCGCAGACAACATACTGACTCATGATTATTCCTTACTTTAAAAGGTTGATG
GTTCGACGACTCGATACCTAACAATTTTAGCGGCTCGGAGTATACCTGAGTAATTTAGTC
GGAAATACGGACAAACTATGCGGATATTTTTAGTCATGTTTCCCCGGCGTTTTTTTTAAC
AAATTTCAGCGCGTAGCATTGGAAGCTAAAGGGTATGAAAATTTGAACCAGATCACATTT
GTTATTCTTTTCTAGAAATGAACTAAGTTAATGAAAATTAAAGCTTTGTGGAAAACTTCA
TCACTTTATCACGTTTGCGGTGCTTGCCTCTGATTGCTGTTCCTATCGAACTTGGTGTCA
GTGTCAATATGTTTCCTTACCCTCTCCATGGTCAGTTCTAACTTTTAAAAAACTTTCTTG
TAATGATAACCATTATCATCTAGATCTATTGCGTACATATGGTGCTCAATATTTAAACTA
CACACAAGATATAGATTATGGACGTTATAAAACGAGATGGACGGAAAGAAAAAGCCAGTC
TAGATAAGGTGACTCGAAGAGCCGAAGCGCTGGCTGATGGACTAAAAGTCGAACCTATTG
CGGTTGCACAACGCGTGGTAAGCGGTTTGTACGACGGCATTAAGGTGACGGAAATCGATG
TATTCCTCGCTGAAACGGCAGCAAGCCTCGCGACGGAACATCCTGATTATGCCAAGCTTG
CGGCTCGCGTGATGGTGAGTTCTCTGCAAAAAGAGACCAGCGGATACACCACTGCGACAC
GTGAGCTCTCTGAAATCGGTATTCTTTCCGATGCTTACGTCGACTTTGTTGCCAAGAATC
AGTTTGCGCTCGAAGAGATGATTGACTACAAACGCGACTATCAGTTTGATTATTTCGGCT
ACAAAACTCTCGAACGTTCCTACCTATTGAAAGTAAAAGGTGTGGTGGTTGAACGGCCAC
AAGATATGTTCATGCGTGTGGCAGTCGCTGTCGCGGGTGACGATCTTGAAGAAATTAGAG
AGCTATACGATTTGCTCAGCCTTGGTTACTACACCCACGCCACGCCAACGTTGTTTAATG
CTGGCTGTAAGATGCAGCAACTGTCTTCGTGTTTCCTATTAGCGATGCAAGAAGATTCCA
TCAACGGCATTTACGACACCCTCAAAGATTGTGCGCTGATTTCTAAATCGGCGGGTGGCA
TTGGGCTACACATCCACAACATTCGAGCGACTGGGGCGCCAATTATTGGTACTAACGGTG
TGTCGAATGGCATCGTGCCAATGCTCAAAGTCTTCAATGAAACGGCCCGCTATGTCGACC
AAGGTGGTGGTAAGCGCAAGGGCTCATTTGCGGTTTATCTGGAACCTTGGCATGCGGATA
TCGAATCCTTCCTCGATTTACGTAAAAACCACGGCAAAGAAGAGTTCCGAGCTCGTGATT
TATTCCTTGCTCTATGGGTGCCAGACTTGTTCATGGAACGTGTTGAAAACGACGCGGAAT
GGACTCTGTTTAGCCCACACAATACCAAAGGTTTGTCTGATTTATACGGCGCTGAGTTTA
CTCAGAAGTACCAAGAATACGAGTGTATGGGCTTGGGCGTGAAGACCATCAAAGCCCGCC
AATTGATGACGCAAATCATTGAGTCACAAGCCGAGACGGGTACTCCGTACATGCTCTACA
AAGATGCGTGTAATGAAAAGTCGAATCAGAAAAACCTCGGCACCATCAAGTCGAGTAACT
TGTGCGCAGAGATCATGGAAGTCTCGACACCAGATGAAACGGCGGCTTGTAACTTGGCGT
CCATGGCACTGCCTAAGTTCGTTACAGACACGGGGTTTGATTTCGACAAACTTCACCAAG
TCACCAAAGTCGCGATTAAGAACCTCGACCGCGTTATCGATGTGAACTATCACCCAACCG
ATAAGATTGAAAAATCGAACCACGCGCATCGTCCTGTTGGTTTGGGTATTCAAGGGTTGG
CGGATGTGTTCTTCAAAATGCACCTTCCATTCGATAGCGAAGAAGCCTTGCAGCTTAACC
GTGACATCGCGGAAACCATGTATCACGCCTCCCTTGAAGCGTCTTGTGAAATCGCGGCGC
AAAAAGGCGCGTACTCCAGTTATGACGGCTCACCAATCAGTCATGGTCAGTTCCAATTTG
ATCTGTGGGATGAACAACCAAGCAGCCGCTGGGATTGGTCACAGCTCAAGCGCCAAATCG
CAGAGCATGGTGTGCGCAACTCGTTACTGATTGCTCAAATGCCAACGGCGTCGACAGCGC
AAATTTTAGGTAACAACGAAGCGTTTGAAGCGCAAACCAGCAATATCTACAAACGCCAAA
CCTTATCGGGTGAGTTCATCATCATCAACAAACATCTGGTCAGCGATCTGGAACAGCGCG
GGCTTTGGACGAGCAAAATCCGTGACGCCATTATTCTCAATAACGGTTCAGTACAAGGCA
TCGATGCCATTCCAGACGATCTTCAATCCGTGTATCGCACCGTGTGGGAAATCTCTCAGA
AAGTGATCATTGATATGTCGGCAGAACGCGCCCCGTTTGTTTGCCAATCGCAAAGCCTCA
ACTTATGGCTCGCATCACCAACGTTCGCCCAAATCAATGCGATGCACTTCTACGCATGGA
AACGTGGTCTGAAAACCGGCATGTACTACTTGCGCTCTAAGCCATCGACGAATGCGGTGA
AAGTCACCGTTGGTCAGCAAAGTGAAGATGAAGATTGCCTAAACTGCGGCGCATAAACCT
ATCTCGTCAATTAAAAAGATTCACATCAACCGAAAGTAAGGAAACGGTATGATTGTTAAA
AACAAATTTAGCTTGTTCCCCATTCAATACGAAGAGATTTGGCAAGCGTACAAAACTCAC
GAAGCGGCTTTCTGGACGACAGAAGAGCTCGACTTTGCTCAAGACCTTGCTGATCTTGCC
AAGCTGACCGAAGGCGAAAAGCACTTCATTCGACATGTGTTGGCGTTCTTTGCTCAGAGC
GAAGGGATGATCAACGAGAACTTATTGACTCGATTTTATGGCGAAATTGAAATCGCAGAA
GCGCGCTGCTTCCTTGCTTTGCAGGCATTTAATGAAGTCATTCACGCAGAGACTTACGCA
CTGCAACTCGAAACTTACATTCCCGATGTTGAAGAGCGTGAGCGCTTGTTCAATGCGATT
GAAAACGTCCCGACCGTGAAGCGTAAGGCGGAGTGGGTAATGAAGTGGATCTCCTCAGAT
AAACCATTGGCAATGCGTTTGATCGCCTTCGGCTTGGTGGAAGGCTTGTTCTTCGCTGGC
AGCTTCTGTGCCATTTACTACTTCCGTAAACGTGGTTTGCTGGCTGGTTTGGCAGCAAGC
AATGACTTGATTGCTCGTGACGAAGGGTTGCACTTTAGCTTTTCTGCGCTGCTATTCAAA
ACCTTAGGTCAAGGCAAGGTGACACAACAAGAGTTTGAAGAGATTTGCCGTGAAGCGGTT
TCAATTGAGAAAGAGTTTGTAACGGAAGCCTTACCAGTGGACTTGATTGGTATGAATGCT
GAACTGATGTGTCAATACATTGAGCACACTGCCGATGTTATCGCTGGTTTGTTTGGTTTC
AACCCGATCTTTGGTGCTGAAAACCCATTTGATTACATGCGCTTATTGGATATGGAAGGA
AAGACCAATTTCTTCGAAAAACGTGTTACTGAATACAAACGACCTCAAGATCGCCAATTG
AGTTTTGATGCAGATTTCTAACGGCAAGGAATAGCAGAGAAGAGTGATGAAAATAGAAAT
GTACAGCAAGGAGCAGTGCTCCCAATGTGAAACCGCAGCAATGTGGTTACAAAATCAGGG
CTTTAACGTGGCAACGCTCAAGCTGGATGTGGAATTTGACCGAGAAACCTTGTTCGAGTT
ATTCCCAACCGCAAGAAGCTACCCACAGTTTATGCTCGATGGCGAACCCATTGGCGATTT
CAGTCGCTTAAAATCCGCACTCGCTTTTGAGCAAAGCGCTGCTTTCTAAATTATGTATAC
CCAAGTAACCTCGAGATGCTAGGTTCAGCGAGACTGACTTGGTTTGTAGACGTGGCGGCG
ATTTAAAGGTTTAGTGGGTCTAAATCAAGAATCGGCAACAAAGTATACAGGCCAAGGCAG
CTCGCCCTTTGGGAGCGTGTCATTGACCCGATTGCTGCGTCAAACAATTTGGAAATAGCT
GGCTATTACACTGCGTTGTTTTCCTTGCTCTCGAATCAATGACAACGCTCTGAATCCTGC
ATCTTGAAGTCACTTGGGTATAACCCCTTTTATTGAGAAAAGGGGATTTTTATTTCCACT
TAAATTTTGTGGATGTTCAAATTATCAGTAAAAACTTGTAAAACTGTTGAAAACGCACTC
GACATAAATGGTCGAAATTTGTACTGTTGATTCGCTTCACATTCCTAAGACTTCTTATCC
GATAATCAGTTGAAGCAAAGATCTGTGCTTGATACAGGTCGGTTGGCAAAGGAATTCAAC
ATGCAACAGTTTCATATCAGAAGACTAAGAGAAGAAGACGTCCCACTGTTGAAAACGCTC
TTGGTCGAACTCGACACCTCTCATTATAATGCTGAGCCAGATTTCTACCGTTCTCCGGAA
GAAATGGCGCAGTTAAGGGAAGATCGAAACATCTTCGATAAATATTTTGATGGCAGCATC
ACGGCTTTTATTGCTTGTTCTAACCGACAGGTGGTTGGTTTTATCTCTGGCACCGTGCGA
GAGGTCAACTCGATTCTCTCTCCAGAAAGACGGGTCGGTTATATCAATGAGTTAGTGGTG
TCTGAAAGCCATCGTAACTTAGGTATTGGTTTGTCTTTGATGGATAAAATCGAGAGTGAT
TTGTGCAACCAAGACATTGAAGAGCTGAGTTTAACTGTGGCGTCATTTAATCACGAAGGC
GAAGATTTCTACCATAAGATGGGCTACCGGGTGATCACCAAAATGATGACTAAACGAGTC
AAAGACTAGCGCCACATTATGTTGCGAGACACGCTCCCCAACCTTACGCTGAAAATGCCA
AACGTTGGGGAGTGCTATATCGTTTAATCATCTAGCTTCTTCGTACATCATTGAAGATTT
CACAAGACAACTGATAATTGTGCTGTCTTGCTATTTTCTGTGAAAAAAACAATTGTGGTA
ATTCATAGATAACGAGTAACGCGAGGATAAGGAACGCACTAGGATGACCAAGACCAAAGC
CAACGATACTTACGATTAACAATATTAGCTCTAAAGCAAATAAAGCATATTTACCTAGGT
AGCAATGGTGAAAACCGCCAAGAAAGAACCAGTTTAATGTTGCATAGGTATCGGGGTCCT
TGAGACTTTTAGACTGGCGTTCATAGAATTCTTTCTTTTGATGTTCAGGTAATGAGTTTA
CCTGACTTCTCAGTAATTCTTCCTGTTTCTCTAGCTTTTCAATTGGCTCAAATAAGCGCA
TTACGGTACCTCGTCATATATTTTTTCAATGAGGTCAGGTTGGTTACACCGCTTAATTCT
TGCCAAACCAAGTTTCCAACCTTTTATTGCCCCATACTTAGCAATACATTGTTTGGTGTA
CTCTGAGCAAGAGGGCTCAAAATTACATTCAATATTCAATAACTGCTTTGAACCACCGCT
AGCCTGGTAGCGATGGATCAATTTCAATGAGATATATTTAAGCAAACTTATCGGCCGAGA
GTGATAATTACAGCCTCACGTTTCCAAAATAGCATAAAGCGTTTTTGTTCCACTACTTGG
AATACAACTTGCCAACCATCTTGTGCGTACTTGTTCAGTTCTGCTTCCATCTTTTGCACA
GGCAAGCCACTTGCACCTAGTAGAATTGTGCCGCAGCCACCTTCAACAATGTGAACCACT
TTATATTCTGTAAACTTTGTCATTTTTATAACCAACTAATTTAATAAAAGCGGGATGTTA
CAATAAGAAATAAAATGCATCAAGATGCATTCACTTGGTTTATGTAATTGTATTTATTAA
TATTTGATGCTGAATCAAAAACGCCTGTCTATCTGGTGATAAAGAGGCGTTTCTATTTAT
GAAAATTACAGAATAGCTTTGTATATTTTAATATTGATGGTTTATTTCAAAGTTACCGCA
GTTTGTTTACCCATCGCAATTAACTTGTCGAGAATACGCTCACCATCTGCACGAAGACCG
TTGTGCTCATATTCGTTGGTGATCCACGCTTTTGAGTTTGGTATTGCAGCGAGTGTTTCG
CGGCTAATGTCCATTTCTACAAACATATCGTCGGCATAGACAGCGCAGCTCACAGGCACC
TTATTGTTTGCCAGTTGCTGCGCATCGTATAACGGCGTCCAATCGACTTTCTCTGCCAGT
AATTCCGCCGCTTCTTTCAGTGGCTTTAAGTTCACGTATTGATCGAACATCCAAGGGAAG
ACCATTTCGCCAGTGAAGTAGAACAGCTTACCGTGTTCGTAATTGAACGCATCATGCTCT
TGGCGCACTCGGTGAGCGCTCCATTGAGAAGCAAACCCTTGGCAGTAAATCGACTCGTGC
AAAATCGCGTAAATTGGATTGGTCTGGAAGTTTTGCTGCGCCAACATGTCGTTGAGGAAT
TCATAACGAAGCTGAGGTTTACCGTTCACTTCAATCAAGGCATTTTCTAGCCAGTAATAA
GTTGGCAAGAAGGTATCACTGACACCAAAGTTAATCCCAATTTGTTGGAATTGTTCGACA
GTAAAGCGCTGACCATTTGGCAGAAACTCTTCGTGCTCCAACAAGTGATTGGCAATGTTT
TGGCACAGTTGCTGCGCTTGTGGGAATTGCTGGAAGAAGGCTTGGTTCTTCTCCATGGTG
CGCTTAAAGGTTGCGTGATACACATCATCCGCATGGCGAGAAACCGAAGGCACACCACCC
GTAATGTAGCTTTGCAGCAGGCTGTTCGGGAATAGCGATAGGTAGGTTAGTGAGCAGAAA
CCACCGAAGCTCTGACCCAAAATCGCCCACTTCTCAACACCAAATTGTTCACGGATAAAT
TCCGCATCGCGAACAATGTTGTCTGCGCGGAAGTGGCTTAAGTAGTCCGCTTGTTGCTTC
GGCGTGAGGTGCGCAAGCGTCTGGTGATTGATCACGCTGCTGTTGCCAGTGCCGCGTTGG
TCGAGCAGCAGTACACGATACTCACTCAGCGCGCGTTTGATCCAACCGTTGTTTCCGTTT
GGACGAGGAGAAGGGAAGCCCGGACCGCCTTGAAAATACACTAACCACGGTTTGTCGGAG
TCTTCATCGCCGACTAAACAAACGGAGCGAGCGAAGACGTTGATCGTGCCTTTGCTTAGA
TCTTGGTAATCCAGTGGCATGGTGAACGAGTGGGGTGTGTAATGCAGTCCTGCGTCGATA
AATGATTGAGCGTTCATTGTTATGGTCTGTCCTTGTTTATAGTCGCTTTACGATATCGAA
TTCCTTATTAGAAACAATAGATTTGTTGTAAGAACTCGATTTTTGAACCGGGAAAGGCAA
GGAATGGCACTCAAAACAGAAACTCTTCGATCTTTCCGTGTTGGTATGCACTGAGTGAAC
TATGATCTGATAGGTGCAGTTTAGACATCACTGTCTTACCGTTTTTATGAAACGAGACAT
TTGGCGGTCATTGACCATGGAGGATGCTTGATGAACACGTCACTTACCCGAATAACGCTC
GCTTGTTTATTACTACAGACCATCAGTGGCCCTGCATTGGCGGTCGTGACGCCGAATCCG
CCTCAGTTGCAGGCGAAAGGCTATGTGTTAATGGACTTTCAGTCCGGTGCCATCATTGCG
GAGCAAAACGCGCGTGCCGGATTAGCTCCAGCCAGTTTAACTAAGCTGATGACCGCTTAC
GTCGTGGGGCAAGAAATCAAATCTGGGCGGCTCCAATGGGACGATAAAGTGACGGTGAGT
GAGAACGCGTGGTCAGCCAAATTCCCAGACTCCTCAAAAATGTTTATCCAACCTAAAGAT
GAAATCACCGTCGCCAACCTAATGCGTGGTGTGATTATTCAATCTGGTAATGATGCTTGT
GTGGCGCTCGCCGAACATGTTGCCGGTAGTGAAGGGGCGTTTGTCGCCTTAATGAACGGT
TGGGCAGATAAGCTCAGCTTGAACGATACCTACTTCGTTAACTCGCATGGTCTGGATAGC
GAGGGCATTCAAACTTCTCCTAATGATATGGCGACGCTGATGCAATCGATCATCAATGAC
GTGCCTGAAGTCTATGCGCTTTATAGTGAGAAGGTATTTAAGTGGAACAAGATCACCCAA
TACAACCGCAATAAACTGCTGTGGGATAAATCGATGGATGTCGATGGCGGCAAAACGGGC
TATACCAGCAATGCTGGGTACAGTTTGGTCAGTTCTGCTAAGCAAGGAAAGATGCGACTT
ATCTCGGTAGTGATGGGGACACCAAGCAAACAGTCACGCATTAGTCAGTCTAAGAATCTA
CTCAGCTATGGCTTCCGCTTTTATGACACCAAACAAGTGGCAAAACAGGGAGAAGTTCAG
GCGAGTGCAAAAGTGTGGAAAGGCGATGTCAGTGAGATTGATTTGGGTTTTGCCCAAGAT
GCGTACCTGACGCTGCCTCGCTCTCTAACCGCTGGTTTAGACAAGAGCGTGGTCGTGAAT
GAGCCTCTGATTGCACCCATCGCAAAAGGGGATGTGGTTGGTAAAATCGTGTGGAAGAGT
GACGATAAAACCGTGGCTAGCTATCCGTTGGTGAGTAACCAAGCAGTGGAAGAGGGCTCG
TGGATTGGGAAGTTATGGGACAGTGTGGTGCTGTGGGTGAAGTCTCTATTTAACTAGCGC
AAGGGCAAGTTTCGCAATAGTGATTTCAGAATTTCAGACAAAGAAAAGCAGCTCGAATGT
GAGCTGCTTTTTTCTTTTTATAGCTGAGACGGCTTTCGCATTTATTGTGGTTGCAGTGAT
TATTCAGACAAGGTGATGATTGGTAAGTCATCCCAAATCTTGCTCTCATCCGAAGCGCCG
CCAGAGAATTTCCAAGGACCTTTGTCTTGTTCAAGTGGACGGTAAGTGGCAGACAATCCA
TCCAAGTCCCAAGTTGTCACATAGAATCGAATGCCATCCAGTGAATCAGGTCGACCTAGT
GCGTCACTCGCGAAGTCCATCGAAATGGTGTTGTTGGCTTTATCTACGGTTACCGTCGGT
GCTGGTGTGACTGCCTCACCCCATGTTGTCGCGTTTGCCCCTTGAGTGTTGTAAATCGAG
CTCTGCCAGCCAAACACAACGGCATTGCGACTCCAAGTCCCACTTGGCATGCTTGCGTTG
ATTTTTGGTAGTTCGGATAAGTTCGTTGATGCTTCTTCTGGTAAGTCAATGAAAATGGTG
AAACCAACGTGGTCAAAACCGTTTGGCGGCAACCAAGTATCAGTGATCTTGTCCATGGTG
AAGGTCAAGCGTACGTTACTGCCGACAGTGAACACCTCAGCTTTATTGATTGCCAGTTGG
CTGTTGTCTTTGTCAAACGTTGGATCGGTTGGTAGTGAGTAGTTACCATTTTGACCGCCC
ATACCGTCTTGCGCATCGCCTGCGTCATCAATAGTGTCGTCTGGCGTGTTAGACCAACTC
AGGTTCGACACAAAGTTTACGTCTTCAATACCCGATTTTTTGTCAGTTGAGTAAATTGCA
AAGCGGTGTTGCTGCTCGCCAATCGCAAAGTGACGGGTAGATAAAGTCGCACTGAACTGA
CCGTCAGCACCCACCGTAATAGCTTGCGCGGTTTCTAGGTTACCGTCGACGACAAGGTTC
AACTTCTCATTCGCGTTGGCACTGCCAGTGATCACGATATCATCAGTGATAGTTTGCCCT
TCCCAATCTTGCGCCAGTTGGATGTTGAGGTCTGGAGTGTCTCCCGATTGTGTGTCGTTT
GTCTTGGAATAAATGACCGCAGACTTGGCAGGTAGCTCGAGTGTTACATGACCATTCTCA
TCTGCCACTAACTGCTCTGGTGCATCCGCCCAGTTAGACATGATTTGCTGATTGAAAACG
GTGCCGCCCGTTTGCTCCACATCGAGCTGGTTCATCAGCATTGGTGAGTTTGATGTGTTC
ATGACAACCAGCACTTCATCGTTTTCTAATGTGCGAGTAAACGCAAACACACCAGCACCT
GCTTTGTCACTGCCAATCACTTTGAGCTCACCGTGCGTCATGACTTTGTTCTCAGTACGT
AGTTTGGCAAGCTCTTGGATGAACAAATACATTTCGCTGTTTTGGTCAAATGAATCTACA
TAATCACCATCTTCACGGTAGCCACCTGCAAACATCGCGTCGCGAGCTGCAGACATCGCT
TGTTCTGTACCTTGATAGATGACAGGGATCCCAGGAATCGCCATCATGGTAATCAGTGCT
TGTTTCATGTCATTGACACTGCCTTGCGATAGGAAACGCGGCATATCGTGGTTATCAATG
AAGTTCGGCATGATGTATGGATTCGGGAACATCTCCATCATCTTCTCGAGGCGGAAGCGA
AGATAGTCAGTTGGTTGACCAGAAGCAAAAACTCGAGTCATGGTCGCTTGTAGAGGGAAG
TTTAGAACCGAGGTAAGCTGTTTCGGTGAGCCACTTTCACCAATGTAAGTCAGCATCTTC
GCTTCACCTTCGGTGTTGTAAGGTGTGGAAGCTTCGAACACTTCGCCAAAGGTAAGGAAG
TTCTCACGTCCAGTCTCTACTGCCTGAGTCATCACACCATCATCTGCGTGAAGGAAGTCG
TTCCAGAAATCGTGCTCAACAAACTTAACCGTGTCGATACGGAAACCGTCGACGCCCACT
TCACGGATCCATTTACGGTAGCTCTCTTTTAGATAAGCGCGTACTTCAGGATCGGACGTA
TTTAGGTCATCCAGATCCGACAGCTGCCAAGTTTTTTCTTGTACGGGATCATTGTGGTCA
GTGATGCTTGGCGTCCAGTGGTAAATACCCGTGTCATCTTCTTTACACTCATTCATGTTG
AGTGGATAAGGCAGTTCTTGCCCTGCTGGCAGCGCATTTTCAATCAAACGGAAACCTTGG
CAAGGTAGGCTAGGGTCGTAATTGTATGGGTCATCGTAAGTGAAGAAGTTACCTACGTGG
TTGGTCACGATGTCTTGGATCAAGAACATGTTACGAGCGTGCACTTCTCGCGCTAACGCT
TGGTAGCTTTCCATGTCACCAAAGTGCTCATCCACTTTTTGGAAGTCACGCGCCCAGTAA
CCGTGGTAGCCGCCATAGTTTTGTTCTGCATCCCACCATTGGTTTGCCACTGGCGGTGTA
ATCCAGATAGAGGTAGCGCCTAGGTCTTCGATGTAGCCCAGTTTGTCGCTGACACCAACA
AGGTCACCACCACTGAATTTTTTGTCTGAGGTAGGATCGTACTCATTCTGACCTTGATCG
TTAAGCGTGTTGTCGCCGTCGTTAAAACGGTCGATCATCAAGAAGTAAATGATCTGGTCT
TGCCAATCAGGAGATGCCACGTGGCTTCCTGTATCGGTTGGCGTAGTTTCATCGCTACCA
CAGCCAGAAAGAGCTAAGGCGATCGCTAAAGGTAGTATTTTTATTTTATTCATAGGGTTA
GGTAAGGTTTCAAACACGGTTTTTGTCTCCGTTATGCAGCAATGCGGAAACGATAAAGCA
AAGGTTTGAAATTGAGAGTGTCATTTCACGCCAAAAGAGACGTGAAATGATGTCACGAAG
TGCTGAGTTTGAACTGTGCTACATATTTAACTGAGTGGTTGCACAATTGGATATTGAATT
GGGTAATGGTCTTTGGCTAACTCATTACCAGAATGATCATAGAGTCGGAATCGACACTGT
TTAGCCGTTTGAGTGAGGGGCAGTTGCAGCGCCCAGCATGTGTAATCTTCTGCATTCTGA
GTTTGGCTCATTGTGTGCGGAGATGGCGCGTCACCCACGTAGCAGTCGATCTTCGCCACG
TCTTTTAATCGACACGCGAGTTCCACAAACAAGGTGTACTGAGTGCCGAGTTGGATAAGT
TGCCTTGTCGGGACAATGTATTCCGTTGCGCCAATTAAAAGCCCTTTAGAAACCACGTAA
TCGCGCTGGTGGTTGTTATCAATGTAGCGCTCACCATCGACTTCATAACACAGTCTAAAC
GTCAGTGGATGAGCGACAGGAAGCTCTGTTGTCGCCCATAGTTCGGTGCCATTATTCAAA
AAACGCTCGAAGAAGGCTGGGTAGCGACGCCACGCGCCATCACGGTCTCGACACTCAACG
GAGACCACTTTTTCAAACGCAATATTATCCACTTCCATCCAGATTTTACCGACGGGTTGG
TCAATGTCGTTATCGGCTAGAGTATTGGCTTTGGCGTAGTATAGGCGGATTGGTTGAGTA
TTGAGATGAGTGCGGTTATCCAAGCATTGCTGGCGATATTGCATTGGCGAAAATGGATAC
CAACGGCGAAAGGTTCGGTGGAAGTTGGAAGGCTCTTCGTAACCCAGTTTATAAGCGATT
TGCTGCGTTGTGAGTTGAGTGTCTGCAAGTAGGGCTAATGCGTGCCTTTTCTTGGCGAAG
TCGACGCATTGCGAATAGCTCATTTGTTTTTCTTGCAGGCGACGTTGCAAGGTGCGCTTG
GATACGCCCAGTTGCAGTGCGGCTTGGTCTAATTTCAGTGCGTAATTGCTATTTTTGACG
AACAGAGCATTAAGCACGCTCAACAATTCTGGCTGTTCAATTGGTTGGTGAGACAGCAGC
AAATAAACATGTTTCACCAAGTCGAACACAACCGAGTTCTGCTTCGCGCTGCTGTCTTCT
TCTAGTTCGAAATGAGCAGAATAAAGGTCATGGTTGTGAAGCTGAATGCGCACAGATGCA
CTCAAACCTATCTGTTCCAATTGCATCAGCAGCAAGTCATAAACCGATTCTGCCCAGCTT
GGAATTTCAGTAGCTCTGCACTCTAGCCGCATCTGAACCTGGTTATCACTGTGTTCGAAA
ACAATGTACAAGCGACGGTCGAATAGCGAAACACTTTTGCTCCACCACAGCAAACCTTCA
CGTAGCGTCGGTGCCTCTTGCAACATCATACATTGTAAGGCAACCAGCTTTTCAATGTGC
CAATATTCGCCAGCAATTCTTAGGTGATTATGCCCAAGTTTTTTGCAGAGAAAGGGCGTG
ATGATGTTGTCTTGATGCAGCATGAAAGTGGTTCGGTAACAGAGCAAAGGCGACATTATT
GCTTAAACCAGGTGTTGCTTCAGTGAGAGTGCTCAAAGCTTGTTACATCGGCGATTTTCA
AATTTATTTTGAAGATGTTTTTAACTGAAATCGGTTTTTCCCTGTAACTCATAAGGTTAA
AGTGATAACCAGCATAAACTACTCGACTGGAGAACCCGATGGACATCGTTCAAGCTGCTA
AATCTCGCTACTCAACCAAAGTCTTTGACCCAACTCGTAAGCTGCCTCAAGAAAAGATCG
ACGCAGTCAAAGAGCTGATCCGTTTTAGTCCATCGAGTGTGAACTCTCAGCCGTGGCACT
TCATTCTGGCGAGTACAGAAGAGGGCAAGCAACGTATCGCAAAAGCAGCGCAAGAGAACT
ACGCGTTCAATGCTGCGAAGATCTTGAATGCGTCACACGTGTTGGTGTTCTGTGCCAAAA
CGGGCATCGATAACGACTACATTGAAGCGCTATTGGCGCAGGAAGAAAAAGACGGTCGAT
TCCCAACCGAAGAGGCAAAAGCAGCGGTACGTGGCGGTCGTAGTTACTTTGTGAACATGC
ACCGTTTTGACCTGAAAGACGCTAACCATTGGATGGAGAAGCAGGTTTACCTCAACGTGG
GTACGTTGTTGTTAGGCGCTTCAACGCTAGAAATTGATGCGGTGCCAATCGAAGGTTTTG
ACCCGAAAGTGCTGGATGAAGAATTTGGTCTTCGCGAAAAAGGCTACACTGGTGTTGTGA
TTGTGCCGCTTGGCTACCACGCAGAAGATGACTTTAATGCCAAGACGCCTAAGTCACGCT
GGGAAGCAGAAACTGTATTTACCGAGATCTGATCAAGATGATTCATTTAGTTGCAGAAAT
TAAAGCCTACCCAGATAGTATCGACAACGTAACCAACTTACTTTCTGGTCTACTAGAACC
TTCTCGTGAAGAAGAGGGTTGTTGCCAATACGAACTGTATTTGGATCAAAAGATCGAAGG
CTTGTTTATGTTCCAAGAAATTTGGGCATCGCAAGAAGCGTTAGATAAGCACTTACAAAG
CCCACATATCGCGCAGTTTATCTCGACGCTAGAAGATAACGATTGGGTTGAATACTCTCA
GATTCGCCCAATGACGTTTGTCGGCTAAGCTTCTGAGCAGAATGTTGCCAGCACTTTCTT
ACGTTGCTGGCAGCATTTTTCATGAATGAATTCACGGAAAGTACGAATGGTTGGCGTCAA
CAAACGACGATCGGCGCACACCATGTATAGCGGTACTGGACCACAATCCCACTCAGGTAA
TACTCTTACTAATCTTCCCTCAATCAAATCTTGGCTGATGTCCATCAGTGATTTGTTGGC
GATGCCTTTGCCTTTGATTGCTAAGCGATGGGATAAGTCACTGTCGTTGCTAAGTAGCTT
GCCACTCACGACAACCTGTTCAGTTTCGTCTCCGCGAGTCAGCGTCCATTTGTTGTAAAC
CGAATCCGCCACCATATAACACAAACAGTTGTGTTGGTTTAGGTCTTCCGGTTTGGTCAG
CACAGGATTATTTGCGACGTATTCTGGAGAGGCGCACAGGATTCGCTCATTTGCACCACA
TAACGCCAATACGACGAGGTTAGAGTCAGCAGGTTCACCGTAACGAATCGCGATGTCTAC
GGGTTTGGTGTACATATCGGTCAAGCTATCAGACAGCTCTAGCTTGATAGAGACGTTCGG
GTAAACATCAATAAACTCATCAACCCAATCAAGCAGCATGTTGCGACCAAAATCAGATGG
CGCAGTGATGTGCAGTTGGCCTGATAACTCGCCACGCGCGCTTGAGATCTGATCTAACCC
CTCTTGCAGCGTTGCGAGTGCTTGGGTGGTTTTGTCTAGGAACAGCTCACCTTCCGAGGT
TAAGCGAAGGCTGCGAGTGGAGCGTACAAACAGAGGAAAGCCAATTTGTCCCTCAAGACG
TTTGATCGATGCACTGATGGCTGCTGGTGTCATGTCCATGCTGTTGGCGGCTTTCGAAAA
ACTGCCTTGGCGTGCGGTTTCGACAAAGATATTCAGATCGTTGAGGGCTTTCATAATGAA
AAGGGCTTTTAAGAAGTTTGGGCTACTATAGGGGAGAGTCGCAGGGCAATTCAAGGTTAA
AACATTAGGTTGCACGGCGAGTTTGAGTTAGATTAGCGCGCAACTTCACTTTACCGGATC
AATAGCATGAGCCAACAGCAGCCGAATAACCCACTTCACGGGTTGAGTTTAGAGAAAATC
CTTACCCGTTTAGTTGAACACTTTGGGTGGAACGGAATGCATGAGCGCGTTCGTGTGAAC
TGCTTTAAGAAAGATCCTTCAATCAAATCGTCGCTGAAGTTCCTGCGCAAAACGCAGTGG
GCAAGAGATAAAGTAGAAGCGCTGTACATCGAAACGTTCTGCTAATCGGATTTGGTGCAC
GTTTAAATGAGAGATTCCGGATGGCTCGCTTAGGCTCGTCCGGAATGACGCAGATTCTTT
GTTGCGTTGTCGGTTATTTAGACCTTAATCTCTCGCATCTCGCATCTCGCATCTCGCATC
TCGCATCTCGCATCTCGCATCTCGCATCTCGCATCTCGCATCTCGCATCTCGCCTCTTTC
CTCATTCCAAATGATGCGTACTGCCCACGGTACCTTCCAAGTCTAAAATCGACTGGCGAA
CATGATCTGGAATTGCGGCTTTCACATTGTTCTTAAAATCAAACATCACACCAGTGGCGG
TCGCGATGGTTGCAATCTTGCCCCACTTCTTACTCAGCACTTGGTATTCCATCGTGATGC
GATCTTCTTGCATGTCGATTACGCGTGAACCAATCAAAAGCGTATCTGGAAACGTAACGG
GTAGCTTATAGCGGCATTGGGTTTCACTTAAAACCGGACCGATGTGAGACGTCTGCAAAT
CTACCAACAGATTAATCTTGTTGAAGTAGTCCAAACGCGCAGTTTCGAAGTAACGAAAAT
ACACCGCATTGTTGACGTGTTGCAGGGCATCCATCTCTCCCCAAGCGACTTTGATTTCCG
TAATCACTGGGAATTCTTTTAATAACGTATCCATTACTCATGTTCCTTTTTCATCGACGT
TGCCGCAATTTGCCAAGCGACTTATCACTTTGAGTATTTATTCTAGATGGAACTGATTAA
AATGTAATAAAATTGTATGCAAAATGTGAAATGAATTAGATGCTTATTTTTGTAAACTAA
AAACTTTACATAGTCAGTTGTGAGGCGTAGGTTTAAGTAAGCGTAACCAAAAGGAGATGT
CCAATGACAGAACTGAAAGGTTTCAATCTTGCCAAAGTAGAAAAACGAATCGACTGGACA
GGTGAGCTGTTCAGTTTACGAGTTTCCGGTGCGCCTCTCTCCTTCAAAGCCGGACAATTT
ACCAAACTCGCCTTGCTCGACGAACAGGGTAATCCCATTAGCCGTGCATACTCGGTGGTG
AATGCGCCCAGTGAGCAGTTCGAATGGCTCGAATTCTTAGTCGTCGCGAACCCAGAAGGG
CAACTGACACCAAGGCTGCAACAGCTTCAAACTGGCGATAGCATTTATGTTGGTGAAACG
GCGCATGGTGACCTGATCCACGATACCATTCCCAAACACGCAAACGATCTATGGCTGCTT
TCCACCGGCACAGGCATTGGTCCATTTCTCTCCTTGTTAGACGACATTAATTTACTCCCA
CACAGCGATCATATTGTGCTGGTACATGGTGTGCGTTACGAAAGAGATTTAGTTTACAAA
TACCTGATTGAGCAGCTGCAACAGCGATATGAAGGCCGCCTTCGTTATGTGCCGATTGTC
AGCCGTGAGAGTATTCCGGGTAAGCTTCAAGGCCGTATTCCAGATCTGATTGCGTCGGGA
GAGCTCGTTAATCGTGCGGACTTACCATTTTCTAAAGAAAGCAGTTTTGTGATGATGTGT
GGTAATCCGGAGATGATCAAAGACACCTCTCCAGTACTGCAAGAGATAGGCTTGGAAAAG
TATCGTGCCCGAACGGGTGGCAATATTATATATGAAAGATATTGGTAGCTGTTGAGTACG
GTTACAAACCAATCAAATAATTAAGTTATTCGAAGGTTTGGTATTGAGCCTATCGTTTCA
TCTAAACTTGCGATCGAATCGTCTTTCCGCATTTCTGTTCCTATGACTACAATTATCTTA
AAAAATAAATTCAATAGCTTAGGATTCAAGGATGATGAAAAAAGCTGGTTGGACAGTGTG
CCTTGCCACGCTTACTTCCTTTGCCACTATCGCTGGTGAGTGGGAGATTGAAGCGGGCGG
ATTTTTCTCTCGCACTGACACCAAACTGAACGCTTATGACCCTTACCTCGATCAAATACG
CACTATTGATTTCGAATCGGATCTCGATTTGAAAGAGTTTACCATGCTGCCTTATGTTGA
AGTGGAGTATTACTTCAACAAAAAGCACAGTGTGTATGCTGATTGGCGTAGCCTACATCG
AGAGGCAACCCGCACCGCAGTGACCAAACCTTTTGAAATTACGGTTGATGGTGAGACCTA
TGCGGTACAAGCTGGCTCAAAGCTTACAACTGAATTGAACATAGATATTGCGCGTGTAGG
GTACGGTTATCAGTTTTACACTAGCGATAAATGGGCGGTGGATGTATTAGCTGGATTACA
CGTTATGTGGTTGTCTTTAGGTCTGGACGGTAAGCTTGGAGCTAAAGTGAGTGGGGTGGA
TGAAATCCCGGTGATGTTTGTTGATGAGGCTGTTTTGAATGATGTCACCGCGCCATTGCC
AGATTTAGGCCTTCGAGCAGAATACGCTCTGAGTGAAGATTGGATTTTAAAAAGCCATGC
GCAGGTATTTTATTTATCCGTAGACGATGTAGAGGGTTACTTGTTAGAAATGGATTTTGG
TGCGAAATACTTCTTTACTGACCAGTTCAGCGTAACTGGCGCGTTCAATTACTATGAAGT
AGGAGTGGATTATGAGAGTAATAGTTCGGCGCTGGATGTGACTTATCGGTTTTATGGCCC
AATGCTCACGATTGCATATTCGTTTTAAATGAAGTTAATTGAGTATCGATATAAAACGAG
AAGTTATTTCGATATTTATTTGATATTCAGATTTTTTTAACAAAATTGAATGGTGGTTTG
CTACACATCACCTTTATTTTAGTTCTATAACTAAAATAAAGGACGAGCACAATGGCAAAA
GTAATGTCATTAGTTTTGGTGGACAAGAAACGAGTTGAATTAGGTGAGCTTACACATGAT
TGTAGTAAAGCCACATTACCTTTTCTTGGTGGTTATAAAATAATAGATATCACTATAGAT
AGCTTATTGAGAGCGAATGTAAAGAATAATATTATAATGAGCCAGGTATTTTGCAAATCT
TTAAAAGAGCATATTAATTATGCTTGGAAAAATTATAAAGAGGATGTTGAATATCTAGAC
CCTATCTATAATGTTAAAAGCTTTCAAGGAAAAATGATACATCAAGACTGGCTAGATGTT
TTCCTTCAAAACATAGATCAATTCAACCAGCCTTCAATTAAGCAAGTTCTTCTACTTAGC
GGCGAACAAATTCATGGCGACTACTTCAGACAGTTACATCAATATCATAGACTGACTCGG
GCAGATATGACGCTTGTCGTGAGTGAAGTCGATATTGACAACGCTAGTCTATATCATGTT
GTTGAGCTGTCCGATAGTGGTGAAGTGGTTGCGATTCATTGTCATCCGGAAGAGTCGCCC
TCTTTGCCCTCTAAGCCAAATAAGGCCTTAGTGTTAACAGGAAGTATGTTGCTCAACAAG
GAGAGGCTTGTAAAAGCCGCATTCTCGGCTGTAAAAGAGCAACGTACAGGGCGGGACTTG
GTTATGGATATTATTGTTCCTTTTTTAGCCAAAACAAAAGTGTCACTGTTTAATCTGGGT
GGTGAAAAGAATCAACCTATTCACTGGAGTCCAATTAAGTCGATTGAGGAGTACTGGTTT
ACACAGATTCATAGGTTGTCAGAACCCTCGGAAGGTTCCGGTAGAGATAACCAGTTGAAG
TGTTTTGGTGTCAGAGCAGAAAATAATATCGAATTCAAAGATATAGGTCGTGATTCTGTA
CGACTAAAAAATAGTATTATTTCTTCAGGAAGTAAAATTTATGGTTCAAGAGTATTAAGT
TCAGTTGTTGGGATTAATTCAATATTAGAAAATAACGCCATAATTTATAAATCTGTATTG
ATGGGGGACAATATTATTGGCAAAGGATGCAGAATTAGCAATGCAATAATTGAGGAGGGA
GCTCATATTGCACCATATACTGTGATTGGGGAAAATAATGAGCAAGATCAAATGAAGTAT
AATATTACCCCAAATGGTATAATAATTATTCCAAAAGGAAGTAGAATAGGCTTCTATCCA
GATAAAACATTAGAACTACACTCAATTTGATTATGGCTAGAGGGAGGGGAGCATGGACTT
TAAACGGGTCGACTTTTCTGATGCGCTTAAGTATCAGAGAAACAAACATAAACTATCACA
AGATCGACTTGCGGCAATGCTCTCCTCTACTCACCGAGCCTTTGAGAGTTTGAACCAAGC
GACACTGAGCCAGTGGGAGCGGGGAAAGATCGCACCAACTTTACTGCGCCGCATAGGGAT
CGCTCACTTCTTTGGTTTGCAATACCTTTATGATGAAAGGGAGTTAAAAACGGTTAAAAA
AGCACTGCAGCATCCGGTTAACTTTCAAAACTTAAAGACGATATATTCCCATAAGGTAAC
GTCTATCAAAGATACCTTATTAGAAAAATGCGTATCAGAAGAACTTGAGATGATCAAAGA
TGCACATTATCGGCAAAACACCATTCATCTCTTGGATACCTTAAGTTTTTTAGGCTTAGT
TGAGCCCAAAGTGGCGTGCTTTTATTGCAATGATGTGCTCGTTGGCCACGTTGTTTATCA
ACAGCGCAAGAATGAGTATTTTGTAGTGAGTGTGGTATTTCTCAACAAAGAGATCCGTCA
AGAGCAGCTAGAGTTTATTGAAGAAAAAAGTAAAGGTATGAAGCTTTATCTTCCGATACG
AGACCAGAGCTTGAGTCAATTCATATCAGATTGCTTCTTGGAAAAGTGTTGCTTTAAACA
CAATGTCGATTTTTATGTTGGTGCAAGTGAAAGCTTTTTCGAAAACCCTATGATTATAAA
CCTCTTTAAAGGCTTGTATGACTTTCGGTTGGTTAGGTTTGAGCAAGTTACAAAGCAACA
GACTTAGGTTCCAATCCGTAAGGAATATCTTTAAATGCAGCTGAATGGCGATTGAAGTAG
GGAGCTTGATTTACTTTTTGCCAATCTAACAACATGATTGCGAGAACATTTCTGTGTTCT
CCATATTGAAGATCAAACTCCCCATCAACGGATGGGATCATCCCTTGCTCTAAGTTAATG
GAGCTCTGGATTGCTTCTTTTGTTTTTGCCACGACAGGATCGTCTTCCAGCCCTGCCAGC
AAAAAGGTGATACCAACTTCAGCAATCACGTCTTCCTTTGCTCTCAGCAAGATAGTGTCT
ACATTTTTACGGAAATAGTCGTAAATCCATTGGTGTTTCGCTTCATCTACTTGGTTTTGG
TAGTAACGAGAGTCGGCAAAGATAATGTGAGTCATGCCATAGAGCTTGTTCATGTACTGC
TGTGGAGAAAGCTTTTTGTCATTCTCATCTGGGTAAGTTGCGCGAAATGTACGTGTAAAC
CCATCGACTACGTCTTGCTCTCCTAACTGACGTAACCAATATACTTGATTGGCTAGTTGT
GCAGCCCAAGCCTCAATCATTTCAGGGTCGTTTGCATAGATTGAAAAGTCATAGCGCTTG
ATGATTTCTCTAAGTTTTTGATCTTCTATATGTCGCAATCCATATTCATCTGCTCTTGCT
AAAGCCCCTAAGAGATCAACGCCAAGGAAAATGTACTCAGGGTGGTGTTTTGCCACTGTA
TATCGTCTTTGGCTTCGCTCATCTTGTTTTTTATGGTATCCAGCTAAGCGCTTTTCAGAG
TATAGAATAATCTGTTCAGGAGAGTGTACTTGGGCAGCAATGCGATTTAAGCGACTTGCC
ACTTGTGCCATATCAGTCCAGATTGCAGGAATGTACTTTGCATCGAGTGTTTGACGGTAC
ATGCGAAGACCAAAGTGCCCTTCTTTGAACGCGCTGAGAGAGAAAAGTTGGCTTTCGTAA
GTGGTCTTAATGATCTGAGCTGATTGAGAGTAAGTAAGAGGGGGCGTCTCCTCGACAGCG
AGAGCGTTGGCCACCAGAGAGCCAGAGAGAAAAATAACGATGCCAAGATGCTTGCAACGC
ATAACAACATTCCATAACAAGAAGAGTGGTTCACTGTACCACTGATAATTTAGTGAAATG
TAAGCGATTGGTCAGGCATATGTTTTGTTTTATATCACGGTTTCTATCGCTTACTTAATC
ATTCTATAGGTAAGGTTGATGCGCTCTCCCTTGTTTAACTTTGTTTTGGGTACACTGTGT
TTCCAATAGTGTTGTATTTCACCTGCCATAACAAGCAGCGAGCCGTGAGTTAGCTCAAGT
TCAATGATGGAATTATCGTGTATATGCTTAAGCAAAAAACGTCTTGATTCACCAAGGTTA
ACAGAGGCAATGATTGGATTCGGGCCTAGCTCGGATTCATTGTCTTGATGCCATCCCATT
GAGTCCTGTCCATTTCTATATAAATTTGCGAGAACAGAATTGAACGGAGAGCTACATAGG
CAGGAGATACGCTCACGCAGTTTCTGTAGTTCAGGCGTCCAAGGATGAGGAGCCATAGTT
AAACCAGAATAGGTGTAAGAGCGATCGCCATGCCAAGATTGCAACCTTGGCTGTAAGACA
GACTTGCCGAACAACTTAATTGACTGCTGTTGCCAAGGTAAGGTGGTTCGTAGGGTATTA
AAATAAAGATCCGCTTCTCTTGGTGAGAGAAAGTCCTGTTGAAAGTAGAGCTTCCCATTT
GGAATCTGTTGAAAAAGTGAGCTTTTAAATAAATTTTCCCGCATCTGTCTCTCATTTTTT
TTGTGAAAGTGATAAAACTACCAACTAGGTATTACTTTTACTATTTGCCTTGGTTATTCT
TTAATTTAATAACTATTTTAACAATAATAATTTCGTGACTGTCACGAGACAGTGAGGACC
CGATGCGATATTCGTCGAAGAAACGCTATGGTTTTGCGTTGTTTTTCCTCACTTTTATTG
CTTGTTGCATTGGTGGAATTGAGCTTTTTCAGCACAATCAGCATCTGCTCTTACAAGAGC
GACTTCAAGTAAAAGCGAGGGAAAAGTTGTCCGTCATTCGTTCTAACCTAGAAGCAGAAA
TGATGGCAGATATTTATGCCACTAGCACATTGGCCACATTAGTAACACTTTCATCTAATC
CAGATGCTTCAGAGTTGGAGGATGCTTCTAATCGAATCCTATTAAAAAGCAATCATATAG
AAATTATTGGGATCGCTCAAAATGATGTAATCCAACATGTTTATCCAATGGAAGGTAACG
AGCGCATTATCGGGTTAGATTATAGAAAAGTGCCTGAACAATGGACTCAGATCCAAAAAG
CAAGAGATATTGAAGAGATCTTTATTTCTGGGCCAGTAAATTTAGTTCAAGGTGGACGAG
GCCTTATTGTTCGTGTTCCTGTGTTTGTCGACCCTCCAAAAAACAATGAGTATTGGGGCT
CTATTAGCACGGTGATTAACATGGAAAGCTTGCTAAGAACTTCAGGAGTTCTTGATTACT
CTATGCTGAGTGATCTTGTCATTCGGGGTTACAACAGCATGGGATCTCAAGGAGATATCT
TCTTTGGTGATAAATCCAACTCAAAAGAGGTGATTGCTGCTGAGACCGTTCGTTTTCCAT
ATGGTAGCTGGGCATTAGAAGTATATGAGAGCCGTGATTTATATCATAAGCTTCCTTGGT
ATGAGTTGAATGTAGCAAGGTTAATCGGTTATCCGGTGCTGTTTTCTCTGGGCTTTTTCC
TTATTACTATTTATCGATTGTATTTGATTGCTGATAGTCGGGCTTTCCACGATGAGCTGA
CGAAATTACCGAATCGACGTTACTTCATGAAATCCTATCGTCAGCAATTTGAAATTGCGA
AACGTTACGACAAGCATTACGACTTTGCGCTTATCAATATTGATTTAGACCGATTTAAAC
ACATCAATGATACCTATGGGCATGATGCGGGTGACAAAGTACTCGTTGCATGTGCTGATA
GAATCAAAAATAGTCTTCGACGTTCTGATATTGTTGCAAGAATGGGAGGGGATGAGTTCT
TGGTGATGATGCATAACCCTAAGTCAGAAGACAATATCCAAAATTTGCTACAAAAACTCA
GGTATATTCTTTCTTCTACGCCTGTGATTTATGAAGACGAGTTGATCTATATTCGAGTAA
GTATGGGATACGCAATTTTCCAACCCTCTTTAATGTCAGCGGAACAAATGATGAAAATTG
CTGATGAGCGAATGTACAAGCAGAAACACTTTGGATTGTAAAAGCCTTGATAATCAAGGC
TTTTGGCTTTTAGATTTGCTAATGAACTAACTTAAACTTGCTGAGCTGCGTATTCAGCTC
CTGAGTATCTTTTTGATACCCCAAAACCACTTCGCTGAGTGTGTCTGCTTGTTGGCCTGT
TGTTTTGGCTATCTCTGCTAATATGTCGACATCTTTGTCGACAGCTTCGCAAGCTTTAGA
CTGCTCGACTGTAGAGTGGGCGATAGTGTTGATGTGATTATTGACATTTTCAATGCTGGT
TTCTAACAATGACACGCTATTGTCAACGCGCTTAACTGCCTCAAAAGTAATATCACTGGC
ATTCTTACTTTTGGCCATGTTTTCCACAGAAAATCGCGTTTTTTCAGTGATCTGATCTAA
TAACTTGCTGATATTTTCTGTTGCTTCTTGGCTACGTTGAGCTAAGTCTCGAACCTCAGA
GGAGACAACGGCAAAACCTCTACCATGATCTCCTGCCCTCGCGGCTTCAATTGCTGCATT
GAGCGCTAACAAATTTGTCTGCTCTGAAATGCCATTTATCGCTTCAACAATTTGGCCAAT
GCTTTGTGTGTCGGATTCCAGCTCAGCCATACACTGTTCAGTCGCTTGGATTTGCTCAAG
TAAGCTCTTTACGGAGACGAATGAACGCTCACTCTGCTGCTGACACTCTTGGACTTTATT
ATTCATTTCACTAGTGTCACTCAACGCTCTCTCCGTGGATTGGGCGATCTCAATACTTGA
CTGAGCAAGTTCTGTCATTGCAGTGGCGATATTGTCACATTTAGCAATGGTTGAACGGCT
ACTATTGTCTAGCTCCTGAGTTGAGTCGACAATACTATTCAAACGCTCGGTGTTGTGAGT
ATTTGTATCCGTTACATTGAACAATAAGTCTTTAATATTCTTGGTTAACTGGTTGATGCT
GTTCGCAATAGCAGATATTTCATCGCGTCCATTGTGGGTTAGCTCAACAGTAAGGTCATG
TTGTTCAGTCATATGGCCGAGTTTCTGTTTCATGGAGCCAACTCGATATCTCAAGCTACG
TACTAGCGTCGATACTAGACCCAGCAGCAATATTGAGGTGATTAGGGTGACGCCAACAAG
GACATTGCGGTTCAATACCGAGTCTTTTAGTAAAGCCTCTGCATGAGCTAACATGTCCGA
CTGCATGTCATTCCGGAGCTGATTCAATAAGCTAATTCTCTGCGTTGCAGCAGGAAACCA
TTCGGTAGCCGAAGGCCCTTCTATTTGTCCGAGATTGTTTTCTTGTGCTAAAAAGCGCAG
TTGAGTTTCTTCTACGTTTTTCCACGCCGAATCCTGTTGTATCTGCCTTAATTGTTCTTG
GTATATCGGTAACATCGCAATATGAGCCATTCGCAGGGCGTAGTTCCCTGATTGGATGTA
ACTTTTGACCCTTGAGAACAGTACAGGGGGGGCGGTTTTACTCGCAAAGACACCATTAAG
TGCTCCGCGTACTTGTCCAGCGCGCTCCTTCATTGTGACTACCGCAACAAGAGAGTCTCC
TATTAGGGCGAGTTCGTTACTCTGTGTTTCTGCGATCACTATCTTGATGTTGTCGATGAT
GAGTTGATTGAGGTTGGAATAGTAATTAAAAGGCGAAATATGAGGGGCCAGTTTGTCTAC
CCCCTCCCTTACTTTATTCAGTTTTGCGAGTTGTTGCTTCACATCTTGTGCTAGCGATGT
GGTGAGATTGCTATTTAGCGTGTCTGTTTCAGACTGCGACAGAGCTAAGATGGCACTGTC
TGCCTTTACTCTTTGCTGACGCAGTTTGTTGATAATCTCTGGTTTTCCTTTGCTGCCCAG
CACACCTGCGGTTAGCCCTCTTTCTACTGCCAAATTATGAGCCAAATTATCGTAATTTGT
GGCCAGATTAACGAGTTGTGTATCCCTTATCGCGATTTGGGCTCGTTGTTCTAATTCCAA
GACATTTTGCGTAGACAATATGATTGCAATAACCAGAGGAACTCCGGCTGCTATGCATAC
GACGATATATAATGGAAATCGACGAAGTAAACTTGTCATTTTGCCTCCAGCTTGTCTTTG
ATCATGTCGATATGAAGTTACTTTTTCTCTATTAATCAAAGTATAGGAGAGCCATTATGG
GAACTGTTGACTATTCGCAATGATATCCGTTCTTTTTGTTGATGAAGTGATAAATATCAA
CAATTCGAGTGGCATAATCTGATTTCATTCGCAATGTGCAAATGCATTTTGCGAAATGCC
TGTTTAAATACTCATCAATATGCACTAAAAACAAGGGAGATAAGCTAATATAAAGTTGGC
ACGCATCGTGCTTTATACAGAGTGACCCTTATTAAGCCGAGGGTCACCTAGCCAACTGAC
GTTGTTAGTGAATACACATTGTTCACAGATATATACCGCCAATCACCTTTATTGTGATTG
GCGTTTTTTCTTTCTAGAGGTCAAGAATTTGCACCTCATCGCCCGCTTCCCCTGAATCGC
CACATTTGTTGTAGCAGCTTGGCTGTCTTGGACACACCGCACCTCTCGAACAAATCAATC
GAGCTTGCGTCTGAATCCCACGTTCAATCCAGTTGATGTTGAGTATCTTAGCTATCGTGG
TGAGATCTTTCTTGATGTGCTGAGGAATCACAGTACTACCGCCTGACGATACACATAGAG
ACTTCAACTCTTCTGCAATAGCAATAGCATCCCCACCTTGTGCTGAAATCGCAGGGTTGA
GGTCTATACCTGCACACAGAACACGATTGTTACCGGCTGGGTCGAAGACGTTGACCGATT
CACAGCAGTAGATGCGTGGCTCATTACCGACATTTAGAATTGAAATCTGCGCAGAGCTGG
TATCCAGTGGTTGGGACAAGCGACGGAATACCGCCCAATGCTGGCAAGGGTCGTTTACCT
TGCGCATGTTACCCCAAGGAAGCGGGATACCATTACCGCGATACACGGCTTTGAGTTTGC
CTGGCCCATAAGCATCGAAGTAATGCCAGTGTGGATAGGGTGACACCACCGTCATGCGAC
GCATTGCGACCGAAGGGGAAACGCCAGCTTTTTTATGAACATCGATTTCATAGCCAGAGC
GGTCAAGCAACTGACGAAATGGCACTTTAGGACACAACAAGGCACCAGCAAAGAAACTCG
ACTCAAAATCGCGCCATGCTTGCAGAATATCTTGTGAGTTGAGCTCAGAGTTCGAAACCT
GCGAACCACTTTGCTCCCAGTTGTTCTGATGCCCTATCGATAACACGTTACTCATACCAT
CACTGCTATGCAGCACCCGATGGCCGATGTAGACCGCTAAGTCGTACTTCAAACGTGTTG
GGTAATCACGCATGCGTTTGTTGAGGTAAATCGTCCCCGGCGCTTCCATAAACGACGTGA
TCAACTGCTTTGCACTCACGCCAAGCTCGTCAATCACATCTTGTGGTGCTCGGTCTACCC
AACGAATATCCAACCCCATGCTTTTTGCAATGTCGATCAGATCTTCCACTGACAGATTAA
GTCGCTTTAAGCCCACTTCTTCCGCTGCCCGTTCTAGATCTGGGAAGTGGTTTTGGTGGT
TTTCTTGGTGTGCTCGAATCAAGAGATGGGCAAACTGACGCCCGGTGATACCAGTTTGAG
AGAGCATTTCTGGTATCGCGATTTGCAGGATATCGTTAGAGAACAGGAAGCTAGGTTCGA
GCGCCATCCCGTTAATGCCACCCCGGTTGCCTTTATTGGGCGTGATGGCTTCTAGCTCTG
GCTCATCATCTAAGAACCAAGCGGGTTCTTTTTGGAAAACTTCGGCGATCACTTCCAACA
TATCGATGCTCGGTACGCGTTTTCCACGTTCGATCATCGAAAGATAAGAAACCGACGGCG
CGTACTCAGGATTGATCCTAACGCAGCGCGCGGACAAATCCTCCATCGTTAAATGGTTGT
TTTTCCTTAGGTTGCGAATTTTCGTCCCTAAGAAGTGAGATTGGCGGATAAGACTTTTTG
ACACAGACATTTTGTAAAATTCACATTGTAAAATTTTTGTTGTGAAATTGTAGTTAATAA
TTCGCTAGTCTACATAATGAGCAGGCAAGGAAATTAACCATCTACTTCACAGAATTGTCT
GAAACTTAAACAAAGGTTTTAAGTTTTTACTCTAGGAAGAGTGTTTAAGTGCGAGGAAAC
GACGATGAATATGCTAAATTTCGATAAAAATGACATCCAACAACAAGAACGCCCATTTAT
CGCTGAAGCAGTATTTGCCGTCGAGGCGGTATGTGCTGAGCAGCAGAGCGAGAAACAAGT
TAAGGCGAAGCAGCTACTAGACCGCATGTTCCCATTAGAGAGCGGTTCACATCAAGATGT
ATCAAGCTACGTTATCGACTACCGCCATGTTATGGCTTACTTCAAAGATGGAACGCACAG
TGGTTTGAAAAGCCCAAAACATTTCGTGGCATATACAGGTGAAAAAGAAGATCCAAAATC
AATTCTATTTAAAGACGAATCTGGCAGTCACGCTGAAGTGATGTTTGGGTGCCACAAGGG
TACTGGTTGTGTGGAGTTGATGGATATTGATGATATCCAACTGGAAACGAGAACAACTTT
TAGCCCTGAACTTACTGGTAACGCTCCAACTGCAATGCGCCACTGGATCAGCTTAATCAA
AGGCGATAAGAAAGGTAAACCAATGGCATGCAGTGAAGACAAAGAGTACACCGCGAAAAA
CGGCGATGACTACTTCCTAAGCTACTGCTACAGCATTGATTAAATCATCGATAGCTTAGT
CGACTAACTAAACAGCCCAAGAAAAGCAAAACCCCAAGCACGCGCTTGGGGTTTTTAGTT
CTATTGAACAAAGCGTTTCTATTGAAGCTCAGTTTTACAACGGCATCACTCGGTTTCTAC
CTAACTGCTTTGCTTCGTAAAGTTGCTTGTCCGCACGTTCGACTAACGCTTCCGCACTAT
CACCTACATGGTACTCTGCCACACCAAAAGATGCAGTGATACTTTCGATCTGTTGCCCTG
AACGCTTATCTTTAACTCGAAGTTTTTCAATGACGCGTCGCAATGTATCAGCATATTGGC
GTGCAATTCGCAAAGACTTGTTCGGTACGATCAATGCGAACTCTTCACCGCCAAATCGAT
AAGCACTAATGCCTTCTCGGCAACTTTGCTGGAGCTTTTTGGAAATGGCTTTGATAACGG
TGTCACCAAACAAATGGCCATAGTTATCGTTGAAAGTTTTGAAGTGATCGATGTCCAGCA
TAATCAAGCTCAGAGCTTGATTGCTACTAGTAAGCATATTTAAATCGTTATCAAACGCAC
GGCGATTGTACAACTGACTCAGTCCATCAAACAGTGCGTCTTTTTGCACCTCTGACAGTT
GTTGCTTCAAGCGTGAGATTTCTTCGCTTGCATTGCTAAGCTGGTTGTTCAAAAAACGGG
TGGAATGACGAATTTCTCTTGATTCTGAAACTAATTGACGAATTACACCCATGACTTCTT
CAATGCTCAAACCGTCATCTTCCACTTTTTCCAGGCGGCCAAAGCTTTTATCTACCATAT
CGGAGAAAGAAGAAGTGTCGGTCAACGTATCCGTCATAGAGCTTGCAACCTCACCAAGCA
GAACCTCAACATTTGTTTTTAGCTCTTCTAAACTGGTTTCAGACTTACTGGCTACATAAC
TGTTGTATAACTGTTTGTTGGTTGCTGGTGGGCAAACTTCGTAGTTTTCAAGCACCATAT
CCAACTCCTGGTTTAACTCAGGAATGGTTTTGTCCACGTAGGTATACCAAAGCGCATAGT
TAGCTGGAGTGGCAGCTACGTGGTTTTTTATCATCAATGGGACTGCTTTTTTTAAGTTTG
CAGTCGATTTTTTAAATTCGTCACTCATTGTCGCGAAAGCACTAGCAAACTGTATTGCGC
ATAGGTTATCGAATTTTGCTTAACATCGCTTTAATTTTTGTCATTTTTGGTTCAAAAATT
AAAAAAATAATGTGCGAAAATAAAATTACCTCTTGAATGGTCAGGTTGGTTCTATTTGTC
ATTGCTATTTGTATCTACATTTATGACCACCTCTTGCCAACAAACGAGTAACAGAGTGAT
CGAACTTCCATTTAGCTCGTAACTTTTTGAAGGCGTTCAAGTAAATCAGAGAAAAACATG
AATATTGGCTTATATTGGTTTACCAACGATTTAAGATTGCACGACAATCCGCTCCTACTA
AGAGCTTCTGCAGAAGTTGATTTGCTTATCTGCATATACTGCTATCCAAAGGTGTCCTCC
TATTTAAAGCAGTACGCACAAGAGCCGGAGTTCGGGTTTGCCAAACAACAATTTTTGGAT
GAATCGCTGCATTGCCTGAATTTGTCTTTGAATGCGCTTAATCAGCGTTTGCAGGTTGTT
GACTTACATCCATGCCAAGCGATCAAGCACGCTGCTGACAAACTTGGCGTGACACACCTC
TATGTGGATGCTGTTGCCGGATCAGACGAGCAAGATGTGGTCGATAAGATTCAAGCAGAA
GCGCCCCATTTAGTGGTTATTCAGAGTGAAGTACGTAGCTTGTTTTCTGTTGAAGGTTTA
CCGTTTGAGCTTGAAGCGCTTCCTGACACCTTCACTAAGTTCCGAAAAAAGGTTGAGAAA
CTTGCTCTAACTGAACCTGTAGAAGCAGTAACAAGGTTGCCTCCACTGCCAGACGGACTC
GCACTGCCGACGTTGAGTTTGACCCGTGACATCCAACCAAGCCTGTTTACCGGCGGTGAG
CGAGCAGGACTTGAACATTGTCGTCAGTATTTTGCTTCAACACTAGCAAGTGAATACAAA
CAAACGCGCAACGGTTTAGATGGCATGGATTACTCCACCAAGTTCTCTCCTTGGTTAGCT
CATGGGGGTCTTTCTCCGAAAACCATTTATGTCATGTTGAAACGTTATGAAGCCGCGAAT
GGCGCAAATGATTCAACCTATTGGATTTACTTCGAACTGCTTTGGCGTGAGTACTTTTAT
TGGTATGCACGTCGATACAAGCGACAGCTCTTCCGATTCGGTGGCATCCAAAATCAAGCA
CCACTCACTAGCTTTTACGCGCACCGTTTCCAGCAATGGAAGAAAGGTGAAACGCCATTT
CCTATCGTGAACGCGTGTATGCATCAGCTAAATGAAACCGGTTATATGTCGAATCGTGGC
AGGCAGTTAGTCGCCAGCTGTTTAGTGCATGAGCTTGGCCTCGATTGGCGTTATGGCGCG
GCGTACTTTGAGTCACAACTGGTTGATTACGATGTGGCATCGAACTGGGGAAATTGGCAA
TACTTAGCAGGCGTTGGTGCAGATCCGCGTGGTTCACGACAATTCAACCTCGAAAAGCAA
ACCGAAATGTACGATCCGCACATGGAGTTCATCGATAGGTGGCAAGGTCGTTGTGCTGGC
GCGCATTTGGATAGTGTAGACATGGTCGATTGGCCGATTGTGATGGGCAGCAGTGGCAAA
GTTTCGTCACCGGAGAAACCGTAATGCAATTTGAAACCGTACGATTGATCTTGGGCGATC
AACTTAACAGTGAGCACTCTTGGTTTCAGCAACCGGATGAGACAGTGCTTTACCTGATTG
CGGAGCTCAAGCAAGAAAATACTTACGTCACGCACCATATTCAGAAAGTTTGTGCGTTCT
TTTCTGCAATGGAACAGTTTGCGAAAGAGCGTCAGAGTGAGGGGCACCAAGTTCTGCACC
TCACTTTGGATGACACACAATCCTTCGACGACCTTGAGCAAGTCTTGCAACACTACGTGA
GCGAAGTTGGTGCAAGTAAGTTTGAATATCAACGCCCCGATGAATACCGTTTGCTGGAAC
AGTTAGCCAAACTAAAGCTTGATGGGGTCGTGACGCGTTGTGTCGATTCGGAACACTTTT
TGTTGCCGTTTGAGGAAATAGAATCGCAGTTTCCTCAAGGCAAACACATCATGATGGAGC
ACTTTTACCGCAGGATGCGCAAGCGCTTCGACATCTTGATGCAAGACGGAAAACCCGTCG
GCGGAAAATGGAATTACGATGCCAATAACCGTAATAAGCTCAAAGCCAAAGACATTGAAC
AACTGCCACAACCTTTGATGTTCAGTACCGACGTACGCGGCATCGTTGAGCGGTTGGCAA
AACATGACATCGAAACCATCGGAAATCTTGAAAGAGACTTGTTGTGGCCGATCAATCGCG
CGCAGAGCTTGTCTTTACTCGCGCATTTCTGCCAAGTTTGTCTGCCAATGTTCGGACGTT
TTCAAGATGCCATGACAGGCCAGCACGATGCTAAGTGGAGCTTGTACCACAGCCGAATTT
CATTCTCGCTCAACAGCAAATTGCTGCACCCGAGAGAAGTCATTGATGCATCACTCAAGG
CATTTCATTCCAACGCGGACATCGACATTTCTCAAGTCGAAGGGTTTATTCGCCAAATCT
TAGGATGGCGAGAATACATCCGAGGCGTCTATTGGGCGAACATGCCTCATTACCCGAAAA
AGAATGAGTTGGGCGCAGACAGAAAGCTGCCAGATTTCTTCTGGAATGGCGAAACTAAAA
TGGCCTGTATGCGCAATGCGATTGAGCAGTCTCTCGATTATGCCTACGCACACCACATTC
AACGTTTGATGGTCACAGGTAACTTTTGTTTGCTAACCGAGATAGATCCAGACCAAGTGG
ATGAGTGGTATCTCGGTATCTATGTTGATGCAATTGAGTGGGTAGAAATGCCGAACACTC
GTGGCATGGCATTGTTTGCGGATGGCGGCATTGTTGGCACCAAACCTTACGCGGCGAGTG
GCTCTTACATCAACAAAATGAGCGACTACTGTAAGGGTTGCCATTACGACAATAAAGCGC
GCAGTGGGGAGGGATCGTGTCCGTTTAACAGTCTTTATTGGCGCTTTATGAACAAGCACG
ACAAGCGTCTCGCAACCAATCCACGAATCGGGATGATTTTCCGCTCTTGGGACAACATGG
AAGAACAGCAGCGCCAAGCGATACTTGATACCGCAGAGCACTACATAGAAAACGTGGAGA
ACTTGTGATGGAAATACTCATCATCGGTGGCAATGGTGGAATTGGTTTGGCGATGGTGCA
AGAAGCCGCAGCTCGGTTCCCTCAAGCTTGCGTGCATGCCACTTATCGTAAGCAGAAACC
AGATTGGCAACACCCAAATGTCGTTTGGCATCAAGTGGATGTATCGCAAGACGATCGGGT
AAAAGCATTCAGTGAGCAGATTGAACATGTCGATTGGTTGGTGAACTGCGTTGGTATGTT
GCACACCCAAGATAAAGGCCCTGAGAAGAACCTTAGTTCGCTCGACGCAGACTTCTTTCA
GCAAACCATCATGGTTAATACTTTGCCAAGTTTACTGTTGGCGAAATACTTCACGCCCAA
GCTAAAACGCAGTACTGCACCTAAGTTTGCGACCATTTCGGCCAAAGTTGGCAGCATTAG
CGATAATCAGTTAGGTGGTTGGTACAGCTATCGAGCATCGAAAGCCGCATTAAACATGTT
CCTTAAAACCATGTCGATCGAATGGCAAAGAATGGTCAAACATGGCACGGTGCTGTCACT
TCACCCAGGCACCACAGATACCGCTTTGTCGGCACCTTTTCAAACCAATGTGCCAGAGGG
AAAGCTGTTTACACCAGAGCGAGTCGCCAAGGATTTATTAGGCTTGATAGAAAAAGCGAC
CCCGCAAGATAGCGGGGCGTTTTGGGCTTATGATGGGACGTTATTGCCTTGGTAAGAAAA
CGCACACAAACGTTGATACAAAGGAAATAGCGTTCTCCAGAGAGGGTCGGAGTGACCTAC
GTTTTCGTTGATTTATTTCTTCGGCAACGCTCAGAGCAATAAACGATTTCCTCCCAATTT
CGCGCCCACTTCTTTCTCCAAGAAAATGGGCGCTGACAGACCGGACAGACTTTCATGGGA
AGGTTGGATTTAAAACCTTTCATCGCGCTGATTGTTCACTCCTAATTTGGTTAAAACGGT
GGTTTAGCTACTTATCAAATAGGTACAGGTAATCGCCGTAGCCTAAACTCGCCATCTTGT
TCACTGGTACAAACTCCATTGCGGCTGAGTTCATGCAGTAACGTAATCCCGTTGGCTTAG
GACCATCTTTAAATACATGGCCAATATGCGAATCACCAAACTTACTGCGGATCTCTGTGC
GCGGATAAACCAGTTTAAAGTCGGTTTTCTTTACGATGTAGCCTGGGTTAATTGGTCTCG
TAAAGCTTGGCCAACCTGTACCTGATTTGTATTTATCCGTTGACGAGAACAAAGGTTCAC
CAGTGACGATATCAACGTAAATACCCGCTTCTTTGTTATCCCAATACTTGTTGTTAAAAG
GGCGCTCTGTACCTTCTTCTTGTGTCACGTAGTATTGAAGCTCAGTCAATTTAGCTTTGA
TTTCTTTGTCTGAAGGTTTCTCGTACACCTTCACTTTCGTCACCAACTCTTTTTCGTTGA
TAAGTTCACGCAGTGTTTTTGGGTTGTCTTTACGATCTTCACCAAACACTTCGTCGAGGT
ACTTATCGCGACCTGATGCGTAGCGGTAGTATTTGTACTTCAGGCTACTCTTCTTGTAGT
AATCCTGATGGTACGACTCCGCAGGGTAGAACTTTTCAAACTCGATCAGTTCTGTTTTCA
ACGGTTTTGGATAGATCATCGCCTTGTCGATTTCCATCATAAACTGTTCAGCAATCTGCT
TTTGCTCCGCATTATGATAGAAGATCGCCGGGCGGTATTGGGGACCACGGTCGACGAATG
AGCCTTTGTCGTCAGTCGGGTCGATATGGCGGAAGAAGTAGTCCAGCACTTGTTCGTAGT
TCACGACAGCGGGATCGTACTTCACCTCAATCACTTCAATATGGCCTGATTTACCAGAAG
AGACTTGTCGATAAGTTGGGTTCTCTAAATCACCGCCTGAGTAACCAGAGGCAACGTCTA
ACACGCCAGGCAATTGTTCTAAATCGGATTCGGTACACCAGAAGCAGCCACCTGCAAGTG
TTGCGATGTCGGTTTTACCAGATGCGTTCATCTTATCCATGGTATCGGCGGTACCTGTTT
TACTTAGCAAGATGAACAGTACAGGGAGTGTGAATGAGAATCCCACCAATAGCTTAGATA
CTTTCTTCATAACTTCCTCAAACGTCATTTTTCTCAATGAATGTTACGTAAGAAGACAGA
AGTAAGAGCGAAAAAATTACAGTGATTACGAAAAATTCTTTGCCCTTTCTCACAACAGGG
CTAAAGTAACGGCACGAAACAAGCGCTCATTGGTAGAAGGTTTCCGATGAGGCAAAAGCA
ATAATGAGGGAAACCATGCAAGCAGAAGTAAAATGGGTCGAAGACTTTAAATTCCTCGGT
CAGTCTCAATCTGGTCACTCAGTCGTGATGGATGGCAATGGCGGTGCAACGGCACCAAGC
CCAATGGAAATGGTGTTGATGGCTGCTGGTGGTTGTAGCTCTGTGGACGTTGTTGATGGT
CTAAAATCAGCGGGCCAGAAAGTGGCTTCTGTCAATGCGAAACTCACCACGAAACGTCGT
GAAACGGCTCCACGTATCTTCACTCAGGTCAACATTCACTTTGAAGTCTCTGGTGAAGCA
CTAGACCCAGAAATCGTTGCTAAAGTGGCGGCGGACTCATTAGAAAAATACTGCTCAGTA
TGTCTAATGCTGGGCGAAGGCGTTGAGATGACTCACAGCTGGGAAATCGTATAACCCCGA
CGTGGCACAACGACAAAATAGGAAAGAGAAAAGCCCGTGCTTTTCTCTTTTTTTATTCCT
CTTATACGCTAATCTATTGTGGTCAAAAGTTGTAGGAATGATCCAGTGACCGAATTAGAA
AAAATGATGTCTGGCCAAGTGTTTAATGGTATAGACGAAGAGATCGATGCAATCCGCGCT
CATGCAACTCATGCGTTGAAGGCCTTCAATAACAATACCGATGAATCTCAACGTGATGTT
TTGCAAAAGGATCTGTTCGGAAAAGTTGGCATGAGTATGGTCCGAGCGCCGTTTCATTGT
GAGTTTGGTAAGACGATTGAAATCGGTGAAGAGACCTTCATCAATATGAATGTCGTCATG
CTTGATGGAGCCAAAATCACCATTGGTAGCCACGTACTTATCGGCCCTAGTGTGCAACTT
TACACGGCATCACATTCGTTGGATTACCGCAGCCGACTTAAGTGGGAAACGTTCTGTAAA
CCAATCACCATTGAAGATAGTGTTTGGATTGGTGGCAACTCGGTGATCAATCAAGGGGTA
ACCATTGGTGCTCGCTCAGTCATTGCTGCTAACTCAGTGGTAAACAGCGATGTTCCACCA
GATTGTCTATATGGCGGTACGCCAGCTAAATTGATTCGTCGCCTAAACGAGGATGAGTAA
TCTCACTTTTTTGTGGCGCTTATTTTTACAATCAATAAGCGCCTATTTACATAGCATTCA
AATTAATTTATAAATTTCATGTATTTATTTTTGCTGTCTATGAAATTCATAAGAAGAATG
TATGAAATTGAATGTTGTAATGGCTTGCCTGCTGGTGGCTGTAGTTTCAGTTGCCACTAT
TTTTTACTTCCAACCTCTGATTGATGGAAAACTCATCACCCCAAAATGTTCAGAAGAGGA
AACCGTTACAACTTGGTTGAACTTCTATTTTGACGAACGAACACTTGATTACCTTTACGT
GGAAGAAATAGAAGCGTACGTAGATCGCAGCATCCAATTTTCTAACAAAACACTACAAAA
CTCTTGTATCCCAATGGAGCGAAAGAGAGCGTCTATTGAGTTTGTAGATTTGTCTGGCTA
CACCATTTTTGATTTTTCAACGGCCAACTATGCGCTAGAACAAGAACTGGGTGAGTACAC
TATGGCTTCCTACGAAGAATCTCCTGATCAGTTTTATATTTTGGTAACCCCTCCACTCGT
GACCAATGAGTCGGGTGAAGAAGGAATGGTTACGCTTGGTAGTGCCTGGGTGGATATCAA
GCCCCAATTTGTCGTCATGGATCTTCGATTCTCGGATGACGTTTTGGAACACGAGTTAGG
CCACTTAGCTTGGGCACAACACGATATCAAAACATTTGAGAGACAAGAGAAAGAAGAACT
CTTCCCAGTTAAGGAAAGTACTGCCATATGGGATCTTCCCAAACTTAAGAGTTATGCCTA
TGGCGCGCTTTGTGGTGATGCTGGGAGCGTTATGAGCTACGAGGAAAAAGTATTACCTAT
CTACTCCAGTCCAAATATTACCTACCAAGGGGAGGTATGTGGCAATCGAAAAAGCGCAGA
TAATGCAAGGTTGTTAACGGAGTATGCTCGAGTATTACGAGACAAGGTTGATGCAAGACC
TTGGTGAAGAGAGTGTCAAAAACTTAAGGAGATTAAGATGTCTGATAAGACAGAAGTTCT
AATGTGTCCTTCATGTGGTGTGGAAACGCATCATGTCGTGGTGTTAGTCAGAAAGAAAAG
TGCTTTTGAGGGAGATAAGAATCGCAGTAAAAAGGAATTCATCACAGGCTTTCTAAAAAG
TACCGTTTTTGGTGCTTTTCTCGCTTCCATGGATGATTTTTCTCGTCACTTGATTTGCGA
GAACTGCGGTCATAAAACCATACAAGATTAAGATCGTCATTACAAAATAAGGGCATCTTA
ATTTAGAAGTTCATCTTAAATGTTGATCCTATATTAGCTTGACTTAGTAGGAACTGCATT
AAGTTGAGGGCACTTGTCGTTAGATACCTTCATTGAAACCTTTTCAAACAGTATCTAACA
CCTCATTAAAATTTATTGGGCTAGGGAGCTAGATGAAATCAATACCCGAATTATTGCTTG
GTCTATTGGTGAATCATTGGGTGAACATAGCGGTATGGCTCGTGTTGTTAGCGTTGGCTG
CATATGGTTTTTTTAATCAAGTAACTTGGCTGAAAAGTTATTTAGTTTACCTAAAAATTT
ACTTTTACATACAAGCGCCATGGATCATTCCCTTTTTTATCGATGGCGTACTTAGAAAGA
TTTTGCCCTTTGTAAAGGGAGGTTCTGAAGTCCTACCCTGGTTGCTTATTGTTACGTACC
CGACAGGTATTATTGCGATGCTAGCCTGGAGTCTATACTTAGTAGTCAAAAAATAACGCT
AACTTCACTTCACGATGTTCACCCATTTCCCCGAGAGTAAGTCAATCTATCAGCAAGCCC
TAGAGAAAGGGCTCTTTTTATTCAAGAATGGAAGATGACTTGCTCGTCTTCCGTCATTAC
AAGCGTCGCTTTGTTTCGCTCGATCAGCTGAGCTGCGTAAGAGGGCGTTACGGCTTGAAT
CTCGCCTTTTGCTTTTAGCGTCAGCGATTCCCACGCTTGGTCACGATATTTACCCGCTTG
GGTGTATTGAATCAGTACTTTCATAGCTTCACACTCCGGTGTGGTTAACGTGCTACTTAA
GTTAGCGCTCTAGCGATGGTTATGCATCTGTTAAAAGTGAAACATTAGATTAACCAAATG
TGTTCGAGCTAAACGAGATCAAGTACCAGCACCTATCAATAGCGATCCCAATACGGTGTA
TCAGTGCCGAGTTTTTCGCTGATGAAGTCGATGAATACACGCACTTTCAATGGCATGTGT
TTGCGCTCTGGAAACACAGCATAGATGGCATGCTCTGGGAGAGAGAACTCTTCCATCAGC
GGTTTTAAGTTACCGGCTGCAAAGTCTTTCGCGGCGATGAAAGTCGGTAATTGCGCGATG
CCAGACCCTCTTAATAGCAACTGGCGAATCGCTTCACTGTTGTTGACCACAAAGTTGCCC
TTCGGCAGCACCTTATATTCGTTGCCGCTATTGATAAACATCCACTCGACGCCGCCTCGG
AAATACGAATAACGCAAACAGTTGTGTGTCACCAAATCGCTTGGTTTGGTCGGTACGCCA
AATTCTTCTAGGTATGCGGGAGAGGCACACAGTACGCTTTTACACGGAGCAAGGCGCTTA
GCGACAAGGTTAGAAGTCGCAAGTTCGCCAATGCGAATCCCCAAGTCAAAGCCTTGTTCG
ACCAAATCCACCATGGCGTCTTCTAGCTGCAAATCGACCTCAATTTTCGGATAACGTGCA
AGAAATTCGCTGATAAGTGGCGCAACGTGCAAAACACCGAAAGACATGGGTGCAGTGATT
TTAAGCCTGCCTTGCGGTGAGCCTTGCAACTCAGAAACAGCATCCACACCTTGCTGAGCA
AGGTTGACTGCTTGTGAAGCGTACTCGAAGTATCGGCGTCCAGCTTCGGTTAGGCTGAGT
TTTCTCGTAGTGCGATTAAGCAAGCGAATGCCAAGGTCATCTTCGAGTTGGTTGATGCGT
TTGCTTATCGCCGATTTAGTCAGGTTTAACTGCTTGGCGGCAAGGGAAAAGCTGCCGCAT
TCGACGACAGCGACAAATACTGGCAGTGACGCAATGGCATTCACGGCGTGCTCCTAGGTT
ATTGGGTTATCTATTATTAGGGTCTGTTGACCTTTCGAGCTGATTTTTGCAGCGAATTGT
TGGATATTTATACAAGGCAGAGACTTTGCTATGTAGCTAGCCTACATGAGAAGTCGATAA
CGCAGTAGAAATGATCAACAAACGCTGCCCAGAGGGTTCGGCTAAAATCGTTTTATGCTT
TGTTAAGCAGTATTTACATAGAATGACTAGGCGACACACTCCTTGCCGCGCCTAAAACGA
TTTTATCTCGAACAAAATTTAACCGCGAAAGATCAACAGACCCTAGTTATATTGTTGAGA
AAAAGGATACAATCATTTTCCAATTATAGAGATTATCTTCAAGAAGAAAACAATTAGACT
ATGCGGCAGAAAACGACCTGGATATTGGAAAGAAGAAAATGAAATACGATTGGATCTTGT
TTGATGCTGACGAAACCTTGTTTCACTTTGATGCCTTCAAAGGTTTGCAGCTAATGTTTT
CTCGCAAAGGCGTAGACTTCACCGAGCAAGATTTTGCCCACTACCAAACGGTCAACAAGC
CACTTTGGGTAGATTACCAAGATGGTAAAGTGACAGCAGATGAGCTCAAGCACAAACGCT
TTACTGAGTGGGCAGAAAAGCTCAATACCACGACGGCGGATCTCAACACGGCATTCTTAG
AAGCGATGGCAGACATCTGCACTTTGTTGCCGGGTGCGAAAGAGTTGATGGAAGCGCTGC
AAGGTAAAGCCAAAATGGGCATCATCACCAATGGCTTTACCGAGCTGCAAGCGATTCGTC
TAGAACGCACAGGTATGAGCGATTACTTCGAGCACGTGGTGATTTCTGAACAAGTCGGTA
TTGCCAAGCCGGATCTAGGCATCTTTGAGTACGCGATGACGCAAATGGGTAACCCGTGTA
AGACGCGCGTCTTGATGGTGGGTGACAACCTGCATTCTGATATCTTGGGTGGTAACAACT
TCGGTATTGAAACATGTTGGCTGAACACCACAGGCGCAAGTGTGGATGAGCGCATTGCAC
CAAGCTACACGGTGGAATCGTTGAATGAGCTTAAGAGCATCCTCATCGCTTAAGCTTAAG
TAAAGAAATAAACGGAAAAAGCGCTGATTTCTCAGCGCTTTTTTGTTTTTATCGATACTG
TTTTGTGTCAATCGATCTTGCTTATTAGTTTGCGTTTTTTTCAGTCAATTCGCCTTGCAC
TTGTTGTTCTTTCTCACCAAGCTTGAAGTAAATCTTGCCGACGATGACTTCTGAAATCAG
GATGGTAAACACCACCGCAAAGAAGGCGACGACACCGTTCCAAGGACCACTAAAGTCAAC
CTTGTCACCAAATAGGATGTTAATTGCTTCTAGCATCACGAACTTCGAACCGACCAAAAT
AACGTAAGTCGAAAGACCGCGATAAATCTTAGGTGCCGTGCCCGGTTTCGATTTAAAGTA
CTCTGCAATTTTGTGTTCCGCTTTGATCGACAGCTTCAAAAGCAACTGAAGCAGCAATGC
CGCGGCGAAAGAAATCGTAAACGAATCAATCGTTACAAAGTCCCAGTATTCGTCATAGAA
GTTCAGTACCGTAAGGTCTACTAATACCGCCAAGGTATAACCAACAAACAGACGCTGTGG
AGTGTTGAAACCGTAGACTTTATCCGATGCGCTCATAAGAACCCTCAATCAATAATGAAC
AAGTTTGCAAAGCCATGCCTTGCGTCGATGGGTTAACTATATGAGTTCCTCGAATTGAAA
ACTTGCCATTTCGCGCCATCCTAATCATTGCGATGAATGATTGTTTTGATTGGATATATT
GAATACCAATAAGCGCGTTGAATTTGAAAACCGTCTACAAACTGACACGCAAACAGCGCT
AGAATGGCTTCTAATCCAATAACTAATTTCGAAGAATCAAGCAGTAAGGACTCTCATGGC
AGACATCAAGCAGCTCGACAGCAAAGTGGTGTATCAAAACAAATGGATGACGGTACGTGA
AGATAAAATCCAACGCCCTAGCGGAGCCGAAGGCATTTACGGTGTGGTCGATAAGCCAGA
CTGTGCGGCGATTCTGGCTATCGATAACGGTGTGATTCATTTAGTACAGCAGTTTCGTTA
CACCGTAGGGCAACGTTGTTGGGAAATCCCGCAAGGGGCGTGGGAATCAAATCCAGATGC
GGATCATCTTGAGCTAGCAAAAGGTGAACTTCGTGAAGAGACCGGCATGCAGGCTAATAA
GATGGAGTACGTTGGTGCGCAGTTCATCGCTTACGGGTTCTTAAACCAGACTTGCCACGT
GTACTTCGCGAGTGAGTTGTCTGAAGTGGGCAATCAGCTAGACAGCGAAGAAGAAGATTT
GATCACACGCTCGTTCTCAGTTGAAGCGTTCGAGCAAATGATGATAGATGGTGAAATCAA
AGACTGCGTCACCATCGCAGCATATGGGTTAGCTAAACTAAAAGGTTTAGTGTAAGAAGG
AGCCGTCTGCTGAATACACCGTTATCTTAAATGCTGCTGATTTAGGTTCTACTTTGATAA
AGCTACCAAATCATCATTGCAAGGTTAATGAAAAGGGACGGTAAACCTGCGATAAGAAAG
ATAAATCCAAGCTGATAGTTTTTGTTTAAGTCTGTCGTTAAATGCTGTTTATCGACCATT
GAATGTACTTTATCAGTGAACTCATCATCGAATTCTTAATGGCGGGAGTACATGCCTCCT
TCCCAAGTAAACTTCGCTAGTGCCCAAATAACTACAAGCACGAAGAATAGAAAATCACTT
AAATGGGTGGATTGAAATTGAGGTATGTAGTGAGATAGCCCAAAAACAACTGCAACAGCG
ATGATGTTAATCAGCGCCACAATTTGCAAAAGTCTAAACAAACTGAATCCTTGCTAGCAT
TGTCTAAGTAGACCAATACATTGACATAATTTATAAAAGCTGTCGATTTACATTCTAGTT
AAGAGGGCACAAGTCATCAGAAAGTGGATCGAAACGATGAGCTTGAACTTTGCGAGGGTG
GCTTTATAGTATTCCATTCACAAACCTTTTGGCGGAGCAGTAACGTGAAATTATTGGCAG
ATAAAACGGGTGAGCAGTTCTTGCAGATTTTAGATGAGCAAGGTGACGCGCTAACGGTGC
AATTCATCTCCAATGAAGGTGAGCCAAAAGGACAACCATTCAAAGATTCTCTCAAGGGCT
TGAAGCTAGCAGGATGGTCTCATCGAACAACGTCGACTGCGATTGGTATCTCTCGATTCA
AAAAGGGTTATCTAGAGGATGCGCATGTGAGCTTTGCGCTGCATCGTCTCTATCCTTTGG
GACGCAAAGTAAAGCTGCCAAGTGGAGAAATCGTTCAAATCGCAAGTTATGCCAATACTC
ACGTTGATGGTTATTATATGTTTGTGCGTCGTGAAGGGGAGCAAGAATTGGTGCGTATGA
AGATGTCACCAGATTGGCTGCTAATGCCGTCAGAAAAGCTACTTGCTCTACCTTATTATC
CTCGCCCTCGAACTCAAAAAGAGCTAGATGTGATTGATGAATTCGATAGCTGGGCTGGTG
GCTTTTAATCGTTAGCTTATCGATAATCAAACCCAAATCGCGCTAAGTAGTGCCACACTT
TCTTCAAATCTTGCTCGTCAAACGCTTTTGCTTTTACCGCTTCACCAATAATGCGTGGTG
TTAGCATGCCATTTTTTGCAACCAGATTTGCGATGTCTAAAATGGTTTGTCCTCTGTAGT
CTGGATAAAGATTGATGTCTTCTATTGAGACACAAAAGCCACTGTGCCAACGAATTTCAA
CTGGTAACTCGCGAGCGTAATCTTCTACCTCTGTGCCTTTAAATGAAGGATCGAGCACCA
AGGCTCGAATATCTTCCTCCAAGCGCAAATCGCCGTGGATTTGAGTTTCGATATAGGCAT
CCAATCTGTCTGGCGCTTGTGCGTTTAACTCATCTAACAAGGGTTGAACACGTTCAATGG
TGGCGAAGTGCTCTGGCTCGAAGAAGCTATCTGGATAACAAAATGTCGCTCGCTTAGTGA
TCTCTGGTTTCAATAAGAAGTAGCTCGACCCAAATCTTGGTGAAGCGCCAACTTCTGAAC
CTGAGAAGTTTAACGCGCCATACTTTGGGCGTTGATTTGGTTGGCTATTGTCGTACACAC
CATCAAACACGCGTTGCTCCCAACGCCAACGCTCTCCGCCTTTATAAGCTGTTAATCCGC
CATTGCTTGTACCGGTTTCAAACTGAGATTTGAGCTTTCCGTCTTGCGCAATTGCTTTGA
GAAGAGGTATGCCTTGAGAGGTCAAACGATCGGGATGGAAGTTAATTGTGACCGAAAATG
GATGTGATTGAGGTGCTCCAACAGATTTCGAGCGAATGATTTCAAGAGCGCGTTGAGTTA
AAGGATGTTCGAGCATGACGTTGACCTCAGAGTTTTCTTTCAACTTATCGAGTTCGAACG
ACGAATACAATCTCTGGCTTATGAATGGGAATAAGGCAATTAGAACCTCTCGACTACAGA
GAGGTTCTATGAGTTTCGTTAGCTTAGAAAGGATGGTTTGACAATTGATTCGTACTTTCT
AGCATTTTTTCTGCCACGTAGTGGTGTGTTGCTGTGGTCGGGTGTGTTACGTCCCAGAAT
ACAAACTTATCAGAGCCAGAAGACGCACACTCAGAACGCAATGAGTGATGGTATAGGTAA
TCTACCGATGAAGAGCGGTTGATGTCTTGGCAAGCTTGGCTCGCGTTTACAAAACCGTGT
TGCTCTGGATTTGCTGTTAAGCTTTCAAACAGTGCATGCGTATCGTACAAGGTAACGTTG
TAGCCTTGTGCAGTGTAATACGCCGCTTGTGTTTTGATGAACTCATTCATTTCCACGATC
TTCGCGCGGATCTTGTTGATTTCTTCTTGAGTCGAGTAGGTAAACTGTGGTGCACGTGTT
GCATCTGGTAGTGTCATCAACAACAAGTTCTTCGCACCTGCATCGGTCAGTTTAATCAAG
GCTTCCGCGTAGTCTGATTTCACTTCTGGCACGCTACGGTTGTAGTTCATGAAGTCATTT
AGACCAAACTCGAGGGTAAACAGGGTATTAGCAGGCTTGTAGTTTTTCGCCAGTTTCGCA
TATGCCAAGTAAGAGGAAACTTGCTCACCCACACCAGTCAGAGCTATGTATTGGTTTTCG
CCTGCCGCGCCACCAACCGCCCAGTTGTATAGCGGTAAGTTTTTCGCCTGAGCAATGTAC
TCAGTCCACACAAAGCCGTTTGAGAAGTGTCCCAAGAACCAGCTATTTGGATTCGGGAAT
CGCCATTGTGATGCGTTAAAGATGTTGCCCGTATCAGACAAGCTGTCACCCAACGCTACG
ACCTTGTTGATTTGGTCAGGCTGCATGACGGGGTCGTTGCTCCAGATGGTATGATTGTAG
GAGAAACGGTTATCGGCTGCAAAGAAGGTGATGTCAGCATTTTCATTTGCTAGGTCAAGA
GTTTGCTCACAACGTTGCTTGATAACACTTTGCGGTGTGTCTGTGTAGAACATGTTCTTG
AAAGAAACCGAACTCCACCAGTAGCCATCAAGCGTGAAGTAGCTGCCGTCTGGATTTTCT
GCCCACTCCCAATCGGTCGCGGGCTCGTCAAGTGAATAACTTGTTCGGTACCAACAACGA
ACATAAGTATACGTTTGGTGGCCTTGAGCACTAGCCACTTGCGCAGCGGTGACCATTTCT
GGGGACAAAGAAGGTTCTGCAGCATAGGCAGTAGCGAAAGGAAGTAATGCACTTAATAAG
GTGATTGTTTTTTTCATGATTGACTCTTCTGTAATGATTATCGTCATGATTTAAGTGAGA
ATATATCTCATCTACTCCCCCATTTTGAGTAAAAGAACTAATTAGTCAAACATCTAATTA
TTCATTTTGTTAATTTTGGTACCGTAATCGAATTTCAATATATTTGGTAAATAGTAGCAA
TTTATAAAATCTAGAATAATTACTCACTAACATTACCTTAACATGCACTTTTGGTGTTAA
TAAGTAATTGCTTTATAAGGTTTTAAGGGTATTTTTGATGTTAACTAAATCTGTTGTTTA
GATGATCTTTTGTTCATTGTTGTGTATTCATGAAACAAATTGTTTGGCATTTTTAAGCGA
TATTCTATAGCTGAGTAGCTCATGTTAATGATAGGTGAATGATTTTTCATGAGCATAAAG
TGAATAAAAATCAGCTCAAAAAGGAATAGAGCAAATGCATCACACAACAACTAAATTAAA
TGGCTTGTTTTCATTGTCTGCCGTTGCAGTGGCACTGACATTTTCGATGTCAGCGCATGC
GGCTCCTTTAACGGGGTTCGACGAATCTAACTTGCCGACAAAATACATCGTCAAATTTAA
AGAAGATACGTCCAGTCCTTCAGCATTGGGTGGGAACTCATTCTGGGGACCACGCATCGC
GCAAGAGTCGGTTTTAGATCAGCTCAAAGCGCGTAAAGTGGAAAAGCTAGGAAACCGCGC
GATCTACAGTGTGGAGATGGAAGACTCGGAATTGGGGCAATTACGTAACCGCAGCGATGT
GGAATACGTTGAAATTGACCCACCGCGTTATCTGTTAAGCGAGACTATCCCTTGGGGCTA
TGAGGCGGTGAACGCTCAGTTTCTGGATGACTCAAATGCAGGGAATCGCACCGTGTGTAT
CATCGACTCGGGTTACGATCTGGCGCACAACGATCTGAGTGGTAACCGAGTGTCGGGTAC
AAACGATAGCGGTACAGGTTCTTGGAGTGTTCCGGGGAACAACAACGCTCACGGTACGCA
CGTAGCAGGTACGATTGCCGCGATTGCCAACACAGAGGGCATCAAAGGCGTTATGCCGAA
CCAAAACGTGAATTTGCACATCGTTAAGGTGTTCAATGAAGCGGGTTGGGGCTACTCATC
CAGCTTGGTGAAAGCGGTACAAACTTGTGCTGACAACGGCGCGAACGTGGTCAACATGAG
CCTTGGTGGTAGCCAGTCGAGTGTGACAGAGAAAAACGCGTTGCAAACCATTTACGACCA
AGGCGTGCTGCTGATTGCCGCTGCGGGTAACGATGGTAATACTGCGCACAGTTACCCAGC
ATCTTACGATTCAGTTATGTCCGTTGCGGCGGTGGATGATAAGCGTGATCACGCGGCGTT
TTCCCAAGCGACCGACCAAGTTGAAATCGCAGGTCCGGGCGTAGCAATTCTGTCTACGGT
GACCGTGGGCGAGGGTAAGCTTTCAGACATTCGCTTGAACGGTGTTAGCCAGTTCGATCG
TGGTATCGTTCCTCACAACCGCTTGATCCAATCGGGTGGCAGTTACGGTCCTGATCCAGT
AGCCGGTTCTATCACGGCGACACTTGCAAGCTGTGATGTATCTGGTAGCAGCTTCAGCTG
TGGCGATATGTCTGGCAAGATCTGCTTGACCGAGCGTGTGGGTAACCAATCATCAGGCAA
CTACCCAGAAATCGATGCTGTTCAAGCGTGTTACAACGCAGGCGCAAGTGCGGCGATTGT
GTACAGTAACTCTGAGCTACCGGGTTTGCAGAATCCTTTCCTTGTCGATCAAAACAACGC
GGCGCGTATTGTGTCAGTGACGGTTGATCGTGCTTTCGGTCAGGAGCTGTTGGGCTATGT
TGGTCAAGACATCACGGTATCGACCACCAAGGGTGAAGACTACGAGTACTACAACGGTAC
TTCGATGGCGACACCGCACGTAACGGGTGTTGCAGGTTTAGTGTGGAGTTACCATCCAAC
CTGTACCGCAGCACAAGTACGTAACGCACTGATCAAGACAGCAACGGACATCGACGTAAC
AGGTCGTGATAACCGCACTGGTCATGGTCTTGTAAATGCTGAGGCTGCGAAACAATACCT
AGACGCAGGCTGTAATGGTCCGGATGGCGGTGGTTCTGACAACGACAACGTTCTAGAAAA
TGGCGTGGCGAAAACGCAGCTTTCTGGTGGCAGCAAATCAAGCACAGTATTTGTGTTTGA
CGTCCCTGCGGATGCAACACAAGCGACATTCAACATGAGTGGTGGCTCCGGTGATGCTGA
CCTTTACGTACGCTTCAATGGCACACCAAGCACCAGCACTTACGACTGTCGTTCATGGGC
GGGCGGTAATGGCGAAAGCTGTAGCTTGAACGTATCTGGCGCAGGGCAATATGAAGTATT
GGTTTACGGCTACAGTGCGTACTCTGGTGTTTCTCTTGTTGCAGCGCATAACGGCTCGGG
CGATTCATCTGGTGGCGGTTCTGCACCTTCTAGCTACACCAACTCGAATGCAGTTGCAAT
TCCTGACAACAGCTCTGCAGGTATCGTAAGCCCATTAGATGTGGCTCGCTCTGGCGATGC
AGGTTCAGTGACGATCGACTTGGATATCACTCACACCTACATTGGCGATCTTCGTGTCAC
GCTAACGTCACCTGACGGTGGTCAAGTAGTACTGCACGACAATGCGGGTGGTGGTGCAAA
CGACATTAAAACCAGTTTCCAAGCGGATTTCTCTGGTTTTGAATCACAAGGCACATGGGA
ACTTAAAGCGGTGGACAATGCCAGAAGAGACACAGGCACCATCAACAGTTGGACTCTGAC
CTTTCAATAAGGAGTGACTATGAAGAAGTTGACCTTACTTTCTTTGTCTGCGGTAGGCGC
TACCGCACTATTGGCAATCGGACTGAGCTCAAGCAGCTTGGCAAACAATCAAGGATTTCC
TCTCGTGGATGAACGCCAAGATCAAGCCGAGCAGCAACCTGCACGTTACTTTGTTAAGTA
TCATGAAGGGAAAGAGAGCGAAGTGAGAGCGCTTCTTCGTCAGCACAACATTGAAGTGGT
CGACGCTCTGGTGAAACAACACGTGTTGATTGTGGTGGGTGAACAGGCGGAAGTCGATAA
GCTCGCCGATCACGATGCGGTCGAATACACCGAGCAAGAGCCGACAAGAAAGCTGCTATC
TAACGGAAGTACGCTTCAATAAGCCAAACCTCCTTAAGATAGCGCCAAAAAGAAAAACGC
CCCTCACGTGAGGGGCGTTTGCTTCATTCATTTGTGGAAGGTAAAAACTAAGGACGCTGA
CCTGCTGCTAGGCGACGTTCGATATCTGCCACCACTTCTGGGAAGTCAGCAATGGTGTCG
ATGAGGTAATGCGGCGAGCTCTTGAGCAATTTTGCACGCGCTTTTTCACGAGCAGCATTA
AGCGTTGCTTCGTCTGCGGCTTGGTATTCTTCAAACGTTAGACCTGCTTCGTTACCAGAA
AGCAGCAAACCAACGGTCCACATACCGGCGTTGTGACCTTCATCGATGCCCGGTGCTGCG
TCATCCACTTTGACACACGCATTAACGTCAGTAACATTCAGCTCAATCACGTTCTTCAGT
GCCATAAATGGTGCAGGGCGACCACCTTGAGGTAGGTCATCCGTTGCTACTACGTAATCC
GGTTTGTAGCCGTAATCCGCAGCCACAGGAATCAGCACATCCATCACTTCGCGAGGGTAA
CCAGAACAAGAACCGATCTTGATGCCTTTGTCTTTCAGACCGTTCACAACTTCAATCGCA
TTAAGGATTGGGTCTGCATGGTCAGCCACTTTTGCTTTTTGTAGAGGCATGAATGCTGCG
TAGATAGCGTCGATGTCTTCGCTGGTCATTGAGCGACCAAACTTCTCATTCCAACGCTTA
TCAACTGCAGGGATGCGACCCACAGCTTGGATGTGATCCCACTTACCAAGTCCCATTGGT
TCACGCGCTTCTTCAAGGTCGATATCGAAATCAAAGCCTTGTTTGAATGCTTCCACAAAG
ATGCTAGTTGGCGCAAAAGAGCCGAAATCGACGATAGTGCCAGCCCAGTCAAAGATCACT
GCTTGAATTGGTGAGTTGCTCATGTTCAATCCTTTTTCTTGCTTGCCAGAGCGCTGCCTA
CACATTGGAACCGCGCTCTGAATAAATTGGTTTTGAGGTTAGAAGTAGTTAAAGTCTTTG
CACACTTTGGCGATCGCTTCTTCAAAGATCGCCAACGCTTCTGTCAGTTGTTCGCGAGTG
ATGATCAGCGGTGGGCTGAGTTGAATCACGTTACCTTGCGATACCTTGAAGCTCACGCCA
TTGTTGAGGCATTGGTAAAGCACAGCTTCCGCTTCGTCATACGCGCGTGCTTTGCTTTCG
GGGTCAGTGACCAACTCAATGCCCCATAACATGCCGATGCCACGCACATCGCCAATCACT
GGGTACTTAGCTTTCATCTCTAGCAGCTTTTCACGCATGAACTGGCTATCGGCTTTGGCT
TTATCTAGCAAGCCGTCTTGCTCAATAGCTTCCATGGTTGCCAGTGCTGCAGCACAACCG
ATAGGACTTTTCTCATGAGTGTAATGACCCATGGAGATTTGCTCGGCGGTGTTGTATTTG
TCTTTGGTTACCATGGCTGCTATGGGCACTAAGCCTCCACCCAAACCTTTACCGATGCAG
AGCATATCTGGCTCGATGTCGTAGGCTTGGTATGTGAACCATTCACCGCTGCGACCCATG
CCATTCGGGATGTCGTCGATGATCAACATGACATTGTGTTTGTCACAGATTTCACGGATG
CGTTTCCAGTAGGCTTTACTTGGCACTTGAACATCTGTGTTGCGAACCGCTTCTGCGATA
AACGCGCCCACGCCGCCTTCTTTCTCAATCACGTATTCAAGGTAGTCGGCGTAATGCACG
TCGCTACCGTCCTCTACTGGGAAAGCGCCACGGTAAGACACCGCTGGTGGAATGCGCTCA
ACACCTGCCATTAATGGTCCCATGCCTTGGCGGAAACACGCTTCGCCACCTACTGAGATG
GCATCCAATGATGCGCCGTGGAAGGAATCCCACAGCGACACCACCTTGTAATTGCCCGTG
ATGTGGCGTGCTAATTTAAGAGCCATACCAACCGCAGATGTGCCACCTGGAGCAAACAAC
ACGCGGTTCAATTCGCCGCCACAGATTCGGGTGAGTTTTTCGGCACATTCAATCGCGGTT
TCGTTGGTAAAACGACGTGGTGAAAACGGCAGTTTGGCAATTTGTTCTTGCACGCGTTTA
ATCACATGCGGATGACCGTAGCCCAGCTGATGGACGTTATTGCCATGGAAGTCCATGTAC
TTTTTGCCCGTGGCATCTTGGATGTAGATGCCTTCTGCTGCTTCCAAGGTATCTAAGCAA
GGCGTCGACATGGCTTGATGAAGAAAGACCTCCGAATCACGCTTCAATAATGTTTGCGTG
CGTTCGTCATCCATCGATGCATTCCAAGCTTGGCGCGCTGGTGTCGTGTTGACATCGCCT
TCACTACGAAAATGAGTCGGTTTGATATTCTGAGTCATAACGCTCTCTCAATCAGAAGGT
CGCTTTACGCAACTTGCCAGTACATTGCTTTTTCAATTGCACCGATTAAGCGCTCGATAT
CTGCTGGGTAAACTTCGCCAATGTTGCCGATACGGAAGCAATCTGCGTTCGATACCTTAC
CCGGATAGATCACGAAGCCCTGCTCTTTTAAACGTGTGTAGAACGCTTTGAACTGGTAAT
CACTGTGCGTCGGAGAGTAGAAAGAAGTGATGATTGGCGAGTGAAGGTCATCACTCAGTA
GTGGCTCAAACCCCAGAGAACGCATACCTGCAACCAGTGTTTTCTGGTTAGTTTGGTAAC
GGTGATGACGAGCCTCAATGCCGCCTTCTTGTTCCAGCTCTAACAATGCTTGGTAGAAAG
CGCGAACCGTGTGCGTTGGAGACGTAAAACGCCATTTACCGTGGTTCACTTCCATGCAGC
GCCACTGGTCGTAAAGATCAAGGCTCAAAGAACGTGCCTGACCTTGGCACTTTTCGAGCT
CAGTTTGTTTTGCAATCACAAAGCCAAAGCCCGGCACGCCTTGAATACATTTGTTTGCAG
AGCTGATCATAAAATCGATGCCTAGCTCTGCGATATCGATAGGAATGCCACCAAAGCTCG
ACATGGCATCGAGAATCACCACTTTACCGTGTGCTTTCGCCGCAGAAGCAAATGCCTCAA
TTGGGTTAAGCATGCCAGTGGTTGTCTCACAGTGAACAATCGCCACGTGTGTGATCGCAG
GATCCGATGCCAATGCAGTTTCCACCTCGTTCAAGTGTGGCTGTGATATTTCGCCTGGGG
AAACTACATGGCATGGAATATTTAGGTAATCAGCGATCTGAGCGATACGTGCACCGTAAG
CACCGTTGTCGACAACCAACAACTTCCCATCTTTGCCAATGGCGCTGCCAATTGTCGCTT
CTACTGATGCGGTGCCGCTACCTTGCATTAGTACACTGGTGTAGCCGTCTTGCTCCGTCG
CCAGTTTTACAAGCTTAGTGCGGATCACTTCTACAATGTCTTTGTTGTATTCATCATCCC
AAGTACACCAGTCTTTTAGCATGGCTTCACGTACCGTTTCAGAAGTAGATAGAGGACCTG
GAGTCAGTAGTAGGTATTCGTTTTTCATCTCGATTTCCATCAGAATAGGCTAATTGGTCT
ACACCAAATTTCGAGTTCACTCTAGCGAGGAAGAAAAGGGCAGTAAATAGGCGAATCTCC
AATTTCATAAAACTTTAATATCCAGAAAATGGCGGATCAATTGAACGATTATTCATCGCA
AATTTTCGTAAAACTGCCATTTAATGGTCATGATTTCGTCACAAAGGCTCAGTAGGGTGT
ATATCGTCAACTGGTACAGACCAAATGAAAACTTAGCCAAATTAACTGGAGAAAATGATG
AAAAACCGTTTGATGAAAGGATCGCTGGCTGCACTTGTCTCTCTGCTAGCTACGAATGCA
ATGGCAGCACAGGAAGTCACGGTTTACACCGCTTTCGAAACTGACATTCTTGCGAAATAC
AAGTCTGCGTTTGAGAAAGATAACCCAGATATCAAGATTAAGTGGGTTCGCGATTCAACC
GGTATAATGACGGCGAAATTGCTGGCAGAAAAGAACAACCCTCAAGCGGAAGTGGTTTGG
GGTCTTGCTGGCTCGTCAATGGCACTGCTTAAAGATGAAGGTCTTCTTAAGCCTTACACA
CCAAAAGGTTTGGAAGAGCTGCACGCGAACCTAAACGACCCTCAATCAAACCAAGCTTGG
TTCGGTAACGATGCGTTCTTTAACGCAGTTTGTTTCAACGAAGCGGTAGCGAAACAACTT
AACCTACCGAAACCAACGTCTTGGGAAGACCTAACGAAACCGGTTTACAAAGGTCACATT
GCCATGCCGAACCCAGCGTCTTCAGGCACTGGCTACATGCAGGTTTCTGCTTGGCTACAA
AACATGGGTGAAGATCAGGCATGGAACTACATGCGTGACCTAGATAAGAACATTGCACAC
TACACGCACTCTGGCTCTAAGCCATGTGTTCAAGCGGGTATGGGGGAAGTGGCTATCGGT
ATTTCGATGGCAAGCCGCGGCGCGAAGCTGAAAACACAAGGTGCACCACTAGCGGTTATC
ACACCAAAAGGCATCGGCTGGGAATCAGAAGCCGTTGGTCTAGTAAAAGAGTCTGATGCA
GCGAAACGTGTTGTCGACTGGTCAATCTCTAAAGCAGCAAACGAGCTTTACGTAGAAATG
TACCCAGTGGTTGCACACAAAGAAGTGAAAGCGACCGTGTCTAACTTCCCGAACGTTCAA
GAGAACATGGCGAAGATGGACTTCGCGCAAATGGGCAGCAAGCGTGCAGAGATTCTAGCG
GCTTGGTCTGAGAAGTTTGACGCGAAATCAGAGCCAAAGTCTTAATTGAATTTGCTTTGA
GTTGAATACTGAAATCCACCTCGGTTGAGGTGGATTTTTTGTTTTTAGAAGAGGTGAGAG
TCAAAAGCCTTAAAGCAGCAACCCCACCTAACCTCCCCTTGGCTTTAACTTCTGGGAACT
ACAACAGTCATGTTGGTAAAGGGGAGGAACTGGCTCTGCATTCGCGGATAATTTAATTCA
CAATGCAACACCCAACGCGCTGAAAATAGATTCTGAATACTCGCCTAGGCTCTTTCAGAA
TGACGTCGGGAAAGCACCAAACTCACTGCAGCAAAGAAAACCCTCCCCCTTGATAACCAC
ATTCAAATGCTTGGCAAACCATGCTGATAAAAGGGGAGTTGGAGGGGGTTGTAGGCACCT
AACCTCCACTTGGCTTCAACTTTAGGGGACTACAATAGTCATGCTGGTAAAGGGGAGGGA
CTGGTTCTGCATTTGCTGATAGTTTAACTCACGATGCAACATCTAACGCGCTTCAAGTAG
ATTCTGAATACTCGCCTAGGCTCTTTCAGAATGACGTTGGAAAAGCACCGAACTCACTGC
AGCAAAGAAAACTATCCCCCTTGATAACGACATTCAAATGCTTGGCAAAGCATGTCGAGA
GAAGGGGGAGTTGGAGGGGGTTGTAAGCACCTAACTCAACGTTAAACCGTCAACCCCACC
TAACCTCCCCTTGGCTTCAACTTCAGGAGACTATAATAGTCGTGCTGGTAAAGGGGAGGG
ACTGGTTCTGCATTCGCGGATAATTTAATTCACAATGCAACATCCAACACGCTTCAAGTA
GATTCTGAATACTCGCCTAGAATCTTTCAGAATGACACCGTGAAAGCACTGAGCTAACCG
CAATAAAGAACAGCTCTCCCCCTTGATAACGACATTCAAATGCATGGCAAAGCGTGTCGA
GAAAAGGGGGAGTTGGAGGTGGTTGTAGGCACCGAATCTAACGTAAACCACCAACCCCAC
CTAACCTGCCTTTGGCTTTAACTTCGCGGGACTACAATAGTCATACTGGTAAAGGGGAGG
GACTGGCTCTGCATTCGCGGATAATTTCATTCACAATGCAACACCCAACGCGCTTCAAGT
AGATTCTGAATACTCGCCCAGGCTCCTTCAGAATGACGTCGGAAAGCTCTGAGCTCACTG
TAGCAAAGAACAGCTCTCCCCCTTGATAACCGCATTCAAATGCTTGGCACACAATGCTGA
GAAAAGGGGGAGTTGGAGGGGGGTTGGAAGCACCTAACTCAACGTTAAACCACTACACAA
CCCCACCTAACCTCCCCTTGGCTTTAACTGCGGGGGACTACAACCGTTATGCTGGTAAAG
GGGAGGGACTGGTTCAGCATTCGCGGATAATTTAATTCACAATGCAACATCCAACGCGCT
TCAAGTAGATTCTGAATACTCGCCTAGACTCCTTCAGAATTACGTTGGGAAAGAACAGAG
CTTACCGCAGAAAAGAACAGCTCTCCTCCTTGATAACAACATTCAAATGCGTGGCAAAGC
ATATCGAGAAAAGGGGGAGTTGGAGGGGGTTGCAAGCGTAGAAACAAACCTCATCACCCT
TCATCTATTTGTCATCTTCTGGCTATAAATTTGTCATTGGAACGTAACACTCCAAAACTA
AAGTTGGTATATACCATTTGGAGCGTGTGTTATGTCAACTAACCAACATTACCTAAATAT
CGAAAATGTAGTGAAGCAATTCGGACAGTTCACTGCGTTAAAGAAAATCTCGCTAGCGAT
TGAAAAGGGCGAGTTCGTTTGTTTTCTTGGTCCTTCTGGCTGCGGTAAAACCACTCTACT
ACGTGCCATTGCAGGTTTAGACTTGCCAACATCTGGTGCAATCTTTCAAAACGGTCGAGA
GACCACATTCCTACCACCAGAGAAGCGCGATTTCGGCATCGTATTCCAATCTTACGCGCT
GTTTCCGAACCTAACTGTGCAAGAGAACATTGCGGTGGGTTTGAAGAATCAAGGAATGTC
TACCAAAGAAGCGTTAGAGAAGGTGGATTACTGGCTAGAAACCATTGGTCTTCCAACCTC
TGGCGAGAAATTCCCTAACCAACTTTCTGGTGGTCAGCAGCAGCGTGTGGCACTTGCTCG
CGCATTGGCGTTGTCTCCGGGTCTACTGCTGCTTGATGAGCCGCTGTCAGCGCTGGATGC
AAAAGTGCGTGTTCACTTACGTGACGAGATTTGTAAGCTGCAACGCAAGCTAGGCATCAC
CACCATCATGGTTACACACGATCAGGACGAAGCGCTGTCGATGGCGGATCGTATTGTGGT
GATGAACCATGGCGTGATTGAGCAAGTTGGCACACCTCAAGAGATCTACCAACAACCAGC
CACGCGCTTTGTTGCTGAGTTTGTCGGCAGCATGAACTTTATTGAAACCTCAGTCGCAAC
GGACTCCCAAGTACGCATTGCAGAAACCCTGATGTCAGCGCCAAGCTTGACTAATCGTAA
GATCCAACGTGGTGACCGCTTCGACCTCGCGGTGCGTCCTGAAAGCATCAAGTTCGTTGA
AAACTACACCAACTCTTTACCAATACGAGTTACGGCAACCGAGTTTCTGGGGGCGTTTTT
CCGCATTGATTGCGTATTGCAAAACGACAGCTCAACGACAACCATCGTAGTGGATGTGCC
TGTGGAAACGGTTCAAAAACTCAATATCAAGGCGGGCGATGTACGTTACATCCAGTTTGC
TGAAGAAGGGCTGCATGGTTACGCCGTGCCCTCGGTTGATAAAGCGCTAGCGGCGTAGGT
GTAAACATGGATGCGAAGACAATGACGATGAATAGCCTGACTACACAAGACAAAGCAAAA
TCCCTACTCGGACGTGTTAGCCGCGACAACCTTGTGTTGTTTGGTTTGCTCGCTGGCTTG
TCGACCATGATGGTGCTGTTCATCTTAATGCCGCTTTGGGCAATGTTGACCAAGAGTGTG
CAAAATGCCAATGGCGAATTTGTCGGATTGGCAAACTTTGCGACATACTTTTCCTCTTCA
AGCTTATGGGTGTCGGTAGGCAACACCTTCACTTTGGGCGTGATTGTGACCTCGGTAGTC
GGTGTGCTTGCGTTTGGCTATGCCTACGCGCTGACTCGTTCATGTATGCCGTTTAAAGGT
TTGTTTCAAATCCTAGGCACTGCGCCAATTCTTGCGCCTTCGTTGTTGCCGGCGATCAGT
TTGATCTTCCTTTTCGGTAATCAAGGCATTGCCAAAGAGATGCTGTTAGGAAACTCGATT
TACGGCGTGATTGGGATCTCGATGGGTTTGATTTTCTGGACCTTCCCTCATGCATTGATG
ATTTTGACCACTTCGCTGCGCACTTCAGATGCCCGTTTGTATGAAGCAGCCCGCGCACTG
AAAACTTCACCCATCAAAACCTTCTTTATGGTGACGTTACCTGCGGCGAAATACGGTTTG
ATCAGTACGCTTATCGTGGTCTTTACGCTAGTTATCACGGACTTTGGTGTGCCGAAAGTG
ATTGGTGGCAGCTACAACGTTCTGGCGACTGACATTTTCAAGCAAGTGGTGGGACAACAA
AACTTTGCCATGGGGGCGGTGACCAGCATTATGTTGTTATTCCCTGCGGTAATGGCGTTT
GGTGCAGACCGCTGGGTACAGAAAAAACAAAAGAGCTTATTCGACACACGTTCAGTGCCT
TATCAGCCAGAACCCAACAAAGTGCGCGACAGCATTTGTTTGGTTTACTGCAGCATCATT
TCTATCGCAGTGTTGGCTGTGCTTGGCATGGCGGTGTATGGTTCGTTAGTTACGTTCTGG
CCTTGGAACAAAGCTCTAACGTTAAACAACTACAACTTTGCCGAAATGAGCACTTACGGT
TGGAGCCCATTCTTCAACTCACTAACACTGGCAGGTTGGACGGCAGTGATCGGTACAGCC
ATCATCTTTGTCGGTGCTTACTGCATTGAGAAAGGGCGCGCGTTTGGTCCAATTCGTCAG
GTGATGCAAATGCTTAGCGTGGTGCCAATGGCGGTTCCGGGTATGGTGCTTGGCTTGGGT
TACATCTTTTACTTCAACGATGCGAACAATCCTTTGAACGTGCTTTATGGCACCATGGCA
TTCTTGGTGATTAACACAGTAGTGCATTACTACACCGTGGGTCACATGACAGCCCTGACA
GCACTAAAGCAGTTGCCATCGGAGATTGAAGCCACGGCGGCATCGGTGAAGCTTCCTCAA
TACAAGTTGTTCTTTAAAGTGACATTACCTGTGTGTTTACCTGCGATTTTGGACATTGCG
ACTTACTTGTTTGTTAATGCATTGACCACCACTTCTGCGGTAGTATTCCTTTACTCAACT
GATACGATTCCGGCTTCGGTCTCGATTCTGAACATGGACGATGCAGGTCAAACTGGCGCT
GCAGCAGCGATGGCTGTGATGATCATGATTGCTGCCGCAATTGCGAAGATTGTTCAGATG
ACTTTGGGTAAATTGTTAGAGAATCGCACACAAGCTTGGCGCAAAAGATAAGGACACTTC
GTGCAATACGTAAAAATTAAAGATTCGATTGTTGAACAGATTGAAGCGGGCATGCTATCG
CCGCGTCAAAAACTGCCAGCAGAGCGTAAGTTGGCGGAGTCGTTCGATACTACACGCGTC
ACTCTGCGTGAAGCTTTATCACTGCTAGAAGCGGAAGGTCGAATCTATCGCGAAGATCGC
CGAGGTTGGTTTATCTCACCTGAGCCCTTGCGTTACGATCCAACCCAAACGCTGAACTTC
CCGAACATGGCGAAAGCGCAAAATCGTGTGCCAAAAACGGAGTTGGTTGCAGCGAAAGGG
ACGTTGGCAAACAAACACGCGGCGCGCTTGCTGGACTTGCAGCCTTTCTCGGATGTGTAT
CGAGTTGACCGAGTGCGATACCTTGAAGATAGACCTGTGGTATTCGTAACAAACTACATT
CGCCCAGAGCTGTTTCCGAACCTGTTGGACTACGATTTATCAAATTCACTGACGGACATT
TACCGCGATCATTATGGCGTGACGTATCAAAAGATTCGCTACCGCATTTCAACGAGCACT
TTGTTGGGTGAAATGGCTCAGGCACTGCGCGCGACAGCTGGCACTCCCGCGATGGTGGTG
GAGCGCATCAACTATAACCAGCACGGTGAGTTGATTGATTGCGATATCGAGTATTGGCGA
CACGATGCCATCAGCATTGAATCTCTGGCGGAACTCAATCGTTAAGTGGATTTTCTCATC
ATCTAAGGCTCCATCTCGGGGCCTTTATTTTATTCAGACAGGAACATTGAAATGGATTTG
TTGGCGATTGGTCTCGTCGTTTTTTCTGCTGTTCTCCATGCGGGTTGGAATATCCTTGGT
AAAAGCAACTCAGGCTCTGGACTCGCTTTTACTATGGCGGCCAGCTTTTCTGCATGTTTC
ATTCTTACCCCTTATTTGATTTGGTATTTGGCGATCATTGGCTGGACATCATTACCGAGT
GAATTTTGGGGATTGCTGTTCATTAGCGGCATTTCACAAATGGTCTATCTAGTCGGTTTG
ATTGTCGCTTATAAGCACGCAGACGTGGGTGTGGTTTATCCGATTGCTCGGGCACTGCCT
GTGATGATGGTCGGCGCAATCAGTGTGGCATTGGGGCATGAGTTGTCCAGTCAGCAGTGG
TTTGGATTCTTGCTGATTACACTTGGTTGTATGCTGGTACCACTGACGAACTTTCGTCAA
ATGACATTGGGCTCTTATTTGAACGTTGGTGTGTTCTGGGCATTGATTGCCGCAATAGGC
ACAACGGGTTACTCGGTGGTCGATAAAGAAGCGCTGAGTTTACTCACCGGACAAGCATCA
GAGATCTTGAATGATCAATACAGTGCAATCTTCTACTTAGGCGTGCAGTTTTGGGCGATA
GGTATTCCTGCCCTTGTGTGGTGCTTGGTTACAGGCAAACCAGATGAGATTAAGACAGCG
TGGCAGATCCGCAAAACAGCCAGCATGGCAGGGGTAATGATGGCATCCACCTACGGCTTG
GTGTTGTTTGCGATGACCATGACCGACAACGTGAGTTTGGTGGTGGCACTAAGGCAAATC
AGCATTGTGTTTGGGTTGTTTATGGGGATTTGGTTTCTGTCTGAGAAATGGTATCTCACT
CGGGGTATTGGCGTTACTTCGATCGTGGCGGGGATTTTTGGGGCATTAATATACTAAAAT
TAGGTAACTATAAGTAAGTAAAAGACTAGTAGTGTAACTATGTAGCTACATGCTCTTTGG
TGATATTTAGTATTTCGAACTTTTTCCCGATTTTGAAATTAAAATATAATCTCATCGGTC
TCTATACGTACCCTACATTAATCGAGTATTTGGAACTCGATATTTAAAAGGTAAGTAAGG
AGCACATTATGAAACGTTTAATCACTCTAGCAAGTCTTATCGCATTAACCGCTACTCCAA
TCGCTGCTATTGCTGGTGGTTACCAATGGACTAATAACAGCAGAACCATTCATGGTAATG
TTGTCGACAGTAAACAAGCCGCTTACGACATGGGTTTTGAAATGATTAAGAACTATCAAA
GCAAGTCGTCAGCACAGCTAAGAGACGAATTCAAAAGCTCATTTGATATCGTAGACCGCC
AGTCTTTCTCTATTACTAATGCGAAAGTAACAGTAGATGAATTCCTGCAAGATAACGGTC
AAATCGCATACCAACCAATATTGAATGTGAAATACGAATACCGCATGCGTGAACCTGGTA
ATCGTTAATTAATTTATTCGCTAGCATTTATAACTCTATTGCCTGTTTAATCCTTGTTGT
ATATTCGTTCTATTATTTTTGGGGAGCATTTGCTCCCCTTTTTTATTATTAAATATATAT
TTATGGTGAATGTGTTTCTTAAATATAATATCTCATAAATATTTTCTAACGCTCAGCGTA
AGTTTTTCTAGCTCGTTGAATATTCGGTAGGTTTGTAAAGTGGTGACAAAGCACGGTTGT
GTGCGTCACTTTTACAAAGGATATCGAATGACTCACCCTTCATATTGGTTTAAGCAAGCG
CTTGAAATTGAGCAGCCAGAAACCGCTAAACCACTTCAACAAAATACCCAAGCAGATGTC
GCTATTGTCGGCGGTGGTTACACAGGTCTTTGGACTGCGATCATGATCAAGCAGCAATCG
CCGGAAAAACAGGTGGTTGTGATTGAAAAAGGCTTGTGTGGCAGTGGTGCATCGGGCGCA
AACGGCGGTTGTATGTTGACTTGGTCGACAAAGTTTCCGACCTTGAAACGCTTATTCGGT
GAAGAACACGCCGCTTGGTTGGTAAAAGAGTCGGAACAAGCCGTGCTAGAGATTGACGAC
TTTTGTCAGCAGTACAACATCGATGCGCAATTATCATTGAAAGGGGTTTATTACACTGCA
ACCAATCAGGCTCAAACTGGGGGCATGCAGCCAGTTGTGGACGAGTTAAAGCGTTTAGAA
GTGAACAGTTGGCGCCGTTGCCAAGCTGAGGAGCTGCGTGCCAATGCGGGCTCGCCGCGC
AATATAGAAGGCTTTCACTCTCCAGTAGCAGCCAGCGTTCAACCAGCTTTATTGGCGAGA
GGATTAAGACGCGTCGCAATAGAATTGGGTGTTGAGATCTATGAGAGTACACCGATGACG
CGTTTAGATTATGGAAAACCTGCCACTGTCTGTACACCTAAAGGAAATATTCAAGCGCAG
CAGGTGGTGTTGGCACTAAACGCGTGGATGGTGGAGCAGTTTAAGCAATTCAAAAGCAGT
ATTGTGGTGGTCTCTTCCGACATGGTGATCACCAAACCGCTTGGTGACGCGCTATCTCAA
TCTGGTTGGCAGGCCGGTTCTAGCGTGTTGGATTCACGTATCTTCGTCCACTATTACCGA
GATACGCCAGATGGCCGTTTGATGTTGGGGAAAGGCGGCAATCAGTTCTCTTTCAACAAC
CAAGTCAATGCAATGTTCAACAAGCCGACACGCTATCAAGAGCTACTGCGTAAATCGTTC
GATAAGTTGTTCCCGCGTTTGAAAGGGGCTGAGTTCGCTTATTCATGGACGGGCGGTTCA
GATCGCTCCGCAACTGGTTTTCCATTCTTCGGTGAGTTAGATAACCAAAGCAATATCTTT
TATGGCTTTGGTTATTCGGGTAATGGGGTAGCGCAGACTCGAATGGGCGGAAAGATCTTA
TCTTCATTGGTATTGGGAATCGAGAATGAATGGACGAAAAGCGGTTTAGCCAAAGGGCCG
TTGGGGCATTTCCCGCCAGAGCCATTTAGATGGACGGGAGCGATGATAGTGCGCAATGCG
GTACGTCGGAAAGAGGAAGCAGAAGATAACGAGCAGACGCCATTAATCTGGGATAAGTGG
CTAGCAAAACTTGCGGGACCAGCAGGCAAAGCGGATAAGCTCGACTAAACTGAATATTTT
GATCGCAAACGAATAGGGAAGAGGTGAAAGTGTTAGAGGCACCTCTTCCCTTTGTGTTAG
CCTCAGTCTTTCAAGCTCAGATGCAAAAGGTGAGTAATAAAATGAAAGTATTCAGCAACT
TTGACAGCGGCAGCATTCACGTAGTGAAAGCGGACCATAAAAACGACATCCAACTCAAAA
TTCCTAACGACAACATGTCGGAATTCTACCAGTGGTTCCACTTCCGTCTAGAGACAGAAG
CCGAGCAATCACACACCATCAAACTTCTTGATCTTGCGAAATCGGCTTACCCAGAAGGTT
GGCAAGGTTACGACGTGGTTGCGTCTTACGATCGTGAAGAGTGGTTCCGAGTACCGGCAG
AGTTCGATGGCGACACGCTGACTTTCACTGTTATCCCTGAGCGCAGCTCAATTTACTTCG
CGTACTTTGCACCTTACACGTACGACCGTCACCTAGACCTGTTACACATGGCACAAAGCG
CGCACCACTGCCAACTAGAGACGCTTGGTCATACGCTAGATGGCAATGACATGAGCTTGC
TTACTTTCGGTGAGCCAGAAGAAGGCAAAAAGAAAATCTGGATGATTGCACGTCAGCATC
CAGGTGAGACGATGGCAGAATGGTTCATGGAAGGCATGATCCAACGTCTGCTTGATGAGA
ACGATACGGTTGCGCGTGCATTGCTTGAAAAAGCAGTACTTTATGTTGTACCAAACATGA
ACCCAGACGGCGGTGTGCGTGGCCACCTACGTACCAACGCGGTTGGCGTAAACCTAAACC
GTGAGTGGCAAACGCCATCAATGGAAAAGAGTCCAGAAGTCTTCTTGGTTCGTGAGCGCA
TGCTAGAAACTGGCGTGGATATGTTCCTAGATATTCATGGTGATGAAGCTATCCCGTACA
ACTTTGTGGCGGGCTCTGAAGGTATTCCTTCTTATGGCGAAGGCATGGCTGAGTTGGAAA
ACGCGTTTAAACAAGCACTTCTGACGATTACACCAGAGTTCCAAGACGAGATCGGTTACG
ACAAAGATGAACCGGGTAAAGCGAACCTAACCGTTGGCTCTAACTGGGTGGCAGAGCAAT
TCAAGTGTTTGTCTTACACGATTGAGATGCCATTCAAAGACAATAACAACCATCCAGACC
CTCTATACGGTTGGTCTCCTGAGCGTAGTGTCTTGTTTGGACAGGATGTTTTGGCTGCAA
CATTGGCGGTCTCTGACAAAATTTAACGCAATCCGTTCACAGCCCGTACTTTACGGGCTG
TCTTTTCTGCCACTATTCTTTCCATGTTCTCTATTGACGAACTACTTTCTAAGCGCTTTA
AACAAAAAAGCTGCAATTTCTGATGGTTATGTGAGTTTTGATAAGTTGGACTTATCGTGT
CGATAAAAAATCTAATTTAATTTAGCGATGCTTATTCTGTTAAAGTCCATTACGAGATTC
TCGTCACAAAAATTATAACTTCTCATAGGGATAACAGCCTTGGCGTAAGGTTGAAAGTAG
GCACAGCCAGTTAAATTAGTTTTAAGTTTGCTATGTCAATACAAGATAGAATCCGGATGA
TTTTTCTCGCGGAATCTTGTACCTACAGAGGTTTGCTCATCGTTATCTATCACCCCAATC
GTTCAGGTTTAAACGCTTGAGATAAGACGTGGCAGATAGGTGTATCAAAATTCCAACCAA
CGCTCTTAATGGATGAATCCCGATTAAGGCGTCGCATGATGATGCGTTAATAGAGATTGT
TGGCGTAGTTTTAATTACTAAAAACAGTGCAGGTTCTGACTTTTTTGATGGCAGCGTATG
CTGCGGAAAGTAATCGGGTCACCTTCGCATAAAGGAAAAAATAATGAAAAAGATTGCTCT
TGCAGTGGCTACCGTTCTTGCTGGTGGCGCAATGTCAAATGTTGCTCTTGCTGATACATA
CATCGGCGGTAAACTTGGTTACAACGCTCTAAACGACGCATGTCACTTAGACGCTCCATG
CGATGACGACAGCTTCGCTGCTGGTATGCACATTGGTTACAACTTCAACGAATACGTTGC
AGCTGAATACGGTGTTGATTACCTAGGTAACTTCACAGCTAACTTCAACAAAGCTGGCAA
AAACACAGTTGACGGTGACCTATGGGCGCTAACTCTAGCTCCTAAGTTCAACCTTCCTCT
AACTGATTCTTGGAACTTATTTGCTAAAGTAGGTGCTGCATACATGATGGCTGGTGACGA
GAAAGATTTCGTACCAACTGGCTCTCTAGGTGCTGAATACCAAATCAACTACAACTGGAG
CCTACGCGCTGAGTACCAACGTTACCAAGACATGTCTGATGACATCATCGACGACATGGA
TGCTGACTTCTTCGGTATCGGCTTCAACTACAAGTTCGGTTCTGAGCCAGTAGTTCAAGA
AGAAGTAGTTGAAACTCGTCCAGCGACTCGCATCGTTGAGAACGAATACCCAGCTCAAAC
AGCAACAGTACAATTCGGCCTAGAAAGCGCTGAACTACAAGACGCTTCTGCGTTCAACGG
TACTGTAGAGCTAATGAACACTTACCCACAAGCTCAAGTTGAAATCAACGGCTACAGTGA
CACAACTGGTTCTGAAGCTTACAACCAACAGCTAACTGAGAAGCGTGCACAAGCAGTTGC
TGAACACTTCCAAGCTGAAGGTATCGCTGCAGACCGTATGACTGTTAAAGGTATGGGCGA
AGCTAACCCAGTAGCTAGCAACGAAACTCGCGAAGGTCGTGAAGAGAACCGTCGTGTAGA
AGTTGTTGTTCCTGCGTTCCAATACCAAACTGAAGAAGCTGCTCAATAATTCATTATTGA
ATCAGTAACTTTAAAAGCCAGCGTCTGACGCTGGCTTTTTTGTTTCCCTTCATTTATCTG
TCACAGCTCCGTCATAGTATTTTCTTACTTGTTCGTCTGGAGCCTGATATGCAAAACCTA
CCACCACTCAATTCTCTCAAAGCGTTTGAAGCAACCGCTCGATTGCAAAGCTTTACTAAG
GCGGCAGAAGAGCTCAATGTCACTCGTGCAGCGGTCAGTCAGCAAGTTAAATCCCTCGAA
GTGTACTTAGACGCCACCTTGTTTGAACGCAATGGTGCTCAGCTCAATCTCACTCAAGTT
GCTCATGATTATTTACCTGTGGTAAGTCACGTCTTTCAGAGTCTTTCTGCAGCAACCCAA
CATCTTTTCTCTCGACAAAAGCAGGCGCAGTTAACGTTACACGTGGCACACAGCTTTTGC
TCTCAATGGCTAATGCCACGACTGGCGGATTTCCATCGCCAACACCCTAAAGTGAGTTTT
AAAGTCTCTACCACCGCCAACGCAATGCCGAGCAACAGTGATATCGCTGATGTGGAAATC
ATTAACGGATATGGCGATTGGCAGTCACAACAAGCCATTCAACTGACGCAAGAAAACTGG
ATTGTGGTGGCAAGCCCTGGCTTTTTGCATCTTAATCCCATTTCCCACTTATCTGATCTT
GCTCGCTTGCCTAAGTTAGCTACGGGAGGCTACCAAGAAACATGGCAGGGTTGGTTAGCG
TATCAAGGTGTTGAATGTAAAGGGGTGAAGCTCACAGGAGAGTTTGAACATTCTTTGTTG
GCGATTGAAGCTGCGGTGAATCAACTGGGCATTTTGCTTGTAAGAGACTTATTGGTCGAG
GACCATCTCCAACAAGGGTCGTTGGTGCAAATCGGAGGTTGGTCGATGCCAAGTCGAGGT
GCGCATCACATGATTGTTCGCGGTGAAGAAAGACCCCACGTGAAAGCATTTATCGAGTGG
TTAAGGCAAAGTCTAGAAGCGCAATTTTAGGGCTCAATCACAAGACGGAAACGAACTGCG
ATTTATCTAACAATCTGAAACATTATCAGCCTCCATGAGTAAAGTTCGGGTGCTAAGATG
ACGAAGTACGTTTCATGTCGTCATCACTCACAGAGCGCACGCTCTGAGGATCAAGGAGCT
GTAATGGAAGCGTTAGAAGGTAGCAGAGAGAATGCCATTTATCGAAAGGGAGAGCTCGTT
AGCCGGCCAGCCAGTCATTGGACGATGACGGTTCATCAATTACTTCAACATCTTCACAGC
CACGGCTTTACTGCGTGTCCAAAAGCCGTCTCCATTGAAGGGGGAAAAGAGCTGCTGACT
TTCGTTGAAGGCGAGACTTACAATTACCCGCTAGAAGGGCCAATTAGCTCGCTCATGGCG
CTGAAATCCGCCGCTAAACTACTACGTCGTTTTCACGATGCCTCTGAAAGTTTCCTCAAG
CTCAATACACAAGATGTCCATCACTGGATGCTGCCTTCACGCTCTCCAAAAGAGGTGATT
TGCCATGGCGATTTCATGCCTTATAACGTCGCGTTAGAGGGCGATGTTGTGGTGGGAGTA
TTCGATTTTGATACCGCTCACCCAGCACCTCGAATTTGGGACATCGCCTTTTCTGTGTAT
GGCTGGGCACCGTTCAAAACTGATGAAGACGATAAAATGGGTACGCTTGAGGAGCAAATT
CGCAGAGCCAAGATCTTCTGTGATGCTTATGGTTGTACTCGATTAGAGCGTGAAGAGTTG
GTCGAGGTAATGACGTTGCGTTTGACGGCGTTGGTAGACCACATGCGGTCAATGGCTGCG
AAGGGGGATGCTCAGTTCCAAGCCAATATGGAGGACTGTCACCACTCTGCTTACTTGCAA
GATATTGAATACATTAATAAGCATCACCAAGCCATTACGCTCGGGGTACTCGGTGAAATC
AAATTTTAAGCTGGCTTTGAATGCTGCTTAATGATGGATTGAATCACGTCAAACAACCAT
TGATTTTGTGGATCATGCTGCTGAGAACGTCGGCAGCTCATCACAAAGCTCACGCCAAGT
TCCAGCCCGTTTGGTAGCTCGATACTGCGACATGATTCAGGAACGTTACCACTCATGGTA
ATACCGAAATGGTCGGTGTTCATGATAATGCTGTGAATCATCGCAGGGTGCTCAATCTCA
ACTTTGGGCTCAACGTGAAAACCGATGTTTCTCAATCGATCCAACAGCGGGTATTTGTGA
TCGTTCCACCCCGGTGTTTTGAACAGAACAAAGGTGTAATCGCTTAGAGATTGAAAGTCT
TGCGCAGGATGATCTTCTTTCACAAAGAAGACGGCTTTCCCTCGACCAAGTTCTTTTTGA
GCGATGGATTGAGGCAGGTCTTCATCAAAGTAGTGAATAGCAATGGCATTCTCACCTTCA
ATGATGCGATTGCGCGCATCCGCCCCCCATCTTAAAAAGGCATAGCTGGCGTGCGGTGCT
TGCTTAAGTAGTTCGAGATAAAGCTTGTCACCGAATCGATCCCAAAACAGTGTGTTGGCG
TAGATTGCAACTTCGCCCGTAAATGAATCTGGTGAAAACTGCTGTGGCTTAATGGCGTCT
GCACTGGCGAGGATCTGTTCAAAGTGAGGCATGTTGGCTTCAATAAACGAGGTCGGCTCA
AAGCCATTTTTGGTTTGAATGAACAAAGGATCGTCCAGTTGCGCTTTCATCTTGGTTAAG
TTCTTACTGATGGCACCTGAGGTTTTCCCCATTGATTCTGCCACTAAACGAACGTTACGC
AGCTCATACATGCGCTTTAATACCAAGACGTTTTGCATATCTAGATTCATTGTCATTCTT
TTACTCCAGCCAACGTTGCCACGGCATCATAACTCCGCCTCTTATAAAAAAAGACAGGGG
ATGGTCAATTCTAAGTTTATGGCAGAAAAGCATTTTTTGACCGAGGATTTCCATTTGGTA
AATTCGGGTTTTCCTCGTGCTACTTTGGAGCTGTTGCTACAGTTTCTTCATCGAAACGAT
GTACCACAAATAATCGAGGTGACGTATGAAAAAACTAATCGCACTAGTAGGCTTAATGGC
TTGTTCAATGAATGTAGCATTCGCTGGCGATGGCTCATACACGGGTACCATTGATATGGC
TACTAGCCAAACAAACCAAGTTAATGTGGAGCGCGCGGATTCTAACCTGACTCTTAAAGG
TCGTAATGACGCTACTTACGGTGGCGTGATGATTCAAACAGACGCTTCCAACCAACCGAT
TCAATTGCGCGGCCGTCGCGACTAAGTAATCGAAATCATCCCCCGCTTTCAATGCCGCGT
CTAACGCGGCATTGTTGTTTCTGGGTAATAGCAAGCCAAATTCAACAGAAATCTTTGATA
GCTTTTGTTTATCGATAATTTAAAATTAATTGTTGAAATCTTAATTACCGTTTTTGTGCG
TCTAAATGATATTGATTCTCATTTGGGTGGGCGTATGATTCTTCTCATCGACTAGAGAGG
AATATCGCTATGAGCAATGTATCGATAAATAATGCATCCATACATTTAGATGCCGCCACA
ACATCAAAAGTTTCGGCATTCAATAAAATCAAACGCAAAATGCTGATGTTAGGCCCGGCG
TTTATTGCTGCGATTGGTTACATCGACCCAGGCAACTTTGCGACAAATATTGAATCAGGA
TCTTCATTTGGTTACCAGCTACTTTGGGTAGTGCTATGGGCAAACCTAATGGCGATGTTG
ATTCAGTATTTATCCGCCAAGCTAGGTATCGTCACAGGCAAAAACCTAGCAGAGCATCTA
CGTGACCACTTACCAAACAAATGGGCGGTGGGCTTCTACTGGATCCAAGCTGAAATCATC
GCGATAGCGACAGACCTTGCCGAGTTTATCGGTGCAGCAGTCGGCTTTCAGTTGGTGTTT
GGTATTAGCTTAATGGAAGGTGCGATGATCACTGCGGTAGCAACCGTGATGATTTTGATG
CTTAACCAGAAAGGTCAAAAACCGCTAGAAGTCGTGATTGGTTCACTTTTGATGTTGGTG
GCGGTTATCTACATTGCTGAACTGTTTTTTGCGCATCCTGCGGGCGGTGAAATGGTGAAA
GGTTTGCTGACTCCAACCTTTACTGATTCGCATCAAATCTACCTTGCTGCGGGTATTCTA
GGCGCGACCGTGATGCCTCACGTGATTTATCTTCATTCTGCTTTGTTCAAAAACAGCTAT
GGCGAAAGCACCAAAACTCGCCTTCGTACCACTCGCTTTGATGTGCTGATTGCGATGGTG
ATTGCAGGCTTTGTGAATATCGCGATTGTGGCGATGGCCGCAGCCGTATTCCATTACTCA
GGCAACCAACATGTGGCGGAAATTGAAACAGCGTACATGACGCTAACGCCATTGGTAGGT
AAAGCCGCATCTGTGTTGTTTGGTGTTTCGTTGATTGCTTCAGGCTTGTCTTCTACCGTC
GTTGGCACAATGGCAGGTCAGGTGGTGATGCAAGGCTTTGTACGTTTCTCTATTCGAATG
TGGGTACGACGCTTTATTACTATGGCACCTTCGTTTGTGGTGATTGGTTTAGGCATGAAC
ACCACTGATATCTTGGTGATGAGCCAAGTGGTATTGAGCTTTGGTATTGCGTTGGCGATT
ATCCCATTGCTTATCTTTACCAACAGCGAACGCTTGATGGGTGAGTTCAAAAACAACAAA
TGGGTCTCTTACGTAGGTATGGTTATCGTTACTTTGGTACTGGCACTCAACGGCTATCTG
ATGGTTACCTTAACCGCTTAATGATTTCTCCCTCCCTTTCTCTGTCGATAAAAAAACGGA
AGCCGCTTGGCTTCCGTTTTTCGTTTGATGCTGAGAGAGAATTAGTTTTGCTCAACCACT
TCCAATTCAGCTTCACTTTGTTTTGCCGCTTCAAGCATCTTACGAATGATGAACGATGCA
CCAAGTGCGATAGCCACCATTACCACCGCTAGGATAGTCAGCAGTTGGAAGTAGTCACCG
TAAACGTGTTGTACGATTTCTTGCGTGATCTCTTGGCCTTTCTCTAGTGCGATAGACGTA
GAGAACGCAGCACCAACGATACCACTTAGCGCTATAGCTACAGAGAACAAGCTTACTGAG
AAGTTTTCAATGTGCTTAGGCGCCACAGATAGAATGAACGCAACAACCATTGAACCTACG
ATAACTTCCGCAATTGCTTGGAAGAAGTGAATTGCTAGGAAGATTTCAGGCATGATGATT
ACGTCTTCACCAACAGTCGTTACCGCGAATGTTAGGATGCCGAATGCGATAGCGGTTAAC
ACGAATGCCAATGCAATCTTAGTCGCTGTTGATAGGTGAATATCGCGTTTTTCTAGCATG
CCAAAGAAGCCAGCAACGATAGGGCCACCAACCATACACCATAGTGGGTTCATTGCCATT
GCTGCTTCAGGCTCTAGAGGGATGAAGCCAAATAGAGAACCTTTCAGAGTGTTGATCGCT
ACCATGTTCATTGAAGTCATCATTTGACCGTAGTAAACGAAGAAACACGTGGTTAGGAAG
GTAACGATAAGGATGGTACCCATCTTCAATGATTCCGCTTTGCTTGCTTTCAACATCAAA
GAAACAAAGTAAAGAATCGCTGCACCGCCGATGGCGTAAACGATGTTTTGACCGATATCC
ATGTTAGAGAACATGAAGAATACCAGTGCAATCATCGCAGCTGAGATAATCGCGAAGAAA
ATCCAGTTCTTCATGCTTACGCTTTGACGATCCAGATCAGAAGCCACGCCAACCAAGCCT
TTGCGGAACACAATTAGCATCACCAATGCGGCGCCAGCCATCACTGCAGAAATAGTGAAA
CCACCATTAAAGCCGATGATCAGCACAATCATAGGGAACAAGTATTGGCCTAGGAAGGCA
CCAATGTTGTTCACTGAGTAGTTGATTGGGTAGCCTTTCTCGAAGTCTTCTTGAGACTTG
AAGGTACGCTTGTACAAGCTAGGGTAGGAAGGTGACATCAAACCACGGCCGTAGCTTGCT
AGTGCGATACCACACATAGAGAGTGGTACGTTGGTAGCCGAAGCACCAAGAACAAGCAGC
GCGTAACCAGATGCGAATGCTAAGAAGGCAATCGATAGAGAGCGGTAAGCACCTAAAAAT
TTGTCAGCGATGAACCCGCCAGCAATCGCAAATAGAGGGCCAATCGCCGAAAATGCACCG
ACGATCATCATGGTATCAGCTTCGTTGTAATTCAGATCCTCTAAGAAGAAACGCGTCAGA
CTGACTAACACGCCGTAAAATGATAAGCCAAACATCATTTGGCAGAACATCATAGATTTA
TTTAGTTTATTCCACATAATTAAATACTCACTATTGCGAGAAAGGTAGTTATTATTTCTG
TTAAATGTTACTTAAACGCTATGTTACATATTGAAACAATTGTCGCATAAAACGAAATTA
ATGCACTAAAATTTCTAATGCGAAACGTTTGCCTCGCTAATGTGTTGTTCTAGATCAACT
GAAAATTATGTGAATAAATGACTAAAAAATAACAATTTATAAGACTATTATTCTTTTGTG
TTTTTTAAGGTTTTGAAAAGTCGCTGAATTAATAAGCAGAATGAAGAGAAGCGAGAGGCA
GGCTGATTTTTATACACGAACAAAGACGTTGGCGGAATATTGTCCGCCAACAATGAAAAA
TATTAATTAGCAAAAACTGATATAAAGTATGCTATTCGCATGGTGGAGCCATATGAATCA
CCGCGAGTCCACCAAGCGATGTCTCACGATATTTCTTATTCATGTCTTTGCCCGTCTGAT
ACATGGTTTCGATAACTTTATCTAATGAAATAAGGCATTTGCTGGTGCGTTTCAGTGCCA
TGCGTGATGCGTTAATGGCCTTCATTGCGCCCATCGCGTTTCGCTCAATACACGGCACCT
GAACCAAACCACCAATCGGGTCACAAGTCATGCCAAGTGAATGCTCCATGGCGATCTCTG
CGGCAATACAGATTTGCTCATTACTGCCTCCACGCAGTGCCGTTAAGCCAGCGGCCGCCA
TCGAAGAAGATACGCCGACTTCACCCTGACAACCTACCTCTGCACCGGAAATAGAAGCGT
TGGTTTTGTATAAGATGCCAATCGCCCCCGCCACGGCTAAGAAGTCTTTCAATTGTTTGT
TATCGAGCTCTTTAATGAAGCGATGGTAATACATAAGTACGGCAGGAATAACACCAGCAG
CACCGTTGGTTGGCGACGTCACTACCTGACCACCTGCGGCGTTCTCTTCACTTACAGCAA
AGGCAAACAGGTTAATCCAATCCATGATCTCCATTGGGTCGTTCTCTACTGCCGCATTGG
CTTCGAGTTTTTTGAGTAGGTTTGGCGCTCGGCGCGTTACGTTCAACCCGCCTTCGAGAA
TACCTTCGGTATCAAAGCCTCGTTGCATACACAGCGACATCACTTTCCAGATCTGTTCGG
CTTTTTGATCGATCTCTTCCTGTTCACGGAAGGCACGCTCGTTTTGCAGAATCATTCCAC
CTAGGCTGAATCCGTTTTGCTCCGCTTTTTCTAGCATTTCATCGGCGGATTTGAATGGGT
AAGGTACCTGTACTTCCGCTTCGGAACTGCCATTGTCCAACTCGGCTGCGGTTGCAATAA
AGCCACCACCGATAGAGTAGTAAGTTTCAAACGCCACCTGATCACCAGCAGCATCATAAG
CCGTGATGGTCATGCCATTTTCATGAAGGGGAAGGTTATCACTGTGGAAGACAATATCGT
GTTCATAGCTAAACACGATTTCATGAACACCTGCGACCGAGAGTGTGCCATGTTCAATGG
TATGTTGCAGTGCACTCTTGGCGCTGGTCATTTTAATGGTATCGGGCTTATTGCCCATCA
AACCAAGGACGGTGGCCCGGTCTGTATGGTGGCCTTTGCCAGTCAGCGATAAAGAACCGT
AAAGGTCAACTTGCACCTTATGCACTTTCGCCATAGAGTCGCTAAGTAATTGAGTGAAAT
GGTAACCTGCGAGCATTGGGCCATTGGTGTGGGAACTGGATGGACCGACACCGACCTTAA
AAATATCGAAAATCGACAGCATAATTGACTTCCTTTCTCTGCGGACCTTTGTTCAGGTCT
CTAGAACGACATTGTTAATTAGATGTTAATGCCTGAAAGAGTATTGGCAAAGCAAATTTT
TGTATACAAATTGTTCGCTAAAGTATGAGTAATTGAGATCTGGGTAATGAAGTTAAACAA
GGTAGTGATCATTCTAGGTAAGCGGTTGGTGCACGATCAGTTGAGTGCTGAAGGCCGATC
ACGCGTGGAAGCGCTGTTGAATGTTTTAAACGAATTTTGCTTTGAGACGACTGCCTTGGT
TTTTTGTGGCGGTGTGACTCAAGGACAAACCGTCTCAGAAGCGGATGCGATGTACCGCTA
TTTTTGCCAGTTAGCCAAGGCTAGGGAAATCGATTTTCCTGAGCTGCAGGTCATCATCGA
GAATCGCTCACTCAATACGGCGCAGAACATGCAAAATGCTGCTGCGGAATTATTGAGGAG
TGGCCTTTGCGAAGCAGGGCAAACCATTGAAGTCACTTTACTCTCCAATGACTATCACCT
AGAGCGCATCATCGAGATTCAAACCTTAATGGATGAACAAGGCTTATTGCGCGTGCTGAA
GTCGCGTTGTGCGGACATGGGGGTAAAGCTCAATATTTCACTCGATCTCTCGCATCATGT
GAGTGTGCCTTACCCAAATACAGGCGTTTTAGCCGAAGCGTTTTTATTGTTTGATGAGCT
CACGACTTATCGCGTGTATCTAGAGGGAGTTAAGCGTGGCGCCTTTGAACGTGATCTCGC
TGAGGTACGAGCAAAGCCTTTAGCCATTGGTCTTGGAGCGATAGAAAAGCTTCATGCGCT
CGATTTAGAGCCTGAAGTGCGAGGGCAAATTGCAGATATGAAAAAGGCCATCGAAATGAC
GGCCTTTGATGATTCAGCGGTTGCAGTAGAGCAAGCGTTGGCAGTGTTTCATCCGATATT
AACAGCGTTGAATCTGCAACTTGACCCCGAAGCTAATGGCTAGTTAAGCCACTTCAACTT
ACTGACGCTTAAGTTCGCGACGGGTGCGTACGGCACTTAACGCGATTAGGCTGTAACACA
ACAGTTCCATGCCTTCTTCTGAGATGTTTTTCACATCGCGTACATAGTGCTCGCCCATTA
CGTGTTGCCAGAAGCTACCCATGCCGTACAGGCGAGAGAACACCAATAACAAGATCACCG
AGCCGATAAGTAGCTTCATGTAAGGTGATTGTAGAATGGTTGCCATTTCGTTCACGGTGC
CTTTACCGCCTTGGTACGCTTTCGCACAAGCCAGTGCAGTTAGTGCAAGAGCAGGGAAGA
CCCAAGAACCGTGGTGAATCATGTCGAACCAGTAATCCATTTCGCGAATCATCAATACCG
CGAAAAAGCCAGAGATAAGGATCGCGGCGTGTGATAAGCGAGCGTCTTGCTTGGAAACAT
GGTAAAACGACCAAGAAGCACAAGCGAGCATAATTAGCTGTAACGTTTGAGTTATAGAAG
CTTCACCGAGCCCAGAGCCCAGTAAAACGTAATCTACGCGAATACTCAGGTTCACTAGAA
TACTAATCGCAATTATGGTCAATGCACTCAACATCGATTTGTAGATAACGCGTTTTGATT
CTTCAGTAATTTTTGAGTGTGCGTTAACAATGTTGGATTGTGCCGATTTAGTTTGTTTGA
CAGTATCTGTTTTCATCCTGGCCACCCGCTCCAATAAAAATGTGGAAAAAACGTGAAATT
TCGTGATTTGCGCGAGAGATTTTATTGCCCAAGTGGAAAGTAATGTCAGGGGAATGTCAG
AAATAAAACGCTGTTCGATATGGTATCGCTATGCGGTAAGGCTGATAAATAAAGGGCTAA
GTGTCAGAAATCTTGAATATTTAGAGAAAATAAAAAGGAGCATGAAGCTCCTTTGTTGTG
AATTGTGTAATCTTAGATTGCGTAAATGTTAACCATTACGACTCAGCATTTTCTTTGTGG
TTTTTACGGTAATATTCCCACTGCTCAACACGCTCATTTTCAGACAATAGACAGTAAGTT
ACGCGTTCACCGTTTTCTGTCACTGTATCTAGTTCACCACCTTGCTGCACGCAGTACACT
GCTGCTGGGTTTGCTGCTGATGTGTATTCGTTTGAGCGAGTTGCACCTTCATAAGTAGAA
CAACCTGCCAGCACCGTTGCTGCCGCCACTGCCGTTACTAAAGCCGCCTTTTTCATTCTT
GATCTCCGCGTGGGAATTACGAGTAGTGTATTGATTATAGGAGAGTTTAAGAAAAATACT
GTCTTATGTTTGTTAAAAACACGAGGCTTGAAAGGGAATTCTGTGTAATTTTGGAATTTG
CTCACTGTTCGTCTGGATACCCATGTATCTCAAGGTTATCTTGGGTGGCATTGTTGTAGT
CTTGCTCAAATTGAAACTTGGGAATAGTTATGAATTTCGGTAGTATGCGCGCAAAACATT
CACAGCGGATCCTGCGATGAGACACTTAAAAACAACTACGCACCCAGACATCGAACATTT
GGATGACAAAATCATCTTTCAGCGTACTGCAGCACGTGCCATTGTGCTTGATGGTGAAGA
TGTTCTTCTCCTCTACACTGAGCGTTACCACGACTACACTCTGCCGGGTGGTGGTATTGA
TGAAGGTGAAGACGTGATTGCAGGTTTGGTTCGTGAACTCGAAGAAGAGACTGGTGCGAA
GAACATTCACAATATTAAGCCATTTGGCATCTTTGAAGAGTTTCGTCCTTGGTTCAAAGA
CGATGCGGATGTGATGCACATGACGTCTTACTGCTACACGTGCAAGATTGACCGTGAGCT
AGGTGAAACGTCTTATGAAGATTACGAAGTGAAAAACGGCATGCGTCCAGTTTGGATGAA
TGTTCACGACGCGATCGCGCACAATGAAAAGACGATGGCGGAAAGCCCTAAAAAGGGAAT
GAGTATCGAGCGCGAAACGTATTTACTTCAGTTGATCGCAAAAGAGCTGCTGTAAATTAC
ACCGACTAACGCTATAAACCACGCCCAATAAAAAAGTCCGAGCTCCCCCCCGGAACCCGG
ACTCATTCCAGACGCGCAAGCGAAGCGTCATCTTGAGTTATCTACTTCTAAAAACAATAG
CTGTTTTATATTCATTATGTAAATAATTATTAGGTCTAACCTGATGGATTACACACCAAT
TACATCGCTATAGTGACAGATATCATAAAGCCAACTGCTAGAACCTGTGTACTTTGAGTC
TAACCACTGCTAATTCTTACTTTCGAGATAAGATACCGTAACTTTTTTGAACATGTTTGT
ACCAAGATCACGAGTTGGAATATACGCACGTACAAAATATATAGCACTATAGGTTGATTA
ACGGCGGAAGAGGTTTTAAGTCGACTAATGGTTGATTATTGGCTGTAAAGTTGGAGCCGA
ACAAAGCAAACGACTTCAGTCGTTGGGGGATCACTTCTCCTAAATTGACGATCTGGTTCA
ATGCATAAAATCGCGCAACATATTGAGTGGTTTCCGTTGGTAATGTTAATGATGAATATT
GATTAGTTTTAGCTTGCCGTATTGCTCTGTCAACACGCCCTTCCCCTGCGTTATATGCCG
CTAAGGTAAGGGCAAGGTCTTCACCAAACTTGTTGTACAAAAAGGCTAAATAATCGAGTG
CTGCATCTGTACTTTCATGAGGATTAAATCTTTCGTCTTTCGTTGCGTCTATTCTCAATC
CAAAACGTTTAGCGGTAGATGGTATTAATTGCCATAAACCAGCTGCACCAGCGTGAGATA
CTGCTTGGGTGTTATAAGATGATTCAAGCATAGGAATGAGAATCAAAGATTTAGGTAATG
ATTTCTTCGTTAAACGATCGGCAATGTGCCCAACAAGCATTTGAGAGTGTGTAAGGCGAT
TGTTTATTTGCTCTTGATAGGGTTGAAGGAGGGCTAATTGCTGCTGGATCGCTTGAGCGC
GAGGTTGGCCGTAGACGACTTGAGAGATAAGCAAACTTGCTATGAATAAAAAAGTGCCCG
CCCTTCGGTGTAGGAATGGTTGCAATGAGAGCGGGCGAATCAAACTGACGTTAGAAGGTG
TGTTCTTCATAGGTATGTTGAACAGGATGTTTGAGTTGATTCATTAGCTCATGAAACGCC
GCGGAGCTTTGTCCATTGCGTTGATTAAACGTTTGGCACTGCTTAATTAGACCCTCAAGA
GTATTCCATTGAGCTCTGGCTTTGACGTTCAGTTTTGCAGGAAGCGCATTAAATATACGT
TGCACACTTTGTTCATTCGTTGGGAGGTGTAGCTTTCTCATGCACAGACTTCTTTCTGTA
GCATTGGCACCGAGCTGATTGAGGATTGGCATTTGTTTCGCGATATTGTTATTTAATGCT
TCACTGTCAAACGTTAAATAGATTGAAGCTTGCTCTTGAAGAAGCACTAATAACTCTTGG
TAGAGTTTTATGTCAACTGCGATGCTTTTCACAAATGTTTGAATTAACTGAGACGTCGGT
GATGCCATGCAAATTTCCTCATTAGTCGGTTTATTCGTGACCAGTGTGGAACTGCATTAG
TGCTTTCGATAAAGCCTTGGTATCTAGGCTCAACTCGCCTTTGGTTAAGGCGCTACGAAT
CTGTTCCACCTTTTCCATATCAACATTAGGAAGAGAGGCCATCTCTTTTTGAGCTTTATC
GATAGCAGAGGTGTCGGCTTGGAAACTGTGCTCTTGAACCTGAGCTCTTACTGGTGCCTC
AAGAGGCTTTTTTGTTGTCTGTTGTAAGCTTGTATGCGGTACATGTCCGCCGGCAACTTT
ATCGATTTTCATTTTGTAATCCTCAATCATCGTCTTCTATTGAACTTAGGCGACCATAGA
TTGACGATGGTTAAATCAAATTTATGATTTTTTGTGCTCAAAACCTTTGCATCTTGAAAC
GTATTTTATGTATTTACGAGCAATCTTGCTTAAAATTGATAACTGGAGTCCAAAATCAAA
ATTGTGTGTGTGCTTGGTTTAGCCCAGTAACAATGGCGTGTACGACTTTACCTGAAGTTT
TATTTTGAACTTCGATTTGCTCTCCTCGGTAGCCAGTTTCTAGCGCGATGCCTTTTGTTG
TTGCCTTAAACCCATCTTTAGTGGCTATCAAGACAATCTCATTTCCTTTTTCAATCAATG
CTGGTGTTTCAACATTGCTCTGACTTAGCAACTGACCACTGCGAATTCGTCTTGCTGCTT
CGTTGCCGCTGACTTTTGAGATTTTTGTAAAAAAACTGTCTTGTTTTGAGAGCGTTCTAC
GTTCGATTTTTAGGTCGGCAGCAGATATCAGGGAGCCTCGGTCAACGGTGTTGTTCGCTA
CAACGACATCTAAAGACACGCGCGACTTTATAGTTACGTTTATACGCCAGCTACTTGTTA
AGTCATCACAACTAACTGAGCGCTTTAGGTTACCAACAGGTTGTGATTGGTGATCTCGCG
CTGAAATGACGAGTGGTTGGTTACACTCAGGTAAATGGTTTACTGATTTTGGTACCCATA
AATCGTAATTCAGCTGATAGTTACCCCATCCCGCATTATTGGCATATCGCGTTACTTCTT
GTTCAAACTGAGCAGAAACATGCTGTCTAACGATGCCTTCATTAGACGATCCTATGGCTA
TATTTGGGGTGAAAGAAAGCCCCAAAACTGTCAGAGCCATTATATTAGGAAACATCCTCG
TCTTTCGCTTCCTAGTCCTATTGTTTTCTTCCGTAATGCGGAAGTTTGATTTCCGTTCAT
CTGTATAATGCATTGATTAATAAGCTTTATTTTGTTGGCATGTATTTTGTTTCTTATTTG
TCAGAATTACAACGACTTAAAGGAAACTTGAATGGCGATCACATTTGATAGTGCTCTAGG
CGTTCACCCAGACGCACTTAACTTCCGTGTTCAGCGTACCAAAGTACTCGCCAGTAACCT
AGCAAATGTTGATACCCCGGGATACCTGGCAAAAGATTTAAGTTTTACCACTGTTATGAG
CCAAATGAGCGCTGGGGGTGTAAACAAGCCGATTCCAAAGTTTCAGGTTCAAACACAGTA
CACGGTGCCGTACCAAAATAGTAAAGATGGGAATACGGTGGAACTTGGTGTAGAGCAGGC
AAAGTTCACCCAAAACAATATGGACTTTCAAACCAGTTTGACGTTTCTGAATATGAAATT
TAACGGACTGGCGAAAGCAATTGAAGGACGTTAAATATGTCATTTACTGATATTTACTCA
ATCACTGGCTCGGCGATGAATGCACAGACCGTGCGATTGAATACCGTTGCGAGTAACTTG
GCGAATGCGGATGCGGTGTCCGCTAACCCAAATGATGCTTATAAAGCACTAAAACCTGTT
TTTGCCACGGTTTACAACAAAACTCAAATGGCAACAGAAAACGGTGCGTACCCGAATGCA
GAAGTGCGTGTTGTTGACGTCGTTCAAAGTGCTGGCCAGGCAGAAAAGCGATTTGAACCT
CATAACCCTCTAGCAAATGACGAAGGTTACGTCTACTACCCTGATATTGATGTTGTGGCA
GAAATGGCAGATATGATGTCTGCAACGCGTAGTTTTGAAACTAACGTTGAAGTTCTTGCC
AATGTGAAAAGCATGCAACAAGGTTTGCTTAAGCTAGGGCAGGGCAGCTAATGAGTCTTG
CACAATATACTGCACTATCCGCAGACACTCCCGTGTCATTGGCTTCAAATGACACTTCTG
CTGTTGCTAACAACCCTAGGGACACAAGCAATCCTGCTTCATTAGAGAATGAGTTTATTA
CTCTGATGGTCGCGCAAATTCAAAACCAAGACCCTCTTAATCCATTGGACGGAACCGAAT
ATGTGGGCCAGTTAGCACAATTCTCGCAAGTTCAGAGTATGGAGAACATGTCCGGCCTGA
TGCAAAACAGCATGGTATTGCTCGATAACATGCAGGTGCTATCTACCGCTGGTTTGGTAG
GCCAAACAGTTTATGTCTCTTCAAACGAGTTTGAGCTTAATGATGGCGTGCAAAGCGGAC
GGATTGAGTTAGGTCATGCATCGAATCAAGTCACGCTTGTCGTTAAAGATGAGTATGGTC
AAAAAACAAAAGTGCCACTTGGTGCACATGCTGCTGGGGACGTGGACTTTTCTATAGATC
CAGAAAAGCTCGGTTTAAAGCCAGGCAAATATTCGGTCTCAGTTGAAGTAGAAGAAGGTC
AGGCTAGCCCAAATGTTTTGCTAGCAGGAAAAGTCGAACAGGTGCGCATCCCAAGTACTG
GTGGCGCAGCTCTAGTTAAAGTTGACGGTGTCGGTAGCGTCCCGTTTTATCAAATCTCTC
AGTTTGGTGCTTAACCCAATAAGGAAAATATAGGTCAGTTATGAGCTTTAATATTGCACT
AAGTGGCTTAAATGCTACTAACTCGGAATTGAATACGATCAGTAACAACATTGCGAATGC
ATCGACATTCGGTTTTAAGGGGGCTCGAACCGAGTTCTCATCAGTATACAGTGGTATGCA
AGCTAGTGGCGTTGAAGTGGCATCAATTTCGCAGAACTTTGATAAGAACGGCACAGTGAC
CAGTACAGGCCGTGCAATGGATCTTGCTATAAATGGTAATGGTTTCTTTGTGACTAAAGA
CCTTTCTGGGCAAACGCTGTACACTCGCGCCGGTATTTTTGCTCCCGATAAAAACAATTA
TGTTGTCGCTAACAACGGTGCAAAGCTGCAAGGTTACAGTGTCGATAGTAATAACCAGCT
TATGTCAGGTACTGTTGGTGACATCAAAATTTCTAACGCTTCTTTGGGCGCAAAAGCGAC
TGATAAAATGGATTTTGTTGCTAACTTTGATGCGACTTCTCCAGTTATTACCGCGGCCTT
CGATTCAAAAGATCCCAAGACTTTCAGTTCTTCGTACACAACAAAAGTACATGACTCGTT
GGGTAACTCCCACACAGTAACTCAGTACTTTACTAAAACCGCGGATAATACGTGGCAAGT
GAACATTCAAGTTGATGGTGGCTCGACAGCTTTGACTGCTCCCACCACGGCGCAGACGGT
TACTTTTGACACTGAAGGTAAATTAGCAACACCTACCGCTCCTTTCAATATTGCATTCAA
AGCTCCCGGTGCACAGGATATGAGCATCGATGTTGACTTAGCAGGTACAACTCAGTTTGG
TGCGGCTTTTGGCGTAAGCACAAACAACCCTAATGGGTATGCATCAGGTGAATTAACAGG
TGTTCGTGTTGAAGATAATGGTGAGGTTTACGCAACTTACACGAATGGACAGTCTCTTCT
ACAAGGCCAAGTGGTTCTGGCTGATTTTGCAAGCCCTCAAGATCTAAACAAGGTTAGTGG
CACTGCTTGGACTCAAAGCTTTGGCTCAGGCTCTCCTGCGATTGGTGTTCCTGGTACAGG
TGTTCTTGGTAGTTTAACTCCTGGTGCCTTGGAGGGTTCAAATGTCGATTTGACTAACGA
GTTAGTGAGCTTAATGACGGCTCAACGCAACTATCAAGCAAATGCAAAGACCATTTCGAC
CAGTGACAAGCTGACTCAAGCCTTATTTAACGCTGTTTAACGAGGTCTGATATGGATAGC
TTGTTATTTACTGCGACATCGGGAGCTAGCCGAGTACTAAAAGCTCAGCATGTACGCTCC
AACAACTTATCAAATGCTGATACTGCAGGTTTTCGTGCAGATATGGAAAGAGTGCAGAGT
GTTCCAGTGCAAGGCGCTGGTTTTGACGGTCGAACAATGGTCGTCACTAACTCTGCTTCA
ACTCGTTTTGATGCCGGAGACTTGATTAAAACAGGTCGTCCACTTGATATCGCAGTTCGA
GGAGATGGCTTTTTTGCTGTTGAAACTCCTGGCGGTGAAGAAGCTTATACCCGAGCGGGT
AATATCAAAGTCGACACTTTTGGTGCTATGAGTATCAATGGCTTTCCTTTGCTCGGCGAA
AACGGTCCTCTCGTGTTGCCTGACTATCAAAAAGTAGAAATCAGTGAACGAGGAAGAGTG
TCAGTTACACCACCAGGTGGTGGTGCTGAACTAGAAGTTGGCACTCTGAAAATGGTAAAT
CCACCGCAAGGGCAGTTACAGAAAGAGAGTGACAGCCTTTTGCACAATGTTGACGGTGGC
CCATTCCCAGTCGATGAAACGGTACAAATCGCCCCTGAACATCTAGAAGGTAGCAACGTG
TCTGCGATTGATGAATTACTTAATGTCATGTCATTGACGCGAAACTTTGAAATGCAAGTT
CGCATGATGAAAACCGCTGAAACTCTAGCTCAGGCCGGCAACAAATTAATGGCGGCGAGA
TAAATTCGCCTCCCAAGGAGATAAGCAATGCACTCTGCATTATGGGTAAGTAAAACAGGC
ATGGCAGCCCAAGATACCAAAATGACTGCCATCTCGAACAACCTTGCAAACGTCAACACA
GTCGGCTTTAAGCGCGACCGAGTTGTGTTTGAAGACTTGTTCTACAGTATTCAACGCCAG
CCAGGTGCACAAGTTGACCAAGTTAACGAGCTACCAAGTGGTGTTCAATTGGGTTCTGGT
GTTCGTGTTGTGGGCACACAAAAAGTGTTTACTCAGGGCAACACGCAGAATACTAACCAG
CAGTTTGATCTAGCGGTTATGGGACAAGGCTTTTTCCAGATCGAAAACTCTGATGGCCAA
ATCATGTACACCAGAAATGGTCAATTCCATATCAACTCTGAAGGTTTGATGGTGAATAGC
CAAGGTTTGCCGTTAGAGCCACAAATTCAGATTCCAGACAATGCCGCGGCTATTTCGGTC
GGTGTTGATGGCACAGTGACCTCTGTAAGCGCTGATGATCCAACGCCTCAGCAACTTGGT
CAAATTACACTGGCGAAGTTTATTAACCCTGCTGGTCTAGAAGCGGTAGGCGGAAACCTG
TTCAAAGAAACAGAAGCAAGTGGTGCTGCTGATGAACTCGTTGCCGGTGAAGATGGTGTT
GGTAGCATTAAGCAAGGTGCATTAGAAGGCTCTAACGTACAAGTGGTTGAAGAAATGGTT
GATATGATCACTACACAACGTGCTTACGAAATGAACGCTAAAGTTGTATCTGCTGCTGAT
GACATGCTGAAGTTTGTCGCACAATCAATGTAAGTAATGTGGTGATGATGAAAGACAAAG
CAATAAAAACGCTTTCCCAAGCTTGGGTCTTAATCGCGGTGTTGTTAGTTGGCTGTGCTG
GAAGGCAGGAATTTGTACCTCCCTCTCCAGACAGTGAAGAGTATGCGCCGCCAAAATTAG
ACTACACGTTACCAGAAGCCAAGTCCGGTAGTCTTTATCGTCACCAATATACGATGACGC
TTTTCCAAGATCGTCGTGCTTATCGTGTCGGGGATATTCTTACGGTTCTTTTGTCTGAAG
AAACGGAGTCGAGCAAAAAGGCTGGCACTCAATTTGGTAAGAAGTCTGGCGTTAATTTTG
CTGCCCCGACAATAGGCACTCAAACTATTGATGAGTTGGGTGTCAGCATTGATGGAAGCC
GAAGTTTTGATGGCAGTGCTTCTAGCTCTCAAGGTAATAAACTGCAAGGGGCAATTACCG
TTACAGTTCATGAAGTATTACCAAATGGTGTGCTTCGAATTAGCGGTGAAAAGTGGTTAC
GACTCAATCAAGGTGACGAGTTTATTCGTTTGAGCGGTATTATCCGGGTTGATGATATCA
GCCGAAATAACCAAGTGTCATCTCAGAGAATCGGTGACGCACGAATCACATACTCAGGCC
GTGGCGCATTGGCTGATAGCAATGCTGCGGGTTGGTTGACTCAGTTCTTTAATAGCCCTT
GGGTACCATTCTAATGAAACAACACAGAGCCTTTTTATCTTCACTCCTAATGGTGTTGTC
TTTAGGAGTTGTCACTACGACTCAAGCGGAAACAGAAATTAATTTGATGGATTTGGTGGA
TGTGCAAGGCATACGTCAAAACCAATTGGTGGGTTACGGCCTAGTGGTTGGCCTCAATGG
GCAAGGTGACCGTAACCAAGTTAAATTTACCTCCCAATCAATCACGAATATGTTGCGCCA
ATTTGGAGTACAAATTGATGACAGCATGAACCCCAAACTAAAAAACGTCGCATCAGTGAG
TGTGACGGCATCGGTAGACCCAATGGCTGGCCCAGGTCAAACCTTAGATGTAGTTATCTC
GTCTATAGGCGATGCTAAAAGCCTACGTGGTGGCACCCTACTATTGACGCCACTACGCGG
CATTGATGGTGAGGTTTACGCGGTCGCGCAGGGGAATGTTGTGGTAGGCGGGTTGTCAGC
TGAGGGAAAAAGTGGCTCCAAAATCAACATTAATATTCCAACGGCGGGTCGTATTCCTAA
CGGTGCAACGCTGGAACGAGAGATTGCTACTGATTTCAATGAACGTGAAGAGATTACCCT
CAATCTACGCAAACCAAGTTTTACTACAGCGAAAAACATAGCTCGCGAAATCAATAGTAC
TTTTGGTCCTAATGTCGCGAAAGCTATTAGTAAGGCGCGAGTGGAAATGCGTGCGCCTAT
GGATACTCAGCAACGTGTAGTCATGATGTCCATGTTGGAAGAAATGAGTGTTGTAGAGGG
AAGAAAGCCAGCTCGAATCGTCTTCAATTCACGTACTGGTACTGTTGTGATTGGTAAGAA
CGTCAAGGTGGGTGAAGCTGCTGTCAGTCATGGCAACCTCACAGTACGTATATCAGAATC
ACAGCAAGTGAGCCAACCAAATGCGTTTGCTGATGGTGAAACTAAAGTGGTTGATCAAAC
TCAAATCGACATTGATGAAGAGCAAGCTCAAATGGTGATTTGGCCTCCGGGCACTGAATT
GAACACGATTGTTAACGCTGTAAATAGCCTAGGTGCTACGCCAACTGATTTGATGTCAAT
TTTACAGGCCCTAAATGAAGCGGGTGCACTCAATGCCGAGCTAGTCGTCATCTAAGGGGA
ATCAAAATGAAGTTAGATAATGACCAAAATCAACTATCGAATGTACTGTATCACGACAAT
AGTGCGCTAAATAAAATCAAAAATAGTCATGATGATGAAGCGACGCTTGAAGCGGTAGCA
GGCCAGTTTGAAGCCATGTTCCTGCAAATGGTACTGCGTCAAATGCGCAGCAGTAGCGAT
GTTATAGCAGATAAAGACAGTCCTTTTTCAAGTCAGCAGCAAGGGGTTTTTCGAGACATG
TACGATGGCCAACTCGCCATTGAACTAGCGAAAAAACAAAACTCAGGCATCGCAAATATG
TTAGTGCAACAATTGAGCCCTTCAATGCGCGAAGTTGAACTCAGAGGGGCGTTAGCGGTT
GGCTCTGCAAATGATATTAAGTTCCAAACGATGGGATTGAAAGAAGCGGAATCTACATCA
CAACTTTATCAAGATGGTGCCCTAAAAATGGATGATGCTCTTAATTCTTCAACTGAAGCG
GTCGCCTCAGTAAGACAAGTACTAAGTGAGGCTGGGATGACAACGGCGTTTTCTCAGCCA
CTTAATCGAAAAGTGGAGCTGTAGATGAACCTGGTTAATATTGCACTATCAGGCTTAAAT
GCAAACAGAGTTGCACTGGATGTGACAGCTCAAAACGTTGCCAATATTAATACTCCTGGC
TACAGTCGTCAGCAAGCGGTTAATGCGTCAGTCGGCGCGGGAGCCTATGATCGTCTCAGC
CCGGGAGCTGGTGTTGAAGTAACGAGCATCCGACGTGTAGCAGATCAGTTTTTAGTGAAA
CAGACTTGGTCCACCAATAGTTTGGCAGGCTACGCTTCAAACTATACGGTTAGTATGAGT
TTGTTAGAGAATACGTTATCTGCAGATGGCTTTAGCGTTTCAGCAGGCTTAGATACATTA
TTTGCTTCATTGAATGATGCGACAGTAAAACCTGAGTCTATCCCATACCGCCAGCAGATC
ATTAATGAATCGGAAGCGCTTTCTCGTCGTTTTAATACCTTAACTGAGTCACTGCATAAT
CAACATAAAGATATGAGTGATCAGCGAACCGCGGCGACGTCACATGCGAATAGCCTACTT
AGTAACATCGCACAAGTTAACAAGCAGATCACTGAAATGCAGGGAACCGGAGGGAATCCT
GCACACCTTATGGATGCTAGAGATTCTCTGATTGGTGAACTATCACAAGTGATCGAAGTA
AAGACCACGAATCAACCTGATGGCACAATCCAAGTTACCTTAGCCTCCGGACAGCCTCTA
GTGATGGGGTCTGAAGCAGGGAAGATCAAATCCACGCCAGATCCAGCAGATCCTTATATG
GCGACTCTGAATGTTGAATTTGGGAAGCAAGACTTTGCTGTATCAGGAGCCGTAGGCGGC
AAGCTAGGTGCCATTACGGATTACCAAAATGATGTATTAAAGCCAAATTTAGTGGCTCTC
GATGATATGGCGAAATCTCTGGCCGATGAATTTAATACGATCTTGGCTACAGGAAAGGAC
TTGAATGGCAACGCGGGTAAGCCCCTCTTTAGTTATGACCCAGCCAACCCTTCCGCTAGT
CTAACTGTTACAGATATTCAGCCAGATGAGTTGGCGTTCTCTAGTGATGGAACACCAGGT
AATTCAGATGTGTTGAGTCGCGTCATAGAGCTGAGTAACAAGCCCGTTGCTATCACTGGC
TACGGTTCTTTAAGTTTAAATGATGCGTTTACAGCTATGGTTGGTGAGACTGCTATTAAA
GCTCGCCAAGCAAGTGCAGACTTTGATGCCAAACTAACGGTAAACAAACAGGCTCATGCT
GCACGAGATAATGTGAGCGCAGTAAACAGTGATGAAGAAGCCGCAAACCTAATGACATTT
GCCAATGCTCATAACGCGAATATGAAAGTGATTAGCACTGCAAATGAGCTTTTCGATTCC
GTGTTGCAGTTATTCTAGAAAGGAAATAATGATGCGAATTAGTGACAATCAGTTTAGTCA
AATGATGTTACAAAGCCTGCAAGGTAATAATGCGGGCCTCGGCAAAGTGCTGCAACAAAT
GTCGACAAGCGAGCGTTTGACAAAAATATCAGATGACCCGATGGCTTCGATTAAATTGCT
TAATCTTGAGCGAGAAGGTAGCGCTATTAACCAATATCAATCCAATATTGCTAACGTCAA
AACCACTCTTTCTAGTCAAGAAACGCACTTAGACTCGGTGAATGAGAGCTTAAAAAGTAT
TCGTGATCTTGTATTGTGGGGAGCGAACGGTTCACTAACGGATGCTGACCGTGATGGCAT
GATTACGGAGCTTAAGAGTTTACGAGATTCCGTTGAGTCATCATTTAACGCTCAAGATGA
AGAAGGTCATTATCTGTTCTCAGGGACGAAGACAGATACTCCAGCAATTAACAGTGCTGG
TGGTACTTATGTTGTCGATGGTAACGGTGATAAGCGTGTCGTGACAGTTGCCAAGGGCGT
TACAATGGAATCGAATATGACCGCCAAGGACATACTAGAGCTGGGTGGTGGTAATAATGT
ACTCAACCAAATTGATGCACTAATTGCGGAATTTGAGACTCCGAGTCCTAATTTTAGAGC
AACAGTAGACGCAACACTTCAAGTCATAGATGATACATCTGCCAATGTTCTAGGAGCAAT
GACAGAGATTGGTGGTCGTCACAACAATTTAGACCTCCTTGATAGCGCTCACGGAGAGAA
TAAACTGTTTGTCGATAAAGTGAGCAGTGACCTTTCCGCGTTAGATTATGGTGAGGCTTC
TGTGCGTTTGAGTAACTATCTTGCAGCTTTACAAGCGACCCAAGCGAGTTACGTGAAGAT
CAACGATCTTAATTTGTTTGACCGTCTATAAGGTTAGGAAGTTTTTTTATGGTAATGAGC
ACAGTAGAGGTTAGGCCGCATAGTATTCGACTAGGTGGTCAAGAACAGACCTCTATCATG
CCAACTCGGTCAGCGGACTCTAGCAGTAAGATAGCACCGCGACCACAACCCTCTCAGGCT
GGCACGACGTCAGCCTATTCTGTTTCTGGGGTACTACTGACCCAAGGGCAGCAACAAGCG
ACGTCGGTGCAAATTGCGTCTAAGTCTTTGCAAGTTATTGGCAAAGAGCTTACCTCGATC
AAGCGACATCTGTCGCAAGCCTTGAATGTCGGAGCTCAAAATGTATCGGGTTTACAGGAC
AACTTAAGTCGTTCAAAACAGAACTTACATATCGCTCTCGAACAAGCTAGGTTTGACGGT
AAAAAAGTAGTAGACAACGAACTTAATCTAAAACTTGATAGAGCTGATATTCGCCGTTTT
TCAATTCCAGGGTTAAATGTTCATAGGTTGAGTGAAAAGCCAGAGCAGATTCGTTTAGAT
TTTCCGCAAGGTCAGTCAGTAATGATTCAATTCGATGGGCAAGCCGATGGGAATCGCACA
GTAAAAATGCTCGATCGCAGTTTAATTGCTATGGGCATGCGCGCATCGCTTGCCGAAGAC
GGAACGATCTTATTCGAGGCTAGAGAGGGAGCATATAGCCAAATGCAACAGCGTGTGTTT
GTTACTGGTGAGGGGCACCGTTTCCCTGCAGGACAGGCAAATACGTTGAGTTTAAAAGCT
GAGCCCGATGGTATAACAGAGCTCGGTTTTGATTTGGGTTCACGCGATGGCATCAAACAG
TCTATTGCTAAGGTTAATAAGCACCTGCAACACGTACATAGCAGTTTGGATCAAGCTAAG
TCATTTCATGGCGAGCTTCAAACCCAGATGCAGTCGATCCAAAGCCAGGCAAAAGTACTG
TCAGTGGACAAAGTAAACAGTACGTTAGATAGCTTTTTAGCATCATCTGATCAATTTACA
TCGACTTTCCAAGCACTTAATGCACAAGCAAATGTGCGTCGGCATACTGTAGTGGCACTG
TTGAAATAACCTATCAAGAGTACAGCAAGATTCCCTTCTCGGTTTTATGTGTGATTTCAA
AAATTAGAAAAGAGTTGGGTATCACCTTTCTAGATCGTTATTAAAAGAGATTATAGCCCT
TTCGTTCATCTGTTCTGGAATGACGGTTGTGGTGTGTATTTTGTTTTATATTTTTCATCC
GCTCAATGTTCTTGTGGGTCATTCCCGACATCGACAAAGGAGCGGAGTCGGGAATCTCTT
TCTTATCTTGAACTCTATTCCGTGTGCTCGGCAGGTTCTGCGACCGAGCGATGGAGTTTT
TGGAATAACCATCCTAATCCAATCAGTGATGCACCTAGGCCCAAGAAGCTGATCGCACGC
CAGAAGCCATCCAATGAGCGAACATCCCATAAGAACACCTTAAGTGCGACGCATGCCAAC
ACGGCTAGGCCAAGGCGTTGAATCGTCATTGCTTTGCGTGTTGCGCCAACCCAAGTCAGT
AAGCCGCCGACAATCAAACCAGCAATCGAGTAAGTAAACAGCTCTGCCATGCCAGTCGGC
TGAGCTAGCGTCATAGAGATAGGTTGCCAGAACTGGCGAATCGACATACCTAGCCAAATG
GCTGCCAAGATAAGACCAAAGCTGGCGACCACAGGGCGAGGGATCTGCAATGTGTTCCAA
CGCTTGTAAGTGGTTACTAGCAACACAATCGCAGGCAAAAACCAGCCAAGAGACAGCATA
TTGAACACAGGCATGGATTCAGCGGAAACATTATTGACCATCAACGGCGATTCGAGGCTA
TTGAGCAACATCATCAGCACAACAAAAGCGCCCCAAAGTAGATAGCTGTATGCTTGATAG
ACGCGTTCTAGTTGCTGTGCAAACTGGCTGCGATAGCTGTAAACCAATCCCATCACTAAT
GCTTGGTTAGCAAACACAATCGCCGAAGTGAAATCGATGTAGCCAAGGTAGCCGTATTGT
CCCGTTAGCCAGTAGTTGGTTTGGGTGAACACCGCCATCAAGAAGACGTGTAAGAACGCC
CCTTCAAACCAATTGGCGAGCTCTGTATCTGAGCGATGTAATACAGTGTGAGCGTAAGCA
AGAATCGCCAACGACGGCAGGTAACTGATCAGCACCCAAGCCCAGTGTCCCGCATTGACA
GGCTGCCACTCTGGAATAAACGGTAATAGCGTTAGACGTACGACTAAGATGCCCATGGCA
ACTTTGACTGCCCAACTCGCTGGGCGGAATAGATTGGCTTGAGTCTGCAACGCCATAACC
GCCACTTGAATCGAAATAGCTGTCGTGAGCCATGTGTCATTCAGCCAAACGAAAGCCGTT
CCGGCAATGATGGCATGCATGATGGCGGAACATTCCAGTGCCAGCGCTTTGAACCTTTGT
CCAAGTAAGGCGTAGTAAACCGCAATCACGGCAGTGAAGAGCGTCCAACCTAGAACATGA
CCGCTCATGAACTCGTAAGTGTAGAGCAGGGTAATCAAGGTCATCGAAGGGGCGAGCACA
AGGAAGAGGACACCTGTCAGTTGAGAGCGATCTCCACCGAGTGTCTGGAATAATGTTCGC
AGTGCAATCAACACAATACTGATGCCGAGCGCGAGCAGTACTGGCGTTTGTCCTTCAGCC
ATGTAGATAGATTCAAGCGCAATAGAAAGCAGCATGATCGCGGTAGAAGGCACCAATATC
GATGGTAAATAGACTCTTAACGACCAAGTTTTACGAAGGGCGGGTAGCCAAATCATGGCA
GTAAAGAAGGCATAGAAGTAAATCATCTCAGCGGTATCAATGCTAGACATGCGAGCTAAT
GCCGACAGCACCAATAATGTCATCGCGAGAGCAATACCTGTCGGTGGATGCGTCCATCTG
CCTTGGCAATGACGGTAACGCGGTTTGAGCATCCAACCCATTCTTGGTACCGCAAACAGC
AGGTACAAACTCAGAGAAAGGAAGATCGCAAGCCACGAGAAAAGTTGCTCTATCGGCATG
CTCTCAATCAGCAACAGCATCCACAAAATATGCGGCACGGTAATCGATGGTGAAATCCAA
GCGTGTCTGATCTTTTGCATCAGTAGCGTTGCGGCAACTGAAATTGCAGTGATGTAGCCA
GCGAGTAAGTAATAGTTAGGCTCTGCACCGCCAATCCAAAGTGGTGCCGAATAACCACCG
ATTAAACCAAGTACGGCCATCAAAGGCCCTTGGCGTAGAGAAAGCGCTAAGCTCGAAAAT
GCCGCGCCCGCCAAGATTACCAGTGACGCACTTGGCGATAAGAGTTGATAGAAGACAAAC
GCAAAGATCACCGTGCAGTAGATGCCAGTTAACCCTGTTCCGGTAATGGCGGCAGGAACG
TAAGTAAAGCCTTTCGCTCGTCCTGCTCGGTCTGGGGATTTCTGCTCGCGGCGATGGAAC
CATTCACCTGCTATCACGGTAGCGAGAGAGATGGAGAATGCGATGGTCACGCGCATGATT
GGTGAGAACTCAATGTGACTGCCAATCACTTGTACAAGGTAACCACCACCAATCAACATG
GCGAGCGCGCCAACCCAAACCAACCAGTTTTCTTGGATGTTGGTCAGCAGTTTATTGGCT
TGTTTCTCAAATACGGATTCACTGCTTTGCGCCAGACCACCGATGTGCACTTCATCGAGT
GACGGGAGGCTCGGCTCGACAATTGGCGGTGGTACTTCTTTGGCAGCTAGAGGCGCAGAG
GTAGGCTCTGAAACCAATGTTGGCTCTGGACCTGATTTAAGCGTTGGAGCACTAGGTTGT
GCGGGTTGTTCTGGCGACGCCTGTTGTGGTTGAGAAGCGTGTTGCTCGGGTTCTGGAGTC
GGCGGTGTCTCTCTCTCAAACCAACGCGTGCGCAGTTCTGCCAGTTCTTTATGAAGCTGA
GACACTTCGTCTTCGAGCCTCGATATTCGACCGACTGCTTTCAATGTGATGAGTAAGGCG
CAAACCGCCAAGATAACCGCCAATGAGATAAACAACTGCTGCACTCCTTGTCCTTATTTC
AGAATCCTTAACTTTGAGCAACTTAGCTAAGCTTAGTTCACTGTGTGACAAGCTAACGGG
ATATATACCCAAGTGACTTCAAGATGCAGGATTCAGAGCGTTGTCATTGATTCGAGGTCA
AGGAAAACAACGTAGCGTAATAGCCCGCTCTTTCCAAGTTGTTTGACGCAGCAATCGGGT
CAATGACACGCTCCCAAAGGGCGAGTTGACTGGGCTTGTATACTTTGTTGTCGATTCTTG
ATTTAGACCCGCTAGACCTTTAAATCGCCGCCGCGTCTACAAACCCAGTCATTCTCGCTG
AACCGAGCATCTCGAGGTTACTTGGGTATACAACACAGACCGATAATTTTGAGAGAGAGT
CGCATATTTGAACGAAAACTGGCGGAGCGTTCACTCTAAACTAATCTTTTTTATAGAGTT
AATCGGTTTTGGGCGAAAGCTCACCAGAACAATAACAAATTAGGTGATGATAAATGCAAG
TGGGCAACGAAGCGCTGGTGCTGTCGGCGGTTGGGGTAATAGGTTTAGGTTGTCAGTGGT
TAGCATGGCGAATGCGCTTACCAGCCATTCTGTTCTTACTGTTAGCAGGGATCATTGTTG
GGCCGATCCTGCAATGGCTTAATCCAGACGACATTCTCGGGGATTTACTCTTTCCCTTGG
TTTCCCTCGCGGTGGCGGTGATTCTGTTTGAGGGCAGTTTAACCCTTAACTTTAAAGAGA
TTCGTGGCGTGAGCGGTTCGGTGTGGAGCATTGTCTCTGTTGGTGCGATCATCTCTTGGG
TAGCGACCAGTGTGGCGACGCACTATTTCCTTGATTTTACTTGGGAGCTTGCGATTTTGT
TCGCCAGTTTAACCGTTGTGACTGGCCCAACGGTGATTGTGCCATTGCTGAGAACCGTGC
GCCCAAGTTCCAAATTAGCCAATATCCTGCGTTGGGAAGGTATCTTGATCGACCCACTAG
GCGCGTTGTTTGTGGTGATGGTGTACGAGTTTATTGTCTCGCACAATGCCGTTAACAGCG
TCGAAGTGTTTGGCACCATCATTGCGGTGGGCTTGATCCTCGGTGTCGCTTCTGGTGCTG
CGGTGTCTACCGTTTTGCGCAGAGCTTGGCTGCCAGAATACCTTCAGCCCTTTGCGGTAT
TGATGGTGGTACTCGGTGTGTTCTCGATTTCTAACCAAATGGAATCGGAAGCAGGTCTAT
TGACCGTTACTGTGATGGGCATGTGGCTGGCGAACGCCAAGGGCATCAATATTCAGCAAA
TTCTGCACTTTAAAGAGCACTTAACCATCTTGTTGATCACCGGGTTATTCATCTTCCTAG
CGGCACGCATCAGTCTTGATGATTTCGCTGCGCTTGGTAGCGGTGCGGTATTGCTGTTTG
TTTTCATGCAGTTGGTGTCGCGTCCACTTTCGATTTTCGCTTCAACCATTCGCAGTAACT
TAACCTTCAAAGATAAGCTTTTCCTCTCGTGGGTTGCGCCGCGCGGTATTGTGGCAGCAT
CCATCTCGTCTCTGTTTGCTATCAAGCTGACGGAATATGGTATTTCAGAAGCCATGCTGT
TGGTGCCAATGACCTTCATGGTGATCATCGGCACGGTGGTACTACAAAGTGCTACGGCGC
GTCCTATGGCTAAAGCGTTGGGTGTGGCTGAGCCTGCACCAAGAGGTTTTTTATTGATTG
GTGCAAACCGAGTCGCGCAAGAGATAGGTAAAGCACTGGCGCGATACGATCGCAAAGTTC
TGCTGACCGATTCAAACTGGGACTACATTAGCCAAGTTCGCATGCTGGGCCTAGACCATT
ACTACGGTAACCCGATCTCTAGCCATGCTGATGACAACTTGAATCTAATTGGCATTGGGC
AAGTGGTGGCACTGACGCCAGACCAACACTTCAACATTATGGCGTGTATGCAATTTGTCG
GCGAGTTCGGCGAAGATAAAGTACATTGCCTACAGAAAACCAAATCTAACGGCAATGAAA
AACACTCGGTTGCAGAAGAGTATCACGGCAAATTATTGATGGGCGGCAACGTCAGTTATA
CCCAAATGGCGAGTTTGCTGAGCCAAGGTGCAGAAATCAAACACACTAAGTTGAGTGAGA
GCTTTACCTACCAAGATTACCTTGAGCACCACAAAGACAATTTGGTGATTCCGCTTTTTC
ATGTTGAAGAGAAAGGTAAAATTCAATTCTGTGATGATCCGGAACAGTTCACTCCACCTA
CAACCAGCACGGTGGTGGCGCTTATTCAATCCGTCGAGACTCAATAGCCTAAATGACATC
TAGAACTGCCACTCTTGGCACATCGGAGTGGCAACATTGTTAATCGTTACCCAAGCTTAA
TAGAGCAGTGAGGCGCAGTGTTTTAAACGCTGTTCCTTAATATGATTCCTTAGTCATAAG
GCCAGAGTCCACAAGGCTCGATTCGGTAAATAAATTGTTCAATTTCCGAATTTTCGTATT
GACGGCAATGACAAGGATCGCAATACTGCGCGACTGTTTTACTTTAGGGTGACATTATGG
CTCCGCAATCTAATCGAAAAGACTTACATCTAGACGCTGTTTTACATCATGACATGAACA
TGAAAAGCAAAACGGCGGGCTTTGAGTCTGTCGAATTTGAGCATTGCGCGTTGCCTGAAT
GTGACTTTAACGCCATCGATCTTTCGAGCGAGTTTCTTGGTCACTCATTGGCGCTGCCGT
TTTTGATCAGCTCCATGACGGGTGGCGCAAAAGATGCAGAGATCATCAACTGTCGCTTGG
CAGAAGCGGCCAGTGAAATGGGCATTGCGATGGGAGTTGGCTCGCAGCGCGTGAGCCTAG
AAGACAGCCTACATTCAGGTTTGGGCAAAACCATTCGTGATCTCGCCAAAGGTGTGCCTT
TGTATTCCAACTTGGGTGCCGCTCAACTGAGAGACAAGCAACGCCTCGACAACGCTCAAC
GTGCGGTCGATTTTATACAAGCGGACGCTTTATTTGTGCATCTCAACCCTATGCAAGAAG
CCTTTCAGCAGAATGGTGACCATGATTGGATTGGCGTGCTCAAATCGATTGAACAGTTAA
AACAGCGCGTTGATGTTCCGATGATCATTAAAGAGGTCGGCTTTGGCATCAGTGGCGCGG
TAGCAAAACAACTTGTTGAAGCGGGTGTGGATGCGATTGATGTTGCGGGCGCTGGTGGCA
CGAGTTGGTCTGCGGTTGAAGGTTACTGCCAAACAGACAACAAGATGCAGCGCGCTGCGG
AGTTATTTCGTGACTGGGGCATTCCTACGGCTAAGTGTTTAGAGCAAATCCACGCTCAAT
ACCCTAACTTACCTTTAATTGCGTCTGGTGGCGTGCATAACGGCTTAGAAGCGGCCAAAG
CGATACACCTTGGTGCTAACCTTGTTGGCCAAGCTGGTGCGGTATTAAAAGCCGCGACGA
TCAGCACGCAATCTGTCGTCGACCACTTTGAACAAATGGCAATAGAGTTACGTTTGGCGT
GCTTTGGTACAGGTTCTGCGAATCTCCAAGCCTTGACCCAAGCTCGTCGTCTTTAGCTTC
AATCAGACCTAGAACTCTTCTAGGTCTCTGAGCGGTTCTAAAACTTGAACCTATAAAATA
GTTTTGGGCTATTCGTCCTGATAACGATAGCTCTGCAAGGTTTTTACTAGTGCTTGCAAA
ACCGGGCCCATACCTCGGGTTCGAGAGACTAAACATCCCACCGTAGTGAGCCAGCCATCA
AATTCGTGCGCAACAGGTAGGGCAACTAGCTTACCGCTCTCAATCTCATTGCTGACCACT
CTTTCTGGCAATAATCCCCAACCAACGTTTTGACATGCTAAGTCGGTTAGCGTCTGATGT
GAATTAGCAAACCATAACTGAGTGCTGATGGCGTAACTGAACCATAGCTCTTTCCTTTGT
GCGCTGCGTAGTACCAGCTGGCGATGGGCTTTGAGCTCCGCATCATGAACCACCGATAGT
TGTGCCAATGGGTGAGAAGGCGAAGCCACGGTGAGAAAACGAGTGTGCCCAAGGGTAAAG
AAATCCATGTCCATTTTTAGCTCGCCATCAGCTAACACGATACCCACTTGCGCTTTGCCA
TTTCGAATCAACTCTTCTACATCAAATGTCGGTACGGTAATGATATCGAACTGCGTAATA
GGAAATTGATCCGCCAAGCTAGCAAATTGCGCCAGCAACGATTGGTTGATAAGAGATTCA
TCCACCGCAATCACTAGCTCGTGTTCGTAGGCTTGCTCTAAGGACTCGACTTTTTGGTCG
AAGAATTTTTGTTGATGCAGAATGGACTGAGCGATAGGCAATAAGGCTTTACCGTTATCC
GTCAGTGTCGGTGTGTTTTTCTCTCGATTGAACAGCTCTTGGTTAATTGCGATCTCAAGG
TTAGCGACAGACTGGCTTACACCTGATTGCGCCCGCTTTAGCTTTCTTGCGGCTGCGGAG
AAGGAGCCGGTTTCGCACACAGTGACAAAGATTTTGAGTTGTTCAAAGCTGTACATTTCA
ATACCTAAAGAGAATTTGGATGAGACTCACCCAGAAAGCATAGTTGTAAGCTATCACTAT
TCGTGATGGTTGTTAACTTTCCCTTCGTTATCACGCTGTCATAATCGCCGCCACTTAACT
TGTTCCATGCAAAGTTGTGAGGTTTTTATGGGAGCGTTAGAGCGTGTGTTTCACGCTGTA
TTATTTGAAGTGTTGGCAATCAGTTTATCCATTATTGGTTTGGCGTTGTTTACAGATCAT
GAGGTCAGTGCATTATCAGGAACCATGATAGTCGTTGCGACCATCGCGATGATTTGGAAT
TTCATCTTCAACTGGATATTTGACCGCTTTGCGACAGGAGCAAAAGAGAAACGCACAATC
CGACTTCGAATCGTACACGTAATATGGTTTGAAGCGGGTTTGTTATTTGCCACCATTCCG
GCAATGGCGTGGATGCTAGAAGTCAGCATGTGGGGAGCGTTTGTCATGGACGTGGGCGTG
ACGATTTTCATTACCCTGTATGCGTTTGTCTTCAATTACATCTATGATCATGTTCGAGCG
TTTATGATGAAACGTCGAATGGCAACTTCGGTGCAGTTAGGCTGATTTAAGGGAATTTCG
TTACTTTTACGGAGCGTGAGTCGATAAATTGTCGTTGGCTTAACACGAGCACTGATATTT
TGGGTATAGTCCATTCATCAATTGAAAGTGGAACCTGGATTTATGAAAAAATTGGTAATG
CTACTGCTAGCGGCAACAGCGCTAACGGCATGTTCTGACGAAGTGGGTACAGAAGCTTGG
TGTAAAGACATGCGCGAAAAGCCAAAGACAGAATGGACAACAGACAACGCGGTTGATTTC
GCGAAGCATTGTGTTCTGCAAGATGGCATCGGTAGCGAGCAGTGGTGTAAGAACCTAAAA
GACAAGCCGAAAGGTGAGTGGACCGCAAACGAAGCGACAGACTTTGCTAAGCACTGTGTG
TTCTAAATTGACCGAACAAAAATGAGAAAGCCGAGCACTATGCTCGGCTTTCTTGTATCT
GAAGGTCATCAACACCGACACTAACATCGATATCTACGTCGGTGACCTTTTGTAGAGTCG
GCTCAACGGCATTCTTATGGGTTCTCTTGGTGACGTTCTTTTGTAGCAAGAGGTTATTTG
GGTAAGTCGAAAAGTCGCCGTCTTCATGTTTTATCAAGGTGTGAAACAAACGAATGTCTA
TGATCATCCCTTCAATTCCTGCGCCATCATCAATACGAATGTTATCGCCTACACGGTAAG
GGAAGACGAAGAAGATAAGAAAGCTAGCAGTGATGTTGCTCAGAATTGACCACTGAGCAA
TAAAGCTCACGCCTAGAACGGTAAACACAGAAGAAAGGAAGATTGAAAAATTCCCGTAGC
CAATACCACTCACGAGCAAAAAAGTGGCAAATAAGAAGACGAACAACAAAATGTTCACCG
TTCTGGTAATGAATAATATTCTTGGTGGTTTGACTTTTTTATTCCGCGCTAACGTAGTGA
GTGTTTTGGTAGCGATCTTACTGAAGATTTGATAAGCCAAAATGAAAATCAGACCGAGCA
GTATGTCGTAGTCACTCAGGATTTGTAGAAATTGTTCAATCGATGACAGCATTACGTTCT
CCTCTTTATAGGGCGAGTGTACGGTCAGCAATCAGAAAAAGCGTCAAGTCTCTCTCAGCA
AAAAATCATATCTCTCTCATGTCATTTTATAAGCCAAAGAAACCGTTTCTTTTGGTACGA
ATTTTTCACCTTTGGTGGTTTTGAGTTTATTTAAAGCTATGAAATTAAGGTGTTTATTTG
TTTTATATTTTCTTTATCTTTTTCTAAGTGCTTTGTGATGTGGTTATGAAACTGGTGAAT
ACAATAGCCTTCCTCTGATTAACCACAACCTTGGAGAACGTAATGACACTTATCGCGATC
AAATTGCTTTACGTGTTCTACAAAGCAATGAAAAGACGCTACTCATAATCGCGTCATTAG
GGAACAACTCACCCAAAGCACCTAAGAACGGAATACAAACTTCCCCATGTTAGAGAGGGG
ATTTGAGCGCAAGGTAGTGCCTGCTTAGGAGAGAGTGGATATTTAATAACTATTCTTTCG
TACTTTGCACAGAGAACTTAAATAATGAATCTCGACTACTTTATCGCCTTCGGCACGTTA
CTCATGTTAGAACTCATTCTGGGTGTCGATAACATCGTCTTTATTACCATCATGACGGAG
CGTCTTCCTGCTCATTTGCGCCAACGCGTACGTAATCTCGGTATCGGTTTAGCAGTGTTA
AACCGCATTGCGCTGGTATTTTCGGTATCTTGGTTGCTGTCTTGGAAAGAACCGTTTGTC
GAATACCAAGGGGTATCACTCTCTTGTAATGATCTTATCTTTATTGTCGGCGGTGCATTC
CTGTTGTTTAAAGGCATCAAAGAGCTTTGGGCGTGGGTCGTGCCTATTGAAACGCCTCCA
CATCAATTCTTTGCTGGGCAAGTTGGCACGGTCATATTGCAGATTATTGCGGTGGACGCG
GTGTTTTCTCTCGATTCATTGATTATCGCGGCAAGCCTTACGCAGGACATCACCATTCTT
GCTGGTGTGATCATCTCTTCAAGCGTGATTCTGATGTTGATGGCGAATAAAGTTCAGGCT
GTGATTACTCGTCATCCCGGATTGAAAGTGCTCGCGCTGCTATTCCTGATTGTATTAGGT
GCGCTGCTGATTGTTGAAGGGTTAGGGCTGAATATCGATAAGCACTACGTTTACAGTGCG
CTTGCGTTTGGTTTGCTGCTTGAGCTATGCCATATCTTAATCAGCCGACAACCTTCTTCT
CGACGTGTGGCAGGACAATATTTCTAAACTTTAATGCGAAGCTAACTACTATGGGTTAGC
TTCGTTTTTTACGCTTTGCAATTCTTTAATCATGGTGTCCAAGTTGCTGTCAAAGAACAA
TGGACCCGCAAGTTTCAGTGCAATTGGCGACGACGTGTTTTGTGTCGCTTGCAAATACAG
TTCTTTTGCCCCACTTGTATGACCGCGAGCTTCTTCCGCTTTCGCTAGTAATAGATAAGT
TAAGGACGTTTGCTGATTGTACGGAATCGACAACAGTATTTGTGATGCCTTATCCGGATT
GTCTTCCGACAGCGCCAAGATTGCGTTGGCTTCACACACTCTTGGGTTATTCCCTCGCTT
CAACACCTCGGACAAAGAAGAAGAGTACTCTTTGTTCAGTGTTTCAATTACTTGCTTCTT
TTTCGCTTCATCTTTTGCAAATACTCTCATGACTTCACCAATGTAGCTTACCGAAATGGT
GTAGGCGTTATCTGGTGCTAGGGCTTTTGCTTGACGAAAATACGCCATCGCATTCTCATA
GCCAGCGTTGTTGTACAAAGCGCCCGTCCCAGACATCAAAGCTTTTACTGCTTCTGGCTC
TTTAGGGAAGATCGACACATTGTGTTCCAACTCTTCTTCCGGCACTTCAATGTACATCGC
GCGCAGCATGTCATCGATCATGGATGGGAAAGTTTGATGAAAACGTTCAAAGTTGGTCGA
GTAACGACGATTCAAATGAGTCTGCCCTGAAACGCGATTGTGATACTGGAACAACAAACG
CAACTTTTTACCATCGCTGCTCTTGCTGGTGGAGATGTTGAACTCTACGGCGGCGAGTTT
TCTGTGTTCTTTAGATTTGACTACACGAATATTGCTGTAAAACCCAATGTGTTCCATGAA
CTTAATGACGATGCCGTACAATTCTGGTCGTGCTTTCACATCCTCACTGACATTCAATAC
TGCATAACGAAATTCGTAATGGCTTAAGTGCCCGGTTTGAGTATCAGAGTTCGGTTTTGA
GTCGTTTGCGCTAAACAGTAAAAATGCCGCCTGAATAAGAACAATCAAAGAAAGTGCACC
AATTAAGATGGGGTGTTTGCTCTTTTTAGGGTGGGATTCAACGGCCTCTACCGAAGGTTT
CGAGGCTTCAGCTTGCGACTCTTCCTCTTCAATCACCTGATCTTCAGGTTTCTGTATCGC
GATTTTTTCCAGTTTTACTTCGCCATCAAATCGATACCCACGCTTTGGTACGGTGACGAT
GTAGCTGCATTCCTGTTGGCTGTGTTTTTTCAGCACTTTTCTGAGTTCAAATACCGCTTG
AGTGACCACTTGATCGGTTAATACACTGCCGCCCCACACTTGCTCGATAAGTTCATCACG
CGTGTGAGTCAGTCCTGGGTTCAGACACAAGAACTCAAGCAACTTTGAGAGACGGTTATC
AATCGTAATGCATGAGTCAGCAAACTGTATTTGCCCCTCATTGGGCACAAAACGCCACTC
ATCTACGATAAAACTGATGTTTTTGTCAGGCATTCACGCTCGCTCTTCTATTTTTTATTC
ATCTCATTGAATAAATGTAGTCTCAATTGAATGATTTTGCTGACAATTTAAAGCGCGAGT
AACGTGATTTTCTACACATTTCGTTATCGGAACACCGATTTCCGCTCTCTACCTCTAATG
CTTTCCTTTTTACCTAGGAAATCAACACAGAATGGAAGAAAAGTTCCAATTAATTTGTTT
GTTTAATTCTCTTTTTTGATGTTTAAGTTTATGTATTTGTTGGTTTTATATTTTGTTTAT
ATGCCAGTGATGAAGTTTTATTAACTGCTGAGCTTTACGTTATGTCACAGCGGCGAAAAC
ACAGGATGATGCATCCCACACCGCAAGTGAGGGGCGAGCTTCTTAAAGAGAAAAGGCGCA
ACGTTCCCTGAAGTCACTTGCAATAAGGAAATAAAAAATCGATGCATGAGCATCACGTAC
TGAAGGATTAGGGAATGTTAGTCAACCTTTTATATTGAGAGTTATTAAGAAATGAAACTG
AACAAATTTATTCTTCCAATCGCTGCTATCTTCTTTGCTACACAAGCTGCTGCTAACCCA
TACATTGGTGCTAGCTACCTATATTCTGAATACCAAGTAAAGAACGAGAACACAGACTTT
AGTGATCAAAACAGCGGTTACAACCTTTACATCGGTTACCAGTTTAATGACCTACTATCG
ATTGAAGGTGGATATGCAGATTTCATCGATACGCACAAAGACTTCGAGCACATCTACTCT
GATGCTTGGCTAGCAAGTGCGAAACTAACACTACCAATCACTATTTTCGACGTTTACGGT
CGTGTCGGTATGGGTCACTTCCAAACTAACCTTGGTGACACGAACGACATCTACTACGGC
GTAGGTGCAGGTGTGACATTGGGCCCAGCTCGCGTTGCACTTGAGTACACCATGTACGAA
GCAAAAGTTGTTGAGAACAGCTACGCACTAAGTGCAGAGTTCCGCTTCTAAAAAAAAGCA
ACGACTTGTCCTAGTTGTTTTCCACTGCGCTTATGGAAGAGTGCGGTGGTTTTCTTCGTT
CCATTTTTGCAAACCTGACTTACTTGTCTTTATTTCGTCGTGTTGGACTGGCATGGTGAT
TCGGTAACTGACATTCCAATAAAGAGAAGGACTTAACAATGGAAGTACTCAAAGGCTCAT
GTCTGTGTGGCAAGGTGAAACTCGAAGTCGCGGATGAATTCAAATACATGGGCAATTGTC
ATTGCTCTGAATGCCGCAAATTTACCGGATCCGATTACTCGTCAGCAGGTGGCGTTGCAC
TGGATAAACTGATTGTGATTGAGGGTGCGGAACACATCCAAACCTATCAGAAGAGCGCCA
ATACCGAACTCTCATTCTGCCGTCATTGCGGCTCTAGCCTATATTCGAAAAAGAACAACG
GTATCGTCAATGTGCGCTTGGGTATTCTTGATGATGTGCCTTCCCATAAGCCAAGCTTCC
ATATTTTTGTCGCATCCAAAGCGCCTTGGAATGACATTACTGATGACCTCAAGCAATTCG
AAGCCGAACCTAAGCTATAAGCGGGTTTGAGGCTGAGCGCCGTACCAAATCAGAAAGCAC
TTAAAGTTGTGAGATAGAGCCACTCAAATGAGTGGCTTTTTGCTTTTGAGTGGCAGTAAT
ATCCGACACTATACGGATACGGTTAAATAACATCGACAGATTTTGGGAGAACATCAGTGA
GCGAAGAATACAACCAAGCCATCTCTAAGCATTACGCGGCTTATCGCCCGCCGCTGCATC
AAGTCATCCTACAAGCTAATTTAGGTGCGTTACCCCAGTTCCAGTTGGGATTAGATATTG
GCTGTGGAACGGGCGTATCAACACTGGCATTGGCTAAATACTGTCAGCAACTGCATGGTG
TGGACCCAAGCACGTCAATGATTGAGCAAACCAAACCATCAGAAGGTATTGAGTATCATG
TCGGCGATGGTGAGCATGTGCCATTACCAGACAACAGTGTGGATGTCGTGACGTTTGCAG
GCTCACTTTCTTATGCAAAGTCTGCGGCTTTGGTGACTGAACTTCAACGAGTTTGCCAAT
CTGCAGCGCACGTTGTGGTGTACGATTTTGAAGTGTTGCTCGAAAAGCCCCTCAAGCTAT
TAGGCATAGAGATGGAGCTGACGGAATCCAACTATGACCACGCTATCAACTTCAATGATT
GTGACGCTTTCCAAGCGATGAAGGTTTACAAAGAGACCGTGGAGCTAGAAGTTAGCGCTG
AAGAGCTGGCGCATGTGCTGTTTTCTTCTTCAAAGCGTTACAACAAGTTGGTTGAGGCAT
TCGCAGGAGACGACCCATTCGCAAACGCTGTTGAGGCTTTGAAGCAGCTTAGCCAAAAAC
ACGTTATTCAAGCTGATACCTATTTCGCGATGTACCAGATAAATGCGTGAAGCTTACGCC
AATTAATGACTTACCAAGGCCGCTATCACAGTGGCCTTTTTGTTCCTTGAAACTGTGAAA
TAGGCTCCGCTCTTCTTTTGTATGTGAACTTACAGTCAGTTTTGGGTAAACGATGGCACT
TGAAAGTTAATCGCAACAAAAGTGAGGGGGAATTCAAATTCTAGATACGGAAGCTTGTGA
TAGTCTCATTCCGATTGTGGCTCAACTCATTATTTATGAAGCACTTCGCCATCACTTCAT
ATCGAATTGTTGCTCCATCATAAACCTTTATTGATACCGAGAACTTATCGTGGCAAAAGC
ATTAAAAATTGAATCAGGTCACTATTTAAATATGGATCATGTCGTGAAGTTCTTATTCGC
GAGCGACTCTATTGAAATTATATTATCGATTGATACTTTACCTAATCTTCATATTGGCAT
TGAAGGCAAGACGGGTTACGCCGAGTGTTTTGTCTCAGTACAAGAGTTCCACCGAATTAA
ACGTGAGTTGTGTGATTACATGGGCATCGATGAGCCAACGGCATTAGTTGATTGATTACC
CAAAAATGACAGTAAAATTACGAGAACAGTACGCGAAGTCGCAACTTATAGTCTAACTTT
TAACAATCACTGGCTAGGGTGAGCAGAACACAGCGGTGAAGGTCGCCCGTTCCACTAAAT
ACAATAAGGGACTTTATGTCTGACAAATACCTACCTATGATCCAAGACTTTTTTCATGTG
TTCGAAGCCCTGAATCAATATGTCTTGGACTCTTACGGTGAATTAGCAACGTGGGAAGCC
CAATTAGTAAGGCTTGATATTAATCAAGGTGATAAAGAAAAGTCGTATGACGTTGCGCAG
ATTGCAAGTATGCTGAACGTTTCTGAGGATGCAGTAAAGTCATTCTTAGTGATATACAGC
TTCCTAAGCAACAACCTTTACGATCTCATTGGTAACCGTGAATATGAAGATTGGGGGACG
GACGGCGACAGCCTGCAAGTTGAGTACTCGGATCTTACTATTGAATCGTTTGATGCAGAC
CAAATTGCTCCGTTAATGGAACGCCGCGTCTACTTCGAGTGGACGTTTGATGCGTTACAG
CGATCGTATGATGAAATGATGGCAATTAAACACGGTAGAATGGCTTAACCAGGTTAACGT
ATAGCTAGACAAGTCACTTTACATAAATAAATACAAGTGCCGCTCGTTGTAGCGGCTTTG
TTTTTTGGGGCTTTCAAGCGTTTCTGTTTCCTCTTCTTACAACTCTTGAATTAAAATCTC
TTTGTTAATCACGTATTGTGATCATTAGCGATTTACTTGTTAGAAGAACAAATATGAAAA
AGACAATCTCAACAATGGCTTTAGCAATGGCACTTGTCGGCTGTGATGACGCAAGCAAAG
CCATCGACCAAGCACAAGAAGCCGCAAACAAAGCGATTGATACGGTTCAAGAGCAGATGG
ATTCAGTAGAGGAAGCGTTCAACCTGGACCAATTTGGTGATGCTGCGGAATCTGCAGAAG
AACTTGCAGCATCGGTTGAAGAAGCAATGAATGTGGATTTCAGCGACCCTGAAGCGCTTA
TTGAAGCGAAAGAACACATTGCTAATGCGTACGCTTGTTTGGTGGAAGCATCTTCTGAAT
CGACAGTGGATAAGGTGATGGACAAAGTGATGTCATCTATCGGCAGCGAAGAAACCAAAT
CTCTGATTGAAGAAGGCATTGAGAAAGCACAAGCAGCGCAAGAATGCGTGATGTAATCGT
TTTTAGTGAATCAAACCGATGAAAAAGGGGATAGTGTTATCCCCTTTGTTGTTTCTGTGT
GTCGTTGTTTCTACGCTATGTCAGCTCTTGCTGGAAGTAATCTATACAAAGCTGCTGAGC
TTCCGGTTTAATAGTGACTTGCTCGTTCTCTCGCAGCGACAAATACAGCTCTACGATCTT
TTCAAATGCAGGAATCAGCGCTTCTCGCTCCGGCATTGCGACGGTTTGTTTTAGCTCTGC
CGCAAACGCAGGCATGCGTGATTCAATCTTTCTGACGCCAGAAGGAGTCAACCCTTGTTG
TTTCAGGGCTAATGGCGATATCGCAACAGAGCGCAGGAACGATAAAAATTCCGCGGCCTC
AAAATATTCCCCACGAGCAATCTTGGTTGCGCCGTAATGAACCCAAATCCAAAAGCGGTC
TTCTATCCATTGTGGATTAGGTTGAGGGTAGTGAGGCTTTGCAGTCTCGAAGACTTGCGA
CAGCTGCCCGTCGCGTTCCCAAAGCACTTTGGTGTCATCAACACGAGTGGCTGCATCCGG
TAAAGAGACAAATTTGAAATCGACATGAATCGCATCTGGCGCGTAGATTGCGATCACCAA
TCTTGGTTCTCCCACGTGTTCACCAGTGAAAGCCGCGACTTGACCTTCTACTTGGTCGAT
AAGCGCAAAGCGCTCTGCCATTACCGAATCAAAATGTTCTGGATTGATGGCGATGACCAA
ATCCAAATCACTGTATTTGTCCATGGAGTCAGAGGCGTAAGAGCCACTTGCACCAATGCC
AAGAATGCGTGGGTCAGCAGTAAATACCGCAAGAATTTTACTTAGAAGCTGTTCATGAGT
TTGAGGAAGCGTGCTTGAGAATTTCATATTTTACCTATTAATCATGGTTGATATTAGAAC
CATCAGCAGGATGGTTAGTGCGGTAAAATTAGCGCAGCATTACAATATGGCGTGAAGCAT
CTTAATAATCAACAAAAATAGATAGAGACAATAGCAAATACAGCTTTTTAGTATCTTAGC
TTTATGGTGACCACTTTGGTCAGTTGCTACGTAATAAAGTTCGTTTATTGTATGAATGGC
GGTGCATCATGAATCGAGTTCACCCTAAAAAGTTACTTCGCAGCAAATGGACAGCGACAG
AACCGGTAAACAAAGAAAAGCACTTCATCATTTCAGAAATGGAGTTTGATGAGGAAGGCA
ATGTCGTGAGATGCGTGATTGAAGCTGTCATGACTAAGCGAGAGCACGAGTTGGATTGGC
ATGATCTGAAAGACACACAACAATGGCGGCAAGGCTGGAAATAGCATCGGTGCGATGACC
AAAAACGAGATGGAGTTAGAAAAGTCACCAAAATCAGTAGGCTCGTGGTAGAGGCTCTGC
TATTAATTGGTGGGTGATTTTATTTATTCATGTTCTGAGGTAATGCCATGATCGATTTCG
ACAGTTCATCGGTTTTCAAACTTAAACCGATTGAAGTTTCTAATGTACGTGAAGACTTCC
ACAAGTTTTTGATTGAGGGTGAGAGTATTTTCGCTGGCTTCAAAACGGTACGTGACCAAG
TGGTGTTTACCAACAAGCGTGTGATAGCGGCGAATGTACAAGGGATCACGGGCTCAAAAG
TCGACTATACTTCACTGCCTTACAGTAAGATCAATGCTTTCTCGATTGAAACATCGGGTA
CGTTTGATTTGGACTGCGAGATTGAGTTATTCCTGAGTGAAGTTGGGCGAGTGCGCTTTG
AGATAAGAGGTTCTTTCGACTTAGTATCGTTCAACAAAATGATCAGTGAGCACGTCCTCG
GATAGATATTCGTTAAGGTGTTAATTAGCCAGAATGGAAGGCCAAAGACAAGGAGTCAGC
ATGGTGAAGAACAACGGATTGAAAGGGAAACAAAGTAAACCAAGCTCAACCTTATTAGCT
TTATTGGGGTTTACGGCAGGTGTTATCTTTTATCTGATGATCCGGTAATCCAATTCCTAA
TTTTTACCCCCAAAAAGGAAGCGTATTATGCTTCCTTTTTTATGCCTTTCATGGTTGGTT
TATAAGGTAGGAGAATGACATTCCAAAGCCTTCGCTTTGTATAACCCCCTACAAACTGCC
GAAATAATAAGTTCTATAAATCAACAGATCTTGGTGTGCCATCAAACCAAAAAGAAGAAA
TATAAGAAGCAGACGAACGCGAGTAGCGTAGCCGAGATAATTGGGTAGATGATATAAGAA
TCTTGCTTGTTGGTTCGCTGGAAGCAAAGAAACGTTAGCAATACGTTGTAAATAACCAGC
AGCATGCTGATCATGGTGCCGCTATTAAGAGATAAGCTCCACAATTGGGTCAGAAAGAAA
CCTAGCAGAATATAGTCAAATACGATCAACCAGAGAAAAGCTTTTTTAAGGCTATCCTTT
TTTACAAGCTGATTGGATTGTTGATGCATATTGGAGCTCAGAAAGAGAGTTAATAATGGT
AACTATAGGTTACTAGGGTCTGTTAACTTTTCGCGGTTAAATAAGCTCAAAAGGTGAACA
GACCCTAAGATTAGTGACCTACATTTTTATAGCTTTTGCAAGGCGGTATTAGATTTAGTC
CCATCTGACGAATAAGAAATAACTTCCTGGCGAATGACTGGTTGGTTGAATTCTGCCTTC
TCTTTGGCTTTTTGCAGTTCAGAGCCGTCTTGATTTCCAAAAAAAGTCTCTAAGACTTGT
GCCGCAGGCGTTGTTAGAACAAATAGTTCTATGCGACGGTTCTCGCTTGAGTCTGGTTCT
TCTGGGTTTAGTAAGGCTCGATCTGACATCCCCGTCACTTGCATAACTCGAGCATCCGGC
ATGCCCCCAGAGACCAAGGTCTTTCTCGCCATATCTGCACGGGTTGCAGATAGAGCCCAG
TTAGATTGCTTGCCCGCACGCTGTTTGAATGGCGTAGCATCTGTGTGGCCACTAATTATA
AGAGGGTTTCCAACGCGCTCAAATATAGGGGCTAATGCCAATAGCAAATCCTCAAAAAAC
GGTGTGAGTTCTGCTCCGCCACGACTAAACATGTGCTGCTTGTAATCATCTTGCAATACC
ACTCGAAGACCTTGTGGCGTAACCGTGACGTTTACGTTTCCTTGGGCGCTTATCTGGGCC
ATCATCTCTTCAATGACTTTCGCCAGTAGAGCCAGCTGCTCTTGTGTATCAAAGTTTCCC
GGGATAAGAGAGTCAATCTCTGGTCCATCTCCATCGCCTTGAAAATATGAGCTCACAACA
TGGTTTGAGTTATGTCTGCTTGGCACAGATGAATCCTGCGCCAAGTCGATAGGTGAAATG
CTCTGTGATGTGTCAAACGGGTTACCATAACTTTGGTCAAATACACTTGAACTGTGTAGA
TGAGCAACAATGGCTTTCCGCTCTTCTTTATCAACAACCTGCATTACCCATAAAACGAGA
AACAGAGCCATTAACGCGATCATAAAATCAGCAAACGCAACCTTCCATGCACCACCGTGG
TGCTCATCATGGCCGTGATTTTTAGAACGCTTAAAGACGACATGTTCTTGTTTTTGCATT
AACCCTCCTGTTCAGCCAACCATTTTTCCATTTGATTGAAAGTTGGTTTTATATCGAGCT
GAATGTGTTTACGCCCAGCGTCAATCGCAAGAAGTGTCGGCTTTTTCGCGATATAAGCAA
CAAGCGTCGCTCTAACGCATTCAAATGCGGACATATCGCGTTTTACACGCTGTGCCATAG
CATTACTGGTTGGATCTAAAAAACAGTAACAACCAAAAATACCAATAAATGTACCAACGA
GGGCCGCTGCAACGTGATAACCAATCAAGGCAATTGAACCGTCAATTGCTTGCATCGTGA
TAATGATGCCACCTACGGCTGCTAAAATACCGAACCCTGGTAGCGCTTCTGCTGTTCTTT
GTAATGAACGAGAAGGGAGCAAAAGGTCGGTCTGTATTGCTTCGATTTCCTGTTCTAACA
GTCCCTCTAATTCATGAGGCGACATTTGTCCCATTGCCATTAAACGCAAATTGTCCGTAA
TGAAAGAAACAAGTCTAAAGTCACGGGCTACTAATGGGTATTTAGCGAAAATTGAGCTTT
GCTCTGGGTTTTCAATATGTGAATCCAGAGATTTGAAACCTGTGCTTCGAATCGTCTCTA
GTAGCACTTGCAGCAGTGCCATCAGCTCCATGTAGTATTCACGTTCATCTTTAGGTGCTG
ACATGACCGAGCGGAGTTGAAGACGCATTTCTTTTAATACTTGAGGAGGGTTGCCGACAA
TGGTTGCACCAATGGCAGCACCGCCAATAATTAAGATTTCAGCGGGTTGCCAGATAGCAA
GAAGGCTGCCACCTGCCCACATGTAACCACCAAAAACACTCATAATGATAATGAGTGCAC
CGAGGAATTTTTGCATTATTGAACTCCTAAGAAGCCAGGTAATGATTGAGTTGTTTGAGT
GCTTGTTTATGCAATTGACATATCCTTGGAGGAGTCAGGTCCAATACCAAGGCTATTTCA
TGTAAGTTGAGCTCATGTTGGTAGAACAATGTCAGTAAAAGTTGGTCCCGCTTGGTTAGC
TTTTGAACTGCAGACTCAAGGCTTCGACGAGTGTGTTCGTGCTCCATACCGTCGTAATCA
CCACCAAACTGAGCATGGCTGTTTGCTTCGAGTAGTTGATCGAGACTTTGCATTTCACCT
GCTAAAGCCGCATTTTGGCGAGCGTAATAATCCTGCTCGTTAGTCCCAAGGGCTTTGATG
ATTTCCGCGTCACTCGGCGGTCTTCCCAGTGACTTAGTGAGGTCTCTGGTTACATCGTTG
AGCTCATGAGCTTCTTGACGGGTTTTTCTCGATCGCCAATCTAAACGACGAAGTTCATCC
AAGATTGAACCACGTATTCGACACACTGCAAAAGCTGGAAAGTTAGGGTCTTCAATATCC
CCATATCGCCTGCCAGCTTCAATCAAGGCAATGAGACCAATTTGCTGCATATCTTCTATG
CTGCAATGTGTTGTCGCATGTACACGAAGTTGATTCACGATACGCTTAACCATGATTTGA
TGTTTTTGGAGTAACTTGTTTTCATCAATCTTTTGGGCTGGCGTTTGTAGCTGCTCAGCG
GTCGCATAATCGTCTTGGAAGTTCATATCTAGCATAAATGAACTCCGCTATTGAACGACG
TATTTTGTCAGCAGTACATCATCGATATCACGAACAATGCTTGTTTCAGCAAAAGAGAGT
AATAAGGTATCTTTGACTTCTTTCTGCAGCGCTTCTATTGCACCTGATTGCTGAAGTTCA
TCAAACGTTTTATCGCTGAACAGTTTGAGTAGCGAGTTTTGAATCATTGGCATGTAATTG
TCAATATCTTGAATTCGCTCTGGGTTGCGGGTTTCAACCGCAAGTTCTAGCATGACAAAG
TGCGTTTGCTTTTTACCTTTGATTGTCAATACAACCTTATCAAGAGGGTGAAAGCTTGGC
CCTTTTACAACTTCTTCTTCTTTAGTTAAGAATGAAAGTGGAGAATTTTCGATTAGGTTT
TCGAAGCTTTTCTCCTCTCCAGAATGTTTTAAGTACCAGATCCCGCCAACTACCGTGCCA
GCAGAAACTAGAGCACTAGTGATGATCATTGCGAAAATCATGGTGATCATTTGTGGTTTG
GTCATAACCTTATCCTCGATAACTTATTAGGCTTGGGTATTGAGCCAGTGCTCTGAGCTC
ATTGCTGTGAATGTATGTTGGCCGTTTGATGATTCTCTTGCTGAGAAAATTGGAGTATTA
GCTTCCTCTTGAGATTCATTATGGTTTTGTTGACCTCCCCCCTGATCTGAGCCTACGTTA
ACGTCCACATGAACGAAGTTCTGCTGTTGAAGCTCAGCTCTTAGGCGTTCAGAGATTTGA
ACCAATGCTTCTCTTGTCGCGGCTGCGTTCGCATTGATTTGAACATTAAGTCTGTCGCCC
TCTACGCGAACCAAAAGATCTAATTTGCCTAGCTCAGGAGGGTCGAGGCGGATCTTCGCT
TCTTGCATATTCTGCTGGGCTTGTAAGGTCACTCGGTCATGTAAAACTTGCATCATTTGT
TCACCCCACTTACCGGCTTTGGTATCAATTTGCATTGATGCCCACTCAGTGCCTCCAGAT
TGCAGTTTAGGAGTAGAGACGTTCGAAACATGGTTTAGTTCGGCCGGTTGAGCATTGGAA
ATCAAAGTCGAAGCTACAAGTGCTGACTGCGGATTGTTATTGGATACAATCTGAGTTGGA
TTTTCTATCGAAACTGGTTTGGCACTAGCTTGTGATAGAGTCTGCAAATTGTTTACTTGA
ACTTGTTGATTGTTACTTAATATTTCTTTTTTGAACGAGTGTTGATCTGATCTGTGTGAC
GCTGTCACATTGTGAGGGGTGAGCATTTTCGGCTCAAGTGTTAGCGTACCCACTTTAGGT
AAAGAACTCGAATCGATATTTCTTTCAGTTGCAAGTTTTTGCAGAGCCTCAGAAGTTGGT
GTCAACCCAGTCATATTTTGTGTTTCGGGTTGTGAAGAGCCGAACCCGTTTAGAGGGTGC
ACATTCGCATGCCCGTCGCCTTGCGCTTCTGGAAGTCCGAACAAGCCAATTGAATGGGCA
ACCACCTCTGAGGATTCTTGTTGGTGCTCTATAGTCGGCTCAATTGTCTCTTCCGAATCA
GTTTGGCTAAAGCTTGGTTGGGCATTAGAAACCTGCACATACTGGCCAAAGGCTAGACTT
TGCTCGGTAATAGGTTGACTGACCGTACTTTGGCCAATTTTAGTTACTCCTGACGATTGA
GAAGGGGTAGAGCTCAAAAGAGAGTGAACATTGATCATGGCATAATCTCCATAGACATTG
CGAGCTCATAAGCCATTGCTCGCTCTTGCTGGGCATCAACCATTTCCATTTTTGCTTTTA
GTTGGTCGGTTGCGTTTTTTAGCGCCACAAATGCCTTCAGGTGGGTAGACTTTAGGTGTG
CCAGTTCATCTTGCAGGCATGGATCATTAACTAGTGTTGGATTTACCGACAATAACTGTC
TTAATTTTGCGTCATAAGCTTTCAAAGCCTCCCAATCAGAGGCTTTAGCTGAGGCTTCGA
TCTTTCGAGCAAACTGATTTAGATAGCCTGCTGGAACTTTATGCTTGCTTACCAAAGTTC
ACCCAGCCTTCTCGAATGTTTCCCATTACACGCTCTACATTAATTAAGCGTTCTGTGTCA
TTCTTCACGCTCGCGGTGTAGAGTTCCATCTGGCAAAAGTCGTAGAGTTGTTGAAGGTTT
TGTGCAACTTCGCCGCCGTTCTCTTCATCTAAAGCACTAGTCAGTCCAATTAGAATGTTC
ATGCATTTATTAATGCCAATACCTTTTTCAGCTAGTCGGCCAGCGGTCATATGACCTCTA
ACGCGCTCCAACTCGTCGAGTAAACCATCAATTAGCATCACTACTAATTGGTGAGGGTTA
GCGGCGGCTGCTTGTGCATCAAGATCGACTTGCTGGTATGAGTCGTAGCCTGAATCCATT
AGCATAAGTGTTTCTCCTAAAAGCGTTTTAACCAAACATTGACATGGTTTGGTTCATTTG
AGTCATTAATGTGTTCATTTGCGTAAATTGCTTTAGATACCGCTTGTATGAGGTATCGTA
TTTACGCTCTAGAGTGGCTTGCTTGTCTTCAATTCGATCGATACTAGAACGGAGAGCCTC
TTTACGAGAGTTAAATAGGCCTGATGAGAACTTCAGGAACGGCTCAGCCATTTCATCTAG
AGTATCGAGTAGGGCACCGTCACCATTAAACATGGCTTCAATGCCCGCGCTATTTGTTTT
TTGCGCTTCTTGGAATTTCTCACTGTCTACTGTTAGTTTTCCATTACGGTCTGGCGTGAT
CCCGATTTCACTTAATCGCATTCCATTAAATTCGCCACGTGTGATTGCGGTTAACTGGCT
CTCAATTGAACGAAGAGTAGGGTCGTTGGCTAAAGCTCCACGCTCTTTGTTTTCTCCTCC
GATTTGAGTGTACTCGTCAAGTGTCGAGATCAAGCTGTTGTATGTTTCAACAAACTTATC
GATTTGCTCTTTTGTTCCTTCACTATCAGGGCCTACAGCTAAACTGATTGGTGCCTCGCC
GGCTGTCTGTGCCTTGCTTACGGTTAGATCTACACCGTCAATGACACCTTCGAATTTGTT
GCTTGAGTTGGTGAGTTTTAGGCCCGTATTTTGAGCGCCCAACCAAATCACCGCATCTTG
CGGTGCCGTGATCTCTTTTGTGTTGGTGAAAGCATCGTCAAACCATGCTTGTCCTGTACC
GCTTGAGCTGACATTAATCGTATTTGCAACGCCCGTTTCGGTGCTTGAAAGCATAAAGTG
AGTTTGTCCATTGGAACGCACTAAAGTGGCATTCACACCAGGGTTGTCATCATGGTTATT
GATCGCGGTGACCAGCTCAGACATCGTTGTTTTTCCATCTCCGTCATTATCTACAGTAGA
GAGGTCAACGCTCATGCTTTTACCGTTTATCGTAAAATCCAAAGTCCCGGTTGTCGGGAT
CTCTGTGGTTGCTTCTAGGTCAGCAGGCATACCTGTAGATAGCTGATGAGCAGTTGCTAC
TTGCTCTACGAAAACTTGATAGCTACCAGATAGTGCATTTGCGTTTGCATCAGCGGTAAA
AAAACCTTCCTGAGAGAGTGTCGTTGAGTTTTTTACTATGCCGCTCGTACTGCTGTTCAT
ACCATTAACCGCTGTGCGGAATTCACGAAGCGCGCTTTCAACTTTTCCTAGTGCAGTCAG
CTGAGCTTGGTAGCGGTCAGACTGCAGCTTGTAACGCTGTTGAAATGGCTGTACATCGTA
AGTTGCCAATTGAGTGGCCATAGAAATTGGATCTATTGAACTCATGAGGTCATTCCCTCT
CTCATCGTTTTCGTACCATCTAGAGATAACAGTAAAGTGAATATTTACTAATGATATAAA
GGGTTATCGCAAGATGCGTGCCGATAGTTAATTTTTAATAAAAACAGTTGTTTATATTTG
TTTTTACATTCTGGCGGAAGCCGAATTTCCGCTGTTGGCATTCCGCTTTTCCTAGGCGCC
AAGGTATAGCGCTTCCTTATTTATAGGCGACCTAATGGCGGGTAAAATTAATCACCTTTC
GCTAGTCATACTAAAAAAAAACCTCCCAGCGGGAGGTTTAATGGTGAAGGTTACTTTCGC
TAAATTAGCGAAGTAGAGACATTGCCATGCCTGGAAGTTGATTCGTTTGAGATAGTACAG
TTGTACCAGCTTGCATCAACATTTGGTTCTTCGTCATGTTAGAAGATTCAACGGCAAAGT
CAGCGTCCACGATACGGCCTTTAGCAGCAGTAGTGTTCTCAACCATGTTACCTAGGTTAG
TCATTGTGTGCTCTAGGCGGTTGATGTTTGCACCAAACTGGGCACGGCTTGCGCCGATAT
CTTCAATAAGGCCAGCTGCACCGCTGATTTTATCAAGTGCTGCTTTTGCTTTCGTTGCAT
CACCGATACCATCAGTGATGGCTGCGTCAGCTAGAGTTGCTGCTACTTTTTTAACGCTTA
CCGATGCGTCAACAGCTAGAGTTTCAGCAGAAGACGAACCAATTTGGAAGTTAACTGCAC
CAGCTTCGAATGCGCCTGCAGTCGCTAGTAGTTTTTGACCACCGAAAGACGTGTTGCCCA
TGATGTTAGTTAGCTCAGCAGTTAGCTGCTTAAACTCAGTATCCATTGCTGTACGGTCAG
CAGCGCTGTTAGAGCCGTTCAATGATTGAGTAGCTAGGTCGTTCATGCGGTAAACGATGT
TAGTCATTTCGTCCATCGCACCTTCAGCTGTTTGCATCATAGAGATGCCGTCTTGTGCGT
TACGCATCGCAACGTTCATGCCACGAGTTTGTGCTTCTAGACGGTTAGCGATTTGCAGGC
CAGCAGCATCATCAGCAGCAGAATTAACTCGGAAGCCTGTGCTCAAACGCTCCATTGCAG
TGTTTAAAAGACCACTTGTGTTGTTTAGCGTGTTTTGCGTAACAAGTGAAGCGTAGTTAG
TATGCATAGATAAAGCCATCTTAAGTCTCCTTGGTTTCTCAATATCTTTTTCAGGCTTCG
GGAAATTCCCTTGCTCACTAACTAGAGGCGGATGGTTGTTGGTGAAGATTAATTAAAAAA
ATAAAAAATTTTTCAATTAAATGTATTTTGCTCTGTTTTAGTGATGTCTATTCCAAAGTC
GGTGCTTTGAAAGAGATAGGGGTAGGTAAATCGCTGAAATAGCCAAAATAGTAGCTTGCT
CCAAGCAGGCGATAACGATTAAGTTCACTTTGGTTTGCAACTCGACTTGCTACCCATTTA
TAGCGGTACTTCCTTAAAAAACGAGCAACTGGTAAGAAAGCTTCTCTATGTTCTTTGTCT
TCTAAGTTGACCACCATTTTGATCATATCTGGTTTAAATGAATGCACTGTATCAAGGTCA
AGATGCGAGGTTGTTACCTCGAACCACAGTGAAAAGGCATGTTCACGAAGTTTTTCGACC
AGCTCAAAGCTTTCTTCTGTGGAGCAAAATGGTTCATCAAATTGTATTGACGGGATGATG
TGTTTGAAGGCTTTACCGTGATGTTCAATGACTCGATTAAGATAGCGATTCCCGTTTGCC
CATAGCAGCGCACTCATTCGAATTGGAACAACAACGTTACTGATCAAATCCGGGTGGAAG
GTTTCCATTTGAAACTGAGTTTGACGGATGGCTAGATAGATACTGTAAAGGTCTAGACAC
AGAATCATTGTTTCAGATAAGTCAAAATCATAAATACTTTGCTCACCGGAGTGGCCAAAA
CGCAACGTGAGATGCTGAAACTCGATATCGCCAGATTGCACTTGCCTAATAGCTTGGCAA
GCGTGCTTTATATCTTGTTTGGTAAAAGCGTCATAAACAATTTGGTCGTCATCCGTGACG
ACGCTTTGCTTCATTAACTTACACAAGTGTAAATATATTGCTTGTGCTGAAGTGAGATTA
GCCAAGGTTTCCTACCACATTAATTTGTTTATTTTCTGGAATTTCATTATACGACAACAC
CGCAAGACCTTGCGTGAAGGTGCGCGCGTATCGAGAAAGTAATGGTCGCAATTGAGGCAT
CACTAATAAGATCGGTGCAAGCCCTTGTTGCTTTAATTGTTGTCTAATCAAAGGCAAGTT
CTGCTGGAACTGCCCCAATATGTTGGGCTCAATAGGGAAGCTATCAAGCATTACTGGACC
ATTTGCTTGTGCTTGCTGTAGTGACGTCAGTAGCATTTGCTCAAGTTCATCAGACAACGC
GTAGACGCTAATCTCTACTTTCTTCCCTGCGATTAAGTTGACTAACGTTCTTCGTAACGT
ACAGCGAACATCGGAAGACAACAAAATTGGGTCTTTAGTATTTTCGGACGATTCCAGCAT
AGTGTTTGCAATACTACGGATATCTTTAAGTGGCACCTGATCGAGTAGCAGTTGACGATA
CACCTTGAGTTGTTGGGCTGGCGTTAATGCCGCTCCCAGAGCTTCTGCTAGTTTTGGAGC
TTGTGCCATCAAACGTTGGTTCATTGCTTCGACGTCATCATGGTTGAATAAATCGGCAAG
ATTGGTTTTCATTACTTTGCTGATATGAGTCGCGATCACCGTTGAATCGTCGACAACTTG
ATAGCCCATATTGAGTGCTTTCGCTTTGTCATTGTGTTCAATCCAAACGGCTGGTAGCTG
GTATGCTGGGTCACTGCCCAAAATACCATCGATTTCTCCATATGTTTCACCAACAGCAAT
AGCCATCAGTCTGTCTGGTTCAATAAAACCTTCTTCTATTACTTCACCATTGAGTGAAAT
GGTGTATTGATTTGGCTTAAGAGCTAGGTTATCACGTATGCGTACCTCAGGAAGCAGAAA
GCCAACCTGCTCAGAGAGGTTTCTTCTTACACCACGAATACGTTGTGCTAATGGCGCTCC
TTGCTCTCTGTTTACAAGGTGTACTAAGCGATAACCAAGTGACAATGCAAGAGTATGTAC
ATGTGGAATATCATCCCAAGTAAGTGGGGTTTCTTCCTCTTGCATCGCTTGTGAAATGGC
TTCTACTTGATCGAGTTGATGGTCTTGAACTGGCTTTTTTAATTGGCGCCACCCTGCAAA
GCCAAGCACAGCCGCGAACGTAAAGAAAGCAAGATGTGGCATGCCAGGAACAATACCAAT
GATGACCATAATGCCTGCAACCGTAAACAAGGTTGCTGGGGTCGCCAATAGCTGTTTGTG
CATGGTCTCTGACATGTCATTGTCAGTATCATTAATGCGAGTGACGATGATAGCGGCAGC
GGTTGCCAGTAGCAGGGATGGGATTTGCGCGACTAGGCCATCACCAATGGTCAGTAATGC
ATAGGTTTTGAATGCTTCCGAAGCAGGCAGGCCATGTTCAAACACACCAATGCTGATACC
GCCAATGATGTTAATAAATAGAATCAAAAGACCTGCGACTGCGTCACCACGAACAAATTT
AGATGCACCATCCATTGAGCCGTGAAAGTCTGCTTCATTCGCAACTTCTTTACGTCTTTG
TCTAGCAGTTTCTTGATCAATCAAGCCGGCATTCAAGTCGGCATCAATAGCCATTTGCTT
ACCCGGTAAGGCATCCAAGGTAAATCGTGCCGATACTTCAGAAATACGTTCACCACCTTT
GGTGATCACAACAAAGTTAATGATCATTAAAATGATGAATACCACCATACCGACGACATA
GTTACCGCCGATGACGACCTCACCGAAAGCTTGAATAACTTTACCAGCAGCGTCGCCACC
ATTATGACCTTCAAGTAATACAATACGGGTCGAGGCAACGTTTAGCGTTAGGCGTAGAAG
AGTCGCAACCAGAAGAATTGTCGGGAAGATAGAGAAATCGAGTGGTCTCTTCGCCGTTGT
GCTTACTAATAAAACCAGTATCGCAAGTACGATATTGAAGGTGAATAGGGCATCCAATAG
CAGTGGAGGCAATGGCAAAATGACCATTGCTAACACCATCAACAGTACAACGGGTATTCC
GATGTAGCCTTTTGTCGAAGTTTGGATCTGTTTTAACCGGTTAAACATGCTCTTGTATCC
TTGGGTAAACGCTGGTTAATCAGTGCTGCAAATGTTTAGGAATAGAAAAAATAGGCAATG
GGTGTGGCTTTTTGCCCGAGCCTTTACGAAAAGCCTTCAGCTGTAATACGTAAGTCAGAA
TATGCGCTACTGCAATATAGAGCTGGCTTGGAATCGCTTGCTCAATAGCGGTGGTGTAAT
AGATTGAACGCGTCAGAGGTGGCGAATTGATAATTTCGACTTGGTTTTCTCTTGCGATTC
TTTGAATGTGCATTGCTGTTTCATCGACGCCTTTAGCTACTACAAATGGGGCTTCAGAGA
GGCTCATATCGTACTTTAACGCCACCGCGTAGTGGGTTGGGTTGGTGATCACAACGTCCG
CAGTTGGCACCATCTTATCAATTTTACGTCGGGCGAACTGTTGTTGAATCTGGCGAATAC
GTTGTTTAACTTCAGGTCGTCCCTCGTTATTTTTAAATTCTTCTTTAAGCTCTTGCTTTG
TCATTTTGAGCTCTTTTAAGTGCTCCCATCGTTGGTAAGGAATATCGATGACACCAAAAA
TGAGAAGTGCAAAGCCCATCAGGAGCAACCCTTCAAACAAGATAGACATGATCATCGTTA
CCCCTTGATTAAGAGGTAGGCTTTGCATCCCTAACAATGGCTGAAGGTGGTTATCTAGAT
AGCCGTAAAGGACGGCAAAAACTACAGTGACTTTGAGCGTTGACTTAATTAACTCGACTA
GAGATCGAGTCGAAAACATGCGTTTTATACCTGAAAGAGGATTCAGCTTGCTTAACTTGG
GCAACATGTTTGCTGGACGAAACATCCAACCACCTAGCACAAGTGTACTGGCGACGGTAA
CGATGATGATGACAGCAAACATAGGTACTAGCATTTCGATGATCATCGCTAGGCTTTGCC
CGATTTGTTCCACCATTTGATTCGGTGATGCGAGATCGTCTTTGGTCAATGCCATATTGT
AACGGAAGACACCCGTCATACTCTGCCAAATATTGGAGAGCTGAGAGTAGAAATAGAGAG
CGACAGCCAAAAAAATAACTGCGGTCGTAAACTCTTTTGCTCTTGGGATCTGCCCCTCTT
GTCTCGCTTTCTTAACTTTCTGCGGGGAGGCTTTTTCAGTTTTGTCTTGTGAAGATTGAT
CGCTCATGCGCCCCCCATCATGAAGCTGTTTAAATAACGCAAAGTATCGTGTACTAGAGC
GGTATACCGGCTAGGCACGCCTGAAATTGAAAGCAGAACACTAAATAGACCAAGCATCAT
GGTCATAGGAAAACCGAGTGCGTATACGTTTAGTGAAGGCGCGGCTCGGTTCATTACACC
AAAACTGATGTTGGCGAGCAGCATAGAAACGATCGCGGGTAGGGCGAGAGCGAGAGCAGA
TGTAAACATCCAGCCAAATACATTTAGGACCCCGTGTATTGAGAGCAAGGAGATCCCCGA
TCCTACAGGCCATATTACAAAGCTCTGAATCAAAATATCAATGATGAGTAAGTGCCCTTC
TAAAGCCAAAAACAATAAGGTTGAAAACAGTAAGAAGACACGACCTAAGATTGCAACGGA
GAGGCCATTGACAGGATCATTCATCATCGCCATACCAAGACCCATTTGCAATGAGACGAT
CTGACCCAGCATTGTAAAAATGGTAAAAAGCATATGTAGAATTAAGCCAAACATTATCCC
CCAAATTGCCTGTTCGAATGCAAGGAACAGTGAGGTGAGAGAAAATAGCTCAACTTCAGG
CATTACGGGCATCAATGGTGCCGTGATGACGACAATTGAAAGTGCGAGTAGGCTCCTGAC
CCAAACAGGGATAAGTGCATCCCCGAAAAACGGCATGGAAATGAAAACGGCGCCAATACG
AAAAAATGGCCACCAAAGTTGACCAAGTATGACGGAAAGCTCGGCAAACGTAATGGCCAT
TAGCCAATCATTCCCGGAATGTTATGGAACAGATAATCAAACAGTTCCATGATTTTACGC
AGCATCCAATGGCCAGCAAAAATGACCATAAGTAGAGTGATCAATAGTTTGGGAAGAAAA
CTTAAGGTTTGCTCATTGATCTGAGTTGCTGCTTGAAATACTGCTATTCCGAGACCGACC
ACAAGTCCTGGTACGACTAAAACGGCCACCATTAAGATAATGAGCCATACCGCGTCAGAA
AACAAAGTTACCGTCATTTCAGGAGTCATGATTTATTTCTCCCTGTTACCCAAAGCTTGC
AGACAAGGTGCCTACCGTCATGGCCCAGCCATCAACCAAAACGAAGACCATTAACTTGAA
TGGTAAAGAAACGATCAGCGGTGATAGCATCATCATGCCCATAGCCATCAAAACACTGGC
AACGACCAAGTCAATAATGAGAAATGGAATAAATAGCATAAAGCCAATTTGAAATGCCGT
TTTTAGCTCACTTATCACAAAGGCTGGGAGTACAACTGCGAAGGAAATCTCCTCGATATT
TTGATCGATAGGCTCATTAGCGATTCGCAGCATTTGCTCCAAAGCACTTTGATGGGTCTG
AGCTAGCATGAAGTTCCTAACGGGCTTTTCCGCGACAGAGAATGCCTGAATCAAGGTTAT
TTCACCATTATCGTATGGCTGAAAAGCATTGTCGTAGATGTCAGACCATACTGGTCGCAT
TATCAAAATAGTCAGCGAGAGTGCGATACCGACAAGAACGCGGTTAGGAGGGCTTTGTTG
TAGGCCTAATGCTTGTCTTAGTATCGCCAAAACAACGATGATACGAGTAAAACTGGTTGC
CATTAAAATAAAAGCAGGCAAAAAGCTCAATGCCGTCATTAACAACAGGATTTGGAGCTT
AACGCTGTATTCTTGCTGTGTTTGACCATCTGTCACTGACAAAAATGTGAGGCCACTCTC
TGTTGCAAATGTTGGGAATGACATCATCCCCAACGTGCACAGTGCGATAAATGCAGCTAG
GAGTGAAGGCTTTTTAAAAATGCGCATGCTTTTAGGTACCACTGTTTATCGACCAACACC
AGATAAAGCAGAATCAAGAACGTCGATAAGTCTTAAACCGTATTTTTCATTAATAACAAC
AACTTCAGCATGACCCATTAATGCGCCATTGACTTTCACGTCTAGCGGTTCGCCATTGAG
TTTATCTAACTCTAATACCGTACCTTCCCCCGCTTTCATCAAATCTCCTAGGGCAATTTC
TTTACTTGCAACCTCTAGAGTTACAGTAACAGGAATGTTCTTAAAGAAACTCAGATCTCT
CTCAGCGAAAGCTGGAGTGTCTGTAGATACTTCGTTGTCCAAGTCTTCAAGTTGGAAGTC
ATCAAAGTTAATGTCGTCACTGTCGAAAGCAGTGTTTTCAAAAGATTCGCTCATTAGTGC
GATTCCTTATTTTGGTTAAAAATCAATACGAGTTGGCCGTCGTTTTCTGCCACGCGACCT
GAGAAAAGTGTTTGGTTACCAATGCTTAGTGGGACATTGGCAAACAACTCTATTGGAAGA
ATATCTTCCGGTTGAAGCTGCACAACATCACTTAACGACATCGTCTTTTTAGCTAGTACA
GCATTCAAACGAACAGGGGCTGAGGTTAACGCCTGCTTAAACGGTTCGTTCAGATCGGAC
TTTGATTGAAGCTCCAGCTCGTCAATTAGGGTTTGTACTAGTTGACCGTCCAACTTCATG
TGGATGGTGCCAACATGATCCTTGAACTTAATGGTTAACTGCACATGCAGGCCAACGCCG
CTGGTAGGTTCAAAGCGTTCGGCCTTCCACATTTCTGAGGGTGCTAACCAGTTTCCCATC
AGTTTACTGATTTTTTCTTGAATTCGGATATCACTACTGGTTAAAGACGTTGTAGAACGT
TCAACCGTTGCACCATAAAATCGATCTGCAAGTTTAATCAGAGTTTCTGTCTCAGTATGT
ATGTATATAAGGCCACCACTTTGGTGCCTTAGTGTCGATGTCGTGTTCGCTTCCATTTCA
GATGGTGAAAACGAATGTAGCTCGACAGAATGTATCTTCGCTTCGACTTTGTTGGTTTTA
AGCCAGTTCTGCAGCTCATTAGTTAAGCCATTACAAGACTCCGAAATTAGGGTAAACAAC
TTTTCACGTATGATATGAATAGGCTTTCCTAACAATTCTACATTTAAAATCTGCACGTCT
GAATTAGCCATTTAAACTCTGCTTCTTTATATATTTTACCTTGCGTTAACAATTGTCTTT
AATCCACAATCGCAGCGACAGTCTACACAGGGTTATTTATTATTTATTAGCATGGCATTT
TAATAATGTGACTTCGGTTCATATGTTGACATGGAGTTGACAAAGTCATCTTCAAATAAA
ATCAGAAAACGGGTACTTTGATTTATAAATAAGTTAATAATAAAAAATATTAAAATTTAA
CGAGCAAAGCTCGTTTTTTATACTCTCTATTACCAATAGAGAATTAGTCAGGAAGTTATG
TGGTTTACATTTCTAACTTATTGTTTTGTTAGTTTTAAATCATTGAACGGCAGGCTTGGT
TGCTTAAATAACACACAACTTAAAGCGAGTGATGTTGTTTCAAAGTAGGACTTTTATATG
GTTTTGTATGCCCATAATTTTAATGGTACGGCATATCTAATTAGTTTTCTTCAGTCATGG
AAATGTCAAAAATATAGTGATGTAAAACGTTTTCGTCGCTGTTTATCTACGTTTTTGGCT
CTCGGTCTATTTTCTGTGCCTCACCTTAATGCCTCGGAATATATTAATGTGCCAATGGAT
TTATCCAGTTGGTCATTTAAAGGAGGAAAATTTGAATGCAAATTGGTTCATTCAAAGGTT
CCGCAGGGGAAGTTTTATTTCCGCTTGTTACCAAATGATAATGTTTCTTTTGTTGCCGAA
TTAAGTAGTAATGACAAAAGTTGGAGTAGAGCTTCACTTCAGAGTGTTCGAGCTCCATGG
CAAAAGGGGCGTGAACCCTTTGTTATTGATACTCTTGAAGTAGTGAATAACCAGAAGCGC
TTAGTCTTTCAACAGGGAATATCAGAGCTTTTAGATAATGTTCACCAAGGTCGATGGGTT
ACGCTGTCACTAAGCGGAAGTAATGATTCCTTAAAGCTAACGATTCCGACAATACAGATG
AATACATCTTTAGATTCTCTTGACGCATGTAGGTCTGAGTTACCAAAAATGACCTTTGCT
CAGGCTAGAGATGTTGTATTGCTGTTTGCTTTTGGGCAACTATCACTATCAGCCTCTCAA
TCTCACAAACTTAGAGCTTTGAAAAGTTACATCATTAGAGATGATCGCATAACCAAAATA
TTAGTCGACGGCTATACCGACAATGTTGGTTCCTCGGTTGCCAACCTATCTGTATCACGA
AAGAGAGCGGAAAAAGTCGCAGATATGCTGACGCAGCTAGGTATTGATAAAGGCCTGATT
GAAGTAAGAGCACACGGGGCCCGCTATCCAGTCGCTAGCAACAGTACTGCTGATGGTCGA
GATAGGAATCGCCGCGTTACATTGCGATTGGTTCGCGATAACGAAGAAATTGTTCCACGT
AATTCACGTAACACTGAGATCAACAAGAATAAGGTAATAGTGCAATGATGGCGAAAATGG
AAGTTCTGTTGGTTGAGCCGAATGATGTTATTGCTCAACCAGTTTTGCATGTCTTGCAGA
AGGCGGGGTATCTCATTCGTCATGCTCGTACAGGACGAAGTGCATTATTGGAAGAAAGAG
CAAAAATTACCTTAGTGAGCTCAAATCTTCCGGATATGTGTGTCCGTGAATTTGTCGCTT
GCCATCAAAAGCAGCGCAATTCTGGCGTTGTGATTGCGATTGTCGATCAAGAGCAAGGCA
TTCTTGCAGCAGAGACAATGAAAGCAGGGGCGACAGATTATTTGCTGCGCCCGTTTGAAA
GTAACCAACTTTTGAGTTTACTTACTCGTGTTGAGGCTCTTGAAAAGCCACTTGCGAACA
TTGTTGCCGAGTCTTGGCGCAGTAAGCAGGTACTTCAGTTGGCTCACCGTGCGGCGTGTA
CAACAGCAAGTGTATTGATTACTGGTGAATCGGGAACTGGTAAAGAAGTGCTTGCTCGTT
ATGTTCATGAGCACAGTTCATGTGCTGACGGACCTTTTGTCGCAGTGAACTGCGCAGCAA
TCCCTGAATCTATGTTGGAAGCAGTGCTTTTTGGTCATGTGAAGGGAGCGTTTACCGGAG
CGAGTGCTTCACAAAGTGGTAAATTTGAAGAGGCCAATGGCGGTACTATCCTTCTTGATG
AGATAGGAGAAATGTCTCCTGCTGTACAAGCGAAGCTATTGCGCGTGCTTCAAGAGCGTG
AGGTCGAGAGAGTTGGTAGTCATAAAGCGATTCAGCTAGATATCCGCGTCATCGCTGCAA
CGAACAAAGACCTGCGAGAAGAAGTGCAAAAAGGTACTTTCCGTGAAGACCTTTACTATC
GATTAGATGTCCTCCCACTTCATTGGCCACCGCTGAGAGAGCGCAAAGAAGATATCTTGC
CTATTAGTCACTTTTTCATCGAAAAGTATCAAGATAAAAGCCAATGCTATTTGTCTCACG
ATGCTGTGACTGCCTTAAGCCAATATCACTGGCCAGGAAATATTCGTGAACTAGAAAATG
TCATTCAACGAGCGTTGGTTATGCGCCACGGTGACTACATTACGGCTCAGGATCTAATGT
TACCGATTGAGTTAGTGACTTCAGCCCAGCCTGTAGAACCGACATCTAGCTTTGGTCATG
TTGAGGCGAAGAAGCAAGCAGAGTTTCAATTCATCCTAGATAAGTTACGTCAGTTCGGCG
GCAATCGAACAAAAACAGCAGATGCGTTAGGAGTTTCGACTCGTGCATTAAGGTACAAGC
TTGCGGCAATGCGTGAGCACGGAATCGATTTACAGTCGGCACTTGGCTCAGCAGCCTAAA
GGAGAGAGATGATGGCTAGTCAACCACTAAACAATGCGGTATCAGCGGAGCAACTCATGC
TCTCCAAGATGGAAGTTATGCGTACTCAAGTTCAGTCACCTGAATTTGTTGTCAGCGCGA
ATCCACTTGACGTTAAAGAATTGAATGCACCTATGTCTTTTTCTCAAGCAATGACGAGTG
TTCTCGATACGGTGAATCAACATCAGTCCGTTGCGAGTCAGAAAATGACAGCAGTTGAAA
CAGGGCAAAGTGATGATTTGACTGGGGCGATGATTGCAAGTCAAAAAGCCAGTCTGTCGT
TCAATGCGTTAATGCAAGTACGTAACAAAGTAGTTATGTCATTTGAAGATATTATGAAGA
TGCCGGTGTAGAGAATGTCTGAACTATCGACTCAAGTGGCAGGCAACGCCACCATTCAAC
CTTCTGTGAGTACAACCTCTCAAACTAGCACTTTAAAAGGGATGGATGACATCTCTTTTA
AGCTCAAAAAACTATGGTCTAGTAGCCAACGTAATTTGGTGCTTTCTGCGGTATTGGCCG
CAATCGTGGCTGCCATTATTGTTGTTGCACTCTGGAGTTCTTCACAGAGCTTTAGGCCTC
TTTACAGCCAGCAAGAGCGTTTTGATATCGGTGAGATTATTTCTGTTCTGGAAACGGAAG
GGATCAGCTACCGTATGCAAGAACAAAATGGGCAAGTACTCGTACCTGAAGGTGATGTTG
CTCGCATCCGAATGTTGCTTGCGGCAAAAGGAGTAAAAGCTAAACTTCCGACAGGTTTGG
ACTCTCTAAAAGAAGACAGTTCTTTAGGCACTAGCCAGTTCATGGAAACGGCGCGCTACC
GACATGGATTAGAGGGTGAGTTAGTACGCACTATCATGTCACTGAATGCAGTATCAAATG
CTCGTGTGCATTTGGCTATTCCTCGTCAGACACTATTTGTACGTCAGAATACTGAGAATC
CGTCAGCATCCGTGATGTTAGAACTGAAACCAGGTGAGGATTTAAAACCTGAGCAAGTTG
AAGCCATTATCAACTTGATCGTGGGTAGTGTGACGGCGATGAAGCCTGAGTTTGTTTCTG
TTATTGACCAATACGGACGATTACTAAGTGCTGATGTAGCTTCGCTAGAGGCGGGTAAAG
TTAATGCAAAGTACTTGGAATACCAAAAGAACGTCGAGAAGCAAATCATTCAACGAGCGT
CTGACATGCTTACACCGATAGTCGGGCCAAGTAACTTCCGAGTTCAAGTTGCCGCTGATA
TGAATTTCAGCCAGGTAGAGGAAACTCAAGAGATATTGGATAGCACGCCAGTTGTACGCA
ATGAACATACGATTCAAAATAATTCCATTGATCAGATTGCGCTAGGTGTTCCTGGGTCTC
TGAGTAACCAACCTCCAGTGACAGGTGATAAGCCAAATACAGAAGATAGCCAAAATACCA
ATGCTCGCTCCGAGATCAACCGCCAATACGCGGTGGGCAGTAGCGTGCGTCGTACTCAGT
ACCAACAAGGTCAAATTGAGAAATTGAGTGTCTCTGTTCTTCTAAACTCTCAAGCAGCTC
CAAATGGCACTGCTTGGACGGACGCAGAGAAAGCACAAATCACGACCATGGTTATGGACG
CTGTCGGTATAACAGAAAATAGAGGGGACAGCTTAAGCCTAATGAGCTTTAACTTTACCC
CAATCGATATTGATGCGCCATTGGCACTACCGTGGTGGCAAGATCCGACAGTCCAGCAGC
CGATCCGCTATGTTATTGGTGGCATGCTGGGTATGGCGATGATTTTCTTCGTGCTGCGTC
CTCTGATTATGCATCTAACGGGTGTCGATAGAAGAGATCAAGAGCTTGATTTTGCGGAGC
CACAAGAAGAGCCGGTTTATGACAATGTTCAAACTCGAGAAGAGCGTGAACGTGAAGAAA
CACTCAACCGACGTTTGTCAGAAAAAGGTATCGCGGTGTCGTCTGGCTTAGACGTGAACA
GCGATATGTTACCGCCTCCGGGTTCGCCGCTTGAAATTCAATTGAAACATCTACAGCTCA
TCGCAAATGAAGAGCCAGAACGTGTAGCGGAAGTACTAAAACAATGGGTAAACGTGAATG
AACACAGCACAGTCGAAGCAAAAGCAGACGCTTAGTCATGTAGAGCAGACGGCTCTTGTC
TTGTTAGGTATGGGTGAGGACGCTGCAGCTAAAGTATTGCAGCACTTCAGTCGTGATGAA
ACCCAACGAGTGACCAGAGCAATGGCTCGGTTAAGCGGCATTAAGAGTGATTCTGCACAC
GGAATTATCCAGCATTTCTTTGAAGATTTTCGCGAGCATAGTGGTATTCGTGGTGCTTCT
AAAGAATATCTTTCGAACACGTTGCGTAAAGCACTTGGTAATGACTTAGCGAAAGGGCTG
CTGAATAACCTGTATGGCGATGAGATTCGAAACAACATGCAACGTTTGCAATGGGTAGAT
GCAGAAGTTTTAGCCCGTTTTATTGCTAATGAACACCCGCAGATGCAGGCTATTTTTCTT
GCTTACTTACCCGCAGACAGTTCTTCTGCAGTGTTGAAACATCTACCGGAAGATTATCAT
GATGAGCTGCTCTTTCGCATTGCTCGATTACAGGATATCGACCATCAGGTAGCGGCCGAT
CTTAATGACCTTATCGAGCGCTGTATCGAGCAGGTATCGACCAGTCAGAGCGCGCCAATG
TCGGGTGTGAAGCAGGTTGCCGATATCATAAACCGCTTCGAAGGAGATCGTGCTTCGTTG
ATGGAAATGCTGAAGCTTCATGATGAAGAAGTTGTTCGAGAGATTGAGCAAAATATGTTC
GACTTCATGGTGCTGGGGCGTCAGAAAGAAGAAACCATGGACCTTCTGGTGCAACAGGTG
CCAATGGAACTGTGGGCTGTTGCATTGAAAGGTGCAGAAATTACCTTACAACAAGCTATC
AAGCGTTCTATGCCTCAGCGCATGGTTAAGGCATTAGAAGATGATATGCAGGTACGTGGT
GCTGTAGGCTTGAGTAGTGTTGAGCGCGCTCGCCAAGAGATTATGGAATTGGTCCGTGAA
CTGAGCGAGGCTGGCGAGATTGATTTGATCTTGTACGAAGAGCCTACAGTGGAGTAAAGC
TATGGCTGATTTTAACAACGTACTCGTTTCTAAAAAAATGCGTTTACCATCTTCTGCGTA
TCGCGTTCATCGCTTTCCACCATTGGCTCAACCTAATCTTATTGATGAAAACTTGGGATT
AGACAATGAGTGGCAAGACACCCAAGTCGATCTTCAACAGCGTTTAGAGGCCGGTTTTCA
ACAAGGCTTACAACAAGGTCATGAAGAAGGTTTTCGTCAAGGTGTGGAACAAGGCCAGCA
ACAAGGCGTACTTGAAGGGCAAAAAGAGGGCTTTCAGAAAGGGTTTGTATCAGGGGAGCA
ATCTGGCAAGCAAATGTTCAGTGAAGCCGCAAAGCCAGTCAATGAGCTATACCAAGCTTT
GGCACGTTGGCAAGCAGAAAAAGAGCAGCAGCAGCGTCATATGATTTGTGAATTGGTACA
AAAAGTAGCTCAGCAAGTTATTCGTGCAGAATTGACGTTGATGCCACAGCAAATTCTCGC
TCTGGTCGACGAAACCCTAGGAGCTATGCCAGGTAAGCATGAGACAGTGACGGTTCACCT
GAACCCGCAAGATCTTGAACGAATTACTCAAATAAATGCTGACCTACCAGCGAGCTGGAA
ACTTGTCGCAAACCCAGAATTGCAGACCGGTGGATGCCATTTAGTTACTGATGATGCAGA
GGCCGATGCAAGTTGTGACTCTCGGTTAGAAGCTTGTATGGACAACGTAAAGCAACACCT
TTTAGAAGAGGTGGCACTGCCTCAAGTTGAAGGTATTGATGAGTAATGCAATGCCACGAG
GCTTATTAAGCGAACGCATGAGTGATGCGATCGCGTCACTCGATTCTATCCCTGTTGCGA
GAGTGACTGGGCGACTGGTCAAAGTGAATGGTTTAATGCTGCAAGCCGTAGGGTGCCGAT
TCAAATTGGAGCAGCGTTGCCTCGTCGAGACGGATGAAGGCGATATGATTGAAGCCCAAG
TTGTCGGGTTTGATCATACCGTTGCGTATTTAATGCCGATTCGCCGTTTAGGTGGTCTGT
TTGCAGGCGCAAAAGTTATCCCGCTTGATGGTGATAGTACCGTACAGTTAAGCAGTAACT
GGCTAGGTAGAGTGGTTAACGGCCTTGGTGAAGTGCTGGATGATGGTCCAGTGCTGAAAG
GAGGAGAGCGAGTCTCTCTCGAACCAAAGCAGATTAACCCACTGAAACGCCGTCCAGTTG
ATACACCACTAAATGTTGGAGTGAGGGCGATAAATGGTTTGCTTACTGTTGGGAAGGGGC
AACGTATCGGCTTAATGGCCGGAAGTGGTGTCGGTAAAAGTGTTTTAATGGGAATGATTA
CCCAAAATACAGAAGCTGATGTCATTGTTGTTGGCTTGATTGGTGAGCGTGGTCGAGAGG
TGAGAGAGTTTGTAGAAAGAAACCTAACACCTGAAGCTCGTAAGAAAGCGATCATTATTG
CTGCTCCAGCGGATGAATCCCCTTTGATGAGATTAAGAGCCACCTTACTATGTCATCGTG
TGGCAGAGTATTTTCGTGACCAAGGTAAAGATGTTCTGTTGTTAATGGATTCTTTGACTC
GCTACGCCATGGCACAACGTGAGATTGCACTGTCTTTGGGGGAACCACCAGCTTCACGTG
GCTATCCACCTTCTGTTTTTAGTGTGCTCCCGCAACTACTTGAAAGAGCGGGTAACAGTG
AAAACCCACACGGAAGTTTGACGGCTATTTATACGGTATTGGCGGAAGGCGATGATCAAC
AGGATCCCGTGGTCGATTCTGCTCGAGCCATCCTTGATGGTCATGTGGTGTTGTCACGTC
AATTAGCCGAGCAAGGGCACTATCCAGCGATTGATATCAACGCATCAATAAGTCGATGCA
TGACTGCGTGTACGCAAGAGGCTCATAGCACAATTGCCAATCAGTTTAGGCAACTTTACT
CGAGTTACCTTCAAGTCAAAGAACTGCTGCCTTTAGGTGGGTACCAGCCAGGTCAAGATC
CAGAGCTCGATCGCTCGGTGGCGATTTATCCTCAATTGAGAAGCTATTTACAACAGTCAG
CCACTGAATCCGTTGATTACCCAACGAGCTTGACCGAGCTTGCTCAATTGTTTCAGGCAC
AATGAGGGCTAAGTTGTGGAAGCAAAATTAAAAGCGGTCGGTAAACTACAACTGATGGAA
GAAAAGCAGCGTGATCGCGTTGGGCAGCAACTTGACCAGATGCGTCAGCAGCATGTTCAT
TTGCAAACACAACTGCAGCAGCTTTCTGCGCTAAAAAATCACGCGGGACAATCGGCATTG
ATGGCGCCAACATTGAACAGTGCGACGTTAATGAACTTAAATCGAGTTGATCAGATGCTG
CAAAAAATGTTGCAGCATCACGAGCATGAGCAAGCAGTAATGCAAGCCCGTTGCACCTCA
GTTCAAAAGCAATTGGAACACAAACACGCTCGCGTTCAGGGACTAGAGAAAGTACTGGAA
CGCTGGCGAGCCAAACAAAACTATGAGAAAGCGAAGAAAGAACAAAAGCTCATAGAGGAT
ATTATTAACTCACGATTGAAGAGAAAGGTACTTTAGTTTAGTGAGAGCGAGCCATACGAA
AGAGTCTTTACGCCACGGTCTTTACTCCCTTTTTTGCCATACCTTTTAAACAAGCAACCA
ATGGCATTGGCTTCGCAACACCATAACCTTGTGCATAGTTGATTCCTAATTCAGATAAGA
TCTGAATGTGGGCTTCACTTTCGACAAATTCCGCAACTGTCTGAAGTTTCATCTCGCGCG
CTACAGTGCAAATCGAGCTTACGATCAATCGGTCGGTTTCATTGTAAGGTAGGTTTTTAA
CAAATGCTCCATCTATTTTTAGTACATCAAGTGGCAGTCTTCTTAAATACTCAAAACTTG
CATATCCAGTACCGAAGTCATCGATGGCAACTTTGCAGCCCGCCTCTCGCAGTGTCGTTA
GTGTTTCTATTGCTTGTTGCTCATTGTTTAATGCTGATGATTCGATGATTTCGAAACAGA
TTTTCTCTAAAGGGATCTTTAACTGCGCTGCCTTGGAGATTATTTGCTCGGCTAAGTTTG
GTACACCAAGTGTTTTAGCGGTTAAGTTGATTGAGCAGTAATCGATTTGGGTCCAATCTT
CTACGTGAGCATCAAGCATTAGAAACGTATGGTCAATTACCCATCGATCGAGTTGAGTTT
CCAAGCCAAATTGGTTAATCAAAGGAAAAAAATCGGCAGGAGCAAGTATTGAACCATCCG
AGTTTATTACTCTTAATAAAACCTCAAAGCTAGTTGGTGTATTGGCTGTAGGTGACAGAG
TCTTATATGGCTGACAGTAGAGTTCGAACTGGTCATTTTTGAATATCTGCTGGATGTAGT
TCAGTTTGTCTACTCGATCTGAATGCGCAGAGTTTAGTTTGACCCAATGTATGGTTTCAT
CGTATCCAGCTCTTTGGTCGCAAAGTACCGAGGCAACTTTTTCTATGTCCATCGTTGGAT
AGATACGAGCGCAGTGCAAGACAGGATTAACTAAAGATACTGATGTCCCTTGCCAATAAA
ACTGGAATTTTGCCAGATGCCGAGAAACTTCATAGAGCTCTCCATGTATGCCCTCAGACA
TTTCAGTAAAACTAATGACTCCCGTTGAAAAAGGGGGGCGATAGCAGCGGTTAATCCCTT
CATTTCTTGAACTTAAATAATCACTAAGTTGCTTAATGAGTTGAGATTTTCCTTCATGCC
CTAACCCTGTCAGCATTGAAAGAGTTGAAGTGAGATCTAAGTAGATCAAGACAGATTGCG
ACTGGGTAAACAGGTCTTCTTTTAGCTGAGCAATATTGTATAACTCAGTATAGGGGTCTA
TCCGTTCCGCTTGAATCTGCTTTTGAGACATCTCATAGTATTTGATGGAATAGCCAGCGA
GCAGGTAGGCTAGGGTAACGAGTACGGAAACAATGATCATTAATCCTAGCAACTTTTCTT
GATTGTGCGGGCCAGCGTTGAATGCATGTATGGCATCGTAGATGATGAGTAATGTTGCAA
ATGAGCCAATTACTAATGGCTGAATAATTCCATGGCGAGATAAACCGGAGATTACAATAA
GAATTAAGCAAAAACTCACCGTATTGAGTAGGAAGGAGCTCGGTGCATACGCTGCTAAAC
TCAGCAAACCGATACTGCCAAATAGCCAAAAAAGATAGCGCTTATCCGTGTTGCTGGAGT
GACGTAAGCTTCGGTCTAGGGCAATAAAGCGTTGTTGATCAGTACCAGTTAGCAAACACG
TTGCAACGTATAGGGTTGGCGTGACAAGTAACTGTGTCAGATATCCACCTAATGTTGCAT
AGACGAGGAAGTGGGTGTCAAAATAATTGCTTCCTATTACACCACTAACTATCAACATCA
TCAGTGTATTAGCCAGCGGGTAAAAACATCCGGCCGTTAAAAAAAACACGCTTAGCCTAG
TGGAAGCTGGTTTATCTAGTGCTCTATCATTATAGGTATGAAACAACCATGCGGTTACAA
ATGGAATAATGGGAAGGAGCAGGCTATAAGTTGCACTGAATTGAACTCCTCTCCCCGTTA
GCCAGTAATAAAAGAACAACCCAAGCACGACGCTGGGTATCGCTTTTGATCTATAGCGAA
GAAAGCTAACTAACGCCGTAGCGCCAACGATAGAGATGATTTGGAAATTGTCTTGTTCTA
AAACGAAAAGAGAAGATAGTCCATAGCTGACGAATATCATCGACACAATAGAAAGCGATA
ATATAACGTAGGAAAATACTCCGTATTTTGAAGTATTGATGCTCATCTCATTACTCTGCA
AACGATTTACTACGCATCATAGCAAGTTTTGTTATTTCCAAATAATGAAAAATCCATAGT
ATGAATAGGGTTACTTCACGTTTTCTGTGAAAAGTATCAATATCCAATTAGACTGCACAA
CGTCGGCGTAGGTAGCTGAAAGGGAGCAGGAAAATAAGCAAAAAGGGGGAGAGACCGCCA
CCACTGCCACCTCCTGAATCTGTTTCTGTCACGACTGTATCTTGCGGTTCAAATCCTGAG
TCACCTTCGCTGTAGTAATCCTCAGAGGCAGCCTTTGAAGCATCATAGACAGTTTTTGTT
CCACTACTAGTAAGTCGTTCAATCCAAGTTGTATAGTTTAACACCTCGGTAAACACACTC
GGGATGGATGGAGATTCACATACAGAAGAACCATAACTAACAATGCCAATTTGCTGATAG
CTTCCATCGTTATCTAGGTAAGTCAGAGGCCCTCCTGAGTCGCCACGGCAAATACCGGTG
TAGGGTTTGTTTGGAAAGCCGTTAGCGCAAAGGGTTTCTTGGCTATGGTATCCTGATACA
AGGCTTGCGCACTGGCTGTCTGTCAATGGGCGAACATCGGCTGTGAGTAAGTAATCTGCA
CCAGACGTATCATTTGATGATGTTTGACCAAGGCCGAAGATTTGGTAAACGCTTTGTGCA
CTGTAATCGCCGAAGTCTTGTGGCAAGGTAATCGATTGAACATTATCAGTAATAGGGTAA
CTGAGTTCGAGAATGGCAATATCATTAATCCATAAATCGGATTCATTGTAGTCTGGGTGC
TGCGTTATTGTTTTTACATCTTTGAACTCTTGGACATACACATCTGAGCCTGAGGGGTTT
TTGACTAAGACTCGTAGGTCATCTTCTGACCAGCCGTTAGAAAAGACATCTCCGCCAACG
CAATGTGCCGCAGTCATAATGTATCGGTCATTGACGATGGTACCACCGCAAACGTCAGCA
AAAGTATTTGAACCTTGTCTGTGAAGTATGAGTCGAGCGAAGAAAGGGGCTTGATTCGGA
GTGATCTTCTCTCCATTGATCACGGCAGTGGAAATTCCGGGCTGGTTGTTTGCTGTTTTG
ACGGTTACCTCGGAGGCAAAGACTTGTAGCCCGAGCAGTAAAGAGATATTTGCAACGATA
ACTGGTGATAACTTCATGCATGTTCCCCTGTTGTTATCTTCATTAATTAGTATACCCAAG
TAACCTCGAGATGCTAGGTTCAGCGAGAATGACTTGGTTTGTAGACGCGGCGGCGATTTA
AAGGTTTAGTGGGTCTAAATCAAGAATCGACAACAAAGTATACAAGCCAAGTCTCTTACT
ATTTGCAAAGAGGGCCCTTTGGGAGCGTGTCTTTGACTCGCTTTTTCAGTCAAACAAATG
GCTGCGTCAAACAACTTGGAAAGAGCTGGCTATTACGCTGCGTTGTTTTCCTTGCACTCG
AGTCAATGACAACGCTCTGAATCCTGCATCTTGAAGTCACTTGGGTATATATGCAGTGAT
GTTAAGTTATGTTCTTTCTATTTTTAGCTTTTAACCAGTTCTCACTGAGCGTTAAGCTCT
TTTTTAAGCCATGCTCTTAGTTGATGCATCGACTCTAGCTTAAGTTTATGGGGAGGACAG
ACAAAATAGAATTTCTGATAAGGGTTTACGACTGGCTCTCCTAGCTCAATTAATTGTCCA
TACTTGATGTCGTCTTTAACAAACAATCGGTGTGTTACTAGCAATCCTAAACGTCTTGTC
GTGGCTTGAACTGCTTGAATCGACATATTAAAGGTCATCGGTTTGATGTTAGTTGGGCGT
TGAAGTCCAGTTTCCTCTTGCCAAACTTGCCAGTCACGCTTGCGACGATCATTCGTCACC
TCGATGATAGGGTAAGCCGACAAAAGGTGGCGGATGTCACGACTTTCTGATTGCTCTAAC
AGTTCAGGGCTGCACACTAGCACTAACTCATCTTCGCTGAGCATTTCACAGTAGTAATCT
TGCCACTCTTCTGGGCTGCCATGTACGACCGCGACATCAATCCCTTCTTGCTCCAAGCTA
AACTGCCCAACTAGGTTCGACAAACGAATATCCAACTGGGGGGCGTAATCTTGTAAGCTC
GACATGCGAGGTATCCACCAATGCAAGGCGAGCGAATTAACCATGTTGAGCGTAATTCGC
ATGGAGTTTTGATCGTGAATCAAAGCCTCTGTCGCATCGACGATTTGCTCAAGAGCTGGT
GAGACTTTTCGATAGTATTTCTTGCCGTCATTGTTGAGTATGACTTGGCGACCGATGCGT
TCAAACAGAGGTTTGTTGACCTGACTCTCTAAGGATTTGATGGCCTGGCTGACCGCCGAA
TGGCTAACCGAGAGTAAATGGGCGGCTTCTGTCATGCTACCTGTCTCCGCTACGGCGACA
AATGCGTAGATGGATTTTAGCGGTACTAACTTGCGCATGCTGCTATTACTCTCTCTTTTG
ATGGGGTGGATCGTATCTGGTTAATTTAAATCTGTAAGTTTTTCTTACAACTACGTTTAA
AATTACTCGCTATTTCTCATTTGTTTACTTTCTTAAAATACTCCGTGAATTAAGGAGTAT
CTAATGAAAGAAGAAAATAAACCTGTCACCTTCATGTTAATGTCGACATTAAGTTTATCT
GTTACAGGACTGTTAGCAAAGCAGCTCAGTAACGATTTATCCGTGACCATGTTCAGTTTC
CTCCGCTTCTTCACTCCGGCTCTCATTTTGTTGGTCATATTGCGCTTTAAGAATCTTACT
TTGCCTACTGTAGGAACCATTAAGCCGATTTTGCTTCGTGCTCTTTTCATCGCAATGTGT
CAGTTGTGTTTTATCGCGTCGCTGCAAACGCTGACTCTGGTTGAAGGTGTCGTGCTATTT
GCGACTGGGCCACTGTTTATGCCAATCGTCGAGAAGCTGTTTATGCGTGATCAGATTCGA
ATGTCGACCATCGTAGCGCTCGTTATGGCGTTTTCAGGTGTGATTTTATTGGCTGGTTCG
GATGGCCAGTTTACATGGCGTATCGATTTGCTGTTGGGATTAGCTGGTGGGCTGTTTAAC
TCTGGTTCTCAACTGACGCTCTACAAAGCAAGTAAGAGCGGCTTATCACCGCTCGAAATC
AACTTTTGGACCTTTGGCGCAGCAGCTCTGTTTATCTTGCCACTGGTCGTGGTGAACGAC
GCCAGCATGTTGATGAGCTCAATATCGATAAGCACTTTTGAAACGCCCAATACGGTGCTC
GTATTTCTGATGTCGCTACTTATTATTAATACGCAAGTATTTCGCTCTAAAGCTTACCAA
CTTGCAAGTAGTGGTTCACAGCTCGCTCCACTTATATTCACTAACTTACTGTTTACAGCA
ATATGGCAATGGGCGTTCTTTGAAGACCAAATGAGTGATAGTCAGGTTATGGGCATCAGT
TTAATTGTCCTAGCGACGGTAATGAATACCTGCTGGATTAGGTTCTCGGCACGGCGTATA
CATTTACTGCGACCTAAAACACCTTAAGGATAGGTTTAGCCTAGCAAGCTGTGACAAATG
AAGTGTAAACGTCAGTGCCTGTTTGATTTTTAATCAGAATGAGCTAGCGTCAAGAAAGAT
GCAGGGAGAGAAAATATGCTGACTTTAAACTATCACGTCGAGATTGCCGCGACGCCTCAA
CGCGTATGGAGCGTGTTGACCGATGTCGAACTATACAAGCGATGGGCGCAAGCCTTTTCA
CCTCAGTCTCAATTTGATGGTGCATGGGAAGAGGGAAGTGACATTACTTTCTTTGACCCA
GATATGGGCGGGACAAGGGCGATCATCGATACGGTGCTGCCCCTACAAAAACTCGAGTTT
CATCATGTTGCCATTTTTAACCCGGATAATCGGCAGCAATTGGATGGGGATTTGGCATCT
AAGTGGATCGGATCTCGTGAGATCTATCAGATCGAGACGATAGAAGATCGCTTATTGCTG
AGTATCACCATTCATACTCACAGTGATTTTGTGTCGATGTTCAATCATGGTTGGGAAAAG
GCACTGCCGTTGATCAAGCTCATCAGCGAAGAGTAAGGTTAGATTGCGGGTCAATTTGGG
CTGACGACAGGTTGCTTGTGGGTATACAATAGCCGCCAATTTGCGCACCAAGAGAGTTGA
TGATGGAATTTAAGGTTGATACCCACACGCATACGTACGCTAGCGGCCACGCTTATAGTA
CGTTGATTGAAAACGCGAAGTCGGCACAAGAGAACGGGCTTGATATGTTCTGTACGACCG
ATCACGCTGAATCCATGCCGGGTGCGCCTCATTACTGGTTTTTCTCTAACCAGAAAATTC
TGCCTCGCTTTCTTGAAGGCGTTGCGATTATTCGCGGCGTTGAATCTAACATCATGAACA
CCAAGGGTGAGATCGATATACCAGATAGCGTTGATCGCAACTTGGATTGGGTGATTGCTA
GCTTTCATGAGCCAGTGTTCCGCCCAGCGGATAGTGCTACGCACACTCAAGCGCTGTTGA
ATATCATCAAAAACGGTCGTGTTGACGCACTAGGCCATTTGGGTAACCCCAACTTTGACT
TCGATTTTGAAGCTGTACTGAAGTGCGCTAAGGAACACAATGTCGCGATTGAAATCAATA
ACACCACATTGAAAGGTAACAGCCGTGTCGGCAGTGTAGACCGTTGCCATGAGATTGCAC
AAATCGGTAAAGAGGTCGGAGTCTTCTTCACTACAGGCAGTGATGCGCACTTCTGCCACG
ATGTGGGTAACCTAAGCTTGGTGGGTGAGTTAATGGATAGAGTTGGCATTGATAGCAGCA
AGGTAATTACTCACTCAGCACAACAATTCTTAGCCTTCTTAGAGCTGCGTGGCCGTATGC
CAATTGCAGAGTATGACGAGATTCGCAACGCATAAACTTGATTACATTTTTGGTTATGCA
AGTGTTAAGGGATTGCTTTACACTGCTCGCATTAAAAAGCCGACTCAGAATTCGGCATTC
AATGGAGAAGTGAAGATGTTACGTCCTTTAGTGTTGGGGTGTGTAATTGCGTTAGGCTCA
ACGTACGCAATGGCAGAAGCCGTCGACTTAAAACAAAACATGAAGCAGATGAAGATGGAA
TTCAAACAGGCGGCAGAAGCGTCTGATGTTGAAACCATGAAATCTGCGATTGATAGCTTG
CAAGCGATCGTTGAACAATCTAAGCGTGGTAATTACCCACCAGAGAAGTTCGATATCTAC
CTAGAAGGCTTTAACAAGCTGACGGTAACGCTAGATAAGATTGAAGCGGATCTTGATGCG
GGCAAGCTAGAAGAAGCGAAAGACCAACTGCGTGAAATCGATAGCCTTCGTGAAGAGTAC
CACGACAAACGCAACCCAAGTATCTGGAGCAAACTGTTTAGTTAACCGTTTATCCAACTT
GAAAAAATGACCATCAGCCTGCCATTTCGGCGGGCTTTTTTGTGCCTGTTAATCGAGGTA
TTCAAGAAAACCTGTGAGGTAGCAGCCACTTATTGATCCTGTTTTTGAGCTACCACACAG
AATTGGTTACGCTGTGTGAAATTTGTTAAGTCACCGTTATGCGTAGATTAATTCCTTTTT
ACCGCTCGATGTTATTTGCTAGTGCTCTCAGTTGGGTGCTAGTGACGCTGATGCCTGTTA
TCAATGCTCATGGTAACAGCATGGGCGTGTGGGCGACGTTATGTACGCTTAACGGTTTTG
AGTTGGTTCAAATAGAAGAGGGCGACAATTCTGTCAGCCACAAAGGTAAGCCTTGTCCTT
TTAGCCACTTCTCGACTTTTCATCACGATACACTTCCAACGACACCAATACTCTCAAGAC
TGAGCTTGGTGATTTCTGACAGCTATGCTTATTTGGCTCTAAGTGTGCGATTTGAAACGC
CAGTTCCACGTGCGCCACCGAAGTTAGTTCTGATAAACCTCTAAAGGCAAGCCATCTGGA
TCTTGGAAGAAGGTAAATGCTTTGCCTGTGAACTCGTCAATGCGAATTGGCTCAACTTCA
ACGTCATTCGATTCGAGGTAGGCTTTTACTTGATCAACATCATCAACCAAAAACGCGAGA
TGTCTCAACCCTTGTGCTTCGGGAAAGTTTGGTCTATTCGGTGCGCCCGGAAAGCTAAAC
AGCTCAACTTGGCTTCCATCAGGCAGAGCAAGGTCGAGCTTGTAAGAGTCTCTAGCTTCA
CGATAATTTTCAGCAATGACTTTCAATCCCAACACTTCAGTGTAAAAGCGTTTTGACCTT
GGGTAGTCGCTGCAAATGATCGCGACGTGATGAATGGCATTAAACATGGTTAGCCTCTTC
AAGCATGGTTAGTATCGTCGGAGACTAAATGCTCCTTAACGAAGTCGATGAACACGCGCA
GACGAGCAGGCATGTATTTGGTTTGCGCATACTGCATCGCGATAGCGCCGTGGTAGTTAC
TCTTGATCATCCAATCCGGCAATACTTCCACCACTTCCCCTTGCTCTAACGCGTCTTTGA
TCACGAAGTCATGGAAGATCCCAACTCCCAAGCCAGACTTAACCCCGTTCAAGCGCATTT
GAGAGTGGTTGACGGCGTAGCGTCCACTTACTGCAATCGAGTGGAACGCTTCTTCTTTAA
AGAATGACCAGATGTTGTCTTTGTCGTTCTCGGCAAGGTAAATGCAGTCGTGTTGCTCAA
GCTCGGTTGGGTGCCCAGGCATACCGTGTTTGGTGAGGTAATCTGGAGAGGCGCACAAAA
CAAGATTGGTCTTGCTGATCTCTTTGAGTACCAGATTCTCATCGGGTTTGTCGGTGAGCT
TGAATGCGACATCAATACCTTGGCGGAAAAGATCAATCTCACCATCTGCTGCGCGCAGCT
TAAGCTGTATATTTGGATAACGTTCTAGGAATGGCAACACAAACGGTTGAAGCACCGAAT
TAAGAAATGCTTCAGGGGCTGCCACTGTGAGTGCGCCTGTTGGCTCGGCATGATCTTCCG
CAGATAGCTCAACGGCTTGCTGCGCGGCATTCACCATTGCAATGCTTTGGTCGTAAACCT
TTTGCCCAGCTTGAGTGATGATCAACTTACGAGTCGTGCGCTCAAACAGTTTCACCGAGA
GGGCTTGCTCTAATCGTGTGATCAACTTACTTAAAGCCGATGGCGTCACGCCGAGTTGTT
TGGCTGCAGCGGTAAAACTGCCTTCGTTTACCACTAAGATAAACGAAGCAAGATCAGGAA
GTAGGGCAATGAGTTTTGGATTAACCATAATTGTTCAGTTCTGCGCAGCGGAATAACGAT
ATTGTCTGGTACGGTTTCACGAGGTTCAAGTGTCACCATCTCGCTTTAACGATATTTTGC
CAAAAATGCTTTGAGTGCAAGCAAGCCAGATTCACCAGTATGGTATTGCTGCCAACAGTG
ATAAATGGCCGTTTCGTGGTCTGCAATCAACTCGATAGCTTCTCGCTCAGCGGTTGAATA
CTGCTGTGAAGCTTTCACTTCTTCATGCCACTCTCGATACTTGATCTCATAAGGCTCCAC
CCATTTCAGAAGAGTCGCCACCAACTCTTGCCATGGTAAACCAATCCACTTGGTTGCATC
TGCCAAGCCTTTATCCAACATCTCTTGGTGTCGACTTTCGATATCCATGCCATTTGTCAG
CAGTACAGGTTTGAGCTTTTCTGCGGTGAGCTCTTCCACTTTGATCAAGGTTTGCCACAG
CGTTTGTTGTTCACTTTGGGTGTAATGGCTCAAGTAGTGGTTGAAAAAAGCGATGCCGTA
GATTTCGCCATAGTAGGCAGACAGAACGTTATGAATCATGGTGAGAATCGTGATTTAAAC
AGAGAATACCGCATTGTAGGAGGGGAAAGCGCGAAGTGTAAATAGCTGATTAAGAGTAAA
AAAGTGCTGCTGACAGAATTCGAACAGAACTTGTGAGAATTTTATGAGAATTCGATGAAG
TTGCTGATAGATTTGCTCGTCATTCTTAGAGGCAAGAACGCAAAACGTTCGAAACGTAAT
GCTTAACCTACTCAAGTCACGAACAATGAAGTAAAGCCGTACACATGGGCTTGGGTAGTT
CACCCCTCATTAAAGGATGGAATCACAATGAAAAAACGTACCCAACTCGGACTCGTCATG
ACTTCAGTCGCTATGGCACTAGGCTCTGCATCAGTGAATGCGGCGGAATTGGAAATCACC
GTGACAAACGCAACCAAAGGCATCTACTTTACGCCACTTATTGTTGCCGCACATGGCTCT
GATCTTAAGATGTTCAGAACCGGTGAAGCCGCTACCCCAGAGTTAGAAGCAATGGCAGAA
GGCGGTGATATCTCTGGTCTTGCTAGTGTGATTGGTAATGCTGGTGGTGTTGTTGTTGAG
AACCCAGCTGGTGGTATTTTGAATCCGGGTGTCGCAACCACCTTTACGATGAACAGTGGT
GATCATGGATACTTGTCTCTTAGTGCGATGCTTCTGCCAACCAATGATGGTTTCGTGGGG
TTAGATAGCTGGAAAATCCCAACGGAAGCTGGCACATACCGAGCAACGCTAAGAAGTTAT
GATGCTGGTACAGAAGCCAACGATGAACTTGCGTCTAGCATGCCAAACCCACCTTTCATT
ACCTTTGGTACTGGCGGCACAGGCGTTGAAGCTGCAGTGACTAACGACAAAGTTCATGTG
CATCCAGGTAACCTTGGTGATAGTGATCCAACTGGCGGCATCAGTGACCTAGATAGCAGC
AGCCATCGTTGGTTGAACCCAGTTGCAACCATCACAATTGTTGTGAAGTAAGGGGGATGT
ATGAAATACAGAATCTTACTCGTAGCAGCTTCAGTCGGCTTACTCGCCGGTTGTCCAAGC
GATGATGATAACGATGTGGTTAAGTCATACCGTTACACGATTAACGTTGCAAACTTGACC
GCTAATCAACCAATGTCTCCGCTTGCGGTAATCACTCACAATGGTGACTACCAATTGTTT
GAAATTGGCCAAGCTGCATCTGTTGAACTTGAGCACCTTGCCGAAGGTGGTAGTAACGCC
GAGTTGCTAGCGCTAAAGGATTCCAATGACTATGTCTACCAAGCGTTGTCAGGGAATGGT
TTAGTGCTTCCTGGTGGAAGTGATTCAGTAACCTTTACGGTTGACCCACACAAAGCGGGC
TATGTTTCAGTCGCTTCCATGCTTGTGAACACCAACGATGCATTTGTCGGGGAAACGGGT
CTATCGCTTAAATCATTGGCCGTGGGTGAAAGCTACGAAATGAGCATGAACGTCTGGGAT
TCCGGTACGGAATTGAACGATGAACTTGCAGCCACTATTCCGGGACCAGCAGGCGGTGGG
GAAGGTTTTAATGCTGCTCGTAATGACACAAGTGATGTAGTGGCGTTTCACGCTGGAGTG
GTAAGTAAAGATGATGGTTTAACCAATTCTGCGCTTTCTGCGAACCATCGCTTCCTGAAC
CCTGGAGCGAAGCTCACTATCACCCGAGTCGAGTAATACAGGCTCCGATGGCGTCTCCTT
TCCAAAGCGCTTGTAGCCGAGCGCTTTAACTCTCATGGCGTCATCGGAACCTTTTTTGAA
AGAATTTCTAATTTGTTCCGGTCATGTGCAAAGTGAGGATACTCGAAGGCAAGGAAAGGA
CCATGGAACAGCAGGCAATCAATTTAGTCGCGAACATTTTGCTGGTAGAAGACGATGATG
ATTTGGCAGAACTGGTTCAAATGCATCTCAAGTTTCAAGGACACCAAGTGTTGCGGGTAG
CGAATGTCGCCGAAGCCAAAACACAATACCAACAACACTCTTTTGATTTACTCATTCTTG
ACCGAGGTTTGCCAGACGGTGACGGCTTAGATATCTGCCATTATTTACGTCAGCACCAAG
ATTGGAGCCCTGTGCTCATGCTGACCGCCAGAGATGGCGAGATGGATAAAGTGGATGGCT
TGGAGGCGGGTGTGGATGACTACATTACCAAGCCGTTTAGCGTATTAGAATTTCAAGCTC
GAGTACGCAATGTATTGCGACGGGTTAGTCAAACCGCAGAAGTACAAGTTGAAAGAAGCG
AACTTGAAGACAGCATGGACTTTGGTCCGCTAAGAATTGTTCCAGAATTGCATCAGGTAT
CCTTAAATGACAAGGATGTCACTCTTACCGCGACAGAGTTTACTTTGCTGCAATTCCTCG
CGACGCGACCGGGTAGAGTCTACAGTAAAGATGAATTGCTCGACCATGTGTGGAATACCA
GCCATTCCGGTTATCACCATACGGTATGTAGCACCATCAATCGCCTACGCAGCAAATTGT
CTTTGTCTGACTCTGATCATCATTTTATCCAGACGGTATGGGGCGTGGGGTACAAGTTTC
AACCACAACAGTAGTTTTATTGCCCAAGTAATGACTGTTTAAGGAGGCGCTAGGATGAGC
TTCAAATCTCGCTTAGTGGTGTTCACTAGCCTATGGTTTTGTCTAGCTGCAGCTGTTATT
GCATTAACGTACAATTGGCAAAAAGAGACCATTGAATTACGCACTAAGCAGAGTCTGCAC
AAAGAGTTGGCAAGCCACATGCGTGATGATAATCCGTTGATGATAGGCACGGATTACAAC
CCGAAAGCGCTCAAATCCATCTTTCATACCCTTATGTTGATTGGTCCGGATTTCGAAATA
TACTTTCTTGATAGCCAAGGCAACATTACTACCCATGCAGCGCCAGAAGGTGCAGAGATC
ATGGGTCAGGTGGATCTCAATCCCATTAAGCAATTCTTAAATGATCAACCCTTTCCTATT
TTGGGTGAAGACCCACGCAATCGTGGTGAGCACAAAGTGTTTTCCGTAGCAGCGATAGAA
GAATTAGGCTCTACAGTCGGTTATCTTTATGTGGTGATTGGTAGTACCCGACATGATGCG
ATTGCCAATGCTCAAGTCGATACCCCTTACATCGCGCTGGCAGGATTGGTCTTAGTGTCC
ATTTTAGGCTTTGCTCTTGGGGCTTATGTGCTGGTCAAACGTAGTCTATTGAACCCGATT
GAGCGTGTGACCAAGCAACTTCAACAGCAAGCTGAACATGATTTCCGCCTGCAACCCGAT
TTTACTCACCAAGTGCCGGAGCTCGTGCCGATTGCACACTCTTATCAGATGATGGCGAAG
CATATCCAGCAGCAGTTTTTGCAGTTGGAGTATCAATCGTCTCATCGTCGCCAAAGCTTA
TTGCAGCTAAGTCATGATTTAAAAACGCCGTTATCGAGCGTGCTTGGCTATTTGGAAACG
TGGCGTTTGCAACATCCGGAACCCGATCCTTTGATTGACGTTGCTTTCCGAAATTGTGAG
AAGCTCTCAACTCAGTTGCATTCTTTATTAGACGCCGCGCGCAAAGAAGCTCCAATGCCA
AACTACGAGTACCGCCCTGTGGATCTGGGCGCGTTGATGGCAGAATGTGCTGAAACGATG
CAGAGCCAGCTTTCTCGCAAAGAAGTGCTGCTGAAAATAGACGTCGATAGCGACATTCAA
ACCGTGGGTGACAAAGGTCTTTTAGAGCGGTTGGTGCTTAACTTGCTTGAAAATGCACTG
CGCCACAGTCCAATCCGTTCTGAAGTACATTGTCATGCTCATTTGAGTGACGATAAATCA
AGAATTCATTTTGCTTTTATTAACCATATTGAAGAAGAAGCACAGGGAGGCTCGTTAGGT
ATTGGAACTAAGATTGTACAGTCGATACTCATGCTACATCACAGTTATCTAGAGACCAGC
AGCACACCATCTCAGTACCAGCAAAAATTCGCCCTTCGAGCAATATCTAATTGATGTGAG
AAGGCTCAAGCTTTTAGCTCTATATTTTTGAGTTCAACAGAGCTTTTCTCGTATGACAAG
GAGAGTATTGTATCTAACATCATGATTACATTAGGTAACTAAGTTCACGAAAGATTCATG
CCTGAAATTCATTAATGCTTTTCCACCTTGAGGGATAATCGTTTTTCCTTCCTTGAATTA
CACTACACTTAATTGAGAAGTAATTGCCTGTGACCCCCGTCACATAAAGGCTCAACCTAA
TTCTAATCGAGTGAAAATTCGACAAAATAAACAGGAAGGAATTGCGAATGTCTTCTGCAT
TTTACCAACAGATTGAACAGCAAATTGAAGAAGTGAAGGCGGAAGGCCTTTACAAAGCAG
AGCGTATCATCACGTCTCAACAGCAAGCGGCTGTTAAAATCTCTACTGGTGAAGAAGTAC
TAAACTTCTGTGCGAACAACTACCTTGGTCTTGCTAACCACCCAGCACTTATCGAAGCGG
GTAAAGCAGGCATGGACGAGCACGGTTTTGGTATGGCTTCAGTACGTTTCATCTGTGGTA
CTCAAGACATCCATAAAGAGCTTGAGCAGAAGCTTTCTAAGTTCCTAGGTAAAGAAGACA
CGATTCTTTACACATCATGTTTCGATGCAAACGCGGGCCTATTTGAAACGATTCTAGGCA
AAGAAGACGCAATCATCTCTGACGCACTAAACCACGCGTCGATCATCGATGGTGTTCGTC
TATGTAAAGCGATGCGTTTCCGATACTCAAACAACAACATGGAAGAGCTAGAGCAACAAC
TGATTGCTGCGAAAGAAGCAGGTGCTCGCCACATTCTTATCGTAACGGACGGCGTGTTCT
CAATGGACGGTGTAGTAGCAAATCTACCAGCTATCTGTGACCTAGCAGAGAAGTACGGCG
CATTGACTATGGTTGATGACTCTCACGCTGTTGGCTTCATGGGCAAAACAGGTGCAGGTA
CGCACGAGCACCACAACGTGGTTGACCGTATCGACATCATCACTGGTACGCTAGGTAAAG
CAATGGGCGGCGCTTCAGGCGGTTACACGTCTGGTAAAGCGGAAGTGATTGACTGGCTAC
GTCAGCGTTCTCGTCCATACCTATTCTCTAACTCTGTTGCACCAGCAATCGTAAGCGCTT
CTATCCGCGTTCTAGACCTACTAGAAGAGAGCGGTGACCTACGTGACCGTCTATGGGAAA
ACGCAGCACACTTCCGTACTCGTATGGAAGACGCAGGCTTCACAATGGGTGGTGCTGACC
ACGCAATCATTCCAATCATGCTTGGCGACGCAAAAGTAGCAGCAGAATTCGCAGAGCGCG
CTCTAGAGAAAGGCATCTACGTAATCGGCTTCTCATTCCCTGTTGTACCAAAAGGTCAAG
CGCGTATCCGTACTCAAATGTCTGCGGCGCACTCTCGTGAGCAACTAGACCGTGCAATTG
ATGCGTTCATCCAAGTTGGTAAGGACATGGGCATCATCTAAGTCTAAGAGACTAAAAGAT
AACAAAGGCTTTCCCAACTCTTCTGAGTCGGCTCATGGGTAAAGCCTTTATTTCTTCTTT
AAACAGAGTAGATGAAAGAATTTTTTGTCACGCATAGAGCGGGGCAATATTTGGTGAATA
CTATGAAAATTAAAGCATTATCAAAGCTAAAGCCTGAACAAGGTATCTGGATGACTCAGG
TTGAGAAACCAGAAGTGGGTCATAACGACATTCTGATCAAAATTAAGAAAACCGCTATCT
GTGGTACAGACGTACACATCTACAACTGGGACGAATGGTCACAAAAGACAATTCCAGTGC
CTATGGTTGTCGGTCACGAATACGTGGGTGAAGTGGTTGCGATTGGTCAGGAAGTTCGTG
GCTTTGAAATCGGTGACCGCGTATCTGGCGAAGGTCACATCACGTGTGGTCACTGTCGTA
ACTGTCGTGGCGGCCGTACTCACCTATGTCGTAACACGATTGGTGTGGGCGTTAACCGTG
AAGGTGCATTCGCAGAATACCTAGTGATTCCAGCGTTCAATGCGTTCAAGATCCCTGAAG
GCATCTCTGACGATCTAGCGTCTATCTTTGACCCGTTTGGTAACGCAGTACACACCGCGC
TTTCTTTCGACCTAGTGGGCGAAGACGTGCTTATCACAGGTGCTGGCCCAATCGGTATCA
TGGCTGCTGCAGTAGCAAAACACGTTGGTGCTCGCCACGTAGTGATCACAGACGTGAACG
AATACCGTCTAGAACTTGCTCGTAAGATGGGCGTAACACGCGCAGTAAACGTTGCTGAAG
AGAAGCTAGAAGACGTAATGGCTGAGCTAGGCATGACAGAAGGCTTCGACGTAGGTCTAG
AAATGTCTGGTAACCCAGCAGCATTCAACTCAATGCTAACCACAATGAACCACGGTGGTC
GCATTGCACTACTAGGTATTCCACCATCAGACATGGGTATCGACTGGAACCAAGTTATCT
TCAAAGGCTTGGTGATCAAAGGTATCTACGGTCGCGAAATGTTTGAAACATGGTACAAGA
TGGCTTCACTGATCCAATCTGGTCTGGATCTATCGCCAATCATCACGCATCACTACAAGA
TTGATGACTTCCAAGAAGGCTTCGATGTAATGCGCAGCGGCATGTCAGGCAAGGTTATCC
TTGATTGGGAATAAGGTCGCTTAGAAAGCAATGTGAAACGCTTTCAAATTCGAATTAATA
AAAGCGCTTCAAGTGATCCTTGAGGCGTTTTTGTTTATTTAAGTACTAGAAAACTCACGA
AGAGAATTATTCAAGAGAGACTCCCTTTCTCACTGAAGAAAATTTATCGGCGGGGTTTGC
AGGAATTTGCCTAGTCGAGCAATAAATTGCTTATGAAAAACAAAATTATGCACAAGGTAT
TATTATTGACACTATAAGTTTTTGATATTTATAGTTTTATAAGTTGGTACAAACCTTGTT
TATAAGGTAGGAGTCATCACCAAACGTGATTATTTTTATTTTATAAGGATTAAGCGATGC
CAACTCCATGTTATATCTCTATTGAAGGTCAAACTCAGGGACTTATTACTGCAGGTGCTT
GTACTGCGGATTCTATCGGTGATTCATTTGTGGAAGGTCATGAGGATGAGATGCTAGTTC
AGCAGTTTGATCATAATGTGACGGTTCCGACAGACCCTCAGTCCGGTCAACCTTCAGGTC
AGCGCGTCCACAAACCATTCAAATTTACAGTAGCTCTAAACAAAGCGGTTCCATTGCTGT
ACAACGCATTAGCTTCAGGTGAAAAAATGACCACTGTAGAGCTTAAGTGGTACCGTACCT
CTATTGAAGGTAAGCAAGAGAACTTCTTTACGACGAAACTTGAAAATGCCTCTATCGTGG
ACATCCATTGTGAGATGCCACACTGTCAAGATCCTGCAAAAGCAGACTTCACTCAAAACG
TAACGGTTTCTTTATCTTACCGCAAGATTACATGGGATCACGTAAACGCAGGAACATCGG
GCTCTGATGATTGGCGTAAACCTATCGAAGCGTAGAGCTGTTTTTGGACTTATAGATCGT
AACTTAGAGGTCATGAGCTGAGTGAATTGGTTAGTTTGTTCTTTCGTAAGCCTCTTTGCT
AGCAATTGTTTTATTTATAAAGATTTTATGTAATTTTAGGGAAAAATAATCGTGAATATT
AAATACCCACTAGTGGGCACTGTAGTAATGCCTGTTTTAACTTTCATCATGTACAACGCT
GCTGCTGAAGCTGCGCAAGGAATACATACTGAATTTGAAGGTCGTCGAGCGGGTTTCTGG
ACACTTGTCTACAAAATAGCTGAAACTTTGGGGACCACTGGTTCGTTGGTTATTGGTGGG
GCTGCTTCTGTGCTGATGTTGCTTTGGTTGGTTAAAGTCATCAAAGCGAACAACGCTCAG
AAAGAAGTTGAAGCTGAAGCCTAACTAGTTATCTAGTTCGATAGAGCCGAGCATAATAGC
TCGGCTTTTTTATGCACTATTGGTGGACACAATTCAATGTTGACTATCATCTCAATTTCG
CGACTAGAGCGACGGGTTCCAAACTTAGCTCGCAATCATAGTTTTCATCTGTTTTCCTAA
TCTGAGTAGAGATTAGTATGCATTCAGCTGTACAAAAGAGCAGCGTCGAAAAATAAGGAA
ATACGATGAAAACAACACTAACAACGTTAGGTTTAGCTTTGGTTATGGCGAGTACTGCAA
ATGCAGCAAACTGGGGCTATGAGGGTGAGCACGGCCCGGAAAATTGGGGTGAGTTCGCTT
CTGAATGTGCAAAAGGCCAAAACCAAAGTCCAATCAATATTGAATCAGCGACTGAAGCCA
AGCTAGAGAAACTGGATTTCGATTACGAAGGTAAGGCGATTTCACTGCTGAATAACGGTC
ACACTTTACAGACCAGTCTAGAGGGCAAAAACACACTCACCATTAGTGGCAAAGAGTTTA
CGTTAAAACAGTTCCACTTCCATACACCATCTGAAAACCATGTAGATGGTAAAGAATACC
CACTAGAAGCACATTTTGTGCATGTTGATAAAGTTGGTCATCTGGCCGTTGTCGCGGTGT
TCTTCAAGTTGGGTGACGCGAACCCAGATCTAGCTAAGCTACTCGCTAATATTCCAACTA
AAGATCAAGACGTAGCCATCAAAGTCCCATTGGATGCTGACGCGCTTATCCCAAGTGATA
AAGACTACTACCGCTTTAATGGCTCTCTAACCACACCGCCGTGTTCTGAAGGTGTGCGTT
GGTTGGTGATTAAAGAAACACAAACCATCTCCCCAGAACAGGTGAAAGAGTTTGCGAAAG
CAATGGGGCAAAACAACCGTCCAATCCAACCGCTTAACGCTCGAATGATCCTAGCGCAAC
AATAATGGTAGAAGTGACCCGCCCAAAAAGCCCGCCGATTAAGCGGGCTTTGTGCTTGGT
ATGTTGAACTTAGAAACCACAATCGTCTTGAGCTTGGGTTTTCGCCATTTGAATTGGGTC
AAGCTTGAGTGTTTGCGTAGGGAAAGCAATATCAGCTTCGTGCTGTTTAATGATAGCCAT
TACCTGTAAAAGGACGTCTTGCTTCACCTCGTGATAGCGCACCCAATTGACCGTTTTTGT
GAAGGTATAGATAAAGAAGTTCAGTGACGATGCACCAAACGCGTCAAAGTTGACGATCAA
CGTCTGGCGTGTGTCGATGTCTTTGTGATTTTTGAGCATTTCACGCACGTCATTAATGAT
CGCAGGAACTTTGTCTGCATCGTCGTAACGTAGGCCAATCGTTTCAAAGATACGTCGATT
AAGCATGCGTGATGGATTTTCTACTACGATGTTACTAAATACAGAATTAGGAACGTACAA
AGGACGTTTATCAAAGGTACGAATGCTGGTCATACGCCAACCAATACGCTCAACAGTACC
TTCAATTTGGCGGTCAGGAGAACGGATCCAGTCACCTACTTTAAATGGGCGATCGAAGTA
AATCATCAAACCACCAAAGAAGTTTGATAGAAGATCCTTGGCTGCTAAACCGACTATCAA
GCCACCTACACCACCAAACGTCAGTAAGCCAGAAAGACTCAATCCAAACGCTTGCATGAC
GGTGAGGACACCAATCACAATGAAAAATAGGCGTGCGACTTTAGCGACGGCTTGTACTGT
TGTTTCATCGCGAGTTTTCTGCTCAAGCACATAGTCTTCCACGTTAGTGATAAGACGCAT
TACGATCCAAACTAGAATGCTGATCACTAAGATGAGTTTGAGCGTGCTCAGCCAGTTGAA
CTCGTTTCCTAGCTCACTTTGTAGAACGATGCCTATTGATACGATTGCTGGCCAGCACCA
AATTAGCGTACTGACGGGAGTTTTTAAGGCTTCTAATAAGAGATCGTCCCAATGGAATGG
GGTTTTCTCGACCAGTATCGCGAGGTGCGAGTGCAATACGCGCCAAGCAATCCATGCAAA
GAAGCTTGCAATGGTGATAAATAAAACGCTGCTACTCCAGTCTTGATGGTTAGCCATGAC
GTAAGTTTGAAGTTCTGTAAACCACTGTGGCATAAGTAAAGTTTCTTTTTATAGAACAAT
GGGGGAAAGGTAGCAGAAATTATCAATTCGCCCTAGAGAAATGATGTTGCTAGCACGATG
CGTATTCGAGCTCCCTATTCACGCAGATACTGAGATAATGTTTACTTGGGCGTTAGTGGT
TAAAATGTAAATACAAAGCAATGAAACGTATGGTGAAATGTAATATATGTGTATTAGGTA
CTGCGGGGTGTGATTAAACTCGTAGATTGAAAGATAAGCGCTATCATTCGAACCATCAAT
TGTAGGTTCTTTGACTCATCGCTAACATTTATCACAGCTAAATATGAGACTTTACCGTTA
CTTTGAAATGCGGAGATAAACCATGGAATTTACGGAGCTAGACAGAAATGCGCTCTACGA
CATTTGGATGTCACAAAAGGCAAAAATGCACCTTACTCAGATGGAGATGGCAAAGCGCCT
TGGCTTAAACTTACATGAGTTCTCTGCGTTGTTGCGAGGCAATGCTCCATTGACGCTAGG
GTTTGTGAATAAGCTATGTGAACAGCTTCATGTGCGTCCAGCTCAAGTTATACCATCTCT
TACCGATCGCGATGTGTCATCTTCTTGTTCGGTTTACTTACAAAACCGTATTTCTTATTA
AAAATGTCTTTATTGAAGGGAATCAGGTAGTGATCGAGTACGAACATCGATTGAATTAAT
CAAAGAGGCACCTGTGTAAATTTTGTCAAAGACAAAATATTCACGGAGGTGTTGATATAC
CTATCAGCCACATTTCTTATTTGAATGATTGATGGCTGTGAAAACTTTTTTCCGAAACTT
AGATAAAAAGCGTAGACGATTAACTCACCGACTAGAGCCTGCAATTGCGCGGCGATTGAA
TAATCGTTCTAAATTTGTAGAGCACCTTATTCCCAATGAGAAGGTGAAGCGTATTGTAAT
TGTGCGCAATAATGGGCGTATTGGTAATATGTATTTTTTACTGCCGTTCGTCCATCAGGT
TCTTCGTCTCTACCCTAAGGCTCGTGTTGATCTTGTCCTCTCTTTCCCCTGGCAAGGTGA
AGTCTTTCAGAACCTGAATATCAATCATATGTATTACTCTCACCTGTCTCTTAAAACGAT
TGGTCAATCGTCCGCATCGATTAAAGAATTGACGAAAAATAGCTATGATTTATTGCTAGC
TCCCTCGCCGGGTGCTTGTGATATTTTTGTCTCTGCGTTAATTCCGTCTCAAAATAAGGT
GTCTTTTAAGAACGAGAAAACAGAAACGGTATTTGAGCACTCCTCGGTTACACAGTCTGA
CTTTTATCATGGAGCTTATAAACCATTGTCCATTTTGCAAGGATTGGGACATGAGCTTCC
TAAGCAACTCGATCACGAGATTCTGTTTACGACCGAAGAGCTTGTTGATGGTATTAAACA
GGCTCATCGACTATCACAAGATAACAAGCTCAGTTTTGCGTTTTTCCGGGGAGCAAGAGG
TAAGAAGCAGCTTACTGATGAAGAATGGAAAGCCATATTGAGAGAGTTTGAACGTCAACA
TGATCAAGACATTCATTGGGTTGAGGTGTTGAGTCCGGATGTTAGGGCTCCGTTGTTTCC
TGATACTGACATTCTTGATTGCAAGAGCTTAAGAGTATTGGGTGCAACGCTGCGGTATCT
TGATGGATTTCTATGTTGCGATACTGGCCCACTTCATCTCGCTGATGCGGCAGGCGCGAC
TTGTTACGGCTTTTACACCGAGACATGTCCACAACGATTTGGGTTGATGGGACGTGATTG
CTATCCGATTAAATTGCACGTTGAGCCGAGTAAGGTGCAATTTGAACCAGTAGCGAGAAT
GGCTTAAATGCAATCAATAGGAATATCCAGAGTAACTAGAGGTGTTACTCTGGATGTGAG
AGGTCAGTTTATGGCATCTTAACCAAGGAGTCGCGTGATAAGTCCGAAATGGTTTTCGCT
CCGGTGAGCGTCATCGCTACACGCATCTCTTTATCATATAGGTCGAGCAAGTTTTCCACG
CCAGCACCACCTTGAGCTGCTAGAGCGTAAACAAAAGAGCGACCAAGCAGCGTGCAGTCA
GCACCAAGCGCTAGCATACGAACCACATCCAGACCTGTACGGATACCCGAGTCGACGAAA
ATCTTCAGATCACCTTTTACTGCATCGGCGATGCTAGGCAATGCCTTCGCCGTCGATAGA
ACACCATCAAGCTGGCGACCACCGTGGTTCGATACAACAATACCATCAGCGCCGAAGCGA
ACCGCATCTTTTGCGTCTTCTTCATCTAGAATACCTTTGATGACCATCGGTCCATCCCAA
AAGTCGCGAATCCACTCTAGATCTTTCCAAGAGATTGAAGGATCGAAGTTTGCGCCTAGC
CAGCCAATGTAGTCTTCCAACTTAGTTGGCTCACCACGGTAAGTAGAGATATTACCTAAG
TCGTGTGGCTTGCCTAATACACCAACATCCAGTGCCCAGCTTGGATGGCGCATGGCTTGG
AATACTCGGCGCATCGCCGCATTTGGACCACTCATACCAGAGTGCATGTCACGGTAACGA
GCACCTGGAACTGGCATATCTACGGTGAAAACCAGTGTCGTTACTCCTGCCGCTTTCGCG
CGCTCTAGAACGTTCTTCATAAAGCCTCGGTCTTTTAGAACATACAGTTGGAACCACATT
GGGCGTTCGATCGCAGGTGCCACTTCTTCAATTGGACATACAGACACGGTCGACATGGTG
AAAGGAATGCCTTTCTTTTCTGCCGCTTTTGCTGCTTGAACCTCACCACGTCGCGCGTAC
ATGCCGGTCAGGCCAACAGGCGCAAGAGCGATTGGCATTGCCAACTTCTCGCCGAAGATT
TCTGTTTCTAGGCTAAGATCGCTCATGTCACGCAGAACACGCTGACGCAGTGCCACGTCA
CCTAAGTCATCGGTGTTGCGCTTTAATGTGCGCTCGTCGTATGAACCGCCATCAATGTAA
TGGAAAAGGAATGGAGGCAGCTTGGCTTTCGCAGCAGCGCGGTAATCTGTAGAAGCAGAG
ATAATCATATTCGTGTTTCCTGGCTGTTATTCTAAGATTGCGTCCTGAGTCAATGAGCAC
CTGCTCTGTCAGTGTTTCACTGACTGCCATCCTTTCGGCAGTCGACATCAGAATAGAGTA
TAGATAAGTGATTGAGCTGTGAGACATTCCATACACGGAACAATCAATTATCTGCACTGA
AAAAGACTGGCACATCGGTCGGGGGATTGATGCAGCAAGCCACACCAAAAGTGTCGGGGT
AGTAGTGCTGACCGCTGTGCCAGAGAAAGTGCAGGGCGGGGGAGACCCTGCGTAAGTGTT
ACTTCATTAAGGCGTCTGTAAGTTGGAATCCGTAAATCAGAATCAGACCGATGATGCCTG
TGACCACCAAGTAGTAGAACGTTGGGATAACAGTCTTACGCAGCGTTGCACCTTCTCGTC
CTAGTAGGCCAACCGTTGCAGAGGCAGCCACAACGTTGTGGATGGCAATCATGTTACCGG
CAGCAGCGCCAACCGCTTGAAGAGCAACCACAATGGCACTTGAGATAGTCAGTGTCTGCG
CTACTTCGAACTGGAACTGGCTGAACATCATGTTCGACACGGTATTAGAGCCGGCGATGA
ATGCACCAAGGGCACCAACAGTAGCACTCAACGCCGGGAATGCTGAGCCAACGAGGTCTG
CTGCAAAGTTTGCCGTGGTTACAGGCATACTTGCTAGCTCGGCGCCGTTGACACCTGAGT
TAATAAAGATACGAACCATAGGGATGGTGAAGACAAGAACAAAACCTGCGCCAATTAGTG
TCTTGCTTGATTCGCCAAATGCTTTGCCAAGTGACTTAGCGCCGCCACCTTGCAGAAGAA
CCGCAAGTAACGCTACGAAGACTAAGATGCCACCCGGAAGGTATAAAGGTTGAATTGCCG
TGCTGATACCCGTTTCGCCAAGAATATTACCAAACGATAGGCTTACACTCTTAAGAAGAC
CTTTGAACTCAGGGCTTACGCGACTTGCCACTAGGATAACTGCTAGCATCACGTATGGTG
CCCAAGCTTTGGTTAGGCTCATTGGTTTACCTGGGTTGTCATCAAGATTGATCTTGAGGG
AGCCCAACCATTCTGCTGGCCATTTATCTTCGCTCTCGAAGTCCCATTTGGTTTTTGGAA
CGAGGAAACCTTTCTTCGCCGCAGTGACTACAATTGCCAGACCAACTAGACCACCGATTA
ATGATGGGAACTCAGCTCCTAGGAACACGCCAGTAAGTGCGTAAGGAACGGTGAAGGCAA
TGCCGGCGAATAGTGCAAATGGCAGAATATCTAGACCTTCGCTCCAACTTTTGTTCTTAC
CGAAGAAGCGAGTCAGCATCATTGCCATAAGTACAGGAATTAGAGTACCAACCGTTGCGT
GAATCATTGCTACGCTGGCGGTGATTTGCTGTAGGTACGCGTCCCATGTTGAACCATGAG
CAACCAGTGCTTCACCGATGTTGTGCGTATCTAAACCTTTGTTCACACCTACGATGATTG
GTGTCCCAACCGCCCCGAAGGAGACTGGCGTAGATTGGATCATCATACCCATCAGTACCG
CTGCAAGTGCAGGGAAGCCAATGGCTACCAATAGAGGAGCGGCGATAGCAGCAGGTGTGC
CGAAGCCAGATGCGCCCTCAATGAACGAACCAAAACACCAAGCGATGATGATGGCTTGAA
CACGACGGTCGGCTGAAATATCAGTAAACCCATTGCGAATAGTGGTGATTGCGCCAGTGT
GTTTTAAAGTGTTGAGCAAGAAGATGGCACCAAACACGATCCAAAGAACAGAGACAGTAA
TACCTAATCCTTGGAAGACAGACGCCAGTACGCGAGTAGCTGACATATCCCAAAATATTA
GGGCAATAGCGACGGTTAGACCGAACGCAACAGGCATGGCTTTTTTAGCGGGCCAGTTGA
GACCAACCAATAATATGGCGGCGACAACAATTGGCGAAAACGCCACAAGGGCAAGTAGGG
TTTCACTCATTGGTACATCCTCGTACGCTGACTTCTCGAACGGCTTTATGCTGTAGAGAT
GATTTTTGTTGTAATGGTTTTGTTAATTTGGCGTGAATTTACCCCTTTATTTTTTATAGA
TATAGGGAAATAATGAAATTAATTTATTCCAAAAGTGACATAATCGATGCGTGCTGATGA
CCTAATCCTGTTCTCACAGGTAGTAGAAATGGGTAGCTTTAGTAAGGTGGCGGAAGAAAA
TAACCTTACAAATTCGGTAGTTAGTAAGAGGATTGCTCGGTTAGAGGAAGAAATCGGTGC
TCAACTATTATATCGAACAACGCGTAAATTGACCCTGACCGAAGCAGGAAAGGTTTTGTT
ACACAGTGCTAAAAATGTGAAGCAAGCCACTCAGGAGGCTATGGATGCAGTTTCAGGCTT
TGGTGAGAATGTCAGCGGTCATATCAAAATGTCGGTGCCGACTATCTCGGGTGATTTGAT
TCTGGCGGACGCTGTAGCCGAGTTTTGTAATATGCACCCAGGTTTAACCGTCGATATGTC
GCTTGATAATCGCTTTGTTGACTTGGTTGCTGGAGGCTTTGACTTGGTGATTCGAACTGG
CTATCTAGAAGATTCCAGCCTGATTGCCCGTCATATTCTCGATTCACAATGGGTGGTTTG
TGCGTCGCCTTCTTACATCGCCAAGAATGGCAAACCAATTGAGCCTATCGATTTAACCAC
ACACAACTGTCTGCAATATGCCTATCAAACTACTGGGGCGACCGACTGGCAGTTCAAAGG
CAAAGATGGCGATTATATTGTCAGAGTCTCGGGTTGTTTCTCGACAGATAACGCTACAGC
ATTACGCAAGGCAGCCTTGGGTGGGCATGGTATCGCCTACGTACCGCGTTGTTTGGTGTA
TCACGATATTCGCAGTGGTGAGCTGGTGGATATTTTCCCAGAGTTAGTTGGTAAAAAGCT
TGGCATCTATGCGGTTTACCCTTTTACTCGTCAGCCGCCGAATAAAGTGAAGCTTTTAAT
AGAACACATCCGAGAGCGATACCTCACTATCTCGCATTACTTTTAATTGGTTCATAAATA
TAAGAAATGTTTCAATCTATTGGTTGAAATTCGGTGTTTGAACCCTAAGGTAGGTATTGA
GAATAAATCTCAACAAAATAATAAAACAAAACACTTAACTTCAAACGGAGTAACACGGAC
GTTATGCATTACCCAAAAACTCGTAAAGATTCCGTCGTCGACACTTATTTTGGTCACGAC
ATCGCAGATCCATATCGCTGGCTAGAGGACGATCTCAGCCAAGAAACGGCGGAGTGGGTT
TCAGGACAAAACTCAGTGACCTTTGATTACTTAGGTCAGATTCCTTTCCGCCAACAAATC
CGCGATTTAGTGGCGAACAGCCAAAACTACGAAAAGTACTCTCAACCTTTTGTTCACGGT
GAATATACCTACTTCTATAAAAATGATGGTTTGCAGAACCAGAGCGTTTTATACCGCAAA
AAGGGTGATGAAGAAGCGGAAATCTTCTTAGACCCGAATACCTTTTCAGAAGAAGGAACA
ACATCACTTGGTGAAGTGAAGTTCTCTAAAGACGATTCTCTTGTCGCGTATTCCATTTCT
GAGGGCGGCAGCGACTGGCGTAAGATCTTCGTCATTAATGTAGAAACCAAAGAACAGCTT
GAGCCTGAAATTGTCGACGCTAAGTTCACCACAATTTCTTGGCTTGGTAACAAGGGCTTT
TACTACGCGAGTTATGACAAACCTAAGGGCAGTGAGCTTTCGGCGCGTACTGAGCAGCAC
AAGCTTTACTACCATGAGTTAGGCACACCACAATCTCAAGACAAAGCCGTCTTTGGTGCG
TTGGACGCGCAGAAGCATCGTTATGTAGGGGGAGTGACAACCAAAGACGATCGCTTCCTT
ATCATTACCGGCGCAGAGTCGACATCGGGTAACAGGCTGTTCTATGTCGATCTAGCTTCA
GAAGAGCAAGACGTAATCACGCTTCGAGATACAACCGATGGTGATACACATCTGATTGAT
AACCAAGATGACACCTTAATCTTCTATACCAACCTAGATGCGCCTAACGGCAAAGTGGTT
AGCTACAACACTCAAACCCAGCAATGGACAGAGATCATTGTCGAGCAGGAACAACCACTG
GATATAAGCAAAGGTGGTGGCTACTTGTTTGCGACTTACATGGTTGATGTTCTCTCTAAG
GTTCAGCAGTTTACTTACCAAGGCGAGTTAGTGCGCGAGGTTACTCTGCCTGATCAAGGC
ACCGTATATGGCTTACAAGGCAAAGCAGAAGATAAGACGCTTTACTACACCTTTACTAAC
TACGTGACCCCTCCAACCATCTTCTCTTTTGATGTAGAAAGCGGTGAGTCTGCACTCTAC
CAAGAATCGAAAGCCCCGTTCGACCGTAAAGAATACGAGTCTCAACAAGTGTTCTACACC
TCAAAAGATGGAACGAAAGTGCCGATGATCATCTCGTATAAGAAAGGCACCAAGCTAGAT
GGTACGGCGCCAACCATGTTGTATGGTTATGGTGGTTTTAATATCAGCTTGACGCCGATG
TTCTCAGGAAATGTCGCGAACTGGTTAGAACTTGGTGGTATTTACGCGGTGGCAAACATG
CGTGGTGGCGGCGAATATGGTAAAGCTTGGCACAATGCAGGTACTCAGCAACAAAAGCAA
AACGTGTTTGATGACTTTATTGCCGCGGCGGAATACTTGATTGAGCACGACTACACCAGC
TCAGAGCGTCTTGCGATTCGTGGTGGCTCAAATGGTGGCTTGTTGGTCGGTGCGTGTATG
ACTCAACGTCCAGAGTTGTTTAAAGTGGCGATTCCTGCGGTTGGTGTATTGGATATGCTT
CGCTACCACACCTTTACCTCTGGAGAGGGCTGGAAGTACGACTACGGCACGTCAGAGCAA
ACCGAGGCGATGTTCCAATATCTACTTGGTTATTCACCAGTGCACAACGTGAAAGAGGGC
GTCTCATACCCAGCAACGCTTGTAACGACCGCAGACCACGATGACCGTGTTGTCCCAGCT
CACTCGTACAAGTTTATCGCAGAGCTGCAAGAGAAGCATCAAGGAGACAATCCGGTGCTG
ATTCGTATTGACGTGAACGCAGGTCATGGTGCGGGTATGCCATTGAGCAAACAAATCGAC
CTTACTACCGATGTTTACGCGTTTGCATTGCACAATATGGGAATTGAAAAGCTCGATATT
TAATGGACGTTTACTGGTGCAAACCATCAAATTTAATGCACCAGAATGACAATAAAAAAT
GCCGCGACTTCTATCGCGGCATTTTTCATGGTTGGGGGAACTCAATTTGATTGTTAGGGT
GACTAAGCCTAACTTTGAACCAACCAGTCTCGGCGGCCAAACCGAATGGCAGCTATACCA
TTTTCGGGACTGTGACGACTTGTCGTCACAATATAACTCTAGTTTATGTATATGAAACAG
TGATGAATTTAAGCAGCATCATGTTGATTTTCATTGTTTTCAAGATCAAATGAGGCATCA
ATCAGCTTTCTTGTGTAATCACTCTTCGGATTATGGAAGATTTCTTCTGCAGTGCCTTGC
TCCATCACTTCTCCTTTTTGCATCACCAGAACACGGTCCGACAACGCTCTGACTACGGAG
AGATCATGACTGATAAACAGGTAGCCGATGTTGTGCTTCTTCTGTAGATCTTTTAGCAAA
TCAATCACCGTTAACTGAACAGAGCGGTCTAGTGCCGATGTTGGCTCATCAAGCAGAATG
AAAGAAGGCTCTAGGATCAACGCGCGCGCTATGGCGATACGCTGACGCTGACCACCAGAA
AACTCATGTGGGTAGCGATTAATGGATGCAGGGTCGAGACGCACTTCACGCAGCACATCA
CGCGCCTTTTGCATTCGTTCCGCTTTGCTCATTTGAGGTTGATGTACAGTGAGCCCCTCC
GTAATGATCTCACCAACTGTCATACGTGGAGAAAGTGAACCATATGGATCTTGGAAGACC
ATTTGTACATCTTTTTTCAGTGCAAAGCGTTCTTTATCAGTCAGAAGCGCTAGGTCTTGC
CCTTTGAACTGGATTTTACCAGCTGACGGCAACAATCCGATCAATGCACGACCAAGCGTT
GATTTGCCTGAACCAGACTCACCAACGATACCAAGCGTTTCACCTTGTTTTAACTCTAAG
GAGATACCTTTCACTGCTTCAAAGTACTCATTTTTGCTCGCAATAAAGTGAGGTTTTACA
AGAAACTTAACACGAATGTCGTCTGCTCTGAGTAGCTCAGTTGCACCTTCTTCGATAGGG
TCTTTATTGCCTTTCGGAATCGAGTTAATCAGCATCTTGGTGTAATCATGCTGAGGGTCA
GAGAAGAGCGTTTCTGTGATGCCTTCTTCGACCACTTCACCTTTACACATCACTAATACT
CGGTCAGCAAAGTGCTTCACGACACCTAAATCATGAGTTATGAAGAGAATTGCCATTCCC
ATTTTGGCTTGGATCTCTTTGATCAGGTAAAGCACTTCAGCTTGAACGGTCACGTCGAGC
GCCGTAGTTGGTTCATCGGCTATAAGAATATCTGGCTCGTTAATCAATGCCATCGCAATC
ATGATGCGTTGCAGCTGACCGCCTGAGAACTCGTGTGGATACTTATCGTACGCTTGTTGG
GGATTTGGTAGATGCACTAAATCAAACAGTTCGAGCACTCTAGCTTTAGCTTGTTTTTTA
GTCACTGAGCGATGGCATATGATCGCCTCCGCTACCTGAATTCCAACGCGCATGTATGGG
TTAAGAGACGTCATTGGCTCTTGGAAAATCATGCCAATGCGATCGCCACGAATGCTTTGC
ATCTGGCGCTCAGATTTATCCAGAATCGATTCACCTTCAAAAGTGATAGAGGAGTTGGAG
TGCAAAATAGCGTTATCTGGTAGCAGTCTCATCAACGCATTGGTTGAAACTGACTTGCCT
GAACCAGACTCGCCTACGATAGACAGTGTTTCACCAGCTTGTAGATCAAAGCTAACATTC
TTTACTGCATCGACGATACCATCGTTTGTCGTAAAGCTGACAGACAGGTTGCTCACCGAA
AGAATGGTTTGTGTGGACATCACGTTTCCTTGTGTATCGAGTTGTAATTACTTCTATTGC
TGTCGAATTTTGTCGCGGCAGATTCCTATGCCGAGATGCTTAATTGTATAGTGGAGAAAC
GCCTGATTCTGCTGCAGTCATGGCTTGCAAGTACAAGAACTGCTCATGGGCGCGAGTCAC
ATTATCAAGTTCAATCATCCATTGCGCATTGCGTTGTGCAGAGCAAAACGCAGCCATATG
AGCTAACAAATCTTCACTCTGCTTGCTAAGCAATTGGCTGACTCTACTGATTAGGTCATG
ACTTTCTAGCTGCAAGAACTGGAACAACGCATAAGATTGGTTAAGTGCTGAAAATGCTTC
TTGTTGAAGTCCCAGTTTGTTGAGTATTTCTGATTGCGCAACGCTGGCGTCGCGCAAACC
ACTAATTAAGCATACGAACTGACACGGTTTGGTTTGTTCGTTTTCGAGTGCAGAATGAAT
ATGACTTGGTAAATGACTGAGCACATCTTCGTACAAGCGATGAGCTTCTGGCCAGTGGCC
TTGCTCCATTAGCTGCTCTGCTTTTAAGTAGCGCATCCAGCATTGCTCAATATTCATCTT
CGTCTCCACAAAATTCGATTTGAGTAGATATTAAATGAAATTAATTATCAATTGCAAGTG
CGACTTGTTTTCATTTTAAAAGCATATAACTGTTCGTAAAATGTCCAATTGAACTGCGGT
GGAAGATAAATCACTTAAATTTAAACAAATTATCTCTACACTGAGGTAAAGACAATAAGA
AAAAGGAGGCAAGTATGGCAGTACAAAGATTGGAACCTAAACAGCTGTATTCAGCAGCTG
ATTTGGAAAATATGCCATGTAAGTCGACCAAGGAATTACCTCCTATTGATGAGATCGTAG
GCCAAGAACGCGCACAAAAAGCGGTTGAGTTTGCTATGTCAATCAAGGAGAAAGGGTACA
ATATTTACGCCATCGGTCAGAATGGCCTAGGTAAGCGCACGATGATTTTGCGTTATCTAA
ATCGTCATCAGCATGATGACGCAGCGCTGTTTGATTGGTGCTATGTCGCGAACTTTGAAG
ACACTCGCATACCGAAGGTGCTCAAATTGCCATGCGGTGTTGGTAATAAGCTGAAAGCGG
ACATTGAAAAGTTGATGGGCAAATTACTTAACGCGTTGCCCCTCGCATTTGACAATGAGA
TGTACTATAGCCGTGCTGATCGCCTGAAGAACCAGTTGGCTAATAAGCAGCAACTTGAGC
TCGATAGCATCAGTAAAGAAGCAAAAGAAAAAGGCATTAGCTTAACTATCACCACTCAGG
GTGACTATCAGTTTGTTGCGATGAACGGTGAAGAGTTACATACCGAAGAATCGTTCGACG
AGCTCAGTAAAAAAGAACAAGAGTACTTTAGTAGCAGCATTGATGAGCTAGAAGTGAGTT
TGCGTAATATGATACGTGAACTGACCGAGTGGGAAGAGACGTTTAGTGAAAAAATCAAGA
AGCTGAACGATGACGTGACATTAGACGTGATCACCCACTTTATCAAACAGTTGAAAGTCG
ATTACGCTGACTATTCGGAAATCAAAACTTACTTAACCGATCTGCAAAAAGATATTGTTG
AAAACGCCGACATTTTCCTTGAACAGAGTGGTGAGCAAGGTGAAATCGCGACGGCGTCGT
TGGATAAAAAACTGCCACGTCGCTATAAAGTGAACGTACTGGTCAGCCGTAACAACACTG
AATTTCCAATCGTTGTTGAAGAAAACCCTAACTACCATTCATTGTTTGGTTCAATTGAAA
CTGCGACCTTTAAAGGTACAGTGTTTACCGATTTTTCTTTGATTCGAGCTGGAAGCCTGC
ATAAGGCAAACGGTGGTGTGCTACTGATGGATGCACAGAAGGTGCTTGAGCAGCCTTATG
TGTGGGATGGATTAAAACGAGCAATTCGCTCTCGCCAACTAAGTTTCACCTCGCTAGAGA
AGGAAGTTACATTAACGGGCGCAGTGTCATTAGATCCAGAACCGATTCCTCTGGATATCA
AGATCATTTTGTTCGGTGATTATCGTACTTATCAATTGCTGCAACACTATGATCCGGAGT
TTGGTGAGCTATTCCGAGTTACCGCTGACTTCGAAGACGAGATGAAACGCACACCGGATT
CAGAGCTGCAATATGCTCGTTTTATTTCTAGTGTGGTAAACGATAACAACATGCTCCATT
GCGATAAGAAAGCCATCGCACGTATTATCGAGTACAGCTCACGATTGTCTGGTGACCAAA
CCAAGCTTTCACTTCACTCTGCGAATATCGCCAACTTATTGCGAGAGTCGAACTACGTTG
CTCGCCAAGCGAATTCCAACATGATTCGCATCGGACACGTGGAAGAAGCGCTGAGCAATC
AGGAAATGCGAGTGAGCCGCTTGCAAGATAGCGTGATGGAAACCTTCGTTAATGGAACGA
CCTTGATTCACACTGATGGCTCTGCCATCGGGCAAGTGAACGCTCTATCGGTGTTGAGTA
CCAGCGATCACATGTTTGGTGCGCCAAATCGAATCACAGCGACAACCTGTTACGGTGACG
GTGATGTGATTGATATTGAGCGTAGTGTGGATCTGGGTGGCAGCATTCACTCGAAAGGGG
TCATGATCCTATCGGCTTATTTGTCGTCTGTGTTTGGGAAGACGGCACGTGTTCCACTGA
CAACGACAATTACCTTTGAGCAATCATATGGTGGCGTTGATGGTGATAGTGCAAGCATGG
CTGAGTTCTGCGCTGTGGTATCGGCGTTCTCGAAGCAACCTAACCGTCAGGACATCGCTA
TCACAGGTTCGATGAACCAGTTTGGAGAAGCGCAGCCTATCGGTGGGGTCAATGAGAAGA
TCGAAGGCTTCTATGATGTGTGTGAAATCAAAGGTCGTCATGCTGGGCAAGGGGTGATCA
TCCCACGCTCGAATGTGCACAATTTGATGCTTCGTTCTGACATTGTGAAAGCAGTAGAGA
AGGGAGACTTCCACATCTGGGCAATTGATCACGTCACTGAAGCGATCGAGCTATTTACAG
GGAAAGCCGCTGGTGAGCCAACAGATGAAGGGTCATATCCAATTGATACGATATTCGGTT
TGGCTCAAGCGAAACTTAACTCTCTACGGAAATAGCTGCATTAATTCCTATATCTTTTGA
GATAAAGACATAATTTTTCACAAATAAAAATAACGACAATATTCCGACGGAATGTCGGGA
TATTGTCGATAACTTTATGAAATTATGTGCCTTTTACCTAGACAAAATTGTGATCTACCT
CTAATATTGGCGCGTTGTTTATTCATGTGGGAATAATCCCACAGGCATGGAAGCAAAGAC
CAATCTATCCGAGGCTAATCATGCAGTTTTCATTGAAAAATCTGTCAGTACGAACGCAGG
TACTTGTCCCTGTACTCTTTACCGCATTCGCATTGTTTATTGCACTGTGGATCACAAAAA
ATAACCTTCAAGCTGAGCAAGAAGTTGTCGCTTCAAACTCAGATTCTCTTGTCTTTTATA
AAGATACCCTTGCTCATATTGATGACCAAGTTTATCCATTGCGTATCAGTGCCGTTTACG
CGATCTATGACGTTTCTCGTCGAGATGGCTTCTTAAATGAGTTAAAAGCAGGCATGAAAG
AGATTGAGTCTGATCTAGACAAGATCGAAGCCCGCGAAACGTTCCGTAAAGAAGCCGTTC
AGGTTCGTAAAGGGATTGAAGCTTATGTTGATTACTCAACTCGCGCTGTAGAGTTCTTTA
ATCGCCATGATCGCGGCCAAGTATCGGATAGCGAATACCGTAACTTTATCGCTCAATACC
GCCGCGTAGGTAACGAGATGGTATCAACCATCAATGCGTTATCTCAACGCGTTAACGAAA
TTGCTACTGAAGCGACAGCAAGCAGCAACCGTGAGAACATTCGCGTTCAAAACAATGCGA
TGATCACTGTTCTATCAGTATTTGTATTCTCGCTTGTCGGTGCCTGGTTCTTGTCAGGAA
TGATCGTTACACCAATTCAAAAACTGCAAGAAGTGATGCGTAAGCTGGCAGGCGGTGACC
TTTCAGTGCGTGCCGATGTTGACGGTGATAACGAGATTTCTCAGTTGAGCAAAGACGTAA
ACCAGACAGCTTCTCAACTGCACGATACGGTTGACCACTTGACTCGCATTAGTGAAGAGG
TTGCGTCTGCTTCAACAGAACTAGCGGCAGTTATGACTCAAGCTGAAGCGAATGCTCAAC
AAGAACTAGCAGAAATCGAGCAGGTTGCTTCTGCTGTTAACGAGTTGGCAAGCACAGCAA
ATAACGTAAGCGATAATGCGACTTCAGCAGACGCGACAGCGCGTGAAGCGGATGGCTTAG
CACAATCTGGCTTAGCAATCTTCCAAGAAAGCGCGCAAGCAAGTGAACAAATGTCGCAAG
CACTAAACGACGCTGCACAAGTTGTAATGCGCTTGAAAGACCAGTCAGTACAAATCAACG
ATGTGATTGAAGTGATTCGTGGCGTTTCTGAGCAAACGAACCTGCTAGCACTAAACGCGG
CGATTGAAGCAGCACGTGCTGGCGAATCTGGTCGCGGCTTTGCTGTTGTTGCGGATGAAG
TGCGTATGCTTGCAGCTCGTACTCAGGATTCAACTCAAGAAATCTCATCGATTATCGAAG
AGCTTCAAGCACAGTCGGGTCTGGCGAATGACAGCATGCAAGTTAGTCTAGAAATGCTGG
CTCGAAATAATGAACTGACGCAACAAGCGAATGATGCACTTGTCGGTATTACTGAGTCGG
TAGCAAACATTAATGACTCAAACACCCAAGTAGCGACTGCGGCTGAAGAACAGTCTCAAG
TAACACAAGACATTAACCGTAATGTGGTGAATATGTCGGAGCTAGTAAACCAAAACGTTG
CTGGTATTAGCCAGAGCGCAAGTGCAAGTACAGAGCTTTCTCACTTAGCTGAGAAGCAGA
AAGAGCAACTAAGTTTCTTCAAACTGTAATAGCGATTGTTGATAGCAATAATAAAAATCC
CCGAGCATTGGCTTGGGGATTTTTTTTGAATCTAGGAAAATATACTCCAGCATCTCGAGG
TTGCTTGGGTATAGTCATTCCATCTTTTCATACTGTTGAGAAATTCTTGTTGTCGTTACA
ATAGTGGAAATTTGATGGTCGCTAGACGCTCATTTCTATACGATGCCTGCCCTTTTATAA
AACAATATGCATTAATATTGAGGCGAAAATGCAGGCTTTATTAAAAAACTTGTCAGTTAG
AATGCAAGTATTGCTGCCAGTTTGGGCAACCGCATTGGCAGGAATCAGCCAAAGTGCGGC
CGCGAGTAGTGAGCTTTCCCTTTTGGCAGAGAAGCAAAAAGAGCAATTGAGTTTCTTTAA
AATATAAAAAATAAGGCGCTATTGGCGCCTTATTTTTTATTGGTAGTTTGACACTATTTG
AGCATAAGTTTTGTGCCATTAAACTTCAGTTGCCCCAGCAGATTTTTGGCGTTGGCTTTA
CCAAAGTCGTCAAATTGAACGCCATAACGAGCATAATGAGTAGATTTTTGTAAATTACAC
ACTTTTCCTTTCAACGGCGCGAGCATCGGACCTCGCTCACCCAGAACGATATTAAGAGAA
ACCATTTCACCAACTTGTATTTGTCTGCTCATAGGCGAGGTTATAAAACGGCAACCGCTC
TTGGAAAGGTCTCGTATTTCACAATCAGTTTTATAGTCATTAAGATGCACTTTGGCTTGC
AGGTTTACTTCATAACGGACTTCTTTACGAAGTTGATACACCTGCATCGTGTTTGGCAAG
GTCAAAACTAATACTGGAAATGGCTCTTCAAGACGGTGCTTTATTTGGGCTCTAAAAGGA
ATAATCGCACCTTCGCCTCGATGCGATAGTGCTTTCACGTTAACCCAGAAACCTTCTTGA
AAATAGAACTTAAGGTCGTCATCAGAGATATTGGGGATTTCTATCAATGCACTATTGTTG
GAATGACAACCAATAAAAAGGCTAGTAGTAATAAACTTAGTTCCTACTGGTGTGGTGACG
TTTAATGTCACTTCACTACCATGTTCTACCATCCCCATAGCATCGGTACTATTTAATGTA
CTTGCCTGTCGCTGTTGTACAGACTTTTCATGAAGAGCTGCTCGATTGTCCCTTCCACTA
GCCGTCGTATTTCTCATTATTATATTCGTCCCTAGGTGTAACGCGCTTCGGCAAATTTTG
CTACAAAGCCGAAACGTAGCAATAATTCTATGCAGTGATATAGTTTGAATCAATAAAACG
TTTGCCAAAAATAGGGGGTAAAAGATGCATAAAGTGACACATGACACTGAAAATTCCATC
TTTTGGGTTGATTTGGTGAAAGACCATAAAGCGAAAGTGGTTTATGAGCTTAAGGCTAAA
GAGATGCATATTACGTCTACCTTGGTGCCTGAAGTACTGCGAGGGCAAGGTTATGGCAAC
GTAATGATGGAAGCGATATTGCCGAAAATAGAAGAATTAGGTTATCGCGTTGTGCCTGTT
TGTCCTTATGTGATTAAATACATGGCAACGCATCCTCAATGGGCACACTTACTGGCTTAA
TGGAGTTAGTGATCAATCCTCTCTATCAAAATATCGGTGACGAATTAGAGCTAGGTCAGC
TTGAACATGTCACTGTGATCCAATCGCTATGGGGTGGCTACGGTGAGTTAGTTAAACTGA
CTTTTCCTCAGCAAACTGTCGTAGTCAAACATGTCCAACTTCCTAAACCATCAGAGCATC
CTCGAGGCTGGAACACCGATCGCTCACATCAACGTAAGTTGCATTCTTACCAAGTAGAAG
TCAGTTGGTATCTAGATTTTAGCCAAGCAGTAGATGAGCGCTGTCGGATCCCTCGAGGGC
TTAAATGTTTTCAAAACGAAGCTGAGTGGTTGATTGTAATGGAGGACCTCTCTCAAGCGG
GTTTTCCAAACGTCGTTAAGAAAGCAAGCAAAATCCAGATGCAAGCCTGCTTAGAATGGC
TGGCAAACTTTCACGCTCGCTATGTTGGTCGCCGTCATGATGCGTTATGGCAAACGGGTA
CGTATTGGCATTTGGATACACGACCAGATGAACTCGCAGTACTGCAAGATGATAGGCTTA
AGCGATATGCTGAGTTAATTGATCGCATTTTGCGTCAAGCTCAGTTTCAAACCTTGGTAC
ATGGTGATGCCAAGCTGGCAAACTTTTGTTTTAACGATGACGGTTCGGCGGTCGCTGCGG
TAGATTTTCAGTACGTGGGTCATGGCTGTGCAATGAAAGACGTTGCTTTGTTTATGAGTA
GCGCAGTAGAACCGAGCGAGTGTGCGGAGATGGAATCTTGGGTTCTGGATACCTATTTTG
CCGCACTAACGAATGCGCTGAATCACTATCAACCACAACTCGATGGTGAAGCCGTTGAGC
AAGAATGGCGCCCGTTGTTTGCTGTTGCATGGGCGGACTTTCAGCGCTTTGTGAAAGGTT
GGAGTCCTGGCCACTGGAAAATAAACCCTTATACCGAATCGTTAACGAAGCGAGCGTTAG
ACTATTTGGACTTGAAGCAATAAAAAAACTCCCGCTGGATCTCAATAGCGAATAAGCGGG
AGGTTTGTTCTGGTGGATAGCGGTTAGTTTTTCGGTTTTCTGATGCGGGCCATACTGTAG
GTGTTAATAAACTCACCGTCTCGGAAAGAGGCATCGATAAGCTCACCTTCAATCTCAAAG
CCGTGCTTCTTATACAAGCCTATTGCAGCCTCGTTATCTGAATTCACTTCAAGATGTATG
CGCCTTACATTCAACCAGTTATCGGCGAGTTCTGTCACCGTGCTGATCAGCGCACTTCCA
ACGCCTAAGCCGTGGAAGTTGTCATGTACACCAATGCCAAATGAAGCAGTGTGAGATGTT
CTCGGGCGCTGTGAATGATGAAACCCAATATTACCCACTACCTTGCCATCGATTTCCGCG
ACATAGCTATACACGCCAGCAGGTATGTTTGATAACCGGTCGACCCACATTGTGAGTGAT
GGCTTAGGGAGTTGCAGGGTTTCACGTTGTGCTTTTGGTTGCGAATAAATTTCGACTAGC
GCAGCGGCGTCTTCAACAGTGGTTGGACGGACGATAATTTCCATGCTTCTCTCCTGTGGT
TTGTTGGAATTAACTTCAATCTAACCAGAGAACGCCACTTTGAATAGCCTTTTTTTACTT
TTACCCTTCAAATAGCTTTTAAATTAGTATGTTACGAACCTCTAACTTTCACTTTTTATA
GTGAATTATCATTGAAAATACCAATGAGAGTGATTTTCCGTTGAATTTTTGTACTAAGAA
ACTTCACCTTTATGGAGAATAATGGTGAAGTTGTATTGACTAAAATAAAGCCATTTTTAT
CAAAGTGTGAAGTTGGTATCTGCAACGAGTTGATTTTAATCAAGACAGGTTGGAGTTACC
TCTTATGGGGTATGGGGAGCACGCCTTTTTAGCGCTATTTATGCTTAACTTATTTAAGAG
CAATTAGAGCGTGTTTGAGGAAAATAATAATGAAATCCTCTCAGTCAAAAGTCTCGCAAA
GTCGACGTCGATTCTTGCGTGACACTGCCCGTACCGCCGCAGGTGTGGGTGCGGCAGCGT
GTGTTCTTGGATTGCAGTCTTTGCAGAGCCAAGCACGCGAAACTAAAGGTGTGCCTATTC
GTCCGCCTGGCGCGTTGCCAGAAGGTGATTTTGAGTCTGCCTGTATTCGTTGTGGGCTGT
GTGTTCAGGCGTGCCCTTATGACACTTTGAAGCTTGCGAGTCTGCTATCCCCAGTTGCCA
CAGGTTCACCGTACTTTACTGCGCGCGATATTCCTTGCGAGATGTGTGAAGACATTCCTT
GTGTCGTGGCTTGTCCTAGCGGTGCGCTGGATCATGACCTCACCGATATAGACGATGCGA
GAATGGGAACGGCTGTGCTTATCGACCACGAAACCTGCCTCAACTGGCAAGGTTTACGTT
GTGATGTTTGTTACCGCGTGTGCCCGCTGATCGATGAAGCGATCACATTGGAAAATATTC
GTAATGACAGAACGGGCTATCACGCGAAACTGATCCCAACCGTCAATTCTGATGTGTGTA
CGGGATGCGGCAAATGCGAACAAGCTTGCGTGCTTGATGTGGCAGCGATCAAAGTGGTGC
CGACCGATCTCGCCAAAGGTAAGGTTGGTAGTCACTACAACTTTGGCTGGCAAGAAATCG
ACAAGCCGCTTGAAAATGTCTTACCAGCAGATAATCCAGTACCAAGTGGTGCGCTTGAGT
CGCTCAAAGGAGGTCAATAATGGCCAAGAACTTAGCGCAAGATGCTGGCAAAGAAGCCAT
CGAAAAACTGGGATGGTGGCGTGCGCATCGTTTTCTCATTCTACGTCGATTATGCCAACT
GACCATCATTATTCTGTTTATGGCAGGGCCAACATGGGGCATTCTGCAAGGCAATTTATC
TTCCAGTATGCTGCTTAATACCGTGCCATTAAGCGATCCTCTGATTGTATTACAGTCTCT
CGCCACAGGTCATATTCCAGAGTTCAACGCTTTCCTAGGCGTAGCGATTGTGTTGGTGTT
TTACGCAATTCTTGCTCCTCGAGCCTTCTGTGCTTGGGTGTGTCCATTGAATATGGTGAC
TGATTTAGCGGCTTGGTTAAGGAGAAAACTCAACCTTAAAGCGAGCTACCGTTGGTCGCC
AAATATCCGTTATTGGTTGATCCCTGCATTGATGCTAGGCAGCGCGGTTTCTGGCTCGGT
CCTGTGGACATGGTTGGATCCTGTTGCCGCTCTTCACCGTGGTTTAGTATTTGGAATGGG
GGCGGGCTGGGTACTGATATTGCTCGTATTTGTATTGGACTTATTGTTGGTAGAGCATGG
CTGGTGTGGTCACCTGTGCCCATTAGGTGCAACCTATGGTGTCATTGGTAGCAAGAGTTT
ATTGCGTGTCACCGCTGTTCGACGAGAAGACTGCACTAAATGTATGGACTGCTATTACGT
TTGCCCTGAGCCAGACATTTTGCGTCAACCACTCAAAGAGGGGGATCGACGTGTAATGGA
CCAAACTTGTATAAGTTGCGGTCGCTGCATAGATGTCTGCCCTGAAAAGGTATTTGAATT
CCACAACCGATTGAATGTGAAAAATATCGATTAAGGCATTGGTTTTTCTAGATAGCACTC
AGCTTCTTCTGCTTTGCTGATTAAATAAGTACGCTACAAAATTGTTGCGTACTTTTTGCT
TTTCAGCAGAGGTAATAATGATATTGCGAATTTGTTACATTTGGCAGTATGATGGCGACT
TCATATTCTAAGGACTCGCCATGAACACGCCAACGAAAAACTGGAGAACGCCGCAAAACT
TTCTTCTACTGATATCCATTATTGTCCCGATTGCTTTCTCTACTTGGATGGCGTTGCTCA
ACAACTTCGTTATTGAAAAAGCCAACTTTGATGGCGCAGATATTGGGCTGCTGCAAAGTG
TTCGTGAGATTCCTGGGTTTCTGGCGTTTACAGTGGTGTTTGTGTTGTTATTTATTAGAG
AGCAGCGGTTTATGTTGGTCTCACTTGCAATGCTGACACTGGGTACGGCAATCACAGGTT
ATTTCCCATCTTTGTTTGGACTTCTTTTTACTACCTTGTTGATGTCGACTGGCTTCCACT
ATTTCGAAACGTTAAAGCAATCTTTGTCTTTGCAATGGCTTTCCAAAGAAGAAGCGCCTG
AGATGCTAGGAAAGTTCATCTCGGTAGGCGCGCTTGCTTCTTTGCTTACCTATGGTGCAA
TTTGGGTATTGCTAGAGCAATTGAAGTTAGATTTTAAAACCGTCTATCTGCTGGCTGGTG
GTGTCGGTTTCGTCTTAATCATCGTCATGGCTTTTGCTTTCCCTGAATTCAAAACAGAAG
TGCCTCAAAATAAAAAACTGGTTCTACGTAAGCGCTATTGGCTTTATTACGCCCTAACGT
TTATGAGTGGTGCTCGCCGCCAAATCTTTACGGTTTTTGCTGGTTTCTTGATGGTGGAGA
AGTTTGGCTATTCGGCTGCGGACATCACACTGCTTTTCTTAATCAACTACTTGTTCAACT
TCCTGTTTGCTAAACGTATTGGTCGCTTTATCGGAGCCGTTGGTGAGCGCAAAGCATTGA
TGTTTGAATATGTGGGACTGATTTTTGTCTTCGTCGGATATGGTTTAGTGCAAACAGCGG
AGTGGGCGGCAGCATTGTACGTGATTGATCATTTGTTCTTTGCGCTGGCACTCGCAATCA
AAACTTACTTCCAGAAGATTGCCGATCCGGCAGACATGGCGTCAACGGCCGGTGTGGCGT
TTACCATCAACCACATTGCGGCTGTTGTGATTCCGGTAACCTTTGGTGTGATTTGGTTGG
TTTCGCCTTCAAGCGTATTTTACATTGGTGCCGCTATGGCCGCAGTGAGCTTGTTACTGT
CTTTAAATATCCCAGCTAAGCCGGGAGAGGGTAACGAAACACGTGTGTTGAGATGGAACT
AAGTTAGTACTTACTACTCAATAACTTAACGCGAAAGCTGGTTATAAAAATGGGATGCAG
AGGCATCCCATTTTTGTATTCGGTTTTTAACGTGAGACTGGTTCGTTTAGAACGGATACC
AAAACAGTTGAGTGTCTATAACGCGTTTGCTAATCGCTGCGGCAACAATCATGACGATGC
CTGCCATACACACCATATCGGCTTTGGTCAGCGGCTTTACGCTGTACCAAGCACGAGAAG
AATGACGACCAAAACCACGCAATGTCATAGCGTTAGAGATTTGGTCAGCGCGATCTAGGC
TGGAGAAAATCAATGGGCCTAAGATCTTAGAAACGTTCTTCATACGGGTAAACAACGGCG
CTTTCTTACTCAGTTCAACACCACGAGCTTGTTGAGCGTGCATGATGTTCACGAAGTCTT
TCTTCACTTCTGGCAAGTAACGCAAGGTCAAACTGACGGCATAAGCGACTTTGTAAGGCA
CACCCATGCGGTTCAAACTTGCTGCAAACTCAGTAGGATGCGTAGTAAACACAAACACCA
AGGCAATTGGGAACATGCTGAAATATTTCAGTGTCACGGTGACCAGATAAAACAAGGTCT
CTTGGGTGAGTGAGTAATTACCTGGTAACGATAACAATACCGTTGTTGACCCCATGTATT
CACTGCCTTGCTGCGGCGCTAATGCAAACATAAACAGCGCATTAATCAACAAAACACTGC
CTGTACCGATCAGTAAAGGCTTGTACACATGGAAAGGTACCTTGGTCATTTTTAACAAAC
CAAGACCTACAACGATCAGTAGAGCAATGATGCGCAAATCAAAGGTCGTAAGTACCACCG
TTACCCATGCAATGAACATCAAAAACTTGGTGATGCCATTGAGTTTGTGCAGTGGCGATT
GGGTATCGATGTAGTTGATACCAAACTTCATCTTGTTGTCTTTCATGCCACTACTTTCTC
AATGTTTTTAGCATCATTATTTTGTGAATCTTGAGCTTCTGAAGCTTGGATATCGGCGTT
GTTTTCACGCTCTCGACGCGCTTTTTCAACGTCAATAAAGTGCTGCATAAAGTCGTTCGT
GTTCTCAATGCCTAACTCTGTGGCCAGTTCATACAAGCTAGTTGTCGCCAAGTTCGCTTG
GTCCAACAGTGCTGGGGAACTAAACACTTCGGTCATTGGTGCGTCGGCAATCAACTTGCT
ATCAGCAATCACGATGGAACGAGTGGTGTACTCCAAGACCAAGTGCATGTCATGAGAGAT
GATCATCACCGTAATGCCAAGTTCACGATTAAGCTTCTCGATAAAGCTCAGCATCGACGT
GTAGTTACGGTAATCTTGGCCAGCAGTAGGCTCGTCCAAAATCAAAAGCTCAGGCTCTAG
GGCAAGAATCGATGCAATCGTCACTCGCTTCTTCTGACCGTAGCTTAAGGTCTCAATCGG
CCAATGACGGTACTTGCTCAAACCACACAGCTCAAGGACTTCCAATACCTTCGCTTCGAC
TTGTTTCTCTTCAACACCACGGTTGCGCAGGCCGAAAGCCACTTCGTCGAAAATCATGTG
ATGCGAAATCATATGATTTGGGTTTTGCATTACCACGCCAACCTTTTGGCTGCGCTCGAA
AATGGTTAGCTCGTTTAAGTCTTGGCCGTTCAAGATCATCGAACCTTGGTCTGGTTCAAT
CACGCCCATCACAAGTTTAGTGATGGTGGATTTACCAGAGCCGTTTTTACCCAAAACCGA
AACGAATTCGCCGCGTTTTACATCGAAGCTAACGTCTTCAAGTGCGTTTTTCTCACCATC
GTATGAATAGGTAAGGTTACGAACAGCCAGAAGAGTCTCGGCTTGCTTTTCAACGTTGGT
CGCTTTTGAGGCTTCAAACCATGCGCTGACGGCGGTTTGGTATTGTGCCAATGGCAGTGT
GCTTAAGCTCGATGGCTTTGCATTACCTTCAATCGCGCAGCCCGCTTCTTTCAACGCGGA
AAGATAAAGTGGCTCACGAATACCGTATTCCTCAAGAAGAGGGGATGCCAATATCTCATC
CGGTGTGGTATCTGCGATTATTTCACCGCTTTCCATCAGAATAATGCGGTCAACAGAGCG
ATGCAGAACATCCTCAAGGCGGTGCTCGATAATGATGATGGTTTTGCCCGTTTCACGGTG
CAGGTCATCGATAATCTCGATGGTCTTTTTGCCCGTCTTTGGATCAAGGGCAGCAAGTGG
TTCGTCAAACAACAAGATGTCGACGTCATCGACTAAAATACCCGCCAAAGAAACGCGTTG
TTTCTGACCACCTGATAAATCGTGAGGAGAGCGATCTAACATCTGTTCCAAATCGACCAT
TTTGGCCGTCGCTTTGACCAATGGGTACATGTCGATGTTAGACATCAATTGGTTTTCCAA
CGCGAATGCGATGTCTTCACCAATGCTCAATCCAACAAATTGGCTGTCCGTATCTTGCAG
CACGGTACCAACTTGTTCGGTGAATTGGTGCATGTCAAAAGGTGCAGTATCTTGACCATT
GATGGTCAGCTGGCCACTGGTTTCCCCTTTGATAGCGTGTGGGATCAGTCCGTTAAGACA
TTGGCCAAGGGTAGATTTACCACTACCACTTGGACCGATAATGACGATTTTCTCTCCTTT
CTCTATCCTTAGATTGATATTTTTTAGCGTCGGTTTGTCCAGCGACTCATATCTAAAAGA
GAAGTTAGAAAATTCGATTGTCATTCGACATTAAGCCTCTGTTAAGTTGCGGCTTTGCTT
GTTACGTTTTGCGACAGACTTAAGAATGAAGAAGCCAACAATAGCAATAAGAATGGTGTT
ACCCAGTGCGATGATCGACAGCTGTGTAAATACCTTAGTGAACGGTTCTGCATACAAGAT
GGTGTCTAGGAAGGCTGAGCAGCCGTAACCAAATACGTTACCCAATAGAGCAAGCACCAC
GAACAACGCGAAGTCTTTCATATTGAATTCACCTTTCTCTAAGCGGTTGCGTGTTAGAGA
AGGGAAAAGACCGATAATTAAACCGACAATGCCTGAACCAAGTACCCAAGTTAGCCATAC
GCCCCAGCCTGCAAATAGGTCAGTAACCCAGTGGCCAATGAAGCCAACCAAGAAGCCTAC
AAGAGGGCCGAATAACACTGAGAACAATGCCAATACCGCCATTGCTGGTTTCAGCGTCGT
GTTTGCAAACACAGGAATGCCAAACATTGGCAAACCGCCGATGCCGTATAGCGCAGCACC
GATTGCAATAACCACTACGGTTTTAGCAGAAAGATTCATAGATAACCTCAGTTCAATTGT
CGATTTTAAAGAACGTTCACTTGCTTTGTTTTATAGCGCTGATTGTGTAACAAAGTTAGG
AAACAACCAAGCTGCTTATTGTTTGCTCTGTTTTTCTTCAAGAAATGTGTGATTGGATTC
ACGCATCCCATTGACTGGCTTAGTTTTTCAGCAAGCATCAAAAATAAGGCGCGCATTATA
CAGAATATTGATAAAAGTGGGAATGCTATCTGTCTGGATGGCTAGAATGAAAACAGGGGC
TGACTGTCAGCCCCTGATTACACTTTTTGATGCGTTTTTCGCCATTAAATTAATGGTCTA
GGTATAGGTAGTTTTGCCAGCTCTTCATGCGGATAAGCACTTTTCGCATGATAGAAACGT
GGGTAAAGCTATCTGAATAAACCGCGACCTCAACCGCCGTACCGAGTGGTAGGTGATACT
CAGTCAGGTCATCAGTGATTTGCAAAGTAACGAACACACGACCACTGGTGCGAAGCGCAT
CGGTACCCAGTAGTGCACCACGTGCTTGGAACTGGCTTTCCGCGATGGCTGGTAGCACTT
CGATGACCTTACCTTTGAACACTTGTCCCGGTAGCGCACGGAACATAAACTCAGCCTCAA
AGCAAGGTTCTAGGCGTTGCAGAGAGTTTTGACGGAACGCTGCGGTGTACAGTTTTTGTT
CGGTGTGAACGAAAGTCATTACAGGAGCAAGTGGCAGCGGTACCGCCATTACGCCCGGGC
GCAACGCCAGCTGAGTCACGTAGCCGTCGGTTGGCGCTTTTACGACGGTTTGATCGAGGT
TGAACTCCGCTTGGCGTAATTCGGCCAATAGTGAAGCAACCTGAGTGTTTTCTCCGCCGA
CTTCAGAGTCCAACGCAATTTGTGCTTGTTCACGTTTGGACTGAGCAACTTCAAGCGTCG
CTTGAGCCGCTTTAAATGCCTGACGGCGAGTATCCAATTGTTGCTCTGTGAAGGCGCCGC
GATCGAAGCCACGTTGGTAACGGTCGAATTCGCGTTGCGCTTTGTCACGTTCAGCAAGTG
CTTTGATGACCGCAGCTTCCGCTTCTTGAACGCCAGACTCTAGCCCCAATGCACCTTGGC
TGGCTTCTTTCACTTTCGCTCGTAACTTATCCACTTCCGCTTGGAATGGAATCGGATCGA
TACGGAAAAGTACATCACCTTTCTGCAATGGTTGGTTTGGTTGAACAGGCACTTCAATCA
CTCGGCCACGAACGCCAGAAACGACTGGTGTGGTTGAGAAAACTTGGTTACCGATCTGTG
TGAACGGGTGGTTGTAGTTCATCAGCAAGATGAGTGTACCGACCAACACAACACCACCAA
GTACGGCTGTTGGCACTGTCCATTTATTGAGTGGTATATTGAAAATTTTGAAAATCGCGA
TACATAACGCGGCGTAAGTCAGAACCAGTAGTAAATCCATTATTGTTCCTCCTTACCTTG
TTCTTTTTGTGCTGGAGTGCTCGATGCTGGTTTTTCACCTTTCAGCGTAGAGACTTCTTT
TTTCAATTCGTTGACTTCATCTATTAGCTCTTCGAGGCGATGATGGATATCATGCGTCTC
TTGTTCGAGTTGTTTGAAGCCCCAGCCTCGTTCTTTGCGCCACAATGTCGCCCAAATCCA
AAGGAAAGGCCAAAGGGCGTGAAGTGTGAAAAGGCTTACCCAGCCAGCGTAATGAATAGC
GTCTTGGTGAGGATGCTCGCGCTCTTTTGCTATTTCATAAGGAATATCGTGAATCACAAT
GATTCCGTAGAAGATAACCAAAGCAACGAAAATGAGTAACCCAAGTGCAAAATAGTCTAG
AAACATCTTACTTCCCTGTGCTTGTTGCTAAATAGAAAAACTTACGTAAATTAACTGTTT
AAGTATTTGATGAAACAATAAGTGAATCAAGTTATTTATAACTCGATTCGCTGTTATTGA
GAGATACGGCATGCAATACGAAGGAGTAAGCAGTGCAATATTCAGGTGAGATCGCTGCAA
TTAGCGCGGCGGTCGTTTGGGCGGTTGCCACATGGATATACAGTCAGTTCAGCCATCGCT
TTTCGGCGATGCAGTTGAACATCGTCAAAGGCATTATTGCGTCGGCGATGATGCTGGTGG
TCATGCCATTTTTGCCGCAGGGTATACCAACACAAATTGAACCATTACATCTCGCTGTAT
TGGCGGTTTCTGGTGTGATTGGTATTGCCATTGGTGACAGTGCTTACTTCGCCGCGTTGA
AGCGCATTGGTCCGAATAAAACCTTATTGCTGGAATCTCTTGCTCCGCCGCTATCGGGCG
TGCTTGCTTTGGTGTTTCTTGGTTCGGAACTGACACTACAAAGCTGGCTTGGCGTGGTGG
TGACAACTGCAGCGGTGACTTTTGTTGTCTTTCAGCCTTCTTCTTCAGGTAAAGAAACAA
GTTGGAGCGGAATCGGGTTTGGACTGTTGGCGAGTGTATGCCAAGCCTCGGGTGTGGTGA
TTTCTCACTATGCACTGGTGGCAGGCGATCTTCCACCGTTACTTGGTGCGTTAATCAGGC
TTAGCATTGGTGTGTTAGCGGTATGCGTGGTAATTAAAGTCGTTGAGCCAGCACCGTTTA
AAGGCATCAAGCAGCACATTCAAGAGATGGGCAACAAAGCAATGGGATGGTTGCTACTGG
CGATCTTTGTCGGGACCTTCCTTGCCCTTTGGCTACAACAGATTGCGTTGAAGTACGCCA
ACCCAGCGATAGCGCAAACCTTAATAGCCACAAGCCCGTTGTTTATCTTGGTGATTTACG
CCGTTAAAGGTGAAAAGGTGGGCGTGAAGAGTGTGATAGGTACGTTAGTCGCGCTTGGCG
GTATTTCGTTGTTCTTTCTTTGAGCCTTTCTCTTAACGAGTGGAAGCAAGATATAAAAAA
CGCCCCAGTTTGAGCTGGGGCGTTTTTTATTGTCCAGAGTTTGGTTTGTGGGGCAGAGCT
TTGTTTATCGGTGAGGGTTTGGCTTATAACTCAGTGCACACTTGGTTTCGGCCATTCGCT
TTGGCGCGGTAGAGTGCTTTATCCGCTCGGTAGAAGGTACGTTGAGTGTTTTCTCCTTCG
TGGTGAGTGGTTATGCCAATAGAAACAGTTAAGCCCCGTTCCCCCAAGATCTCGTGCCAG
CCAAACTGATAAATACGCTCTCGATAGTTCTCAGCGTGCATTTCGGCCATTTCGAGTTCG
TGGTTTTCAAGAATGACCAAGAACTCTTCACCACCGAATCGGACACAAGAGGCTCCCCGG
AATTTGAAATAATTTGCCAGTTCTTTTGATACATTTTGAATCGCTTTGTCGCCTACTAAG
TGGCTTAGCTCGTCATTGATCGACTTAAAATGGTCGATATCAACCACCAAAAGTGCAAAA
GGAGTATCGTGGAGCAACAAATCCTTCAGCTTCACCTCCAACCAACGACGGTTATGCAGT
GAAGTGAGTGGGTCGGTAAACACATCTTGTTGAAGCTGAGCCACGGTATTTTTATGTTGC
TGTGTTGTCTCTTTTAGCTCTTTGTTCTCTATTTCAGATAAAATGAGTTTAAGCTGTAGC
TCAAAGCGTGAGAGCCTTCTTAGTTGTGCGGAGCCTAGTTCACTTATAGGAATGTGTTTG
ATCAAATCGGATTCGATTTGGAATGCTTTTTTTTCATATGTGAGGGCATCTTTGAAATAA
GATTGAGATGCACACACATTGCTCATCGCATTATAAAAATACTTCGCCAAAATAGGTGAT
GATTGAGTGGGAATACGCTTAGCGAGCGATGAAAGCAACATGTTTGCAAGTTGCTTGTGA
CCAAAATAGCTCAAACAACTTGCGACCTCCATTTTCACCATTGTAGACAGCCATGGAGTG
TGAAGGTTGCCCACTGTGTATTGGATTTTAGCGAGAGCGAGCAGTGCTTTATCATATTCT
TGGTTCAAGCGGTGTATTTTGGCCTGATACAAGCGAATTTGTCCTGTTAGGTTTTTATCA
CTAACAAGAATACTCAGCTCTTCACACTCAACCAAAAGCTCGGCTGCTGCGTTACTCCTA
CGTAGCTTGATGTAACATGCGAGCATATAAAGCTTGTATTTCAGTCTCAATGAACGACTG
CTAATCGCATGATCAATGGCATCGATCTTTTGGTAGTATCGCAATGCTCGGTTGTGATCG
CCATACGCATCGCATAAGTTGCCCATTCCGATGACTGCTTTCACGTATTCATCAATAAAT
CCATAGTCCACCGCAATCGTAGTGGTGGTGGTGTACTCATTGAGTGCTTGAGCATACTCA
CCGATTTCTACCATTCTGTTACTTAAACTGGATTTTATCGTTAGGATGTCTTCGGCATCT
TCAGGCAGGCTCAATAAGTCTAAAGCAAGTTTTAATTCCTGAATGCTCTCTGTTACTTGC
TTTATTTCGGCTCGGTATTCAGCACTGATAATATAGCAGTGCGCTTTTTCTCTGTTTGTT
GATGCCACGTGTTGACGAACGTGAGACCAGAGAATTAAAGCTTCTTCACCATTGACAGAA
GTTGGGTCTAGTCCAGCATCGGTGACTTTATTTAATAGTTGTTCCATCTATGATGCCTCT
GCACGATTTTCTTCAAGTTGTTCTAATGTGAACGGGAAAGTAAGAATATCCTGTAGATAC
ATAATTGGTTGCTTTACAGCTAGGCCCTTTCTTGCCCAAGGGTAAATTTTTATCATTGAT
TGGATGACATGGAATATTTGTTCGGCTGCATCACCTTTGTCCGCGACTAACATTGCTAAG
CGATTGGTGCTCAATCGAGAAATCAGGTCGTTCGTCGTGGTAAGTGAATGAACGAGTTCG
GTGCAAATATCGAGGTATGCGGGGTCATCATGCTCGATCATAATGACGGCGTGGTTGGAA
CGTGCTAACTCGGTCTTAAACAGAACGAGCTTCTCCCACCAGTAAGTCTCTGATACCACG
TTCGAAAACTGCTTTTCAGGATTGTATTCATACTGAGCTTGAATTCGATTGATCAATTTG
CGAGCCCGTTGCTCCAATTGCCGTTTTGAACTGCGCGCTTTGTCCATGCTGAGGCGGTGA
GTTTGCTCTTTAAGCATTTTTAAGGCGTATTTGCGATATTTTTTGAATGCAAGAAATGCC
GCTTGGTGGTCGCCTTGTTCTTCTGCTACGAGAGACTGTTGGAAACAAATCTGGCTCAGT
AACTCACCGTTATCAAAAGCGAGCGCTGACTGCTCAGCAGCTTTAAGCAATTCGCTTGCA
GTGCAGGTATTTTTGCGTAGCAACTGCAATCGCGCTTGGCTTATACAAGAATGCGCTTTC
ATCCAGACAAGGTCATGTTCCATTGCGAGAGTATGAGCGCGTTGGGTTGCTTCTTCTGCG
GCATCGAGTCTCTCTAGGCCTAACAGTGCTAGCCCTTTAAAATCCCATATCTCTGCCTGC
CATGTTTTGTCGTCGTGATCTTTAAGGACTTCAGAGGCCCCGTCTAAAACGGTGAGCATC
TCAACAAATTGGTTAAGAAGGTAGTAATCCCAAGCCAGTAAAATACGGGCTTTTCCTTCT
AAAGGGGCATTGCGCACACTATTTGCCACTTTGACGGCAAGTTCATGCGTGGAGGCGGCA
AGGGCGTGATCATTGGTAATTCGCCATACATTTCCGAGACCAACGAGGGCTTCAATTTGA
ATTGCGGTGTCGTCAACCAAGGCTGATTGCTCTAACGCGTTGATCCAGTATTGCTGTGCT
GAGTAATACTTTGCTTGGCCCCAGTACTGTAGAGCAAATACATGGAGGATTTCAGGTAGG
AAGTCGTCGGTATCGAGTTGGTTTTGTATATTGTAGGCTTGCTTGATGAGCTTTAAACCT
TTCCGATACTCCATCACGCACCAACAACAGTGAGACATGATGAGAAGGGACTGGATTTCG
CCTTCTGGAAACAGGATTTGTTCCGCACGCACTCTACATTGCTCGGCAAGCTGCAATGTT
GTTGCTGGGCTAGGCTTGATATGCCTTCTTAACTCATTGAGTTCAGCTTCTAACTGAAAC
TGGTTTTTATCCAAAGTCCACATCCATGACTATCGAACAGACAACGTGCCTAATGATGTC
TACATATATGAACGTGCATTATGTAAACAGAAAAGGTATCGAATACTGTAATGTATACCT
AAACGTTGGGTCATTACCACTCATAACTGAGTAATATGTCAAATAATTAGGACAACAGCT
GTTTGATAGTGAGTGGCGCATCCGTTACTTCTAGTCGCTGCGCCGCTGTCAGTCCTTGTT
TATCCTGATAGCACAAATTATGCCAAGCTCTGAAAATATCTAAAAGAGGCAAAAGCCCCC
CAGGTCTCAATTTGCGACGTGGCTCGTTGATGAAGCTCTCAAATAACAATTGAAAACGGT
TTTGATAAAACTGAATATGCTTTGTCGTTGCAATGTTGAACCACGATTCAGGGGTATTTC
TGTCCCCTGCTAAATAGCAAATGCCTTTGTGTGCGCTGTTTTGAGATGAAATAGCCCAAC
GATCCCGCCACCAGCTCATATATGCAATGTCTACTTTGCCAAATGGTGCCGACATGTCCC
ATTCTGGATCTTCTTCTACGTATAAAAGATCAACATTTTTTTGTTGAATACGTGATAAAC
AAACGCTCAACGCTGCAGAGCGGAGCAGTGGGTCCTGTGGCATGTAGATAGACACGCGTT
TTTCTGAGCTACACATATCCAAAACGTGGAGATAATGTGCGTAAGACGTATAAGGGGGCC
TGATCAATGCCCCTTTGGATGGGTAGTGGAATACTGAGAAATTACCAAGAGGATCTTCCA
CATTGCCTCTCGCTAAAATGGTTTGGTATTTTTGGTCGATACGTTCACGTAGCTTTGTTG
AAGGTTCTGGTAGTGCTTCACTGGCCTCTGCTGTGTAATCTTGAGACACAAAACGTGAAA
TGTCTTCGTAAGGGTTATGATCAATAGAGCCAACCGGCTCTTCATTCGAGGAGTAGTTTA
CGTGTTGACACAGGATGTACCCCGAGTGCGCTTCCCCTGAAACGATCCAATAAACGCCAT
TGTTGCTTTGTGGCTGCAGAGAGACAAAGTTAGAGGCAAGTTCATAGTGGTCAGCATGAT
TGACCCAGCGAGCGTCAATAGTCGCAAGCTTACGGCGACAACGACTAGCAATGTGATCAA
CATGATCGTAGAACGTTTTTGGGTTGATACTGAGCTTACGGCAGATTTCACGTACGGAAT
AACCTGTAAACAATAAACCCATCAGGTTTTCTTGAAACTGTAGCTTCTTGTTAGCACCAG
ACCATTTATCTACAAAGGTGCTTTGGCATTCTTTACAACGGTAACGCTGACGATCGCCGC
TGTAGCCAAAAGCATGGTAAAGGTGTTTGTGGGTGTGGACTGAAAGTCCGAAGTTGTCAC
ATTCATCGTTGCGACATGCAGGCAAGCCATCACTGTGTACGTGACGAAGACGATGAAGTT
CATTCACTACATCGCGATTGTTAAGTAAGGGGGGGAAAGCTCCACATTCACGGCAGACCA
TCGCCGGACGTTTAGGGTTAGCATGTTGCAACACATAACGTTTTGCATCACTCAATCCAA
AGTTGTCACACGCCAATGTTTTACAAAAGTTGAGTTGTAACCCATCTGCGTCTTTTGGCA
GTTCGCCGTTAGACACAATCGCCCCCTCGGGATAATTCAGGCAGCCGGTCAGGCCCCGGC
TGCAAATTACTACTTAAGTATTTCTTAGATGTTGATTGCTGTTTCTAGAGCAACTTTCAT
CATGTCGTTGAACGACTTTTGACGCTCTTCAGAGCTTAGTTTTTCACCACGGATGATGTG
GTCAGAAACTGTTAGGATAGTTAGAGCTTTCGCACCTAGGTCTGCAGCTACGCCGTAGAT
ACCTGCTGCTTCCATATCTACACCTAGGATGCCAAGTTTTTCCATCTTCTCGAAGATGTC
AGCTTCTGGTGTGTAGAATAGGTCTGCAGAGAATACGTTACCTACTTTAACTGGTACTTC
TTGAGCACGCGCTTGGTTAACCGCCTCTTCTAGAAGGCCGTAATCAGCGATTGCTGCGAA
ATCGTGGTTGTTGAAACGGATACGGTTAACTTTTGAGTCTGTAGAAGCACCCATACCGAT
AACAACGTCCATTAGTTTAACATCGTCACGTACTGCACCACAGCTGCCTACGCGGATAAC
GTTTTTCACGCCGTACTCAGCGATTAGCTCGTGTACGTAGATGCAGCAAGATGGGATACC
CATACCGTGACCCATAACAGACACTTTCTTGCCTTTGTATGTGCCAGTAAAGCCGAACAT
GTTGCGAACGTCACAAACTTGTTTTACATCTTCCAGGAAAGTTTCTGCGATGTATTTAGC
GCGCAACGGGTCGCCTGGCATTAGAACTGTTTCAGCGAAATCACCTGGTTGTGCGTTAAT
GTGTGGGGTTGCCATAAGTGCTCTCCAAAGTCTTGTTCTGATAAATCGCCTTTATTATAG
AAGGCTATTACCAATTCTGTTGAACTTGTTCGTTTTCGTTGGGGTAATAATATCGGGACA
CGCAATACACCCTTGAGAGATAAGTCACAAAATCATGGGTTTTAGTGTTCAATTATTCTG
TTGATAACTAAATCTGTTGAAAGCAAAAAGGCAATCGATTTGCTTTTGAGCAGTTTGTCG
ATTGCGCGCACAAAATCTCGGCTTTAAGCACAAAAGTTTTTCTTCAAAGTTTCTGATCGA
TATTCGAGGAGAGTGAGTAAAACGATTAAATTGTACAATTTATTTTCTTGTACAATCTAG
AAAGGCTTGCTATAAGTTATACAACAAAACATTTTGTATAGGGATGCGTCATCATGGAAT
CGTCAATCAAAGTAGGTATCAGCTCTTGTGTGTTAGGTGAACGTGTACGTTTCGACTCTG
GGCACAAAATCAGCAACTTCGTTACTAAAGAATTAGATGGGTACTTCAGCTTCGTGCCTG
TATGTCCGGAAGTCGGTGTTGGCATGACAGTGCCTCGCCCAACCATTCGCCTAGTGAGCA
ACGAAGAGCGCATTGCATTGGTCGAAACAAAGAATCCTGAAAACGATCATACCGATAAAA
TGCTGACGTACTCAGATAACAAAGTGAACGAGCTCCAAGGGGAACACCTGTGCGGCTACA
TCGTATGTGCTAAATCTCCAACTTGTGGCATGGAACGAGTGAAGGTTTACAGCAAGAACA
GTGCTGCGAAAGAAGGCATTGGCTTGTACACCAAAACTTTGATGGAAAAAATGCCGTGGT
TACCAGTAGAAGAAGACGGTCGCCTAAATGATCCTGTATTGAAAGAGAACTTCATTACTC
GCGTTTACTGCTTGAACGACTTTTATGAGTCGATGGGCGGCGAGGCAACCCGTGGCAAGA
TCATCGAGTTCCACTCACGTTACAAGCTAACACTAATGGCGCACCACCCAGAATCATACC
GATCTCTAGGCCGATTGGTGGCTGATGTTGCGAACTATGAAATCGAAGACTTCTACAACG
AATATCGCCTTGGCCTGATGAAGGCATTGCAAAACCGAGCGAGTCGTAAAAATAACACTA
ACGTGTTGATGCACTTACAAGGCTACTTTAAGCGTTCGCTTAACAGTGATGAAAAAGCAG
AGTTAGCGACGGTTATCAGTGACTACCGAACTGGCCTGTTACCATTGCTTGCCCCGTTAA
CCTTAATTAAGCACTATCTCAATGCGTACCCAGATGAGTACCTACAAAAACAAAAATATT
TAGAACCATACCCGCAGGAGATGAGATTACGTTATGGATTGTAGCCAAGAAGAAAAACTA
TACGCAATTAGAGATGTATCAGAGTTGACGGGCGTAAAACCCGTCACCCTGAGAGCTTGG
CAAAGACGCTATAACTTGATTCAACCTCAGAGAACAGAAAAAGGCCATCGCCTATATCGC
CAACAAGACCTAGATACGATCCGTGAGATCCAAGGGTGGCTTGCCAAGGGTGTGGCGATT
GGCAAAGTTAAGGGATTATTGGGTCAAGAGTCCGATGTTGACGTCGCCTCTGACGTTCAG
CGTTTGGAAGAAGCCGAAGCCATGCTGAAAGCCCTGTCCGAACTCAACCGTGGCAAAACG
GAAACCTTGTTATCTGGTGTATTAAAGGAATACCCACTTAACATTGTTATAGAACAGCTG
ATAAACCCAGTTTTCGAAGCGTTAGACTTAGTGAAAGTGTCGCAGCGTTCTCTGCAACTG
GGGTTGTTCCAGACTTGTTTGATCACTCGATTGGCCTTGGTTGTCGATTCTGAAAACAAA
GCGTCCTCAAAGGGTAAATGCTTACTGCTTAGCTTTGACCAAGCACGTGATTCAGAGAGT
TGGGTACAAGCAGCAAAACTGTGTGAACAGGGCTATCACATTACTTTGATCGATAAAGTA
GAAGACGTTTCTGGTCTGATTGACCATGATGTGCTCTCTCGTTATCAATTCGTCCACTTC
TTCTCAAACAAAGCACTGCCTATAAAGCAAGTGGAAGTGCTAACCAATTTACAAACACAA
CTTCCAGAAAAGGTTCAGTTTTCTGAAGTGATAGAAAAGTTGCACTTCGCTGCCTAAAAA
TACCCTCGTAAGGAGACGACATGATTCTGGTTTGGTTTCGACGTGATCTAAGAACGTTAG
ACCACACAGCGCTTAAGGCTGCTCTCGATTATGGGCAGCCTGTTGTTGCCGGTTTTGTTG
CAACGCCAGAGCAATGGCAAGAGCATCACATGGCACCCATGCAGGCGGATCTCATTGCAC
GACGTTTGACGCATCTTGAAGAAGAGCTTACGGAGCTTAATGTCCCGCTTTTGTACAAAG
AAGTACCCAAATTTTCTGACGTGACCGAGGTCATTAAGGGTTGGGCATTATCATTGAACG
CAGAAAGCGTCATGGCGAACATCCATTACGAGGTCAATGAACAAGTACTAGACCGAGAGG
TTTCAGAGGTTCTTGCTAAAAACGACGTCGCGTTCGAAGCTTTCCACGACAAATGTGTTC
ATGCGCCAACTACGGTGTTAAACAAGCAAGGTGAATACTTCAAGGTATTCACGCCATTCA
AACGCGCTTGGTTGCTGAAATTCCAAATGCCAATGGTGTTCAAACCACAACCGCAAGCCG
AGCTGTCCAAAGACGTGCTTCAGACAGTTGAAGCAGATCTTTATCATGCCGATGTACCTT
TTTCTTACCCACGCGAATCCAGTGAACGTTGGCACGCCTCAACCACAGATATTGTTCAAC
AGCTGAGAGAGTTCGCCCGTGAGCGCAGCGATGCGTATCAAGCAGAAAGAGATCTACCTG
CTGTCGATGGCACGAGTCAGTTATCTCCGTATCTCGCAATTGGCGCGCTGTCTCCAAGAC
AATGTATCGCAAGGCTTTATGCAGAAAATCCACTTCCTGAGCTCACCGAAGGGAAAGCCA
CTTGGTTGAATGAAATTATCTGGCGAGAGTTTTACCAACATTTATTGGTGTTTGAACCAA
AGCTTGTTAGAGGAAAGGGTTTTATTCCGTGGGAAGAGAAGATCCAATGGTCTTATGATG
AGCAAGCTTTCGAACGCTGGAAAACAGGCACAACAGGGTATCCTATTGTTGATGCAGCTA
TGCGCCAGCTGAACACGACAGGTTGGATGCATAATCGTCTACGCATGGTTGTAGCGAGCT
TCTTAACTAAAGACCTGCATATTGACTGGCGTTGGGGAGAGGCATACTTCATGAGTAAGC
TGGTGGATGGCGATTTCGCTGCCAACAATGGTGGATGGCAATGGTCGGCGTCCACGGGCT
GTGATGGGCAACCTTACTTCCGAATCTTCAACCCTATCAGTCAGGGTGAAAAGTTTGACT
CTGATGGCACCTTTGTTCGCCATTGGGTACCGGAAATTAAAGAGGTACCGAATAAGTTTA
TTCATAACCCTTGGCTATGGAGTGGTTTTAATTTACTGGATTATCACGAGCCGATGGTTG
ATCACAAGGTGGAAAGAGAGATAACCTTACGGCTCTTCAAAAACGCCAAGGAATAGAGAG
AGATGCCTAGCAAGAAGCGTCCGATGAGTATCGCTAAACGAACCCTGTTGTCTGTATTGC
TGTCTTTAGTGAGTGGTTTGTCATTCGCAAAGATGTACGAATTACCGGAGGACGGGGCGC
GCGTCATAGGCCGCATGGAAAACCATGTGGTTGAACAAGGCGAAACCATGGCAAATATTG
CTAAGCAGTACGATGTTGGCATGCTGGCGTTAATGGCGGCCAACAAAGGCGTGGACCCTT
TTCTACCAAAAGAAGGCCACGTTCTGACTATTCCGACTCAGCTTATTCTTCCAGACGTTC
CCCACAAAGGCATCGTTATTAACTTAGCGGAGCTGCGTCTTTACTACTTTCCAGCTAAAG
AAAATGTGGTTCATGTATTCCCGGTAGGTATTGGCCGTATTGGTCGAGACACGCCAGAGA
TGACAACGAGTATCAGCCAGAAGCGTCCAAACCCAACCTGGACACCACCTTCATCTATCC
GTGCGGAATACAAGGCGAAGGGCATTGACCTACCTGCAGTTGTGCCAGCTGGGCCTGATA
ACCCACTCGGTATGTTTGCGCTGCGCTTGGCGTATGGTCATGGTGAGTACTTGATCCACG
GTACTAACAAGGACTTTGGTATTGGTATGCGTGTAAGTGCGGGTTGTATTCGCATGGACC
CTAACGACATCGAGTGGCTATTCGACAAAGTACGTCGTGGCGAAAAAGTGAAGATCATCA
ATCAGCCGGTTAAAGTCACGCTAGAACCAGACCGCAGTGTATTTGTTGAGGCGCATGAAC
CATTGACTCGCAGTAACGGCGAAAAAGATCACCTACAAATTCCACAAGCGTTGGATTGGT
GGTTGGATGAATACGGGATGACGAATGCGAAAGCAAAAGCAGCGATTGCTGCGCAGAATG
GTGTACCTGTAGAAATAACCGCGCCTTAACAAACGTTAAAGCGCGGAATCACATCTTACT
TAGTGTAATGCATAGCAAGTTCTTGAGCCCTTTAAAATCAAGGCTTTTTCCTATGTTTCA
ATGGGTTAAAGAATGGGCGTTTATTCAATATTATTCAATATCCGTCAGTGTCGATAAAAT
TTGTCGCCACTTTGCCGCCACTTTTTTGGATTAAGTGGCTACAGACCTAAGCTGGAAATA
GGGTTCAATTCAGCTGCTTGAATTAGGTGGTCGGGTGAAAAATGTGCATATCGCATTGTC
ATTTTTATGTCACTATGACCAAGGATTTTTTGTAGTACCAGAATGTTTCCGCCTGCTTCC
ATAAACCGACTTGCAAACGTATGACGAAACACGTGGGTGTTTTGCCCTTCCGGTAAATCA
GGAAATGTCTTGTTAACAATATACGCGATACCGTGAAGGCAGCATTTAAATAACTTATCC
TTTTCGCCCGTTCGCTTAAACTCTATCAACTCGTTATAGAGTTTCTCTGTGATTGGCACA
GTGCGGTTTTTTTTACTCTTTGTATCAAGAAACGTGATCTTGTATTTCGTAATCTGTGGT
AAACGAAGATTATTAGCTTCGGAAATACGTGCACCAGTAGACAAGCAAATTTTGCAAATT
AGTTCATATTCTTTGGCTCGTTTACTTTTGCTGATCCTATCGAATAGCGTAGTGATATCT
TCATTTGAGAAAAAGCCCATTTCGGATTCAGTAACTTGAATCGATTTAACACTGGCAAGT
GGGTTTGGTTGGGTCCACTCGCCAAGGGCAATAAGCTCATTGAAAACGGCTCGCAAATAT
CTCAAATCAAGATTGTTGGTTGGAGCGGAAATTGATTTCCCTGCAGTAGTCTCATCACCG
TATCGGTTTTTTGCTTTTCGGCTAGAACGCCAGTGAACAAACTCTTTTGCAGTAAACTTG
ATTGCAAACGGGTTGCCGAGTTCTTCCACTATCGTGCAAAGGCGAGGGTAAACTTTTTTC
GCGGATTTTAGGTGTTGGCCGTGCAGCTTATACCAAAGTTCGACTAAGTCTTGAAGTGTG
CGTAAGTCCTTCTTATCACCAAGCCAAGGTTTGTCGTCGACTTCTTTCATCAAGAACTTT
TCGTAAGCTAACGCCTCGCCTTTGGTGGCGAAGCGTTTACGTTTTCTGGCTCCACTTCGG
CCTTGCGGGTAACACTCGCAAAGCCATGGTTTTTTGTTGCCGTCTTCTACTTTTCTAACA
GACATATTTTAGAGTTAAACCTGTTAAATACTCGCACCGTATTTTAGGTGCAGCTCGTAA
GAGTCAAGGTCAAGGTATTTTTCAATCCATTCATCTGGGTCAAATCGCTGGCTTCCAACT
TTGATTTTCGTTTCGAAGTTATCAAGCTTGAAAGTGCGTTGTTCGTTGGACTTGTGGCAA
ATGCCTTTTACATAACCACGACCATTTCCATCAATGCCAAATTCATGTGGTGTTAGTGTT
CTGCGTTCTTTGGGTTTTGACCAAGAGCTGGCATAGGAAAACTCAATATCTTTAGTAGTG
CCTGTCCAAAGTGCTGTGCAGTCTCGTTCCCACTCTTCGATGCTGTCATATGACTTCCAG
TCATCTTCGCGATCGGTAGTAGAGGTTGTGATAGATACTTTAATAGCTGGTTCAGAGGTA
GGTAACTCTACAGGTGGTTTCTCGATGCCGTAAGTTTTTAAAACGAACTTCTGAGCTGAT
GGGGTAAGTTTCTTATCAATACAATAGTTGGCCCACTGTTCATCATCGTTGATGATGGTA
AGCATTTTTTGTTTGCGCTGGTTCGCTTTTTTAAACAGAAATACCAAAAGCTCGCCAATG
CTATAAACAACAAATCCTAATATAGTTATTCCAACTAATGTACTAGCCTGTTTGTCACCG
GAAGCAGAAACAGCCAATATGAGAAGTAGCCATGCGAAAGAAATTACTCTAGATAAGGTG
CTATAACCTTTTTTGAGAGTAAACCAAGAAAAAACTATAGGGAGAAGAACAATCCCTAGT
TTTAGCTTTACGCTAACCGACTTATCCATTTTCTATACTCCTAGCCATATTACGTGTTTT
ATTTTTTCTTCATTTCCATCGCAACACGTCCAAGCACTTTTATATCTTCTTCGGATACTT
CAATAGTTGATGTGTCAAACGCGATTGCTAATTTCTTACCCGGTAAACGTTGCAGGTAGT
TAATTGATATTACGCCGTCGATCTCGATGAGGTAGTCACCGGATACCGGTTGCTTTTCGT
CTTTGTTGACGTAGTGGTGAGCTTCACCCTTGTCGATGATGATTAAGTCTGCTTGAACTA
AGCCAAAATCGCTAAGAGTTGAAATGCCGATTTCAATGTTTCCAGCCTCTGTTAGCTCAC
CATTGCCAATGCTGTATTTAGTAAGGAACTTAGTTGTTGGTGTTTGCTGCTGAGCTGTGT
CGTCGAGGTTTGTCTCAGGCCTTCCGTTTGGAAATGCTTCACCCTCACCTAAAGCTAGGA
ATTTCACCGACGCGCCGCTATTGAGGTGCTCCCTTACTATCAGCTCATAGGCAGTCCTAT
CGTGCTGATGCCAAGTGAAGATTGTTGATTTTGGGATTCCATAATAATCAGCAAGTAACT
CGAATGAGTCACAGCCTGTAACCTCTTTAAGTCTTTCAGTGAAAGAACGTCCACCATCGT
AATTAAAAGGAGGTACTTTGGCTGGGATTCTGCCCATTTTGATATTCCTCAGTTAAAAAG
CTTACTTCTCAAAGTGAGATTGATCTCGTTTTTATAGTTAAATTGACCTAGTGACTAAAA
ATAGATCTTGAAAGTAACCTAAATGAGATCAACAATAAGCAAAACACGAACTGATGCCCT
CATATTCCACCATGTAGCATCAAATAATCTCAAACAAGTAGGATATCACTTATGGCAACG
CTACAAATAGCAATTGATGCGCCTATCTGCACAAAAAAAGAATTTTTACGTCGTACTGGT
ATGTCTTCATCTACGTTCGACCGCCAAAAAGAGCTTGGCAATATTCCTTTGGTTCCAAAG
GACAGCACCAAAGGCTTGATCGTGGTCAACATGGTGAAGTACATGGAAAAGCTAGCGGCG
CAACAAGTATGAGCTTCGCTATCCCACCTAAAACCAAACTCACTCTGCAAGAAGCAATGA
GTGAGTCTTGGGAAGACAAGTATCCAAACAAATGTCCGTTATTGCTCAATATCGTTGGTT
GGGCATTTGTTTTCGCACCTTTCTTCTTCATTTGAGTATTAGTTATGGACGCAAATAACT
CAATGTATGTATTGCGCGAACGCAAACAACAAGCTTTTGATGCAGCGTGTTGTGATTTTG
TTGTCAATCACGATTGTGAAGCGATTGGGCGCAGAATCGGCGTTGATGGGCAAGCCATTC
GAAATATGCTGAACCCTGCGCAGTCAAGAGTGCTACACCCTGTAGTTCTTACACTTATTA
GCCGTGATTCTGGCGATTACTCGATCGTAAATACTCTGTTTGCAGATGATGGCGTTGTCA
CGATTCCGCTACCAAAAGCAGAAGAAGACCTGAACCTGCTCGAACGAGTCTTACAACTCA
ACACTCATTCCGGTGAGCTTTCTAGTGATGCAATGGCAATGTGCACCACAGAGCGTTTAC
CACGATCTCGCAAACGCAAAACACTTGCCAAAGCTCAAGCAGCGTTAGGCAACTTGGTTT
TGCTAATCAACGACCTTGAAAACCGCACCACAGGCTTACAGCCACTAATGCAGATGGGCA
CAGACTTTCTGGCCAATGGTGCACCAATCCCAGGTTTAACCTAAGGAGTCCACGTGAGTC
AGTTAGCTATTAAACAAGAACGCCAGTTGCAGACACCAAATGCCGCAGAAAGCATTGCAG
CTTGTAAGGCTCTTTTCACTGGCGAGGCCACTCGCTGCAAGTTGAGAGAAACATTCGATG
CACTGCCGGATAAAAGCCGAGGCCTAGTGCTTATTGCAGGTGGCTTGCCTGCGAGAGATT
ACCAACGCGCTTTTGAGTCGTTTAACGACTTAGAACTGCAAAAGATTCGAAGCGGAATGC
AGTACCTAAAAGATTTGATTGTCGGCTTCGACAATGACTTGGGTGATGTGCGTCGCCTCA
AACATTACCAATTCAGTAGTACCCATTAAACCTAGCCAACCTTTGCCCCTGTAACAGGGG
GCTTTTTTTCGTCTTAGCGTAGGAGCATAGAAGATGAATACAGAACTTAAACAAGCTAAT
GAGGTGTTAGCTGAAGCACGAGAAGTGCTTAAAAAGTCCCAAGAAAACCTAAACAAATCA
CTTAAAGCGAATGACCTAGCATTAGTTCAACACCGAAAGCTAGCTTATGCACTGTCTTGT
TTGGTTCATCCATTTAATACAATGAAGCCGCTTTCTGATGATGAAATAGAACAACTACAG
CAATCACTTAAGAACATTCCATCTTTACCGCTTGAGTTTGTACCAAAGGAACCTGTTTTT
GCTAGTGGTCAAATGATTGGATTTGTCGACTCTAGCTATGAGCGACTAGAACAACGCGAA
GTTTATGACATTGTTAACGCAATCAACGTCTTGGCAATGGCGAACGCGGATGTGATTCAT
ATATTCACTCGATATCAAGGTCACGTAGATCGTTTTTTCATTTCGGTGGAAAAAGTAGAG
ACGGATTATTCGAACACTAATCGACAATCTCTATTCAATGATGACGTGAGTTTGAAAGAT
GAATCTTCTCTTGAAGAACTTCTCTCTATCGAAAGCCAACTCACAGAACTGATCATTGAA
GCACGTGAAGAAGCCGAAGCAAAAGCGGAGGTGGACGCATGAAAACTTGTGGTAACTGTC
CTTTTGTAAGAGTGAATAAAACTCGACTTATGGCTATTGCGTTTTGCGGTAAGACGGAAG
ACGGCTTAATTGTTCCACACGAATGGCGCGGTGGTGATGCTCTCTTCTTTTCTCGTGTTC
CTGAATTTTGCACTAACGAAAATGCAACGCCGTCTAGCAAACCAGCACCTCTTGAAGATT
GGGTGAGACGAACCGTCGACGAACTAACGGAGAAAGATACGGGAGAGTCAAAATGAAAGT
TCATGAACTAAAAATCCAAACCGTTCATTTCGCTGATTTTCTCGCTCACCGAAAAACACA
TGAAGTTCGAATCAATGATCGTGATTACCAAACTGGTGACTGTTTAAACCTACGTGAGAT
TGATGCTAATGGGGAATACACCGGACAAGAAGCGAGTGCCGAAGTTAGCCACGTTTTACA
CGGTGGTCAATTTGGTATCGCAGAGGGTTGGTGTGTCCTGTCATTAAAAAGCGGTACCAG
TAAATCAGCTCTAAACCTGATCTGCTTTTTACGTGATCGTCTGCAGGAAACGTGCGACTG
CATTGATGCAAGCCACGACATCATCAAACGGTCAGGGCATACGACTGCAGACGCTGAAAT
GACGGCTAATGATGCTCGTGCATTTATTGATATGGCTAACGAGTTTCTAACGAAAGTTGG
AGGTGAGTAATGGCATCACTCAGCGAATTAATTAAACAAATCGGTGACGAGAATGTAACC
GTTCAAGCGCTGCACCAGTGCATGGATTCAGCCCAGTTCAACAAAGGGCTAACCACTATC
AAGTTTAAAACCGATGGGCTAGGAGCTACAGACCTATCTGACAACAAGAAAACAGCTTTG
ATTGTTTGGGTTGATTCTGCCCAGTACAACAACGCGCTAGCAAAATGTAAGGGGTAGGTT
ATGTGTTCAGTAGTTATTTCAGACCAAATTAAGCAGTTACTAGATAACGTAGTTAATAGC
TGTGAATTAAAAGATAAAGCTGCCAAAGCAGCTCGTGAAGCGGCAATTAAATATCAAAAA
GCACAAGATCAGGTATCTGATTTCTTGCATGAGGAAGCAGGGAAGTGTGATGAGGTGGCA
AATCACTTTTTCATTGAAGAAGGAGTTTTATACCGCGGAAAGCTGTTCCAGTTTGATGAT
GAAGGCTCATTAAACGTAGTTGATGGACCAAGTGTTGTGGAGGTTAATTAGTGGAATTCG
CAGCAATCATGCTTTGTCCTGATGGCGGCATTGTCCGCCATGAGGAAACACAAGAAGTCG
CCAACGTATTTGTTGGTGATTTTGATTCAATGGAAGACGCCGTGAACCAAGCCTGTTTAG
ACCTTGCCTGTACTCACTTACATAAGGGGGTGATCAGTAAAGGCACAGGAAAAGGCGGTT
TTATGTTGGTGACAACACAAGAGTTGGGGGAAGTATGATCCACTATCACGGCGGGCCAAT
TACGCCGGATACTTGTGCAATGAAAGCATGGCGTGGTCGTCATGCTTTTATTAGCTTTGC
GCATACTACTCAATTATCTCTAGCGTCAGAGATTTGCCAATCTTTCGCATTGGATAACGG
GGCATTCACTTTCTGGAAAACAGGTAAAGAAGTCGATTGGAATCGCTACTATGAGTTTGT
AGAGAAGTGGAAACGTCATCCGCGCTGTGACTTTGCAATTATTCCTGATGTGATTGGGTT
AGGCGAACAAGCGAATGATGAACTCCTAGAAAAATGGCCTCATGGTTCGTTTGGTGTTCC
TGTTTGGCATATGGATGAAAGCGACGACCGACTGGTTAGATTGGCAAAATCTTACCCACG
TGTTGCTATTGGCTCATGTGGTGAATACGACGTTAAATATCCAGCTAGATGTGTTCAAAA
GTTAAAGGATGTGCTTAGACATATCACCGATAAAAACGGCTACCCAATTTGCAAGTTGCA
TGGTTTGCGGATGCTTAATAAAGCTGTGTTCCGTCATATTCCATTATCAAGTGCGGACAG
TACTAATGTGGCTAGAAACATTGGTATTGATAAGGCTTGGCGAGGAACGTACAGCCCTCA
ATCAAAAGAGACTCGAGCTAGTGTTCTTGTAGAAAGAATTGAGTCAATGAATAGCGCAAG
TAGTTTGCTATTTGAAGAAAGCTCATCTCAAGGTATGCAGTTGGGGTTGGTGTTTTGAAT
AGCCCAATCGAACCAACAGAAATCGAACTACTGGACTTAGATAAGTTCGGGTTTGACCAT
GATTACAAACGTGCAGCTTCTCTGGCTTGTCAAAGTTGGGGAAGCATGCACGTTTTTCCG
CAACCGCCAAAAACGATTGCGGATGCTTGCTTTGGGGCAAGACGTTTTGATGAGGTGCAA
GAACCTGACGACCTATCAGTACTAGAACGCCAGTTATTTGAAGTAAATCCTCGTGATCAT
GAGTGGCGAAAAAAGTTCTTTCACGATGTGCCTGCTTACCTAGCAAAATACTTTGCAAAG
CGATACATAGATATTTTTGAAAAAACAGGTGCAAATGACGCGAACACATTCTTGCGTCAC
AAAATGCAGCCTGCGACCGAGCGTGTTCGCCTGGTTATGAAAAAGTACAACGACCTGCCA
ACTACACAAAAAATTGCTCTATTGTCTAAAGAACTTGGAGACGGTGAAGATCCATTTCAT
CCCGTGTTCTTTACAGAATATGGCAACACTGAGGACATTCAGCGTAAACAAGTTTCGTTT
GACTTTGAGCAGGCGGAGAAAAATCGTAAGCCAGTGAAGAACCGTATCTTGGCTGAGCTA
GAACAAGACGAACTCAAAGAAATGGCATTCAAGATTGGCAAAATCATGAATGCGCGTTTC
CAAATTATCTCTTCTAAGTTGGCAAGCATTACGGAAGCTGAACTGGAAAAGGACAAAACG
TTCTGCCCTGTTGTTGAGGGTTATCATCAGTTAGGTGCTTTCACTTCCGAATTCGGCATT
AAGCCACCATGCAAATACAAAAAGCAAAATGAGTTGTCTGCTCTGCAAGATATCTCTCGC
ATGATTAGCGAGAAATGGTGGATGGGTCGCTTGGTGAAGGCGCGAAAAATTATGCGTGAG
CACCTAGCGATTGCCATGGGGCAAGTCTCCTCAAAAGCATCGGCTTATGCATCTTGGGAT
TGTGTTCGTGAGCACCAAGAGCAGCAAAAGCGCAACTGGGAATACATCAAGCAATGTGAG
CTCTTCGACGAAGAAAACGAAGAAAAAGCTGATCTTGCTGAAATGGTTCTGAAAAGCGTA
TCTAACCCAGCCATTCGCCGTCATGAGTTGATGGTGCGTTGTCGCGGTTGTGAAAACATC
GGTAACGAGCTGGGTTTACAAGGTTTATTCCTAACGCTAACCACGCCATCTAAATACCAC
AACTCATACAAGAAAGGCGGATTCATTGACCACTGGAACGGCGCAAGCCCACGTGAGGCA
CAGTCGTACCTTAATAATGTTTGGCAGCGTATCCGTGCTAAGTTAGGTCGTGAAGAAATC
CGTTGGTTTGGTGTTCGTGTCGCTGAGCCACACCATGACGGCACACCACACTGGCATTTG
CTTATCTGGGTAAAACCAGAAGACGTGATGCAAGTGCGTGACATCTTCATTTCTTACGCC
ACGCAAGAAGACCGTGGCGAACTGCACCCAGAGCTTGAGAAAGAGAAGGAAAAGCCGTTC
CGCAAATGTGCTTACGTTGGGCCGCTAGATTACCGCCCACGTTGTGACTTTGGTTTTATT
GACCCGGAGAAAGGCACAGCAACGGGCTACATCGCTAAATACATTTCAAAGAACATTGAC
GGTTTTGCAATGGACGGGGAGATCTCGGACGAAACAGGCAAGCCAGTCAAAGACATGGCG
AAGAATGTTAGTGCTTGGAAAAGCCGTTGGAACATTCGCCAGTTCCAGTTCTTCGGTGGT
GCACCAGTCACGACTTACCGTGAACTACGCCGCTTCGCTAACCAGAACAAAAAAGCGTTT
ATGGAATACCTCTTCATGCAAGAGCGTGTCGACCTACTCACTATTTACTCAATGCTGCAG
CGTGATCTTGTTGGGCCTATTAAACCTAGCAAGCTGATCACCAATGAAGAGTTAATGAAA
GTAATTGGTGACAGCTACCAGTCACGCATGAAGACCGAAGACGCAAGCATCACAGACACT
TTAAAAGCTGCTGACCATGGTAACTGGCAAGGTTACATCATGGGGCAAGGTGGCCCATTC
GTTAAGCGTGAAGATTTACTGATTGTGAACTCTTATGAAGTACTGCCGTTCGCTTCACCA
CATGGCGAAGACGTACGCAAGATTGAGGGGTTCACTACACCAGAAGAAACCATCAAAACA
CGCACCAAAGTTTGGACGATTCAGAAGAAATCAAAGGTTAACGATGAAGCTAAAGCGTGC
GCTCTTGGGAGCGAAGCGACCGCTTTTGGAGCCTCTGGCTCCTCTCGGAGTTCTGTCAAT
AACTGTACGGAGCCTGAGAAAGTACAGGTCTGCGATCAGCTAACCCGGTTATTGGACCCT
GTTAATAAACGGGCCAATAAATCACCAAATATTGATGGAGCGGCACTGGCCGCACTGCTA
AAAGGCAGTTCAATTAGAGTCGACAGTGAAAGAAGTTTGCAAATCCGCCCAGCGGAGGTA
GACGAACGCGGCAATAAACGCCCGGCACAACTGGTCGAAGTAAGCCGGGTGCCGGCAGAT
AATCTGAAATGGATGGATTTTGAAGGTTGGGACAAGGTGTTTGTTCAGTCAGAGCAAGCA
ACAGACGAATATCAACAACCTGACCTGTCGTTTTTCCCTGATGGGGACGACTGGCCGTTG
CAAGAATAGTTACTGTTCAAGAGAAGCCATTAGACTGTCGCATTTGTCTTTAAGACGAGT
CGCAGCGTTAGCAATATCTTCAGCTTGTTCCTTAGTTACTGTTAAGTCCAACTTGTAGTC
AGCAACAACTCGCTTGTCTTTATACTGCGCAAGAACAAAAGCCAGTGCCTTTAATGATGT
AGGGCTATGACGTTCACAGCTCTTCACATCATACGACTCCAAATAAGAAATCAATGAAGC
GTGAACGCCTTCCCCGCTGCATCGAGGTGGCTTATTGTCCAGTATGGATAGTACAGAATG
GTACATACCATAATAGCCCTTGCTAACAACATTCCTGTATTCTGCCTCGTTAGATGCTGA
ACTAAGAAGGGAGTGAGTGTGTTTTATAAGCTCATCTGTTGTTACAGGCATTAAACAGCG
CCCCCAGGAACAAGTTCTGGCTTTGACTTCTCTACATCGAAACGCGCCACTATTTTGCTA
CTATCAATGCCTTGTTCGACTATCTTGCAGCTTAGTTCCCAGTTTAAATCGAATGCATTT
TCAGGTGCACACTCGACCTCAAACACAACGCTAAGATGATTGCTTTCAGGAAGTATGTAG
GTCTTTGAGTCTACTGGCACAGCAACATCTAAGCTTTCAATAACTTCCGATGCGAGAATT
GACACATCAAGAAGCTCTTGAGCTGTGGTTCCAAAGTGTTCTTGGGCAAACTCCAGATTA
TGTAGCTTTATACCAAGATTTAGTGATTCAGCTTCCAGATATTTACTTTCAGAAAGGTGT
GAAAGCACGCGTTTGGTCAAGTCATAATCGTTGTAAAAACGACTTGCGACAACGATGTTT
TCTAGAATGATTTCAGGGAACAGCCTCAAATCAAACTGAGAAATTAAATCGTACAGAGAC
TTCGCAGCGCCAACATAGTTCATGGCCCAAATAGAATTTGCATACGACACAAGTTCACCA
GGTTCAGATAAACGAAGTGCCTCTTGTGCGTGCACAAGAGTAAGCTTTTGCTGACGCAAA
GAGGTATAAAGCAAAGTAAGAACCATGTGCGTATGTGCTGCATCTGGTAACTTTTCTGCT
TCTCTCTTGTAGTAAGCTTGCTCAAACTCACTTAACACCGTGTTAGAAGCAATTGCTTCC
ATTAATGAGTCAAGTAATTCGTTTGCCTTGGTTGCATGTGCTACTTGCAATTTACACCCT
TACATATCTGTGTAGAAAACGTGTGCTACATTCACTCAGTCAGTCAACGAGATCAAATAG
GAGTAAAGTAAATATATATTACTTTTCAGAAACCGGACTATACCTCAGTTGAAATCTTCA
AACAATCGTCACATTGTCAAATCTTAATCAATATGCGTCAATGTTCATCAATATACTTAT
ACGTCATTGACTATTATAGATCACATCGGCTAACCTACTAACGCACTGGCAAAATCCAGT
GCCGGGATTGGACCCCCGAATTGTAACCCGAGGCGTATATACGCCAGCTTTTTGCTGGTT
TTTTTATACGCGGCTTTAGCACACCTGAAAATGGCCTGTTTGTACGTTAGTTATACAAAC
AGTGACAAATATTTCAACCGCCTCAAAATTGAGTTGGTTGAACTTCAAATTATGGTGGGC
TGGGCGAGGCAGCTTTATGCTGGTCGTTTCCTTGGGTGCGATAGGTCCAACCTCGTTCAG
TTCACCACCCAAAGATTGGACCCTTTGTGTGGTGATTTACCAAATCATACTCAAGGAGGT
CTTAATGACTTCAACAGCACTTACTCTTTCTATATCCGATCTTGTTTTCAATGATCGCGA
CGAAGTTAAAACCAGTTCTTTGAAGATTGCTGAAGCATTTAATAAGCAACATCACCACGT
TTGCCAGAAAGTCGAATCGTTAGATTGCTCTGATGAATTTTTAACCCGCAACTTTTCGCG
GGTTAGTTTTGAGCATAGAGGAAACCACTACTCGGCATGGGAAATGACCAAAGATGGCTT
TATGTTCTTGGTGATGGGATTTACAGGAAAGAAAGCCGCAGCTATTAAAGAGGCTTACAT
CAATCCCTTTAACCAAATGGCCAACCAATTCCGTTTTAACCTCCCAACACTTCCGCCGTT
CGCTGGCAACCAACTTCCAAACCACACTTACCCAAACTTTTACGACTCTGGTTGGATACC
GGCTCACTATCAACGTTGCCAATCGGAAACCCATTGGACCTACCATATTAAATTCAATGT
AAGGCCAAGAGGCGGCAAGTTCTCTGCAACCTTTGAATTGGGTATCGGTGGAAAAGGACA
AGCGCAACCTAACTTCTCATCAAGCGGCTCACAGTTCGTGGACAGTAACTTTTATCTGGA
GTATCGAGATTTGAATGAGCTGTGGGAGTACATCGCCAAGGTGTTAGCTAAGTACGGCGC
GCGATGCCCTTTCTTATTTGATGTTTGTCACATTAATGAAAAGTGACTTTCGGTGTACGG
TTTGAACACTAGTGGGTTCAAAAAAGTATGCTTTAAAAATCAGAGCATTATAGGTCGTTG
GTGTGGCTGGTTTTTCTTTTGTCCATGTGTGTATTTGCGCGTATATCGCACATCTGCACA
CATGGCAAGACCTTACCCTCATATATGTCTATTGACAGTGTTCCATCAAATAGCAACTAT
TAATACACCCTCCTTCTCAAACCTCCCAACTTCAATTTTTACTGAGCACAGATCCATTTT
TGAGTCTGACTTTGTGGCACGGAAAAAACACTGATCGTATCTGTCGTCAAATTGGATTCT
ATTTCAGTTTGATATTGTGGCTTCGAAACCAACTGGCTTAACCCATTAAATACGGGCGAC
TTTGGAAAATTTAAAGCCGTGATAGCTTGGTAAATGTATGACTCAAAATGAGCCGATACG
AAAGGTATTGGCTATTTGGTCGAATACTAAAACCTAAGTTCTTAAAGAGGAAAATGGCAT
ATGAGTGAAGCAGGTCTAAGAATACAGCTAGAAACCTGTATGGATATACAGTATATTTCC
AGTGTCACTGGTAAGGGTATTGATATGTCTAAAGAAAAGCAGCTATTTCAATCCGCTCTG
GATATCATTATTGATGGTGTGGCCGTCAGTTCAGTCGGAGAGGGAAGAGAGGAAGCTGGG
CGAGTGCTACTTGAGGGAGTATTGCCAAGGTTTGCTCATCTTTTGGATGATGAAAAAATA
AAAGCCATCCAGTCGATAATCAGGATGGCTGATGAAGCAGAGAGTCCGACTTTCAAACTA
TAGAATGGAAAGCTGCTGTTTCAATTCTTCTCTATGTTCTGGTGCTAAGGCCTTAACCAT
ATTAAAAGCTAACTGCGAAGTGGTTTTAGCACTAGGGCTAAGAGTGTGGCTATAAGATAA
GTTCATCACGAATGTGTGCCCACACTCTGGGTCACTGCACGAGCAATACAAATCCGCATA
TTTCGTGCTCATTCTGTTTGATTTCTGGATGCGGCTTTTTTCGCCGCACTCTGGGCAAAG
CACTCTCATAATATTGACCTAACTTAACTGACTGACAGCATAATATTACGTCAATGGCTG
TGTTTTTGTACAGGTTTATGCCTTTTCTCCGATAGTAAGGTCAAAGTTTAAATGTAAGTG
TTTACGGTGGATGAGCTCTGGGTCGTTGTTCACTTCATCCATAATCAATTTACAAACAGG
TACAATCTCGTCTTTGTCGTACTCACGGCCAACCTTTTCTGGGTCAGGGAAGATTGAGCC
AGGTTGAGGCATCATACCGCCTTTACCCGCAGGGAATCGGTGCCCAACAAGAATGTCTTG
TGCTGTAATGTTCTTTATTCGCTCAAATTCATCTTTAGTGGCAATGTCACCTACAGGAAT
TAACTGAATACCTTTCTCTTTACCGTTCGGGATGTTCACAAACATGCTGCGGAAGTTGCC
TACTCCTTTTGAGCTGGCAATCTTGTTTTTCAACATTTTTTCATCATCGTCACTTAGGTT
TGGATCCGTAGCATAGAAGATGAATCCCATATGTGCGCCGTTCTTGTAGTAGCGGCGGCG
AAATAGGGTGGCATCTTTGTTTAGCAGACTGCTTTGCATGCTACCTAGGTAGTCTGGTAA
ACCATAGATTTGTTGCTCTAAGTCATCTTGTGGAAGAAAAATGACGTCTTTTTGCTTATA
CACTTTTTGTTTTCCATCACGCTCTAAAATGACGAAATCCCCATTTCGGCGTCTTCGCAT
GTGCATACTAGGTAGTGGATGAAGTCGTACTGGAACCCCGAAGCCGTTGCGGATTTTCAA
GAATGCACCATCACCAAAAGTGAAATAGTTGTTGCCAAAGAACTGAACTCTGCGATGTGT
TAGCCCGCCGCCGCCGATGAAGCGAGAGGCAACATAGTTAGCTCGTGCTTTGAGCAGTGA
ACAATGATATGCATTGGCTCGTGATGTATTCGCCAAGCCTTGGCGTGAAATAGGAGGTTC
CCAGTAGTTGTCGGTGTCGTTATAGAACAAGTCAGTGTAACTCGTCATCCAACTGTTTGA
GTCGATGGCTTCAGGTGTGGAGTCGATATGGTAGACCGACTCAGGTCCTTGTTCTTCTTG
TTTGACTAAAGTTTCTGTTTGCTCGGTCATGCTGCGGTTGCCCAAGTTGATTTAGTTGGT
GTTGAGTGATCTAACGGCTCATTAATAATGGCGTGTGAGATAGCCCAGAATGCATCGGCG
TGGCCTGTGGTTTGGCTGCGCTCTGCTTTGAATGTCATGGCGTTACCGCTGGCCGTTGGT
ACCCGCTTAATCGCCATAAACGCCATTGCAATGTCTTTGTGTTCGGCATCAAATTGAAGT
CGTTTGGCTTCGACGATGTCGATCATCTTCATCACTAGGCGGTTTTTTTGTTCGTTGCTG
TAGTGGATTGCGTGAGCCTCACGCGGGTATTTCTTCGAAATCAAATCCCAAACACCACCG
CCAATGCCCGTGGTATCTACTCCGATGTAAGTCACCTTGTAGCGCTTAAACACTTTTTCG
ATTTCTGAAACGTGATATTGGAAGTTGAGCCCTTTCCAATAGTGCTTTTCTAATACGCGG
AACCGTTCACCCGCGACAATAGGCGGAGCCACGACCACCAAACAGGCGTTGTCTCGGGTT
CGGCTTGGGTCGTAACCCAACCAAACTTCACGATGGGCAAAAGGTCGTTTGTTATTTGGC
TTGAAGTCTTGCCAGTGGGCGGCATCCACCATGCCTGTTTCAAGGTCTGAAAACTTGAAT
ACAGACAGAGACCCATCAACAAACACGCACATGAACAGGTTTTCGAAATCGTCTTGGCTG
TACTCTTCGCGCAGTTCGTCAATGTCGAATAGGTCACAACCGCCGTTGGCTGCATCTTCA
ATGGTGACAACATAACGCCACTGTTTATCGTCGCAGAGTCGGCCACCGTCGCGATATTCT
TCAAAGGTTGGGAATTCAATCTTTGCGCGAGACTCTTTGCCTTTGCGCCATTGGTCGCCC
GTCCAAAATGGGTAAGCCTGGTGCATCTTCGATGATGGCGTAGAAAAGTAAGTTTTGCGC
CACTTCTTATGCGTCGCCATTGCCGAAGCAAGTTTGTTCAGCTCGTCAAACTTGGGTATC
CAGAAATATTCATCGACATAAACATGGCCGTGGTAACTCTGCGCAGTTTTGCTGTTGGTT
GATAAAAAGCGAAGTTCGGCACCATTAGAGAGAATGATCGGGTTGCCGGTTAACTCGATG
TCTAAGAACTCTTTGCCAATGGCAATAATGTAGCTGCGGAAAACTTCGGCTTGAGCGCGA
GACGCAGAAAGGAATATTTGGTTATCACCCGTCAGAATCGCATCTTCTAAAGCTTCGCCA
CTGAAATAGTAAGTTGCACCAATTTGGCGTGATTTAAGGATGTTGCGAATACGCTGCTTA
ATGTTGTTACGCATGACATGCTGATATTCGAACAGCGATTCATGCCAATCAACAAAGTCA
CCTTCACAAAGGTGCTCGATGTTGTTTTTGCCTTTGCCTTTTTTCTTGTTGTTGCCACTA
CCACCACGGCTTTGATTAGACGGCTCGGAAGCATTCGATTTCGAGCTGCCTTGCGTAAGC
ATACGTTCAGCTTTTGCTTTTGCATCGGCATGAGCTTTTAGCAACTTAACGTGATGGTCT
ATAAGCTTATCCATCTCTTTAAGCTGCTGATCGCTTTTCTCGTCTTTATCAATTAACACG
GCCAATCGGCGGTTAATCATTTCTTCAACAGAAAGCTCATTCAACAACAAAGCCCAGCCG
AATTTCTCCGCCCAGGTATAAATGATGCGGTCACTATTTAGGTTAAGTTGCGCCGCTATT
TCCTTTGGAGGTACCCCGCGTAAATAAAGCTTTTTCGCGGCCTCTTTTATTTCATCTGAA
TATGCCATAGCTGCATCATACGCCCCGAAAACTCGCAAATGACTAAGCGAAATTCGGATG
AATTCGGATTTAGCCAAAATCCGAATTTCTAGGAATTGAAGTGGCTGAAAGCAGTCTGTC
AAAGGCGTATTGTTTGCCGTGACCAAGATTCATTTGACGTAATTAACCAGGCAAACGACA
AACATGAGCAAAACCAGTGATTGGAAAATTGTTGCTACAGAAGGCGCAACCGTAGACGGT
CGCCAAATTACAGCAGCATGGATTAAAGACATGGCATCGCTGTATTCAACCTCTGAATAC
ACAGCAATGATCTGGCCGGAGCATGCTCGTTCTCATTGGAACGTGTTTGAAGGTAAGAAC
TGGGGTGTTGTTGAAGAACTCAAAGCTGAGAAGAAAGACGGCAAGTTACGTTTGTTCGCC
AAGATTACGCCTAACCAATATTTGCTAGATGCTAACCAAGACGGCCAGAAGCTATTCACA
TCTATTGAACCAAATCCAGATTACAAGGGCGAAGGGCGCTGTTACCTAATGGGCCTAGCT
GTGACTGACTCCCCAGCATCTACAGGAACAGACCGCCTTGAGTTCTCACGTAAGCAAGGT
GAAGTCACCAAGATTGAGTGTAGCGACCTCGAAGAACTAGACGTGTCAGAGTGCTTTACG
ACAAATCCTATTTCTAAGTTTTTCTCGGACTTGGCAAAGCATTTTCAAACTGGTGGGGAA
CTGCCAGCGATTAAACCTGTAGAGCCTGAACCAGAGGACATTGACGTGACTCCAGAGCAA
CTAGAAGCGCTATTTGATAAAAAATTTGGCGCACTTAAAGGCGAACTCGTAGAAGAGTTT
GGCCTGCAAAAAACATCACCAAAGCCAGTGCCGGAAGTTAAGCCGGAAGGTGCAACAGTA
GAGCAATTTTCTGTAGCGCTGGAAGAAAAGCTAAAACCACTTGTTGAACAAGTGTCTGGC
TTAGAAAAGAAATTCAACGCACTTTCGCAAGAAGTACCAGGCCAAGAGCCAGGTGAATCG
GGTGCAAGTGAAACTATGCAAGGGGTATTTTAATGCTAAATGCTGTTTCAACTAAGTATC
TAGCCGAATTTAGTCTTTCAGTAGCTAAAGCTGCAGGGCTAGAAGTTCCTTACGGCACTT
TCAATATTACGCCTCCAATGGAAACGGCATTGCGCCAAGCGATTCTAGAATCACATGAAT
TCCTTGGCATGATCTCGTTGCTACCCGTTCAGCAAATTAAAGGCCAAGTTGTAGATGTTG
GTAACGATGGTCTTTCCACTGGTCGTGCGTCATCAGGTCGCTTTAGCCGTGAAATGGGAC
AAAGTGGTAACACTTACGAACTGACGAAAACAGATTCTGGTGCTCACATTCTGTGGGAAA
CCATGACGCAATGGGCTAACTCCGGCAAGAAAGGCGAGTGGCTTAAACTGATGCTCAATG
CGATTTCTCGCATCTTTGCATTAGATATTTTGCGTGTCGGTTTTAACGGTACCTCTATTG
CTCCGACAACAGACCCAGATGCTAACCCGCTAGGTCAAGATGTTAACAAAGGTTGGCTGA
CCATTGTTAAAGAGAAGAAAGCTAGCCAAGTATTGGCATCAGCGAAACTTGACCCAACTG
GTGCAGCGGCCGACTCATACAAGAATCTAGATTCGTTGGCACAAGACCTTATCAATACAA
CCATTGCACCAGAACACCGTCAAGACCCTGATCTTGTTGTGCTAGTTGGCTCGGATTTGG
TAGCAGCTGAACAACACCGCTTACTTGATGCGGCGAATTCGCCAACAGAGCATAAAGCTG
CTCAAGCGCTAGCTAAAACCATTGCAGGTAAAAAGGCTTATACACCGCCGTTTTTCCCTG
CTGATCAGCTATGGGTTACGAACACTAAGAACCTTCAAGTTCTTACACAAGCCAATACCC
AACAGCGTCGCCAGAAAAACAACGATGACGAATTACGCTTCGAAGCTAACCATATCCGTA
TGGAAGGCTATGCAGTGGGCAATCTTAAAAAGTTTGCTGCAATCGAGTCTGTCACTGTTG
TTGAACATGCAGCTTAATGGAGTGAGAAATGGTTAGCCCATTAGCAAAACAGCGGAAGCA
ATTACTTGAAATGCAAGCTAACCAGTCTGCACCAGAAGTTTATTCTGGTGTGGACACTGA
CAGCCTACATATCAAGCTGATTGACTTCGAAGAAGACCGCAAGCATTTGCGCTCTTTCAA
TGCGATTGCTGATCGTGTCGAGCATAAGCGCGATGTCTTGGTTCCAAAATACAAACCGTA
TGTTCAGAACTATCTAGAAAGTGGCGATCAGTTCGAAAACCCTATTTTTACCAACTTAGT
GATCTGGTTATTCGATATCAAAGAACTGGATACGGCCATTGATTGGTGCTTGAAGGCAAT
CGAACGAGACTTGCCAACACCAGAGAACTTCCGCCGTGATTGGCCGACATTCTGTGCTGA
CGAAGTTTTGGAATGGGCAGAAAGCGAATCCGAACGTGGCAATTCAATTGAGCCTTATTT
CTCTCAGGTGTTTGAGAAGATTGAGAAAGAATGGCGTTTACACGAGAAGGTTCACGCTAA
GTGGTACAAGTTCGCAGGCTTATACCTGATTCGAAACGAAGAAGGGCAACCGCAAGCAAC
TGCAATCGGTAATCTGGAAACGCTGGAAAAAGCACTGGCACTACTTCAACACGCTCACAA
CAAGCACTGCAAAGTTGGTGTGGGTACCCAGATAAAGAAAATTGAACAACGTATTCGAGC
CATTAAAGACGGCAAGAATTTGTAAAGACTCCTACGCCGCCGCGCCTCGGCTGACGAGGC
TGAAATAACTCAGAGAGTTCATTTCTATGCCGTCGACTCAGTGGCTAGAGGCGCACTTAT
TCAAACAAGGTGCTTATGTTTACAGCTGACGATAACGACTATCAAACCACGAACATCGAA
AATGATGGCTTTTGGCCTGACATCGAAGCCGGGGATTTTGAGCGTCTTCGCGGTACGCCA
GCAGCGCAAGACGATGAGCGAATCGTTCATGCATTGGTCAATGCGATAGCCTCGGTTAAT
CAGCAGTTGGAGGCGTTCAAGCAACGCCAGTTTGAACAAGGTATCGAGAAAGCGGAAGCC
ATCGAAGTATTCCCGAAAGTGCATGGAAAAAACCGCATCGTTATTCAATACCAAAGTGCC
GTGTTCGCCAGAGCAAAAGCGGATCTTCTTCCTGACTTCTCAACCGTCAGTCAGAAAAAA
GAAGGAGAGCACATGGCCGAGCGTGCCCAAGAAGTGAAGAACGAACTACTTGCAGAGAGT
GAACGCATCATCCGCAATATGTACGGAAAAGGTCGTTCTACAGTGGAGCTGATATGACGT
ACCGAGTTGGCTACAAAATGAAGGCATTAAGAGCCCATATCGCAAGTTGTGTTGGCGAGC
AAATTGCCAAACGTATGGATGTGGAGATGGGCGGCATTGAGCTCATGCTGACGCCTCGCA
ATCAAGGCAATGGTATCGATATTGTTCAGCAACGCTATGTCGCAGAATTTCTGATTGAGC
GTCTGCCTTTTAAAAAGTTTGACCCTGCTGTGCTCTTTGCCAATGTCGCCGCCTGGTTGA
TGGATAACGACCCTGATAGGGAAGACACACTTGGAGAGCTGCGAGACCCAGATATTGATG
TAGTTTTGGAAGACGAAAGCAGCGCCGAAGTATTGATTCAAGTGGTGTTTGAAGAGCCTA
TCAAGTTGGTCAAAGACCTAGAAGGCGACATCGTTTGGCGTGGACACAAGTGGAAGATTG
CTGAGTATGAAATCTGGGTGGCGGAAAACCTCCGTGACGTGGTGACCGATGTTAGAGATT
GACTATGAAAAGCGCAGTCTGCTTCGAGTCAAAGAGCAGCTCAAGCTTTTAGGGCTAGAC
AGAAAAGCGCGTCAAAAGCTGCTTAAACGAATTGGCCCTCAAATCGTCAAGATAACCAGA
AAGAACATTCGAGCCCAACGAGACCCAGAAGGAAAGGCGTGGAAACAGCGTCAGAAAGGA
CGCAAGAAAATGCTGAAAGGTTTTACTCGTAAGCTCAAGCATTACCAAAGAAACAACAAT
CGAACATTAATCGTGGGTTGGCCTAGCGCTCGTGGTCGAGTGGCCTATGAACATCATCAT
GGCATCGCGCAAAAAAGCGGATTGTCGGCACGAAAGCGACAGGCAAAGAAGCAAGGTGAA
CCGAAAAGCACCGACCCAGCGACCCGCGAACAGGCACGTGCTCTGCGTGATCTAGATTTT
CGCCTTCATCCTCAAGGCAGACAGAAAAGAGGCAAGAAACCAACCTTTGCATGGATTCGA
GAAAACATGACGGTTGGTGAAGCGGCAAAAACCATTCAAGAACTGGAAAGCAAAACGCCA
GCACGAGATTGGGAAGTAGGAAGACCAGAACGACGCCTGATAGGGATTAGCCAAAGAAGA
CTGGCAATCATGGTCAAGCGAGAACTCAAGCGCAACAGGAGCAAATAACATGGCATGGCC
TAGCGTTATTATCAAAATAATGAACCTGATGAACGGCCCTATCGCTGACATTGAGAATCA
CTTCCTCTTTGTCGTTCGCGGTACGGTTGCAGGGGATGTTCGCAACCTCATCATGGTTGA
TTCCACTTCAGAACTCGACACGGTCCTTAGTGATGCCAGTGAGCAAGGCTTGGCAATTGT
CAAAGCAGCACAGCTCAATGGCAAACAGGGTTGGACGGCTGGCGTGATGATCATCGATGC
CGATGATTCATGGGAAGATGCCGCTAAAAAAGCCAATGAAGTGTCCAGCTTTGAATTCGT
CGTACTCGGCTTTAATGCAGAGAACAAACAGTTTTTAGAGCAAGCGGTGGCACTGCGCCA
TGAGCTAAAAAACTCGCTAGGACGTGAAGTGGGTGTTCTTTGTCAGCTTCCTGCCATTAA
CAATGGTGCAGAAGGCCAAGATTGGGCGCAGTGGTTGATTGACACGGTAGCCATCCCAAA
AGACGTGGCAAGTGAATACATCTCTGTAGTGCCTAATGTGCATAAAGGTGGCGACACACT
CGGCAAGTATGCAGGCCGCTTATCCAATAAAGAAGTCTCGATTGCAGACTCTCCAGCACG
AGTCCAAACGGGCAGCGTTCTCGGTGATACCGAACTGATGCAAGACAAGAATGGCGTTGT
GTTGGATTTGGCCACGCTGAAAACGTTAGAGCAGAATCGCCTAGCGGTGCCTATGTCTTA
CCCAGATTACCCAGGTCAGTATTGGACCACTGGTCGCACGTTGGATGCGCCAGGTGGGGA
TTTTCAAGATATTCGACACATTCGTGTTGCCATGAAAGCCGCTCGCAAAGTTCGTATCCG
CGCCATTGCTCGAATTGCCGATCGCAAACTCAACTCCACGCCCGGAAGCATTGCAGCAGC
AAAGCTCTACTTCACCAAAGATTTGCGCCAAATGGCACTGACGGGTGTGCCGGGTGAAAT
CAAGCCGCCACAAGATGAAGACATCGACATTAAGTGGGTGAGCTCAACCGACGTCGAGAT
TTACATGAGCGTTCGTCCTTATGAATGCCCAGTAAAAATCACCATCGCCATTTCTGTTAA
ACAAGGAGCGACATCATGACAGCACGCTTTTCTGGCCGCAGCTTCGATACGACGCTGTTT
GGTGAATATGTTCACGTAAAGAACGCCACGGCAACCATCAATGACGAATCAGAAGCGGCA
TACACACGCGGTGTCACGGATGGATACACCGACGGCAAAGTGGGCTGCGATGTCGAAATT
GAACTCGATTTGCTTCAGTTCCAAAAGGTTCACAAAGCGGCTCGCGCAGCGGGCAGCTAT
CGCGGTATTAAGCCCGATGACATCTTGTTCTATGCCGATAATGGTGTGGATGAAGACAAG
GTCGAGCTGTTCGGTGTGAAGTGGGTGCTTGCGGACATCATCGGTATTGACCCTGAAAGC
AGCGACAAATCTACGCGCAAAATCAAAGGTTTTGTGACGAGTCCTCTGTTCGTGAAAATC
AATGGTGTTGACTACCTTGCACCAGAGGATACACGCGGCCTTATCAACTAAGGAACCTTA
TGGACGTAATCGACGATGCAGCAAAAACGGAAGCCCAATTCCAACAAATGGCATTGGCAA
ACCACCGCGCAGTTTGTTCACAGAATCGGTCGGTGGAAAGCCAAGCCGAGTGTCTGGAAT
GTGGCGACGAAATACCGCAAGCGCGAAGGGAAGCTGTGAAAGGGTGCTTGTACTGCACCT
CCTGTCAGGTCGAAAAGGAGGGCAAATGAATCAATGGCTACAAAACCAATGGTTTCATGA
TTGGTTTGAAAAAATAACCTCTTACCTTGCTTACCTCATGTCGGGTGTAGGCGTGTTTCT
TGGCTACCTGAGTATTGAGCAGTGGGTGTCCATTTTTGTGGGCGTCTCTGCGCTTATCGC
CAATATCTGGCACAAACGCGCTATGCAAAATATCGCGAAAGAAAAGGGGATCTACCTCAA
TGAAGATAACTAAAAAAATTCTTTGCTCTGTTGCTGCCGTGATCGGCTTGGTGACAGGCG
GCACGACCTTGTATGGCGATGAGTTTGTACAACCAGTCGGCCAAGTAGTGATTGAAGGGC
AGCAATTAGGCGAACTCCGAATGAGCCGGCAAGGACTCGAAATTACTGGGAACGCAGAAG
GGTGTCGGTTAGACCCATACACGTGTCCATCGGGGCTAGCGACCAACGGTATTGGAAATA
CACATGGTGTCCCTGATGCACCAGTTAGCTTAGAGCAAGTCGCGAAAGATTGGGTGAAGA
ACCTGCAAGATGCCGAGCGCTGCGTTGAACTTGCAGAGCTGAAGTCCGGTAAAGCGATGA
CACAAGGGCAGTTTGATGCGTTTACTTCCTTCGCGTTTAACACCGGATGTACACGGTTCA
AGCACAACTCAGACAAGAGTATGACCCAAATCTATCGATTCGCTTCGACTGGGGAATATG
AGAAAGCATGTCATGAACTCACGCGATGGGTTTATGGCGGTGGCGTTAAGTTGCCTGGCT
TAGTCACGCGACGAGGCGTTGAGTATGTTCGCTGCATGGAAGTGGATTAAATGGTTGGGG
TTAGCCTCGCTAGTGGTAACGATTTTGATGCTTGGATTAAAGCTTCAAGTCAGTCAAACC
GAACTGGCGAGAGTCAACGAACAGCTTGAGAAAGCCAACAGTGACAATCAGACCAACTTG
AACACGATTGCCACATTAAAAGGCGACGCAGCAAGGCAAAACGCATTGATGGTGCAAAGG
CAACGGGATCGGATTCAGAGTGAGGCAAAGTTACGTGAAGACATTAGTTTCCTTACTAAC
CAACTGCAAGACGTTGAATGTCATGTTCCTGCTGCTGTTACTGAGCGGTTGCGCGAACCG
TACTGAAGTCACGGCCACGGAGGTGGAGTACAGACTGCCACCTGCGGGCATGCTCTTACC
TTGTCCAAAGCCTTTCGTGAATGGCACATGGCCCAAGGCACTGACTGAAGATATCCCAAA
GCTAAAGCACGCATTGCATGAGTGCGATAGCCAAATAACTGATTACTTAAACTGGCGTGC
AGAGCACGAACAAACAAAGAGAGAAAACCATGACTAAGACCGCCGCTTTTTCTAACAAAC
CTGTAGAAGTGACCGTAGGTGAAATCGACTTCAAATTCACGCCAAGCGTGAATGATGCGA
ATAACTACAGCAACACGGTGACCAACACCAAAAAGGTTGAGCCAGCACGTACATACCTAG
AACGCACGGTAGACAAAGACCAAAAAGAAGCATTGATCGAGCTGCTTAACCAAGTCCCAG
GTTTAACGATGGAGCTGTTTGGCACTGTGTATGAAGCTTCGAAAGGTGGCGTGACGATTA
CGCTAAAAAACTAAAAGAGCACGTTGAGCGCATCGAGAGCAACGGACTCGAGCAAGCGCT
CATCTTGCGGCGTCATTATCTGCCTAATGAGGACGATGAGCCGCATAGCCTTGCGCGTGC
ACTTTGGCTAGACAAACACCAAAAAGAGAGAGCTGAAACGGCAGTGATGTCTGCCATTTC
AAGACTGTTTAAACGCTAACGATGGTAATCCTTCATGAATGAAAAGTTGGAAATGGTGCT
TGGTCTTGTCGACCAAGTGACCGCGCCACTTCGAGGCATCAGCAATGAAATCACCGGAGC
AATGGATACGGCTAAAAGCGGTATGCAGGATATGGTGACGGGCGGTGCTGGCCTTGTGGC
GACGAGCTTTGCCATTCAAAACGCGTTAATGCCAGCCATTGAAATGGACCGAAAGTTGGG
TGAGGTGAAGTCTCTTGGTGTGACGGATGATGCGCTCAAGCAGTTGCAACAGACCTCATT
GCAGTTCGCGGCCGATTATGGCAAATCCGCGACTGAGTTTGTCGCGGCCTCTTATGATAT
TCAATCGGCCATCGCTGGGTTGAATGGTGATGAACTGTCACAGTTTACCAAAGCGTCAGG
TGTACTCGCTGCTGCCACTAAAGCCGACACCGCCACTATCACCAGTTACATGGGTACCAT
GTATGGGATCTTCAAAAACCAAGCTGAAGAGATGGGCAAAGGTGAGTGGGTTGCAGATGT
GGCTGGCATGACGGCAAGTGCGGTGCAGATGTTTAAAACCACGGGTAATGAGATGAGCAG
[truncated: 5,527,032 more chars]
