# Supplementary material for: Bacterial diversity in the jelly of shark Ampullae of Lorenzini: a holobiont perspective
Source: PeerJ. 2026 Jan 5;14:e20461. doi: 10.7717/peerj.20461 (PMC12782034; doi:10.7717/peerj.20461)
Supplement: Supplemental Information 3 [file peerj-14-20461-s003.zip › mandar_natali_28junparaarticulo/4N_11302019.fsa]

>NODE_1_length_1133277_cov_18.8588 [gcode=11] [organism=Genus species] [strain=strain]
TATGCGTTGGTTTTAGTGTTTAAGGTGGTATGCGCCGGCATTGGTATTGCGTTGCTCACC
CCTTAACAGGGCGTTAGCTGCTACATCGATAGATTTGAGAAATTTATGACGATCAGACAA
GATTTTACGAGTTATCAGCTTTCAATTGGTAAGAGTTTGAAAGTTGAAGAGAACAGAATA
AGAGAACTTATTGGTAAGGAGCATTGGTTAACAGACGGAGAACATAAGGAGCAATTGTTG
AGAGAGGCGATTGCAAATGTATTACCCGAGACATTCAGAGTTGGCACTGGGTTTATTTGT
TACCCAGCAGACAAAATGAGCTCAGGACAAATTGATATATTGATTACACCTAAGTCCTCT
CCGACATTATATAAAAAAGGAGAGCTACACTTTGTCACTGCAAGCAGTGCAACAGCGATT
ATTGAAGTGAAGACAAAGCTATCTAGAGGGAAGAAGCTTCGGGATGTAATTGAGAAACTG
AGTCGCCAGATTCGAGATATCCGCTCTACTAATCAGAACTGCTGGGCTGGACTTTTCATA
TACAATAAAGGGCGTTTGACAGACCAGGATGTGCTAACTGAACTCCAATCTATTACTGGT
AGTGATCCTCTTGGCTGTATTAACTGTGTCGCCATTGGAGAGGACGTTTTTATTCGTTAT
TGGGAAAACGGACATCGTCAAAGTGGTTTGCCACAACAAGCGATTTGGCATTCTTATACT
TTAAAAGGTCTCTCTCATCCGTACCTAATTAGTAATGTTATTGAACACTGCACTGGTCAA
ATTGATGAACAACAGGCGCAGGCACTGTACCCGTTGCGTGGTGAATATGGTAAAGAAGCT
TTAAGGTCTCATTATGCTTTTTTAGGGCAGGAAACTGTCGAACAATTTGAAGAGTGCAGC
TAACAATCTGTTTAAGAGTGATTCGCAACGCCTGGCATTTTCACTATGCGTTGGTTTTGG
TGATTAAGGTGGTTTGCGGCGGCTTAGGTATTGCGTTGCTCACCCCTTAACAGGGCGTTA
GCTTACAGGAGATAAAATGAAGAATTTGCTACAAATTCTATTTGTTATATTAGCGGTACT
TTCGGTTGCTGCTTATGAATTTTATTTATACCTCGAAAGGACGAAGGGTGTTGCAGATTA
TTCCTTTTCGATTGGTAGTTATGTAATCTCGTTAACGGCATTGTTGGTAGCGCTTAGAAC
TTACATGTCTATTGATAGCGTTAATAACATAAGCAAGATGGATGGTAATATACTCGAAAA
TCAGGGGTACACAATATCTCTTCCGGAGATTGTGTGCAGATACGATCAAAATTCAGTGGC
ATCCTTGCAAGAGGCGGTGATGAGAGATATTGAGTATAAGCTGAAGAATACGTCATAAAC
CGCATCAGAATTTGCTGATACTTTACAGTATATGATCGACTTAATTATAGTATTCCCAGC
AGTATTCAAATCTAAAAAATCGGACTTAAGTAAATATAATAAAAGGATGGAAAAAATCCT
AGATTTGCTAAAAAGCAAAGTGAAAAAATATGACTCTTTGAACAAAGGAAGTCTAATCCA
GATTCACGAGGCCTCAAAACTTTTCGAAGCCATTGTAAAATATCAACAAGTTATAATACA
GGAAGGCGTGAATGTTAATGCTGAACTTCTTCATATTAGAGGCGGCATCCTAAAAAATAA
TGTAACTCAAACTATTTATCACAATTACCTTGGTTTGTATTACCATAAGAAATCTATGCA
TGAAATTCTTACGATCTTAAAAATTAAAGAAGTAGATTTTTACTCTAAAGATGGTTTGGC
AATATTGGAAGAACTTAAAGCTGGATCCTATGATTTGAATGACATAACTTCATTCTTGGA
AAAGTCATCGGCTCATTATAAAAAGGCATTGTCTATATCTTCTGATGATTTGGTTTGGCC
TGGGTTTATCTATTTTAACTTAGCTCGTACAGAATTTCTTTATTCATATGTTGTAGAAAA
AGAAGGCAATCATAGAATCTTTATAGAAAATGCGATCTCATCTCGAATGAGTCAATGTAA
GGTAATCGAAGAAGTTTTAAATGGTAAATCAAGCACCCAGCTTTCAGAATTTTTTAGATT
TCAAGAAGAAAAAGCTAGGCTATTTAAAGTGAAAATGGCCCTCGCTGAGGGGACAGGCTC
TGCTCAGACTGAAACTTTAAGCTACCGTGGCAAGCTCCTAAGTGAGGCCGCTTGGCATGA
GTTGTCTACTTCGTTTCCTGAATCGCAAACTTATGATGAGCTACGAGATCTAATCGATAG
TATAGTCAATAGTCAAAAGGTAAGCTAACAAACTGTTTAAGAGTGATTCGCAACGCTTGG
CATTTTTACTATACGTTGAGTTTAGTGTTTAAGGTGGTATACGGTGACTTTGGCATTGCG
TTGCTCACCCCTTAACAGGGCGTTATGCAACACGAACATTTCGAATTTCGTCCCTATTCA
CACATATGCTACAAGTTTTAATTTTCTACTGTTGTAAGATGTGCTTCATTGTTCATATGG
AGGAAGTGAAACATGGAAAAGTGTCCAGCAATTGCCGGTGTTGTTTTCGATGATAAAAGT
TTAGCCGCGATAGACAGAATAAATGAGCTACATGAATTGGAGAAAAGTGCGCAATTCTTT
ATCTCACTTGGAAACTTAATTAATATCTTTGGTGGAAATGTAGTCAAAGGAGCAGGGAGC
AGTGGTGTAACCAAAGCTATCTCTGCAATTCCAGCAAGCGATACTATGCATAAAGCACGA
GATGTTAGTATCGCAGTCGGTAGAGGTGTTTCTTCTGATGCAGGACAAACTGCGTGGAAT
ATAACCCAAGCAAACTGGGAGTATTACTTCAAATCCTACAGCGCTCTTACCGTTATTAAG
CTTAGACAAATTGAAAACATTGCTACGGAACAAGCCTTAGAGCATGTAACAGACAGAAAG
CAGTACAGGTTTTGGAAAGCTATATCTGATGGGTGTAAATTATGAGAATAGCTCTTACAT
TTTTTTTGATCGTATTTTCAATTATTTCCAATGCAGGTCAAAGTGTTGAAGATAAGCTAT
TCACTGACTTAAATAATTCAATAGATGCTTTGGGTTCTCGGATAGCCGTTTGTAGTAAGA
TCTCAACGAAAAATAAACCCGATGAAGAGACCTTAAAATTTGCAAAGAAAAAACTTGACG
AACTTACTCCGGTATTAGCTCATATTAATTATTTAGCGATTGAACGCTGTAGTTTTAGCG
AGAAAAAAGAACTGGCGTACAGTATGCTTATTGCAAAAAACAATGCTAAGCGTCAGAGCA
CTTTGGAATTAGTTGAAGCGACGGAGAAGATGACATTTCCATTTAATACAGAGTCGCAAG
CTAAATTTGATGCTTTAAGTGGGGAAATCAAAACGTTTTTAACAAACAGCAGTTTTTTCA
GTAAGCCATTTGACGTATTAGCATTTTACGAAACGGTTGCTGACATGTAAGTGTTGCATA
ACAAAGTATTTAAGAGTGATTCGCAATGCGTGGCATTTTTACTATGCGTTGTGTTTGGTG
TTTAAGGCGGTATGCAGCGGCTGTTTTATTGCGTTGCTCACCCCTGAACAAGGCGTTGTA
ACTCTTTTGTCAGTTTCATTGTTGCATAACTAAGTTTGAAGCCCTTTGAAAACGGTTTAC
TTGTTGTTACTGCCGCTGCTGCTTTTGTGAGACCTTATCGCACGAATAACTGATAGGGAG
TATTTTCATGGCAGCATGTCCTAGTCTACTAAAAATGAAAGTTGCATTTGCGAAGGTAAA
CAGAGATGTGTCTGAAGTAGGCACCATTATCAGCGGCAAAGTAAATCAAAATATTAATGT
TCTAACACCAAAGCAGGGGCGGGTTGAGAATGCTTGTGCGATACGTATGTCAAAGGCACT
TAACTATGCTGGTGTCAAAGTTCCCTACATAAAAAAACAAAATTGTCTCCGGTGGGCAGG
GGAATTGGTACATTTATCGTGTAAAAGATTTGATCAACTTTTTGTATCAAAAATTTGGTG
AGCCAGAGTTGGTGTTTCAGAACCCCAATGGTAATAAACTCTCTGAATACAAGGGCATTT
TAGTTGTTGATGTAGATACTTGGTTAAACGTATCAGATCATGCAAGTATTTGGACTGGTC
CAAGATGTACAGATAGTTGTTACTTTCCGTACGCAAAAAAGGCTTATTTATGGGATTTAG
AAGATTAGTAAGTGGTATCAGTATTGCTCTTTTTAGTCTAGGAGTTACTGCAAGCCCACT
CAGAACTCAAAGTGATGAGCAGTTGTTTAAAAACTTCGCTCTCTCATCTTGTATTGCTAC
CTATTACAAAGACTCAGATGTTGCGAAAGATGCGATCATTTCAATGCAAGGCTATCGAGA
GTTCTCCGATCTTCCTTTAGAGCCTTTCTCTGAGGCTAGCGAGCTATTAAACACAGACAA
TATTTCTAGTTACAAATCAAAAAACGGTAACCTTATCGAGTTTGCTTACTGTGTAGACTT
TTCCAATTCAGACGATGTTCATAAGTTGTACCTGAAGGCGAAATCAGAGTTATAACAAAC
TGTTCAAGAGGGATTAGCAACGCATGGCATTCTCACTATGCGTTGAGTCTAGTGTTTAAG
ATGGTACTCGTTGGTTTCAGTAGTACTTCATTCACTCTTTAACGCGGCCCTAAAGTTGGT
GTAAAAAACGTTATGCTCAGTTTCATTTTAGTTAGTGATGTCTCTATTAACGATGAAACA
GACCTGTTGCAACAAGACTATTCTTTTAATTTCATTAGTTTTATAGCCAAGGTAAGAGCA
ATGAAAAAACTAGATGAAGTTAAATTAAATCTAAAACGAATAAAGCAAATGGGGGAGACA
ACTTTAGGAAAGTTGACTATTGAGGGAGTGAGTAAAAGTTGGTTTGTATTGGAGCCTGCT
GGACCAGACTCCATAATTGAGGGATCCGACAAAAGGATCAAAGCCGGCACTTATAAACTA
CTCCCTTACAGCTCACCGAAGTATCCAAATGTATATGAACTACGAAATGTTCCGGGTAGA
ACGTATATTCTAATCCATGCTGGAAATTATCACAAAGATACTCTTGGTTGTTTGATGCCT
GGTAAAACGTGGGGGAGTGTGACTAAGTCTCATTACTACGTGGGTAATAGCAAGTCGGCG
CTAAAAGAAATTTTTACTGAAATCGCTAGCTATAAAAAAATCTCCATAAATATATCTAAT
CAGTTGGAGCAGCAATAATGATGAGGAATATAGCAATGCTTATGGTGTCTGTTTTTTGCT
CAGGCTTACTGTATGCCAAACCCCCAGAAGTAAGTCTCTTACATAACTGGATGATAGAAA
ACTACAAATCTATTGAATTAAACCTTTCAGAAAGAAAAACTACGGAAATGGTTCCTACAC
TCTTTTCTTTGGTAGAAATTTGGAAACATAGAGACGGAGCTATTTCTGGAGAAGTTTCGC
CTTTGCTGTTGGTTGCGTTAGCAGCAGAGCCTCAGAATACTCTACTCTTACTATCCGGAA
GCCCTGAGTCTTTTGATAAATGGTTAAATGAATTAGAAGGGATGGTGTTTACTGATCACA
CAGGCAGGGAGATGGTTCGATTAGAAAAGCTAAGACTTGATGTACTAGCAACAATGAAAT
CTTACTCTAAAAAGCAACCGGATAATTTTAAGCCAATGGTTGAAGCACTAATTGCAAGGC
TGGAGGTTATAAAAGTAAGCGTGGTAGATTAACCTAGTATTAGTAACCAGCTAACAGAGC
ATTTAAGAGTTTTTTCCGTCCGTTCAAGATTGAGTTTCGGTTTACAGTGTAATGGTTTGG
CTTGATGGTCGCGTTGCTCACATTTCAACAAGGCCCTATGTTTCAGGAGAAAATATGAAG
ATTGAGGTGCATGAAATATCACCCAATGAAAAGGAATTGATTCAAAACTTGCTGCAATTT
TACGAGTACGAATTCTCAATATATGAAGAAGATGATGTTGATGAGAAAGGCTATTTCGAG
GTTGCGGATGTTGATGAATACTTCGAAATTAAAGAGTACACACCATTAGTAGTGCGAGTC
TTGGGACAACCAGCTGGTTTTGTCATTGTTAATTTAGATCCTAGTGCTGAACAAGGGAGG
TTCCTCATTGAAGAGTTCTTCATAATGAAGAGGTTCCAGCAAAAGGGCGTGGGGAGTGAT
GTGGCAAGTCAGGTTTTTGATATGTTCGGCCAAGATTGGGTTGTTAGGGTGATAAGTGAA
AACGTAAAAGGTCAATCATTCTGGAAGAAGGTAATAGGCCATTACACTGATGGGGACTTT
TCTGTTGAGGTTTTCAACGATGAATCGTGGGAAGGCCCGATATATACATTTAGTAAGCCA
AAGTAAGGAATACGTCACTCGTGGCTTAATATAATAGAGCGTTCTAGCGATGGACGGACA
AGCGTTAAAGGGATTTTTATATGCTAAACATTCGGCAAGCTCATACCGGAGATATAAGCA
CTTTAAAGAAGTTACAGTTTCAACTTCATGAATATCATCAAGCGAACTTACCAGATGACT
TCTTATCACCTGATGAAATAGAACAAAACATCGATCTAAATAAAATCATCGAAAGTGAAA
GCTCGATTTTTCTTGTTGCTGAAAATGAAGGGCGTTTAGTGGGTTTTATTTTTGGTGGGT
TATGGGATCGTAAGTCTTGGACTTTAAGGCAGCGTAAGGTTGCAAGTATTGAACAGATTG
CGGTGGATTCAAGCTTTAGAAATCAAGGTGTCGGGCTGAGGCTAATCGAAGCATTTGAGG
AGCGGGTGATTTCTAAAGGTGGGGAAGAGCTTTGGTTAGAAGTTTATTCTTTCAATAAAG
CCGCATTGAGTTTGTATCGCAAAGCCGGTATAGAGCCCAAAATCCAAATTGGCCAAAAGG
CGTTAGTCCGATAATTCAATGAATAAATGATGTCATGAGCGTTTTGAGGTGAGTATTTCC
CATGCTCGTTGTGAAGTACAACCTCTGATACTCCTGTCGTGGAATGGTTCTCCACTCTTA
TCGTGAAAGAGCTGATACGTCTGTGTTCGATGTATAACAATGCATTGAAGAACTTATGGA
AAAGTATCGTTGATAATCTGAGTATTAATGTCTTCGATACAAACAAGGATGACACATGGA
TATTTTGATTTTTTGTTTAATCGTTGCTGCTTTGCTTCCTTATATTGCAAAAATACCCCT
TGCAGTTGCTATGCACAAAGCTGGTGGCTACGACAATAACTATCCTCGTGAACAACAGGC
TGAATTGAAAGGATTTGGTGCTAGGGCGTTAGCCGCGCATCAAAATGCTTTTGAATCTTT
AATAGTATTTGCCACTGCGGTTGTAGTTGCTATATCGACCGACACTATCAACGTGAATGT
TCAGTTCCTAGCGTTGACACATATTGTCTTCAGAGTTGCCTACCATGTGCTTTATTTATT
GAACTTGGGCATTTTGCGTTCGATATCTTGGGCAATTGCGATGGGCTGCGCGTTTGGCAT
TATGGGGCAATGTCTTTCTGGTTAATCGTTAGAGAAGAGTCATATCGAATTAAAGAAAAA
CGGCCCGTCAGGGGAGTTGGGCCGTTACAAGTGTAAAGCTGATTAACGTTCAGGAGTCGT
TAACAGTCTCACTGCGCTGTCTACCGCATTGTCGATACCTTGTCGACTCTCCAATTTACC
AGAACTCGCAGGGCCAAGTGCGCATGCGTAAAGAGCAAGCTGTTTATCAAATGGCAAATC
CAATTGCTCATAGAGATTCTGGCGGATCTTTGCGTGGTGTTCTGGTTCTTGGTTAGCAAG
GTTGACAAGCGTGTCGTAAATAAGCGTTTTCATATAATTCCTTTTTTATTGCACGGGGTG
CATATGTATTGTATTCGATTACAATCAGAAATTAAGAAGCACCAATCACAGAAAAATGGT
CTGATATAAATTCGCTAAGCGAAGTAACTTCGATATGGCAGGAATTTAAAATTCAATAAA
ATCAATAATATAAATGAAACTCTGTGTTGGTTGTTCTGCTGATTCTACGCACGTCAATGC
TATGAAAAAGAGCACTAATTTTGCGAGGCGAATGGTCTGAATTCAGGCTCTAAAAAGCTT
ACTTTCTTGTAGCCTAAATGGTTTAGTGATTGTCTTTTGTTATTCACGAATCCGTTAACA
AAAGCAGATGAAAAATACACAAGTTTGTTTTTGAGAACTTCGTATAGTGAGACAAAAGGA
GCAGTCAATCGCTCCTTTTTCTATTTGAGAAAGTACTAACCATCCAGGCGCTTAAACACA
TCGTTAATCAGGCGCTCTCGGTCATTTATCGCTCTGTCGAGAAAGTCTTTTGGTACGTTT
GTCTCTGGAGCGTACTTACTACTCCAAATCATCATTTCTAGAAGAATAGGCAGCATATCC
TTGCCTTTTTGTGTCAGAGAATAGACCTTTTTGCGCTTGTCAGAAAGGTCTACCTGTTTC
TGAACTAATCCTTCTTTTTCAAGATTTTCCAAGCGGCTCGACAAAATGTTTGTGGCGACT
TTTTCTGCTGAGCCTTGTAGCTCGGAGAAAGAGTGTTTACCAAAAAACATCAGATCTCTC
AGAACAAGCAGGCTCCATTTATCACCAACGATATCCAGAACATTGGAAATAGGGCAGTCG
GAGCGTCTAGACATGATATTCCTCGATTTAATCTTAATAACTGTGGTTATGATAATTGAC
TTGCATTTTGCAAGCAAATTATTTAACTTGCAAAATGCAAGCTAAATTAAAGCCACGAGG
AAGTGGTCGACGAGAACCGAAATTGGAGCAAATTATGACTAATTCAAAAATTGAGTTTGA
ATCCTTTATCAAGGCTCATTGGAGTCAGGAAGACAAAGCGAATGCAGCGGCGGCGTTGAC
GTTTGTACAACAGATAATGAACGATCATAACTTTAACGCCATTCGAAATCGCTTCAAAGG
TAAAAACTATAAACAGCACAATCGCAATATGGCAGATGGTATCGAGGGCGTTATCAAAAC
CATGAGTGATTTGGTGAAAAATGCACCCGAGTTTAGTTACGATGTGAAGTACGTTTTTGT
AGATGGAGCACACGTCATTGTGCATTCTCATGCCACGCTTAAGGCAGCGCATCGTGGTGA
TGATTCAAAAGGGATGAACATCATCGATACATGGAAAGTGGAAGATAGTGAATTAGTAGA
ACATTGGGATGCAGTTCAAGGAATCAGCATGGACATGCGACTGTATAACCTGTTTGCTGG
TGGTAAGGTACGGAATACAAATGGGGTGTTTTAAAACGCTCGTATTTCCGTTTCCGAACA
TGGAGTGTAAAGGGTTTTAAGTTCTTGCGTTAACTCTCCATTCTGTTCATCACAAAGTAT
GTTTTTTAAAGGACTAAAAGAGCACTCGTATGGAGAAACATTGCGTCGTTCTGGGTGGAG
GCGGCTGGATGATGGGAGAGAACCCAAGCCAACTCGACCAATATATCTTGTCTTTAACGG
GCAAGGAGAACCCCAAAATCTGTTATCTCTCAACTGCTACTGGCGATGCGGAAGAGGTCA
TCACCCGCTTCCACAATGCTAAGTTGAGCGAACACCTCACGCACTTTCCTCTGTTCAAGT
TAGAGAAAGGATGGCGAACCAAGTTGTTCGAGCAAGATGTGATTTACGTTGGCGGTGGCA
ATACCCGTTCTATGTTGGCTCTCTGGAAAGAATGGGGCATCGATGACATTCTCAAAGAGT
GTTACAACCGCGGCATCATACTCTGCGGGATGAGTGCAGGTGCTATTTGTTGGTTCGATT
ATGGGATTACCGATAGCGATCCGGAGGCTTACTCCATCATCAAAGGGATCGGTCTTTTGA
AAGGTTTAGCATCTGCTCACTTTGTTGAGAACGACGAAAAATACGACCTGTTCGAGCGTT
TTGCCCATAGTCAGCTTGATGTGACCTGCTACGGTCTCAGTGATTATGCTGCGCTGCATT
TTGTCGATGGTAATCCAAGCAAAGCCATATATAGCGATGAGAATGCTCAAATCACAATCC
GAAATGGCAATGATGAGATTTCAAAGAGATAAGCCCAGCTTAGATGCGCTTACACGACTG
TGCAAAAGCGGGAGTAGATGTTTTCTCTTTTGGCTTCGAAGGCAGCCAGAGGCGTTGCAA
TGGCAACAGATTTTGTTATCTGACAGCTTAAGAGTGCTGGGAAACAGCCGAGTTTCAATA
ACTATTGGAGAGCGTGTCGCGAAAAGCGCTTTGAGTAACAAGCATCATTTTTGGGCTTTG
CACGTTGTGGCAACATCAAAACAGTACATGGGCGACTATGATGGAGCGATAAGCTTGTTC
ATACAAAGTCAGGTGTCTGCCACTGAGCTGTATTTGAGCTTTAGTTATCAGCATTTGGGC
AAGTTGTATGTAGAGCAGGGGCGATTGAAAGAGGCTGAAGCGCTGTTTAATGAAGCACTT
AACATCAGACGAAAATACGATAAGCCGCTTCTGGAGTCATCGACGTTAAAAGCGCTCCAA
GGATTGGAAGAGTTAAGGAAGAAGAGTACAAGGAACGTATATGAACCGTAAGATTTGGCT
TTTCATTGCCATCGTATTGCTAAGTGGACCTACCGTGTTACCTATTAGCCTAGAAGCATT
CTTCCTCGTTGAGCTCGTTGGCTTTCTAGGAATATGGTCAATCTGTTCCAGCTATGTGTA
TGCTATCTGTGCTCACCCTTATACACGACGCTTTTGGGCATGTTTTACAAGTCCGGAGCA
GCATTGGCTTACTCATTTTCCAATGATGGAACTGAAACGTCATCCGTCTCTCCTCATTCA
CATGCTGCCATATCGAAGCGTTGTAGCGTGGTCCATCCCTATACTGGTTAGTGTTCAGCT
TATGGCAGGTTTTCGCTTTTAGTACAGATTTGTGACCGGTTAGAAAGAGGCGATGTAATT
GAACTAAATATCAGTCTGTTTCTAATTGCTAGTCTCTCCAAACTCTTTATATGTCCTTTT
GACTAACTTATCGCTAGTGGTTTGATGAGGGCATAGGCGACTCAAGGAGGAGAGTAATGG
AAGCACATTGGAAAGTAATAGAAACCTTAGCGAATGGCACGAATCCGATAACAGGAGAGG
CGCTGCCAAGTGAATCTCTCTACAATGAGCCTATCGTTATTCGAGCAATGTTTGCTGTTT
TGCAAGATTTAAAGCAATCATCAAAAGTGGACAGAACCAAAAGAACCATTGAGCAAAGAC
AGCGAGAAAATGAATCTAATGGTTTACCAAAGAACGCAGGATTGCCTTGGACACCGGAGC
AGCGCGAGCGTTTATCTGAACAGTTTTCCTCTGGTACAGAAATAACCTCGCTCGCAGAAG
AGCATGGTAGAACCCGTAATGCCATAACCGCGGAGCTAAAAAAGCAAGGACTGATAGAAG
CTTAACGCCTCAATAAACAGTTTCGTAAGTAAAGAAAGCCCCGCAAATAGTGCGGGGCTT
TGCAGCGACAACCATGCGTTAAGAAGGGTCGATACCTTTGATGCTTTCGACTTTCTCTTT
CTTCGTTTTCTTCAAAGAGTAGACCGCGTAACCAGCAACACCCATTGCGACGAAGATAGA
ACAACCACGCATGAAGTTAATTAACATAGGCGCATCGTCAGTAAATGCGTTGATTCCCCA
AAGCATCACAAGAGAGAAAACAAACATTACCAACAAGCCATAACACGGAGCGTCGATTTT
ACCGGGAACAACGTACCATCCATCTTGCTTGATTGGTTTATTTAGACGAGCGTACTCCGC
TTGCTGGCCTTTCACTGTGTAAAGGTGCATTTCATCTTGTTTACCCGTCAGAAGAAGGCT
GGCGGCATAAGCGACAACAGCATTCACAATCACGCCAATCACACAGTACCAAGGCCACGC
AATGTCTGTTGCAACGGCCACATACCAAATCACCAAGAAGCTAGCAGCAACGCCAATTAA
CAAGCCTTTTTCCGTAATGTGTTTTGAGTAGAAACCAAGGACGAACATACAGAAGCTCGC
GCCAACAAAGTAAGAGCCTGCCTTACTCAGCACTTCCAGCACAGAGCCTGTGCTAGTGGC
GAACATTATCGCCGGGATGATGACCAAGATCGCCCATGCAACCGTGAAGAAACGCGATAC
TTTCAAGTAGTGCTCTTCCGACTCGTTTTGTTTGTAGAAACGCTTGTAGAAGTCAGCCAC
TGAAACCGTCGCCATTGAGTTAAAGGCGGAATCGAGACTCGACATACTTGCCGCAAGAAT
CGCTGCAGCAATGATGCCCATCAAGCCTGGCATTCCATATTCACTCGCGTAATGAAGAAT
GATGGTGTTGCCATTTTCAAACTCTTTACCGTCGTAATAAGCGTTGAACAGGACGCCAAG
TAGGATAAAGACAAAGTAAATAAAGAAGGCCACGTAGCCCATCATCAACATCGCCTTTTT
CGCATCGCCCATGTTTTTAGCGGCCATACAGCGCTGTACCATCATTTGGTTACCGCCATA
CACGGTGGTGTGGAACATCGTCATTGCGATAACGCCGGCCCATACAGTCGTTACTTGGCT
TAGGTCAAAACTTGTTTGTAGGGCATCTGTCATTCCTTTCGCTTTGAGTTCTGCCATGAC
CTCCGTCATTGGGGCAGGCATGCCATTCCAAACGGCTTCAATGATGATGAATGCGCCGAT
AAACAAGATCACTGCTTGAATCACATCAGTCCAAATGACGGCCGCAATACCGCCCATAAC
GGTATAAATGAGGGCAATTGCAGTGACGATCATGATGCAATACATCACGTCGATACCTGT
GATGAACTCTAAAATCATTGCTGTCGCATAGAGTACGGCGGCCGAGCTCAATGCTTGTTT
GATAAGGAAGATAAACGACAATGTCAGTCGTGAAGCTTTACCGAAGCGTCGCTCTTGATA
CTCGTAAATAGAGGTTAGACCGTTATTGTAAAAAAACGGCATAAATACAGCCACGATGAA
GAAGATCACGAGCGGGTAATTAAGGTGAATCGCGATAACCGAAAGACCTTCTTTGTATGA
CCAAGCCGGCCCACCAAGAAACGACATAGCACTGACGTAAGTACAAACGACTGAAATACC
GATCGCCCACCAAGGAATGTTTTTGTCACCCAAGGCGAATTGGCTCGCAGAAGTCACTCG
CTTACCAATTACCGCGCCCAGAACTAACGTTAGGGCAATGTATCCGCCAAGGATGCTCCA
GTTAAGTGCGCCAAACTCATGCATAATTAGGTCCTTCTAACTGTTCTTTCATTTGTGCAA
ATACGTCGTATCCAAGTTGCAGCAGGATATGAACGATGTCGATCGCCACCCAGTTTTCCT
TCAGTAAACCGCCTTCGCGTCGCCAAATGTCCATAACGCGAAGTTCGATGTGTTTTCCGG
TTGGAGCAAGACCGAGCCAGCCACTGTGACCTGTATGAGTACCGTGCATATGTGGCCAGC
CACCTGTGGATACGTAGTCATTTTTGGCCAAAAAATTGACCTCAATATCGACACTTCGAT
CAGGGAAGGCGAACACGAATGGTGCTTGATGGTGGTTACGGAAACCTTTGATACCGCGCG
TCGTACCAATACCTGCTGGGCCGTACCACATAAAGTCACTGTGCCAGTAGTTTTCTAAAT
CCATCGAGAAGAGATCTTGACCATCAAAACGACCCAAGCAAGACAACATATCTTCGACTA
ATTGGGCGCTCTTCTCACTTTCTTTCAGAGACACAACAGAATGTTGGATACCGTTTGACG
TCGCAGGAGAAGGGACTAAGCCATCGTGGCCTAAGCTTTTTCTAAGAGGGTTGCTGCCAG
CTTGATTCATCGCATCGATGAAGTCTGGAATCATGTATGATTCGGTGATTTGGTCGTTCT
CCACACACACCATTTCGGTGTAACGTAAGTAGAGTGTTTTCCCTGTTGCAGGGATGCCAA
ACAGTGGCTGTTCAAACGTACCGATAAAGTAACCAGTAGAGTTGTACCAAGTACGGCCTT
CGTATTCGCCGTGCATCACAATCATTGGTCGGCGTTCGGCATCAGGCAAAGCATTAACAA
GTGGTGAGAGGAAAGATTCGTGGGTTGCATCTGGGCCATTGAGATCGTTCACAGGGTGCG
CCACGCACCATTTTACGTCAGGGTTCAAAGCTTGCAGAGCGGCCTGTTTTTGCTCTTTAT
CTGCGGCGTTGAAGTAGTTCTGGTAGAACTGTTCGATGATGTTGAGTGACATGTTGCTTC
CTTACTGTCTGTGATTTGAATGAATAGTGTTTAATCAGCCGTTAGCCTTGCTGTAGCAGG
ATTTGCTTCCAGATTGCGGTCTCGTCAAACAAAGTGAATTCGCGACGAAGACCCCAAGGG
CCAAACTCAGCGTGGCTGATCCCCATGATGTAAACCTCTTTCCCCGAAGGCTTACCAAAC
ATCCCATACCCTTCATGCTTACCGTGCAAAGACCAACGAATTGCAGCGCGTGGTGACATC
ATGTCGTCATCTCGACCGATACGATGGTGAACGGAAAATTGAGCATTAGGGAAGGACGCG
CGAAGTGCCATCCAAAAATGGTCAACTTCCGAGTGTGATAGGGCAGTTTGGCCACCTGTG
TATTCGCCGATACAAGCGCGATCGTATTCTTTTGGTACGGTAGAGAACTCGGCGTTCATA
AGACTTCTTAGAATCGCTTCGTAGCGTTGGCCGTATTCGTTGTCATTGCCTACGCCCAAA
TAGGGGCCTGGAATATCGGCTTTAGGTGTGAATGGAAATGGGCTTGATTCCATGCCACCC
TCGAATTCGATTTGCTGGCGTGCAAACTCTTCTGATGTCATGCCTAATTGCTTCGCGATG
TCGGCTTGATCGCGAACCAACCATTCGTCATTGATTTGGTTATTGATGGCGTGACAGTCC
GCGATAATGCGGAAACGAAGCTTACGGTTCGAAGCTTGTCCATAGAAGCCGTTTCCGCTG
TGTGTTGCGGTAGAGATGATGCGATGTGAAGAAAGCATGCCTTGTTCTGGCGTACCAGAC
CAAATGACATCTTCGCCATAGAGAGTACGATCCGGAAATTCCGCAAGCGTCGCCATCGTA
GCACTGATTACTCCCTCGTTTCCTTGGACGATAGAGAGTGGTGTGCGAACAACAATGTCA
GGAGAGTAGTAGTGTTCCAAGGTGTTCAAACCTCGATCTTCCCATATCTCTTTTGTGATA
CCAAGAATGTAATCGGGAAAGTCACGCCACTTTTCATCGAAGCCAACCATGGCCATAAAT
CACCTCCTGAGTTGAATAGTTATGTATTGGATTAAAATTGATTACGTATCCAAAACTAAC
TCATGTTGCAAACTTGTCAATGGATTGTTTGTGTGGTGTGTAAATAGCGTGCTGGTGATC
AGATTTTTAACAATTGATCGAAAAATAAACACAATAAATGTGGCGTTGTAAGAAAAGTCT
GGCCTTTGTTGAGTGAATTTATCGGCAGAATTAAGATGCATTTTTTGTATGAATTTCTTT
CTAATGCTCTGTTTTTAATGATTTAACTTGAATGGTTGTGTTTGTTTTAAAGAAATAGTT
AGAGCAATCAGTACTTAAGGTGCTTTTTGGTATCGCTCGATGGGAACCTTAGTTATTTTT
CTCTGTTTTGGTGCAAGTCTTGCCAAAATGAGGCAAGGGCGAGAGTGAATTGCATACGAA
TGCTAAGCGCTGTAAAGCCGTCACTAGCGCCTGTAAAAACAAAAAGAGCCACTAGAAAGG
TGCATACCTAGTGGCTGGAGAAATTATTACGGGCCTATGAAGTTTGGGCTCAGGATAAAA
GCGCAGGCAGCGATAGAGAGATGGCAGGGATGAAGGTAATCAACATCAAGGCAACTATCA
TTGCTCCAATCCAGCCCATAATGGCTTTAGAGAGCGCCTCTATCGGTACTTTGCCTACCT
GACTTGCCATAAACAGGTTGGCACCTAAAGGAGGCGTAACAAAGCCAATGGCCAAGTTCA
CGATCATCACGATACCAAAATGAACGGGGTCCATGCCGAGTGCTGACGTAATGGGTAACA
GAATTGGCGTGAGAATAACAATGGCGGCCAGCGTTTCCATGAAGGTACCGACAAGCAACA
ACAGGACATTGATGCAAAGCAGTATCAGAAGTTTGTTTTCGGTAATCGATAGAATGAACT
GAGCGATCTCTGTTGGTAGACGTTCTAGCGTCAATATGCGGCCAAACGTCACGGACGCAC
CCACAATGACGAGCACAGCGCCAACTAACAGTGACGATTCTAGAATGATTTTCACCACTT
GCGCTGGTTTGAGTTCTTTATAAACGAACATGCCAAAGAACAAGCCATAGAGCACACCAA
TAGCGGCTGATTCGGTAGGCGTGAAGATACCGGAATAGATACCACCGAGAATGATAACAG
GTAGTAGCATTGCCCAGCTGGCTTCTTTTAACGCATCAAGACGCTCTGCCCAAGTCGCTT
TGCGCTCATTACCAGTGTAGCCCCGCATTTTGGAGACAATTAGACAGTAGCCGATCAATA
CCATACCGACGACCAAGCCAGGAATGATGCCCGCCATGAACATCTTGGTGACCGAGACTT
CAGCTGTGATAGCGTAGACGATCATCACCACTGAGGGTGGAATAATGACGCCAATCCCGC
CGGAAGAGGCTATCAAGGCACCGGCAAAGCTGCGATCGTAGCCTTTCTTCACCATAGAGG
GAATCATCGTCAGGCCAATAGCGGCAACGGTGGCAGACCCTGTACCAGAGATGGAAGCGA
AGAACATACACGCCACAATGGCGACGATGCCAAGCCCACCAGTAAAGTGGCCAAAGAAGA
CCTCCGCCACGTGTAATAATCGTTTTGAGATCCCTCCTTGACTCATGAGGTTACCTGCCA
AGGTAAACAGAACGACAGCGAGGAGAGGGAAGGAGTCGAGCCCCGTCACCAAGCCTTGTA
CTAAAAACTCGATGTTAAGAAAGGGCAGGCTTAATATCGCGACCATACTGGCTGCCGCCA
GAGCAATACCAACTGGAACGCCAATGAGCAGAAGCAGGCCAAAGCTGCCAAATAACAGTG
CAGATGTCATGCGTTAAGCTCCAATAGTCGGTTAGAAGTACGATACTTGGCTTTAAGATG
GCGATAGCGTTGGCGTGAAAAGCGTATCCGTTCGCTGGTATTCGAAAGAGTGCTAGTGCG
TTGATAAATGCTGGTTACCAAGCGTACGCAGCTTAAGATTGCGCAAACCAAAACGGACGC
ATACAGGCAAGCAATAGGTATTTCCATTGCGGGTGCGATCTGACCGAGTTGCAGGCTTCG
GTTGATGACCTTAAATCCAAACCAGGCGACAGTGGCACTAAAGGCAAGGTAGATAAGATC
AGAGACAATCAAACTGAATTGTGTCCAATTGCCCGGAAGTTTATCGATGAACACACGAAT
GCGGATGTGTCGATCATCTCGGATACAGTAACTGATGCTCAGGTACATCGCCCATACGAA
TAAATAGCGTGCCAGTTCTTCAGCCCACGCGATCGTTGCGTCAAATAGGCGTAGTGCGAT
TTGCAAGCACAGTAAAGTTGTCATCGTCGAGATCGCGATAACGATAAGGGTAGGTTCTAG
GTATTTGTCTAGTAAGCGAAACCACTTCATATTCACCTCCAAAACGGAAAGCACGACCTG
TTTCCAGATCGTGCAAAAGAGTGGGAGTTATAGGCGTTCTATCTCGGCAATCACGTTGTC
AAACAAGTCTTCACCTGTCTTGCTACGCAGATCTTGGTACACGGCTGCATTCATTTTCTC
TTTCATGATGCTGCGCACGTCATCTGGGACGATGTTAACCGTCATGCCTTTCGCTTCGAG
ATCTTTGATCACTTCTTGATTTTGCTTAGCGGCGAGCTCGCGCTGCTTAGCGATGGTTTC
TTTGCTTACTTCACTGATCAGCGCCTGTTGCTCTGCAGGCAGTGAATCCCAAAACGATTT
GTTCATGAACAGCACGTAGTTGGTGTAAATGTGGTTGGTCAAAGAGAGGTACTTCTGCGC
TTCATAAAAGCGTTCGGCATAAATCGAATAGATGCCGCTTTCTTGAGCGTTAATCAGACC
TTGTTGGAGCGAGGTAAATATTTCACCCCAAGAAAGAGGCGTTGGTGCGGTACCCACGGA
TTTCCACGCACTGATCTGGGTTGGGTTCGATGCTGAGCGAATCTTCAGCCCTTTCAAATC
TTCAACGCTGTCTATCGGTTGCTTGTTGTTGGTCACGCTACGAAAGCCGACCTCCATGAA
GCCCAAGCCGTGAAAGCCCTTTGATTCCATAGCATTCAACAATGGTTGTCCGATCTTCTC
GCTGTCGAGCGCTTTGTGTGCTTGCTCTTCGCTATCAAAAAGGTAGAACACGTCGAGTAC
GTTAAATTCTGGGACATAGGGAGAGAGTAAAACAGACGCTCCAAACGTCATTTGTAAGTT
GCCTTGCTGCACAAGTTCAGTGGTCTCACGCACATCGCCCAGTTGTCTCGCCGGGTAGAT
TTCGACCTCTATCTCACCGTTTGAGCGTGCCTCCACTTCTTGTTCGAAATAGAGCATTGC
TTTGTGTACTGGAGACGTTTCTTGGCTGTCGTGAGCAAGACGAATAACGTTGCTTGCAAA
CGTATTCATGCTGCTAAGTGCGAATCCCAGTGCGGTAAGCGAAGTTATGATTGCTTTCTT
CATCGTTCTTCCTTGTTTCTGGTATGACCTGCCATAGGCATTCGTCGGCAAGACACACTA
CTTGTTATGTTTTTATAAATTAATTGAGCAATTCATATCCATTTTGCATACGAATCCAAA
ATAAAACATTCAAGTAACAAGTCAATAACAAGGTCAGAAAATTGAAGCAGAATTGAATAA
TGATTGGCTAAAATTTAATCGTGCTCACAGAAAAATGCCCCGCTCAAAAGCAGGGCATTT
TGTTTATTAAGAATGAATAAATATGAATTTATTAAAGGGTGCTGCTGCGTTCGATCAAGG
TGCCTTGTTCGAGAAGATACTCACCCGTTGCGTCCTGATTGCCATTGATGCGGTTCATTA
GATCTTCAACCGCGCGCTGAACAATTTTGTCGACGGGTTGAGCGATGGTCGTCAGATCAT
AACTAGGCCAAGCAGACATCGGAATGTTATCCACGCCCATCACGGAGAAGTCTTGAGGGA
TCTTTGCTCCGGCTTGGCGTAAACCATCCATCACACCCATGGCGAGGATGTCGTTTGCAC
AGAAAATCGCGTCGGGTTTACTGGTATGTGACAAGATTTCTTTCGCCGCTTCTAGGCCAG
CTTCAAAACTGTATTTGGCTTGAATAAAGGTCGGGGATGGGGCGCCGAGTTCTTGCAGCT
TTGAAGAGAAGCCAAGCCAGCGCTCTTCACTGGTCATTGAACCTGCATCACCACTGATGT
AAGCACATTGTTTTGCGCCTTTCTGTGTTAAATACTCGGCTGCTTGTTGGCCCGCTAATC
GGTTATCAATACCAGAGCTATTGGCATTAATACCCTCGGCATAACGGTTAATCAGGCTTA
AGTGAACGCCAAATTTTTCACATTGGGCAAACGCGCGTGAGGTCAAACGGCTGGTGGCGA
TAACGAGCCCGTCTACTTGATATTCAATAGCACGAGAAATGGCTAGATCGAGGTCGTCCT
TGTCGATAGGACAAAGAACGACTTGCCCACCACGCTTTTGAATTTCGACTGCCAAAGCAC
GAGATTGCATGTCGTACATTGGGTTTGATTCGCTATCAAGCGCAATCGCCACTAGACCCG
AGCGATTCGAAATCAGGCTTCGTGCGATTGCGTTCGGTGTGTATCCGAGCTTAGCTGCGG
CATCCATCACCATTTTGCGTTTCTTCTCGCTAATACTCGCGGTTGGGCTAAATGCCCGAG
ATACCGTCGATTGAGAGACGCCGAGCATCTTCGCGACGTCTATCGAAGTTACTTTCGCTT
TAATGGTGATACTCCTTATATAAGGTCATTGGACCTTTCCATACGTGATGAGTGTATGGG
CTAGGGGATTTATGTGTCTAGAGCATTACATTGATAAGGCGTAAATATCAGAGAAAACTC
AAGAATTCATCACATTTCTCTCTTGTTTAAAGCCACCAATGATCATTTTGTGTTCAGACC
CAACGCAAAAGAAGTTAACGCCGAGTTCACGCCATTCCCGAGCTTGTTGAGCTGTGGCGA
CAAACATGCCAACAGGTTTATTGGCTGCTTTGGCCGCTTCGATTACTCGCATACTTGCTT
GCGCGACTTTTTCGTCATGAACGCTATCTGCCCCATAAGCGACAGTGAGATCGACTTGGC
CAATAAAGAGTGCATCAATACCTTCAACATTGGCAATCGCTTCAACATTTTCGACCCCTT
GAGGATCTTCAATTTGGGCAATGACAATCGTATTAGCACGGCTGTCTTTCAAGTGTTCAA
CCATGGGTTTGGTTGCGTATTTTGCTGCTCGACTGGAGCCAGCATACCCTCGGCCACCTT
CTCCGTAATGGCAGGTTTTCGCCAATTGTGTCGCTTGTTCAGCAGTACAAACATGGGGAA
TTTGTACACCCGCCGCGCCACAGTCAAGCGCGTTCAAAATGGTTGAAGGGGCGCTGTCTT
GTACTCGTACCACGCACGCGAGGTCATTCGCTCTGGCCGCCATGATGCACAGATCAAGCG
AGGAACGATCGAAAGGTGCGTGCTCTGCATCCAGTACCACAAAAGGCAACTCTGCCAGTG
CCAATACTTCGATAATGTGAGGGTGAGGGGTTTTAACAAATGTACCTAATAGCGTTTCTT
GATTCAGACGTTGCTTAAAATTGCTCATGATTCTCTCCTTTGCAAAGGTATGCAAAAACT
AACATGGTGAAATGTAAAAGATGAGTAAAAATGATGTGATCTAAAACTCATTTTTGATTA
AAAAGTAAACGCCACCAAAGTCGAAATTACTTTCTATCGCCTGTTTAAATTAGTTAATAC
AAAGGCTTAAAGGTAGTTTTTGTTGTTTGTTGACTTAACTTGTCAAATGTTAATTAAGTG
TTTAATCTGATTTTGCATTCGTATCCAAAAGCATAAAAATAACCGTTCGTCAGCCTCAAT
GTTCAAGGAGAAACCCAATGGCACGCATTTTAAAAAACGGAATCACTGAAGAAGCATCAG
CATCAAACGACGCAAAAGTGCGTCAGATTGTCGAAAACATTCTTGCTGATATTGAATCGA
AAGGTGATAGCGCTGTACGTGAGTTGTCTGAAAAGTTTGATAACTGGTCGCCGGAGCAAT
TCCGCTTATCAGAAGAGCAGATCCAAGCCTGTGTGGATGCGCTTGATGAATCGACTCGAC
ACGATATCGAGTTCGCTCAACAACAAGTTCGAAACTTTGCTCAAATTCAACGTGACTCAA
TGAAAGACGTCGAAGTAGAAACCATGCCTGGTGTGGTACTGGGGCATAAGAATATTCCAG
TAAACAGCGTGGGTTGTTACATCCCTGGCGGTAAATACCCATTGGTTGCATCCGCTCACA
TGAGTGTATTGACGGCGAAAGTAGCGGGCGTAAAACGTGTTATTGCTTGTGCGCCTCCGT
TTAATGGCCAGCCGAACGTCGCGATTGTCGCTGCGATGGCAATGGCGGGTGCGGATGAAA
TCTACTGCTTCGGTGGTGTTCAGGCGGTAGGTGCAATGGCACTGGGTACAGAGACTATTG
CGCCAGTCGATATGATTGTAGGGCCGGGTAACGCATTTGTGGCAGAGGCGAAACGTCAGT
TGTTTGGTCGCGTTGGTATCGATTTGTTTGCAGGCCCAACGGAAACTCTTGTCATTGCTG
ATGAGAAAGGCTGTGACCCAGAATTGGCAGCGGCGGACTTGCTTGGGCAGGCCGAGCACG
GTTACAACTCTCCAGCCGTCTTGTTGACCAACAGCGAGACATTTGCGCAAGAGACCATCA
AAGAGATTGAACGTCAGTTAACCATTCTCCCAACGGCGGAAGTTGCGGGTAAAGCGTGGG
CAGATTACGGACAGGTGATCGTATGTGATAGTTACGAAGAAATGGTGGAAGTAGCAGACG
ATATCGCCTCTGAACACGTGCAAGTGATGACGGAAGATCCTAAATACTTCCTAGCTAACA
TGACCAACTACGGTGCCTTATTCCTAGGTCGTGAAACCAACGTTTCTTACGGCGATAAAT
GTATTGGTACCAACCATACACTGCCAACTAAGAAAGCGGCGCGATACACCGGTGGTCTTT
GGGTAGGTAAGTTCATTAAGACTTGTACTTACCAGCGAGTAACGGAAGCAGCATCCTTAA
AAGTGGGTGAATACTGCTCTCGCTTGTGTGCACTAGAAGGTTTTGCCGGTCACAAAGAGC
AAGCGGATATTCGTGTACGCCGTTACAAAGGCAAAGTGGAAGAGGCGTAATATGTCGAAA
CTTGCCTTAGTCACAGGCGGCAGTGGCGGACTTGGTGCCGCCATTTGTCGCAAGCTAGCT
CAATCTGGATATCGTGTAATTCTGACTTACAACAGTAATCAGAAAGCAGCCGACGACGTG
CTTTCTTCGTTACCACGTAACGAACATTTGGCATTCAAACTGAACGTGGCAGATTCGGGT
GAGATCGAGCAGCTTAAACATCAAGTCAGTGAAATGAGCGACAAGCTAGATTTGTTGGTC
AATTGTGCGGGGATGACGAAGTTCGTCGCGCATGCCGATCTGCAAAGTTTGGATGACCAG
CTATTTGACCAAATTTTCCAAGTGAACGTCCGTGCGCCTTTTGCCATGGTTCGTGCGTTT
GAGCCTTTGCTCAAGCAAGCCAATGGTTGTGTGGTGAACATTACTTCTATCGCGGCACAG
ACTGCGATGGGCAGTAACATTGCTTATTGCGCGAGTAAATCTGGCGCAGAAAACATGACC
CGTTCTTTAGCTCGCGCTTTGTCTCCCGAGATTCGCGTTTTGGCGGTAGCGCCTGGGCTT
GTCGACACCGAGTTTGTCAAAGGCTTGGACGATGCTTGGCGAAACCAACAAGAACAATCC
ACGCCGCTCAAGCGTTTAGCCAATGATGAAGAGGTTGCTCAAGCCGTGTACGCCGCGGCA
GAAGTTCTGACCTTTTCGACAGGCAATACCATCGCGGTTGATGGCGGTCGACCTCTAGGA
CTGTAACTAACAGTCGGTTTGCAATTAACAATTCAAGGCTAGGTTCAAACAAGGACAACA
AGGATTCCCTATGACTCTACAAACAAAAATGAATGACAATCTGGTCCGCTATATGGAGCT
GATTCCGGGCACCAGTGCGTTTATCGATGCGCGTACACCTGGCAGTGATCTGAAAGATAA
CTTCTGCATTATCGGTGCAGGGGTAGCAGAGAGCAGTCGTCAACACGTTCACATTCGCGA
TACCGCGGGCTTTAACATTGGTGCAGCAGGCCAACCACCGGGCATCAAAAATTCGTTGCA
CTCTCATCGTACCGCTGAACTTTTCTTGGTTTTCAAAGGCCAATTCCGTTTTTATTGGGG
GAACGATGGGGAACACGAGGCGGTGTTATCTCATGGTGACGTCATCTCGATTCCAACCAA
TCTCTTCCGTGGTTTTGAAGTGGTTGGCCGTGATTACGGGTTTATGTTCTCGGTACTTGG
CGGTGACGATTCAGGTGGCGGTGTTATTTGGCATCCAAACGTTATCAAAGACAGCCAAGG
CCACGGCTTGTACTTGAAAGCGGATGGCACGTTGGTGGATACCATTGATGGCGATGCCGT
GCCAAATGACTCTGAGCTGATGCCACTTCTTACCAAAGAGGAGCTAGCCAAGTTCGATAC
TTACACCGCAGAAGAGATGATGCCGTTCGTCGCTCTGCAAAAAGATTATCGTGCAATCAA
AGGCGACTTCAGCGCTAGCAACGTCAAGCAATATGCGGTAACTGGTCACCCTTTAGCGGG
CTATGATTTCCAAGTTAAGAGTGAAGATGAAGTGAGCATCATGGCTTATGAGCTTTCTGA
AGGAGGCTCGATTCCTCAACACTGCCGAGAAGAAAAACAAGTGCTGATCAACTTTGATGG
TGATACGGAAGTAGTCCTCACGCATCAAGGCGAACAAGCGAATGTTGTTTTAACGCGCGG
TGATGTGCTGAATGTTCCAGAAGGTGCCTCTTACTCGCTGACGAACTTACGTGGTAATAG
TTTGACGTATTGCATTCTTGGTTCTGATCAACCAAAGCCGCTGACAGGAGCATAAGATGA
CGCAATCCACCTCACTCGTTTGGCTACCCGGACTTCTTTGTGATGGCACATTGTTTGAGG
ACATCAATCAAATGATGCCAAGTTGGGTCGCTCCGCAATGCTCGACACTGGCGTCAATGC
CTTCAATGGAAGAGTTGGCGCAGAAAGTGTTGCAAGATGCACCGCAAGAGTTTGTGCTCG
GTGGTTTATCGATGGGTGGGATTCTTGCTTTTGAGGTGTACCGCCAAGCGCCAGATAGAG
TCAACGGTTTGGTGCTAATGGACACCAACGCGGCGGATGAAAAGCCAGAGGTGACACAAA
AGCGTGATGTACTGGTTAATCGAGCGTTAAGTGGTGAGTTTGAACGCATTACGCCTGATG
CTCTAATGCCTGTGCTGATTCATCCAAGCCGTTTACAAGACAAAGCGTTAACTGAGCGTA
TAGAAGGCATGGCGATCAATGTGGGTTTGGAAGCGTTTGAAGTGCATGCCAAAGCGCTCG
CTACTCGCCCAGATGCTCGACCTTTATTGGGGGATATTCAGGTACCTACTCTGGTAATAA
CGGGTAAACAAGATCTGCTTTGTCCTATCGATAATCACCTTGAAATGGCGCGCCACATTA
ATGATGTTGCGTTGCACGTAATGCCAGATTGCGGGCATCTCTCTTCAATGGAAGTGCCAG
AAAAAGTGGCTCAGATTATCTCAAACTGGCTGGAGCTGAATCGAGCCAAATTCTAGTGTT
TTACTCCGTTATTAAATCTTCAAAGCCATTCTAAACAAAAGCGCCATATCGTCATGGCGC
TTTCTCTTTTCTATCTCTCGATATTTTTCCTAAAACTAGGCGATAGCTGGCGTCAAACTT
GGTTTGTTTCGCTCAACCACGCTAATTGAAATCGCTAAGAACAGAATGTCTTTCACAAGG
AAAAAGTTCGCAATCAAAACACCGTCGGAAACTTTCCACGTATTTGGTGTCGTAACTAGG
AAGCTCAGTGTCGCGAGGAAGATAACGCTTGCAGCGATACCAGAGTAGTAGGCAACCGTT
GGTTTTTTCAATCCAACCAATAGGCCGAGTGCCACGATGATTTCGGTTAAGCCAATGATA
TTAGATACAGCTTGAACGGAAATGATGCCATATAGCCAAGACATGGCAGGGTGATTAACC
ACCAAAGGTTCAATTAATTTGGCTTCAGTTGGGGTGAATTTATAAATACCCAACCAGATA
AGAACAAGGGCAACGCCAAATACGCCAAGGTAGTAACCAAATTGTGTCGGTTTTTGGGAA
ACAGATGATGCATGCATAATAACTTCTCCTATAAAAGCATGTTTTCAAATGACCGACAGT
TGAATTATAAAATTCTTGAATTTATGGTTATATAAAATAACTAATGTCTATATAGCAAAA
AGACGAAGAATAAAAAGGATTGGCTTAGATGGAATTTATTCCTGTAGATTTATCACGTCA
TTTGGATTTGTGTATCGCGTTTCGAAAAGACGCTTATGAGGTCAGTTTTGGCCATCAGGA
TGGGTTTGATATTCAAGAAATCACTTCTTGGTTTCAATCGATCGTCAATGACAACGAAGC
GGGATTCTTCCATGTCATTAAAGATGGTCAAATCATCGGGCAACTGGAGTGCCGACATCC
TGTTTTGGACGATGAAGGGCTGCGATTTGGTTACATTAACCTGTTTTACTTGAAGCCAGA
GTTCCGCAATCAAGGACTAGGGAAGCAGTTACAAGACTTCTTATTGAAGCGTTTTGTCGA
TGGTGGTTGTGCCTACGCCAGATTACGCTACATTCCGGGCAATGATGCCGGTGAACGTTT
TTATCGAAAACATGGCTGGTATCCAGTGGGAGAGCCGAGTGGGCGAGGGCAACTCATGCA
GATTGATTTATTGAGAGGCATTTGATGATTATCCGTGAATTTCGTGAGCAAGATGCCCCG
ATACTGTGGGCACTTTTCTACAACACTATCCGCAACATTAATCTTAGAGATTACACCGAG
CAACAAGTGAAAGCTTGGGCGCCGGACGAATTTGATGCACAACTGTGGCTAAAGAAAATG
ACCACTATCCAGCCTTTTGTCGCTGAACTAGATGGTGTCATCGTTGGCTACAGCGATGTT
CAGCCAAGTGGGTTAGTCGATCACTTTTTCTGCCATCATGAATACCAAGGGCAAGGTGTA
GGACGTGCATTGATGACTCATGTAATCAAGCAAGCAGAAGCAAAAGGGCTGGATAGGATC
TATTCAGAGGTGAGTATTACCGCTCGTCCTTTCTATGAGCACATGGGTTTTACTGTTGTG
AACGAGCAGCAAATCGAAGTACGTGGTGCTACGTTAACCAACTATGTAATGGAAAGGCAC
TTAGACAAAAAGGATGTGTGATCAATAAATAATCCTCGCTCAATTAGTGAGCTTGAACAC
AGATACCGCATGTTTTCTGCGGTGAATAAGAGTTCATTGATCTAACACCAGAATTCCTCC
TCAAAAGCGCGCGCATAATTTCTCTTCGGAGTGGCGAAAGGAAGCCAGTTAAAACAGCTC
CTTACGTCAGTTATCTCACGGCAAACCATCTCAGGAAGAGAAGTAGTACTATGCGCCCTT
ATCTCAAATACATCATCCCAACGGTGATCCCTTTGCTCATTTTGCTGATGCCACTGTCAG
CGTTTCCATTCGAAGGTATGACCATCATTCAGCAGCGCGTTATCGCGATATTTTTGCTCG
CTGCACTTTGTTGGGTATTTGAACCGATCCCAATTTACGCCACCTCTGTGGTGATCATCG
TGCTTGAGTTGTTGCTCGTTTCCAACAAGGGCATCATTTTCTTTCGGCTTGATGAGGGAG
AGCCTCATTTTGGTGAGTTGCTGCAATACAGTGACATTATGGCGACGTTCGCCAGCCCAA
TCATCATGCTGTTCTTAGGTGGATTCTTCCTCGCGATGGCGGCAACCAAGTATCGATTGG
ATGTGAACTTGGCGCGCGTACTGCTTAAGCCGTTCGGACAAAACCCGAAATACGTCATGC
TGGGTTTAATGCTGATTACCGCAATCTTCTCGATGTTCATGTCGAACACAGCAACGACGG
CTATGATGTTGTCCATCTTGACGCCGGTTATCGCGGTGTTTGGCCCGAAAGATCCTGGGC
GCATTGCGTTTGCGTTGTGTATCCCTGTCGCGGCTAACATCGGCGGTATTGGTACTCCAA
TTGGAACGCCACCGAATGCGATTGCGCTTAAATACCTAGTGGGTGACAACCTCATTACCT
TCGGTGAATGGATGGTATTTGGCGTGCCGTTTGTCATTGTAATGATGGCGCTAGCGTGGT
TCTTGATCGATTTTCTCTACAAAGCTGAGACGACAAAAATTGACCTCAACATCAAGAGTA
AATTCTTGAAAACACCGAAAGCCATCATTGTGTACATCACGTTTGCGGGCACGATTCTGC
TTTGGTTGATGGGCTCGGCGCACGGCATGAACTCATACACGGTAGCGTTGATTCCGGTCG
CGGTATTTTCACTGACTGGCATCATCAACAAAGAAGATCTTAAGAAGATTTCTTGGGATG
TGCTTTGGTTGGTATCTGGCGGTATTGCGTTGGGTCTTGCACTAGACAAGACAGGTTTGG
CAAGGCTGGTGGTTCACAGCATTCCATTCGATGAATTCTCGCCTTATGTGGTGCTGTTTG
GTGCGGCGTTCTTATGTTTGCTGATGGCGAACTTTATGTCTCATACCGCGACAGCGAACT
TGCTGATGCCAATTATGGCGGCGCTCGGCACTTCAATGGCATCGTTAACACCGCTCGGCG
GTGAAGTGACATTGATTCTTGTGGTGACCTTTGCGGCATCGCTTGGTATGTCTCTGCCAA
TCAGTACGCCACCAAACGCGTTGGCGCACGCTACAGGCCATGTGCAAAGCAATCAAATGG
CGCGCGTTGGTGTCGTGTTAGGTGTGGTTGGTGTTTTGTTGAGTTTCTTGATGGTGTGGA
TCCTTCACACCGTAGGGCACATTGGTTAAGCCATGTACGAGAGCAAATTAGATACGCTGG
TAGAGCGTTATTTCAATCATATCGAGCGTCGCATTACGGTGTCGGCAGGCTCGGTATTGA
TTGAGCAAGACGGCTACAACGAGCGGCTCTATTACGTATTGTCTGGCGAGCTTGCTGGCT
ATTTCTCTGAGGATGGCAAAAAGCAGACTCAGGTGTTTGCGGCATCTAAGGGCGCGTTTA
TTGGCGTGCACAGTTTCTTCTCTGGAACGTGGACTGCTTCTTCAACGGTGATTGCACAAA
CGGACGTTGAGTTAGCGTGGATTGAGCGTAATACACCTGCGGTGGAAGCAGGTAAGTACG
GCCCTTTAACCGCGCAGTTTATGCCCGTAATGGTTAACGAGCTTTCTCGTCGTCAACGTC
GAGCGATGCAAGAAGCGTTGGGCAAAGAGAAGGCATTGCAAAAACTGCATACCGCAGAGC
AAATGACGACACTTGGCCAACTTGCTGCAGGCATTGCGCATGAGCTTAACAATGCCATTG
GCGTGGTAAGTAGTAAGTCAGAGCGCTTGGAATCGGTGATCATGGGATTGCTTGAAGAGG
TGCATCCTGAGGCGAGTCAGTTTTTTGATTTTGGATTGATGCAAGGGCAAAAAATATCTT
CAAGTGAAGCAAGAACACGAGGACGACACTTCGAGAAATATTACGGTCTGCCGAAAGATT
TAGCCCGTGAGTTAGCTCGCGCTGTCCCGACCGATTACCTTAACGAGCATTGGTTAAAGC
GCCCAGAAGAAGCGATTCGTTACTGGCAGATGGGACGTGATTTGCACGATCTGCGCATTG
CTTCAAAACACACCGTTGGCATCGTGAAATCAGTGAAGCAGTTAGGCCGTACAGACATAG
ACAAAGAAGAAGGGCTCAGAGTCAACGACTCAATAAACCAAGCGCTTGCGTTGCTACAAA
GCGATTTAAGACGCGTCAGTGTGCGTTTTAGTCCGGCTGATTTGCCTCTGTTTGTTGGTT
CACAAACCGAGCTGGTACAGATTTGGGTCAACATTTTAAAGAACGCTTGCGATGCGATGA
GAGAAACGGCCTCGCCAGCGATAGAGATACAAACGCGCGTGAGCAAAAATAAGATCTTAG
TAACCATTGCAAACAACGGTCCTGAGATTAATGAAGCGACACGCAGAAAGATTTTCCGAC
CAAACTTCACGACCAAGAAAGGTGGCTTGTCGTTTGGTTTAGGGCTAGGGCTGTCAATCG
TGAAGCGCATTGTGGCGGGCTATAACGGTTCGATTGCAGTGAAAAGTGACAGCGAAAAAA
CCATATTTAGAATTAAACTACCGGTAGAGGACGAACATGGACAAGCTTAATTTAATTTGC
GTTGATGACCAGCGAGAGGTGTTAAGCGCGGTTCTGCAAGACTTACAGTCGTTAAGCCAG
TGGCTCAACATTGAAGATTGCGAGTCTGCCGATGAAGTACTTGAATTAATGGATGAGTTG
GACGCGGAAGGCGAGATGATTGCGTTGATCATTTCTGACCACGTGATGCCGGGCAAAACC
GGTGTTGAGCTGCTAACGGAGATTTCCAAAGACAGTCGATTCATTCGTACGCGCAAAGTG
CTGCTTACCGGGCAGGCGACGCACACGGACACCATCAATGCGATTAATTCCGCGGGTATT
GACCGTTACTTCGAAAAACCGTGGCAGGCAGAGCAATTGGTGGAGTGTGTGAGAAACTTG
GTGACGAAGTACATCTTCGATATGGGCTTGGACTACACCGAATACCACGAGCACTTAGAT
CAGAATGTTGTGTTTGACCGTCTGAGATAACCGCTGAATACGATACAAACTGAGCTAGAA
AACTCGCTAGCTCAGTCAGATTTTGTCGTTATTTAAGGCTATTTACTCAACACGAATGGC
TTAAAACGAAATTACTGGCTTAATGTGTATCGACTGGCACTGGCCACCGATAGGGGTTTC
GAGAACCAATAACCTTGCAGGTAATCCACGCCCATTTCCGCAAAGAAATCACACATCTTC
GCGTCTTCAATGCCTTCAATTACCACTTCGATATTCTGTTCACGACACATGGTGATCAAG
AATTTCAAATACTCATGCGATGAGCGGTTGGTCAGGGTTTTCCACGCCATCGATTTATCG
ATCTTAATTTGCGTCATTGGCAAATCAAAGAAGCAGTTTAACGAGCTGTATCCGGCACCA
AAATCATCTAGTGAAAGGGCAAAACCAAGCTCTCGCAACGTATTCAAAGGGGCGATGGCG
GCTTGGTTGTTGTCCAGAATAAAGGTCTCGGTCAGCTCAAGCACAATGGCTTGCGGCTCT
ATGCCGACTGCATCTGTCATTGCTTTGATTTTGCTCGGGAACTCGCTATTGAGAAGCTGT
AAAACGGACACGTTCACATTCACACGAACTTGATTTTGATAGCGTTCGCGATAGCTCTTA
ATGAACTGACATGCCTTCTCAAACACTTGGTAGCCAAGCTCGACAATCAAGCCTTTGTTT
TCCGCTACAGGGATAAACTCATCCGGGTAGATTTCGCCAAATTCTTTGCTGCGCCAACGT
ACCAGAGATTCAAAGCTCACCACTTGCAGATCGGATGCACTGACGATGGGTTGAAATTTT
ACGCTCAGTGTTCTTTCTTCCAGTGCGTTTTTCAAACCTTGCTCAATAAAGAAATAACGG
TCCACGGCATACTGCGTTTTCTGGCTGTACACCGCGATGCGATCTTTGTTCTTCTCGTTC
GCGTATTGGCATGTGCGGGCAGCTTTACGGACGATCTCTTCGGCAGAGTGTTCTGGGTCA
ACACAAGGGTATAAGCCGATGCTGATGTTGCTGCCGAGGTACTGGCCTTCTTCCACGACT
GCTTCGTGATAGTTTTGCTTGATGGTCTGAGCGTAGGCTTGAAGCGCTTCCAGCGGCACA
TCATCAAGCACGAGGATGGCAAAGTCATCGTCGTGAACCCGATAAACGGTGCAGTTAGGA
GAAGGGAGGTGGCTTAAGGTTTGCAGCAATTTCTCAACCAAGCCGTCGACAAGTTCACTG
CCGTATTGGTTGAGGTAGGATTTGATCTCTTCAATCTGAATGTAAAAAATCGATGCGTGA
GTGCTTTGCGATTTCACTAATTCATTAATATTCAGCAGCAGGTGCGCGCGGTTTGCCATG
CCAGACGCGTTGTCATGAAAGGCGACCTGATGGATGTAGCTTTCCATCAGTTTTCGCTCA
GAAATGTCTCTGTGGCTGCCAACCATGTAATGACCTTGTTCTGTTTCTTTGGTCATTGCG
ACGCCTTCAATCCAAACGTATTGACCATTTGGTTTGCGCAAGCGGTAGGTTGTCGTTACA
CGCGTGTTGTCGGTATTGATGTGGGCGTCAACGCGTTTAGACAGACGTTCTCTGTCTAAT
GGATGCACCAAATCTAACCACCTATCGAGGTTAATGCGGCCCGCATTGATACCAAACTGC
TCATAGAAGCGCTGGTTGTAGAAAACCATGGTGCCAAACTCATCCATGTAGAAGAGTCCT
TCACTGAACACATCGAAGATATGGATGAAGCGTTGTTCAACGATCTGCAAAAACTCGCGA
TCGTGCTCAGAAATGGTTTGATCAACCTTGTTGGTCAAGATACTGCCTCCGCAATCCAAA
TTGCTGTGGAGATAAGTATATAAGTCGGGCTACACGCAAATGACATATTTTTGAAGTTTG
TCCTTTTACACTGCAAACGAAGCTAGTCGAATCAGATTGGCAGTCTGTTGTGTTAATGAG
CTTAAAAAGTTTCTGTGTAATAGAGTAATTATTAGAATAATGCGACTAATAATCGGTATT
TATAAAACTTTGGTCAACAGTAAATACTATTTGTATTGAGTAGTTATTGATTCAACACCC
AAATTATCGAAATTCTTACCACTTGTGATGATTATTTGAGCTAAGCCCATAAATTAAAAG
TGGTTTATTGAACGGTGAACGTCTCATATATTGACTGAATGCTCATTAATTTTAAATGAT
AGCGAATTCTTATAACAGTGAATGGTCAGATCTCTTATAATGCGTCTGCTAAATAACAGG
TGTTAAAAGTTTCGCGATATGCAGTACAAACCAGAAGACTCAATAAAGATAGCCATTGCA
GATGTAAGTATCGGTATGTTCGTGACTGCAATCGAACAAAATAAACGCGTTAACCTCGCC
AATGCGGGACGTGTTTCCACTGCGCAGGGCATTCAAAAGCTGCAAGCAAGTGGGGTGAAG
TTCGTTTGGGTCGACCAGAAACTTTCTGCTCAAGAGTGCGTGTTCAAACCTGTTGAAGAA
GAACACGATGTCACCTTAGCAGCCTCTGAGGTGATGACTACGCCAAAAATTCAACGCGCG
TTTCGTTCTCGCGAAGCGCAGCATAAACGTGCCAAAAAACTGATTGCGGAAGCGAAGTGT
TTGGCGCAAAAACTGCTCAACCAAACCTTTGAAGGCAAGGTCATTGAAGTCAACGAGATT
GAATCGTGGGCGGATGACATGATCGACAGCGTCTTTATCGACTCAGACGCGCTTCAGTGT
GTGTCGGCGCTGCGCCAAAAAGACAGCTATTTGCTTGAGCATTCGGTGAACGTCGCTTGT
TTGCTAGTTTCCTTCGGTAAGCATTTGGGCCTCGACAAAGACACGCTCAAACAGTTGGCT
ATTGGTGGCATCATTCATGATGTGGGTAAAATCAAAGTCGATGACGAGATCTTACATAAG
CCGGCGCGTTTAACGCCGGAAGAATTTGAACACATGAAACTGCACCAAGTGTTTGCAGGT
GAAATTATTCTTGGCGTAAAAGGCCTGAGTGATGTCAGCCGAGATGTGTGTTTGATGCAC
CATGAGAAGCTCGACGGTACCGGTTATCCATTGGGTTTGTCTGGCGACCAGATCCCAATG
CACGGGCGCATGAGCTGTATCGTGGATATCTACGATGCATTAACGGCAGACCGCGTCTAC
AAAAAGGGCATGAGTTCGGCTGAAGCATTCAAAATCTTGTTGAGTTTGACGCCATTCCAT
CTCGACCCAGATTTGGTGTACAAATTCATCAACTGTATTGGTGTTTATCCAGTGGGTTCG
ATTGTTCAATTAAGCGATGGTCGAGTCGGCATTGTTTGGACATCCAGCGATTCGCAGCCG
CTAAAACCAATTGTGAAGTGTTTCTACTCGCGCAAATACAAGCGTTACATCGATGTGGCG
ATGGTGGATTTGAAAAACAGTTCTCACTCGATAGAGAAAGCCATCGCACCTTCATCGTTA
GAAGTGGACCCAAAACCTTTCTATGACTAACGTACAGTGACTGCTTATTTGATGCGATCT
GCGAATGATCTTGTCGAATAAGTAATCACTTTACATGGTTGCATATTCCCAGTATGTTGA
ATGCATAACTAAACAGCTCAAAGTAGGTTAGGGGAAAGATAAACAGAGTCTTGTTACTCT
GATTTCTGACCCTAACTTCCTGCCCTGGCTTCAAAACCAGAACGCTTTTTGAGGAGCTCG
ATTAACTTTGAGCCTGTTCAGTTGTGATAAGAATGATGTGGTGTTTTGCTCTATTGCGTT
TCATGGATCGAAGCGAGAGTAAGACGGCTATTCCACGTGATTCGCTCATTCATCAGCACA
TTGGAAAGGAGCGCCAATGCAACTCGATACTTGGATCTACTACACTCTCGCAATACTTGT
CCTGACTGCTTCTCCTGGCCCGAGTTCGCTACTTTGTTTAAGCAAAGGTGTGAGCAGCGG
GTTTCGCCACGCCTTTATGACCGCACTCGGCAGCCTAGCTGCGATCACTATTATTCTAAC
TCTGTCTTTCACCGGCCTTGGTGTTGTGATTGCTTCTTCGGAGCTGGTCTTTAACATCAT
CAAATGGTGTGGCGCGGCGTATCTTGTTTGGCTTGGTATCCAAGCGTTGCGATCAAAACA
AACCGATTTCTCACAAGCGAAACCAGAACAAGCAGCGTCCGATTATTTGAGTGCATTTGC
CAGCGGCTTTATTGTCGGTTCGAGCAACCCTAAAGCGATCGTGTTCTTCACGGCACTGTT
TCCTCAGTTTATTGATCCTTCTGCATCGCTATTCACTCAATACATCATTTTTGCTAGCAC
ATTTGTGGTGTCCGAACTGAGTTGGTTAACCTTTTATGGCTTGTTAGGTGTGAAGACATC
AGACTGGTTATTTGCAAAAGGCAGAGCTAAGTTATTCAACCGTCTGACTGGCGGTGTGTT
CATCAGTGCAGGTGTTGCTCTGTCGACGGCGCATCGAAGCTAAATGACAGTAGGTTAAGC
TAAGTTATTAAATCTTAGGCTAAATTAGAAAAACCTTATTTCCAAAATGGAAATCGGCAT
TTTGGTTTTTTTCATTAGTGGCAAAGACTCTTAGTGCGTAGAATTCAACGCGTCCCTTCA
AGATTGATTTGAAATGAACAAATAATTTGACGGGGCGTATTCGTTGTATTTTCTCTAGGA
ACATCTTAGATGACTCAAAGCCTTTCTGATCTTCAGCAGCGTTTCCTTGCTATCGCGACT
GATAGCAACTTGTCTCCAAAACAGAAATCAAACTTTCTTGCTTTGGAAGCCGAAGCCACT
ATTCCATATATGACCGTCTCTGACGAGGTAAGCCAAGCAATGCAGCAAGGCGTCATATGT
GACATGTTTGAAGGTCACGCGCCGTTTAAGCCGCGCTATGTTTTGCCAGATTACGCAAAA
TTTCTTTCTCAAGGTTCTGAATACTTGGAGTTAGCTCCAGCAGAAGATTTTGATGATGCG
ATCAACATGTTGACCATCATTTACCATCATGTGCCTTCGGTAACCAACATTCCGGTTTAC
CTTGGTCAACTTGATGACGTGCTAATGCCTTACGTTGGTGACCTCACTGACGAGCAAATC
TACAAAAAGCTAAAACACTTCTGGATCATGCTTGATCGCACGTTGCCAGATGCGTTCATG
CACGTGAACATTGGTCCGACGGACAACATCATTTGTCGTACGATTTTGAAAGTAGACGCC
GAGCTAAAACAGATCGCGCCAAACTTAACCTTCATGTACGACGAAGCCGTCACTCCAGAC
GATCTGCTAAAGCAAGCAACACAAAACATTTGTGAGTGCAGCAAGCCACACATCGCGAAT
TACCCAATGCACGCGAATGCGTACGAAGGTGGTCGTTTTGGTATCGTGAGCTGCTACAAC
TCTCTGCCATTGGCTGGTGGTTCAAACACGTTAGTGCGTATGAACCTAAAAGAAGCAGCA
AACCGTGCAGATAATCGTGAAGACTTCTTCAACAACGTGCTGCCAGAATATCACGGCTTG
ATGGTTGAGCTGATGGACGCACGCGCTTCACATTTGCATGAAAAGTCTGAGTTCTTCAAA
GGCTTCCTAACACAAGAAGGCCTGATCGAAGAATCTCGCTTTGCGCCAATGTATGGCATC
TACGGCATGGCAGAAGCGGTAAACGTATTGCTAGAGAAAGAGGGCAATGCAAGCCGTTAC
GGCCAAGATGCAACGGCAAACGAGCTTGGTCACGCTATCTCGGCAAAACTGTCTGAATTG
GTAGAAAGCACACCAGTGAAGTTTGGTCTAGAAGGCAAAGCGCTACTGCACGCACAAGGC
GGTATCAGCCTAGATTTGGATGTAACGCCGGGTGTTCGTATTCCTTACGGCAACGAGCCA
GATCCCGTGTCTTACGTGCAAACAACAGCAGGCCACCACCAATACTACCGTTCTGGCATC
AGTGACATTCTGACTATCGACGAAACCGTGAAATCAAACCCAGAAGCGATGTTCAACCTG
TGTAAAGGTGCGCTTAACGCAGGCTACCGTGAGTTTACGGCAAACGTTGCGTCAAACGAC
TTGGTTCGCGTAACGGGTTACATGGTGAAATTGTCTGATATCGCGAAATACGATGCAGAA
GGTTCACGTACCAATACCACATTCCTAGGTGCAGAAGCGGCGAAGAACACCGGTATTTTA
GAGCGTTCACCACGTGTGGTGAGCCACGAAATGTCACCGACTTACGCTAAGTAATTGGTG
ACGGATAAGAATAAGATGGCTAGACGATCGGAACACCTCTTGGCTAAGGTAACTCGTATC
CTTCCGTTCTCTTGTGTTGATGGACCGGGAAACCGTCTAGTCATCTTTCTACAGGGTTGT
AACTATCAGTGCATCAACTGCCACAACCCGCACACCATCAATCACTGCAATCATTGTGGC
GATTGTGTGAGTGAGTGTCCGGCTGGCGCACTGAAGTTCGACGAAAGCAACAACGTTGTT
TGGCTTAAAGAGGAGTGCACCCACTGCGACCATTGTATAGAGATATGTCAGCACCAATCT
AATCCAAAAATTACTGACTACTCTGTGGAGGCAATGCTCGATTTGATACGCAAACAACGC
TTTTTCATTAGCGGTGTTACTGTATCCGGTGGGGAATCTACCTTACAGCTTCCTTTCATT
ACTGCGCTGTTTAAAGGGATCAAACACGATCCTGAATTGCAGCATCTCACGTGTTTCATC
GATAGCAATGGTTCTTTATCCACCGCAGGTTGGGAAAGAGTGTTGCCGTACATGGATGGC
GCGATGATTGACCTTAAATCGTGGCAAAGCGAAACGCACCATTGGTTAGTCGGTCGAGAT
AACCACCGAGTATTCCAAACTATTCAGTATTTAGCGCAAGCAGGCAAGTTGTACGAAGTG
CGGTTGCTTCATATTCCGGGTAAAAGCGATTTAGATACGGAAGTTGCAACGGTAGGGCAT
TATCTGCAAGCGTTGCCAGAATCGGTCAACATTCGTTTGAATGCCTTTCAGCATCACGGT
GTAACGGGTGAGGCTCTGGAATGGGAGAAATGTTCTCAGGATGAAATGGAACGCTTTCAC
GCTCAATTAAGTCAATTTGTCAGCAGACCAATGACCATGCCATCGGTCTACGTTTAGCGC
AGTAAAGATAAACCAGTTTAGAGTTTATTCACTCTTGGTTTGCGGCATTCACCGAGGGTT
TCACAAGCCTTAAGCACTTGTTGTTGTAGCCATCTTAAAGCGGGATCGTTCAGGCTCGCT
TTATTCCACACCAAACTATACGCCACTTGTCCGTACTCAAACGGCAAAGGTCTCTCTACC
AACCCCTTGGCTTGCAGTGCCATTCGTGCCCAAAGTTTCGAGCAAGTGAACAGATAATCA
GAGTGGTGGCACATTACCGCTGCCGATCCAAAATCGGCCACGTGCATCGCGACGCTGCGT
TTAGCGTAACGCTGAGTTAAGTTCTGCTCAAAGTAAGGCTGGGATAGGTCTTTATCATGA
ATACCAATGTGTCTCGCACACAAGTAGTTCTCTACCGACAGTTCTTCTTTCACTAACGGG
TTATTGCTGCCCATCAAACAGATCATTTCGTCTTCTAGAATCGTCTGCCAAACCAAGTCT
TTGTTGTGCGTTGGTGGTTGGCTGATGTCGTGCGGCAGAATCATAAAATCGACCTGACCA
CGGATCAGAGAATCAAAACTCATTTGTTCTTTTGCATACACGTTGAGTTGTGCGCGACTC
CCCATTTGTTGAGACAAGTCTTGCAGCATGGGTGCGAAGATCTCGAAGGTACTTTCACGC
ATTGCCAAAGAAAAGCGACCTTCGTAATACGCGGGATTAAACGAGCCTTGGTAAAGCAAA
CCGTTCATGCTGGAAAGAATGCCATGAACAGAAGGGCCGATGTTTAAAGCAAACGGAGTC
GGAACTAAACGAGTGCCATCGCGGTAGAAAAGGTCGTCTTTAAGAATGTCGCGCAATTGG
CTGAGCGTTTTACTCACGCTGGAAGGGGTCACGCAGAGCTGTTCCGCCGCTTGAGTCACG
CTGTGTGTCGTGAGCAGAATGTGCAATACAGTAAGGTGTTTAAGGCTAATGCGTGAGAGT
GTTATGTAATCCATTCGTAAGACTAGGGTCTGTTTATCTTTCGTGGTTAAATTTTGTTCG
AGATAAAAACGTTTTAATCGCGGCGAGTCGATTGAAGCCTAGTGGCTCTAAGTAAAATTG
ACTCAACAAAGAATAAAACGCTTTTAGCCGAACCCTTTGGGCAGCGTTTGTAGGTGCTTT
CTACTGCGTTATCGGCTTATCAGGTAGAATAGCTACATATCAAAGCCTCTGCCTTGTATA
AAACATCTACAAACTGCTGCAAAAATCATCACGAAAGGTCAACAGTCCCTAACTCGTGTG
ATTTTTCTCAGTATATCAAAATATTATTATGAAACATTTTTTTACGATTGTTGAAGCACG
TAAAAAGAGGTGTTTCAATTCGAGCTCGATGCAATAGTTTGGCTCAACTCGGCACTTGAT
GGGGTGAGTATGGCTTATAACCCTTAGAGGACGAAAGATGCTTTACACAAGCCTGACAAA
ATAAGGGATTGCGTACAAAGGGAGGAGGTGATTTACTCGCGTTTCCTAAGTAACAGAGGT
TTTAAAAACTTAATGGACGACCCCTTTAGTCGACTGAACAATTCACTGTATGGCTTCCAA
TCACCGGAGGCGTACTCATGTTAGAACTTTTCATGCAACCAGAAGCGTGGGCTATCTTCG
CTACCTTGTTTGCTCTTGAAGTAGTCTTAGGCGTTGATAACGTCGTATTCATCTCCGTTC
TGTGTGAACGATTGCCACAACACCAGCGTAAACTTGCCCGAAATCTAGGTATTGGCCTAG
CGGTGATGGCGCGTATTGTTTTAGTGTTCTCGATCTCTTGGATCATGCAACTTACTCAGC
CATTAATCAGCTTCAGCGACTACGCGTTTACTGGTCGTGATTTGATTATGATTGCGGGTG
GTGCATTCCTACTGGCGAAAAGCTTGAAAGAGTTGTGGAGTTGGTTAACCCACACTGAAC
ACGGTCACTCGACTCATGTTCGTACTGGTTTGGCTGTGGTTCTGCTTCAGATCGTCGCGG
TTGATGCTGTGTTCTCGATGGACTCGGTGATTACTGCGGTTGGTCTAACGAGCGAAGTAC
CAATCATGGTGGCGGCGATCATTTCGTCAGCGATTGTGATGGTGTTGACGGCGGAGAAAA
TCAACAACCTAGTGACGCGTTACCCGGGCTTTAAGACCCTTGCTCTACTATTCCTAGTAT
TGCTAGGTGGTCTGTTGATGGCAGAAGGTTTTGCTATTCACATCAACAAGGGTTACGTGT
ATTTCGCGATGGCGTTTGGTTTAGTGTTGGAAATGTGTCATATCCAACTTAAGAAAAAAC
AACGCCCAGTGATTCAACGAATTCGTCCAATCCAACCTCGTTCTATTGCGCTTCAAACGC
GTTAATCGAAACGTAAACAGTAAACCTAAATAGCCGCTCACACGAGCGGCTTTTTTACGT
CTGAATCTTGTTACTTAAGTGGATTTGTCGTCTCGATAAAAAACGGAATTTGTTGTTGTA
GCACGGATTTCTTATATAGACCGCCCAAACCCACACGAGTGAACAAAATAGAATGAACAA
ATTGATCGACGCGTTATCGACGCACGGATACTACATCTGGGATGATTTTATTTCTCAAGA
GGAAGTGGCTGAGCTGCGTGACTGTATTCCTGATGATTGGAAGAAAGCACGTATTGGTCG
TAACGACGACGTGACTCGTATTGAAACCATTCGTAGCGATAAGATCCAATGGTTGAAGCG
TGACATGGGCGCGCCAGTGGCGTCTTTCCTAGACAAGATGGAAGAGATTCGTTTAGAAGC
AAACCGCTACTTTTTCCTAGGTTTGTTTGAGTACGAAGCGCACTTTGCGAAATACGAGAA
AGGTGACTTCTACCAAAAACACCTTGATTGCTTCAAAGGCAATGAAAACCGCCGTCTAAC
CACGGTGTTCTACATGAACGAATCGTGGAGTGAAGAAGACGCTGGGGAGTTGGTGGTGTA
CGATTTGAATGATAATGAGATCGCGAAGATTCCACCGCGCTCGGGTCGTCTGTTCGTATT
CTTGTCTGAGCAATTCCCACACGAAGTATTGCCGACAAACGCGGAGCGATTCAGCATCGC
AGGCTGGTTCCGTATCAACGGTGTGAAAGACAACCAGTTAGACATCGCACACTAAGCCAT
CTACACGGGCTTATTTACAGTGTTTACATGCTTTCAAAACAACAAAGGGACGCCGAAGTG
GTGTCCCTTTGTTTATTCTGTTTACTGACTTTGTTTGGCGCTAAACTTCCGTGGAGAGCT
GATAGCACGCCTGCATGTCGGCAGATAAAACCTGATAAACATCGGAGCACAGTTTGCCTG
CTTCAACCTGTTCATCCATGATGTCGGCAATCTCTTGCTGCGCCATGCGGCCTCGGTATG
GGCGATCTTGTGAAAGCGCTTGAAAGACATCGACAACGGCAATGATGCGAGAAGGCACAT
CCAACGCTTCTGCCGTTTTGTGATAGGGGTAACCAGAGCCATCTAACCGTTCATGATGGT
TGGAAGCCCACTCAGCGATCTTGGCATTGGGAAACACCTTGTGTAGGGCTAGTTCAGTAT
CAATCGTATGGCGCTTGATGCGCGTGTATTCTTGCTTGTCTAACGGGCCTTCTTTGTGAA
GGATCTCATCAGGGGTTTTGAGCTTGCCAATATCATGAACCAATCCCGCAATAAAAATCA
TCTCTTGCTCGTGTTCATCCAATCCCATTTTCTTCGCTAAGTAACGAGACAGTTCTGCCA
CTTTTTGAGAGTGCTGATAAGTAAAAGGACTCTTGGCATCCACAATACGCGCTAAGAACA
ACCCCAAGCTGTTCATGTCTTCGATGGTGAGTTGTTTCTGTAGCCAATCAATGTTCTCAA
ACTGAAGTCCAATCGTTTCGATGTGTTCAGATTCCATCGCAAACCAAAATGCATCCGTCA
TGATCAGCTTAACCATGGCATCGCACATATGTGGGTTAAACAATGTGCCTGCGTTAGCCA
TCACACATTCGGCAATCAACTCTTCGTGCAAAGTAACTAAGTCGCTATGACAGTTGGAAA
CGTAATGGGCGCGCATAAAATCGAGACGATCAGAGAGATAGAGTAGAGCAGCGACGTCTT
TTTCAAATGCTGGAATATCGATGTGTTCGAGCTCGATCCAATGAGTGTGGTGATAAAGAA
TCGGGGTTGAAAATTGGGTGAGTAACCGACACTGCTTAAGTGTGTGGTAGCCACGAATAC
AGTGCGCTTTGGCGTCTTGAGGGACGAGCTGTTCGAGCAACATCATGTGCTCGCGAGTTT
CTGAGACACCACAGTCGTGAACCATGCCTGCAAAGTAACAGAACTCTGCTTTTTTAATGT
CCCAACCAAGAGTGAGTGCACATTGATATGCGATGTACGCGACTCGATGACTGTGGTGCG
TATCATCAACACCTACATAATCTAACGCGCGCGCCACCCAGATGAGGGCCTGTTTTAGAT
CGACTTCAAATCCCGAGGCAGATTGGGAGTAGGAAGATTGCTTCATTGTTAATACCGACG
TTTCTACTGCCTATGCGTTGATTATTATGTTGTTTTTAGGGGAATGCGGCAGCGAACTGG
AACCTAAAAACACGTGCATAAGGCTTAGTTATAGTTATGCCGAGAATGATACTGGTTGTC
GCACGTAAATTTCATCCGTGGCTCGGAACTATCGATCATTTATTTGAACTACGTATTGAT
TTGGAAAGAATTTTCTCACTTCGATTGACATCTTTTGAAAACCCCTTAAATAGTGATGTA
AAGTATTCTCATTATCATGTTTGTAGTAAAAGGTAAGTTATGAAAAGAGTCGTAGTGTGG
GGCGCAAGCAGTGGCCTTGGTTTGGCAATTGCACAATATTTTGCAGAGAAAGGTGCTGAG
GTTGTCGGTGTGGCGAGAAATCCAGACAAAAGCCTAGAATTAAAGGCGATTTGTCAGGCA
ACGTTTGCATGTGATGCCACGATTGCTGAAGAGGTTGATCGCGTTGTTGAGCAGCTCAAT
CAAGAAGACATCATCATCAGCACTATGGGCAGTTTCCGTGCAGACATTCCGGTAGATTAC
CTTGGCCATCGTCACCTTATCGATGCTGCCAGTAAAGCATCACTCAAGCGTTTTGTTTTA
GTGACGTCACTTGGTTGCGGTGATAGCTGGAAATACCTTTCTGATCGTTCTAAAGCGGGT
TTTGGCGGTGTGGTGCGTGAGAAGTCATTGGCGGAAGCATGGCTACAAACCAGCGACTTG
GATTACACCATCATTCGTCCTGGTGGCTTGAAAGATGGCGAAGTGACAGGCAATGGTGTG
TTGGTTGAACCTAAAGAAGTACATGGTTTGGTATACCGTCAAGAAGTGGCTCGTTTACTG
TTTGAGATGCTGGAAAATGGTCAAGGAAGCGGTGAGATCTTCCACTGCATCGATCCAGAG
CTGACTTACTAAGCTCACACGATAAACTGAATAATCCGCAGGGGCAGAACTTAGGCGCTG
TCCCTGCTTTCGTTTGAATAGAGTACGACTTGGTCACGTCCTAGATCTTTTGCGGCATAC
AAGGCTTCGTCTGATTCATCTAACAGGCGGTTTGGGTCTATGATGTCGGCTTGCGCGCGC
TCTGAAAGGCTAATACCAATGGAGATGGTTAGATACTTGATGGTTGGTTCATCATGATGA
ATGATTTCCAGTTGTTTGACCCGCCCGCGTAGTTGGTTGCCTCGCGCTAACGCTTCTCTC
GCATCATGCACAGGAGCGAGAACTACAAACTCTTCCCCGCCTAATCGCAAAGCGTATCCA
TGCGTTTGCACCGCGAATGACTCTAAGGTCTTGGCGACTTTTTGTAGCGCTTTGTCTCCT
TGCAAATGCCCTCGGTGATCGTTGAACTCTTTAAAATGGTCTATATCAATAAAGAAGCAG
GCGATGAACATCTTGTTGGATTGATAGCACAGCGAGCGGAAGGAGGCTTCAAGCGAACGG
CGGTTATACAAACCAGTTAAGGGATCGTGCTTCACCATGTCATCCAGCTCTCTGTTCTTG
CGGACCACTTTGTCGACAAGATGGCTAAAGGCGCGTGCTAAATCTCCGATTTCGTCTTTC
CTTTTGGTGTTCGGGACTTGAAACAGGCTAATGGTTTCAAAGTTCTGGCGCATAAAGGTC
GACAGGTTATTGATTGGCGATGAGATGTGGTAAGACAGCAAAAGTAACAATGGGTATGAG
ATCGCCATGCCGAGGACGATTTCTCGAATTGAATCCACCACAAATTCATCACGAATCTCA
CGCACCAATTCGATGTCGTACAGCAGTTCTATGTTGCCTTGAATGTCACCAGTTAATGGC
AAAGTGATGTAGAGAATGTCTTTCTCAAAGCTCAGATGACTTTTACCGATTACCCGGCAA
GGATAGAGATCGAGAGTGAAGTCTTCTTCGAGTTCCTTGCTCATGTAATACTGCTCACGT
GCGTCATTGAGACGAGCCAATAAATACTTCACTTTCACATTGGCTTGGGAACCGGTTTTC
TTGACCGAGGTAAGTCTAGCGATGCGCTGGTCTAAGTCTTGTTCGAAGGTCGGAGGGTAG
TCTGAACGCCAGATTTCTTTTGCGTCACGATTGTAAGTAACAGACACGGGAGAATTCGTC
ACGGAGGAATAACCGTTAACGTACAAATAACGCAAGTCGGTGTGCATCTCTAGCTCATCT
TTAAAGCTGGGCAGCATGAGATTGGCGTAGTTACCGCCATGCACCGCATCACTGACATGA
TGAACCAGTGCGCTTGCGCTTTGCTCGCGAGACACAATCGTCGTTTTGATGATGGTATCC
ATTGAGTTATGAAAATTGTAATAACCCAAACCACCTATCATGAGAATGACGAGAACAAAG
TGCGAGAGGAAGATCTTTATTCTTATTGATGTTCCCACGTAATGAACTACTCGTTAAACA
CATCAATGATGGGTACGGCACATGTCCCATTGATGCAAATGTCCTTATATCCGTTATGAC
AGCGGTAGCACGTTTCAATCCTCAATGACGGATGACGATCTGATATGTCGTTTCCCTGCC
GATCATAACTCCCGTAAAGCACTTCACCAGCAAGATGCTCGGTGACAAAAATAATGTTTT
CTTCTTCGTAAACTGCAACTGCCGTTAAGCCATCGGAATAGGGGCCGTGCTTTTTATAAG
CATCTACTTTGTGTTTCGGAACATAAATACTCAGGTTGGTGCCTTTACCTTGATTCGTCC
AGTTGTACATCTTGACAGTCTCTTGAACAAACGTGGGCGTATCTGGTGGCAATACCACGT
CTCGCCCAGGGATAACACTTTGCTTAACAAGCACAAGTTTGTCGAGGTTTTCTGGGAAGC
TCGCCAATGAGCCCGCAAAAACGGATCCCGAAAAGACCAACAAAGCAAATGGCTTGTATC
CCATGGCTCGTCCTCAACCATTAGTACTTAAGTTATAGAATAGTTGATAAATATTGGTTT
GGTCGGCTTAGGCGCGTAGATGGATGAATACGGAATTCTGTGAACCCACTATCTCGAATT
GAAGAAAAAAGCATCTAGAATGAATACTCAAAAACAAAAGGACTTTGTATGTTGAAATAT
CTGCTTTATCGCGGTTACACCAATGGACTGAAGGTGGCCGCTTACGTTCTTCCTCTGCCA
AAACCAACGTTATTTTCAGGCCCCGGTAGTATTCATGAACTCACAGAAGCTATCGCCGAT
CTTGGATTTAAAAAGCTGCTTCTTGTCACCGACGAAGGGCTAGTAAAAATAGGAATGGCA
GATCAAGTAGCAGAAAGTGCCAGAACGAGAGGTTTGGACGTCGCACTTTATGCAGAGGTA
AAACCTGACCCTACTTATGATCAAGTTGAACGTGGATTAAATGTCTACCTAGAATCCGGT
TGCGATGCGATTTTGGCGCTCGGCGGGGGTTCTGCAATGGATTGTGCCAAAGTGATTGCG
GCCAGAGTGACCAACAAGAAATCCATCAAGAGACTGGCGGGCTTGTTTCGCGTGTGGAGA
ACACCTGCGCCATTATTTGTGATTCCCACAACGTCAGGTACCGGTTCTGAAGTTACCGTC
GCGGCGGTTGTTTCCGAGCCTGATACTCACCACAAAACCCCTCTAATGGACCCGAAGTTA
GTACCTTTAATGGCAGCGTTAGATGCCAATCTACTCGTCGGTTTGCCTGCAAAGATAACG
GCTGACACCGGTATAGATGCTCTGACTCATGCGATTGAAGCCTACATATCCCGCAACGCG
ACGACGGAAACCAAAGCGTATTCCGTTGCTGCTATTAAACTCATATTCCAATATCTCCCT
CGTGCCGTAGAAGAGGGCAGTGATGTTCAAGCTAGGCAAAAAATGGCGATGGCGTCTTAC
TATGCAGGCCTTGCCTTTACCAAAGCGAGTCTTGGCTATGTACACGCGTTCGCGCATAAC
CTAGGTGCCAAGTACGGTTTGCCCCATGGAATGGCAAATGGTCTTGCTTTGCTACCAGTG
CTCCGGTTCTCATTCTCTGAGATTGAGCCACAACTTACCGCGCTAAGCGAAGCGTTAATC
GATGCGCAAAGTGAAACTATGCCAAATGCACAAGCGTTCCTCGAGAGATTGGAAGGGCTG
TACAACGAGATTGGCATCGAACAAACGTCGTCATTGTTGAAAACCTCTGACACTGACGAG
TTGGTGACTTTGATACTTAAAGAAGCGCATTGGAACTATCCAGTGCCTAAGTTCATGAAT
GAAGAAGAGTGCGCCCAATTGCTCGCGGAAATCAGAGTTTAACCATTGCTGTATAAAATA
ATGTACGCATATGGATTTTTATCCTTACACTTTGCTTGATCTTATTAGAAAGATCCTACA
GAATCGTCATCATTCCAAATATGGTGTTAGGTTTGGTGTGTTGTAGCCCGATCTGATGCT
GATAAATCTTATTAAGCTGTAAAGATAAATATACAATGAGTCGATCTAAAGTGTTTGGTA
GTACCCTGATTATCGCAGGGACTACGATTGGTGCTGGTATGCTGGCGCTTCCTCTTGCGT
CTGCAGGTATTGGTTTCTCAACCTCTCTTATTATCATGTTGGGATTGTGGGCATTAATGG
CGTTTACGGCGCTATTGATGCTTGAGCTTCATCAATATGCGGACAGCAGTGCAACCCTTC
ATACTTTGGCGAAGCAAATCCTTGGTCAGAAGGGCAAGTGGGTTGCGAGCTTTGCGATGC
TGTTCTTGTTCTACTCATTGTGTGCCGCTTACATTGCTGGTGGCGGTGCTCAGTTTGGTG
ACCGCCTAACAGAGTGGTTTGGGCTGGATATTTCAGGTTCGACTTCTACCATCATCTTTA
CTCTTATCGTCACTATGGTTGTGACGGTTGGTACAGGAACGGTAGACAAGGTTAACCGCG
TGCTTTTTGGCCTAAAGATGGTGACGATGATCGCTGTGCTGTCTTTCCTTGCGCCAAACG
TGACCGAATCTTACTTACTGAGCATGCCAATTGAACAAGGCCTTATCGTTGCAGCAATTC
CAGTCATCTTCACCTCTTTTGGTTTTCACGGCAGTATTCCTGCGATTGTGAACTACTTAG
ATGGCGACACCTCGTCTCTACGTAAAGCCATCATCGTTGGTTCTACGATTCCTTTGGTTA
TTTACATCTTCTGGCAAATCGTGACGCTTGGTGTTGTAAGCCAGGATACACTGATTGAAA
ACGGCGGCTTAAGTGCGCTTATTGGTCAATTATCTCAAACGGTTCACCAATCAAACCTTG
GTAGCGTAGTGGGTGTATTTGCGGACCTTGCTCTTTTGACGTCTTTCCTTGGTGTGAGCT
TGGGTCTGTTTGAATTCTTGGGCGACACCATCAAAGGCGACAGTGAAAAACCAAACCGTT
TGGTTGCAGCAGTGATCACTTTCACACCGCCATTAGGTTTTGCACTGTTCTACCCACAAG
GTTTCATCATGGCTCTGGGTTACGCAGCGATTGCTCTGGCTATTCTTGCTATCTTCTTGC
CATTAGTGATGGTGGTGAAAGTGCGTCGCTCCGATGAGTTTACAGGAGCGTACCGCGTGG
CAGGTGGTCAGGGAGCACTATTAGTAACGGGCATTGCAGGTACAGGTATTGTGATGGCGC
AGCTACTTATTACTCTGGGCGTGCTTCCTGCGCTGGGTTAATCACCAGGCTGATAGACAA
AGAACAACTCATCATGTATTGAAAAGCCAGTGTACGAAAGTGCGCTGGTTTTTTTGATCT
GGATTAAATTACCGTAGAATATTCGGTGAAAAGATTGGCGAAAATCTGTTTTTATTTCGT
ACACTTAAGTTGTGGTATGTCGATAATTTAGGTGGAGAAAAGCCGCTCTAATCACATCAA
ATACGCTGACTTTCATGAGCCTTTTCTTCTGGTTTCTCTACTTGGTGTGGAGGTGAAGTA
TGGCGCACCGGAGCTTTTACCCGTTTGCAAAACCACTCAACGAGCAAATGCAAACACTGA
AGAATAGGATGCAGGCACATTTACCGTGTGTCGATAGGGTGTCTTTTGCAAAATACCACC
CAAAACAAGGCATGCTAAAATCCTTTGCTGAGAGTGAGTTCGACACTTGGTGTTTGGCTC
ATCATGAAGCGCCACTTCGTAAACTTCATAACTTAAGCATTGCTGCTGACAATGCCATTC
CTCGTCTTGTTAACGATCTCTACGACATTAACCACTGTCCGCGCATTCAAACCTTATTGA
AAGAAGGTTATCACTCATCTGTTGCGATCCCTTGTTACGATCGCCAAACCTTTACTGGCT
TCGTCTTTCTCAATTCGATTCAGCCCAATGCGTTCAGTGCAGAAGCTTTGAATGGGTTAA
AGCCTTACTTTGAAATGGTGCAGTTCGCGGTGGAGTCTGAAGACCATGTTGTTAACGCTA
TCGAGCTGTTAGCGGAAAGAATGCAGTGCTTAATGCCAGGTTATTCACCAGAGGTTTACT
CGCACAGTAAACGAATGGGCATGTACGCTCAATTGATTGCCACCCAACTTGCTGATACAT
ACCAATTCAGTGATGAGGTTGTGGAGCAAATCGGCATGTTCACTCGTTATCATGCTTTGA
GCGATATTAAGCTTCCGGCAGATATCGTGTGCAATCGTCGCTGTGTGAATGCAGAACAAG
AAGCGCTGTTAACGGAGCACATTGAGCAATGTGTGGAATCAGCCGATAACATTGTGGCAA
GAATCGGCAATCCGGTTCATCCGAGTGTCACTTTGTTCCAACAAATCATTTCTTACCAAC
ATGAAAACCTAGATGGCTCTGGTTATCCGCATGGGCTTGAGCATTCAGGTATTCCAATCG
CTGCGCAAATAGCAGCCGTCGCCAATGTGTTTGATGTCATGACCACCCATCATCCATATC
GTCAAGCGTGGTCAATTCCGTATGCCTTGTTAGAACTAGAGAAACGTGTTTATCAAGGCT
TGTTATCCCGAGAGTGCGTGAATGCCTTGCGCGAACATCAAGGCTATCTAAAACAGATCA
TTCATAAGTACCCAGAGCACTACGCTGGTATGGGTTTAATGTGAGAGTAGAGGAGCAAAC
CGTGAAGGGAATCAAAATATTGACTAGGAGGTCAGAATAAACAATACTGTATATGTATAC
AGTAACTCGTTTGGAGGTGAAGTATGTTGTGGGAAACCCTAGAAAGAGTAAACCGCTTAC
GCCAACAAGCACTTGCGAATGCTGAATTCGTAGAGTCTGCAAAGGAACATGAAGAAGCTT
TGCAAGACCAAGAGTATCATTACCAACCAAGAAAGCGTTCAGCCAAGGACAAACAAGGTA
AGAAGTCACTGGCCGATATCTATAAAGAAGTAGAGTTTGGCGCTGACGCTCGTCATTAAC
TGGTTCAACAATGCTGCGACTCTCATCCTACTTTTCTCACCGTCGCAGCTCGTCAGTCAG
CGAGCGCTGTACAATTGCAACGCTCGTTGCGTTAATAACAATCCTGATTTAATCTCTTCG
TGACAATGTCACTATTAACGTATCGAAAGCATAAAAAAATCCCCCGAACAGTCGGGGGAT
TTTTTAGAAATCTGCTTTGCGTACGTAATGGGGGTTTTTGTACTTTTTCTCGGGACCAAA
AGTAGACACCACCAATTTATTCCACAACGCTTTATCAAACTCGCCTTTAGGAATCGAAGG
GTAGAGGGTTTCTTCCTCTTCTCTTGCAAAGTTCATGTACTGCTTTTTCTTGATTTGGTT
GTACTTCTTAGCAATTTGATTGTGCTTTCTTACCCATTCAAGTTTGTACTCACGCAGGAC
TTTTTCACCTTTATCTGCATCCATACGAGACAAGAAAAGACGCTTGTACGACACTTTTCT
ATCCAGCATGGTACGCATGACGGTTTGAATGTACTTACCGTGATGAGTAATGGTGATGTC
ATTCTCATCGATAGGCGTGATGCACCAGCTCTTTGGCAAAAAGCTTGGTTTCTTAAATTG
CTTATTACGTTCCATCAGCACCTGATGAAGAACTAAATCAGATGTGCCGCGGAAAGTCTT
TTGCCATTTAGCGATTCGAATTTGTAACGAACCTGGCAAGCGATAGATGTTAGTAAACTT
ATCTTGGTCCATGGACTTCAGTCATGAAATTAATATGCAATAGAAAACAGTTCGACATGA
GCTGTGAGCGAAACGAAAAACACTTTTGCGGGGATAGCTCGTGTCGATAATTAACGCGAT
TTTACAACGACCTCGCGGATAATAGCGAGGGGTTATGTCAATAATAGGTAAGAAATAAAG
AAATTGGTTAGATTATGAATGGAACTTTTGTATAAGAAAAGCCCGCAGCATAGCTAACGG
GCTTCAAGGCAGTGGTAGCGTATTATACAGACTGTTTAAACAGCTTCCTCGAATTGCTTG
TCGTCTTCCTCTTCGATTTGCTGAATATGGCGATTGGCTTGTTGAAGTTGATACATCTGT
GCATATCGACCATTTTGTTTTAACAGCGCTCTGTGCGTGCCACTCTCAACTAAATCTCCG
TGATGAAGAACGATGATTTGGTCGGCATCCAAAATCGTCGATAGGCGGTGAGCTATTACA
ACAAGCGTCATATCTTGACGAAGCACTTCAAGGCTTTTTTGAATTAACGCTTCTGTACCC
GAGTCGATGTTTGCCGTTGCCTCATCCAAAATCAGAATCTTAGGCTTAGCGACAAGTACT
CGTGCGAGCGCAAGCAATTGTTTTTGACCTGCCGAAAGGTTCGTTTCACCTTGACCAAGT
TGTGTATCTAATCCGTTCGGGTAACGACGAATCTGTTCGACAAGGCCGACTTTTTCTAGC
GCATCCCAAATCTGCTCATCTTCTACCTTTCTGCCCAGAGAGATGTTCTCACGAACGCTG
GCTGGGAGAATATGTGGGTCTTGCTGTACCATCGCAACGTCTTTACGCAGCACGTCTTTG
CCTAAAGATTTTAATGGACGCCCGTCAATCCGTAGTTCACCGATTTCGGTTGGATAGAAC
CCCATGAGCAAAGAAGCGAGTGTGCTTTTACCGCTACCGGTGTGGCCAACAAGCGCAATA
AAATCTTGATGCGACGCTTTCAGGGAAATGTCCTTCAATACGTCTTGTTTGCCATCGTAG
CTGAAAGTCAGGTTGTTAAGCTCAATCGCACCTGTTTGCAATGGCTTATGGTCATCCCCA
TAAGTTTGCTCTTGCGCATCGATCAACTCGAATACGCGCTCACTCGATACCAATGCTTGC
TGAAGCAATGCCAACTGCTGTGTCATCTCAATCAAAGGCTCGGTCACGCGCGCTAGGTAA
CTGATGAAAGCGTACAGAACACCCACGCCAATCAGCTCGACACCATTAAAGCCAAAGATA
GCGACAAGAGAGAGTAGGGCAAGGCCTGCGAGCAAATCCATCAGAGGTCGCAATAGATAG
CCATTCAAGCGAATCACTTTCTTCGAGGCAACCAGATGGTCGTCGGTGAGGCCGTTAAAC
TGTTTGTTGAAGCGCTCTTCTTGCAGCATTAACTGCACCACACTCATGCCTTGAATGGAT
TCGCTTAAATTGGCGTTAATGTCGGTCAGTAGGTCACGCATGTTTCGATAGCTTTCTGTA
CTGAGCTTTTTGAACAAGTACATAAAGCCGATTACGATTGGCAGCAGCACCAACACGACG
ATGGTTAGCTTCCAACTCATGTAAAACATGACGCCCAACATTACCAAGATCATTACTGCG
TTTTTCACCACAGTGGCGATCAATAACTCATAAAACTGTTGCAGCGATTCCGTATCGTTG
GTGATACGAGAAACCAACTTACCCGCAGGAGTGTAATCAAATGCCGATAAAGGCTGCTTG
ATCACGCCAGAGAAAACCTGTTTACGAATCGCTTTGATCGTGTTGGTTGCCACAATACTA
AATTGCAAGGATTGGAAGTATTGAAACACCGCTGAGATAAGCTGCAAGGCAATGTAACCT
GCGGCAAGTGAGATCAATATGTCACGCGAGTAATCACCTTTCGCGATGTGTTCATCAATA
AAATATTGAATCAGCCAAGGTCCGCCAGCACTGGCTAACGCCGCGATAAACAGTAGCGCC
AAGCCTTTTAGCATCGGCTTTGGCTGTGACAATGGGTAAGACATTAACCGTTTAAACGTT
GTCGATTGCTTCATGATTAGTCCTCCATTGCCTGTTCTAGTTTCTGGTACTGGTACATCT
CTGCATACCAACCCTGACGTTCCAGAAGTGCTCCATGCTGGCCGCGCTCTGCTATGTGTC
CGTGATTCAACACCACAATCTCTTCTGCCGCTTCTAGAGCAGTGAGACGGTGGGCAATGA
CAATCAATGATTGCTCTCGATAGTAAGTCTCTAAGTTCTTTAGAATCTGGTGCTCCGTAC
GTCCATCAACAGCGGATAGGGCATCGTCCAATACCAACACTTGGGCATTGAGCAGCATGG
CGCGTGCAATGGCGATACGTTGTTTCTGACCTCCAGAAAGGGTGATGCCTTTTTCGCCCA
CTTCTGTTTGATAGCCTTCAGGAAACTTCTCAATATCGTCGTGGATACAAGCCAGTTTCG
CCGCTCGATAAACGTCTTCTTTTGATGCGCTAGGGTTGCCCAGAGCGATATTGTCGAAGA
TAGATTTAGAGAACAAAAACGGGCTTTGGTTAACAACAGCAAAACGATCTCGCCACTCGG
GCAGGACTGCGTCCTTGATTTTGATATCACCAAACTGAATCGTACCGTTATCCATGTCAT
GTTGACGAAGCAGTAAGGTTAGTAAGGTTGATTTACCACTGCCGACTGGGCCTGCAATGC
CGAGCATTTTTCCTGGCTCAAGGGTGATGTGAACATCAGTTAGTGCTGGTGGCAGATCTT
TAGACCAGTGGAATTCGTCAATTTTGATCTGCAAAGGCAAAGGTTGAGTGCCCAATGACG
TTTCACCACTGACGATCTCTGGCTTTTCATCGAAGATTTCTTGCAGACGGTTCCACGCAG
CAGAGCCTCTTTCCAAGATGTTAAATAGGAACGCGAATGCCAGCATAGGCCAGATCATAA
GACCCAAATACATAGTAAATGCGGTCAAATCCCCAAGTGTGATATCACCTTGGTCAACTA
AGTAGGCACCAGACGCCACGCTCAAAAAGAAAGACATACCAATAGTCAGCTGAATGGCTG
GATCAAAGCGCGCATCGACACGGGCAACGGCGATGTTCTTCTCGCCAGTATCATCCACAA
CCTCTTCAAAACGTTGCTGCTCTTGGTTTTCTAACCCGAAAGCACGCAACATACGCACGC
CATTTAGTGACTCTTGAGTCATGTCTGACATCGTAGAGAAGGCTTCTTGTGCGATTTTGA
ATCGTTTATGCAGAATACGAACGATAAAGAAGATAATGATGGCAAGAAACGGCATTGGCA
ATAATGCCATTGCAGTCAGCTTCCAACTGATTTGCGTCACCATAATGATCAGTACCGCGA
TGCCAGTAATCAGAGAATCGGCAGCAGTTAACACGCCTTCACCTGCGGTCATAACAATGT
TGCGAACATCGTTCGTACCACGAGCCATCAGGTCGCCAGTTTTGTATCGTTCAAAGAATC
GAGGGGGCTGAGTAGAGACATGACGATAAAGGCGATTACGCAAAATGGTGCCTAGTTCCC
AACTTGCGCCAAATAACCAGATCCGCCACAGTATTCGACAGCCATATATCGCAAAAAACA
GCACAATAAGGCCCAATAACCACATCACTAAGGTGCTGGTTTCGAGGGTATTATCGACCA
CGCCATCGACAATGATACCGACCGCTTTGGGAGGAACAAGCTGAAGGGCGGAAATGACGG
CAAATAGCAGGATAGACCCCACATATTGTTTCCACTTAAGTTGGAAATACCAACGCAGCT
GCCAGAATATTCTCATTTCGCCTCCTGCTTAAATTATTGAATTTGTTATGGAACCATTAT
TGAGCGAATTGATGAGTTTACAAGCATAATTTTTGAGCGAAATGAAAAACAACACAATGT
GTCGATTTTATAGAGGCTCGATGAATAGCCGCCTTATGTATTGCTGAAAGGGGAGGATGT
AACAAGATATTGTGAATTTAATGTTAATTGTAGTTTTGAGGGGTTCCGTCTCAAACAGAA
AGGAAAGCTTCAAAAGTATCACTCTTGAAGCTTATTTTTACCGGTTTTAGCAGTTTCTGG
TTTGAATTCCGTACTTTATTTGACCACCTGCTGTTTTCGGATAATAGACTTCTACGTAGC
AAAGGTTGAAGATGTCGACAGGCTTATTAGCAAAGCCAATTAAGAAATAGGGTTCATCTT
CATCGTCCACTCCGTACCAACGATTGATAGTCAGTTTTGGGTCAAACCCGGCGAGCTCTT
TTGCTGGAATCACATTCTTGATATATCCGTAGTAGCCAATCAGATCGTTGACGCCATCGT
TATTCAAATCAATGTTCATCAGTTCACCAGCGTCGACGTTCTCTTGCGATTGGAGCACCG
CTTTTGCATAGACTTGATTGTTGGCTGTCATCAGCGCCTCACGAGCACCATACAAGACAG
CAATGCGGGCATCCTTCTGGATACCAAGAAACTTTGGGAGCGCAACGACACTTACCACCC
CAAGAATGATGATACAAACCACCAATTCAATCAGTGTAAAACCTTTGGTATTACGCACAG
CCAACCTCCGAATATGTATTTTTATAGTCTGCTATTCTGGAGCAAAATTATGGCTGGAAA
GGTATTGAAAAAGAATGAAGTTATGCGATGAATGATTCGGTTCTAATATATAAAACAAGT
TGCTTAAAATTGCATTCGGAATTTATTCAATCTCACACAAAAAGTAAGTGTAATCTCAAT
AAGAAAAAGCCCCAATCCTATAAAGATATGGGGCTTTAAATCATCGCTTTATGAGGTGCT
TGTGGCTGCGTGTGAGCCTTGTTTGAAAACAAAACGCCAAATGAAAAGAACCACGGCTAT
GTAAGCTAGACCAACGCCAAGCGCTTGCCAGTGCATGCCGTTATACATTGCGATTGGCAT
CAAAGAAATGATGAAGATGTCAGTGATTGAGCCTGGGACATAAGCGATGGCGTAATCATC
AAGTACCTTGCTGTGCATCTTTGGATCAACAATACGAAGTAGAGCAATACCCATAGCTAC
CGTACCGGTCAACCAACCCCAAGAGAAGATGCCTTTCTCAAACCAATCTTCACCCATGAT
TCGCGGCGCTACCCAAAAGATTAACCAAAGTGTGAAACTTACACCGCCAATTGCTAGTAC
TACCATAGGCATTAAGTACTGGGCTAAGACGGTAATCTTGATGGCTGAGATACCAAAGAT
TATCAAATAATCGGTACTGATGCCCGCAGCGTGTTTGAATGCACCGTCACAAAGATAGCG
TGAAGCTTTGGTTTGTTTCGCGATGATTCGCACAAGCATGCCGCCAAGGAAGCCAGTTAC
AAACGTCGGGATCTGCACCTTATCGTGGAAAGAAGACAAATAGTTGGCGGCGACATAAGA
GAAAGCGGTTACGACAACCACTAACGCTGCGTGAATCGCGAAAGAATCAACCGACAGGGA
AGACATGGTGTCTTTCATTACCGGTTCTTGATCATCAGGTTTAACAAGGCCTTTGCGCTC
ATGTTCATCCATGCTATCGAATGTCGTAAAGCTACGAATCCAACCCATCTTCAATGCGAA
TTGCAACATGAGCATGCCGACAGAAATCGAGATGAAGATACCCACGGTTGCGAAGGTTAA
GCCTAGTGTGAAGCCATCTTCCCAGCCGAGTCCCGTGAAGATTTCACCAACAACAGAGGC
AGAGCCGTGACCGCCCATAAAGCCTGCAGACATTGTCACACCAAAGCCGGGATTAATCTC
TGGCCAGAAGAAGGTAGTGATCGCAAGACCAAACATTGCTGCAAATAACCACTGTGAAAC
AGAAGCGATTTGGTTGAATGCCCACAATGAGCCAGCGCGCTGTGCGACGGTTTTAGGTGA
TGGAACATCCGTTGCCAGACCTAACGCAGAAAAAAGTGCAGCAGTTAACAGGCTTGCGTT
AGCGGTAAAGGTATCGGTCCAAGGCAGTACGTCTAGCAGGGCTGGTCCAAAAATCAGACC
GAATAATCCCGCGAGAACCGCCGATGGAATGTACATACGTTGCAGTAATGGCGTGTGAAC
GCGAATGACTTTTGCCAAAATCAATAGTAAGCCAGCAATGGCTAAGTCAGTCAGCATTAG
ACCTTTAGGCATCTTATCCTCCAGTAAATGCAGTCAAGGGGTAGCGTCCTTGTGACCAAC
CTTGATTGAAAAATCACTCCCAACGAAAAAAGTCACATACGTGACCAAAAGTGTTGAGAA
ATCAATGTCGTTTTCATAAGCAAAGGAATGTGCTTATGCAATTTGAAATGAGTGTAAATG
TCGTGATTGCGCACGAACTTGAAGAGAAATTAGATTAAATTTCTCGATGTTATTTTGATA
GTTCACTCAGGAAAGGCGGCAATCCTAGTCACTTTGTCAGAGCAATGCAATTGATGGGAA
TCAACAAATGGTGTTCACTAAATGAGCGTTCTATACTAACGGCCTGAAAAATAAAGACAA
TTAACAAGAAATAATATTTGTCATATCGACAATAAAAGTTGATTAAGTGGTTAAATTGTC
GCCGCTTTATGAGGTGGTGTTACGGATTCACATGCGAAAGAACAAAATCAACCAAGGTGC
GGTTTTTAAGGGAAAGCTGTTTTGAACGGTAAAGCAGGTGGATCGGTTTTGGCTTGGGAG
CATGTTGCTGGAGAATTTCTACCAAGGCACCAGATTGGATTTCCTGTTCAACTAAGATCT
TTGGTTGCAGAAGAACGCCAGAGCCTTTTAACGCGGCAAACTTAAGCACATCGCCATTAT
TAGACGTTAATCGGGTGTTGCTGTTTCCAAAGGTATTAGATGGCATGTTCACCACTTGTT
GGCTTTCTCCTTGGTGATACTGAAACCCCAAACAATGATGATGTTCAAGGTCATCAAGCG
ATTGGATAGGGGCATGTTGCTCAAGGTAAGAGGGTGAGGCGCAGTAAGTCATGTGGTATT
CACCCAATTTTCTCGCGACTAACGAGGAATCGACCAATTCACCAATTCGAATAATCACGT
CAGCTTCGCTTCGATATGGGTCAATCAAATTGTTATCCAACATCAGCTCAACGTTCAAAT
CGGGAAATTCAGCTAAGAAGTCAGCCACGATAGGAGCAATGACCTTTTTGCCATACGTGA
CAGGGCAGTTAACTTTTACTGTTCCGGTTGGACGGTTGATCAGCGTCTGGATCAGGTTCT
CTGCGTTGGTGATGTCTTCAATAATGCGGTGGCACTCTTGGTAGTAGAGTCTACCGGCTT
CGGTCAGGGACTGTTTGCGCGTGGTGCGATGAATCAGCTGTGTACCTAAGCTTTGCTCAA
GAAAGCTCACGTGCTTGCCAACCATGGTCGGTGAAATATCAAAGTGGTGTGCTGCATTAC
GAAAGCTGCCGTGTTCGACCACGTAAGCGAAAACTTTCATGCTTGTTAATTTATCCATTG
CACACCCAGGGTTGATAAAGAAATAACTAAAGCAGAGTTTATCAATCAAATGAGGTTAAT
TACAGTGGGCGTATGATTAAGAATGGAGAAAGAGAGCCATCATGAGCGAGACGATTTTTG
TTACCGCCGAACTGAAAATGAATGCCGATAAGCCAAGACAACAAGTGGTTGAAGCCATTG
AACAATTTTGCCTTGATATGCAAAGCGAAGCGGGGTGCTTGCAAGCGAATGCGACCTACG
ATTCTAAAGATCCACAACGTGTGATTCTTTGGGAGCGATATGAAAACCGCACCGCGATTG
AAGCGCATTTTGCTATGCCGCATACACAAGCGTTCATTGCAGCTGAAATGGCAGAGTTAG
TCAAAGCATTCGAAACCCAAGCTCAATAGGAGATGTGAACATGAAATGGGGCATTTTAGG
CACAAGCTTTATCTCGGGTGTCATGGCTGAGGCAATCCAAGGCGATGACAAGAGTGAACT
GTACGCGGTTGCTGGGCGTTCGGAACAGAACTTGAACGCATTTGCTGAGCAATATGGTAT
CGAGAACACGTTCACCGATTACGATGCGTTGATTGCCGATGAGCAAGTCGACATTATTTA
CATCGCATTGCCAAATCACCTTCATCATGACTTTATCGTTAAAGCGGCAGAGCAGGGGAA
AGCGATCCTGTGTGAAAAGTCACTTTCGGTAGATATGGAAAAAACCGAGCTGGCACTTCA
AGCAGTAGAAGCGCACAAGGTACTCTTTGCTGAAGGCTTAATGTATTTACATCACCCGTT
GATCAGCGAGTTGGTTTCGGTGCTTAAATCGGGAGAGATTGGTGAACTTCGCTCCATCCA
TACTTCTTATATAGCGTCGATTGCACAGTTTGTGAATCCAGACAGTAAAGGTGCTTTGTA
TAACTTAGGTTGTTACCCAATGTCATTGGTGCATTTGGTGGTGAAAACCATGTTGGGTGA
ACAAACCTTTGAGAACCGTTCAATGACGGCGATCGGTCGACGAGGTAACGATGGGAATAT
CTGTGAATCGAGCTTGATGATGCAATTTGGTGAGCAACAAACGGTGAGCGTACATACTGC
CGAAGATCATGGATTGAAACACCAGTTCACCATTCTGGGTAGCAAAGGCTGTATTACGTT
AGATTCAAACCCATGGCTACCAACGCAAGATAACCAGTTTAGTGTGGAAATTTACGAGAC
GTCGAAGCGGGAAGTGTCTGTACCGGCAACTGGGGACGCTTTCTTCTATCAAGTGCGCAA
TATTCGCCAAGCGGTTGAAGCAGGGCGTACCTCGTTAGAAAACCCTTGTGCAACATGGGA
CGATTCTCATCGTATTATGCAGCTACTGACTGAGTGGGAATCACTGGCTTCAAAGTAAGT
GTGTACTTGAACCAATGAACATAAAAACGGCGCACTAAATACAATATTTGATGCGCCGTT
TTTTATTTTGTGTTCAGTCTGGATTAAATGCGATTATCGCCGGTGCTGAACGCAATGATT
TGGCTGATCTCAGACAGGCTTCGACCACTTTCTTGTTGCCATTGAACAAACGCTTTGTTG
GCTGCATCGAGCGATTTTTTCGTATCTTTGCCACCTTCAATGATTTTGCAATTGCGCAGG
TAAGCCTCGACGTCACTAGACAAGATAAAGGTATCAACGCCCATTTGGCGAAGTGTGTAA
GGACCGGTATTGCCACCTAGGCGATTACCGCGTTTCTTCAAATATGCCCATAGGTCGGTG
ATTTTCTCTTGCGGCCAATCGGCAACCATTTTGCCAAACGAGCCGTATTCGATTTTTGCT
TCGTGGATCATACGTGCGTTGGCAGGGATCGACATGACTTTAGTGAGGTGGCGAATAATG
CGTTTATCTGTTGCTTTGGTTTCCCATTGCTCATCTGACAGCATCAATAGCGGCTCAATC
TTAAACCCAAAGAACACTTCTTCGAAGTTCGGCCACTTGTTGCGAACCACGCTCCACGAA
ATCCCACTTTGGAATACTTTCATCGAAAAAGCGGCCAGCCAACGGTCGTCGGGAATCGCT
GCCAGCTCTTCTTTGCTTAGTGGATGAGACAAAAGCGCTTCAAGTTGATCTTCACCACCT
TTACGCTCGGCAGCGCGCTGATAAATCGCGTCAAATTTTTCGATACTCATAAAAGAAGTT
AGTCCTAGTTTATGTCGATATTTGCGAAACATACTACGCTTAAGTGGCTGAATCGTAAAT
TGATGGAGTGTCACAAATGAAGAAGGTCACATTAACGTTTGTCGGAGAAGGTTCGGATCG
TATTGCGGAAAAATTCTATGCGTGGATGACGGACGGTGGGTTAGAAGACAGCATGATTGA
GAATTTATCTGACCGTGAAATCTCAGTTGTTGGCATCAGTGATATGGATAATGAAACGCG
TGATGTGGTGATCAATACGGAAATGAACTAATTAGTCGCCTTTCGTCAGCAAGTAGAATC
AGATAAAACAAAGCCCTTCACGAGAAGGGCTTTGTTGCGTTTATAAGCGTGAGAGCCTAG
TTATTTACCAGCGTCAGACCGCTTGGGAGTGCATCACCGAAGATACGCTTCGATTCGCTC
TCAGATAGCTCTTTGACTTCTTCAACCAGTGATACCCAAGATTCAGGCACCTTGCTTTGC
TTCAACTTAGCCAGTACCTGTTCACGGTAGTCGTCTGAGATATCGAATAGTCGGTCGCCC
GTCTTACGACAAATCATTACGGCTGCAAACGCGATCATTGGTTCTTTCTGCCAGTTCTGT
TCCAACAGCTTAGGCAACCACTGTTCCGCTTGTTCACGAGGAATGACGTTATGCTGGCTG
CCATACAAAGGCGTACGCGATGCCAAACGACCCATTGCCCACCAGTGCGCTTGTTCGAAC
TGGTTATGGTTGATGGCTTTGCTCAAGAACCACGTTGCCAATAGAACTTTGTCTTCGACT
TCTAGATGCTCCAGAGAGGCTGACAAACGTACCATCGACTCGTAACCCATATCTTGTGCC
GCTTTGGCGGATTGTGGGTTTTTCATCGCACCAGGATGTAGGTATTTCGCGATGTCCGCC
AAGATGGTCTCTTGTTGCTCTTGGCTCAAGCCACCTGCGATACGACGCCAGAACACCCAC
CAGTCGGTCCAACCTTGATGGTTTTTGAACTGAATGTTTTGCTGGTAGAGACCCCAAACT
TGCTCAATGCGCCATGAGTCGGTTGGATCGCCAAAGCCCGGACGCAGTGCAAAGCCCGCC
AAACGAAGCCAGTTTTTCTCGTGTTGTTCAGAACGACGGCGACGCTTACGACCTTGTGCA
AAGGTATCAAACAGTTGACGTAGGGTAGTGAAATCCCACTCGTCCCGTTTGCCAAGTTTC
TTCTCAAGATCTTTGGCCAAGGTTTTGATCTCTTTGCTTTCTGCGCTTTTCTTGTTACCG
CTGTATAGGCGAGCGATCAGCTCCTTACATTCGTTCAGTTTAGGGTGAAGCTTAACTTGC
TCGCTGTCATCAGTTTGCTTGTTACGAACTTCGAACTCCAGCTCCCAACGTTTACTGTCA
TCTTCTGCGCTGACACATTCCATCTTTAGCGTACCGACTTCAGTCAACTGACACGCCAGT
TGCACTTCTACACGCTCTTTCTGGTTGGCTTGTAGCTCGGCGCCTTCACCTTCAAGGGTG
GTGATATAAGGCGGAAGAGGAGCAAATAAGTCAGGATCAACGTCAACCATCACACCGTTT
TGAATGGCAGTGTTATTGGTTAAGGTGTCGTGGGTAGAAGTCAGCAGGTTAAAGCGAACG
GGTTCACCTAGGGTAAGCGAGAAGCGACGACCACTTAAGCGGATCTCGTGTCCTTCTTCT
GTACCTTTTGCAAGCAAACAGAGCGCTTTGCCCATCTTGTTCTTCTCTTGAAGGTGCAAG
AAGTAAGAACGCGCTGCACCACCACCAATTTTTAGCTGTGCACCACGACGTGCTTTACCA
AACGCAACAGCACCTAGTGCAACAGACCAATCTGGATGTGGGTTATCTAATACCGTAACC
GGAGCGCCGCGCCAATCGGACAGTAGGGTAGTGACTCGATCAGTCACAAGTTCACTATTG
AACACACCACCGTTAAGTAGCAAACCTACCGGAATTGCATTTTGTTTGTCGTCTTCAATG
CCGAGAGCGGCACGAGCAACTTGTTGGTGCTGAGTTAAGAACTCGGCAACGTGTTTGCTC
ACAGCTGGGTCAGCAACGTATGGAAGACCAAACTCGACGACGGCGCTGCGGCGCTTGTCT
GGTACTTCACTGAAATCAGAAAGTGGGAAGAAGCCATCTAAAGCGATTTGGTGCACTTCT
TGTTTGCTCAACCCAATACTTTTTGTTCCGCCAAGAAGTTTCGAGCCGCTGCCTAGCATG
GTGATTTTTACTTCTTCAGGTGCACTTGCTGAAAGTAGGTTTTCTTTCGCCTTGCGAGTT
TGCTGAATCAGCTTAGTTAGGCTTGCTGCAGTGAGCTTCTTACTTTGGTTGAAGCGGCTC
TCTGCAAGGTGTGCTAATGCTAAGTCGAGGTTATCACCACCAAGCATCAAGTGTTCGCCA
ACACCAATACGATCAAGGGCTAGTTCATCTTGAGAAGAGAAACTTGCTTCAATCAAGCTC
AAGTCGGTGGTACCACCACCCACATCGCACACTAGGATCAGCGGTAACTCTTTGAGCTCA
TCAGCTGCGGTTTGCTGGTGGCGTGCGTACCAGTCGTAACATACGGCTTGTGGTTCTTCG
AGCAGGACGATTTTTTTCAAACCTGCCAACTCAGCGGCTTCAAGCGTGAGTTTACGAGCG
GTTTCATCGAACGACGCTGGAACGGTCACAACCACATCTTGGTCTTCTAGCTTATTGCTA
GGGTGACGGTAGTTCCATGCTTGACGAATGTGGTTGAGGTAGCTTGCGCTGGCAATAACG
GGTGAGACTTTATCTACGTCTTGCGCACCAGCCCAAGGAAGAATGTCTGAGCTACGATCC
ACTGCTTGGTGCGATAGCCAGCTTTTAGCGCTGGATACCTGACGTCCTTCCACCTTTGCG
CCTAATTCACGAGCCCATTCACCCACGATCACATTGCTAATGTCGCCAGATACAGGTTCG
TTTTCCCAAGGAAGTGTTAGGTCAGAAGGGGAGATTTGACCAACCGCAGGGTGATAGCGG
AAAGAGGGCAGCAGTGGTTTACGAACCACTTCACCCGGACCAATCAATTGGTCGATGTCG
AATAGGGATACTTCGGATTGTTCAAGGTTGTCGGTTATTTCACAATACGCCACCACAGTG
TTTGTGGTGCCAAGGTCAATACCAACAAGAAAACGAGGAGATGCCATACAAACCTTCGTG
TATTTAAAAACGGCACCCGATTGGATGCCGTTTGATTTCTATTTATTCTTCTTCGTTTGA
GTTGCTTTTCGCGTCTTCGCGCACATCGAACTCAACATGCCATTTTTGACCGTTATCAGC
GGCAATGGCTTCTAAGTAAAGCGTACCAAGCTCTGTCACGCGAGAGGCTAGGGTTACCGG
AACCACTTCACCTTCACGACGACCTTCAGATACAGGCAGCGTTACTTGAATTTCTGGTAG
CTCTTCGAGCTCTTCTGGTGCCCAGTAGTCTAGGTGAGTACCCGCTAGGTCATCACGACG
AACGGTTGAGCCGAAGAATTGGAAGTTAACCGGCTGACCAATGATCAAACCAAACTCTTG
GCTTGGTACGTCAACGCTTGAACCTTCTTCCATACCAAATGGTGCAACGCAAAGTGCTTC
CATTGGAGGCGCCATGCCCGGAATCGCTGGCATCGCACTTTCGATACCCACGTAGTACGC
CGAAGCAATACCACCACGAATACGAACGCCTTGTCCACGACGCACAGAGCCGTAGTAAGC
CGCACCGCTAGCAACTGCAAGGTCTAGATCCACACCTGTTAGGCGTTTTGCCATTTCTGC
ATCTGCTTCAATTAGCCATTCGTTGATCGTGTCTTCTAGACGAGTTGCTAGAAGTTTCGA
TTTCAGAACACCACCGTTGAATAGGATTGCGGTTGGCTTGATGAAGTCAGCCGATTGCGT
CGCATCCGCACCTGGCATACCAGGCATGTTAGCGAATGGGTTGAAATCTTGAGCGGCTGC
TTCTGCGCCATTTCCTGAAGCAGAAAGAGCATTGGCTTGTTTAGACAAGAACGCAGCAAT
GTGACGAGTAATGCCTGCATCTTGTGCGTAAGGCAGACCCATTTGCGTTAGTGCACCACG
GTTACGTTGAACAGGGTGGTCAGTAATCGCAACTTGAGGGAAGAAGCCGTCAACCAGTGT
TTGTTGTACTTCTTCTTGAGTCAGTTCTGTTTTCAGCGTTGCGCCAAGCAGTTTAGAACC
ACGGCTTGGTACTACGATTGGCACTGACTGAAGTTCGCTGTCGTTCAATAGCGCTTCTTT
TGCGTCGCGACATGCGTGTGTCATTGCCTGAACTTGCCATGGCTGTAGCTCTTTGCCTTC
TTGCGCTAGCTTCATCTTCAAGCGGTACGCAAGTGCAAGGTCCATGTTGTCACCGCCAAG
TAGGATGTGTTCACCTACCGCGATGCGGTTCAGAGTTAGGTTGCCGTCGTCTTCAGTTAC
TTCAACCAAAGAAAGGTCGGTTGTACCACCACCGATATCGACCACAAGCACGATGTCGCC
AACTTCAACTTCGTCGCGCCATTTGTCGTTGCTGTTATCGATCCAGTTGTAAAGCGCAGC
TTGTGGCTCTTCTAGAAGCGTTAGGTGCACAAAGCCAACGTTACGTGCTGCTTCTGCAGT
TAGATCGCGAGCAGCAGGATCAAAAGAAGCAGGAACTGTAATAGTTACGTCTTGATCGGC
AAGGTTGTGATTTGGGTTCGTGTGATTCCAAGCGTCTTTTAGGTGCTCTAGGTAAAGCTC
TGTCGCACGAAGAGGGGATACTTTTTCCACTTCTTCTGGGCTACCTGCTGGTAGGAAGGC
ATCACGACGATTCACGCCAGCGTGGCAAAGCCAAGATTTCGCACTTGCAACAAGGCGAAT
TGGCGTTTTCGAACCTAGGTTACGTGCAATTGCACCAACCAGAGCTTTTGGCTCGCTCGA
CCACGGAAGAACGCGTGATTGCGGGTTCATTTCGTGCTCGTGCGGCTGGTATAGGAAAGA
GCCTAATTGGCTACGAGTCTCTACCGTACCCGGCGCAGTAAGCTGCGGGATAGGCATCAC
TTCAACGCGAGCGTCTTCGTCGTGAGTATCAACAAAAGACATGACACAGTGTGTTGTACC
TAAGTCGATACCAACACTGAATTTAGGCGTTTGTTGAGTTTCAACAGACGCTTCTTGAGA
ATGGTTTTCTTGGTTCATGTGTTCCATTACAGCTCAACCTCAGCTGGAGCGATCACAGAT
GCATCGTAGTTCTCAGCCAGTTTAGGCAACGTCATTGATGTTGCTTTCCAACCTTTGTGA
ACTAGCGTGCCGTTGAATGGCGCGCTGCCTGTTACGTTGCCAGTTAGGCGGATTTCTTGT
GGGTTGAAGCCTTCTTCAACCGTAATGCGAGTTTCTTCGTCTTCGTTACGAACGTGCGCT
AGCGTCACGTAGTCGTTCAGTACTTTCTGACCGCCAGTGTGGATTACGCGAGCGGCTGCA
CCTACTTCTTCATCAGAGAATGACGTTAGGTCTTCTTTTAGGAAGTCAATCAGACGAGCT
TCTTGTTGCATGATAGAAAGCAGCTGCATTGCAGAGTCCGTTGATGCTGTTGCAAGTTTT
GATTCAACTTCTACAACACGCTCTACGACTTTCTCTACTTCCACTACTTTTTCTACTTCA
ACGATCTTCTCAACTGGCTTCTCAACCTCGACGATTTTCTCGACCGGTTTTTCTACCACT
TTCTCGACCACTTTTGATTTGCGCGATACCGCGATCAGAAGAAGCAAAACACTCGAAGCT
GCCAAACCAGCATGCAGCATATCGAACGTTTGAGGAATTAGGTTCAAATCAATGTTCATG
ACGTTTTTTCTCTTTCTATTGATTTATTGGTGCTCAGTATTGGCTCATGTGTTTACTAAA
AGGATCGTCTTTGCGACCTGCACCAAGTTTAGACATTAAAATGATGGTGGATGGTAGCAT
ATTCAAGGCTTAAGACTGTAATAATTCGTGAATATACCGCATGATTAGCATGAAAAATCA
ACGATTAGACGGAGCGGCAAACGTTGTTGCTTGATGTTTACCCACATGTGGCGCAGTATT
TCCATCATTATCGAAGCATTGCACGCAAAAAACGTGGAACACGAAATGACATATAGCACG
GCTCAACAGAGCATTTTCAAACGATATTCTGCTTCTATTGTAGCCTTTATTACGGTCATT
ATCGTTACCGCTGGCATGGTTGGTGTTGCCTACAAAATACAACAGCGTTACACCATGACT
ATCTTTGATACCTTGGCTGACCGCCAAGCGGAGTCTCTTAAACTTGCCGTAGAAAACGAT
CTTGAGTTCATCGGTGCGGGAGCGAACTTTTTTCACTCCGTTGATAAGTCTTACTGGACG
CAATTTCCTTACTATGCGAAGCAAGTAGTGGGCAGCTCAGAGAGTTTGATTGCTTTACAA
TGGATGCAACGTGTTGAGCCGAGTGAGTTAGAAAGTTACCTCGCCAAAACACGTCAAACT
TTCCCGGACTTTCAGATCTTTACTGTACCCAAGGATGGCGAGAAAACATTCGGATACATC
CTTAAAGACGATGCGCCTGCTTATGTGGCGACCGATATCTATCCAAGAACCGCAACCAAC
CTGTCTTTGCTCGGCTTTTATTCCTCACGTCTGCGTTTTGAGTTGATCTTAGATGACATC
ATTACTCATGACAGAGCCAACATTTCAGACAAAGTTCGTCTATTACAAGATGGCTACGAT
CAGTCATTAGAGAAAACCGGTTTATTGGTTTATCACCCAGTATTCAGCTTCGACAAACAA
GAATTGCTTGGTGTCGTTGTTGGGGTAGTGCGCAGCACGGCTTACTTCGATCAACTGATC
ACAAAGACGGCAACGGAATTGGATATGTCCGTCAAGGTTGAAGATAAGGGGTTTGATGCT
TACGACGATCCTCTGTTGTTTAAGAGTGAAAACTGGGACGCTTTAAACGGTAAGATCATC
AGCCGTACTATTCATTTGCCAAACCGAGATTGGGTCATCGAATTTAAACTTTCGGAATCC
GTATCTGCGTGGGAGCGTTCAGTACTGTATGGCACTGGCATCGCGGGTTTGGTTATCGCC
TTCTTGATTAGCTATATCGTTAATCTACAGTCGCGGGAGAAGGAACGCCTTGCGGTGATG
CTTGACAATAAAACGGTGGAGCTAAAACGCATGGCAGAGTTGGATCCGTTGACCCAATTA
CTGAACCGACGCGTATTTAACGATAACTTACTGCACTACATTAATAGTGGCATTAAGTTC
TCTCTAGTGGGCTTCGATATTGACCGTTTTAAGCTTATTAACGACAAATATGGGCACTTG
GCCGGGGATGAAGCGTTATTGCACGTAACCAAGTTGGTGAACGCAAATCTACTTGATGGT
GACCGCTTTTACCGCGCAGGTGGTGATGAGTTCTGTATTTTATCGCGAGTGACGGATAAA
GAAGAGTTGGCCGTCTACTTAGATAAGCTGCGTGGGATAGTGGCAAGCTCTCCGTTTGAG
TACGAAAGTACACCAATCATTTGTTCGCTGAGCATCGGTGCTGCGGTGCACAAAGATGAA
GATCCTGAGAGTTTATTCCACAAAATGGACGTGCAGCTCTACCAAAGTAAGGAAAATGGT
CGAAACTCTGTATCGATCGGCGATTAATTCAGCGAGCAAATTCGAGTTTTGAGATTGGTT
ACGGTAGAATCTCACGCTTTCAAATTTACGTTAGGAATCAAGACAAACTATGAACCATAA
CCGTATCGTCTGCTTCGATTTAGAAATGTGCTGCTGGAATGAAAACGGCGTGGGTCGCAC
GGGCGAGATCATTGAAGTTGGTTTGGCTGAAATAGATTTGTCGAAAGGTGAAATCGTTAA
GCGCGCGCAATACTACGTGAAACCAGAACACGATGAAGTATCTCTGTTCTGCGCCGAGTT
AACGGGCATCACACCGCGTAAGATTGAAAAGCAAGGTCGACCACTAGAAGAAGTTCTCAA
ATCGATGCTGAAGAACTTTGGCGGCCGCAATAAGATTTACGCATCATGGGGACGTGATGA
CCTTATCTTGCTTGAAGAGTGCCAACAAAAAGGCATTGATGCGCCATTTACCGAGTTCAT
TAACTTAGCAACCTTGTACCGAATTCAAAATCGTCTTAAAGAAAAACGTATTGGACACAG
AGCGGCGCAAGAAGCCAAAGGTATCGAGTGGGAAGGTCGTCAGCATTCCGGTTATGTGGA
TGCATACAACTTGGCAAAACTCGCACTGACCATGCTATAAGCTTCTGTTTTCATAAATCT
TTCATTGGATTTCAGTCTGCTCGTTATAAGCCAGCTCTAAATTAGTTATTAATAAATAAC
AACAATGTTGGCTAGACTCTTGCGGAGATGACGATGTTTGATTCGGTCAAATCCAGACTA
GAGATACAAAAAACGCGCTCATGAAGCGCGTTTTTTATTGGTTCTTATTTTTGTTGAGGC
TGTATTTTATTGAGGTAGCACTTTACTGAGACTGCAATTTTGCTCGGATAAAGTCGCTAT
GGTCGACGTAGAGTAACTCTGCTGTTTTGCGAATTACGGCGTCTTCCAGTGGGTCTATTT
CACCGTCAGCGTACGCCACTTCCCACATACTTTTAATCAGTTCGTAACGGGTTTCTTGCG
AAAGCTCACGCAGTTGAGACGTAAAGTCATAAAGGGAAGTCGATTCACTCGAGCGGTTCT
GAGCCTGATTCAGTAGTGTGTCGGTCTCTTCTTCCGTCAGGGAAAGCAATTTCATGATCA
AAGAGCGTTTGGTTGCTTGCTCTCTTTCATCGATTTGATGGTCCGCACCAGCCACTTCAC
AAAGCAAACAAGCTATCGCCATATTGGGTGACAGCGTGTTGGATTGGCTAAGGTCCGAGC
CTTCTATAAGTTGTTTAAATAATGAAGTAAGCGAATTAAACATGTTGAGCACCAAGCTGT
TATCTATTTATTTAAGATGGTAATGGTTTGAGCAAATCTCAAGGTCTTGATGAAATTTGA
TCAAGATCTCATACGATTGAGATGACATTTTTGCTCAATACAGTATTTGACCGCCAAAAA
GCGGATTTATTCCTCAACCTTTGTCGGCGGGAAATCGATTGAATCGCCTTCACTCGTTAA
GATACTGATATTATTTGGCTTTCCGTCTTCATCCAATCTCAGCTCACCAATCGCACTTTG
GTTCACGAGTCGATAAAAATTGTGGTTGCTTGGTGCGCGTTTAAAAATCTTTAAACGCTT
ACGTTTGGTAAACAAGTTCAATGGCGAGCGAGGGCTATACAGCAGACGATCCATTGCATC
ACATGCGCTCAGAAGTTGCGCTGGAAACTGGTTCTTAATCCCACTACACGTGATCTGATA
GATGTTTGGACTATTACGGCGAAAACGCAACTTGATGTCATAGGCGAAAGAGTAGTGTAC
ATCGCCAGAGAGAATCACGAAGTTAGTTGGGGTTTTGGTGTGAGTGAAAATACTGATCAA
AGTATTCGCACTGCCCGGATGCGCCATCCAGTTTTCCGCGTCAATCAGCAGCGGCTGACC
AAAACTGGTCATGATGCGTTGCAGCGTCTCAATAAATTTCACACCAAACATGGGCGCAGC
AGAGACGATGATCACTTTGTCTTGATGCATCAACTCTTGTTGGAATTCAATCAAAGCTTC
CCAATCCATCAAGCCCGACGGTTTATTCATGCGTGATTCTGAACGCCAACGACGAGTACG
TGTATCCAATACCACCACTTTTGGTGAGGTGTGAATCGTGTAGTGCCAATCTTCAAAACG
ATAGAGGTACTTTATGAACTCGTCTTGAGATTCTGAAGTCAGCTCTTCAAAGTAACGGCG
CGCATGCTCCATAAACGGGGCGTTGAATTTTTCTGGCGCGTTTCCCCAACCTTGGCATAG
CCAGTAAGCGATCAGGCTGTTACCGATGATGCGATGTGAGAAGAAGTTCTCATTGGCTGC
TTTTTCCCAGCCAACCGTTAGGTTCCAATCGTCGGTCACGTCATGGTCATCAAAGATCAT
GTAAGTAGGAACGTGAGCGAGCAAACGCTGGACTTTATCCAAGCCTTCGACAAACGCATC
GATATGGACTTTCTCATCACGCCAATGTTGTTGCCATTTCGGCTCTAACGTTTTTCCGCC
CGTTGTAAATTCTCTATCCAATAAACGTTCACGATTGACTAGCGTCCATGGCACTGGAGA
CCAAACGAGTAGGTACATCGCAAACAGCTCGGCAAAACTGATGAGGTGGTTTTCGCATTC
ACGTGAACTGAAAATAGGGGTGCCACGATGGGGAAAGAACTTGCTAAGTAAGCTGCCATC
GTCCACGTAGTGGGGCAGAATGTTATCTCGGCCATAAAAGCAATCTGGGCTTTGATACAG
TTCTTGCGTATTTTTGATCGGTGCTTGTGTGAACTCTTCATCAGGCAAGCCTAGCAACTC
GACCAATTGCTCAATCGCATCCAGCATTGGACCTGCTACATGATCGGCATAGATTTGGTC
GCCGCTCATGATGAGCATATCAGGGCGGTTTTCTATCTGCTGACTAGCAACTTTTGCGTC
AGCTTGAACTAGTGTGTCTTTACTAAAATGATGTGGGTTACGACATGAGCCATGCAGGAC
ATAATCGGCTTTTTCACTGATTAGGAACTCCACACCTCGTGCTGAATCTGTGTCTTCACC
GTAGACAAGGTGGGGCATCAACTCGGTTAACAAACCGGATTGGGTATGGATTTGATAGCG
CAATGCTTGATGGGTAGGAAACTCACCTTGCAGCGTGAGCATGCAAACCCAGGCGCGTTT
ACCTACTTGTAATAGATGCTCTGGCGATACTGGTTGAGAGTAATACTGCACCCCAGTGGT
TGCATCGCTGATTTCAACCAAGCCTTCGAGAGGTTGCGTGGTCACCAACCAAATGTTCAC
TTCCGTTGCGGTGACTTTTCTTAAAATCGGACCGGCAACAATCAAAGGAAGAGAGGAAAG
TTCGTTGGTGTTGAGCGATGTTGGCAAAGCGGTTCCTTAATATTTTGAATCAGTGTTCTG
AATCTTCTTCGAGTATTTCGATAACTTGCGAGCTGCTAAGTTCATGTCCCATCAGAAATA
AACCTAACATAGCATCAGCTTTAGATGCACTGTCGCTGTCTTCATCGAGAATTTGCTGTA
GACGAGTACGGATCAGGTCGATTTCATGATCAACAAAACCGCGACCTTCTTCTTCGCCTT
GGCCATCTTCTGGTGCGTTATCGAAATGCATAAACAGCATATCACCATCAAGAGTGGTGC
TTTCCAAGCGTTCTGGTAGCCATTCTTCACCCATCACGATATCGGGGTCGCTACCTTCCG
GCAAGTTGTTGATTATGGAGATGAGTTCGGATGCTTTCACGATAAACTGCGGCTTTGGTC
ATTGGTTTTCTATTGTATCGGCGAATCTGGCAAAAATCTAAATCTCATTGCTGAGAGAAG
AGAGAATTTTGACCGTTTCGTGTTTGATTGCGTGCAGAGTAATCAACCAATGAAAAAGAG
CTCGTTTCCGAGCTCTTTGTTAAAGGGAGAGGCTGGGTTATTGGCAGCTGCCTTCAAAAG
TCCATAGCCAATAGTTGTCGAATGGATTCGCGCCCCAGTTGTCTTGTGAGGCGACAAAGT
GATTGCCCCAGTATTTCACCGCCGTGCCAGCAGGGTAGTAATAGTACGGAGACCACTCTT
CTAGGTCTGCACATTGATCTTGTGGAACCGGCTCTGGTTGGGGCGCTTCTAACTCTGCGC
TCACTGCCACGTAAACGTCCGATGAGCCTTGAGTGTTCGCCGCGAGTACGTAGATATCTG
CTCCTTTAATACCACTGAAACCGCAATACTCGTGGTTACCTTCGTTAGTCGAAACGCAGT
CGTAGTCAGAAAGTGTTGCTGGACGGTCAATTGCAACATACATGTCGACATTGCCGTAGC
CATTGTAAGTTTGCACCCATACCTCATCAGCAGGAGACTGACGCAAGACAAACTGTTGTT
CGCCATTCGGTGTGATTTCAACAGGTGTTGGCATATTGATTTCCAACTCTGTCGTCCCTT
GCTCTGGCTCAGGGTTCGGTGTTGGCGTTGGGTGAGCGTCGCCACAGTTCATTACTTGCA
CACCAACTTCTGCGAACGCTGAGGTTACTGCAGAGCCATCGTATCCAAGTTTTTGTGCTG
CTTTACAAACGCCTTCCGCACCTTGTTGGAAGTTCGAGTTAGGTTGCCAGTAAAGTTGGT
TGGCCGTCGCATAAGCAACAAATGCTTTCTTGATGTCCCAATTTGGGCTCATTGCCAAAT
GGTAGAAGGCTTTGTTGAAAATGCCTGAGCTGTGGTGTACATCGATGCCATTGTAGTATT
GGTTGATATGGTCGATCGAGGAACCGTCATGGCTAGGGTTGATGAAGTAACGCATAGCGG
GCGAGTATTTCATCACGTGTTCGCCCATCTTCCAATTAAAGCTGCCGTGCACATATTGGC
TGAGTGCTGCAGCGGCGACATCGGAAAACGACTCATTCATTCCGCCCGACATGCCACGGT
ATTCCAACCCAGAGTTTTGCTCGGTAAAGCCATGGCTAACCTCATGAGCAATAACGTCCC
ACGTTGCCAGTGGGTACATTGAGTTATTGCCGTCACCAAAGGTCATTTGGCGACCATCCC
AAAAGGCATTCCCATAGTTCGAACCGTAGTGAACACGCATAGTTAGCTTCTGACGAATAG
GGCGCGCACCAATCCAATCTTGGTACATATCAAACACGCGTTGACCAAAGTAGTGCGCGT
CATTCATTGGAGCGTAGGCGCCATTTACTTCTCGATAGTTATTCACGTTACAGTCAAAAC
GATGAACTTGGCCACCCCATTGTTGGTTGTTCATGTTGAGGGTAATGACGTTTTCACTGT
CCATTTGGCAGTATTGATTAACTTGGAATCCACCAAACTTGGTGTTGGGACCAAAGTAGT
AACGGCCGCTTTTGCGGTTGCCGCCCGGTCCTTCGGCTTCCAAAAACGCGATCCCATCCC
ATTGGTCGACGATCTCACCTGATTTTGCGTCTACCAAAGTGATGGGGCGAGAAGGGCGGA
AATTCTTAATCTGGATTGCATCGATTTTGTAAATCAATCGCGCGGTTTGTTGCTCATCTA
ACCAGACCATTAGCTCTGCCTGAGCGTCATCACTTGGCGAGTTTTCATTACTTGGAGGTT
TGCTTGCTGCGACACCTTGACGGTTGCCCGTTGCGATCTCAATGGCTTGCTTGCCACTGA
TCATAGGTAGGGTTGAATCAATATCGCTCTCGATGCCGACAACAACATTACCATCGACAG
GCTGAGCAAATCCTCGAGTAGAGAGATCGGCCACAACGGAGTGTCCGTAAACCGGTATGC
CGTAGTGGAGTTGCTGTTTGCGAACCAAAATTTGGTTACCGATCTCGACTCGATTGATGT
CTTGATAACTCAGCTTAGTGCTCGCCGCGGAAAAAGACGCTCGTTGTGTGTTATTGAGAG
CTGTAGATAGATCCGTTTGTGAATGGTCCAGAATTTGTGCTGCATGTGAAGCAAAAGCGA
AGGGCGCAAGCGTTAATAAAGTGACGTTTCGCATAGTTTACCTTTTATTATGTGTATTTA
TTTGCATAAGGAATGCGAATGCAGAGTAAAGATAATTAAGCGATATGTTTAAGTGCAATT
AATTGAATATTTGACGTTAATTCAAAATAAATTTATAAATTGCTCAAGGATTGTACTGTG
ATATGAGGGGAGACGGAGTCTTGTAGGAATTTTTAACCGATCTTAGACCAAAGTCAGATA
TACTCTTTTTCAATCGAGACCTTCTCAAATTACAGTGACATAGGAGAGCTATGAAACACC
TAGTAGGAGCATCGTTAGTATGTTCTGGTTTATTGCTGAGCGGTTCGGCGTTGGCTGAAA
CAAAGCACGCGGAGCAAGAGTGGGGCATTGCGGCAATGTACCGAACGGCATCGATCCCGT
TTTATACAGCCAATGATGACTCAACGGTGAGCACGTTTGTGCCAATGATGTTCTTTGAAA
ACGAACACCTGTACATCGACGGTATCGAAGGCGGTGTGTTCTTATTTGATGAGAGCGAAT
CTAACTGGCGTACCAGTGCCATCATGCGATTACGTTTTGTTGATATTCCTAAATCCATTC
AAAATGCGTTTGAAGGGGATCGTGTCGATTTCGGTGGCCAAATTCGATATAACTTCGATG
AAAACTGGCGCGCTGAATTTGAAGTCATGACAGATGACGAATTTCAATTTCATTCTAACT
ACCGTATCGCTGCGAACTATGAATTGGGCGATTGGGAGTTAGAACCCTCTTTTACCATTC
GTTATAAAGATGCCGACTTCAACAGTTCGTACTACTCATTTAAAGACTCAACGGGTGAGA
AAATTGGCGCGGGTATTGATGCGAATTTGGGTATCAAAGCACGTTACCACGTAATTTCTA
ACCTGTATCTATTGGGTGAAACCAGCATCACTCGTCTGGATAGTGAAGCGTACAACAGCC
AAATTGTGGAAGATCGTTATCAAGGTGAAGTGTTCGTTGGCTTTGGCTTCTTCAATGATA
AAGGCAAAGAGCGCAAGTCAGATTTGCGTAATCGTCCGTATCTTCGAATTGCACATGGCT
GGGCAACACCTTCTAACATGGGTGACATCTTTAAGTTCAATGCTGAGAAAGACGAATACA
ATAACCAACTGACGTCGTTCTTCTACGGGCATCCGCTGACAGACGAGCTATTTGGCTTAC
CTCTAGATATCTATCTAACTCCAGGTCTTGTTCACCATTGGTCGTCAGACGTGCAATCTT
CTAGCACTGAATACGTGATGGCGATTAAAGCGTATTACACCTTTAATTGGCCTACGAAAT
GGCGTTTTGGTGTTGCAGAAGGCATGTCTTACATCGATAACATTACCTATATCGAAGGGA
CAGAGATGGAAGAGAAGGGCTACACACCAAGTAACTTACTCAACTATCTCGATTTCTCAT
TGGATGTAAACGTCGGTGACTTGTTCAACCAAAAAGATTGGGAGAACATGTGGGTCGGTT
ACTCACTGCATCACCGCAGTGCGATCTTCGAGAACGCCTCTCAGTTTGGCCGTATCAAAG
GCGGCAGTAACTACAATACGATCTACTTCCAGTACGATTTTTAAGCTTAGCTAAACACAA
ATATGAATAAGCCTCATCTTGACATGAGGCTTATTTATTTCCTGTTAATTGGTAATTATT
CTTATTTCCATTCTTCTGTATTTGTAATTGTTATCCATTCGATTTAAAAACCATTCTAAT
ATTTAATTGAATTGACACCTCTCTGACCTATTAATATTTCATTCATATAAAACGTTGAAA
TGAAATATAAGATTGCATTTTGTATTTTTTAATAATTGACTGTGGTCAAGATTATCACCC
CTTAAATCTACAAGGATATTAATAGTGGCGGGTGGCCATGCCTTAGTTGCTCAAGGCCTG
TGCTATCTAGCTTAATTGATGGTTTTGTAGAAATGTTGCTTTGATTTGCCTTGTGTATTA
ATTAAAGCGAAATTAGATATTTTCAATGAATGCCTATTTTGAAAATACAATCTCTATGTC
TTTTATTTCTAACGAGTGTTCTTTCCCCACTTAAAGCCATTAATTAAGCGCCACGACCAA
ATTCAAAAACGTAATTTAGGAAAAAACCATGAGTCAAAATGGTAAGTTTAATATTACTCG
GCGTGATGCTTTAAAGGGCGGTTCTGCACTTGGCGCTTTGGCGTTAGCAGGAAACGCGCT
TTCTCTCCCGTTTGCAACTAAAGCGGTTGCCAAAGAAACACCAGCAAAACCAAACGAAAA
AATTGTCTGGTCGGCATGTACCGTAAACTGTGGTTCTCGTTGTCCACTTCGTATGCACGT
GGTCGACGGTGAAATCAAATGGGTAGAAACCGATAACACGGGTGATGATGTGTACAACCA
CAATCACCAAGTTCGCGCTTGTTTGCGTGGTCGCTCTATGCGTCGCCGTGTTTACTCGCC
AGACCGTTTGAAATACCCACTTCTTCGCGTTGGTAAGCGTGGTGAAGGTAAGTTCAAACG
CATCACTTGGGATGAAGCCTTTGACCTCATTGGTGATAACCTAAAACGCATTATTAAAGA
CCACGGTAACGATGCAGTGTACCTAAACTACGGTACAGGTACGCTTGGTGGTACAGTTAC
TAAGAGTTGGGACCCAAGCGCGACATTGGTTGCTCGTATGATGAACCTTTGTGGTGGTTA
CCTAAATCACTACGGTGACTACTCTGCAGCAAACATCGAATGTATGTCAGAGTACTTCTA
CGGTTCATTCGTTGATAACAACTCGATTGACGATGTTCAAAATGCAGACCTATGCCTGAT
GTTTGGTAACAACCCAGCAGAAACTCGTATGTCGGGTGGTGGTCAGGTTCACAACTATGT
GGATGCGAAAAACATCAGTCACACTCGCACGATTTGTATCGACCCTCGTTACACCGACAC
CGCAGCAGGCCGTGAAGACCAATGGATTCCTATCAAGCACGGTACAGATGCCGCTTTAAT
TGCAGCCATCGCCCATGTATTGATTACGGAAGACAAAGTCGATCAAGACTTCCTTGATCG
CTACTGTGTGGGTTACGACCGTAAAACGCTTCCGGCATCAGCGCCAGAAAACGGCAGCTA
CAAAGATTACATCATGGGTACTGGCCCAGATGGCATCGAGAAAACCCCAGAGTGGGCACA
GCCTATTACAGGCATTCCAGCGGATGTGATTTTGAAACTTGCACGTGAAGTTGGCGATGC
TAAACGCATTTACATTACCCAAGGTTGGGGCTTACAACGCTCAGCAAATGGTGAGCAAGC
GTGTAAAGCGGTAATGATGTTGTCACTGCTACGTGGTCAAGTTGGCTTGCAAGGTGGTGG
TACTGGTGCTCGTGAGGGTAACCACTCATACCCATTCCAACGCTTCCCGAAAGTGCCAAA
CCCGATCAGCGCTTCTATCCCAATGTTCCTTTGGACAGACGCGATTTACCGCGGTACGGA
AATGACAGATCTGACCGACGGCATTAAAGGCGTTCAGAAGCTACAAAACAACATCAAGTT
TATCTGGAACTACGCAGGTAACTGTCTGATTAACCAACACTCAGATATCAACCGCACACA
CGAAATTCTTCAAGATGAAAAAGCGTGTGAAATGATTGTGGTGATCGACAACCACATGAC
GTCTTCTGCGAAGTATGCCGATATCGTATTGCCAGACTGTACAACGTCAGAGCAATCGGA
TTTCTGTATGGATGGTGCAGCTGCGTCAATGCCTTACTTCATCTTTGCAAGCCAAGCGAT
TAAACCTCGTTTCGAATGCAAACCTATCTACGACATCATGTCTGGTGTGGCGAAACGCAT
GGGCGTGTTTGATGAGTTTACTGAAGGTCGCACTCAAGAAGAGTGGCTGCAATGGATGTA
CGCTCAGACCGTTAAACAAAACAACGATCCAAACTTGCCGTCTTACGATGAGATGAGAAA
GCAGGGTATCTACAAAAAGCAATTCGACCGTCCACACGTGGCGTACGAAGACTTCCGTCG
TGATCCAGAAGCGAACCCATTACCATCGCCATCGGGCAAGATTGAAATCTACTCCGAGAC
ATTAGCGAAGATCAACGAAGAGTGGGAATTGGACGAAGATGAATCGATCAAGCCATTACC
AGAATACGTTTCGACGTTTAATGGCTGGGATTCTCCTGATCGTAAAGAGTTCCCGCTTCA
GTTAACGGGCTTCCACTACAAAGCACGTGCGCACTCTACGTACGGCAACGTCGACATCCT
AAAAGCAGCGGCACCACAGGAACTTTGGATCAACCCGATTGATGCAGCGTCACGCAACAT
CGATAACGGTGACTTGGTTAGCGTGCGCAGCAAGTTCGGTGAAATGAACGTTCGCGTAAA
AGTAACCCCACGCATCATGCCACACATCGTTGGCTTAGGTGAGGGCGCATGGTACTCACC
AAATGGTAAAGGTGTTGACCAAGCGGGTTCAATCAACGTGCTGACGACACAACGTCCAAG
CCCGTTGGCAAAATCAAACCCGAGCCATACCAACCTCGTTGAAGTGACGCTAATTAAGAA
AATGGGGGCTAAATAATGAGCACAGCGAAGCAGTATGGCTTTTACATTGATTCAAGCAAA
TGTACTGGCTGCAAAACATGTCAGCTCTCTTGTAAAGACAACAAAGATCTGGGTATCGAC
CGTAACTTCCGTCGTGTTTACGAATACGTAGGCGGCAACTGGACGGAAGAAAACGGCGCG
TTCCGTCAAAACGTGTTCGCGTACTACCTATCGATCTCTTGTAACCACTGTACTAACCCT
GCGTGTACCAAGGTTTGTCCATCAGGTGCAATGCACAAGCGTGAAGAAGACGGCTTTGTT
GTTGTCGATGAAAGCGTGTGTATCGGCTGTAAATCTTGTCACATGGCATGCCCATACGGC
GCACCTCAATACAGCGAAGAAAAAGGTCACATGACTAAGTGTGATGGCTGTTACGAACGT
GTCGCAGAAGGCTTAATGCCAGTGTGTGTTGATAGCTGTCCATTGCGTGCGATTGAGTTT
GGTCCAATTGATGAGCTACGCGCGAAATACGGTTCAAACGCGGATGTGGCACCACTGCCA
GATTCTCGCATTACGAGCCCGAACCTGATCGTGAAGCTAAATCCAAATGGTCGTCCAACC
AATGACCGCACTGGTTTCCTACAGAATCCAAGAGAGGTGAAATAATGTTATACGAAGCAC
CATTAGTTGCCTTTACGGTTCTTGCTCAAACAGCGGTTGGCGCGCACCTAACGGTTAACG
CATTCGAGAAATTCGGTAAGCCACCTCGCGTGACAGAACCTCGTATGAACATCGCTCGTT
TCGCTATCTTGGTTGTAATGGGATTGGGTTTCTTGTTCTCAACCACTCACTTGGGTAGCC
CACTTCGTGCATTCAACGCATTAAACCGTGTTGGTAGTGCGGCGCTATCTAACGAGATCT
TAACGGGTGCAAGCTTTCTGTCTCTAGCGGGTTTGTACTGGTTGCTGACGATTCTAAAAA
TCGGTAGCGAAGGCGTGCGTAAAATCGTGAACTGGCTGTCTATCGCCGTTGGCGTGATTT
TCATGTTCGCGATGGCAAATGTTTACCAAATCGAAACGGTACCAGCATGGTACTCACCAA
TGACCACGGTTGCGTTTTGGTTCACGGTCGTGACTTCGGGTCTGATGTTTGGTTACACGC
TGATCAACGTATTGGACGTGACGGCTGAGAAAACCAATCGTCGCCTAATGTGGGCTGGTG
TGAGCTTGATTGCGCTGAACCTAGCGTTCTCAGTAATGCAGACCATTTACTTTGCAGATA
TCTCAACGGCGATTCACAGTGGCTTGGATCAAATCACCATGCTGTCTGGCTATGTTGCTG
GTCATGTGTTGTTGCTTGTGGTTGCTGCTGCTCTTTGGGTATTCGCTGAGTTGTTTACCG
CAGAAGGTCGTCAGAAGAACTTGCTAGTTATCGTGGCATTCGTTGCCTTGTTCGTTGCAG
AGATTCTGGGTCGTAACGTGTTCTACGGCATGCACTTTACATCTGGTTTGTACTAATAAC
CATTATTTGTACTGATAACAATTAGCAGAGTGGGGCGAGTGTTCGTCCCACCTCTTTTCC
GTTTTACTTAATCGAAGAATAAAAACACCAGTCATCAAAGGTACTTCATGCAAATTTCTC
AACTTGAACCACAAGATACTAGCATCGTTCTTAAGCTGTTTGGTGCACTGTTTTACTACC
AGCCAAAAGATTACCCGGCGGTAAACCTCGATACGTTGCTGAGCAATACTGATACGCCAA
TCGAAGCGCTCAATGACATGCTGCGCAGCTTTCAAAACGAGAGCGAAGAGGCACTGCAAA
TGGAGCACGATCGCATGTTTGCCGGTATTGGTGAGATGCCTGCGCCACCTTGGGGTTCGG
CTTATCTAGATAAAGAAGCCGTGCTGTTTGGTGAATCAACCATTGAATATCGTTACTTCT
TGCAGCGTTGTGGCTTTGCTTTGGAATCTGACCAACGTGAGCCAGAAGACCAGATCGGTT
TGATGCTGATGGTGTTAGGCATGTTGATTGAAACTGATCAACAAAAACTGGCGGCTGAAA
TGTTGCGCGAGCACTTGATGACATGGTTTGGCTTTTTCAACAAGCGCTTCAAAAAAGCGG
TGACTCTCACGCCTTATTCAAAACTGTCGAATCTTACTGAAGAACTACTTCAATCTTTGA
GTGAGCAATACCAAGTCGTTGTGTCAGTAAAGAGAGATTACTCGGATGCGCCAGTCTGAA
TCGGTTGATCTAAGCAAGCGACGTCTGTTTTCGTTCCGTCGCGCGCCAGTAGAGCAAGCT
CAAGAGCCTCGTGTTAAAGCGAGACCGCCGTATGCGGTGGAAGAGTCGATGTTCACTCGG
CTTTGTGATGGATGCGGAAAGTGCGCTTCTGCATGTCCAAGCCAAATCATAGAAATGGTT
GATGGCGTTGCCGCGTTAGACATCAGTTACTCGGCATGTGATTTATGCGGCGCGTGTAAG
TCGACGTGCCCTACATTAGCACTTTCAAACCAAACAGAGTCTACAGGCTTGATAGCAACT
ATCTCGAACAGCTGCGAAAACTTATACGGTTATTGCGGCAGTTGCGAGGACAGTTGCCCA
TATGATGCGTTGCAATGGCAAGATGATGTCAAACCTAAAATTGACGCCGCCAAGTGCAAA
GGTTGCGGACAATGCGCGCAAAGCTGCTACAACAGCATGATCAGCTTTGACTTAAAACGA
TAAAAAAGGGATTGGCGCGAACCAATCCCTTTTTGTTTGTACTCAATTCTATTCAATCTT
ACGCCAAGGTTGCCAATTGGCTTTGCGCGTCTGAAATGCCTTTTGCAGCAGCGTCTTCGC
CCATGTTTAGCGCTTCTGCGTAAACAAACTCCACATCTGTGATACCAACAAAGCCCAATA
CTGTGCGTAGGTATGGTGTCATGCTGTCGGTTGGTGAGTCTTTATGAAGACCGCCACGAG
TGGTGACTACGATTGCTTTCTTACCTTCAATCAGACCTTGAACGCCGTTTTCTGTGTATT
TGAATGTCACGCCTGCACGAGCAATCAAATCAATCCAGTTTTTCAGCTGGGTTGGAATCG
TGAAGTTGTACATTGGTGCTGCGATAACCAAAGTATCTGCTGCTTTGATTTCTTCAATTA
GGGTATCAGATAGGTCAACCACCGCTTGTTGCTCTTGTGAAAGATCTTCTGTTGCACGTA
GTGCTGTCGCAACGGAAAAGTCTAAAACTGGCAGTGGATTTGCAGCTAAGTCACGAACAG
TTAGCTTATCTTGGTCTACATTTTTGATGAAGTCTTCAACCAGTTTGTTTGATTGAGAGT
AATCGCCAAGGATGCTTGATTTAAGAGCTAGTACACGAGACATATGGATTTCCTTTAATA
AGTGCTTTCGGCTATGTGATGCATTATAGGTAATGCTCAGCGACTCAAAACCCGATGGAT
TTGCTTAAGTTGTTCGAAAAAATTGAATGATTGCTGGATGCTGCTTTCCGTTATCTTGTT
CTAGCCCATATGTGCTACAATCCGCGCAGTTTTACGTAATGAAAAGAATAGGAAACGCTT
TGACTTCGTCACAGCCCCCAAAAAAGAATCCCGCTGAAGAGCAAGCGACACCGTCAAATG
GTGTGCAAAATGCCAAAGCGAAGCAGGCTAATGCATCTCAAGCACAAGCTTCTCAGAATG
CTGCGCCTCAGGCTCAAGTAAATAACGCGGCATCACTGCGCAAGGCTCTTAACCAGTGCA
TGATGCGTGACCGCTTCCGCTTGAGTAAACGAATCTCTGGTGCAAGCAAAATCAAAAAAG
ACGCAGCGCGTAACGCTGTGTTTGATGAAATCGCATTAGACATCGCCAAATCCATGATGG
TTGTGGAGCAACGTAGTAGCTACAAACCAACGATTGAATACCCTGAAATCCTGCCTGTCA
GCCAAAAACGCGACGACATTGCGAAAGCGATCGAAGAAAACCAAGTGGTTATCGTTGCAG
GTGAAACCGGTTCAGGTAAAACCACTCAGCTACCAAAAATCTGTGCTGAGCTTGGTCGCG
GTAAGTTTGGTCTGATTGGTCATACTCAGCCTCGTCGTCTTGCGGCGCGTTCGGTTGCGA
ACCGTATTGCCGAAGAGATGGAAACCAAGCTTGGTGAGTTTGTTGGTTACAAGGTTCGAT
TCAACGATCAGATCTCTGAAAACACCCAAATCAAATTGATGACGGACGGTATCTTGCTGG
CTGAAATTCAGCATGACCGTTTCTTGAACCAATACGACACCATCATTATCGATGAAGCGC
ACGAGCGCAGCCTTAACATCGATTTCATCTTGGGTTACTTGAAAGAGTTGCTACCACGTC
GTCCTGATCTGAAAGTGATCATCACGTCGGCAACCATAGACCCTGAGCGTTTTTCAAAAC
ACTTCAACAACGCACCAATCATTGAGGTGTCAGGTCGTACTTACCCAGTAGAAACGCGTT
ACCGCCCACTAAGCGGTGATGACGATAACGATCGTGACCAGCTTGAAGGTATTTTCGAAG
CGGTAGATGAACTGTGCGATGAAGGCTTAGGTGACATCCTGATCTTCATGAACGGTGAGC
GTGAAATCCGTGATACCGCGGATGCACTGTCTAAACGTAATCTGAAGAGCACGGAAATTG
TGCCGCTTTACGCGCGTTTGTCGGCGGGTGAGCAGAACAAGATTTTCCAACCTCATGCTG
GTCGTCGAATTGTACTGGCAACCAACGTAGCGGAAACCTCGTTGACGGTTCCCGGAATCA
AATACGTTATCGATCCGGGTACGGCGCGTATCAGCCGATACAGTTACCGTACTAAGGTTC
AGCGTCTTCCAATCGAGCCAGTTTCTCAGGCAAGTGCGAACCAGCGTAAAGGTCGTTGTG
GTCGTGTGGAAGAGGGTATCTGTATCCGTCTGTACTCAGAGGAAGATTTTGAGTCACGTC
CGGAGTTTACCGATCCTGAGATCCTGCGCACCAACCTAGCGTCGGTTATCTTGCAGATGA
CCGCACTTGGTCTGGGTGATATTCAAGCCTTCCCATTTGTGGAAGCGCCTGACAAACGCA
ACATTCAAGACGGTGTTCGCCTTCTAGAAGAGTTAGGTGCAATCAATTCTGATGCGAAAG
AATCGAAGAAACGCTTAACCAGCATTGGTCGTCAACTTGCACGTCTTCCAATCGACCCAC
GTTTAGCACGTATGGTATTGGAATCACCAAAGCAAGGCGCATTAAAAGAAGTGATGATCA
TTGCGGCGGCATTGTCGATTCAAGACCCGCGCGAGCGTCCAAGTGACAAGCAGCAATCAT
CAGATGACAAGCACAAACGTTTCTTCCATGAAGACTCAGATTTTCTGACGTTTGTGAACT
TGTGGGATTACATCCAGAAGCAGCAAAAGGCGCTGACGGGTAACCAGTTCCGCAAGCAAT
GTAAACAAGATTACTTGAACTACTTGCGCGTGCGTGAGTGGCAAGATGTGTACTTCCAAA
TTCACCAGTCGATGCGTGAAATGGAATTTAAACTGAACGATGAGCCTGCGTCTTACCATG
GCGTACATAGTTCAATCCTCGTCGGTTTGCTGTCACACATCGGTATGAAAGACCAAGAGA
AGAATGAATATCAAGGTGCGCGTAACGCTCGCTTCCATATCTTCCCTGCATCAGGTCTAT
TCAAGAAACAGCCTAAATGGATCATGTCTGCTGAATTGGTGGAAACCTCAAAACTTTGGG
GTCGCATCATCGCTAAGATTCAGCCTGAGTGGATTGAACCACTAGCAAAACATCTGATTA
AGCGCAGTTACAGCGAACCGCATTGGTCGAAGAAACGTGCAGCAGTCATGGCACACGAGA
AAGTGATGCTTTACGGCGTGCCAATTGTGCCGAAGCGTTTGGTGAACTACGGCAGTATCG
ATCCAACCGTCAGTCGTGAGCTATTCATTCGTAGTGCGCTGGTGGAAGGTGAGTGGGAAA
CCAAACACGCGTTCTTCAAGCAAAACCGTAAGCTTCTTCAAGAGGTGGAAGAACTTGAAC
ACAAATCTCGTCGCCGTGACATCTTGGTCGATGACGATGAACTGTTTGATTTCTACGACC
AACGCGTTGGCACTGAAGTGGTTTCTGGTAAACACTTCGATACATGGTGGAAGAAAGCGT
CGAAAGACAACAAAGAGCTGCTGAACTTCGAGAAAGAGATGCTGTTCAAGGGCGATGCAA
GCCACGTTACCGATTTGGATTACCCGAACTTCTGGCATCAAAACAACCTGAAACTTAAGC
TGAGCTACCAGTTTGAGCCGGGCGATGACAGCGACGGTGTGACAGTTCACTTGCCGCTGC
CGATCTTGAACCAAGTCGAGCCTGCGGGTTTTGACTGGCAGATCCCAGGTTTACGCCATG
AGCTTGTAGTGAGCTTGATTAAATCGCTGCCGAAGACAGTTCGTAAGAACTTTGTTCCTG
CGCCAAACTATGCCGATGCTTTCTTAGCTCGTGCAACACCAATGGAAGCGCCACTGCTTG
ACTCATTAGAGAAAGAGCTGCGCCGAATGACGGGTGTGGAAGTTCTGCGCGAAGATTGGA
ATATGGATCAAATTCCGGAGCACTTGAAGGTGACTTTCCGCGCGGTTGACCATAGAAATC
GCAAGTTGAAGGAAAATAAAGACCTTCACGAATTGAAAGAGAGCTTGAAAGACAAAGTTC
AAGAAACCCTTTCAAAAGTTGCGGATGACGACATCGAGCAAGAAGGTCTGCATACGTGGA
GCTTTGGCGAACTGCCTAAGGTTTACCAACAAAAACGCGGTGGTTACGACGTTAAAGCGT
ACCCAGCGATTGTGGATGCCAAAGACAGCGTTGAAATCAAACTGTATGAGACTGAATACG
AGCAGGTCACGGCAATGCAAGCGGGTCAGCGTCGTCTTATCTTGCTGAACGTACCGTCGC
CAATTAAATACCTGCACTCTAACTTACCGAACAAGTCGAAGTTGGGTCTGTACTTTAACC
CTTACGGTAAAGTGCTGGATCTGATTGATGACTGTATCGCGTGTGGTGTCGATAAGCTTA
TCGAAGAGCAGGGCGGTTTGGTTTGGGAGCCAGAGAAGTTTGATGCACTGAAAGAACACG
TTCGTGCTGAGCTTGGTGATACGGTGGTGGACATTGCACAGCAAGTGGAAACCATCCTGA
CGACCGCTTTCAACATCAATAAGAAGTTGAAAGGCAAGATCGATTTTACCATGGCGTTCG
CATTATCGGACATCAAAGCGCAAGTCGAAGGGTTGATCTTCAAGGGCTTCGCGACAGAAT
GTGGCTGGAAACGCCTGCCAGATATTCTTCGCTACATGCGTGCGATAGAGCGTCGTATGG
AGAAGCTGCCGATCGATCCAAACAAAGACCGTTTGCACATGCTGAAAGTGGAATCCGTTA
CGAGCGACTACAAAGAGCTGCTCAACAAAATTCCGAAAGGCATGGTGATTCCTGAGAACG
TGAAAGAGATCCGTTGGATGATCGAAGAGCTTCGAGTGAGCTTCTTTGCTCAACAATTGG
GGACTCCGTACCCAGTTTCTGATAAACGTATCAAAAATGCGATTGATGCTTGCTAAGCGA
ACGGTACAATAGCGGCAGTTTTTTTCTTGTGGGGTTTGCTGAGTAATCAATGGTTTGTCC
AGTGGCAAGCTCGATTGGTACAGTAATTGCATTTATTTACCCACAAGTGATTTTAAGTCA
CAAGGGAGGCAATGGTTCGCCTCCCTTGTGTTTGCAGTACCAACCTCTGCTTGATGCAGA
AGTGGGTAATAATAAAGAGTAAAGGTTGATGATGAAGAAAACTCTATTGGCAGTGGCACT
TCTAAGTGCTTCTTCTGCAGCAATGGCAGATTCATGGATTTATGGTGGTGCTTCTGTAGG
TCAGTCTGACTACAAAGGCGAAACAGACACGTCTTACTCTGTACACGTGGGTACAGGTAT
TCTGCCAATCATCGGTATCGAAGCGGGTGTTACTCAACACGGTGAATTCAAGATCGCTGG
TCAAGAAACTAAACTGACTTCTTACTACGCTGCGCTTAAACCAAGCATCGACTTCGGTCC
TCTGCATGTTTACGCGAAAGGCGGTATCCACCAGTGGGATAAGAAAGTTTCTGGCGGCAA
AGACGACGATGATGTGGATCTAATGTACGGTGTAGGTGCGGAATACTTCATTTTCGGTCC
TATGTCTGTTGGCGCAAGCTACATGAACTACACAGCGGGCAAAGACGACATCGGTACGTT
CTCTCTAAACGCGACACTGCACTTCCTATAATCGTCGAGCATTTCGAAGATTTATTTGAT
AAACACCGGCAACGCGCCGGTGTTTTTTGTCTGTAAATCACACAAATCGATATTGAGCAT
AAATTATTCATTTCTCGGTCTTAAATCCATCAAACTTTCGCATATAGTATTTACCTAGAT
ACATAAGGAACGCGATGCAGTTCGCGTGATGTTCCGTTCAGGAATCGAACAGGAAAGGTA
TAACTATGAAAACAAAACTCTCGTTATTGGCTTTGGCGCTATGCTCAACATCTGCACTTG
CTGACTCTTGGCTTTATGCTGGTGGTCAAATTGGTCAATCAGACATCGATAGCGAAAACG
ACACCACTTATGGCATTCATGTTGGTACGGGGATCTTGCCGCTGATTGGTATTGAAGTGG
GCTATTTCAACCATGGCCAAGTGGATTTAAATCTTGCTGGTAACCGAGGTGATGTAGATT
TCTCTTCTTTCTACTTAGCCGCAAAGCCAAGTATCGATTTTGGTCCTCTGCACGTTTACG
CGAAGGGTGGTATTAACGCGTTTAACGTCGAATACAATGGTAATCTGAGTAGCTTGGACA
AAGACGATGGCGTGTCTTACATGTACGGTGTTGGTGCGGAATACTTCTTGTTAGACAACA
TTTCTGTCGGTGCAAGTTATCAAGCGTTTGGTGTTGATATCGATGGGGACAGCGATACAG
TAAGTAGCATCACAGGTAACTTGACGTTCCACTTCTTATAATATGACTTTAGACTGAGTC
GTTCGAATCGTAAGATTTGAATAGGAAGAATGAGAAAAGCCCGCCGTTATTTTTGAATAA
AGTAACGACGGGCTTTTTGTTTAGTCCTGAATCGGATTAGGTCGGCATTGTATGTTGGTT
AGAGGGACAAACTTGTCGTCTTTCTCGTAATAAACGCCACATTCCTCTTCACGAAGTTGC
AAGGTGTATTGATCGGGCAATTCTGTTTCTGCGCCGTTCAATGGCATGTTGTAACTCTCC
ATCAATTGCCCAGAAACAATCAACAAATGTGAGTTTGTTTCGAAGGTATTTGACGCAATT
TTGGGCGGCACTTGGTTGCCTTGAATTGTCGTGATCGCTTGTTGGATCTCAGTCACTGTG
TCTGCAGACGTTTTAATGCTTAGTGCATTGACTGCATCATCATTGTGACCTGAAGAAGAG
CAACCCATTAGCATCACGCTGATACCCGCTCCGGTAATTATTGCTTTTGTTCTAGTTAAT
TTTGACATGAATAGCCTCTTGTCGAAGTGGATCAATCCCTTTATCAAGTGGAGTGCCACC
TAGCATAGGCATCGCTCTTGGAGCTGCCGCCACAGCAGGCGCAGGAGGACAAGTTCCTGT
GTTCATGTAGTTTAGCGCTGCAGATAGCATGCCTTCAGAGCTGTTACCCAATGGTTTGGT
TAAGTCGTCTGCCACAACACAGCCTTCCACTTTGTCATCTATACCAATAGTAGACGATAC
AAGATTTTTTGCTGTAGGTGTAAAGCCATCGGCAAAATCGCCAAATCCTTTAGCATTCGA
AGACTTAAATTGAATGGTGTAGTACATGTTGCCGCAGTTTTGCTCTGGCGAGAAGCCGTA
TGGCTTACCCGTTGTAGTGGTACCAATTTGAACCACTTCGACATCAATACCACGAAGACC
ATTGATGAGAAGTTCACTTGAAGACGCGGTATTGTCAGTAGTCAAAACGTAAACGCGTTT
CGCACTTAATGTCGGTAGGGCAATGTCCGTCAAGATACCTTTACCCCAATCAATTTCAGT
GTCGACAAACTTATAAACGTTATTTTCTACCTTGCCAGAGTTCATGATCTTGTCGTTGTA
AATCAGTTCAGCGAAGGTCGCATTAGGGTGTGTGCCTGCCAACATGTAGCCGACCTGCGC
AGACTGCCAAACTAAACCACCACCGTTGTAGCGTAAATCCATCACGATCTCTTCAACGTT
TGCCGCTGACAGTTGATTAAACGCATCGATAAGTGGTTGTTGTGCAGTCACTTCAAAAGC
GTTGTATTGCATGTAGCCGACTTTTGTTCCGTTGTTGTCGATGACTTTTACATTACGAAC
TGGGCTAGTTGCGACATCTGCTGATGTCAGAGTCACCACCTTCGGAGCGCCATCAACGGT
TTCGAACGTGAAGGTGTAGTTTTGACCTAGCGTAGGAGAGAAAAGCGTATTGTTGATGAA
ATCAATCTCAGAGCTCGAAGAGGTGTTCACAACATCAACATTATTGATTTTCAATAGCTT
GTCGCCACGAGCAACGCCATTTGAAGATGCTGGAGAGTTATCTTCTGTGTAAGAAATGAT
GATTTCTCGTGGTTCATAACTTTGAACGAATTTCCAGTTAAAGCCGAAACCAGCAACAAG
ACCCGCCTGTTGTGATTTCATGTAATCGTTGTAAGAGCGAGTGAAGTGGAATCGATCCTT
GTATTGGCCAGAAGCCGTCCTTTCTGTAGTCACCAGTGAATCAAAATAAGCCGCAACGGT
AGGGAAGTTATCTGGATTGATATCTGGGATTTCGTCATACCAAAGATAGGTTTCATTACT
GAACGCACGTAAGAACATTTTTTCTTGCAGTGCTGAACCTGTTTGGTCTGGATAATAATC
CCCTGAGTATGGGTCAATACCTGTTCTAGCGATGCTACATTTATTCGCAAACTCGCTAGC
CGGGGTAGAGAAGTCTCCTGCTGACCAGGTTATGTTATTGCCGACTGCAGTGCTAGAGCT
ATTTCCATTGTCACCGCCGCCTCCACAGCCTTGTAACAATAGAAGAGGGAGAGTTACCAC
CAACGCTGTGTTCTTATACTTCAACATAAATTTCCTTATTTCTGTGACATTTATAGATTT
GAATTGTTTTTAATAAATTGCCTATAAGCCACTCGAATGTATAGATTTTGTTCGTTGCTG
TGCAAACACTAAGCAAATTAGTGTGATTGGTGTCATATAAATTAGAGTAAAAATTCAGTT
TACTAATTTAGTTAAATCTAAAAATTCATTAATAAATAGCAAGTTAGTGCTATTTTTGAC
GCGAAAATTCACGATGACACTTCTGTAATTTTAGACGATTGAAAGTGGCTTTAGAAAAGC
ATTGAACGACAGAAGAATGCTAGGCAAACAGTCCGAGCATGACGAGAGTCGACGCTTTGT
GGTCGACTCTTTGAGTTTATGGAGTTAAGAAATTTGATCGAGTTGGTACTGATACTTTCG
CTCTAAGGCTTCATTGCCCGCAGCGCGTTCTAGTTCTACCATCAGACGGAGAGAGGGTTT
CTTGACTCCGTACATTTGGTTAAAGCGCATCAAGCGAATACGAGCATCGGTGTAGTTTCC
GCTGTCGATCTCTAGCTTTGCTAACTGAAGGATAGATTTAGGACGGTGAGGGTCATGGTC
GATAGCTCGAGCGAAGTAATACTTTGCCTTTTCAGCTTGATTCGACTTTAGTGCACAAAA
TCCGGCATTCTCGTAACTAGCAGGGATAAGGTAATAGTAAGGCTGCTCGATCGCACGATT
GAACATTTTATCTGCTTGGCTGTATTCACCTTGTTTACACAGGAAGGTGCCGTAATTGTT
CAGTACGTTACCATTTTTGGGATGCTGGCGAAGAGAGCGTTTGTACATCTGTGCTGCTTT
GGAATCTTCACCTACGGTTTCGTAGTAGTGCGCCATCGAAAGTTGTGCTCGATAGTAGCT
AGGTGCGTGGGTAAGGGCTTGCTGCAGATTATCGTGTGCTCGGATCATACTGCCACTCTC
TAAATAGCCGAGACCGAGAGCGATTCGTGACTCTGCCATAGAAACCGGATCGGCTTTCAC
AACTGGACTGTTTCCATCTTCATTGACGGTAACACACCCAACCAAACCTAGCTGGCTTGC
TAACACTAATGCACCGAGTTTTCCAAGCTTCATATATATGCCCCACATCCCTGATTCACA
CAGCATGATATGAATTACGATGCAAAAGCCTATTGGGGAAAAAATACTATGCGATCAGGT
TAGCAAACTGATACAAAAAAGCCGCCAGTTGGCGGCTTAGTTCACACTCTAAATTCAGGC
AGTTAGTCATCTTTAGTGAAGGCGTCTTCGCTGAAATGGTCCAGATCGTACGGCGTTTGT
TGGTAAACGCAATAGTTCAACCAGTTAGAGAACAGTAAGTGTCCATGGCTACGCCAACTC
GCACAAGGTGGATTGTCTGGGTTGTTATTCGGGTAGTAATTGATTGGAATAGCAGGTTCC
ATTCCTTCGCCCAAATCTCGAATGTATTCGTTATGGAGTGTGTGAGAGTCGTATTCTGGG
TGACCAGTGACAAACACATTACGCTTGTCTTTTGTGGTTGCTAGATAAACACCCGCGACA
TCGGACGTTGCGAGAATATCGAGGTCCGTATGTTCTTCTAAAAACTCCGGCGAGAAATCT
GCATAACGAGAATGTGGTGCTAAGAACGTATCATCGAAACCACGCAGAAGAGGGTGGTAC
TGATGATGGATAGAGTGATGGTACACGCCTGATAGCTTTTCTTTGCGTGTTTTCTTTGGC
AGGTTGTATAGAAGCTTCAAACCTGCTTGTGCAGCCCAGCATACATAAAGCGTGGACGTG
ACGTGGTCTTTTGCCCACTCCATAATGGTCTTCAAGTGATCCCAATAAATCACATCTTCA
AACTGGACCAAACCTAATGGAGCACCAGTAATGATAAGGCCATCGAAGTTCTTGCCTTTT
ACCATTTCAAATTGGCGATAAAATGTATCTAGGTGTTCCGTTGGCGTGTTCTTACTTGGG
CGATTATCGATTCGTAACAGCTCCACGTTCACTTGAAGCGGGCTATTAGAAAGTAGGCGA
AGAAACTGAGTTTCTGTCTCAATCTTCTTTGGCATCAAATTGAGAATAAGCACTCGCAAT
GGACGGATTTCCTGACTCGCCGCTCGACTTTCGCTCATCACAAAGATGTTCTCTGTCCTT
AATACATCGCTAGCGGGTAACTGATCTGGAATTCTAATTGGCACGGCTTTCTCTCCCTAA
GCTTAACTTTTTAGACGTCTATACTTCTAAAGCTAACGTAATTACTGACGGATGTCGACA
TGAAATGTGACTTTGAACAGGATTTCTTTTGTTCTTACTTCATATCGCACAAGAGCCAAA
CACACCAAAGGGGCTCTACGTATGAAAATGGCGTTCTTTAGAATAAAAAACCTAAGTCGA
ACTGTTCTAATTTTAAATATTCCAATCACTTATTTTCAGTAAGTGAATACTTGATTTCGC
TAATAATCCGAAAGGTTAAATTATGCCGATGTAAGATAATTAAAATTATTAATTCATTTA
ATTTAATAGGGTTATATTCTAACTCTTGTTTTTATGTGATGCGTTGTTAAAGGTTATGAC
AAGTTACTTTGTCTTTTATCGAATGATATGCTAACAACTAATTTCTAATAACTAGAATTT
GACTGTGTAAGATTGAAATTAATGAAACAATAATTTAAAGTCTGAATTTATAGAAAAGAA
TGACCCCTATAAAAATTATTGTAAGAAAAAGCCGAATAATGGTCTTATTAGTAAGTTGAG
TAGTTAGAGAGTGCTGAGTTTTCTCGAAGCCTAATCAGTGTTGGTTAGAGAAGCTTCCAA
GGCAAGTGAGCCTCTAGAGGCAGGTGAACGGTTGTCTTGTCATCACAACCTACTCATGTT
GACCTACTTACGTTGTTAGACACCGTTTTCAACGCTCTTATATCACAATTAGGATGAGCC
TTAGATAAGAACTCTACTTAGATATTATGTGATTTAAAGCGAACAAAGATTGATAAGATT
AAATTAGAAATAAAATATAGGCTTGTAAGTTAGTTCTGAGATGTAAACATATCAGCGACA
TAGTTTTTTGATTCTTAATGTTAGATCTATTTTGATGATTGAGAATCATACATTATGCAT
CATTCATTAACTCGTCAGTTTGTTAGTGTAGGCGTTTATTAAAAGGTGATAGCAGGAATA
ATATAATGATATTGACACTATTTCTGTTGATGCAGTGAAAACTCACCTTGTTGATATAAA
CCCAAAAAAAGCCCAGCGATCGCTGGGCTTTTTTCATGTGTCTTATGCCTGTTGATCATT
ACCTTCGATCAAGTAGTGATTACTGATTGAACCTGCGGTTCTAGCGTTTAGGTGAGGTAC
ATACTCTGGGTCATTCATAAAGTCGAGTGCTGCTTGGCGAGAAGGCCATTCGATAATGAT
GCGAAGTGCCGGAGCTTCACCATTGCCTTCTAGTCGTTCGTGCACGTTAGTTCGTGCGAT
GTACTTGCCACCGTGTTTTTCCACCAGTTCGTTCGAGACGCTGACATAAGCAGGTACCCA
GTCTTGGGCTGTGGGGGTTACATCTAATACTGAATAGTAAGTCACGGTATGCTCCTTGAT
TGCACGTTAGCCGATGAAATTTAGCTTAATGCAGTCTGGTCATTTCGATAAGAGAGAGCG
GAATCGAAACACTTTTTAGATTCCATTGAAAATCCAAATTGATTAGGGGTTATTGCTCAA
TTGGTATGAATTATCGACTCAAACTGACGCTCTGCAATTGTGATTGCGGCAAGATTTCTG
AGTACATTTTTGTGTAACGAATACGGTAGCGTTTGAAGAGAATTATGAGATCGAGTTAGT
ATAAATTTTGAGCCTTAATACCAATAAAGACACTAATTGGCTCGCCAGCACGTACTTAAA
TACGTTGTATGGAAAATCATCGTCAGTGGAGGACATTATGTTCGGTATGTTTAAAAGAAA
AGAGACCATTCAGAGCATTGCACATCAAGTTCCTAACGTCTTGCTTAGGGAGTTTGGCGA
TAAGGACGTTTATCTGCCAGACGAAGTCGACCAAGCGTTGGCCGAACTTGGGCACGACAA
GTTGGAAGACATGGCGCGTTATCAATACGCTTACGGTATGTTCACCAGCTTGGCAAGCTA
TGAGCAGTTAGGTTTAACAGAGGAGCTTGGCAATTACGGCCACTTCCAGCGTGAGGTTGG
CAAAATGCTTCTCAACACACCAGAACCGATTGATATGCATATCTACTTTGAGCTTTCACA
ACAGCATCACTTTAACCATGCCAAAGCGGATGTTGGCAATGAAGCGACTTTGGTCGATAG
TGCAGATGGTGGCTATTAATAGTGGAAGAAAGGGCATTCCAAATTCACTTTCTCGCTGAC
TTCCCCCATGAGTCTGATCTTATTGCACAATGGTACTTTGACGAGTGGGCTTACACTGTT
CCTGGTGTGACGCCCGCTCAAGTTCGCGAGAAGGTTTTACTCAAAGCCAATAGCCGCCAT
GCATTTCCACTTTCATTTGTGGTTCATGATGAAAACAATGACCTTGTAGCAGTCGCTGAA
CTCAAGATTCGAGAGAACATTCATTTCCCTGAGTATGAGCACTGGTTAGGTGGAGTCTAC
GTCGATGCCTCATCACGCGGTAAAGGTTATGCTGCTGCGCTGGTCGTTCGTGCACAAAAT
CACGTGTTTCAACTTGGCATTCCAAAATTGTTTCTACAATGCGAGCCGCATAATGAAGCC
TTGTATCTGAAATACGGTTTCCGTCCTCTGCATAACGCTTCACACAACGGAGTCCAGACC
ATCATTATGGTTTGGGAGTCATCCGAGCTAAGTTCTTGATATCTTTCATCCCCCCCATGT
TAGTGCAATTTAAATCGCCATTAGCTAAAAGATAATAGTTTATAGGTAACCATGTGCATA
TTTTGACGTTGGTCAAAAATGTGCCACTTTCTCCGTCGTTTTTATTCAACTTGTTCAATA
CTCATTTGAAGTTGGATGTCGAGTTTTGGAATGAAGATCATGGAGAGGGATATGCGAAAG
TGGCTAGGTGCACTCACGCTCACTGGGTTATCAGCGTGCAGTTTATCTGATGATATCTAC
ATGGAAGGGCGAACACTTTACTTTAATGGCGAAATTACAGCGGAGAGCGTGCGAGAAGCC
ATCGATCTTGCCAATGTTCAACCGCATGGTGTTGTTGCCTTGATGATAGACAGCGACTCA
GGCGAGTATCGACCAGCGATGGAACTAGGACGTTGGGTTTACAACAATCAGGTTCATTTA
ATCGTCAATGGAACGTGTGCCTCTGCCTGTGCGAACTATGTTCTAACAGCGGCACCGAGT
ACTTTGGTTATGAAAGGCTCGGAAGTGCTTTGGTTTGGTGGCGCCATGCAAGATGAATGG
GACACCGATGGCTTTGATCAACAAGAACTCGAACAATGGCATCAATCCTTAAGTTTATGG
CGTCAGCATGAAGAAGCCTTTTTTGCGTTGGTGGCGGTAAATCCAAAGATCACCATGTTT
GGACACTTGAACAAACGTGAAAAATTACACAAAGCAGGTTGTGATACCAGCAACGCAGCT
TGGATGTATCACATTGATGATATGCAAAAATTGGGGCTGGACAACATTGTGTATGCGGAC
CCAGATTCGTTACTCACAGCCAGAAATGACGCGTCTGCCTGCGTGATCAATTTGGAAGAA
ACCGACTTTTAACTGCGATTATTACGCTGGTGTAAATGTGAGTTGCATCACTTTTTATAG
CGTACCAGCGGATTTTGATTATAATGCGCCGCTCAGAGATTCGATATGTCATCGAGTTCA
GGTTAATTGAGCGTTGTTTGCCTTATGTTCAAAATGCTTGTTTCTATGCCTCCACTGGTT
GCGCTGTCTATTGCTATCGTGTGTGAGGTGATTGCGACTTCTTCTATTCCAAAGACAGAA
CAGTTTACTAAATTGATGCCGAGCACCGTGGTTATCATCGGTTATGGTATCGCTTTCTTC
CTACTGTCTGTGACCGTAAAAAGCATGCCAGTTGGCATTGTATATGCGATCTGGAGCGGG
GCAGGGATAGTACTTGTGGCTGCTGTCGGTTACTTCCTATACGGACAAAAACTCGACCTT
GCTGCGCTCGTTGGTATTGGCTTCATTCTTACTGGCGTTATGATTGTGAACTTGCTGTCT
AAGACCGTCGGCCACTAATCCATAGATTTACCAATAAAAAGCCGCGAATAGTTCGCGGCT
TTTTGCTATCTGCAGAAACATTTTCTGGCTATGTAAAAGAGACATGGATGCGGCTAATTC
GCCATCGCCTCAATCAATTGGCCTTCTCGGCGACGCTTACGATTTCGGTACATTACGGCA
CCAATCGCTGGCAAACTGAAGGCGATAAAGCCAAGAATCAAAGCAGATGCGCCTGTTTGA
GCGCTGATACCTGCTGGCACATCGAATGAAACGAAGATGGTCACCAGACAGCTAACCAAG
CCAAGTGTTGCCACCAACATCATACCGAACTTGCCACCAGGTACGCGGAACGGACGCTGA
ATATCGGCGTGTTTACGGCGTGAGACCAAGAAGCTAACGAAGATACAGATGTACATTACC
ATGTAGAGTTGAGTCATCAGAATATTCAACAGCCACATACCTTGGTTCACGTTTGGCACC
AAGATGAACACCAAAGAAAGCACACTTACAATCGCGCCTTGCAGCAACAGAAGTGGAACT
GGCGCTTGGTTCTTGTTCTCTTTTGATAATGTCAGCGGCATGAAATGGTCTTTCGCAGCG
ACATGTAAGCTCTTAGTTGGTGCAATGATCCAGTTATTCAGGCTCGCTAAGCTGCCAAAC
ACAATCGCAAGCGCGATAACTGGCAGCATGAATGACATGTTCAAATCATCGAAGAACGCT
TTGAACGCCAGAATAACCCCTTCGCTCAAGCTTGAATGATCGCTCGATACTACAGAAGAG
ATTGAAAGCGAACACGCGGTTAGAGAGACCAGAATCAACACGGTTGAGGCAATCAGAGCC
TTAGGGTAAGTCTTTTGCGGATTATCGACTTCACTCGCGTAAGACGTGGTGATCTCAAGC
CCTGTTAGAGAAAGCACAACCGCGGTAAAGCCAGCACCAATGCCATCTTGTGAGAAATCA
GGTAACCAGTCGGATGCATGACGAAGTGAAATATGCGATTCACTTGGATTGGTGTACGCC
CAGTAGCCGCCTAAGCCGATGATCAGCAGGATAGGGAAGATAAGCCCAAGCGTACCGAAC
ACATTGGTAATGAGCGAAGACAAACGCAGACCGAAGATATTCACCAAAGTCAGCGCCCAG
AAAATCACGTTAATCATGATCAACATAAAGATGTTGTTCTGGGCTAGTTCAGGGAAGAAA
GGGTACGCACCGGTTGCGACGATAAACGAGATGAGAGGTGGGTAGTACACGATGTTCTCA
GCATACTGATACCACACGGTCGCAAAGCCAAAGTTTGGACCTAACGTCTCTTTACCCCAC
AAATACACACCACCTTGTTGCGGATAGGTGGTACTTAATTCTGCACACACTAATGCCGTA
GGGACGAAGAAGCAAAGACCTGCCAGTAAGAAGAAAGAGATGGCGTGACTACCAAATAAG
GCGGCACCCGGAATGTTCCTTATGCTGTCGACGGAAGTAACCGTAATCATGATGACAGAA
AAGACACTGAGTTTGACGGCGGATTTGGCGATATTGCTCATTCGATACCTTTAATTATTG
AGCCACGCGTCTCGGACGGAGAACCCGCGTGCTACAAGTAAGACGGGCGTATTGTAGGGC
TGCACGAATCTGCCGGTATATAGCCAAAAATGGTATGTATTTACTCAAAAATGAACCGAA
ATCTCAGTGGTTTAATCGTAATCAATTTAAACGTTTGCTCTGGTCAAAAAACGCAAGATT
GCGTTAAAAAATGCATATTAATAAATGTGTTTATAGCGAATTATTTATTACCAGAATCCT
AGAAATTTGGTCGAAATACGCCATTGTTTGACTCTAACCTTGGGGGAAGGTCTAGATTGA
GGGCAGTTAGAGTGATTTAGAAAGTGGAGAAAACCATGGGATGTTGTAATCAAGCGCCAA
AAGGTGGCACCGGAAAACTCTCTTATTTGCTGGGATTGGTGGCGGTGCTATTTGTCGGGA
TCTTAGTATTGGCCGCGGTTTTTGGCTAATAGAGCAGTATTAAAAAACACGCCCTAGAGC
GTGTTTTTGTGTCTGTCATTGGGTGCTAAAAACGGGTGTTAGCTAACCCAATACCAAAGA
AGATAAACAGCCCACCACTCACGTAGTTCAGCCACTTACTGGTTTTGGAAGAAGTGAGCA
GTGCTTTCACTTTGGTGGCAAAGAAGATCACAAACAAAAACCAACTCGCGACGATGCTTG
CCTGTAGTGCACCCAACATCATGCTTTGCTCCAGAATGTGTTCAGGTTGCACAAACTGAG
GGAAGATCGACAGGTAAAACAACACGATTTTTGGGTTCAGCAGATTGGTTAGTAATCCTT
TCGCAAAAGCTTGTTTCAGCGTCTGCTCTTCTATCTTGCGGTCGAGCTTTAGCTTTTGGT
CTGCCAGCTTAAGGCCACTTTTCAAGTTATTGATTCCCAGCCATACCAAGTAAGCGACGC
CCATCCACTTTAGAATATTAAATGCTAATGCGGACTGAGAAAGCAGCAAGCTTAACCCTT
TCGCCGATACAAACGCATGGATCAGAAAGCCTAGCGCTACGCCAAGGATATTGGCTATCG
CAAAGCGGCGACTCTGCGTCAGGGCTGTAAACAAAATCAGCAAAGCGTTAGGGCCGGGTA
TCACAGCCAGAAAGAAAACGATGCCGCCAAACGCCAACAAGGTGTCGAAGTTCATACTTG
TTCCAATTAAAGAGAATGTCTCATAGCTATTATGGCGAGACTTTACACCCGCATGTGTTG
AAAAACAAACGATTAGAGTGCGACGTCATCGTCAGTTTTGACCAGATAAAAACGCTTCGA
TATAAGACTTTTTCTCTCTTATAAAATCGATAAACAATTGCGACTTCTGCGGTAAGTGTT
TTCTGTCCTGATATACCAAGAGCATGGTTTTATCTTGAGGGACCCAATCATCCAAAATCA
CCGTAAGCTGTTGGGTTTGCAATTCTTGGTAGAGCATAGACTTTGGCAGATAACAAACGC
CTGCACCGTCTAAGCAAAGTTGTTTGCTAACAAAGAAATCATCGGTTGTGACACTGCCAG
CTTCGGTCACTTCGACCACTTCATCTTTCAAGCTAAACCGCCAAGGTAAAAAGTATCCCT
CCACGTGATTGCGGATGCACGGCGCTGCATTCAATTGACGCGGGTGTTCGAACTTGGGTA
GAGCGTTAGCCAGAGCATTTGAAATGGCCAAAACATACTTCACGGGAGAGAGCGAAATCG
CCACCAAAGAAGAGTCGCTCAACGGACCTAAACGAAAGGCAAAGTCCAAACTCTGTTTCG
TCATATCCTGATATCGATTAGACGAAGCAAGGTTGATCTTAATCGTGGGATAGCGTGCTT
GAAACTCCGCAAATAGGGAGGCGAGTAGGTTCTGACTGAGTGCACGAGGCGCGGTAATAT
TTAGTGTGCCAATCGGCTTGCTCGCGGCATCTTCCGCTTCATGATAAAGCTCGCTGACCG
TATCTGCGATTAACTGAGCTTTGGGCAGGACTTGTTGCCCGAGCTCAGTGAGCGACAATG
ATCGAGTAGAGCGATTGATCAACTTGCCGCCAAGCTCAGCTTCCAACTGCTGAATCTTCC
TACTCACGGTTGTTGTCGGCACATTGAGTTGCCTTGCCGCTTCAGCAAAGCTATTGAGCT
CAATGACGCGCGCAAACAAAGGCAAGGCTGATATCTCTTTCATGTTAACTCTATTTTTCT
TCGTCCCGAATATGGGATAGTGAAGCCCAGATTACCTATCTAGTCAATTTTTAAGGGATT
AACTAAAGTTACTCCATACCGCAGCGGCAAGCTGCAAACACAGAACATACGCTCAACCTC
GGTAGGAGAACATCATGGACATTCTAGTTTTAGGCGCAACAGGTAACACAGGCTCAGAAG
TGGTTCGTCAACTACAACAAACAGGTGCAAATTTTGGTGTCATGGTAAGAAATGCCAACT
CAACAGCAACCATGAATCTTCAGCCAGAACAAGTTCGTGAGGGTGACTTTACCGACGTTG
CTGCGATGGAAAAAGCGATGCAGGGTGTAAAACGTATTTACGTTTCTATGCCGATTCATC
AAGACAACAAGCTTTGGGTGGAGAACGTTATTGCAGCGGCAAAAGCAGCAAATGTTGAGC
ACGTTGTTAAGCTATCGGGCATGGGGGCTAAGAGTGATGCGGGTTCAGAAATCATTCGTA
CCCATGTAGTCACCGATGATTTAGTCAAAGCATCAGGCTTAGCTTGGACCATTATTCAGC
CAAACTCTTTTTTCCAGAACCTCTTTGGTAGCTTAGCGACCATCAATGCAATGGGTAAAT
TCTTCTTACCGCTTGGTGATGCAAAACAAAGCGTGGTGGATATTCGCGATGTAGCGGCAG
TGATTGTTGAATCGCTTATCGGAGAAGGTCACGATGGCCAAACCTATTTACTTTCTGGCC
CTGAAGCACTGACTTTTGCACAGCAAGCCGAAGTGATCTCTCAAGCGTCAGGCAAGCAAA
TCGAATATGTGGCTGTTTCTGAACAAGACGCCGCCGCAGCGATGAAAGAAGCAGGAATGG
ATGAATGGTTCGCCAATGCGTTGGCTGAAATCATGGCTTGGTTCGGAACGGGGGCTTACA
CAGAAGTGACAGACACCGTTGAGCGAGTGACTGGTAAGCCAGCACGCAACTTCGATGACT
TTGCGAATGAATTTGCGCATGCCATTGAGAAATAACATCCTAAGAATTTAATGACAGGGG
AGCCAAGTGCTCCCTTTGTCGTTTTTTGAATGTGAGATTTCAAACATGCTTATCTTCTCT
AAAGCTTTATAATCATCAAGAGATTATCAAATAGGATTAGATAATATGTTGCTTGAAGAT
CTTCAAGTAGTGCTCAAAGTCGCTGAGTTTCGTAGCATTACAGGAGCCGCGACCGCATTA
GATATGAGAACCGCCACGGCCAGCGCGGCGGTAAAAAGAGTTGAAGCTTCTTTAGGGGCT
GAGTTGTTTGTGCGAACCACGCGCCATTTGCGTTTATCCAGTGCGGGTGAGCGTTATCTT
CCTCAGTGTGAGAAAGCACTCGAACTGTTAGAACACGCGAAACAGAACATGCGTGAAGAT
CTCGACATTATTGATGGGGAAGTGCGAATCGCGCTTTCTTCCGATTTAGGACGAAACTTA
GTTACTCCTTGGCTCGATGAGTTTATGGACAGTTATCCGCAGGTGACGCTGAGAAGCAAC
ATCAGTGATAGCAACGTGGACTTCTATCGAGACTCTGTCGATATGGCACTGCGTTACGGT
GCACCGACAGATTCCAGCATGTATGGGTTTAAAATCTGCAATGTGCCAAGGTTATTATGC
GCAACACCAGAATATCTTGCGGAACATGGAACGCCTAAGCACCCACAAGACTTAATCGAA
CATAATGGTTTGTTGTATCAACTCCATGATACGTTGCAGGATGTTTGGGGATTCAGTGAC
GGTGATAGTGAACACAAGGTCAAACTCAAAGGCAATCGAGCTTCCAATGATGGCGATTTA
GTCCGACGCTGGTGTGTCTCTGGAAAGGGCTTGGCTATCAAATCGTGTTTGGATATGTCG
CAAGATTTGCTAAAAGGCAACGTAGTGAATGTCATGAGTGAATACAAACCAACACCAACG
GAACTGTGGCTGATTTGTCCGAGCCGACAATCAATTACGCCAACCGTAAGATTACTGCGT
GATCTGTTCAGAGAAAAAACTAAAGTCATTCTTACTGATCTGGTGGAAAGTGGTTTATTG
GAACAAAGCGTACTTAAAAACTGACTCAACAAGGGGGCCTTTTCGCTCCCTTTTTCCTTT
TATTGGGCGATAGACGAGAAGGGCACTCTCGGGACGCTCACTCTTTCAAATTCATATCTC
GAAACGCAATTACTCGCTGCGGCGGAACTATCGCTTATCGTCAGTACAGTAAGCCGCATT
TTTATGACAATTCGACGAAAATCACGGCATTTTTCTTAGATTTGATAAAGTCGCCCACAA
TCTCCGAAAGTTCTTATTGTGTAGCGTGTCAAAGAGGCCTACACTCCGCGCGCTTTAGTT
TTTAATAAGCACAGTCAATGATAATAACTTTTCGTATTTATCGTTGTTTTTAAGGATTTT
TATAGACGAATTCGTCTGATGACACACTCATGAATAAGCACAAAGCACCAAAATTCAAGG
CAGAATTTTTGGCACCTCGCTATTGGGGCACATTGATCATAATTAGTATCATGTACCTTC
TTAGCCTCCTTCCATTTCGTGTACAACTCGCGCTCGGAAGCGGAATTGGTCGCATTGCGA
TGCGATTAATGAAAAAACGACAAGTCACGATCAAACGTAATTTAGAGCTGTGTTTTCCAG
ATATGAGCGACCAAGAGCGTGAGGCGATAATAAAAGAAAACATCGATAACGCGGGTATCG
CACTGTTTGAAACCGCGATGGCGTGGTTTTGGTCAGATAAACGTGTCAGTAAGCATGTCA
ACATCGAAGGGATGGAACATATCGAAGCGTTAGAACAACAAGGTAAAGGTGTTCTGATGT
TAGCGGTGCATTCCATGAATCTAGAACTTGGTGCGCGAGCATTTGGGATCCAAAAGTCGG
GTTCTGGTGTTTACCGTCCAAACAACAACCCATGTTTTGACTACTTCCAATACAAAGGAC
GTTCTCGCTCGAATCGTACTTTGATTGATCGTAAAAATGTAAAGGGCATGTTGGAAGCAC
TGAAGACAGGCCAGCGTGTTTGGTACGCACCGGATCACGACTATGGCACACGTCGTTCGA
CGTTTGCGCCTTTGTTTGCGGTAAAGCGTGCCTGTACAACAACGGGAACCAGTTTGCTGG
TGGATGCTACGGATTGTGCCATTGTGCCATTTACTATGGTTCGTGAAAGCAATGGGCAAT
ACACTTTAACTATTAGCGCGCCAGTTGAAGGCTTCCCTAAAAACGATCCAGACCAAGCGG
CAGCGTTCGTAAATAAGATTGTCGAGAAGTCGATCATGGCATGCCCAGGGCAGTACATGT
GGCTGCATCGTCGCTTTAAAACTCGTCCGGATGGGGAATGTTGTTTGTATAAGCCCCAAC
TTGTACCTGCGATGTAACCTACGAGCCCAGACGTTTGTTCTGGGCTTTATTTTATCTGTC
GATTCATTTCTGATTGATTGATTGATTGATTGATTGATTGATTGTTTGCCACAATAGCGA
CGTTTGATGACCAAGGATGAACCATGCTGACAGGATTGAACCACATTACGATAGCGGTGA
GTGATTTAGAACGCTCGCTCGATTTCTATATCAACGTGCTCGGTTTTAAGGGACACGTGA
AGTGGAAAAAAGGCGCGTATCTTTCTTTGGGTGATCTCTGGCTTTGTTTATCGGTTGATA
AGCCAGACGAGAAGAGTGATTACTCCCACATCGCATTTTCTATCTCACAGCAAGACTTCA
CGGACTTTTCTAACAAGCTTATTCAGCTCGATATTGCTCAATGGAAAAAGAACAAGAGTG
AAGGGGATTCGTTGTATCTTCTAGATCCTGATGGGCACAAATTAGAAATCCACAGTGGTG
ATTTGTACTCGCGATTAGAGAGCATAAAGCATCAGCCTTATGAAGGTTTAGAGTGGTTGT
AGGAGCGTTTAGATGAGATTGTTTTTCGCACTGACGTTTGATCAACGCAGTAAGTCACAG
CTCAAGCAGATTCAAGACAAGCTTCAACAGCAAGGGATAGAAGGGCGCTACACTTACGAA
GATAATTTTCATATTACGTTGGCTTTTCTCGGTGAATCGACAGAAGAACAAACGCAGCGT
CTTATTGATATTCTTCATCAACTTAGCTGCCGTTGTGAGCAGGTTACGGTCGATCACCTA
GGTTCATTTCGCCAAAGTGGCAGGCAACTGGCTTGGTTAGGGATTAAAGATAATTTAGCG
GTTACAACACTGCAAAACGAACTCATAGAAGCATTAGAACTGCATGGCTTTGTGACGGAG
TCACGTGACTATGTTCCTCACATCACACTTGCTCGCCACGTCGATAAACAAGCACCACTT
GATGCTGTTGAGATATCACCTTTACCACTCCCTGTTTACTCAATCGCTTTAATGGAAAGC
AAAACGGTTGATGGGAAGCTCGTTTATCACGCGCTAGAAGAAGTGGTGTGCTAGCACTTT
CTATACATCAGTTCAGCCAGTAATCCATAATGGCTGAACTGACTTCTAAATGATTACCGT
TTTTTAGCTTGGCTTTTGCGACAGGTTTTCTGCCAGTTTTCCAGCGACAAGTTGGAACGC
TTCTAGCTCTTCCTCAGACACATTTAACGTCATCTTTTGAAAGATCTCCGCATCGACGGC
TTTGATCTTCGCCAACACCTCATTGCCTTTTTCGGTGGTCAACAAACACTGGCTGCGCTT
ATCTTCTGGATTCGGTCTCTTCTCAATAAAGCCTTGTTCAATCAATGTCTTAATTAAGCG
TGTGACTTGTGCTTTATCTCGGTTTAAGAAGTTCACCACATCCATTGCCGTACATGGTGA
CTGTTTGCTAATGATTTTTATGACCCGCACATGCATAGGCGCGATAGGGAGTTCTAGTTG
TTCAATTTGCTCGTGCAGTTGACGCTTTAAGACGTGCACAAGATGGAACAGATTATCCAG
CGATTTTGGATTCGACATGTAACACTCCAAACAAAAGTGGTTGACATTGTCAACCAAATA
ACTATAGTTGACATTATCAACTTAATTGAGAGTAACTTCAAGAGCGAGAATTGAATGACA
GAATCCTTGACCATGTCGAATGAACTGACACAACCGGCGAAGACGCCACTGATTCATAAA
ATTGCTGTTGTATTAGGGATGATGACACTCATGGGAGGGACACTGACAGGCGTAATGACT
TACATGAACGTAGGCTATTCCGATTCTTTCTTCAGCGATTGGTTGCGCTCATTCTTGATG
GCGATTGCCGTCCTTATGCCAACGGGTATGGTGATGATGACGCTAATGACCAAACTGGTT
GGCAAACTATTTAGCCGAGCCAGTGAAAAGCAGAAGAACCTTGTTGTTGGTGTTTTTATG
GCGCTGATTATGGACTCCGTCATGGCATTTATCACCGCCGCTAACAACATAGGGTTTGAG
GACGTATTCGTATTTGGAACTGCTTGGTTAAAAGGACTTTTCGCTGCGTTACCTGTAGCA
ATGGTGTTGATGACCATTACATCCATGACCATCAAACCAAAGATTGAACGCTTTCTAAAA
AGCGAGTGAATATTGATTGGAGAAATGAGATGAGAAAAGACAACCACTACCGCATTACTA
TCGAAGAAGTAAACGTAGAAGAAGGCCGTGAAGCAAAAAGCTTGAGCTTTGAAGTCCAAG
ATCGCGAAGACATGTTGAATATCGTAGATAAGATCGGCCAAGGCAGCGGATTAGAACCTG
CAGATGCGACACGCGTTGGTGTTGCCCTTCGTCTGCTTGGTCCTGTGATGATGAAAGATC
GCAAGCATCCTTTGTTCGTTGATTTCATGCCACACTTCAGAAATTTCATGCAAAATATGA
AGAGTACGGTGAAACGTAATCTAGCTTAATTATAAGCTTCTGGGCGCTTTGAGTAGACTC
TAGCGCAAATAAAAAGGCTGGTATTAAACCAGCCTTTTTTCGTGTGATGACTTGGCGAAA
GTTATTTACCCAAGTATCGGCTTTCTAGATGTGCTTTGAAGTGTTTCGCGTTCAACACTT
CACCTGTTGCTTGCGTCACCAAATCATCGGTCGAGAACAGGCTGCCTTTGCTCCAGATGT
TGTCCGATAACCAAGTAAAGATTGGCGACAGATCGCCAGAGCGAATCGCGCCATCTACGT
CTACGGTTTTCTGCATCGCTGCCATAAACTGCGCCGCGTACATCGCGCCAAGCGTGTATG
ATGGGAAGTAACCAAAAGCGCCATCTGTCCAGTGGATGTCTTGCATACAACCGTTCTTAA
AGTTGCCTTCTGTTGATAGACCCAAGTAAGCCTTCATCTTTTCATTCCACAGCTCTGGAA
CGTCAGTGTGCTTGATTACGCCGTTCATTAGGTCGCGTTCAATCTCGTAACGTAGGATAA
CGTGAGCAGGATATGTTAGTTCGTCAGCGTCAACGCGGATGAAGCCTTTTTCTACGTGTG
TGTAGATTTTCGACAAGTTGTCTTGAGCGAACTCTGGACCTTCAAAATGGTTAGAAGCCA
GACGAGCAAGGTGCTCAACAAATGCTTGGCTGCGACCCACTTGCATCTCGAAGAACAGAG
ATTGAGATTCGTGGATGCCCATTGAACGAGCTTGGCCAGCCATTGTGCCTGCTAACGATT
TTGGCAGACCTTGCTCATAACGCGCGTGACCTGTTTCATGCACGATGCCCATCAATGATT
GTACGAATTCTTTTTCATCGTAACGGGTGGTAATACGGACGTCGGTAGGAACGCCACCAC
AGAACGGGTGAACACTTTCATCAAGGCGGCCATGTTCGAAGTCGAATTGCAGCAGCTTCA
TGACTTCCAGACCCAGAGCTTTTTGTTTTTCAGCAGGGTAATGACCGTTCGGAAGCAGGA
TGTTGTTGGCTTTTTGTTTTTCGATGGCTTCATCAATCATTGATGGTAACCAGGTTTTCA
CGTCCGCAAATAGCACGTCTAGAGACGCGGACGTTGTGCCTGGTTCGTACAGTTCTAGCA
TTGCATCGTAAGGTGACGTACCAGTCGCTTCTGCGCGAATTTGAGCTTCTTCTTGAGAAA
GCTTAACCACTTCAGCCCAGTTCTTTTCGAAGCCAGCCCAATCGTCATTGCCACGTTGGG
TACGCCAAGCATGCTCACACTTAGAGCCTGCTAATGACTGTGCTTGCACCAAAGATTCAG
GCAGTAGGTTTGCTTGTTGCCAATCGCGTTTCATTTCACGCAGTACGGCTTGATCTTGCG
TTGATAATGACTCTTCTTCTGCTTGTGCAAACAGGTCACCTAAATGAGGTTGAGTCATAA
GAGAGTGCATATGCACCTCTAGTTCAGCCATCGCGTTAGAGCGGGCTTCCGCACCGCCTG
CTGGCATGACGGCAGCTTGATCCCAACCTACGATTGCAGATAGGTGACCAAAGTTAGAGA
CTTTTTTTGAATGTTCGACGAGTTTTTGAAATGCGCTCATGTGACTACTCTTTGTTATGT
TCTTTCCTTAAACGCCCCAAATGGGGTCCTTGAACGTACGTTCATATCTCTCGACACCGA
TGCAGAGAAAAAGGCAGCATCAAGACAATGCCGATAGAGAAGTGTGTCTAATTTACTATT
TATTAACAAATAATGCAGGTCTATTGTGCACAAATTCAGTCACTTGTATAGCACACCGCA
AAAGTTGCTTGCGAATCGAGCGGATTGACGGTATTGATGGGTGATACACAACAACTTATT
AAAAGAATATGGATATTTTAAATTTTGAGGCATTTCTTATTGCCATTACGATTTTGACGC
TCACGCCGGGATTGGACACCGCATTGGTGATTCGCAATACAAGCCGCGCAGGTCTTAAAG
ATGGTTGTACAACCAGTTTGGGGATCTGTTTCGGGCTATTTGTTCATGCGCTGTTTTCTG
CTGTGGGTATTTCTGCCGTTCTTGCTCAATCTGCTGAACTGTTCCAAATGGTGAAAATGG
TGGGCGCCGCTTACCTAATTTGGCTTGGTTTGAGCAGCCTACGTGCACTGATGAAGACAA
ATGGCGGCATCGCGGTTTCTGAACAAGCGCATCAAGCTTACAGTGGCAAACGCTCGTTCC
GCGAAGGTTTCCTTTCTAATGTATTGAACCCAAAAACGGCCGTGTTTTATCTCGCTTTCT
TGCCTCAGTTTGTTAACCCGGAAGGTTCTCCGTTGTTGCAATCAATGCTGATGGCTTCAA
TCCACTTTATTATTGCGATGGTATGGCAATGTGGTTTGGCTGGCGCTTTGAACTCAGCAA
AAACGCTACTGAAAAACGCGAGCTTTATGAAGTGGATGGAAGGGGCAACGGGTGCTGTGC
TTGTGGCGCTTGGTATTAAACTACTTGTAGAAAAGCCAGCCTAATGCGTATTCTTATTCG
AATTGTCATCGCTTTAGTTCTATTTATTGTCGTCTTGCTCGGGAGCGTCGCATGGAAGAC
GGTTCCCCAGTTGAATTTCGCCGAGAAAGGAATGAGGTGGGATTGGCATTGGGCTTACTT
TGAGCCGTTTTCCAATGGTATCCAAGCCACGCGCACGCAAGATACTAAACAGTTGCTGTT
ACGCCGCGTTTACCTAAAAGAGTCAACCGCAGTGTTTGTCGGAACCACACTAGACAACAA
ATTTGAGATTGATGTGGTTAACCAAGAAGCGTGTAAGCCTGAGAGCAGCAAATGGGTATC
TGTATCAGTTAATGGTCAACCTATGTCTCATGTCCCGGTGCTTTGTGAAGATTCGGGAGA
GAGCTACATCTACCGCTTTGTTGGCAGCAAGCTAAGAAGCCTAGAGTTTGGTATTGAGGA
TGACTTCATTCGCGAAGACTTCAGTCAATGGCCGATTTCAGAGATAAAAGCGGATCAGTT
CAAGCAGCAACACTCTTCTTTCTTTAATAAGCAAGGTGATGGTGAAGAGCACCAATGGTT
GCGAGATTAGGCTTCAGGTTAAACTTTGAACAGAACAAAAAGAGACAAGCGTTGAGGCTT
GTCTCTTTTTATTTGTCTGGAGGTTGGGTGCTAGATAGTGATGAAGCTTGTTACTCTAAC
CACTTAATCACGTTATCCCACAGGATTGGGTCAACGTTCCTTGCATCAACCAACTCTTTG
TCCATGAAAGGTTGTTGATACACTTCGGACTCGCTCATGATGCCTAGCGTTTTGAACTGG
CGGAAGAAGCGCAAAAGACGCATAACGCGATCGAGCCTTTCGTCTTGATGAACGCATCGG
TTGATGACAAAACCAATTTTGATTTGGCGAGACTTAAAGATGTGTTTCTCGATCAGCGTG
TTGATGAATGGCAACGAGGCATGCAAATCAATAGGTGACGGTTGCATTGGTATGACTATG
TAATCGACGTATCTAAGGTAACGAACTAAGTCGCTCTCTGAGAAGTTCGCCGGAGAGTCG
ATCACTACATAATCTGTCGCATTACTGACCTTAAGCGTGACAGCGATATTAGACAAACTG
CGAAGGGAAGGGTTGTAGCTCTGATTCGGTAGCGCATCGATGCCATCGGCCCAGCGATTG
GTAGATTGCTGTTTATCGAAATCTATCAATTCTACCGTATGTCCATTTCCTATGAGTTTG
CTGGCCAAACTGGCAGAGAACGTCGACTTTCCCACACCACCTTTGAGATTTAAGACGATG
ATCTTTTTCGCTTTTGAGTAAGCGATACTGGTTTGGCGTTGTTTTACAAGCGGCAGCAAA
CTGTTTTCCCCAAATTACTAAATCAGGGCATTATGTACAAATTGTTAACTTAATTGGTTG
GCATCCCATAAAATCATTCCTTGCTAATGCTTATTCTGAAGCTCGTTTTCCCTTATTTCA
TCAGAGCTCAAAGCAAAGAGTGTTCTGAAATGAGTAAAAAAGCCCGCGATGGGGAGTCGC
GGGCAAGTTGTTGGTGATTCGTTGTAATTATTATTGAGGGTTAGTTTGCTGCCTGAACGG
TCATCTCTGCACCTTCAAACCCAAGTGCGCTTAGCTCATCAGCATCAAAGTTGGTGGTAA
CTTCGACGTCGCCCACGCGCTGAGTGTTACCTTGCGGCAAATCGTTCGCTGAGCGAGTGC
TGATTCCAAGTGGACTCGCTTGGCCAATTTCAATGGTGCCTGCGTATTGAGACTCTGCAT
AAAAATCACCGGATACGTAGGAATAGAAAGGTCGTAAGCTCGCACCAGTGGCGTATTGCA
TGCTACTCAATCCTGCTTCTTTGATTGCCCAACTCCAATCCCACCATTTCACTTCACCCG
GAATATAGCGGTGATCCCATTGGTAACGAATATCCGCCGATTTATCGCTGCCACGTCCCA
TGGTAAAGGTGTGGCTTCGGTATGGACGATTGTCTGGGTGTGTATGCCATGCGTTACCAC
CCCAACGAAGGAATCCGTAGAAGTTCACATCATAGCTAACGTCGGCATTGAATCGATATG
GGTAAGAGATGGTAGATCGGTACAACTCAACACGCACTGGTAGCTCAGAGTTCGCAGGCA
CCATTGGGCGAGCTTGCAGTGTGACTTGCTCGCTGGTGGATGCGCCGTTTGAGTTTGAGA
AGCTTTGGTTTGCTTCAAGCGTAATACTCAGCTTGGTATTACCAACTAATGGCCATTTGA
ACTCGTTTTCTGTCTTCACTTGTTGGGCGAAGCCGTAACTGTTGGTCTTCGACCAGTTGG
TAGACTCGTCCAGTTTCAAATCCACCACGATTTGCTGCGGCGTGTTACTGTAGTTTCTCG
CCATGGCGGTGATGGTTTTAACAAGCTCACGATCTGATTCAACCACATCACCATGCCAGA
AGTTTTTGTCGTTTAAAGTGTAGGTAAAGTTGTCGACTGTGATTTTGGTTTTTTCACCAC
AACGGTAACCATTGCAAGAGCCACTATTGTTACCTTGAATCACCCAGCGATCACCCACGC
GGTCAACTTTCATGTCTTCACCCACGTATTGGCTGTTGTTGCCGCCAACCCATGCGTAAC
CAAGGTTGTGCGCAAGATAACTTAATGGGCGAACAAAGGCAGAGCGATCGGTGACTAACT
CATATTGAACATCGATTTCATCACCTTCTGGAATCGCACGGGCTGGATAGTTCGGAATTT
CTGATTGTGCTTCGTCTGGGTAACAGAAGGTTTTGCCATTCGGAGTATCACGTTTGATTA
ATCCATGATAACCCGGTCCCATGATCACCCAATCGCCTTTGAGGCCCGTGATCTGCCATT
GACCCATACGAGCAAGTAGGGCACTTTTTTGCTCTTCAGCTTCATATCGGTCAAGTGGAC
GATAACCTGCTCGGCAGACATCTTCACCTAACTGGTCGAAGACGATTTGGTCTGGATATA
TCTTTGCATTTACACCACTTGCGAATGTAGACAGGATGGCGGCGGACAATAAACTAATGT
TGATGTTTCGCATGAACGTTCCCTCATGGCTGTATTTTTATTTGTTTTATGTGCCCCGAT
GTCGAGGACAGGTTTACTGTTCCATGCTGATAAGATTGATAGTACTGAAAATAGTTGAAA
TATTATTACTGTAATGAATCAGTGGGTTGTATTATTGCATCTGTCATTTTCAACTAATGA
AATCGATTGCCTTTGGAACACAAGATCAATAACAGGTGGGGATATTCATAAATGGTCAAC
GTAGAATATTTACTCAGTGATGAAGCTAAATATTGTCAGAATAATTTGGAAATTGATTTA
TACGATTTTAATGAAAGCTAGACTTCAACTTATATAAGTAAAACCTAATTAAGAGGTTTT
TCTCAATTGAACAATGCAGACTTAAATATTAGTAATAATTAAATTTACTCATACTTAATT
AGAAGTAAATGAAGTAATAGTGAGTGAAGTCTTGTAAAGAGTGACTTTTAAGCGAATAAA
ACACACTCATTACAAGACGAATATCAAAAGGGTTATTTCAAGCGAAAAGCTTATCGCTTA
GCCAACAGTTTAGTGCGGCCAGTTTGTTTATCTCGGATAAGAGAGAAGGTTTCAGTTTGA
AGCAGTACTTCGATATCAAAATAGATAGGGTCATCGTTTAGCACGAGATAGGGCGAAAGA
AACGAATCATTTAACGCAGGGCGAATTTCTTGCACCGATAACAGGTTCATTTTGCCCGAT
ACTGACAAGCTCGTATCCGAATAAGGACGCGATTTACCCTTAAAGCTAAGGATGATGGGG
TTCGACATTGATTCGTCTTGTAACGAAGCGATATGAGTAATAACGCGGTGATTAACCCGG
GTTAAGCCATCAATCCGAACAGTGTGCTCATGGGGGAGAATATCGACCACACTGTGGTGA
TAGCGTTTATCTTCGGTATCGTGATAGCAGGGTAGCTTCCAAGCGCCGAAAAAGACCACG
CAAGAGAGTGCGACGGCAATATACGCCTTCATTGGCTTTCCTCCGCAATAAACTGACCGA
TCGCTTCAGAGGCTTGTTCGAACTGACCTGCCGTGTAGAACACATTGATGGATTTTCGCG
TGTGCTTATTCAGCCAAGACAACTCAGAGAACTGCTCGTTTTCCTCGATATAAACCACGC
AATGACACTGATGTTGAGCCAGTAACTGTTCAAGGTGCGTTGATAACTGCGTATTGGGAT
CGGTGTATACCTCTAGTGTTCCAACAGTGTGTTCATTTAAGGCTTTGTTGCGTTGAGGGT
GACTGTATTTGCTATGAAACTTACTCGCACTTACTAGGCTGGCCGCAAATAGAATGCCCA
GTGAAACGATATAGCACGCTAAGTTTTTATAGTTGGTTTCATGTTTGTTTGGCAGTGGTG
GTGTTGGCTGCTGCACTGATTTCTGTTGTACTTTTTCATCTGGTGGAGTCGCAGCGACAA
GGCATTCGTTCAGCAAGAAGCCTTCAACTAAACGATACCCGACTTTAGGGACAGTAACGA
TAGGGGATTCTTTCATTCCCACTTTGGTAAAGGTCTGTCTGAGTACACTGATGCTCTTCG
CCAACGAAGTTTCACCAATGTATTCGTTACCCCACGCAAATTGCACAATGTCTCGCTTTT
CAACAACTGCAGGGGAATGTTCGAGAAGCAAAGTGAGGATTTGTGATTCACGATACCCAA
TTTTTACCGTTTTATTGCTGTTAGAAAGCGTGTTTTTAATAGGGTTATATAAGATCATAC
GATTATTTTTGTTTTTATTATAAAGCGAAAGAGACGAGTAGAAAGGAACCACTCATCTCT
GTTATATGAATAAAGATTAAAATTAGGTCACTTTTATTTTGATGGTTTTAATAGTTAGCT
ACCTATTGATAGAAGAAACCATAATCATAGTAAAACATCAACTTTGTGCCATGTTAATCT
TTCATTTAGTGATATAGCTTCAATGAAAGAACCAAAATAATCACACAGCAATAATATGGT
TTAGGGTTTACTAAATAACAGTGATGCTGACATTTAATTTAATATTGTCACACATGTCAT
TATAAGTTTAATTATTTGATAACTTGGTGGGAATTATTAGCCGAGTGGAAAATAAAAAGT
GAAGAGTTAAATAGAATGAAAGGAATAACGAGAAAGGGGTATATAAAAAAGCCCGCTGAG
TCAGCGGGCTTAAAGTTTCTAGCTTGGATTATGCTTTCACTGCATCAAAATCATCCGATT
GAGATGACGGCTTGAAGAACAGTTTTGTTTCTTCCAACACCACATGGCGCAGAGCAATCA
AACCAATCAGGTTAGGAATTGCCATCAGACCGTTTACGATATCAGCCAGTAGCCAAATCA
TATCAAGGTGAAGGAATGCGCCAGATGCTACCAAACCAACGAAAATCAGTTTGTATGGAA
GCACAGCTTTGGTACCGAATAGGAACACAACGCAACGCTCACCGTAGTAGTTCCAGCCAA
GAATGGTGGTAAACGCGAAGAACATAAGACCGATAGACACCAGCATTGGGCCTAATGTCT
CTGCGTTCAAACCAACGGCAAATGCGTGTGTTGTCATCGCTGCACCTGCAAGGTCACTTT
GCCATGCACCCGTAAGGATCAAAGCAAGACCTGTCATGGTACAAATGATGATGGTATCGA
AGAAGGTACCCGTCATTGAAATCAGACCTTGTTTAACACAAGAATCCGTTTTCGCTGCTG
CGGCTGCCATTGGCGCACTACCCAAACCAGATTCGTTTGAGAATACACCACGTGCGATAC
CAGATTGGATTGCTAGCATAATGCTTGCACCCAAGAAACCACCAGTTGCTGCGGTTGAAG
TGAATGCAGACACCAACACCAACTCAACTGCGTTCAGCAATTGGTCCGCGTTCATGATGA
TCACACTCAAACACGCCAACACATAAAATAGCGCCATTGCTGGAACCACTTTACCTGCTA
CGCTCGCAATCGACTTGATACCACCCAATGTAACGAATGCCACTAGCAGTGTCAGGATGA
AAGCCGACAGCTCACGGTTTACACCAAGAGAAATCTCGCTTGCATCAAGGATCGCATTCA
CTTGTGGGAAGGTACCGATACCAAAACAGGCAACGCCCAATGCAAATACCGCGAACATGA
TAGCCAGCGCTTTCGAGCCAACACCATATTGCAGGTAGTACATAGGACCACCAATCATTT
GGCCTTTGTCGTCAACACGACGGTATTTCACCGCAAGAAGACACTCAGCGTATTTGGTTG
CCATACCGAATAGGGCAGCAAGCCACATCCAGAATAGGGCACCAGGGCCACCAAGTTTGA
TTGCGGTAGCAACACCAACGATGTTACCTGTACCAATGGTTGCAGACAGCGCAGTACATA
GCGCTGCAAAACTAGAAACGTCACCCTGTTTATCAGATGACTTATCTTTACTGAATACCA
TCGCTAACGCAGTTGGTAGGTGCTTAAATTGGATCAAGCCTAGGCTAAAAGTGAAGTAAA
CACCGGTACCCACGAGCAAAAGCAGCAGTGGTGGACCCCAGACAAAGTTATCAATGGTTT
GAAGTAAAGATTGTAGGTCGTTCATGATTTCCCCTTAATAAAACAACTAATAAGGAGAAG
AGGGAAAGGACGAGATCAACGATCTCGAATAGCCATGCTATTCAAAGTAAGGCGGGAACG
CCAAATAGTTAGGTTGTTACTTTCCACTCCTCTGTCCTTTTGCCTGAGAGTTTCACCCCG
CACACATGTGCAGGACTTGCTCCTTCGGCGACCGATTTAACGGTTCTCTCCAGAGGTTCC
TCCAACTACAGTCCCCGCTACCAAGGTAGCACCTGAAATAGTTAATTCTTCGGCGAGTTA
CTCTAACCAAATGTTAAAATTTGGTTAATAACCACTCTCCTGCAGTCTTCATCGGAACAT
TTACTCAATTAAATGAGTAAAGGTTAGTTAATGATGCTGGTCACCATTAACGTGTGAACT
CTATCATGTTTTGTTACCATTTCAACACCCAAATGAAGATTTATTTTCAACACATTATGC
GGGTTTTGTTGTCTTAGTTTCATAGACTTGCTGATTAATTGAACAAATAACTCTCTATGT
TGGTCATTCTTGGTATGTATGGAAGGGGAGAGACCAATGGTAGGATTTGATGAGAGTTCT
CTAGGCTGGTGATAAGTTGTTCAGTTTAGAACAGAAAATTGATCAAAACGGGAGCAATCG
CTTCAAAATCTACGCTAAGTTGACCGTAAGCTACGTAGAAATAGGTTACAATGATTCCTT
GCGCAACTGTCTATGGGATCGGATAAGTTCTTATTATTGGACAAGGAGACGGTATGACCA
GATTGTTAGCCATAGCGGTATTGATTGGAGTAGCGTTTGTGCTATTTCGTTATCGTACCA
ATGAAAAAGTCCAAAAGGCGACCGTGATTACCTTGATCGGCGCATTCTTAATTTATACCG
CGTCAATCATGATTGCGGAACTCACTCGCTAGCAAACCAGTAGAGTCCTTGGAGTAAGAT
ACGGTGACTTCTCAAAATAATATTGAAGACCAAGACGAAGTAGTTGTCATTGAGGAGCGT
GATAAGCGTACTCACATTTATATCGCGATTGCGGCCGTGTTAGGTTTAGCGTTCGGTGGT
TTGGCTGGTTCTGCAATGACAGCAAGCAAGTGGGAGTCGACCTATCAAGTGCTGGAAGAA
AAGTACCAAGCACTGGCACAAGACAAAACGAACTTGGTCTCTCAAGTAAAAACACGTGAA
GCGGGCTTAGATAAAGAGATCGACGCTAAAGTCGCGACACTGTTGGCAGAGAAAGAAGAA
GCGCACAAAGCGGAACTTAAAGCACTTCAAGAACAACTGACTGAAGTGGAGAAGGTGAAC
TTGTCTCTTGAGTCTCAAGTGAAGGAGCAGAAAGCAACGTTGAACACGACCAAGAGCGAG
AACGACAAACTTAACCGCCAAGCAGACATGCAAGCGACCATGTTTGAACGTTCACGTGAA
GTGTTCCGTAAAGAGCTGCAAATCTCCCAAGAGCTTGAGTCACTAGAGAAAGAACGCCAA
GCGCTGTTGCCGAAAATCGAAACGCTGAAGAAAGAGTGTGACGTTTTCTTAGAAGGTAAG
TCTTGGGATGTGAAATCTGACGCGTGTGACAAGCACGATGAAGCGAACTCACGACTAAGC
CAAGTTGACCAGCTCATCGAAGTTCACAAGATGGACTTGAAACAGATTAAAGAAATCACT
GAAGACATGGGGCTGTAGCATCAAAGCTGGGAGCGATTGCGATCTTCAGAGATTTAAAAA
CAATACTTTCAAAGATTTAGAAACAGAAAAGGAGCTCGGTGAGCTCCTTTTTTATGCGCG
ATGTTTCGCTAGAACTGTTTGTCGTTGGGGCAATTGCTAGGGATCAGATGCGAGACGCGT
CGTAGCCAGAAGCCAACAGCAATTCACGCTCGTGCTTGATCAGCTGAGCACGATCCTCAA
TCAGTTCGTTAAGTGCTTGAGAAGGTTTCCCTGCCAGCGTTTTAAATGCATCAAACGTCT
CAGCACTGTCAATTTCATCAATCATGCTGCTGATGACGTTACGCGCTTCGCAAGGGTTAT
CATCGGTGGTGAAGTACTCTACTTGTTTTGCCGCAGACTTCATTTCGGTTAGCAGTTCTA
ACGGGCTACTTTCTTTTGCCACTGCCATGTAATTATCAAGTACACGCTTCGCATACAACA
ATTCTTTTAGTGGGATATCTCGGCCACTTACAATCAGCGATTCATTAAGGATCATACTTG
AGCTCATTGGCATTCCTTTTTTATCAATAATTCAAACTTCTTGGGCATTCGCTTGAGTCT
AATTTATTGAAGTCTGAATGGGAATGCCTAAAAAGCACATTATTAAACGATTTTTCTGAT
TATTTACGCTTTGATAGTGAGTAAGTACGCAGATTGGGTGTTTGGTAGAATCTTCATAAG
ATAGGTCAGCCAGGCGCTCTGAATGTTCGGTTGTTCTTCTGAGTGCATCAAATGTGGCGT
TATCGGTTCTCAATATTCAACTCTAATTCCTGCATTGCTGGGGGATGGGGCTTGCATCAC
TGAGCGCAATGATGATGCCTTCCTCACGCAAGCACACCGAAGCAAAACCTAACCTCGCAC
AGTGACTTTGAACGCATTTTGATTTGTGCAAATTCAGCATAAGTGATGTACCGTGCGTGT
GGTTTTTCCATTTCGAGCGCTCCCTATAATGCTCCTCAATCGCTAAGGCGAATCGAATGA
TATGAGGAAAGCAATATGAGCGACCAATTCAAAAATGCAGTACTTGATGATCAAGCATTG
ATCTCAGGCTTGAAATCCATCAACGAAACGTGGGGTGACTTAACGGTTCGTGTTGCTGGT
GAAGTCTGGGGCCTGCCACTTATCGACCAAAAAACCAAAGCACTTATCACGATTGCCATC
GACCAAATGGCATTGAATGTTACGGGTGATGGTAATCCATTTGGCGCGCACGTTGATATG
GCGTTGAAGCAAGGCGCAACTTACGAAGAAATTGAAGAGCTCATCGTCTTTGCTTCTGCA
TACACAGGCTTCAACAAAGGTGCGACCACCATGGGTGCACTGAACAAAGTGCGTCATGAT
CGAGGAGACATCTAATGGCAATTCCAGGATTAAAAAAACCAGACCACATTGGTTTTACTG
TACCGAATTTAAATCAAGCGATTGCGTTCTTCCGTGAGCATTTTGAGTTTGAACTGGCTT
ACGAGTTTGGTCCATTTGCATCAGATGATGATTGGATGACGCAGCATTTAAATGTTGATG
CTCGCGCACAAATTACCAAGATTGCCGTGATGAGTGCGAAAGGCATCAATCTGGAGATCT
TCGAATACGCAGACAACATCGAGCGTCGTTATGAAGCGCCAAACAATGCCGATATTGGCG
GTCACCATCTTGCATTTTATGTCGATGATATGGATGCAGCAGTGGCTTATCTAAAAGAGC
AAGGCATCAAAGTGCTGGGAGAACCTTCTGTGATGACAGATGGCCCAACAGCAGGTGAAA
GCTGGGTTTACTTTATGGCGCCTTGGGGCATGCAGCTTGAGTTGGTGTCTTACCCGAATG
GGAAGGCGTACCAACGTTACAGCTCTGTGGCTTTGTTTGATCCACGATGAATATTCTGTT
TGTTTTCTTGGTCGTGGTGTCAGGAATGGGCCTGTCGTTTGAGGCAGGTCTTCTTGGCCC
ACTGGGTGAGCAAGTAGGGCACTTATGGGCAACCTTGAGCATCTTCGCTGTTGGTGCTGC
TTTGCTTTGGCTGATTCGCTTGTTCGTTCCTGCTCACCATCAGGTTGAATGGCGCACAAT
TCCGAAGTGGCAGCTCATCGGTGGCTTTCTTGGGCCTATCTATGTGGTGGTGCTTACGTT
GTCGACGCCATTATTGGGGGTGGCAATGACCATGATTTGTGTCTTGTTTGGTCAAATCGT
TAAAAGCTTTGCGATCGATTACTTTGGCTGGTTTGGTATGGAGAAAAAGCCGACAAACCT
GCTGAGAATGCTTGGTCTTGGCTTTATTTTACTCGCGCTGTGCTGCGTGTACATGGGAGC
GCAATGATGGTTTTGGTCATCTTATTGGCGATTATTTCAGGCATGGCATTGAGTGCTCAA
GCGGCTATCAACGGAAAACTAGGCGCAAAAGTGGGCGTGATTCAAAGTTCATTTTTAACC
TTTGGTGTCGGCACGATTGTCACCGCCTTGCTGATTTTCTTTTTCGAACCAGCACAAAGT
GCCACCTTGTTAACTGTGCCGAAATGGCAATTAACAGGGGCGTTATTTGGCATTGTCTAC
ATGGTGGTGATGGTCGCTTCAGTGCCGAGAATCGGAGTGGCGATTGCAACCGTCGCCACC
ATTTTAGGGCAAATGATCATGAGCCTAGTGATTGATACTCAAGGGTGGCTAGGAAATACG
CCAATCGAGCTAAATTACTGGCGCGTAGCGGCAATGTTGAGCATCGCAGGTGCATTGGTT
TGTATCTATTTATCGAACAAAAAGCAGGAGCAATAGAGTGGCGAGCAAAACTCTTATCGT
ATTTTTTAATCTTAAGCCGACCACATCGGAAGCCGAGTATTTGAATTGGGCAAAGACTGT
TGATCTTCCAACCGTAAATCAACTCAACAGTGTGTCTTCGTTTGAAGTGTTTAAAGGCGA
AACCTTGTTTGGTCAGAACCAAGCATCACCTTGGCAATATTTTGAAGTGATCAATATTGA
GTCAGAATCCGCATTTGCAGAAGACATCCAAACCGACGTGATGCAGGCGGTTGTTGAGCA
GTTTCAGCATTTCACTCAAGATGCACACTTTGTGGCGACGACCAATATTCGTGATTTGCA
TTCGTGAACTGTAAAAAACGTACTGGTTAGAAACATGACTTCGCATGTGGCATTAGCTCG
CTAGTTTGGCCATTCAAAAAGGTAAGTAATTTGATTGCTTGCCTTTTTCTCGTTTTGACC
GTTACGCTTAGATCGATTGATATGGAGATACTCTGTGAATTACGACGTTTCTTTGCTTGA
GATAAAGCTGTTTTTGATGACCACTCAGTTTGGTAACTTTTCTGAGGTTGCTCGCAGGCA
GGACATGACGCCTTCTTCGGTATCGCGAAAAATGGCGCATTTAGAAGAAAAGGTAGGCAC
CAAACTACTGCATCGTCACACTCGCTCTATCTCATTAACGGGTGAAGGAACTGCGTTTGC
CAAGTACTGTGCGGAAGTGATTCAGCAGTACGAGTTGGTTGTTGAACGTATTGAGCAAAG
AGTAGACACGCCGCGCGGAACGGTAAAAATCAGTGCGCCGGTCGCATTTGGACGGCAGCA
CATTGCGCCATATCTCTCTGAACTGCTTGAGCGTTACCCGCTGATCCAAATTGAGATGCA
GCAGACGGATCATTTTGTTGATCCAGCAGCAGATTCGATCGACCTGCTGATTCGTATTGG
CGTTCCTCAAGATTCTTCCATGAGAATGAAACGTTTTGGGAATCAACATTATTTGATGGC
GGCCAGCCCAAGTTATCTCAAAGTGCATGGCGAACCTCAATCACCACAAGAGTTAGCGCA
ACACAACTGTTTGGTGTTCAAAGGCACTAAAGGTTTACAACGTTGGTTTATCGGTAAAGA
TAAAGAGAAGCTGGAAGCGTTTGATGTGAGTGGGTCACTCTACAGCAACAATGCTGAAAC
GTTAGTATCGGCGGCAGTTGGGGGCTCGGGGATTGTTGTGTTTCCGAGTTGGTTAATTGG
CGAAGAGATCAAATCAGGCAAATTGAAAGCCATCATGACTGAGCATCAAGTCTCGACCTC
TTCAGAAGAGCAGATCATCAGTGCGCTGTATTTAGAGACTGACAACTTGGCGGCGAAGGT
GAGGGTAGTGATTGATTTCTTGTCGGAAAAATTCGGCACACCTTGTTATTGGGACAAGCT
GTAAACACAATAAACCGAACAACCAAAAGGAGCGCATTGAGCGCTCCTTTGTTGTTTTTA
TTGTATTGCTTTTGAGTTGTACCAGTCGTTTTGGTATGCCTTAGAGGCAAACAAAGCGTT
GGCCTTAGCGCGTTCAACGATTGTTGGATCCACTTCAATAGGCTTCATGGTTTGGTTATC
GAAGTTGTACTGCATGGTCGATACCTTTTCGCCCGGCGAGAACACAACGAGATTGTCTCG
GGTTAAGTAACCAAAGTTCTTGTCGTATTGCATCATGGCACGTTCGTCTTTGCGTGCGAG
AGGCTTAGTAAGATCACGGCCAATCATCGGCGTTTTCGCATCCACACCAATCAAAGAAAG
TAGCGTAGGTGGCATATCTAGGTTATTGGCAATACGGTCGTCTTTACGTGGCTTAATGTC
TTTACCAAGAATCAATGCTGGGATGTGGAAATGCTTCACTGGCACTAAGTTAGCACCGGA
TACGCGGGCATCGTGGTCAGCAATGATGATGAAGACCGTGTCGTCCCAGTAAGATGATTT
CTTCGCTTTATCAAAGAAAGTACCAATCGCGTAATCAGAATATTTCACCGCATTATTACG
CGTCATGTATTCAGAGTCGTAAGGCTCAATCTTACCTTGAGGGTATTCGTAAGGGCTGTG
GTTGCTCGAACTGAATACCAAGCTAAAGAAAGGTTTACCGGTTTTTGATAGACGTTCGAA
CTCTTGATCTGCCTTGGTGTAAAGGTCTTCATCACTTACACCCCAAGAGCCAACAAACGA
TGGGTTCTCGTAGTCTTTCTCTTCGATGATTTGGTCAAAACCGTTACCAAAGAAGAAGGT
CTTCATGTTGTCGAAATTCGCTTCACCACCATAAATGAATTCTGTGTGGTAGCCATTGGC
TTTCAGAAGATCCGCAATCGTAAAGAAGTTGGTTTGACTCTTACTTAGCTTTACAACCGC
ACGCGATGGCGATGGTGGGAAACCTGTTGTCACCGCTTCAATACCGCGCACAGAACGAGT
ACCGGTTGCGTACAGTTGAGTAAAGCTCCAGCCTTCTGCCATTAGCTTGTCGACGTTTGG
AGTGAGTGGTAGCCCGCCTAGTGAACCCACGAACTGCGCACCTAAACTCTCTTGCAGCAA
AATAACCAAGTTCTTTGGCTTGCCCTGATAGGTTGCTTCATTGCTGTTCATAGTTGGTAG
AACTGACGGATCAAAATTCGACTTAGCAGATGACGCACGAACGAGATCTAGCATCTTCTG
GTTATCCATTTTCCCGTAGAACTCTTCTGCGCTCTTTTCTGATTTCATATTGTTTACAGC
AAACAACAGAGAGTAAGAGGAGTTTAGTGCCAAATCATTCATCAGTGGGTCGTTAGAAAA
CGCGACCATTGCAGGGTTTAAAGGGCGATGTCCCAGAGAAGAACGTGCACCTGCAACACC
AATTAGAACCACTAAAATGGCAAGAACAGGACGCCATTTCCAGTTTACTTGTTGTGCGTT
GTCGGTGAGCTTTTTACTCCATTTCCAACCAAGGAAAAGGGTAAGCGCCGTGCCTACGGC
ACCGATAAAGAGCTCTAGTTTGTAACCAGTCCAAAGCATGCTGAACACTTCTTTTGGATA
AATCAGGTATTCAACAAACAAGCGGTTTGGGCGTAGGTCGTATTCTTGGATAAACGGAGC
CGTTGCCAATTCCATGTAAACCAAGATCCACAAACCTGCGACCATCCAACAACGTAGAAC
CCACTTCCAGCATTCGCCGACCTTACCTTGGACAGGCAATAGAGCAGAAAGTAAGCCCGG
CAGAATGAACAGCCAACAGATAGTGGCAAAGTCTACGCGTAGGCCCTGACCCAAAATATA
GATAAGGTCGTTAAAAGATCCGATTCGGTCAGAAAGCCAAATGGCGAGTAAAATCCGCGA
AACGGAAAGAAAAGCAAGCGAAAATAGCGCAAATACAGCAATAGGCTGCAAAGGCCCAAA
TGCGGGCTTCTTCATAAATATTCCCTAATTTACTGATGTAACTGATTTTTATGGCGTGTC
TTTTATCAAAGAAAACGTGAAACAAACGTGAAATATAAGGCTTATTTATAAATTTAATTG
TAATGATTAGTACGGCTTTGTAAGGGGGAGTAATGCCATATGGCATGCGCAGTTCAGTGT
GTCGCCATGAAACGCGTGAAAATCGTAGGGTTGATTTCTATAGATTTCTTATTTAGGGTG
TTGGGTATGAACTATTTAGCTATTTCTATCTCAACCAACTGTTGTTGTTGCACCTCCCAA
GACGTGCGGCGGCTTTCGCGTAGCTATTAGTTAGCAAAAGATCATACAGACATATTAAAG
GCCGCCGATGTTTTCATCTGCGGCCTTTTTGCATTTAAAGGAATAACAATATGAGTCAGT
CAAAATTACAATTATTCAATACACTAGGGCGCACCCTTGAGCCGTTCAATACCATCGAAT
TTGGTAAAGTCGGGTTGTACGCTTGTGGTCCTACGGTGTACGACTACGCGCATGCAGGCA
ACTTAAGAACCTACCTTTTTGTGGATGTGTTAAGGCGCACGTTGGAGCTCAATGGCTACG
ACGTAAACCACGTTATGAACATCACGGATGTTGGTCATTTGGTGTCTGATGCCGATACCG
GTGAAGATAAAATGGAGAAGGGCGCGAGAAAACAAAATAAGTCTGCTTGGGAGATCGCAA
AGTATTTTGAAGACGCGTTTTTAGATGATCTTACTAGCCTCAACATCACTAAGCCTTCCA
TCATTTGTCGCGCTACCGAGCACATTCAAGAGCAGATTGAATTCGTCCAAGAGCTTGAAC
AAAAGGGCTTTACCTATCAAACCTCCGATGGCGTTTATTTTGATTCGGCCAAACTTCCAG
ATTACGGAAAACTTGCCAAACTGGACCGCGAGGGGTTAGAAGCGGGCATTCGTGTCGAAA
TGGCAGAGAAAAAGAGTCCAACTGATTTCGCACTCTGGAAGTTTAGCGGCGACACACCAA
GACAAATGGAATGGGAAAGCCCTTGGGGAGTGGGTTTTCCGGGGTGGCACATCGAATGTT
CAGCGATGGCAGAGAAGTACCTAGGGGAGGTGTTCGATATTCATGTTGGTGGGGAAGACC
ATATCCCAGTTCATCACACTAACGAAATAGCTCAATGCCAAGCAAAGAATGGCCACGTTC
AAGCGAATTACTGGCTGCATGGCTTCTTCCTTCAATTGAACAAAGAGAAGATCTCCAAGT
CCGGTACGTCACTTCGTCTTGATGCGTTAATCGAGAAAGGCTATGACCCGCTGGCTTACC
GTTACTTGGTGCTGACCAGCCATTATCGCAGTCATTTGAGCTTTACGTGGGAGAGCTTGG
ATGCCGCACAAACGGCTCTAAAGCGCCTAAAAGCGAAAGTGTCGGCACTACCAGAAGGTG
GCAAAGTCGACCAAATGTATGTTGAGCGTTTTGTGTCACTCATCAACAACGATTTAGCCA
TGCCACAAGCGATCGCACTAATGTGGGAGTTGCTTGGAAGTGCATTAAATGACGTGGATA
AAAAGGCAACGGCACGCTACTTTGACCGTGTGTTTGGTTTGGAGCTTGATAAGGTAGAGG
AAGAGGAAATTCCGCGCGAGATCATGGAATTGGTAGAGTTGCGTTTGCAAATGAAAAAGC
AGAAGGAATACCAACAAGCTGACGAAATCCGCCAGAAAGTTGCCGAGCTCGGTTATAGAA
TCAACGATGCTGGTGATAACTCAACGGTAAGTAAACAAAGCTAGCTAGCGAGAAAATGAA
AAGGCTCACTGCGATAGTGAGCCTTTCTAGTTGAAACGATAAACGCTCTCGTCGTTATTG
AATCGCTAACTCAGGTTGCGAAGCCGTATTCGTTTCTGCGGTTTGGTTGTACTTCTTAAT
CACTAGCGCCAAGCGAATCAGCATTGCAATTGCAGCGGTGGTTAAGCCGGTTACGATACC
AATCCAGAAGCCTTCTTCGCCCATTGCAGGAACGATTTCATCCGTGATACCCAGCAACAT
ACCCAGTGGAAGCGCCAAGCCCCAGTAGGCAAGAATCGCCAGAATCATCGGGATCTTAGT
ATCTTTGTAACCACGCAGTGCGCCGTTTGCAGATGTCTGTAGCGCGTCGCTGAATTGGTA
CATTGCAGTAAACATCAACAGAGTAGCCGCCGTTGCGGAAACTACAGGATCTGTGGTGTA
CAAACGAATGATCCACTCTGGGAACAGCAAGAAGAAACCGACTGAAATCAGCGACAGTAG
TGCTGCGGTAATAATACCCACCAAGCTGCGGTGAGAAGCTGTTTCAAGCTTTTGTTCACC
CAACGCATGACCAACACGAATCGTGATACCAAAGGAAAGGCTCATTGGGATCATGTACGT
CATGCTCGAGATGTTCAGTGCAATTTGCGCCGCGGCAACGTTCTCTGCACCAATACGACC
AATCAATAGCGCAATCACTGCAAAGATGCTGCCACAAACCGCGATGTTCAAACCAATCGG
CATACCGAGTTTGAACAGCTGTTTGATCTCTTGCCATACCGGTTTTAGCTCAGCGAAGTG
CAGAATGTTTTTGTAATGATGATGGCGTTTGATGTAGCTAAACAGCAGGGCAGACATCAG
CCAGTAAACCAGGCTCGTAGCCCAGCCACAACCAACTGCGCCCAATGCCGGCATGCCGAA
TTTACCGTAAATCAGAATGTAGTTAACAGGGATGTTTACCAACAAACCAATCACTGAAAT
CAGCATTGGTGCGCGGGTATTGTTCATCCCTTCGCAGAAGCCATTCAAGGTGTAGAAAAG
CGCAATGCCCGGAACACCAAATGCCAATGCAACAACGTAATCACTGGCGATAGGAATGAT
CTCAGGCGCAACGCCTAAGCCAATCAAAATGCTTTCACCAAGCAGCAAGTAAACAATCAA
AATTGCACTGACGAATGCAGACAACCAAAGCATTTGAATAAACGCGATACGCACGTTATC
CAAACCTTGTGCGCCGCGGTGGTAAGCCACGACAGGCGTTAATGCCATAATGATGCCGCG
AAGCAATAGCGAAACGGGTAGCCATAAACTGGTGCCAAGTGCGATCGCAGCGAGGTCGGC
AGCACTTACTTGGCCTGCCATTGTGGTATCAATAAAGCCCATCGACTGAGTGGCAAGCTG
CATCAGAATGATAGGGATCGATAGGTGTAACAAAGCGCCCGATTCTTTAAAAAAGCGAGA
AAAAGAGGAAGGTTTGTTTTGCATGGATGTAATTAAACACCAATATCAATGCACCAGTGG
AAGCAGGATGGCGTTGTGCATTGTAGGGTGTGCCGCGTAGGCACGCGCAATATACGGATT
TTTGTTATGAGGTTCAATGTGTAATTTAGATCACAAGAAAACGATTGCTTTGGCTGCTAA
ATGTATTATTTGTTTTGTGAATGTTTTGCGTTTTTTACTGCTCGTTTTTAGATGAAAATA
AGTGATTTTCGACACGCTCGTTTCAATAATAATCAGTCATTATTCCGCTTTTCGATGGTT
ACAAATCTTTTTATCTGACGTCTCGATTTATTTATTGTGTGATTATTTTCTTGGTGATAT
TTATCGCCTTAGTTTAGGCAATGCATGGAATAAAGAATGGAAGCCGAGCAATTAGAAGTA
CTCAATTTCATTAGCCAATACCCACCTTTTGATGACTTACCGGAAGAGCATCTAAAAAAC
ATCGCAATGAATGCTGAAGTCGCGTATTACCGCGCAGGGACAGACATTCTCAAGAAAGGC
GATGACATTCGCGATTTGTACATGATCCGCAGTGGTGTGGTGGAAATCTTCCGCCGTAAA
GGCGAGTTGTACAACCGTATCGACGCTGGTGGCTTGTTTGGACAAATGGGGTTGTTGATG
AACAACCGTGTCCGTATGCCAGCCAAAGCGATAGAAGATACCTTGGTTTACTGTATTCCA
GAGAAGATCTTCACTGAGCTATGTGACGAGTTTGAGAACTTCGCTGATTTCATGGAATTG
GAAGACAGCGCGAGACTACGCACTGCGGTATCAAATCATTCCGATGGGAATGACTTTACC
ACGGCAAAAGCGCGTAAGATTTTAAGCCGCGAGCCAGTAACATTAGAAGCCAGTGCAACG
GTGCGAGAGGCGGCAATCTTGATGGCGGAAGAGGGCGTTACTGCGCTTTTGATTGTCCGC
GCACAAGAAGACATTACTGAAGACGACGATGACCAACTGCTTGGTATCTTGACCGAGAAA
GATCTGTGCGTACGTGTTTTAGCTGAAGGACGAGACAGCGACATTCCTGTGAGTGAAGTG
ATGAGCTACGACGTTGTCTCGCTCGATTACAGCGCTTACGTGTTTGAAGCCATGCTGACA
ATGCTGCGTTACAACGTTCATCATCTACCAATCTTAAAAGACAAAAAGCCGATTGGCGTG
ATCAGCATGACGGATATCGTTCGTTATGAATCGCAAAACAGTTTGTTGCTTGTGAGCTCT
ATCTTCCAACAAAACTCGGTAGAAGATCTCAAAGCGGTTTCTAAACAAGTGAAAGACTGC
TTTGTGCGAATGGTAAGTGAAGACGCAAATGCCCACATGGTTGGACGAGCAATGTCGGTG
ATCGGCAGCAGCTTCAAACAAAGACTGGCAGAGTTAGCAGAGCAAGAATTAGGTCCTGCG
CCAATCCCTTATTGCTTATTGGCGATGGGCTCTATGGCGCGTGATGAACAGCTAATCGTC
ACAGACCAAGACAACGCGCTGATTCTGGATAACAGCTACGACCCAGCACTGCATGGCGAG
TACTTTGCTCAGCTCGCAAAATTCATCTGTGATGGATTAGCCGAATGCGGTTATACCTAC
TGTACTGGCGACATCATGGCGACCAACCCAGAATGGCGCAAAACGCGTTCCGAATGGGAA
GAGTGCTTTGCGAACTGGATTGATGACCCAACACCAGAGCGACTTCTGAACAGCAGTATT
TTCTTCGACTTACTTGGTGTACATGGACGCGTGAAATGGGCAGAGCAGTTGAGCGGCTTC
ATTGTGCGTCGTGCTAAGAAGAACAATCGATTCTTGGCTTGTATGGCTTACAACGCGATT
CGTCGCACGCCACCACTAGGTTTCTTTAAAGACTTTGTAATGGAGAAAGACGGTCGTCAT
CGCAATTCCATAAACTTGAAGCGTCGTGGCACCGCGCCAATGGCGGATCTGATTCGTGTG
CATGCTTTGGCTATTGGCTCACGTTCGCAAAACTCGTTTGAACGTCTGGATGACATCAAC
AATGCGGGCATCTTACCGAAAGGCCGTGGCATGGATTTAAAAGATGCGATGGAGTTGATC
TACATGGTGCGAATCCGACATCAAGCATTGGATATCGAAAACGGGGAAGAGCCGGATAAC
AATATCGAGCCAGAAGAAATGTCGGAGTTTGAGCGTCGCAACTTAAAAGCCGCTTTCCAA
ATCCTAAGCAACGCGCAGAACTACATTAAGTTCCGTTACCAGAGAAGCGGCAAATGATGT
GGTTTTCAAAACAAAAGCAAGATATCACTGATTTGCTTGATACTAGCCAGACACCTGATT
GGCCAATCTTTTTCGAGCAACTCGCCGAGCAAGCGAACGATACTCGATTAAAACGTTATT
ACTCTACGCCTATTGTGAATGGTGATACGCCATTAAAAGAGGTACCGTTTGTCTCCGTCG
ATTTTGAGACCACGGGTTTAAACGCCGAGGAAGACGCCATTCTCACCATAGGTTTGGTGC
CATTTACGCTAGGGCGAGTGCAGTGCAGCGGCTCTCGTCATTGGGTGGTGAATCCAAATC
GAGAACTGAATGAAGAATCAGTGGTGATCCACGGTATTACCGATTCCGAAGTGAAGAATG
CGCCGCAACTTGAACAAATTCTGGATGCCATTCTTGATGAGTTAGCCGGAAAGATTGTGG
TGGTGCACTACAAAAATATCGAGCGTCAATTCTTCAATAATGCGTTGTTAAACAGTGTAG
GTGAGGGGATTCAATTTCCAGTCGTTGATACGTTGGACATCGAATACGCGATTCAACGTC
GTGAGTGTGAAGGTTGGTTAAATAAGCTCAAGGGTAAAAAGCCGGGTTCTGTACGACTCG
GTCACGCGCGTGAGCGCTACCATTTGCCTGCTTATCAGCCACATCATGCGCTGACCGACG
CTCTTGCTACCGCTGAGTTGCTTCAAGCTCAGTTACAGTATCACTTTGATGGTGACATGC
CACTGTCCGTGATATGGCAATAACTCATCCATATCGTCTATGAATTGGCGATAAATTTAA
TTAGTCGTCCTGATAACAAAATGCAATGCGATATCAGGACGATTAACGCTAAAATTACAA
AGTAGAGCAACCCTTCTAAAAGCGACGTAACGATCGCAAATAAGCTTTGCAGTAAGTGAC
GCAAGAAAGCCATCACTCAAAGTCCTACACAGATTTTAATTTGGTCACGTATTTTAAGGA
GATAAATCGTGAGCACCGACAACAATGGCGGTATCCAACGCCCCGACGGTAAAGTGAACC
CGATCGATACTGATTACCAGATCGGTCAGGATAACGTCGCGCTAAAAGTAGGTCCTTTTG
GACTTGATATTCACAACCGTGTGTTCGCTATTTCAGGTATGTCGATCATCCTGTTCGTAG
TGTTAACACTGACATTCAGACAACAAGTTGAGCCGTTCTTCGCGGGTCTACGTGGTTGGC
TTGTTTCTAACCTTGATTGGTTCTTCCTATCTGCGGGCAACGTGTTTGTCGTAGTGTGTT
TGATCCTAATCGTAACGCCACTTGGTCGCGTTCGTATCGGTGGTACAGAAGCAACACCGG
ATTACACTTACGCAGGTTGGCTAGCGATGCTGTTCGCGGCTGGTATGGGTATCGGTCTGG
TATTCTTCGGCGTATCTGAGCCTATGTCTCACTTCAGTGCTGCTCTTGGTGGTGTGAACG
TTGAGAATGGTGTTCGTACTGACTGGGCTCCACTAGGCGCAGCAGAGGGCGATACATCAG
CGGCGTCTGCACTTGGTATGGCTGCAACGATTTACCACTGGGCACTTCACCCTTGGTCAA
TCTACGCACTATTGGCACTTGGCTTGGCGATCTTCTCGTTCAACAAGGGCTTACCTCTAA
CGATGCGTTCTATTTTCTATCCTCTTTTTGGCGAGCGCGTTTGGGGTTGGACTGGTCACA
TTATTGATATCTTAGCGGTTGTTGCGACGGTATTCGGTCTTGCGACGTCTCTGGGTTACG
GTGCATCACAAGCAGCAACAGGTCTAAACTTCCTGTTTGGTGTACCAATGACCGATATGA
CGCAAGTTGTGATTATCGTGATCATCACAGCACTTGCTTTGATCTCGGTAGTCGCTGGTC
TGGATAGCGGTGTAAAACGCCTGTCTGAAATCAACATGGGTTTAGCGGCGCTATTGCTTT
TGTTCGTGATCGTTGTAGGTCCAACACTTGCAATCATGACCGGCTTCTTCGAGAACATCA
TGTCTTACCTAGCGAACGTTCCAGCGCTTTCAATGCCATTCGGTCGTGAAGACGTGAACT
ACTCTCAAGGTTGGACTGCGTTCTACTGGGCTTGGTGGATTTCATGGTCACCATTCGTAG
GTATGTTTATCGCGCGTGTATCTCGTGGTCGTTCAGTTCGTGAGTTCATCGTGTGTGTAA
TCCTGATCCCATCAACCGTGTGTGTATTATGGATGACGGCATTCGGTGGTACGGCGATCA
GTCAATACGTGCACGATGGATACCAAGCGGTATTTGACGCAGAGCTTCCACTTAAACTGT
TCGCGATGCTAGATGTGATGCCTCTTTCTCAAATCACGTCTATCGTAGGTATTATTCTGG
TTGTGGTGTTCTTCATCACGTCAGCGGACTCTGGTTCTCTTGTAATCGATACGATTGCAG
CGGGCGGTAAAGTAGATGCACCAACACCTCAGCGCGTGTTCTGGTGTACGTTCGAAGGCT
TAGTTGCAATCGCGCTAATGCTTGGTGGTGGTCTAGCGGCTGCACAAGCGATGGCGGTAA
CAACCGGTCTGCCATTCACTATCGTATTGTTAGTTGCAACGGTATCTCTAGTGAAAGGTT
TGATGGATGAGCCTCGCCCAACATCAAAATCAATGAAGAAAGCGAAAGCGTAATTTAAGC
TTCCTTCATAACAACAAAAAACGGCATGCTTCGGCGTGCCGTTTTCTTATCTGAATTCTT
CATGTTTAGCCATCAATCTACTGCAACTTTCTTCCTGCTCGAAACAATTCCCCAGTGCGA
AATTGACTATGTTTTGCTCATTTGGCTTCAATTTATTTTTTACCTTATAAATACATTAGA
GCTCAAACTATTTTTAAAGTCATGTTCATTTGGTCTTAGTGCGACATAGATCAAATAAGT
AGGGTTTTTAAGCGGCTTTGTTTGATTTCTATGAACAATCAGTGTGCATAATAAAAAGGA
AATTTAATTAGTGTACGAAGGATATGTATCTACACATGATTACCTCAGCCCCTTGGGTTA
TGTATCCAGAGATTGGAGAAGACCCAAGCAAAAAATGGATTTTTCGTGAACCTGTCGTGT
CTGATGGCGACGATATTTATGGTTTGATCGCAGATTGTCCTCCGCTCGATATGAACTCGT
CATATTGTAATTTTCTTCAATCTAGCCATTTCAGCAAAACTTGTATTTTGGTCGAGCACA
AAGGCGAGATTGCAGGGTTTGTTTCTGGCTATCAGAAGCCGGATGAACCTAATGTGCTGT
TCATTTGGCAAGTTGCGGTTGCCCCACGTTTCAGAGGAAATGGCTTGGCGTCTCAAATGC
TTGAACGCTTACTAAAGCGAGAAGGGCTCGAAGACATCAACGCTATCGAAACCACAATCA
CTAAATCCAATGATGCATCTTGGGCGTTATTTAAAAAGCTCGATGCACAACATGGAAACG
CTGGCGAAGTGACGACTTTCTTGGATGAAAAGGATCATTTCAAAGGTAAACACGATACCG
AGTATCTGTATCGTATTCCCCTCAAGTAATCCCCACAAAATAGGAATCAAATAACGGTCT
TATCATGGATATTTTCAAAAAGCAGGAATCCAACGTACGTTCATACTCGAACAGTTTTCC
AGTCGTCTTTCGTAAAGCAAAAGGTACCTGGTTAGAAACAGAACAAGGCGAACGCTACCT
CGATTTCCTTGCTGGAGCGGGATCTCTAAATTACGGTCATAACAATCCAGTACTTAAGCA
AGCGCTCCTTGAGTACATTGAAATGGATGGCATTACACACGGCTTGGACATGCATTCAGA
AGCCAAAGCCGCTTTTCTTGAAGCACTGAATCAATACATTCTTGAACCAAGAGGACTGGA
TTACAAAGTTCAGTTCACAGGCCCAACCGGTACCAATGCCGTAGAAGCCGCAATCAAGTT
GGCAAAAAAAGTGAAGGGGCGCAGCAGTATCGTTGCCTTCACAAACGGTTTTCATGGTTG
TACGGCTGGCGCTTTAGCTGCAACGGGCAACCAACATCATCGCCAAGGAGCGGGTTCTAG
CTTAAACAACGTTACTCGTATTCCTTTCGAAGGTTATGCAGATATTGATGGCCTCAAATT
GTTTGAAACCATGTTGTCAGATAACTCGGCAGGCATGGATAAACCAGCTGCAGTTTTATT
AGAGACGGTGCAAGGTGAAGGTGGCCTTAACGTTGCGTCTAACCAATGGTTGCAACGTCT
CAGCAAGCTTTGCAAAGCACACGACATCTTATTGATTGTTGATGATATTCAAGCAGGCTG
CGGCCGTACGGGTACCTTCTTTAGCTTCGAGCCATCGGGCATTAAGCCAGACATGGTAAC
GCTGTCAAAATCGATTGGCGGTTATGGTCTGCCAATGGCCATCGTTCTATTAAAACCTGA
GTTGGATAAATGGAAACCGGGCGAACATAACGGCACATTCCGGGGCAACAATCATGCGTT
TGTGACAGCGGCGAAAGCAATCGAAACATATTGGGCCAATGACCGTTTTGAAGCGCACAT
CAAACGTTGTTCGAACATGGTTGATGAAGTCATTCAGCGATCGGTAAAACGATTCCCTGA
GATGTTTATACAGCGCAAAGGTCGCGGGATGATGATTGGTATCGAATGTAAGAACGGTGA
AATCTCTGGTGATATTGCAAAAGCGTGTTTTGAGAATGGAATGGTGATTGAAACCGCAGG
ACCAAATGATGAGGTGGTGAAGTTCTTTTGCCCATTGACCATTTCTGAAGCCGAACTTAC
CCAAGGGCTTAATATCTTCGAGGGCTCGGTAGAAGCCATCGCAAGCAAACTTTTCAAACA
AGCATCATAGCAAGGAAAGAATTATGATCGTTAGAACACTCGATGAGTGTCGCAATAGCG
AAAGACGAGTTGTGTCTGATAACTGGGAAAGTGTCCGTATGTTATTGAAAGACGACAACA
TGGGCTTTTCATTCCATATCACGACGATATACGAAGGAACCGAAACACACATTCATTATC
AGAACCATTTGGAATCTGTATTTTGCATGAGTGGAGAAGGGGAGATTGAAGTCGTTGGTG
GTGAAACTTACCCAATCAAACCGGGTACGCTATACATCCTAGACAAGCATGACGAACATT
ACTTACGCGCCTATAAAAACAAAGAAATGGTCATGGCGTGCGTGTTCAATCCACCGATTA
CGGGTGCCGAAGTTCACGATGAAAATGGCGTTTATCCTCTGGTGGACTAGCCCACTGATG
TTTTAAAGGGGTGATGTTTCACCCCTTTTTCTTATCCAATCTTTTAAATTACCAATCATT
AAGGCCCCCTCATGACATTTACCGTAGAAAAAATCGGCGGTACATCTATGACAGCATTCG
ATGCTGTACTCGACAACATTCTTCTTCGTCCACAAAACCCATATAACCGTATTTTTGTTG
TTTCTGCTTATGGTGGTATGACAGACGCTCTATTGGAATGCAAAAAAACCAGTAAGCCAG
GTGTCTACCAGCTTATAGCTAAACGAGATGAAACTTGGCAAGACGCACTAGCGTATGTCG
AAAGCCGTATGCTGCTGACAAACGAACATATTTTTGCCGATCCGATGAATCGTATGCGTG
CGGATAAGTTCATTCGTTCTCGCATTTCAGAAGCAAAAATATGCGTAACCAATATCCTAG
AAACTTGTCAATACGGGCAGTTTTCTCTGCGCCAGTACTTACCGCAAATTCGTGAGTTTC
TTTCATCCATTGGCGAAGCGCACAGCGCTTATAACACCGCCTTAAAGCTAAAGAACATGG
GTATTAACTCGACGTTTGTTGACCTATCCGGTTGGGATAACCAACAACCTCGCAGTTTAG
ATGAGACGATACGTGAAGCGTTTGAAGAAATAGATGTGACTCAGGATCTGCCAATCGTGA
CGGGTTATGCGTATTGCAAAGAAGGGCTGATGCACACTTATGATCGAGGTTACAGCGAAA
TGACCTTTAGCCGAATTGCTGCAACAACCAAAGCCGATTTAGCGATAATTCATAAGGAGT
ACCATTTGAGCTCTGCCGACCCAAGGGTTGTTGGTGTTGAGCGTGTCAATCCAATTGGAA
CGACCAATTATGATGTGGCCGATCAGTTGGCTAATCTGGGTATGGAAGCGATTCACCCAA
ATGCGGCGGCAGGACTGCGTGAAAGTGGGATTGAATTACAGATCAAAAATACGTTTGAAC
CAGAGCATAAAGGGACACTGATCTCTGCAGATTATCGTCCGGAGAGTGATCGCATTGAAA
TCATTGCCGGTAAGCAGAAAGTATTTGCGCTTCATCTATTTGATCAAACCATGGTTGGAA
AGGTAGACAACGTCAGCTATGAGTTGATGGAGATAATCGCTGATGCTCGCGTCAATCTCA
TAGGGAAGGAGATGAACGCAAACTCTATCACTTATTATCTAGGCGGCAGTGTAGAAAGCT
TAAACAAGGTGCGCTACAAAGTAGAGAAACGCTACCCACAAGCCTCGATTAATGGACGCA
TGGTAGCGCTCATCTCTGCAATCGGTTCTCAAATCGATACTAATAAAACGTTAGCTAAAG
GCGTTTTTGCACTGATGAATCGCGACGTGACACCCATTGCTCTTCACTCATCAATGAGAA
ACGTTAACGTGCAGTTTGTTGTGAGTGACGATGAGTATAAAGAGGCAATTTGTGCGTTAC
ATGAAGAGTTCTTTGAACAAGACAGCGATACAAATAAGTCGGCGAATGTTGCTTGAAGTT
GATTGACGGCAGTTAACTGTTAGGCAACGGTTAGCTGCTAGTAGAAAAGAAGGGGCGTGT
TTATCGTCCCTTTTTTGTGTCCGTCGACAAAGCTCAAGATACTTGAACATATAGGATTAG
CTAGATAGAATTTTCGTTCCTCAGTATTTACCTCAACTAACACATGAAACTTATTCGCTG
ACGACACTAACCTGATTTTTCAAACTTCACGTTCTACTCTGATATTCGGAGGGAACAAAC
TCGAATTAAATTAGGTAAACATCATGAATAAGAATCAAACCATTCAATCAGGTCATTACC
ACCTTAAAACTATCGTTCGTGGCAGCGGTATCCCTTTAATTATTATCGGCAGCGCAGACT
ACTATTTGCGTGTCATACCAACTGCATTGTTCGACCATTTCCAATGTGTCTTTGTCGATC
ATCGCGGCTTTGCTGAGTGCGACGTTATTCCCAATACATCTGACGCAACGTTAGAGGCCA
TCAGTGCTGACACTAAATTGGTCATGGATAAGCTCGGCATCGAGAAAGCGTGGGTATTTG
GCCATTCTGGGCATGCATTAATGGCAACCCATTTTGCCGTGACGTTCCCTCAATATGTTG
AAGGTTTAGTGCTTGCGAACATCTCACCAAATTTGTCACCACAAATGCAAGGGCTCCAAT
TTCAACGTTGGGAACAAGAAGCGGACGAGGAGAGAAAGCAAGTTTTCGAACGTAATTTTC
CATTGCTTGCACGCGACATTGAGCAAAATCCGGAGCGAAAATTTGTCCACTTGTGTCATC
GGCTAGGCGCGATGCGTTGGTATGATCCGGAGTTTAATGAACTGCCGTTGTGGGAAGGGT
TTCCAACCCATACTGCTTTGTTAGATAAGCTTTGGGGAGAAGTGTTTGCTGAATTTGAGA
CGGCGATTTATCAGCAACTTCCGGCGGTACAGGTATTAGTGATAAGCGGAGAGGAAGATT
TCAGCATTGCGCCAGTTTCTTCATGGGATCAGATTGATTTTGGAGAGGCAGATATGAAGC
TCGAAATCATTGCAGAATCGGCTCACACGCCAATGCTAGAGCAACCAGAACGATTTGTGA
AAGTGATGAGCGAATTAGTAGCAGCGAGTTAATTCACTTCTGTGTGTACAGGCAAACAAA
AGCAAAGGAGCCAAAGCGGGCTCCTTTGTAGTTTATGTACGACCGAGTTAGATATTTGGA
CGTGCCGTCTCGTTGGTTGATGGTGGCAGATGAGGTAGCGTCACCTCTGGTTGGTCACCC
GTTAATGACCGTAAGAACTCAGTTATTTTGACCGACTCTTCTTTCGTCAGTTTTTGACCA
AGCTGAAGGTCAGCCATCATTGCTACTGCTTCTTCTAGATCCCAAACCGAACCGTCATGG
AAGTACGGGTAGGTCAGTTCGATGTTACGTAGTGTCGGAACTTTGAAGACAAACTTATCG
AAATCATTACCCGTGATCGCCTTACGCCCAACATCTGGGTTATCCGTTGCAAACGGCTTC
ACTAAGCCCATCTTTTGGTACATTTGACCACCGGCGAGAGGGCCGCTGTGACACGCTGTA
CAACCTTTCGCTTTAAACAAGTTATAGCCTTCGACCTGCGCTGTTGTTAAGGCGTTATCG
TCGCCCTTCAACCAAAGATCGAACGGTGCGTTTGGCGTGCGTAAAGTTTGTTCAAAGGTC
GCAATTGCATCAGTCACGTTATCAATGGTGATCGTTTCACTGCCGTAGGCTTGTTTAAAC
CACTCGCGATATTGAGGAATCGACTTGAGCGTGTCGATCGCAAGCTGGTGGCTAAAGGCC
ATCTCAAGTGGGTTTTCGATCGGGCCAGCCGCTTGCTCTTGCAAATCTTTTGCGCGTCCA
TTCCAGAACTGAACAAAGTTCAAATCCGAGTTAAACACCGTTGGTGAGTTGATAGGGCCA
ATTGCCCATTTATGACCAATGGAGCTTGGTAAGTTATCGACGCCACCTTTTGCGATGTTA
TGGCAAGAGTTACAAGAAATGGTGTTGGAGGCGGATAAACGAGGTTCAAACCACAACGTT
TTACCCAGTTCTACTTTCTTCGCATCAAGTCCAGCAACTGGCTCGATCACCTTGATGGGC
TCTGCGGATTGGCGCTCTGCGTAGGCACCGAAAGATAGGACTGACAAGACGCTCACTGCT
ATAAGAGTTTTCATAATAACTTCCTTTTTAAGTGATTTTTCACTCTCACTAGGGCGGCGT
ACTTCTTATTGGTACGCTCTGGAAGTCACGGTATAGCAATCGTTTTATTCGATAAAATGC
AAAAAATCGATGGTTTTTATGGCAAAAAACGATGTTAAAAACGCCCAAACTTTACACGAT
TTGATTTTGCTAGCTTCCCAAGCAGTTGGTCACCTTTCATTTACAAATATGCAAAGAATA
TAAACGACAGGTTCGTTGATTTAGGTCAATTATGCAATCAAACGAACCTTAGTAGGCGAA
AAACCTAAGATATAGGAGAAGCTAGGTTTTTATTGCGTAAATTATCGGTAAGAGTGGGGT
ATATAACAGGCAATAAGTCAGGTGTGTAGAATTATTCTATTTTAGGGATTTTGCTCTAAG
TCTAAATGAATCTTTGCATTTCAATTTCAATAAAGCTTGGTTATTGATCATGTTTCTGAG
TATGTGAATTATTATCAGTTATGCATATGGTTGCTCATTGTCTAGTTTGATTTGTGTAAC
GTCACTGCAGCACGTATTGAGCGTACTACGCTGATTGTCTGTGTTTTCGTGTTGACAGTT
TGGTACTAGGTAAAATTCAACAAGACTATGATTTCAAGGAACATTTTATGTTAAAGAAAC
TACTAAGTTGTTGTATCACCTCGGCACTCTGTTTTCATTCTTCTATCGCTTTTTCGCAAT
CTAATGAGATGGCGGACAGTGCAGAGTTACAACAAGCTCCCGATACATTGCCTGCCACTT
TGATGCTTGCGCCGGACGACATCGCCATTGCAGATCGCTACATAGTGGTATTTCAACAAC
CGCAAATGATGGCGAGCAACTCAACGGAATTTGAGCAATTCACGCAACAGTCTGTAGACC
GCATGTCCGGTTTGTATTCGATACAAGTGGAGTCGGTTTTCGACCACTCGATAAGTGGAT
TTGTCGCTAACTTGAGTCCTGAACAACTGCAAGATCTGCGTTCTGATCCTCGTGTGGACT
ACATTGAGCAGGACAGAATCTTATCGCTTGACCCAATAGTTTCGGTAGACGCAAATCAAA
CCAATGCCATTTGGGGACTAGACCGAATCGACCAACGTAACTTACCACTCGATAACAACT
ACAGTGCCAACTTTGATGGGACTGGGGTAACGGCTTATGTTATCGATACTGGTGTGAACA
ACGCGCATGTTGAGTTCGGTGGTCGCTCGGTCTCAGGGTATGACTTTATCGACAACGATT
CAGATGCAAGTGACTGTAATGGACACGGCACACACGTAGCGGGCACCATTGGCGGCAGCT
TGTATGGTGTTGCGAAAAACGTCAACCTTGTCGGCGTGAGAGTATTGAGCTGTAGCGGAT
CGGGTTCTACATCTGGTGTTATCGCCGGTGTGGATTGGGTGGCTGCGAATGCTTCCGGAC
CTTCAGTCGCCAATATGAGTTTGGGTGGAGGTCAATCTGTCGCTCTCGATAGTGCGGTGC
AAAGTGCGGTCCAATCAGGTGTCAGCTTTATGCTTGCGGCAGGTAACTCCAATGCCGATG
CGTGTAACTACTCTCCAGCGCGCGTTTCTACTGGTGTCACTGTCGGCTCGACCACCAGCA
CGGATGCACGTTCGAGTTTTTCAAACTGGGGCAGTTGTGTGGATGTGTTTGCGCCAGGCT
CACAAATTAAATCTGCATGGTATGACGGTGGCTACAAAACCATTAGTGGTACTTCGATGG
CGACGCCACATGTAGCGGGTGTAGCAGCACTGTATCTTCAAGAAAATAGTTCGTTGTCGC
CAAGCCAAGTGGAAGCCTTAATCGTTAGCCGCGCAACAAGCGGAAAGGTGACGGATACAA
GAGGCAGCGTGAACAAGCTACTTTATAGCTTAACCGATGCTGATTGTGGTCAAGACTGTG
GTGGCCCAGATCCAACACCGGACCCTGAAGGCAAGTTAACTTCTGGTGTGCCAGTGAGCG
GTTTAAGTGGTTCAACTGGTCAAGTCGCGTATTACTATGTTGATGTAGAAGCGGGGCAGC
GCTTAACCGTACAAATGTATGGTGGCAGCGGTGATGCTGACTTGTATCTCCGTTTTGGTG
CAAAACCAGCACTGAATGCATGGGACTGCCGACCTTTCAAATACGGTAACAATGAGACAT
GTACGGTCAGCGCAACACAAAGTGGACGCTACCACGTCATGATTCAAGGTTACTCAAACT
ATAGCGGTGTCAGCATTCAAGCGAGCTACTAGTTATTCTTCTCGTTATTAGAAGAGAACA
AAGCCCACTTTTCGGTGGGCTTTTCTTTTGGGAATACTGTGCTTAGTGATTACTGAGTTT
CATAGGAGACGTTATTCAAACGCATCGGTCTTTTGCTTCAAGAATTCGATGAGAGTGCGA
ACTCGAAGCGGCATCAAGGCTTTCTCTTGGTACACCGCATAGATCGGGATCTCTAAATCG
TGCACATCGGGTAGGATGCGAACTAAGTCTCCTCGTGCCAATTCTTCCTTCATCATAAAG
CTTGGCATGATGGCAAACCCAAGATGATTCAAAACAAACTCTTTGACTGTGGCCGCGGTT
CTCACTTGCACTTTTGGGCTATGAACTAAGCGCGTCACCTGACCTTGGCTGTTGGTCATC
GTGAGTTGCTTATCACCGTGAACGATATGGTGGCTAATCCAATCCAACGAGAGAAGATCT
TCCGGTGTCGATACCTTTTCTACCTTGCTGAGATAGGTTGGCGTAGCGCAAATCATGTCG
CGAAAATAGCCCAGTTTAACCGCATATAAACTCGAATCTTCTAAAGCGGAAGAGGCACGT
AATGCAATATCACAACGAGATTCAATCAGATTGCTGTAACTGTCGCTCTCAATAATGTCG
AGTTTGATTTCCGGATAGAGGTGTAAGAACTCACTCAATATATCGACCAAAGCCGAGCTA
GGCGTGGAGATACGAATCGTCCCACTTGGGAGTTGATTGGCATCTTGTGTTTCTGCGTTA
GCTTCTGAAGCGATATCACCAATCAGTTTGCACTTTTCGTAGTAGCGTAAACCTGCATCA
GTCAATGAGAGGGAGCGTGTCGTGCGATGCAACAGACGAGTATTCAACGCTTTCTCAAGT
TTAGATACGATTTGTGAGACGCGCGCTTTGCCAATATCAAGATCGTCAGCTGCTTGAGTA
AAGGATTGTTTCTCTGCCACTTTGGCAAAGACCATCATGTCATCGAGTGAGATCATACCG
ATTACTTTCCAAAAGCTATTTAGTATTGTTTAGTCAAAATGAACAATTAGTTTAATCAAA
GGCTAATTATCTATCAATCATCAAACGATATAGTGTCTCCATCGACAGCGGGAAGCCAAA
ACAGCTTGGTCATTTCCGCCTTATTCAGAAAGAAATAATGTAAGAATTGAATGGAGAAAC
CATCATGTCAGATCGCAAAATTCTAGTAACAGGCGCTTCAGGTAAACTCGGCTTACAAGT
GGTAAAAGCATTACTTGAAGAGCTCAATGTACAACCAAGCCAATTGATTGTGACCACTCG
TAATGCAGGCAAACTGCAAGCGCTAGCAAGCCAAGGTGTGGATGTTCGCGAGGCTGATTT
TTCAAGCCCAGAGTCACTAGAGCAAGCCTTCCAAGGAGCAGACAGCATGCTATTGATCAG
CATCGACGCCTCTGGTCCTCGCACTCAAGCGCACTTGAATGCAGTCGCGGCAGCAGAAAA
AGTAGGGGTGAGCCACATTGCTTACACGTCGATGCCTTCTGCAGAGAGCTCGCCAGTGAT
GTTCGCTCATGAGCATGAAGCGACCGAGAATGCGATTAAACAAAGCAGTATCGCTAATGC
GACCATCATGCGTAACAACTGGTACTTCGAGAACTTGGCAGAATACTTTGCGAGCATTCT
ACAGTCGGGTCATTGGTTGACGTCGGCAGCAGAAGGGCGCTCTGCACAACTATCACGCAA
AGATCTCGCTTTTGCTGCGGCATCTGCTTTAGTGAAACCAGCGCAGGGCAAAGTGGTATT
GCCAATGAACGGTGCGCAATCTCTAACGCACGCAGAAATGGCGAAAGTGATAGACCAAGT
TCTCGGTACGTCTATCAACATGGTTAACCTGTCTGACGAAGATTACCAAGCACAGCTTGA
GTCGTTTGAGTTGCCTGCTCCCATCGTAGAGTTGTGTGTGACGATGGATAAACACAATCG
CGGAAACTACTCAGATGGTACAAGCGAAGCGTTTGAGCAACTGACAGGCAAGCTGCCTCA
GAGCTTCGAAGCTTGGTTAGAAGAGAATAAAGCAGAGCTGCAAAAAATCGCGAATGCTTA
AGCTTACTTGAAACCACCAAGGGACTCGTTTGAGTCCCTTTATTTTTTACATACATTGTC
ACTGGAATCAGGCTATTTGACTGCGTGTATATTGCAAAGCACACTTCCAGTTTTGTTCAG
AGGCAAATGGCTTATTCGTATGAATGCGTAGGAAAGGCAAAGAGTCCGGGATCAAGGTAA
CGGAGTCTTTAATCCATCTTGATCTTTCGAAATTGTTATAATATAACGCTTATAACTTCT
TCAGACGCACAAAAGATAGCAATGACTATGAGATCTAATTCATTACATCGCACGATTAGC
TCTTTCATGCTGCTTGTTATTACTATTTGTATGACGTCTTCTGCTGTTGGTGAGTTTCGC
TCACACACCCTCCCAACTAATTATTCTTCAGACTCACATTCACATGATCATCATCATGAG
TTTCATGCTGTTGATAGTGAGCATCAGTTTCAACATGATATGAGTAGCCATCACCATAGC
TATGATGCAGCCACATTACGTGCCGTGCAGCCTATGGTTTCACTCAATTGGCTAGTGTTG
ATTGCTGCTAACCTACTAGACGGAAAACCGCTCTACCGTCCCTTTAAGCTCGAACGTCCT
CCAAGAAGTTTGTTTGTTGAATAAAACTTGCCGCTAACTGCGGTTACTAGACAATAAACA
AAACAATGGAAATTACATGAATTTATTCTCTTCATGCGAGAAGTTGTGTCTAACCCTCCC
GACACAACTTTGTAAGAGGTCGCTTTACCTCATCTTTATCTTTGTCTCTTTGATAAGCAC
AGAGACACTTGCTCACGCTGTCGCTCAGGGTGATAAGGGATATATCCAAGAAATCTCAGG
TACAAATATAATCTCGTTTATGTACTTAGGTGCGAAACATATGGTGACAGGGTATGACCA
TATTCTCTTCTTGCTCGGCGTGATCTTTTTTCTCTATAAGATCAAAGATATCGCTTTGTA
TGTCAGTTTGTTCGCACTTGGCCATTCGTCAACAATGTTGCTTGGTGTGTACTTTAATAT
TGGTATTAACAGCTACATTATTGATGCGATCATCGGCTTATCGGTGGTCTACAAGGCAAT
GGATAACATTGGTGCGTTTAAGCGTTGGTTCGGCGTTCAGCCTAACACTAAAGCCGCGAC
ACTTTTGTTTGGGTTCTGCCATGGCTTTGGCTTGTCGTCAAAAATTATTGAATACGATAT
CTCTCCTGACGGGTTAATTCCTAACTTGTTAGCGTTCAACATAGGTGTGGAAATTGGGCA
ACTTATCGCCCTAGGCTGCATATTGATTGTTATGGGGTTTTGGAGGAGGCACACAAGCTT
CGTCCGTCAAGCATACTCAGTCAATATCGTCATGATGAGCTTGGGTTTCATGCTCATTGG
CTATCAATTAACCGGCTACGTTGTCGCTCAATAAAATTAAAAGGAAATAATTATGTATAA
CTCTGATATGCCAACACGCGCGGAACTGCCAACAACCAAACAGCTTATTCGTTCGACATT
GATTGCGCTTTCTACGGCAATAGTACTGCTCGTTACCGTTATTTTACCTGCAGAATATGC
TATTGACCCAACCGGAGTTGGAAAAGTACTTGGTTTGATGGAAATGGGAGAGATCAAGGC
TCAATTAGAGCAGGAAGCCGCAGAAGATGAAGCCAGAACTAGAATTTTAGTTGCGACAAA
AGTGGAAAGTGAAGCACAGAAAACGGCGACCAAAGCGAATGAACTTGTTGAAGAAAACAT
GGGCTCTGTCGCCGAGAGTAACAAAACAGAGGAGCCAGTTTGGCGCGATCGCAAGATAAT
TTCTCTCGAACCAGGTCAAGGGGCAGAAGTGAAGCTTGTCATGAATAAAGGGCAGGTTGC
TCAGTATGAGTGGAGATCGAAAGGTGGACCTGTGAATCACGATACTCACGGTGATGGGAA
CGGTCAGTCGATTAGCTACGAGAGAGGTCGTGGAGTTCCAAGCGGTGAGGGGGAGCTTGT
CGCTGCTTTTGATGGGAGCCATGGTTGGTTCTTTAGAAACAGAAATAAGGGCAAAGTAAT
GGTCATATTGAAAACAAATGGTGATTACGCCCAAATCAAACGAGTACTATAAAAGTGATC
AAAAGCCCTCTAAGTGAGGGCTTTTTAATTCCAATATTAATCGACTTTGGTACGTAGGTG
ATTCACCTTTTCAATCACGACACTAGTGATGAGGTCTGATAGCCATGAAATACGGGGATG
GGCACTATCAGCGCGTAAAGCAACGAGTTCTACGTCAAAGTCCGGAATATCAATAGGCGG
CTCACAAAGAGTTAACGAGTCGTCAATCAGGTCTGTTCGACTCACCATTTCTGCCATTAC
GGCTAAGATTTTCCGACCCGTTAGCATTCTTCTGATTGTTAAAAATCGCGTGGTACCCAA
AACGACGTTTCTTTTTACGCCAAGCTCACTCAGCGTTTTGTCCACTCGAGTAGATAACGT
TTGATTTGCGGTGACGATCATTTGGGGAGTGTCTAAGTAAGTTTGCAACGAAATCGGTAA
ATCACACTCTAGAACCTGGTTATCAAACGTACATAAATGCTTTTCTCGATAGAGGAATGT
ACTCTTTAATTTGGCCGGCAGCTCAGAGAATACACCAATACACAGATCAACATTTCTTGA
TTCCAGTTCATCTACGCAGTTGCTGCTGTCTACCGGTTTAAAAATCACTTTTGCATTGGG
TGCTAACTTTTGTAATTGATCAAAGAGTTGGGGAGCAAAGATTTGTTCAGCATAGTCACT
GAGTCCAACTTTGAAATTACCGCAAAAATTCTCAGGCTGAAACCCTTCTAGATTCATTAT
GTCGTGACTAAATATAGTCATGATCTGCCTTACTTTAGGCTCGATTTCATACGCTCTTGT
TGTTGGGCGCATTGTATTGCCATCCCTTTCAAACAAAGGGTCTGACAGCAGCTCACGTAA
CCTTTTTAAGTTATAACTAGTTGCGGGTTGGCCCAAGTGCAAAGACTCTGCGGCTTTGGA
GACACTGCGATAGCGAAACAACGCATCAAAGGTAAGCAATAAGTTCAGGTCAACTCTTTG
CCAATTTACTTCGGCCATAAGTATCTCTCCCTAATGATTTGGTTATTAGTCTATTCGATG
CGGATTATAAAATCATTCGATTTCATTAATGAAGACTGGCTTCTTATACTCGGCTGAGCT
TTGAGTTAAGGAGTTTCAGATGCCAAACCATGTAATTTCAGAACAATTAAAAATATTGGA
TTCGTTAGAAGTTAGTGCTTTTAGGACCAGAAGTGACGAAGTTCAATTAAATGATGTATT
TGTTTGTCGGCAAGGTCTTAGCCTTGATGGGCATGACTTTGCTCAGCATGCTGTGGAGCG
GGGAGCGAGTGCTGTTGTTTGTAATCAGCCGCTGAACCTTACTGTTCCTACCATAGTGAC
CGAAAGTTACTATCAATCTCTTGCTTTGATCAAGGCGTACTATAGACACCCACATCAGTC
TATACGTCACATCGGTATCACTGGCACCAATGGCAAAACAACGGTTTCTTACTGCTTAAA
TCAAATCCTCAATCAAAACCATCGAAGTGCTTACATAGGAACGCTGGGGGCAAAACTCAA
TGAGGACATGCTTCCTTTAAACAATACAACGCCAGATGGTGTTGCTTTGTTGAACATGTT
TAAGACGATGCAAAGCGATCAAACTGAGTTCAACGTGATGGAACTGAGTAGTCATGCCCT
CAATCAAGACCGAGCGGGATTTGTTTCGCTTGAAGTTGGTGTGATTACGAATATTGGCGC
TGACCACTTAGACTTTCATCGCACTAAAGATAACTATGTTCAGTCGAAGCTTCAAATTGT
CGATCGTATACAACCAAACGGTACCTTGGTGGTTAATCTCTCCGATCCACATGCTACCTC
TGCACTAGATAGAGCTTCTAAGAGATTCAAAGTCATTACTTTTTCAACGAGCGACCTTGC
CGCTGATATAACGGCGACAAATTTAAAGCCAAGCTTAAGTGGAATGCGCTTTCTATTGAC
GATTGGCAAAGATAGTCATGAGGTAAGCTCTCCAATGCCTTTTGAATACAATGTTGAGAA
TGCTCTCGCAATTGCATCCATATTGACGTCGATGGGCTGGAATATAAAAAGAATTTCAGA
AGCTATTGAAAATATAAGCATGCCTCCTGGGCGCGCGCAGTTTATTGAATTATCAAACGG
CGCTTTGGGACTGGTTGATTATGCGCACAACAGTGATGGATTAAATGCACTCTTAAAAGC
AGCACGGAAAAAGGCACAGCAAAGGCTGATTGTGGTCGCAGGAGTAACGGGAGATCGTAT
TCAGCAAGCTGGCAATATTGGAGAGGTCTGCGCCCAATACGCTGACCTTGTTATTTTTAC
CTCAGATGACCCAATGGGTGCATTGCAAAGTGAACTCTTTAGAATACTCAGTTCTCGGGT
CGGTGATACTCCAACTTTTGAAGTAAATGATCGTACTGAAGCGATCGCACTAGCTAAGCA
ATTGAGCAATAGAGGGGATCTCGTTGTTGTATGTGGAAAAGGAAACGAAAAATTCCAATA
TATGAGTGATGGGAAATCTTGTAAACGCCAATACATCGGAGATCTCGATGCGCTACAACA
AGAGGTGGCGATATGAGTCTTATGGGCAATAAATCTTTATGGGGCAATAGAGATTACGTC
AGGTTATTCGTTGCTCAGGTTACCTCTTTGTTAGGCTCTGGATTGAGTTCTGTTTGCCTT
GCGTTACTTGCCTATGAGTTGGCAGATAGCGATGCAAGTGTGGTGTTAAGTATCGCTTTT
GCTCTTAAGATGATCGCTTACATCGTCTTAGCGCCAATTTTTGCGGTATTAAGCCAACGA
TGGTCGAAAAAGAAAGCGTTGATCATTTTGGATTTGATCAGAGCAATGCTATTTGTCGCA
TTGCCATTCGCGAATCAGGTTTGGCATGTCTATGTGCTTATGTTTGCCATCAACGCTTGT
TCTGCTGCTTTTACGCCGCTATATCAGGCAACGCTACCAAGTGTGTTACCCGTGCGAGAG
CACTATACAAAGGCTTTATCTTTCAGTCGAATTGCTTATGACTTGGAGCAAATAGTGAGC
CCTGTATTAAGTGCGATCTTGTTAACGATATTGAGTTTTCGTCAATTGTTTTGGATTGAT
GCTATGACATTCGTACTGTCAGCAATACTGATTCTTGTTTCTTTTATACCGTCCGTTGAG
AAGGAAATTAGGAAGGTTGAAACTCTCAAGTTCCGCTCTTTGTACAATGGTCTTTCCGCT
TATTTGGCTCACCCATCTCTACGCCTACTCTGGTGTGCTTACCTTGCCGTAGCATCAGCA
AGTGCGATGGTTATCGTTAATACCGTTGTGTATGTTCATGATGTTTTACTAGGCGGAGAT
AGTGAAACAGCGCTTGCACTGTTTACTGTTGGTTTGGGTTCAATGGTTGTTGCTCTCGTG
CTACCCAAGTTAGTACGAATCAACAAACCACAACGTTATCATCTTCATGGGCTTTTATTG
ATAAGTGCAGCATTTTATCTCGGGACTTGGTTGCCTGGTTGGATTGGTTTTGTCGTCCTT
TGTTTTTCTTTGGGGGTGGGAATGTCATGCATCCAGACGACATCAGGGTTAATTATTAAT
GATGTTTGTGAAGGGGAAGAGGCAAGCCAGTATTTCGCTGCTCATTTCTCTCTAACACAC
TTTTGGTGGTTGCTTACCTATCTAACTGCGGGTTTATCTGCAAGTCGGTTTGGCTTGGAA
GGCGCTTATTGGGTGATGCTTACCATTTCTACAATAAGCGGGTTTATGTATTTATATCTG
CTGCGGAGAGGTGAAAAGAGTTGTTTATCATATTAATCTTCGGTCCTTTAACAGATATGT
GACAGCTCTTTGTGATTCGCAAATTAAGCAAGCGTTAGCTTTGCACTTTAGAGGGTATTG
GATATTCATCTCCTACTAAGCATACAAGCGCACCCCAAAAAGCTTTGTCGTAACGTACTT
TTCCTTTTGGATCTGAGCTTTCTGTACTCACATCACCGTCCACAATTTGGTTGATTTCTT
GTGCAACTTTGATTGGAACCAACCAGATGCAAGCGGCGAGGGAGCAAGCTGATGATGACG
ATTGGCACCCTGTTTCTGAGCTTCCTCGCGCCCACTGACTGTTTTTTTCTTTTAGCAGCA
ATTGTGTTGCCAGATAGTTTGGATGGCCGATGTACTGGTCACCACCAATCCATGTATCGC
TGTAAGGTAGGTATGGTCCTTGCCATGTAGATAAACCTGGGTTTTCTATTAAGTTATTGA
TGTTCAGATAACCAAATTGGGGGGCTGTATCAGAGGTGATTGGTGGCAGGGTGCCATTTT
CATGAGCATATCGTTTCGCAGAATCAAGGACAGCTTTAAGTTGTCCAATTAAAAACTTTG
CCTCTTCAGAGTGTGAAACATTGGTGCTCGATTGACTATAAACCAAAGTACCTCCGACAA
GCATCAGTAGGGCGAGTGCAGCTCGTTTCCATTTTTTGTGCTTTTGAATAGACGTCAACA
TTTAGCCTTCTTTCCTCTGAGGTTTTTCTTATAAGGTCACGGTTGTGACAAAGGTTATAT
CAGCTTTACTCGAAGTAGAAGTAAGCACTTTAAAGTTGTGCCCAATTCATCATTTATTTA
CCTATCTATACTCCTACTATGGAAGCAAACAGTCTCGTTTTAGTTGCTCTTAAATAATGC
CAAGTATTAATTAGTTGTTGTTTAATTATTTAAGAATAAATTAGGTAATACTTATTTAAT
CAAGTTTCTAATTAATTTCTTCTTCATGGTAAATTAGAGTAAATGTACAATAATTAATAT
CTAATGATATTTACCGTACTCATTACCATTATATAGAAGAGAAAATAATGTGATTTTCCC
CTTCATAATGAGCTTTTAATTAGTAATAATATCTTATTGAGCGGTTACTTCATCACCACT
ATTTATTCTAAGTGTCAAATTTATCATGCTGTAATAAATTCTTACATTTGATAATTGGGG
CCAACTTAATGCGATATCAATCTTCTCCAAGTGACCACACAGAACAAGTACAACAATCTG
TTCAAGAACGCGCCACCCAACAACGTTTAGCTCGTAAGGAAGAGCTAAAAGTGACACAAG
AAGACAATAAACGCTGGGCAGCGAATCGAGAAAGAGTCATTGCTGAACGCAGCAACGAAA
ACACCGACGTAGCGCTAACACCATTAAAAGAAAATAAGAAAAAGAGTGGACTCAGTTCTT
TGTTGTGCGCGAAACCGAGTTTTTCCAAACTCCCAACCAAGACCGTTGCTTATTGTTGGG
TTAATACAAAAGCGGAAAGTGGTGAAGACAATATAATTCCAAGTGTTGAAAAGGAACATG
GCCTACTGAACGTCATTAGTAATGCCAAAATTACCCCAAAAGTAAAACACATTATCTATG
TTGATAGACGTACTAAAGGGCGAACTTGTTACGACTCACGCGTTGAGCTTCCGGATAATG
TTAAGTTCGTTTCAGTGGATGAATTGCTGAAGAAGAAAAACATGGAGTCGCCAGTCATTG
CCGAGAAGATGACAGAATTGTACGAGGCAAGCATCAATCACGGTAGCCCAGCTTTTGTAA
AGAACATGGTCTCTTTACTGGCTTTAAATGCCGGAGATTACTTCTTCGATATCGGTGTCA
GCATCAAGCCCGATGGTAATTTAGCTAAGCACCTTAATGGCCAGAGCAAGTTTTCCGGCG
GTGCAGTAGGTAACGGAAGTTATCTGATGGGGGGACACAAAAAAGAGGATATAGAGACGG
TGGTTGAGTACCTCTACGAAATGTATACCTGTGAAAGGCCCCCAACTGTACATCCCAAGA
AAGCAGTAGAGGTCTTAGAAAGCCTCGATAAATCGTTGTCACCGGCAGATGTAATCAACG
CAGTAACAAGCAACTCGAAACTAGACGAAAAAATCACGCCAGCGGACTTCGTTACTTACT
CTCGCAAGATGGAGCAGGGATTTGCTGAGCGAGGCGTTAAGACTACAGAATGCGAATATG
CTCGTCACACGGACGTCGTCTTTGGTAACAACATTGCAGTACTCACTACTAAAGTGAAAA
CGGGCTTTAGGAGCGGAACAGACTTCGTTAATACCCATAAGATGAGCCACATTCACAAAA
CCAAAGTGGAAGCGCATCACGTGCCGGTTTTGTAGGGTGGGCAGCTCTAAAACACAGAAG
GGGCTCATTTGAGTCCCTTTATATTGAAATTAGATTGCGGGCTTTGGGCTAGAGGTTAAA
GCTATTTCACTTCGTATCTCAGTAGAACTTCGTTGTCTAATACAACATTTGTTGACCAAA
TGAAATTTGCTCCAGCCCCACTGAATTTCTCGATGAAGTTCATATAAGATTTTTTGTTGT
TGTAAGACCTTGGGTAATGCTAGTTGAACCTTTGTAATCATCGAGGCTTCAAAGGTGTCT
AGGAGGCAAACTCATACACAATTCAATCATTCATTTTTGAACGAATAAGATTCAAACCTG
TCTATTTTTGAAATTTATTGTGTTTCGTAAAATAGCGCCATCAACTTACTAACACATAAT
GAAGGTTTGCTATGAGCGCATCACAACTAATTCTTGAGTTATCTCTTATCGGCACAATGC
TACTCGTTACGGGTGTTTTTTTGGTTCGTAGCTATGACAAAACCGATAGCGTAGGGACGA
AAGTTCAAAAGATCTTAACGGGTCTTCTTGGTGCCTTTATGGTGATGGCGGGAACAGTAA
AATTCTTTGACCCGTTTACGACTATGTTCGCAAAACAAATCGCACTGAGTGAACTGCCTT
TCCCAACTTTGTCTCGTTGGGCGGGTCAATTAGGTGAGATTTTTGCAGGTTTACTGCTAC
TGGTGGTGATGATTGGTAACAAGGCGCTCGCAGCACCGATTAAAGATAAAGCGATGCAAT
TATCAACGCTATTAACGACCGCAATTATGATTGTCGCGGTGTATGTTCACCTATTGCCAA
GTGTGCCGGCAGAAGTGCTACCGCTTCAGTCTAAACCACCGGTAATGACACTGATTATTC
TTGGGTTGGCTTGGTTAAATGCATTCCTATATTTTCGCAAAAAGTAATCGTTTAAAGTCA
CAAAACAAACGCCAGATTAATTCGTCTAGTCTGGCGCATTTCATTTATAAATAGGCATTT
CATAAATACAATAACTACGAGTTTCGCTCTGAGTGAATTGAAGCCAGAAACTCCGCCGAT
TGCCCAAACCGTTCAAAAATCATATCTCTAAAGGCAACCACTCTGGTCGCTATCAGCTTT
CTGTCTGCCCACACCAAGAATGCTTTACCGGTTGGGTATTCAACGTCTGACAATACCTCT
ACTAACTCTTTGCTTTGTGCATGCTTTTCAAACGCTGCTCTAGGCATCATACAGATCCCA
GCTCCTGATATTGTCGCATCAATATTTAAACGCAGACTGCTGATTGAGTAACGAGGCTGA
TAGGGAATGCGGATCGCCTTGCCATCTTCTTTTAGCTCCCAATATGGCAAGTTATTCCCT
GAGAGTAGCTGATGGTTCATCAACTCTTCTGCTCGTTCTGGCAGACCATGTTTTTCAATA
TAGCTAGGTGATGCCGCTAGCATTAATGGTGATTCAAACAACTGACGCTGTATTAAATGA
TTGGCGTGAGGTGGGGTCGTCACAATCGCAAGGTCAATCTGCTCATCAAAGAAACGCTCT
GTGCCTGCGCTAAATTGAATGGTGACGGAGACCTCTGGGTGAAGCTGCATAAACTCAATC
GCCATCTTTTGCAGGAAATTATCAGCAAATGGCTCAGGGCAAGAGACTCGGATTTCACCC
GTTAATACTGGCTGACTATTCGAGAGCTGTGTCCATTCATCATTCAGCTGCATAAATAGG
GCTGCGAAGCGCTGGTAATATTCGTCGCCAGCAGTCGTGAGCTGGAACTGTTTTGCATTC
CGGTGTACCAGTTTTTCACCCAGTTTATCCTCAAGACTTGCCACCGCCCTTGATAACGTT
GGGGCTGAAACGTGTGTTTTAAGGCTCGCTGCTGCAAAGCCTCCGCACTCGACAGATTGG
CAAAACAGATAGAGATTGGAGATGTCTTTTGCTTTCATAATTGATCGCTCTTGAAGATTG
CACTCTGAGTTAATCATTCAAATATGAAAGATTCAAGTTCAATGTTGTCTATTTTTGATT
GTGATGGACGGGGCTAATATGAACCCATCAGTTAGCCAATCGAAGTCAGGCATAAGAGAG
TCAATCATGAAAAAGTTTTCACGTAAGTTCCAATACCCACTAATGGTTTCTATGGTTTTA
CCTACTATGCTTCTTAGCATGCCAGCCATCATGGTAGCTAAAACACTGCCAAAGAACGGC
GTATTCTTTGATGCATGGTTAGATGCGGTTTCACAAATGGTGCCATCTGCACTGTTAATT
TTAGCCCTTGTAGCACCAGCTGTTCGTCTGTTCGTAACCAAAGTGCTGCTAGAGCCAGAG
ATAAAATAAGTAAACGTTAATAAGTCAGTAAAGTTAATGAATTAGAGAATGGGAAAGAGA
AAAATGAGCGAATTTAAACTACACACTGTTGAGTCAGCACCAGAAAAAAGCAAAGCAATC
CTTGAAGGTGCACAAAAGCAAATGGGGATGATTCCTGGCCTTTACGCAGTAATGGCTGAG
TCTCCTCAAATCCTAACAGCGTACACGCAACTGCATCAGCAATTCACGAACACATCATTC
GATGCTGAAGAGCTAACAGTTGTGTGGCAAACCATCAATGTTGAACACGAGTGTCACTAC
TGCGTCCCTGCACACACTGGGATCGCGCACTCAATGAAGATTGATCCTGCATTGACTGAA
GCACTGCGTAACGATGAAGCAATGCCAACTGAAAAGCTTCAAGCACTAAAAGACTTCACT
CTTGCTGTGGTTCGTGAGCGTGGCAATGTATCAGAAGCAGACCTAGCGGCATTTTTTGAA
GCGGGTTACGGCCAGCAACAGGTTCTAGAAGTGATCCTTGGCCTATCGCAAAAAGTGATC
AGCAACTACGTAAACCACGTAGCTCACACGCCAGTAGACAAAGTATTTGAAAAGTTTGCT
TGGTCTAAAAAGTAATCTAACAACCTAAATCACATTGAGCGGGCTATAAGCCCGCTCTTT
TTTTGCCAAAACTACCGTTTTTATAGTGTTTGTCACGTAAGTATTGGCATCTATTTATAT
GGACTTTTTTTGAGTCAACAGACTCAAATGTATCCCATAATAACGACAATAGCCGATAAT
ATTGCTGCCAATAAACAATAACTCCATCAGTACAGCAGTAGGAGAACCTGCGAGGTAATT
GTGTATTAACCAGAGCAAAGTTCCGACAATCATTAATTGACGTAAGCGTTGATCACTTTT
GCAAAATGCAGCTGTGGTCTGAAATAGCGTTCCGCCAAAACTAAGCAAATTGATAAGATC
AACAAAGGTCACGACAGTGATCATTAAGGCAGAGGTTAAATAAAGAAACATCCACCTTTT
CGATGTAGTAAAGATACTAGTGAAGTAGCGGATGCTCGCAAGTAACATTAAGCTTGCGGC
GGTCCATTGCTCTAGTAGAACAAAGTGGGTGCTAATCAAGATGCCGGATGCACATAAGCA
ACAAACAATTTTTTGTCTTTTTTTAAATTGAAATGATATCAGATCGAATACGATGGCGAT
TGCTATCAATACTTGGGACCAAAGAAATGCCGACATGCTTCCCTCCTACAAAATTTAGAA
TAAATATGGAGGTGGGATTATGCGTAGATGTTCCGAAGTAGGAATTAACTAAAGTTAATT
TCTACCTTTTATATTTAGCTTTTTATTCTGGCTTTCAATCTCGATAGGCTGACAGGGCTA
ATACCGATATAGCTGGCTATCTGAATGTTATTAAGTTTGGCTAACCAATGTGGCCAATAC
TGCAGTAAGTGCTGATACCTTTGCTCAGGCGTGTGGAGTAACAGCAGGGCTTCTTTCTGC
TCCTTAAAAATTAACTGTTGTTGTAACAGTGTGACTTTGGCTTGTGAGAACGAAGGCAAT
GCCAGTAAATTCAGGGGGATCCTTATTACTTCTACGGCTGTAATAGCTTCAATTTGATAT
TGGGCAGGCATTCCCTGCAACCAACTTGAATAGAGGAAGCATAGCTCATCTTTAAAATAA
AACTCTTTGCATCGCTCAAGACCATTCTCACCGTAATGACAAGCTCTAAGTATTCCGGAC
ATGATAAAAAAGCCATAGTCCTGCTGGGAGCCCTGTGCGAGCAAGATATCTGATGGGTTT
AGTGAGAGTAATTTAAACTGAGTTGACATGGGTTCAACCGTTTGAGGTGGAACACCCATA
TCAGAGAAATAGTCAATCACCTTAGTGAACTTACCCAACATAAAAACAGGTTCCATATTT
GCTTTATTTCACCAAGACTAACACATTTAATCACTAGAAATATCCCGGGTATTATTGATT
ATCGGTGTATTTCAGTGGTGAAGCGAAGATGACCACTTGCAAAGACGTTTTCAATACAAA
GCCTCATCTAGAGGGATACAAATTGAACTAGTTTTCTAAGTCGCTTTGCCCAAAAACATG
CCAGAACGAAGAGCAACTAAACCTTCCGCTTTCTCAGTTCTTCAAACAAAAACGCCCACA
CTTATTCAAAACTATGGGCGTTTATCTTTTCAATCCAAAACCTGCTGCTACTTCACTGCT
TCCACTTCCAACATCGACGCTTGAGTCGCAGACAAGTTTTGTTTTACATAGCTTGTTAAT
TGTAACCATGCAAACAAACCTGCTAGAACGTTAGCAATTGTCGCCGCGATGATGATAGTA
AAAATGTCACCCTGTAACGAACCAATAGCAATCGCTGGGATGTATAGAACCACCAATCTT
ACAAAGCAAACGAATAGGGCAGTCTTTGGTTTACCTAATGCGTTGAAGATGGAAGTGACA
ACCATACACAAACCTAAAGGACCGTAGCTAAACGGAATCACCCAAAGTGCTAGCTTTAAC
CACTCTTGCATGGTGTCGTCCGCCGATAGTAGAGGAACAACAATTGGTAAACTAACCACC
AACAAAGTAGCGATGGCCAAGTGGAACAAAATCACAAAGCGAGAAGCCGATTGGACGAGT
GCTTGGATTGAATCAAAACGTTCGGCACCAAGTTCGCGGCCAATCATTGGTGGCAAAGAC
ATGGTGAGTGCCAGCGTGAAGATCAGCAAGAAGCTTTCCACTCGGTTTAATAAGCTCCAA
AATGCGATTTCATTAGTACCAAGATGAGCGATGAACATAACCGTCACGAAAGCACTAACG
GACGGTAATATCTGATTCATCATGGTTGGAATCGTGGTTTTGATCAGCAGCGCGACATCG
TCTTTGCTAGTTAAAGCCGAAGAGAAAGGCGCGAACCATTGACGACCTTTGGCTTTGTGC
ATCATGTAACCCGCGCTGATGGCAAAGCCAAACATCGATGCTAATGCAGCACCCGCAATC
CCCATGTTTAGAACGAACATAAAGATCGGATCAAGCACGAGGTTGATAAGGCTTGCGATA
ACAAAGACAGAGCCCGTGACTTTAGTATCACCATTCGCACGGTAAACACAGGTCATCAAA
TACAGCACGGCACTGGATAGCGCGCTCAACAGCCATAAGCCCCAGAACTGACCAAATAAC
GTTTCGAGCTGCTGATATTGTGCGCCGCTGTCTTCCACAGAGACAAACGCAGAAAACACA
CTTTGCTCCATCAACCACAACGCAAATCCAATAAGTGCGATAAAAGCGCTGCCGACCAGT
AACGCAAGTGAAGCGGTATTTGTCGCTCGTTGCGTATTATTTGCACCAAAAGCATGTGAG
ATGATCGACGTTGCTGCGACCCCAATGCCGACTTGAATGCCAATAAAGCCAGCTTGGAAC
GGCATCGTGATACCTTGCACAGTAAGCTCGTTCACGCCAAGCATGCCGATAAACACCGCA
TCAATAAGTTGTACTGACATGATCGCAAAAAGGCCGACAGTCAGCGGCAGTGTTTTTTCG
AGAACGGATTTTAAGGTCGAGGAAATGGCTATCATCACAAGGCTCTTGATTCGAAAGTTC
GGGAACCGTGCCAGTATAGAGCTGCGATTGTTAATGATAAGAGGGCTAATCCCTAAATCA
GTTTTTAGATTTGGTTAATAATCCAAATCAGTCGGTGTGTTTGTGTTGTGTGTTCGACTG
GTTATACTCAACGTATCTTTCTGAAAATAAGCGTATTCGTTAGCAAATCTGATATGAAAA
ATAGCCTCAGTATTCGAGCTTATACCAAGCAATTACAGAGCCATTCACACGGGGACTATC
ATCAATTGGTGTTGCCAATCCACGGCAATATTGCGATTGAGATGACAAACTTTGTCGGTA
AAGTCACCGTTGGTGAGTGTGTCGTGATTCCTGCTGGCACTGAGCATGGATTTAAAGCTG
ATGAAATGGCGCGTTTTATTGTCGCGGACTTGGACGTTTTGCCAGAGCACTTTCTTACTG
AACCATTGGCTGTGTTTTCTGTTACGCCACCACTGTTAAGCTATCTTCATTTTGTAGAGA
AACAGTTGCAGCACCAAGTTGATAGTGGGTTAGAGGGCTCGATTTTAAATGTGTTCTCGA
TGCTTTTAGATCAGCAAACTCACGCAAAGCCTGTTGACTCAAGGATTCGAGCAGTACAAA
GCTATATTGCTGAAAACATGGATACGGCTTTGTCTATCGATGAGTTGGCTAAGATCGCTT
GTTTGAGTCCGACTCAATTTAAAAAGCGATTTAAAGAAAGTCTTGGCGTCAGCACATTGC
AGTACATCACCGAGTTGCGAATGGAAAAAGCCAAAGCTTTGCTCACGCATACCGACTTAC
CAGTTCAACTGATTGCCGAGCGAGTAGGGTACACCGATTTATCTGCGTTCAGTCGCCGCT
TTTCAATCCACTTTGGTTTGTCGCCTCGCGAGTTAGCCCGTCAATAACGTCTCATTAAAC
GATTGTTGCGTCCTTTCTGCAAAGTTATGCCTTCTTAATCAACGTATCCTTTTCTCTATT
GAAAATCAGTATAGAGAAATAAAACATGTCATCTGTTGCGATTCAATCGACAAGCCAATA
TCAAGCGGGCGCATTAGCGATCTTGTTCGCTTCTTTGTTGTGGGGAACGACAGGCACAGC
CGCGAGTTTTGCTCATCAAGTCAGTCCGTTAGCCATTGGTGCTTTTGCTATGGGCGTTGG
TGGTGTTCTTCAAGCAATGTTATCTTGGCATGCCATCCGTCATCAACTCCATCAGATTCT
ACTGTTTAAGTTAGCGTTATCGATAAGCGGCGTTGCATTAGCTGTATATCCTTTGGCGTT
TTACACGTCGATGAAGCTCTCTGGCGTTGCCGTTGGTACCGTTATCTCAATTGCCAGTGC
GCCTTTCTTTACTGTTTTAATAGAGTGTCTTTTTAGCAAAGCTAAGCGCGTTTCTGCTCA
ATGGTGGGTGAGCTTCGCATTTGGTGTGGTGGGCATCATGATGTTAGTCATGGCGAAATC
GGGTGGGGCGGTTGAATCAGACCAAGCCTCTTATCTATTTGGCATTGTTTTGGGGCTCAT
CGCAGGGTTAAGTTACGCCATTTATTCGTGGGTTGCTAAGCGAATGATTGATGGCGGAAT
CAAATCCCAAGCGGCGTTAGGTAGTATCTTTGCTGGTGGTGCTCTGTTGTTATTGCCTAG
CTTAGCGTTTACCGGAGAAAACCTATTCACCGGCGTCACGAACGCTTCTGTTTCAGTCTA
TATGGCGATCGTTCCAATGTGTTTGGGTTATCTCGCGTATGGGTATGGATTAAGACACGT
TGATGTTAGCAGTGCCAACCTTCTTACGTTGTTTGAACCGGTTGTTGCGGCGGTGTTGGC
GGTTTGGATTGTTGGGGAGAAGATTGCTATCTCTGGTTGGATTGGCGTTGGATTGATTGG
TGTATGCCTGATTCTTCAAACCTTAGATAAAGAGGCGAGCAAACCAAAACAGGTGACATG
ATTTCCTAGCGAATAAGATTTCCTCACTAACGAACATAGCCTCCTAGCAGACATCGATGA
AAAGCGTTAACTCGCATGCATATCGGTTTTTCGTTTTCTATGAAATAGAACTGCCATTGC
TACGGTCTGTCTTAATCAACGTATTACCAGTTCGCTATTTACTAAAGTATGAACACATTC
GGGGAAGATTATGTGGATTAAGAAGAATCATCGCTGGGCTTTATCTGAAAACGAAGCGAC
GCCAGAGTCCGTCTATAAAGAGCGTCGCGAAATACTGAAAAAGCTTGGCATTGCGGTTGT
CGGTATGCCACTCGCTGCGAATGTACAAGCGGGTATTTTGGATATCTTCTCGTCAAAGGA
AAAGCCAGTCTCAGACAATCGAATTGACCTTAGCGCGGCAAAGCCACAACAATACCAAGC
GGATCTTTCTCTTACTCCTGAAAGTAAAATTCTGAAATACAATAACTTCTATGAGTTTGG
TACCGATAAATCTGATCCAGCGAAAAACTCTTCTGAGTTCGTGTCTGACCCATGGACGGT
TGAGATCGACGGCTTGGTGAATAACCCAATTAAGCTCGACTATGATGACATCTTTAACAA
GTTCACACTAGAAGAGCGAATCTATCGCTTACGTTGTGTCGAAGCATGGTCAATGAACAT
TCCGTGGATTGGTTTTCCTCTAGCGGACATCATCAAAATGGCGGACCCAAAAAGTAGCGC
GAAATACGTCGCTTTTGAAACCCTCTACGATCCAAAACAGTTCCCAGCTCAAGGCTCGTT
CAGCAGTATTGAATATCCTTACGTCGAAGGGCTTCGTCTTGATGAAGCAATGAACCCGCT
CGCACTGATTTCTGTGGGTTTGTACGGGAAGACGCTTGCACCACAAAACGGTGCGCCACT
TCGCCTAGTTGTACCTTGGAAGTACGGATTCAAAAGCATCAAGTCTATTGTTCGAATTCG
TTTAACCGACCGAGAGCCACCAACAACGTGGAATCGTTTAGCGCCAAATGAATACGGTTT
TTACGCGAATGTGAACCCGAATGTCGACCATCCACGCTGGAGCCAAGCAAGCGAGCGTTT
CATCGGCGAGGGCAGTGTGCTCAGCACTCGCAGACAGCCAACATTGATGTTCAACGGCTA
CGAGGAAGAGGTGGCGCATCTCTATAAGAATATGGACCTGAGGAAGTTCTATTGAGAAAG
CTGACGCCAAAACACATCATTGCGCTTAAAGTCCTGATCCACCTTGTCTCTCTCGGTTTC
TTAGGTCTGCTGGTCATTGCGATTAATACCGACAACTTAGGTGGCGACCCCGTTCAAGGC
ATCATTCATTACACGGGTATTAGCGCGTTGAATACGCTGTTTATTACCTTGCTGGTTTCT
CCGCTTGCGCGTTGGAGCAAGCAGGGATTATTAGTTCGAGTTAGGAGACTACTCGGGCTC
TACAGCTTTTTCTGGGCGGTGCTTCATTTGGTTGCGTTTGCTGTTCTTGATTTAGGGTTA
GATTGGAGTTTGCTTGCCTCTGAAATTGTCAAACGCCCTTACTTGACCGTTGGTGCAGCA
GTGTGGGTGATCTTGTTACTTCTGGCGGTGACTTCAACTCAATCTATACAACGTAAAATG
GGTCCTAAATGGCAAAAGCTGCATAACTGGGTTTACTTAGCTGCGATATTGGCACCGATT
CATTTCTATTGGTCGGTGAAGTCAGAGGTAGCAGAGCCAACCATCTATATCCTAATCGCC
ATTGGTTTGTTGCTGGTGCGCTGGAAGACATTGAAGCAGCGAGTGTTTCGAAAAATGTTA
TCCAGTTGATGCGCTGTTAGACCAATTGCGATACATGAATCAACAGACAAAAAGGGGCTA
CGTGAGCCCCTTTCTTAATTGGATAAAAAGCCGCTAACCCAAGCTTTCTGTTGCTGTTGG
CTCACCACGCTTCCACACCTTTCGTTCGCTTTCACTAAAGACCTTGGGCTAGGTCTATCA
AATCCCACCACAACGCTCATACCATTAGCCCGAACCCTACGACTAATGTCTAACTACCTG
AGACTATTTGTATTTTTTCGTTTGGTATAAGGTACTAGCAGCTGAATTTTAAGAGTTCAT
AAAGATCAGTCATCGAGTTCTCGTAGCAGAGAATTTATAGACAACGACTCGCTTAATCTT
CGTTTAGTGAGTAAACAACGTTGGTTGGAAAAACACACCTTAGAGTGTGAACGAAAGGAA
TCGCAATGAGCAGCACTTTAGAGTCCGTACATATTGGAACAGATAAGCCTAAAGCCAGTG
AGGATGAACTCACTTATGAACAACAACATAAACCTAGCTCGGAGTTTGAGTCCCGAGAAC
AATATTTAGAGCACGAGTTGCAAATCATGGCGCCTAAACGTTGGCGTCCCAATTTGCCGT
TTAAAGATTATCGCTTCGAGGTAGAAGACACCATTCCAGCGATGGCCGCGACCATTGGTA
AAGTCGTTATGGTGGGAGCCATCGCAGCAACCTTTGCCGGAGCGCTAGGGCTGAATGAAG
GCTTTATTTTAGAAAATGTTCGTTATGAACTGCTTATCGCCTCTGTTTTCATTATTCTTT
TTTCAGGCTTTCTACTGCCGACCGCAAACCTCGCGGGTACACACGGCCCACTCATTCCAT
TAATTCCTATCGTCGTTGCAGCAGGCGGTCACCCTATGGCCTTTGGTCTGCTGATTGGTG
CTTTTGGCATACTGTTAGCCATCAGTAAAGGTGGCAGTATGCTGGCAAATCTCACCAGTA
AAGGCGTGTGTGGCGGTTTGTTACTCTACCTAGGCTTTGTTGGAACCGTCTCTCAAGTGA
AAAAGCTGTTCGCTTGGGCAGAGGGAATAGGGATGAGTCACATCGCTTTCGTCGTGATCT
TTTGCACCATTATTTTATATGCATTACTGGAACATTTTCGTAAGCGTTGGCTAGCTGTCC
CTCTTAGTTGCTTGCTAGGCGGCACGTTAGCTTTTGCCATGGGAGCGCCGTTTTCTTTTC
AAACCGAGCCCGGCTTACCCAATATGAACCCTATGTATTGGTGGGGGGAAGATACGGGCT
GGATGCTAGGCTTACCGACGATTGAGCATTTTATGGTCGTGCTGCCTTTTGCTATTTTGG
CCGTGGCTATGTGGTCACCAGATTTTTTAGGGCATCAAGTGTTTCAAAAAATTAGCTATC
CAGAACGTACAGAGAAAGTACATATGAACATCGACGATACGATGACTACTGCTTCAATTC
GTCAGACATTTGGTTCTTTGCTCGGTGGTACTAACTTTACGTCTTCGTGGGGAACTTACA
TCGTTCCGGCGGCTATCGCTAAACGTCCTATTCCTGCCGGCGCTTTGCTAACGGCACTGT
TCTGTATCATCGCCGCTGTTTGGGGTTACCCAATGGACTTAGCGATCTGGCAACCTGTAC
TTTGTGTTGCGCTCATTGTTGGGGTATTTGTTCCATTGCTAGAAGCAGGAATGGAAATGA
CGCGTGAGGGTAAAACCACGCAATCGGCGGCGATTGTTGTATTTTCTTCGGCACTTGTGA
ACCCTGCATTTGGCTGGTCTCTCACAATGCTGTTAGATAACTTAGGCTTAGTCGGCTGTA
AAGAACGTAGTGGGGAGCTGAGTAAAATGAGCCGCTGGGTGTTGCCTGGCATTATGTTTA
TTGTACTAACAAGCGTAATGGCATTGGTGGGCTTACTTCCGGGGATTCCAGCGATTATCC
CAAGTTTTCGTTAGGTAGGCGCATCGTACGATTTATAGTTTGAAGACCCTTTATTAAACC
TGATAGAAACGGTTTAGTTCTGTTGATCTAAACCGTTTTTGGCTCATTTCGAGTTAGGAA
TTCATTTTGCAGTGTGCGAATCGCAACCTGCGAAATGAAATTGTTTTGCCCCACAGCTGA
ATAGAAGCAAGCGGTGAGCGAAGCTTTTTCACTAGAGGATGATGAACATCTTTATTGAGT
CGCTCGACGAGAAGATGACGCAAAATTATCAGCTTATTGGGGAGATACCAGAAATTAAGA
ACTTTGGTTGAGCAAACGCATGTAAGGTCCTCTCTCCCTTATTTTTTCATGGTTTCTATT
GACCATGTTTCATTTTTTCATGTACCGTACTACCCAAGATTGAGGGCATATCAACATGAA
AAAATCTTTTAATGACAATCATCTAAAAGATATTGTAGAAGTAATCAAAGAACGAATTTT
TGTCCCCCTGACTGCAAAGAAAACGACAGTTTTCCTATGCGGAGGTGCCATTGACGATAA
AACTAATGGACGTTCGAGAATGGCAAGTATCTTTGATGCAAATTCAAGGTATGAATTGCT
CTATCCAGAAGATATTTTTGATGACTTATTGGCAGGGCCGGGGCAACACAGTTTATTACA
CCTTGAAAACATTCTAGCTAATTGTGTAGATGCAATTGTACTTTTTCCCGAAAGTCCGGG
CTCTTTTGCGGAAATCGGAGCATTCTCAAATAATCCTCGTTTGGCCCAAAAGTTAATAGT
GTTGTCCAATAAAAACTATAAAACTAACAAGAGCTTTATTAACTACGGTCCTTATAGGCT
AATCAAAGAATCGAAGACGGGTTCAATCTTACATATAAATTATAAGGATTTAGATGATAT
TGAACTTGGAAAGAAACTATACAAAAAAGTAAACGGAAAGGTCTCTAGAATTAAGAAAGA
GTATCCAGTACAGAAGGATGTAACTAACATACTAGAGGTAGAACACTTTATACTGCCTTG
CCTATATCTAATTGATGACTCGAACTTTCTTACATTGACTAAGTTGATTGCGTTCGCAAC
AGGGGAAGATCCAAAATTTTGCGAAATCGCTATCAAATCATCTCTAGGTAGACTTGCTTC
CAAGCGTTTTATCTCACGGACACCTGACGGATATAATGTCACTCCAGAAGGGGCTAATTA
CGTGAGAAATACATTTAATAACACAGCTTTAGATAAAGTTAGGTTAGAGGTTTTGAATGC
AGAAAACCGTAGAAATGCATCTGTAGATAGTGTTAGAATGCGCTAAGGCGGATACCCTTA
GCACATAGTGTACTTTTGTTCACTGGATAGCGCTTCGCTGTCCTGTACTAAATCCAGTTC
AATATCGTATTTCACTGTGCCGAGCAAGAAGACATTCGTTTCTTGAACGGCACAGTGAAA
TTCGTAAATTTAGACGTAAGGGTATCTCGCCGAATGACCTCAAATAGTATTTATCACCTG
AAAAACTTAGGTTTACCAGCACTAACTTCATTGGATGACTTTGCTCACGCGATGAAATTA
GGGCCAAATACTGTCAGATCTCTCTCTATCTCTTCCAATTCCCTGTATAAAACATATAAC
GAACCTAAAAAAAGCGGTGGCTTTAGGGTTATTGCTCAACCATGTAGGGAGTTAAAAGCT
GTTCAAGCATGGATATTAAGAAACATTCTAGACAAATTAAACAGCTCCCCTTATTCAAAA
GGATTCGAGAAAGGGAAATCAATTCTTGATAATGCCCAACCACACGCAGGTGCTAGCTAT
TTGTTATCAGTGGACTTAGAAAATTTCTTCCCATCAATCAAGTCATATAAAGTCTATGGT
GTTTTCCGATCCGTTGGTTATAACAAGGAAATGTGCAAACTACTAACAAACCTGTGTACC
TATTATGATTCTCTTCCTCAAGGTGCACCATCTTCACCTAAGTTGGCTAATCTAACCTGT
TCGAGACTCGATGCTAGAATTCATGGTTATGCAGGCCCAAAAGGCATAACCTACACAAGG
TATGCAGATGACATTACGTTATCTGCCAATACAGCGATTAAAATTGAAAAAGCGAAGGCC
TTCATAGGTACTATTGTGCATGGTGAAGGGTTACAGATTAATAAGAGCAAAACAAAAATA
TGTGGTACTAAGCGACAAAAAAAAGTGACAGGTTTAGTGCTTTCAGGAAGCAATGTTGGT
ATCGGTCAGAAAAAGTATCGAGAGTTACGCTCAGTGCTGCATCACCTTTTTGTGGGACGC
AATAATGAGTATAGCTCAATCAATGGATGGTTGGCTTTTACCTATTCTGTTGATAAGAAA
GCATATAAACAACTGAGTATTGTGATTGAAAAACTATCTAAAAAGTACCCAAAATCTGAT
GCAATTAAGCATCTGCATTTAATAAAAAGCTAGTTTTTATCGGTTGGCATTAAATATTGA
GACACCGCAGTAACTCAATGAATACGGCAGGTCTTGCTTTAAATTACTCTTACATCAGGC
TTTTTATTAGAGCTCAAAAGCCTGAACACTTCATCCTTAAGGGGCTAGATTCGCGCCATT
GAAGTTAATCTAGCCCTATATGAAATAACCCACTTCTTTAAACGATGATCGCTTGAGATG
CGTAGATTAGAGTCAGCTCTTTTCGGTTGCAGGAAATTTACCGGGATACATTAAGCAATT
AATTTCATAAGATCGGATGTTGTGCCATCAATCACAGCTATTTCTACTCAAAATGAGAGA
ATTACTCTCCTACTTGTGCATGCATTTAAAGGTGAGTTATGTCGGTTAAATTAGAAAAAT
TAATAATACAAAATTTTCGCTCAATCGGAGCTGAACCAGTAAAGATTGACTTAGATGATA
TCGTGATATTGGTTGGCGGTAACAACTTTGGTAAAAGCACTATATTGAAAGCCTACTCCG
TTGCAGTTAATAGTGAAAAATTGGAAAAAGAGGACTTTCATAACAACATAACAAGTGATC
CTAGTAGCAAGCCTACTATAGAGCTTCATACAATATGCTCGGGAGAAGATAGACCGGGAG
AAAACTTTAGGGAGCCTCTTGACGAAGACTTGGGCGATGCAAGCCCGGTAAGGGTAAAAG
AAAAATTTGTGTGGGAGAAAGTAAAAGAAGCTCCCAAAAGGTTAGGTTTTCGTGTTGATC
TAGGTCGCTACCCAGAATCAAGCGATCCCACGCCACATCAACCTTGGGCGACAGATAATG
CATCTCGTAAGAAAAGACCTAAAGCTCACCTAATTGGAACATTTGACAATCCTGATACCC
AAAGTGACTCAATAAAAAGCATCTTAGTTGAAGTTCTGCTAGAGCGAAAAATAAGAGAGT
TTGAACCAACAGGTGAAAGCTCAAACTTCACTACGTTATATGACCAAATCAATTCTTTAA
AAAGCGAGTTTGTGTCAGCAACTAAGACGACCCTAGATCAGATTGCTAACGATATTTCTG
ATTACGCGTCCAAAATAGTTCCTGATCATAAACTCAAGATTTGCCTATCAGAGGATGATG
TTTCTGAAAGTAACCTTAAGATATTTGACGCTAAAGAAGTAGAAGTTAATTTTGGCAAGG
GTGAGCAGTTATTTCCTGTGTCGAATCACGGGAGCGGGGCTAGAAGAACTTTGCTATGGG
CAGTGCTTAAAAAAATCGCGGAGTTAGGTTATGAGCCACAAGAAAAAGGTAAAAAATATA
AAGAACTTGGGAATATTAAATCACATTTATTGTTATTAGATGAACCTGAATTAAGCTTAC
ACCCAAGTGCATGTAGAGAAACTAGGGATATGCTTTATGACATTGCAGAAAGCAATGACA
ATTGGCAAATTATGTTAACTACACATTCACCAAGTTTTATAGACTTAACGAGAGATCATA
CCAAAATCATTAGAGTCGAGAACTCGGGGGAGAATGTTGTAGCTACAACTATCTTTAAGC
CCGATGAAGTTGAGTTTACGGATGATGAATCTGAATCTTTAAAACTATTGAACTTATTGA
ACCCAGACGTCATGGAGTTCTTTTTTGGTGGGAAAGTGCTTCTAGTAGAAGGGGACACTG
AGTACTGCGCTTTTGGTAAGATTATTAATGATGCAAAGTTAAGTGGTGATGATAATTTTG
ATGATCTTTTAATTCTGAGATGTGGCGGTAAAGTACAAGTTTCCATGTTTATGAAAATCC
TTAACCACTTTAAAAAACAATACTACGTTCTTCATGATATTGATTCTATGCAAATATTGA
AAAATCGATGGATGACGCAAAAGGATGGAAGCAAAGAAAAAGTACTGAGGGTTGAAGCAA
ACCCGGCGTGGACTAACAACTCAAAGATACAGGCGGAGATGTCAGAGTTTAGTAATGTTT
ATGCATCAATTATAAATTTTGAAACTGCTTATTTCGGTACTGGCATAGATTCGGGTAAAC
CAGAAAACGCTTTGAATATGCTAAGAGATCCGGATATATACCTAGTCGTTCAAAATTTAT
TAATCGCGATACTTAATGATGATAACAGTGTGCTTCCAAGTGGTGCCACAAAATGGAGCG
AAATAGCAGAGATTCAAGATAAGTTTGAGACGTATGCTCAGGACAACCCTGAGGTTGTGC
CAGTAGCTCCTTAAGTTTAGTTGTTCTCTAAACATTTTTTAATCCAAACTCTCAGTCTAA
CTGGGGAGCAAAAGAGTCCAATTGTAGTAGATAATAGAGTTTAGCCAGCACCATGGTTGC
AATACTAAAAGTAATCCGAAAGGCTAGAGTGTGTTAAGCATCGTAACTTGGAATTGTCCA
AAAACAAGCCAGTGACTCTACAGCTCATCTGAGTCACTATAATCTCTACACAAACAAAAA
GGGGCTACGTTAGCCCCTTTCTTAATTGGATAAACAGCCGTTAACCTAAGCTTTCTGTTA
CTACTGGTTTGGTATTGCGTTTGGCAATCCAGTAAGCAACGCCGCCCCAAAGTACCGTCA
GAACCCAAAGAGCAGTCCAGTGTTTAGCTACTTGTTGCCACGTTGCGCCCATTTGGTTGA
GTGCTAAAAAGCCTTTGATTGCCCACGTGCTCGGGCTCAAGTCAGCGAACCAAAGCAGAG
GGGCAGGGATCGACTCAACTGGCCAAATAAAGCCTGCTAAGAAGATTAATGGCATTGAAC
TAACCAGCACGACCAATGTCACCAACTCGCGCCTTGGTAGCAAGTATCCGAGCCACAAAC
CTAAACCACAACAGCCAAGCAAGAACGGCAATAGCAAGGTCAACAATTCACCTGCGTTGG
CAACATGGTTGACGTTCAAGCGTTCAAAACTGAAGCCAAAGTAGTAGGCGCTGAGTAGGT
AGTAGATAGCTACGAAGACCAAGGTTCTGGCAAGTAGCAGAGCGCCCGTTGGCACTTGCG
ACCAATAACCGCGACCATGACGTTGTGTACCGGTTTGCAAGCCGACGGCCATGATCAGTG
TTTGTTGAAGGATCAGAACAAACACCGCTGGCACCACGTATTCGATGTAACCCATGGTCG
GGTTGAAGGTTGGCTTCATGTTGAGTTTGATTGCAGAGTAGTCATGGCTGGCCATGCTCA
GCGGCACGCCATCGATCACCATCTTGCTTACTTTTACTTGAGCGCCAAGCGTACCACCTG
CTGTTGCCAAGCCTTCTACCACGGTGCCGTAGACTAAGAAGTAAGAAGCGTCGGCGGCAT
AAGCCAGAGTAGGGCTGCTGCCAAGCATCAAGTCTTTGTAGAAGTGTTCTGGAATCACCA
AGAAGCCGGTAATTTCACGATTTAAGAATGCCTGTTTTGCATCGGCAATCGTGTGTAAGC
GCGTTACTACCTTAACCTGAGGCGTGGCGTCGACCATGCGCTCTAGGGTTAAACTGGTTT
GGCTACCATCGAGATTCACAATCGCAATCGGCTGTTCTCTTGGCGTTTGTTGCGCGTATG
GAAGCGGGTACAAAAAGGAGTAAAACACCACGCCACCAAAGACAGTCAGTACCACCACAG
GGTTGGTCATCACTGAGCGAAGCTCTGTTTTAATCAGTTGCCACAGTGTCATACAGCCTC
CTGTTTGCTATCTGTTGAAGATGCGCGATTTAACAAAGCTGTGTTGCGATGTTTTGCCAA
TAAAGCCGCCGTCATCAGTAGCGGGATAATGTACCCAACCATCGGCCAGAGTGAGCCAAT
AGATTGTGCCGCACTTGCGCCGTAGCTTGCTTGGTCCACTTGAACTTCGATGTAATGCGT
AATCGGTAGTAAGCCTCGCCATGCTTGCGCTAACGCGTTCATGTCGGAAACCGGGAAGGT
TATCCCCATAAATGCAAAGCTCGGTGCGGTAAATGCGCCAGCAAAGCTCATCGCACGTGC
TGGATCCATCGATAGGAAGAAGAACAACGCTCCCATGATGATGCATGCGATAGTCGTTAC
GAACTGCGCCAACAGCATTACTAAGTAACTGCCTTCCATCGGCCAATCAAGCACCACATA
AAACCAAACTAAGAACAGTGCACTTTGTGCCATAAAGACAGGAATGTACTGGCTTAGAAT
TTTGCTTAGTCGAGTGAAAGGGCGAGCGCCTAAGAACGCAAAGCTGTTGTTGCCATTTCC
ATAAAGACGAAAATGCGCTGCGAGGATCAAAATGGTGCTGACTACGACACAGATCTGCCA
GATCGCCGGAACAATCGCTGTCACCAAGAACTGAGCGTAGTTAGTGTTGCGGTTAAACAA
GGCTGTAATCTGAGTCGAAATTGGCACGGCTTGACCAATAGCTGCAAGTGTTGTGGTGTT
GCCTTTTGCTAGGTTACCCATGGTTTCTAGCTGCGCATCAAAATACCCTTGAGACTGCGC
GACCGCAGAGTTAATCAACTTGGCAACCAAAATGTATTGGCTGTTAAAGAAGACCGATAG
CTGCGGTTGCCGATGCAAAAGAATGTCTTGGTCAAATTGAGGGGGAATCACAGCATAAGC
GTAGATATCACCCTCGATCATCGCGTTCTTCGCTTCTGTTGAACTGGTGTAGTGGTAATC
AACAGAAAGAGTGGAAGAGGCATCAAGAGACTGAATCATCTTGCGTGACAATTGCGAGTG
CTGCAAATCAACCACACCAATTGGGAGATCTCTGGCAATGCCTGCCGAGAACACGCCCCA
AATGGTGACGGCCAATAAAATCGGCACCCATGTCAGGCAAGATAATAACCACTTATCGCG
CCGTAGGATTTGTCGTTGTGAGATTTGAATCGTCATAGTCTTAAGCCAACGCGATTACAG
CTCAACCACAACACTCATGCCCATGCGCAGCTCAGGCTCTGGTTGGGTAGGGCGAGCTTC
CACTTCGAATGTACGAAGATCAAAACCTTTTGATGCATCTGTTGCGCGCCATGTTGCAAA
ATCACCCATTACAGCAACGTGAGTCACTTTAAATTCAACGTCTTTATCCAGCGCTGGTAG
GTAAGCTTTAAAGGTCGTGCCTTTGGTAAAGTGTTTGAGCAAATCTTCGCGTACGTTCAG
TGTCGCCCAAGAATCTTGCGTATCAATAACCGTCACAACCGGGAAGCCTTGAGGTGCGAG
TTCGCCGCTTTGCAATAGAACTTGGGAGACTTCGCCATCAAACCAGCTAAAGATTTGCGT
GTCTTTGGCGTACGCTTCTACTTCCGCCACTGCGCCAGCCGCCATACGCGCTTTCTCTGC
TGCTGCGACTTTGGTTTCGCTACGCGCGCCTTCTTTCGCCATGTTGTACATTTGGAACGC
TGCGCTTTCGGTGTATTTCGAAGCTTGCCACTGCGTCATGGCTTCATCGCGTTTTTGCTC
TGCGACTACGCCATCTTTATAAAGGTTGTTGACACGTTGGTAGGTCTTTTCCATCAAATC
TGCCGCCGCTTTCGCTTTCAACCATTGGTCTTTCGCGGCTTGAATTTGTTGTTCACGTGC
GCCTTTTTCTGCTTCTAATGCCAGTGCGCCAGCGGCTTTTTCACCCGCTTTTGCTTGTTC
CAGTTTTGCTTCGATTTCTGGGCTGTGAAGGGTAAAGATCAACTGACCCTTTTCGACATC
ATCGCCTTTGCGCACCATGACTTCATCAATACGACCTGGGACTTTAGAAGAGATACTGTA
TTGCTGCGCTTCAATCAATCCTTGTAGACGAGCTGGTTCTGGTTGATACGCTTGGTAGAA
CTGGTAACCAACCCAAGAAGCGACACCCAAAGCGCAAAGTGATAGTAGAGCGGGTTTTAG
AGATTTTGCTGCCATGACTTATTTTGCCTCTTTGGATGCTGATGTTGGAACGTAAGCAGT
GTGTTGGTATTGAGCGAAGCTGTTCATTTCGCTGCTCAGTGCTAATAGTTTGGTTAAAGA
AATCAGATAACGGAAACGTGCGGCTGATTGCTGTGTTTCTACGCTGGCGACATACAGTTG
CGCGTCGACCACATCCAAAGATGACGATAAGCCCTGTGTGAAGGCTTTTTCGCGCAAGCG
CAGGTTCTCATCTGCAAGGGCGATACTTGATTCTAGACCTTGCACTTCATCAATGGCTTG
TTGCGCTTCTAGGTAGGTTTTTTGTACCAGAAGTGACAAATCTTGCTTCGCTTGTGATTT
TAGCGCATCGACTTGCGTGACCATGCTTTGCGCCGCTTTTACTTTCTCGCTGCGACCAGT
GGATTCGATTAGCGGAATATTTACGCCGACACCCACTAACCAATCCGGTTTCATTTGGCT
GGCCAGAGAGTCATCTTCATACAGGCTGTAATCACCATATAGGTAAACTTCTGGGTAGTA
TTTGCCTTTCTCGGCTTTGATTAGGCTCGACGCTTGTTTGTGCTTGGCATCCAACAAATC
TAAGCCCGGGTAGGTCAGCAGTGTTTGATCAACAAATGCGTTCAACGGCGGTAGATTATT
GTTGATAAACAACGTTTCTGAAGGCTCTACCGAGTCGTTCTGCGCTAAGATTTTGCCTAG
AGCCGCTTGCGCGATACTCAGATCACTGGCTGCTTTGCGTGTTTCGACTTTGGCTTTGTC
TAATGAGGCTTCGGCTTGAAGGCGTTCAACGCGGGCGATTTGGCCTTGTTCTTCCATCTT
AATCGCAAAGTCACGGTGTTTAGTTAAGCCTTTTTCTACCGCTTGTCGTGTTGCTAATAC
TTCTTTTGCTAGGACAACGGAGAAGTAGTACTTGGAGAGATCTTCAAAGCGAGCTTGTTG
CTCCATCGCGAGCTGGCTTTTCGCCTCGTCCGTTTTACCTTCTGCTGCTGATTGAGCGGC
ATTGATTCGACCACCTGTAAAGATTGGCCAAATAGCGCGAATAGAAGAGGAGAAGATGTC
ACGTTCAGTGATCGTCGATGTGGTATTCGCAAGCGCACTAAAAATAGGTTGGAAAACAGG
TGGCACGCTAATGTGTTGCCCAGTGCTATCGAGAATCTGCTGTCCGGACAAGGTGACGTC
CGTATCTAAACGCGTGTAGTTCGCGCCGATGCTTACTTGCGGTAAGTTGAGGTTATCTGT
TGCGCTTTGTTGGTATTCATAACTTTCTACGTTGGCACGTTGCGCTTTAAGGGAATAGTT
GTTTTCTAACAACAATTTCCATGCATCATCGAATGTGATGGGAGCCGAGTGACAGGCAAG
AGAAATCGAGCTGCTGAGAAGGCCCAAAATCCAGAACTTTCCGGTTTGTTTCATAGTGGC
TACTTTGCTTTAGAGTATTAGCTCTAATATAAAGTATTCATTAGAAAGTGTTAAGTGATT
GGATAAAAGAATTGTTGGAGAAATGTTGCGCCCAATTAAGTGGGGCTTAGTTGGGCGCAG
CGTTATTACGTATTTTCTACTGTTTCACTTCATGGAAGGGCAGTGAAATTCTGCTCTCCA
CTCAAGCTGACGAGAACCTCGCATCGTATTCAGCAAGTCTTTACCACTCATCTGTGGGAA
TGACAGCAGCACCTTAAGATCGGCGGAGCTAGTATCACTCTTTTCATAAGCCCTGACGTG
TGTAAACGTTGAATACATATTCTCTGACAGCATGGCCTTATTCAGGCAAATTCCAAATGT
ATCGCGTTCCATGTTTTGGTGTTCCTTCTAACTATAAAAGCACCTCTGTTTATAGTTATT
GCAGTGCAGATGGTGTCTAAGTGTTTGTCCTACAGTCAGTATTTGTATTTTTATCAATGT
GTCTTCAAACTTTCTGACGCAAGTGCTGAGCGTTAAATAGACTTCCAGTTGGCTGCTTTC
TTTGTTCGAAGCTCTAGGAGGCTTCTTGACTAAAAATTATACGACGGAAAGTCTAAAAAC
GCCTCAAAAACCGCTAAATTTGGTGTGATCACGTTCAAGATTTGGATGGCAATTTATGTA
TGATGTTGAATAAATAACAACATTATTTTGCTAGCGATATGATTTGTTTTTGATATTTCA
CGGCGGCTATAAATTGAGCGTTGAGACTGCGGTTAAACGCTCCGTGATTCAAAGTGACGA
AGACGTCGACTTGTACTGTTTTAAGCAAGTTGAAAACGTTGCTGTTTTTTGCGGAGTGTC
AGAGTTTTAATCAACGATGGCCGCTAGATTAGACTCAAGTTATCCCATTGCATTTCTTCG
CTTCTCTCATTTTTAAGCGCTAAAGGTACCAGATTCATGACCACGAATTCTTATAATTTC
ACCACAACGTTAGATCGAAAAAACAGCTTTGCTGCAAAGACAAACCACCAGATAGTCAAA
GATTTTTTAGGGGTGAATTATTACGATGACACCATTTCCCTTTGGGTGGCGGATATGGAT
TTTGAGTGCGCGCCAGCAATTACTCGCGCGCTGACTAACCGAGCGATGCAAGGCACTTTG
GGTTATACACAGCAGACTGAACCTTATTATGACAGCGTCATCAATTGGTATGGCCGACGT
CATAATATGTCGATTGAGCAGGATTGGATTGTGTACAGTGCCGGAACCGTATCTGCGGTT
CGTAATGTGATTCGAGCCTTCAGTAAAGAAGGGGAAGGCGTCATTATTCAGCCTCCGGTG
TATTACCCGTTCCAATTACAGATTCAAGAGACTAACCGCGAAGTCGTGCGAAACCATCTG
ATTAAAGATCAGAACAACCAATACAGCATCGATTTGGTGGACTTTGAAGAAAAGTGCAAA
GACCCGAACAACAAGATCTTTATTTACTGCAACCCGCATAACCCGACTGGCAATATTTGG
TCTGCGGAAGTCACGCAGTCTCTTCTCAAGATTTGTGCAGACAACGATGTGCTGTTTTTC
TCGGACGAAATACACGCGGATTTGATTCGCAAAGACCGCTCGTTTACCTCTGCCCTTAAC
TTGGAACACAGTGAAAATACCATCATCGCAACGGCGGTAAACAAAACGTTTAACGTCGCT
GGGCTGCATATTACGAACTTGGTCATCAAGAACGCATCGCATAGGGAGACATTGAACAAC
TACACAGGAAAGGTAGGCATGTCTCCGTTTGCATTGGACGCGACGATTGCTGCATTCAAC
GAAGAAGAGCAGTGGGTGGAAGAGGTCAATAATGTTATCGACACGAATTTGGCTTTGATG
GCGTCTTTCATCAAGCAACGCATTCCAAAAATCCAATTCTATGTCCCTGAAGCGACTTAT
CTGGCGTGGTTAGATTTCTCTGAGTTTGGGTTAGAAGAAGCGGACTTGCTTAATCTACTG
GCTGATGAAGCACACTTGGTTCTTGAAGGTGGCAGCATGTTTGGCGAAATGGGACGAGGC
TTTATTCGTATGAATGTGGCTTGTCCGACTGCGGTGATTGAGGAAGCACTGGAGCGTTTA
GAGCGTGTTTTTGCTTCTCGATAAAACGAACAAGGTCAGGTGAGATGCATGATCGCCTGA
CCAATTATCTTTCTGTTTCTACGTTCTATTCCATCAAGTTTTTCTCCCACTTTTGAAGTG
CTTGTGCTTCTGCTCGCTTAGTAATTAATCGGAAACACACGAGATCATTTCGTTCGTTCA
CAGATTTGTCATTTAGTAAAAGCCTCATTGTTAACTCAGTGTTAATTTAGAATAAGTCTC
CACAGTGACGTGGAATGTTCGCAACGGTAAGGGATGTATCAATGAGTTGGAGTTCAATCA
GCTTTCGTAAGCGCATGCTCATTATTATGACGTTATCGGGTTTGATTGAACTTCTTATCC
TTGTGGCTGCCGGCTTTACTTACCTTAAGTTCGATCAAGAGCAAGAGATGGGTGAAAAAG
CACTGGGCGTTGCGCGTTTCTTATCGACATCCCACATCGTCATCGAGATGATCGAATCTC
AAAACCCTGAGCCATACCAACAGCGATTTCGTGAAATGACCGATGCGTTAGGTGCTGCGT
TTATTGTTATCGGCGATAAAAATGGTGTGCGTCTGATTCACCCCGTCGACGAACGTATTG
GCAAGCCGATGAAAGGCGGTGATAACCAAAGAGCGCTGGTGGAAGGACAGTCCTATATCT
CAACGGCTCAAGGTTCATTAGGCTATTCCGTTCGCGGTAAAGCGGCGATTTTTGACCAGC
AAGGCAACATCATTGGGGTAGTTTCTGTCGGTTATCTGTTAGAGCGCCTGCAAGACCGCA
TCGAGCCGTTTCTCGCGTTTTTGATTGTAATGGCACTGGTTGTGGTTGCAGCCAATGCCG
TGGTCTCTAACTATGCGTCACGTAAGTTCCAACGAGCGATCATGGGTTTTGAGCCGGAAG
AGATTGGTCGCTTATACGGTGAATTGGATGTGACTATGAGCACCATTAAAGAAGGGGTGC
TCAGTGTTGATGCGCAAGGTGTATTACGTTCGATCAACCGTAGCGCATGCCAAATTCTAG
GCATCGACCGAGAAGCTGCGCTCAACAAACCGTTGACTGATACGCTCCGAGATAGCGATT
TGTATACGGTGTTAGAAACAGGACAAGAAGATCACGACATCGAGATCTTCCTCAATCACA
AACGCTTAATCGCAAACCGTTCACCGATCTTTGTGGATGGCAAAATCGTCGGTGCCGTAT
CGAGTTTCCGTTTGCGTGATGAAATCAATGAACTTACCGAACAACTTTCGCAAACCAAAG
AGTACGCGGATTTACTTCGCTCACAAACGCATGAGCATAGAAACAAGCTCAACACCATTA
GCGGCTTGGTTCAAATGGGCGAGCTAGAAGCGGTGCAGCAGCTTATTGGACAAGAGACAG
CGCATTATCAAGCGATGATTGAGTTCTTGCGAGACACCATTAAAGATCCGCTTATCGCTG
GCATGCTTTTAGGCAAGACAGAACGAGCTCGGGAGCTTGGTTTACAGCTGGCGGTCGAAG
AAGGCAGTCGCCTAGAACCGCTACCTGAATGGCTAAACGCCGAAGATTTGGTGACCATTC
TGGGCAACCTTGTCGACAACGCATTTGATGCGACTTTGTCTGCTATTCGTGTTGAATCTG
CGTTTGCGTTAGAGCGTCGCAGTATTGACGTGTCGATCAGTGATTACGGAAACGAAGTGA
TTTTAGAGGTGGTCGACCAAGGTTGTGGGCTACCGGAAAGCATTGAGCCACAAGAGCTCT
TGAAAAAGGGCATTTCAACCAAGTCGCGTCAGAATCGAGGGGTAGGGCTACACCTTGTGA
ATCAACTGGCGACGCGTTATCACGGTTATGTTGAGATGCTACCAAATACAGAACATGGAA
CGAGAATTACCGTGTATTTGCCTAAGGAAGAACAAGTATGAATACGGCAACGCGAGTCAT
GATCATCGAGGATGATATTGCCATTGCAGAGCTTCACCACAAGTATCTGAGCCAACTCTC
CGGTTTGGAAGTGGTGGGCATTGCAACGACACGGATGGAAGCAGAAATGCAGCTAGAGAT
CCTTAAACCCGATTTGTTACTGATGGATGTTTATCTACCAGACGGAACGGGCTTGGAGAT
TCTCAATACGCTGCGCTCAAACAATCAAACTTGCGACGTAATTTTAATTACCGCGGCGAG
AGATGTAGATACGCTTCAACAAGCGATGCGAGGCGGGGTGGTTGATTACCTACTTAAGCC
CGTCATGTTCCCTAGATTAGAGGCGGCATTGCAAAAGTACATCTCTCAACGTCAACAACT
GAACGTTGCAGAAAGCTTAGATCAGAACTTGGTTGATAAGATGCTGCAATCAAATACAGG
ATCAGACAACACGCCACAACGCTTACCAAAAGGAATCGATGGCGTAACTTTAGACAAGAT
TCGTGCTTTGTTTGTTGGAGAAGGCATGTTTACGGCGGACGAAGCAGGCGAGCAGATCGG
TGCCAGCCGAACAACGGCCAGACGTTATCTTGAATACCTGATCAGTTCGGGTGAACTGGA
AGCCGACTTAAACTACGGCACAGTAGGGCGACCAGAGCGCAGTTATAAAAAAGTGATAAG
GTAATCATTGTCGTTTTAACTCATAAAGTGGTGGCTTTTATCTAGCCATCCTTTCATTTC
TAAGTATTAACCACTACCTCCTTGCCTACTTCCCGATAGAACGCTCGGTTATAATTCATT
AGGTATCATTCTCAACGAGTTGCGAATTGAGGAGTAAACTCCAACTGAATCGCATTATTT
ATGTAATGGATTGCAAATTTGAACATTTATTCTTCAATTTAGAGTTTTTGCTTAAATTTT
ATAACTCTCGAGTACTTGTTGATTTTTTCTTATTATTCAATGCTTTGTTGCGTATCGTGT
AAATTATTTAAACGTTTGCACCGCCAAGTGTTGATGTAAATCAAATAGTCGTAGACAATA
CGCCCCCGTGTCGGAAATCTCCTCCGCAGAGTGCAAGGTTGTACTCGAGAGACATAAGCG
TTCTAAACGACCTACAAATGTTGAAATCCAGACTATGTTTAAGGAGCTCAGCAGTTGCAG
TGATTTGGGACTATAGGCTTTACCTATCAACGTAATAGGTAAGACCAATTTTCTATTTTG
GGGTGCCATTGATAGGGTTGGCTCAATCCTTTTAGCCGTATCCGGGCACACAATAAGTAC
CTCGTTTTTAAGGGAAAGATGATGGTAATACCAGAAAACAGCAGCATCGTTATTTTTGGT
GCTTCAGGCGACCTTACATACCGTAAGTTAATTCCTGCTCTATACCACCTCTATGCGAAC
AAACAGCTTCCAGAGAATTTTGCCATTCTTGGCGTAAGTCGTACTGAATACAGCGACGAT
TCTTACCGCGAAAAGCTGAAAAAATCGCTTCAGGAAATGGAGAAAACTGAGCCAGAAACG
CTTAATGCATTTATCAACCACCTGCATTACCAAGCAATCAATACTTCTGACACACAAGAT
TACAGCAAGTTGGCGACTCGTTTAGACCAACTAGCAGACGAATACCAATTCGAACAACGT
AATACGCTTTTCTATCTTGCGACGCCACCAAGCCTTTACAGCGTGATCCCTGCAAGCCTT
GCAGCACACGGTCTGAACAACGAGGAAGATGGTTGGAAACGTCTGATCATCGAGAAACCT
TTTGGTTACGATCTTGAATCAGCGCGTACGTTGGATAAAGAAATTCACGAGCACTTCCAA
GAGCACCAAATCTACCGTATCGACCACTACCTAGGTAAAGAAACGGTTCAAAACCTTCTT
GTACTTCGTTTCTCTAACGCTATGTTTGAGCCGTTGTGGAACCGTAACTTCATTGATTAC
GTTGAAATCACAGGCGCAGAATTCTTAGGCGTAGAAGAGCGTGGCGGTTACTACGATGGT
TCTGGTGCAGTACGCGACATGTTCCAAAACCACTTGCTACAAGTACTAGCAATGGTTGGT
ATGGAGCCACCTGCACAAATCAATGCTGACGCGATGCGTGATGAAGTCGTGAAAGTGCTT
CAGTGTCTTAAACCACTGGATGAAGACGCACTTCGCAACGACCTTGTATTGGGTCAGTAC
ACGGCGTCTGAAGTTCGTGGTCAACAGCTTCCTGGTTACCGTGAAGAGAACGGCGTAGCA
GACGATTCTCGTACTGAGACTTACATCGGCCTGAAAGCTTACATCAACAACTGGCGTTGG
AATGGCGTGCCTTTCTACGTACGTACAGGTAAGCGTCTACCGACTCGCGTTACTGAGGTG
GTTATCCACTTTAAACAAACACCACACCCAGTGTTTGGTCAAAACGCACCAGAGAACAAG
CTGATTATTCGTATTCAGCCAGACGAAGGCATCCAAATGAGCTTTGGTCTGAAAGAGCCG
GGCGCAGGCTTTAAAGCGAAGGAAGTGAAAATGAACTTCCATTACGCTGATCTGCAAGAA
ACCCAAATGCTAACTGCTTATGAGCGTCTACTTCTTGATGCCCTAAACGGTGATGCAACG
CTATTTGCTCGTAGCGATGCGGTTGAAGCGTGTTGGAAATACGTGCAACCAATTCTAGAT
TTCAAGCAAGACCCACAAGCGCTATTCGGATACGCATGTGGTACATGGGGACCAAAAGAA
GCGGACGACTTGCTACAGCGAGCTAACCGCGCATGGCGCTTCCCTTGTAAAAACCTAACA
GATACGGACTACTGCGAACTATGATCAACCATAAGATCTACCAAACAGCAGAGCAGGTAG
TAGAAAGCCTTGCTAACGACATGAAAGCGTTTAGCGAAATGGGCCGACCTGTTCACATCT
CTCTTTCTGGCGGCAGCACACCTAAAATGCTGTTTAAGCTATTGGCAACAGAAGCTTACG
CGACGTCAATTCAGTGGCAAAACCTACACTTCTGGTGGGGTGATGAGCGCTGTGTTGCTC
CTGATGATGCAGAAAGCAACTACGGTGAAGCGAATGCACTACTATTTAGTCAAGTGAACA
TTCCAGCTGAGAACATCCACCGCATTCGTGGTGAAGACGAGCCAGAAGCTGAAGCACAGC
GCTTTGCGAAAGAGATGGCAGAAGTGATTCCAACTGAAAATGGCACTCCTGTGTTTGATT
GGATCTTACTTGGTGTTGGCGCAGACGGTCATACCGCATCGCTGTTCCCAGGTCAGACAA
ACTACGATGATGAGAACCTATCAGTATTGGCGTCTCATCCTGAGTCTGGTCAGATTCGTG
TATCGAAAACGGCACGCGTATTAGAAGCAGCGAAGCGCATCAGTTACTTGGTACTTGGCG
CTGGTAAAGCAGACATTATCGAAGAGATTAATAGCTCACCAGCACGCGTACTTCCATATC
CGGCAGCGAAGATCCAAGCGAAAGCGGGTCTGACGGAATGGTATTTAGATTTAGACGCAG
CGGCAAAAATCGCTTAATGCGGCCGCTGGTCGAATAAAAGACAATTGGAGAGAAACAATG
AAAGGTGATATCGGTGTAATCGGCCTTGCTGTAATGGGTCAAAACCTTATCCTAAACATG
AACGACCACGGCTTTAAAGTTGTGGCTCACAACCGTACTGCTGCTAAAGTAGACGAGTTC
CTGGAAGGTCCAGCGAAAGGCACAAACATCATCGGTGCATACTCTCTAGAAGAACTAGTA
GAGAAGCTAGAAACACCACGTAAAGTGATGCTTATGGTTCGTGCAGGTGACGTTGTTGAC
ACGTTCATTGACAACCTAATTCCGCTTCTAGACGAAGGCGACATCATCATCGACGGTGGT
AACACTAACTACCCAGATACAAACCGTCGCGTAGCACATTGCCGTGAGAAAGGCATTCAC
TTCATCGGTACTGGTGTATCTGGTGGTGAAGAAGGTGCGCGTTTTGGTCCTTCAATCATG
CCTGGCGGCGCGGCTGAAGCTTGGGAAGCGGTTAAGCCAATCTTCCAAGGTATCTCTGCA
AAAACTGACGCTGGCGAGCCATGTTGTGACTGGGTTGGTAACGACGGTGCTGGTCACTTC
GTTAAGATGGTACACAACGGCATCGAATACGGCGACATGCAGCTTATCACTGAAGCTTAC
CAGTTCATGAAAGACGGTCTTGGTATGTCTGCAGACGAGATGCAAGCAGTATTCGCTGAT
TGGAACAAGACTGAGCTAGACAGCTACCTTGTTGAAATCACTGCTGACATCCTTGGCTAC
AAAGATGAAGACGGTGAGCCTCTAGTTGAGAAGATCCTAGACACAGCAGGCCAAAAAGGT
ACTGGTAAATGGACTGGTATCAACGCACTAGACCTAGGTATTCCACTAACGCTTATCTCT
GAGTCTGTGTTCTCTCGTTGTCTATCTGCACTGAAAGACCAACGTGTTGAAGCTGAATCT
CTATTCGGTAAGACAATCACTCCAGTTGAAGGCGACAAGCAAGAGTGGGTTGATGCACTA
CGTCAAGCGCTACTAGCTTCTAAGATCATCTCTTACGCTCAAGGCTTCATGCTAATGCGC
GAAGCGTCTAACGAAAACGGTTGGGACCTAAACTACGGTAACGTAGCTCTAATGTGGCGT
GGTGGTTGTATCATCCGTTCGGCATTCCTAGGCAACATCCGTGATGCGTACGAAGCGAAC
CCAGACATCGCATTCCTTGGTTCTGACGAGTACTTCAAAAACATCCTACAAGGCAGCCTA
GCAGCATGGCGTAAAGTAGCAGCGAAATCTCTAGAGTCTGGTATCCCAATGCCATGTACG
ATTTCTGCGCTATCTTTCCTAGACGGTTACACAACAGCTCGTCTACCAGCGAACCTGCTT
CAAGCTCAACGTGACTACTTCGGTGCTCACACTTACGAGCGTATTGACCGTCCACGTGGT
GAATTCTTCCACACAAACTGGACTGGTACAGGCGGCGACACAGCGTCTACAACATACGAC
GTTTAATCTGCAGTCAGTAAACGGATAAAAGCAAAAGGATGCCCAAGTGGCATCCTTTTT
TATTACCTGCAATTCATGAGAGAAATACTACTAAAACCAACAGTTTCACAATGATTTGAA
GTCAAACGCAGTTCTCGCAAATGGAGAAGAACCTTTCATCACTATCCTTAAAATACTTCT
CAACATCAGGTTTGGGAATAAGAGTATGGCAAGCGATAGATTTCAGTGTTTGAGCAAGAG
AAACAAGGCACAGAGAGATAGCTGCCTGAAACATATAAAAGAAAATGAGCTGGATATTTA
TGTTCCAGACAGTAAAGCGTTTGTTGATTTATGGGCTTTCGAAAAGAGTGCCAAACTAGC
AGTTGATGGTATCAATCAAGAGATTGTAAGTCGAAAATCGATAAGCCAGTTCCAACGTTC
TACCACCAAGGCGATTTTCTTATGATAGAACAGAAGCACCCAGTGCATTTGGCTTTGGTT
TTGGGAATGTTTATTTTATTGGGCGTGTTCTCATTTTATCGTTTATATGAGTATGTCACG
TTGGAATCTCTTCAGCATCAAATAGGCAGCAACTTTTCAGTCATATATTTAAGTACATCT
CACATGGTGAATATCAGTGGTTTGATCCTAATGCCTACTTTAACGTTATTCATGGCCTCT
CGTGTTATTTTTAAATCTTCGGCTATGTCTGTTAAATGGATAGGTTGCGCAACCGCAATT
GCTTTACTCGTTGCTATTCCTGGAAGGTTAATTGAGTTTGGGCGATTACAAAACATCGCA
GAGATTAACGGCTATTCGGCATGTCCACCTTTTACGCTTGCTTCAAGCGGGATGTTTGTA
GAGGCCATGGTGAAAGAACGAAGATATTGCATAGAACCAGAAATCAATCGCCTCGGAATG
TATGGTTACTATCACGAGTTGGAGAGAATCGATAAGTTCATCAAAGAGAATATGAGCACC
AATTCGGATGGATGATATGAAGTAACTCAAAGAGCGCCTAAGCGCTCTTTTCTTTTACAT
TGCCTTTTGGGTGATGGCCGAATTTGTCATTCAAGTAGAGAAGAGCACTGACGAAGAGAG
CCACAACGGAAACCGTAAAGAGGGCATACATACTTAATACCCAAGCGAATGTGGCTGTCA
GAAAGGCAATGAAGGAAAACATTCTGCTGAATGACATTACATGACCTAATTTTTTACTTT
TCATAACGCCTCCCAGAGCTTAGTGGGTAGAGCCAGAGTGCTTTCACTCCGCATTTGTAT
TGTCTCTTTTTTGCTCAGAAGATACCCAAAAAGTAGGCTAAATATTTCTCAAAAAAGATT
AAATATTGACCTGGTAGACAGTTTTTAATCGCCAATTGTTGTGAGTTTCATTGCATAGCG
TTTTGGACAGCATTTTTGATTCTGTTGAGCGTCAAAAATGATTTTTATCTTTGACTAAAG
TAAATGCATCCCAACTGAAAACGCAGGAAACTCTTATGTTAAAGACTCAACTTAAACGTG
TCGCATTGATTACTAGCCTATTGGTTTCATCATCAGTGATGGCAAGCACAGGCGCTTACA
ACACTGACATTCCATCAAGCATCATGACACCTGATAAGGTTGAAACCAGCATTGGTACTC
TGAATTTCAAGGATGGCGTGCCAAGCCAACAAACCATGGATACGCTGTACAATAATCTCG
ATACCATGCGTGCGACAGAAGTGTTTATGAACGCGATTCCTATGGCCTCTATGGAAGCGT
TGAGAGTCGGGCATGAGAAGATGGGGCTAACCAGTTCAAATCAGGTGATGCTGTTTGATG
ATCTGATGGATTCAAACCCTCTATTTTTAACGGGTAACACAGACACGGTTTACGCATCGG
CGTTTCTTGATTTAGAACGTGATGGTCCAACGGTTGTGGAAATCCCGCCGGGCATGGGGC
CAACTACAGTCAATGATGCCTTCTTCCGTTTTGTGACCGACATGGGCGTTGTAGGTCCAG
ATAAAGGTCAGGGCGGTAAATACCTCATCTTGCCACCAAACTACGACGGTCCAATCCCTG
AGGGTTACCATGTCTCGCAGTCAACAAGTTATACCAACTGGTTTATTGCGCGTGGCTTCC
TGAAAGATGGTAAAACCGATGCAGCGGTTAACTCATACCACACAGGTTTGAAGATTTACC
CACTGGCGAAGAAAGGTGAACAACCGAAGATGGAATTCATCTCTGGTAGTGGTAAGTCTT
TCAACACTATCCATGCGAATGACGACCATTTCTATGATGAAATCAAAACGGTGATCGACA
AAGAGCCGATTGAGTTCATCGACCCAGAAATGCGTGGTTTGATTGCGACTATCGGCATTC
AGAAGGGCAAACCATTTGCACCGGATGCTCGCATGCAAAAGATCCTTGAAGATGGTGCTG
CTATTGGTAATGCAACGGCACGTGCTCTGATGTTTAACCCACGCACCGAGAATGCATATA
TTTGGAACGACCGTAACTGGAAGACCGCATTTATTGGCAACGACTACCAGTGGTTAATTG
AAGAAGGTAACGGTGGACGAAACTTAGACGCACGTACCTATTTCTTCTACATGGCAACGG
TTAACACGCCTGCAATGGCATTGAAGATGGTTGGTAAAGGATCGAAATACGCGATTGTCG
ATAAGTCTGCACAAGGCGAGTACTTTGATGGCGGCAAGAATTACAAGCTGACGATTCCAG
CCAATGTGCCAGCGAAGAACTTCTGGTCTGTGGTGGCTTACGATACGCAAACACGTTCGG
AGCTACAAACGAGCCAACCGTTCCCAAGTAAGAACGACAAACGTGATGAGATGATTGCTA
ACTCAGATGGCTCGATAGATTTGTACTTTGGCCCGAAAGCACCAAAAGGCAAAGAAGCAA
ACTGGATTCAAACCGTACCCAATAAAGGTTGGTTCACCATCTTGCGTGTATATGGTCCAC
TAGAACCTTGGTACGACGGTACTTGGAAGCCAAGTGATATCACTGAGGTTAAATAAAATA
AGAGCTTAAGTCCTAGAAGCTGAAGAAGTAAGCCGACCTGTTTATTGGTCGGCTTTTTTG
TATTCGTTAACGATGTGGCAATTGAATTTAGTGGCTTAGCTAAGCGCTCGTTTAATAAAG
GCTTCTACTTGAGCAATGATTGGATGTTGGTAGAAGGCGCGATGGTACTGAATACCAACG
TCAAACATCATGGGTTTACCTTCTAACTTCAAAGGTAATCGACGAATGCCTGGGGGCAAC
TCTTGATCTTCGATGTACATACCGACAAATACATATGGGCTGACTTTGACGCAATCTAGC
GCAGCACTCATGGAGGAGACAGTCAGTTTTTGTTCTAGATTCACGCCAGTCAACTTACGC
ATTCGCTCGTAATAGGCGCTCACATCGAGCGAACCCATTGAGACGCGCACAGTATCTAGG
TTCTCCATATCGCTTAGCTCAATTTCTTGTTGTTGACTGAGTGGGTGTTGATCATTGACG
TAAGCGAAAATCGGCACTGAGCTGACTTTGCGTTCTACCATCCTTTCATTGAGTTCATTC
GGAAAACCACCAATACCAATCGCGACAGCACCACGTTTGGGGTTTTCTATGCTTTCAATC
GACCAATCAATAAAGGTGATCTTAGGTTTTTGTTCCTCTGTTGTGAGGGCGGTGACCAAA
GGAATCGTCAACATGGCAGAAAGAGGATTGATAATGCTGAATAGGTATTCGTTCGCATGC
TGATTCGCATTGTAGCTTTGTGCCAGTTGCGGTATCTGCTCAAGTTGTTCTAACGGCTCG
CTTATGGCTTCACATAGCTGTTGGCAAAGGAGAGTGGGGGTGTAGAACCCTTTCTCCGCA
TTGAACAGTTCGTTATCAAATCGCTGGCGACATTCGGCGAGTTGTCGAGTAAAAGTCGCT
TTGCTGATGTCGAGGGTGTGACACACTTTCGTCTGCGTTTTTTGCTGGCTGAGCAGGTAA
AGAAAGCGATACAAATTTAAATCAATGGTATTTTTCACGAAGTAAGCGCCTCAAAACATT
GAGCTTTAAGTATCAACGCCTCTCATCCTCTGTTCCAATAAAATCTGCATCATTTTTTTC
TTTTGTGACATAGAGTTAGCTCGTAAGGGTATGGTGTATCAATACTGATATCGAAACTAA
GATTACGTAAAAGATGAAAAACAGTGTTAGGTAAGCCCTTGATCTCCTCCTATAATTAGC
TTGCATATGGAGGATGTTTAGTAGACAAACATCCTCTATTTTTTGAAACCTACAACAAGG
AACCGGCATAAGTCGTTTTTGCTGGTGTTGTTTACATTTACCAAGAAGGTGATTTAACAC
TATTAATTGAGGTTCTTACGATGACTCTTAACAAGTACTTTGTTTTCATTCCGGCAGATA
TGGATCAGGAAACGCACAAGGAACAGAAAGTGAATTCTGAAACGGAAACTCAACGTCAGG
CATTAGTAAAACAGGCGCAGCAAGAAGGCGGACTGTAAGGCTAGGTTTCAAAATAAGAGA
GCACCCCAAGAGGTGCTCTTTTTTTATCTCTCACACTTCATCATTTCAACATTCCAAGGC
TCTTGAGTTTGCGATAAATGGTATTGCGGCTCAGACCCAACATGCGTGAGGTTTTACTGA
TGTTGCCTTGGTTTGCTTGGTAGGTTTTCACCAACTTATCTTCCACAGTCGTACGCATGT
CTCCGGTTTTTGACGTACCCACTTCTCCGATAACGCTTGCTTGGCTCAGCTTTTTGGCAA
GATGGTTCGGTACGTGGCTAAGCTCGAGTTGCGCTTCTCCTTGCGCCATTAAGGCTGACA
CTTTGATTAAGCTGTCGAGCTCACGTAGATTCCCCGGCCAACCATAGCCCAACATTAATG
ACAGCAGGTGAGGGCAAATGCTTTGTTCAGACTCGGCGTGACGACGATGAATGTTTTCAA
TCAGTGCTTGTTTGTCGCTACGCTCTTGGAAACGAGGCAATTCGACGATGAGTCCGTTTA
GGCGGTAATAAAGATCCTGACGAAACTCACCTTGCTCAACCAATCGCTCTAAGTCTTTGT
GTGTTGCGGCGATGATTTGTGTATCCACTTGGATGGTTTGGTTTGAGCCGACAGGCAACA
CGGTTTTGTCTTGGAGAACATGCAGCAGTCGGCTTTGCGCTTCTAATGGTAAGTCTGCGA
TTTCATCTAAGAACAAGATGCCTTTATGCGCTTGACGGATCTTACCTTGGTAGCCTTTGT
TGTTTGCTCCGGTGAAGGCACCTGCGACATAACCAAACAGTTCGGATTCGACCAAGTCTT
TCGGTAGCGCACCGCAGTTCAAGGAAACCAAGGGGCCGTTTTTTCTCTGGCTGTTTTTAT
GCAGAGCTTTAACGAACTCATTTTTACCTACGCCCGTCTCGCCAAGGATCAACAAGCTAA
TGTCTTTGTCGATAACGCGATTGGCTTGCTGCCAACAGTGTTCGACGGTGGTATCGCCGT
AATGCAGGTCATTCGAGGCAGAAATGGCACGGGATGATGCTTTTCGCTCCGATAGTGGCT
GAGTTTTGAAGACTAAAGATTGGTTACTGGCAGAATCGTCAAGTATGGAGGCGAGTTGTT
GTCCAACAACATTGCTTTGATCCAGCAGTTGTGAGGCAACTTGGTTATGAGCCAGAATCT
GACCCTCCTCATTGGCAATGATGATGCCCTGCCAACCGCTATTCAGTAGACCTTGCTCAC
AAGCTAAATCAACTCGAATGTGCCCTTGAGGAATTTGGTTGAGCAGTTGGTTCTCCACTT
GCTGAACCATGTTTTGCACTAAGACCTGCGTTGAAAAGTCATGCTTCTTTTGTTCGCTAG
TGATGTCCAGAACCCCAATTAAGTTACCCAAATGATCAAAGATAGGGCTTGCTGAACAAC
TGATGAAACGGTGATGTTGTATGAAGTGCTGGTCACCAATCACAGAGACCGGTTTTGCTT
CCACTAATGCTGTACCAATGGCATTCGTACCTTTTAGCTTTTCTTGCCAGCATGCACCAG
AACTGAGTGCAATCTCGGTCAACTTTTCGCGGAATTTAGGTTGTCCCCAGCTACCGATGA
TCACGCCATCTGCATCGGTCAATATTAGGCGACTGTCGCTGTGCGCAAACAACTGGTTAA
ACAGGGGCAGAGCGAATTGGTTGACCGCATCGATCAAGAAATTGAGCTGGTGGCGTCTGT
CTTCAAGAAACGCGGAAGTTACGCGAATATCGTCTGGCCGACGTCGCTGTTTTAAACCGG
CTTGCTCACTTCTATCCCATGAAGTGGAAAGCCAATTGCTGTTGGTAATGTGTTGAAGTT
CCATGACTGTACCATTTTGTCACAGTGAGGGTGTGCCATTTTGGAACACTTGAACACTGG
TGTTCACACCATACATCCGCTCAAACGTCACTCACTTGGTTTGTTATCGCTTGGTAATCA
TAGTTTTACATTTAATTAACAACAAGACGCGCGTTGTTGGCATGTGACTTGAGTAATGAA
GTGAACAAAACAACAGAGTTGAACACTCGGTTGTTTAAAACAAAAAACTGAACGAGAACA
AAAGGAAGAGTTATGATTTATGCACAGCCAGGTAGTGAAAATGCCATCGTCAATTTCAAA
TCGCATTACGACAACTACATCGGTGGCGAATGGGTAAAACCAACGGGTGGTGAATACTTC
GACAATACATCGCCAATCAATGGCCAAGCGTATTGTAAGGTGGCTCGTTCTGGAGCAGCA
GACATCAACCTTGCACTGGATGCTGCACATGGCGTAAGAGCGAAATGGGCGAAAACCAGT
GTGACTGAACGTTCGAACATCCTACTTAAGATTGCAGATCGCATTGAGCAACACCTTGAA
GAGTTGGCTGTGGCAGAAACATGGGAAAACGGCAAACCCGTGCGTGAAACGTTAGCAGCA
GACTTGCCTTTGGTCGTCGACCATTTCCGTTACTTCGCAGGTTGTATCCGCGCTCAAGAA
GGCAGTGCGGCCGAGCTAGATGAGCATACCGCAAGTTATCACTTCCCGGAGCCGATTGGT
GTAGTTGGGCAGATCATCCCTTGGAACTTCCCAATGTTGATGGCGGCTTGGAAGTTGGCT
CCAGCGTTGGCTGCGGGCTGTTGTGTCGTGCTAAAACCTGCCGAGCAAACGCCGACTTCG
ATTCTCGTTCTGATGGAAAAAATCGGTGATCTTCTGCCTGCTGGCGTAGTGAACGTAGTC
AATGGCTTTGGCTCAGAAGCAGGGCAAGCACTGGCGACGAGTAACCGAATCGCTAAGTTG
GCATTTACGGGCTCAACGGAAGTTGGTAACCATATTCTGAAATGTGCCGCAGAGAACCTT
ATTCCATCAACGGTTGAGCTTGGTGGCAAATCTCCAAATATCTACTTCCCAGATGTGTTT
GATCACGAAGACGAATACCTAGATAAGTGTATTGAAGGCACCTTACTTGCGTTCTTTAAC
CAAGGCGAGGTGTGTACCTGTCCATCACGTGTGTTAGTGCATGAGTCTGTGTACGACAAG
TTTATCGCTAAAGTCGCAGAGCGCGCGCAGACAATCAAGCAGGGTAACCCACTCGATACC
GATACTCAGGTTGGCGCTCAAGCCTCGCAAGAGCAGTTCGATAAGATCCTGAGTTACCTA
GAAATCGGTCGTCAAGAAGGCGCGAAAGTCGTGTTTGGTGGCGATGTAGCGAAACAAGAA
AACGACTTGGAGCAGGGCTACTACATTCAACCTACTTTGTTACAAGGTCACAACAAGATG
CGCGTCTTCCAAGAAGAGATCTTTGGCCCGGTCATCGCAGTGACCACCTTTAAAGATGAA
GCGGAAGCACTAGCGATTGCCAATGACACGGAATATGGCTTGGGTGCAGGTGTGTGGACG
CGAGACCAAAACCTTGCTTATCGCATGGGACGAAACATCGAAGCAGGGCGTATTTGGATT
AACTGCTATCACGCATATCCTGCACACGCTGCGTTTGGTGGTTACAAGAAATCAGGTATC
GGCCGTGAAACCCATAAGATGATGCTCGATCACTACCAGAATACGAAAAACCTACTTATT
AGCTACGACGTCAATCCGTTAGGCTTCTTCTAGAGCTAAAAATAGAAAGCACATTAATTA
CAAAGCCCTGTATCGTTCAGGGCTTTGCTCACATCTGCTCACCACAGTCATTAAGACTCA
CTTTTTTTCCACACCGCCACTGATAATTTATATATCAAGCATCAATGAATAAATGCGTTA
ACTGTTGGCTTTGCTTTTGGTTAATGCCTTATTAAACATCAATGGCTTGTATGTTCAACT
CAGTGGTTCCTTTCGGACAGAACAATTACACAAGTCATTTGGTTCATCGGAAATGAGATA
ACTAAATGAAAAAAAGATCCGTATTAATACCCTTGTTTCTCCTATCAAGTGCAGCTCATG
CTGCGAGCGATTATGTCGTTGGCCAATTGATTCCTGAAAAAAGCGTCGTGGTAAAAAGTG
AAGTCGTCGGCGTGGTGGATTCTTATCGCTACGATAACGGTGATGTTGTGACTCAAGGTC
AGGAGCTTTTATCTTTATCCTCAGAAGATTATGCATTGAGTTTGGATTTAGCCCGTAACG
AGTTAGAGGTGAGTCGTGCCGAGTTGGATATTCAAGAGAAGCAACTAAAACGTTATCAAT
CCCTGCTGACCAGCAATGGTGTCTCCGCAAGTGACGTGGACAACCAAATTCGCGTGACCA
ACATTGGTCGAGCTCAATTCAACGTAAGTAATACTCACTACAAAATCGCCGCACGAACGC
TTGATAAAGCTTCTCCGGATGCGCCTTTTGATGGGGTGATCATCAATCGCTCTGTTGAGT
TAGGCCAGTTTATTTCGGTGGGTGATGCGCTCTTTACCATTGCAGATATGGAACGATTGA
AAGTGCGTTTTCATCTGTTAGAAATTGATTTCAACAAGTTCAGCAAAGGCGAGAAGGTTG
AGGTCGAAGTGCCTTCTGTTGAGCAAACACTGGATGGCACTATCACTTTGCTTTCTCCTG
CTTTCCAAAACAGTGAACCGGGTTTCCTTGTCGAAGTGACGGTCGATAACACCAACGGCA
AGCTTAATCCGGGTATGGAATCGTACGTGTATTTCAATGATCAGGAGGCAATGTGAATTT
CTTCTTAGATTTGCTCTCTCATCGAAAGTTTGCGTCTAAAATCCTGACCATTTTGATCAT
CAGCATTGGTGCCCTTACTGCCTACAATCTTCCCCTTGCTGAGAAGCCTCGATTTGACTT
AGGAAAAGGCGATATTGTTACGGTTTATCCTGGTGCCAGTGCGAAAGACATTGAAAGCAA
CATCACCAGTAAAATTGAGAAAGAACTGCTGTCCATTTCAGGCTTGAAAGAGTTCACCTC
CACGTCGGAAACTGGCGTCTCAAACATCAGTGTGGTACTGGACAGCAATGTCTCTGATCC
GAATGCGGTCTATCAAGACATACGAGATGCGTTGGCAAGGGTAACGGATTTACCTGTTGG
TGTGACCGAAGCGCCAGCGTTGTCGATCAAAAAGTCATACAGCTTGGATTTCATGGTGGT
CGGTATATCTGGCGATGTTGGTTATAAGGCACTGCGAGATAAAGCCAAAGACCTAGAGTT
GGCTCTGCGACGCGTAGAGGGGATTGGTGAAGTTTACACTGTCGATTTGCGTGCGCCGGA
GTTCTTAATTCAACTCGAACCGATTTCTTTAAGGCGCTACGGCTTAACACTGGATCAAGT
GGCGGCATTGATTGCAGAGCGTAATACGCTGATCAGCGGTGGTCGTCTAGAAACCTTAAA
GAACAACCCTGAACTGATGACCTCTGCCGAGCTGGATAGCATTGAAGAACTACGTGAAAT
GTTCATCTCATTCAGCCCGAATATTCAGCTTAAAGATGTCGCAGGTCTCATTGAGGATGG
GTTTGAAAAAGGCGAGGTTTATGGCTCAATCAACGGAAATAAGAGCATTCTTTTTGACTT
AAGAACCAATGAAAACGCTGACGTTATTAGCACCTCTAACGCGGTGAAAGCTTTGATTGC
AAATCAGCAAAAACTGCTCGGTGACAAATACACTATCGCCATCGGTTCTGACTTGTCCGA
AGACATCCAAGAGAAAGCGCGCATCGTGCAAGATAACGGCTTGGTTGGGCTTGGTTTGGT
GCTGATTACGTTGGCGCTTTTCCTTGATAGACGCATTGCATTTTGGGTCGCGGTTTCTAT
TCCCGTGTGTATCTTTGGTACTCTGGCTTTGCTGCCTCCTTTCGGCCAGATACTCGACGT
GTTCACTATGTCCGCCTTAATTCTGATTGTCGGAATTATTGTCGATGATGCCGTGGTGGT
AAGCGATAAAATTGTGGCATTAGTTGAAGAGGGTTATCCGGTTGATAAGGCCGTCACACA
AGGGGTGAAGAGTGTATTCCCAGCGGTGTTGGCAAGTATTTTATCGACCATGATTGCCTT
TATACCTTTACTCTTCTTGCCGGGAAACAGCGGCAAATTGGTGTATGTGATTCCGCTTAC
GGTCATTATTGCGTTGTGCTTTTCGTTTATCGACGCGCTGTTTTTTATTCCAGCCCACTT
AAAAGGTATTTTGAGTAAGAAGAGTCAGATAAAGAAAAAGCCATTTTTAGATTTAAGCGC
GCTGAATCGTTTGATTGAATTTGTCATTCGAAACAGCAAGGTCGCTTTGCCGTGCATTAC
AGTCGTGATTCTGACTTTAGGAGCGATTTCATATAAGAGCTTGAGCTTCTTGTTCTTCCC
AACAGACGGCGCGTATTTGATAGAAATCAGTGCTGAATCGAATCCAGAGTTAGATTTGGA
TGACGTCTGGAAAGAAACACAACAACTCGAAGCGCTGATCAAAAGCACTGAAGAGGTGAA
TTATTGGTATGGTGAAGTGAGCTCACCAAATAGCTATTGGGTGATTTCATTAACGCCACC
AAACAGCCGAGCAAGAACCGCAGAACAAATCGTCGAAGAGTGGGAAGAGAAAGCAACGCA
AATTACTGGCTTGGCTCAAATTGAGTTCGATATTGATGGCGGCGGTCCTCCGGTAGGGCG
TCCAGTGGATTTGCGTGTCGTTGGCGGTACGGATGAAGGGCGAGAAAAGCTTGCTAACGA
TTTGACGGCGTACATTGAATCATTGGAAGGGACGAGCCGAGTGCGACGTGATTTAAATGC
CCCAGCACCACAGATTCAAGCTGAGCTGCAGCATCATTGGCTTAAGTACTACGGCATCAG
TGCCAACAAGGTCGGCGATATCATCAAGTTTGCGATTGACGGTCAACGCGTGACGCGGAT
CTTTAATGGTGAAGAAGAAGTGTATTCCCGAGTCGCACTAGAAGATGACGACAAATCCTT
AAAAGAACTGGATAACATTCTGGTTCGTGCCAGCAATAACAAGCTGGTGCCATTAAGTGA
GCTGGTTCGCTGGAAAAATGCCGATGCAGAAGCGCAAATCAAACACTTCAATGGTGAGCG
AGTGATTCGTGTGTCGTCAGGTGTCGATTCGACCGTGACCGATCCAGTTGCCGTTTTTGC
TGCGGTTCAAGAAGCCTTTGCCAACAAAGAATACGGCGGTGCCTCTATTATTGCGACAGG
GCAGATCTTAGAAACACAAGAAGCGCAACAAGGCTTTATGATCGCGATTAGCGTGGCGTT
TATTGGTATTGCGTTGCTTCTGATTCTTCTGTTTGACCGAATGCGCGAAACCTTGATTGT
GTTGACGGTGATTCCATTTGGCATCGCAGGCGCGCTATTTATTCTGTTCTTACATAATCA
GGTGCTGAGCTTTTTCTCCATCATCGGGATGATTGCCTTGATTGGTATTATGGTGAACAA
CAGCTTGGTGCTGATTTGGCACTTCAAAGAACACGAAGCGGAATGTAACGATACCAACTT
GCTGGAGTTTGTCATTCGCGGAACGCAAAGCCGAGTAAGACCAATCACCTTAACCACAAT
CACAACCGTTGCAGGGCTTATCCCACTTGCGTATGGCTTGGGTGGTTACGATAACTACAT
GTCACCGATGGCGCTGGTGGTCGGTTGGGGCTGTGTGATCTCAATGATCGTCACACTTAC
CGTGATTCCATCCATTTATTTATGGACACACAGGAAAGGGAATCAAAGTGCATCCGCAGT
CAATGACAACGGCGAAGAGAAAACCTTAGTGCTCGACTAAGTACGCTTGAAACACCGAAC
AGCCCGCAGACAAACTCTGCGGGCTTTTTAATTGGACTATAACTAAAGTCGTACGCGGTT
CATAATTGCTTACCGATCAAAGCCTTTTGTGGCGTGGTGATTATTCTCAGGATGTGATCT
CGAACGTTATCAACTTGTTAACGATTGCTATACTTATCTGGCCATAAACAAAGGAAAAAA
TAAGGACGTTCAATGTTAAAGCTCAAGCAAATTGCTGTCGCGGCTTCTCTGGCTGCACTA
AGTGCAAGTTTTTCAGTTTCTGCTAAAGATACGTTCGTAACCATTGGTACGGGCGGTGTA
ACTGGCGTGTACTACCCAACGGGTGGTGCTATTTGTCGTTTGGTGAACAAATCACGTGCT
GACCATGGCATCCGTTGTTCAGTAGAAAGTACCGGTGGTTCTATCTACAACATCAATACC
ATTCGTGCTGGTGAGTTGGATTTAGGTATCGCTCAGTCAGATTGGCAGTACCATGCTTAT
AACGGTACGAGCAAGTTTGAAGATAAAGGACCATTCAAAGAGCTTCGTGCTGTGTTCTCT
GTTCACCCAGAACCGTTCACCGTTGTGGCTCGTAAAGACGCGAACATCACGACGTTTGAT
GACCTAAAAGGCAAGCGAGTGAACATTGGTAACCCAGGCTCAGGTCAGCGCGGTACGATG
GAAGTGCTGATGAAAGAGTACGGCTGGACGAATGACGATTTTAAACTGGTATCTGAGTTA
AAAGCATCTGAGCAGTCTAAAGCGCTGTGTGATAACAAGATCGACGCGATGATTTACACA
GTAGGTCACCCAAGCGGTGCGATTAAAGAAGCGACTACCTCTTGTGACAGCAACATCGTA
ACGGTAGCTGGCCCACAAGTTGAGAAGTTGGTTTCTGATAACAGCTTCTACCGTATTGCA
AACGTACCGGGTGGCATGTACCGCGGTTCAGAAAGCGATGTACAAACCTTTGGTGTAGGT
GCGACGTTTGTTTCTTCAACGGCAGTGCCAGACGAAGTAGTTTACAACGTAGTGAAAGCG
GTATTCGAAAACTTTGACGACTTCCGCCGTCTACACCCAGCATTTGCAAACTTGAAGAAA
GAAGAAATGGTGAAAGATGGTCTATCTGCGCCGCTTCACCCAGGTGCTGAGAAGTACTAC
AAAGAAGTGGGTCTGATTAAGTAATTTCACTCAGAACTAATAAAAACGCCATCGTAATTT
GCGATGGCGTTTTTGTTTGTGTGCTATTCGTGCTTGGCTTTGGTCATATCGTGGTATTGA
GTTAGGCATATACATCTACGAAGAAGTAAATGGTAATCGCGATAGAAGAGAGGGCGACAA
AGCCTTTTACATGGCTGGGATTCAATTGGCGAGATACACGCGCTGCCAAGTATCCCCCGA
CTAATGTGCCAACCATCACAACACTGCCTTTGGTCCAATCGATTGAACCGTTAGCAACAA
AAATCACGATAGCAATCAAGGAAACACAGGTCGAAACCAGCAGCTTAAGCCCGTTCATTA
AGTTGATGTCTTGGTGTCCTGCAACCACTAAATAACTCAACACGATCACGCCCAATCCGG
CATTGAAGAAGCCACCATAAGCAGAGACGCCAATCAAAAGAAGACTCAGTGCAATCACAC
CTAGAATACCGGCGTGTTTGGTCTCTTTGGTCATAGACTTAATCAACGCAGTCATGCGTG
AGCCAGTTAAAAAAAGTACGGTTGCGAATAACAATAGCCATGGAATCGCTTCAAGAAAAA
CAGATTCTGGCGTGTTCAGCAAAAGGTAAGCGCCGACAGCGCCACCAATCAAACTGAAAG
AGATAGTGAAAGCCAGTTCTTGCTTGTTCTTCATGATTTCTTCGCGAAAGCCGATTGCAC
CACTGATGTAGCCTGCGCAAGAAGCATAAGTATTCGTCGCGTTCGCCATGATAGGAGGCA
CACCAACCGCCATCAATGCAGGGAAGGTTATGAAGCTACCACCACCGGCGACGGAGTTCA
TGATCCCACCAACGACGCCTGCAGCAAACAAGAGAGCAAATTCCAGCAGCATAAAAGGTC
CTTTTTGTTTTTATAATTTTTGTTTCTGAACGGTTAACACTACGCAACTCACCCAAAGAA
ATAAAGTAGCGATTAGTCCAAGAAAAAAGCCACCGCATAGGGTGGCTTGGTTTCAAAGGT
CTATCTTGAGGGAGAGATAGAATGCTTATTGCTCAACTTTTACTGGTTGTGCTTTAAGCT
TTTGAAAAAGTTTTACAAACAGCGGACTGCCAAGTACCAATACTGCAAGCACTGTGAATG
TCAGTGTGATTGGGCGTTCCCATAAGAAGCTCAGTTCTCCGTCGGAAATCATCAGTGCTC
GGCGCAGGTTCTCTTCCATTAATCCACCAAGGATAAAGCCAAGCAACAGCGGTGCGAGAG
GGAAGTTTGCCAGCCTCAGTGCGATGGCAGCCATTGCCACAAGTAACATTACAAACACGT
CCATGGTGTTGAAAGAAACCAGATACACACCCGTAATGGAGAAGAACAGAATCATTGGCA
ATAACACGGTTCTTGGTACTGCCAACAGTTTTGAGATGTATGGGATCAGCGGTAGGTTAA
GAATCACCAACACAATGTTGCCAAAGTACATGGAGATAATCACCGACCAGAATACATCTG
GATGTTCAACAAACAGACGAGGGCCCGGCTGAATACCGTAAGCGATTAACGCTCCTAGCA
TGATTGCAGTTGTACCAGAGCCCGGAATACCAAGAGTGAGTAGGGGAACGAAAGAACCAC
TTGATGCTGCGTTGTTCGCTGACTCCGGAGCAACCAAACCTCGGATGCTGCCTTTACCAA
ACTGTTCTTTTTTATCCTTTGGAGCAAGGTTACGTTCCATGCCGTAACTTAAGAAGGCGG
CGATGGTTGCACCTGCGCCCGGAAGAACACCAGTAAAGAAGCCAAGGATTGAAGAGCGAA
TAGAAACCGGTGCCACTTCTTTGATTTCTTCCTTGGTGACTTTCATCGAGCCAATGTTGC
TCAGCTTATCTTGTTCCTCATCACGCGTATCTTCAGAAGGCTTTAAAATGCCCATCAACG
TTTCACCAAGCGCAAAGGTCGCCATCGCCAACAATAGGAAGCTGAAACCATCCATCAAAT
CTGTAAGACCAAAGGTGAAGCGTTCAACACCGACGCCTTTGTCAATACCGACGGTAGACA
GCATCAAGCCCAGAATGGTCATCATCCATGCTTTGATCACTTGCCCTTTACCTGCGAAAG
CAGCCACTGCAGATAAGCCAAGAAGCATTAGCGCAAAGTAGTCAGAAGATTGGAAGCTTA
ACGAGACATTAGCCAATGCTGGTGCCGCCACAAGCAGCATGATGGCTGAAAGCGTGCCGC
CAGTGAAAGAAGAGTAAGCCGCCAGCGCAAGAGCTTTACCTGCTTGTCCTTTCTGTGCCA
TTGGGTAGCCATCAAACGCGGTGACTACGGTTGAAGAACAACCCGGCGCGTTGATAAGAA
TAGATGATGTTGAACCACCAAACACCGCGCCATAGTAAACACCTGCCATCAGAATCAAAC
CCGAAGACGGATCCAAACCATAGGTGATAGGGATCATCAGAGCGATGGCAGAAATAGGAC
CGAGCCCCGGTAGCATGCCGATAAACGTACCGACAAAACAGCCAACAATCACCATCATGA
TGTTCATTGGCATCACGGCGGTGGATAAACCTTGTAGAATTCCATCTAACATAATTCAGT
CCTTTCTTTTGACTACCAGATGGTGAAAATCAGACCAGGCTCAAGGTAGATATCCAGACC
TTGAGTGAGCAACAAGTAAAACGCGATAACGAACGGGAATGAGGCACCAAACAACACCGA
TTTACGTCGTTCGCCAAGAAGGTAAAAGCCCGCAAGCAGGAAGAATCCTGTCGCTAATAC
AAAGCCGATGTAAGTCAAACCCAGACCATAAAGCGCCATCAAAACTAAAAAGGCGATGAG
CAGTTTCCAGTTGAATGACATCACAGCGCCGCTTTGTTTATCGGGCTGACCAGTGACCAA
TAGCATTAATGCTAAACCAATCCCAACGTAGGTCAGAATGGTCGGTAAGGTGCGAGCCGT
GAAGGGTTCGTATTCATCCCCGGGAAAGAGAGGGATTTGCGTAGTTTGGTAGCCGTAGCA
TAGGCAAAACAACAAAAAGATCATCGCACCGACACGATCGCGGCACAGCAAATTCTCTTT
GGTAAAAATATTGGTTGAACGAGACATATCCAACTCCTAGAACAACAGGAAAAGACCGTA
TATGGGCGTTAATGAAGAAGGACTAAGTCATTAACAATTAAGCGCATCGCTGCTAGTCGA
GTTACTTAGTGTTTACCAATCAATAAACAAAGGAGTTTTTACTTGTCGATTATCGACAAT
GCCCATATACGGTGAAATTAGAGTGCAAATACAACTGGGGCTAGGGATAGCTAACCCCAT
AAACTCGGATGGGAGTTATTGCTTCTTCAGGAAACCTAATTCGCGCATTAGATCGCCCAT
TTGCTGCTCTTGCTCTTCTAGGAACGCGAAGAACTCTTTATCCGCTTTGTAGTTGTCAAT
CCAACCATTGCGGTCACGAACAACTTGCCATTCGTCCGTTTTGTACATCTTGGTCAGAGC
TGCGTTCCATTCATCGAGTTTGGCTTGGCTTGTGCCAGGAGCGGCAAAGAAACCACGCCA
GTTCGCGAACACAGTCTCATTGCCATATTCTTTCAGGGTAGGGATGTTTGGTGCAGCGTC
TAGACGTTTTGGTGCCGTAATCGCCAGTACTTTTACCTGACCAGATTTCGACATCTCTAG
CACTTCGCCAAGACCGGTTGAAAGCAATTGCGTTTCGCCAGATAGAAGTGCTGCCATTGC
TTTGCCTCCGGCATCATACGCGATGTAGCGAACTTTACGTGCGTCAAAACCTTCGCCTTT
AAATGCGGCTGCGACGACTAGGTGATCCATCGAGCCACGAGCAGAACCGCCAGCGATTTT
TACTTTACGTGGGTTAGATTCGAAATCTTTGACCACATCTTCCCATGTGTTGTACTTCGA
ATCCGCGGAAGTCACGATAGCGCCGTAGTCAGCAATTGTTGCGGCTACTGGCGTCAGATC
TCGGAAAGATTGCGGGAAGATCCCCGTCAGTGAGCGAACAACGATTGGGGTGGAGTTGAC
CATTAGCGTGTCAGGTTGACGCTCAGCGGTTTCGATGAGGTGCGCAATGGCTTTACCACC
ACCGCCACCAGAGAGGTTTTGGAAAGAGACATTCTCAACGATGTCGGATTTAACCAGGAC
ATCACCTGTACCACGAGCTGTCATATCCCAACCGCCACCAGCACCACCAGGGATTAGGAA
ATGGAGTTTTTCAACATCAGCAGCAAAAGCGTGGAAAGAAAATGAGGCTGCAATGATGGA
TGCGGCGAGCGTTGGTTTGAGTACCTTTAACATGTTTCACGTTCCTTATGTTGGTGACTC
TCTTGTTTTGAAGAGCCTTATTATTTGTTCTCCTAACGAGGTAGGGAGACTCGCTAGTGA
TGAGCTAAAGGTTAATAAGGTGTTAACGTGATGTCTCTAATGCGTAGATAAAGAGAATAT
TGAGCATAAGCGACATTTTGTTCATAAAGTTCACGCAAACATGCCGGCCGGAGAATGTGG
TGAAAGACTAGGTTGGTCACATCAATTAAGAGTCTAAAACCGCCATAATGATGGAGGTTG
AATAGGGAGGAACAGCGATGAAAGGAACATGTTTATGTGGCGCTATTGAAGTGACCGCAC
CTCAACACAATGAAGTGAGCTTGTGTCATTGCGATATGTGTCGAAAGTGGTCAAGTGGGC
CTTTACATGCGGTGCATTGCGGCCCCGGTGTGACATTTAGTGGCGCTGAGCCTAAACGCT
ATCAATCATCCCAATGGGCAGTACGAGGTTTTTGTGCTGAATGCGGCACGAACATCTATT
ACCATTTATTGGCAACGGATGAATACATTCTTTCCGCCGGGTTATTTAATGAGCCAGATT
TCAAATTGAGTTTAGAAATATTCACCGATGAGAAGCCGGCGTACTATGATCTCCAGCCAC
ACAGCAAGAAAATGACAGCTCAAGAAGTGTTTGACCAATATGCGCCAGAAGAGTAGGTAA
TCATGAAGTTAGTTTGGTTAAAGATATTACTGACGGTAGCGGTATTTGCTGGTTTGTTTT
TGATTGTCTATCAGCAAGTACAGAGCGGCGTAAGTTGAACATAAAAAGCCGAGTACAACT
CGGCTTTTCGCTATTTGCTCACTTGTGGGTTTGATTACTTAAGCATGTGAACATAGTTAT
AAAACTCGACATCGCGTACGTAACCGTGTTTCTCATACACAGATTGAGCGGCTTTGTTGT
CTATGCCTGTGCTTAACATAACAAAGGCAGAGTCGGTCTCTTTCGCCAGTTGGTCTGCTT
GTTCCAATAAGCTTTCACCAATCCCTCGTTTTCTCTGGGATGAATCCACATACAAATCGT
AGAGAAGCCAAATCTTTTTCATTTCTAACGAACAGAAGAGTGGATAAAGCTGCGCAAAAC
CAAGCGTTTGCCCACTTTCATCAGTCGCGTAGTACACAACTGATTCTTCATTCTCAATAC
GAGCTTTGATAAAAGCCTCGGGATCTTTACCTGAAACATCGACTTGATAGAACTCAAGAT
ACTTCAGGTAAAGAGGGGCAATTTTCGCAACGTCAGAGGCGTCTGCTTTTTTTACAACGA
TCATAATAAAACCTCAAAGGCATACAGGACGTAAGCAAGCATACGCCTAATGTGCAGTAA
GGCTTTCCGGTAATCTAATCTCTCTAAAATGATGAGCTAACAATAGTCGTAGAATTTACT
CACTTTCAGCTCATCCATGGCCACAATGCCTTCTACATCGAAAGCTGTGAAGGGACGATG
AATATTGACAAAACAGCCTGAATCTCGGATCTGTTGTAAGGATTTCTCCTTACCTAAATA
GACCAGCAATGAGGGGGCTTCCGTCGAGCCCTTATTGGCAAGATTGAACCCATCGATTTG
CATTGCATTCGCGACGTTAAAATCATCCAACGCGATTGAACCCATTCGAATATAAATGTC
ATGGTCTGACAGTTTTGCCAACGGTTCCTTTTCAACGCCTTGTATTTTGGCCTTGGTCAT
CACGACCTCATTGGTAGCATGAAAAGCACCAACGAAAGCTTCTAAGGTATTGATTCGAGC
CTCACGTTGCATTTGCATCATCTTAGGGGCAGAAAACAGTCCAATGATCGCCAGTACTAC
AACCGCAACCACCACTTCCGTTAGGGAGAATCCTTTTTGTTTCATAGAGATTTCTTATAA
ATGGGGAGTAACACAAAAGAGGCGTCATAGTACCGAGCGAGGTGCTCGGGATAAATTTGA
GATGAACGATTGTTTCAACAGATAAAACCTATCAGTGCTTCTTCTCACCCAAATACAAGC
GATGCTTTTTTCTTATTTTCACGACAAGCAGTGTGTCTTCATTCCCACTAGTATAAATAT
TGAGCTTATTAGAAAGGTGGTGTCGATGTAGGTGTTGTCTGGTTTTGTGAATGCCTTTTG
AAGAATGGATTTGCTTGCGATATGCATCAAAAAATAATCGCTGTTAACCATCAATTTGAG
TCAATTAACAAGTAATAAATTTGGTTCTGTGAAGGACAATCTTATTTATCGGATCGTTTT
AAACATAGGTTTTGCAAAATTGATAGCAAATATTACGTTGTATAAGTCTACGCTTATGTA
TGGGGTTATTTAGTATTTTGATAGTAAATGGTGATGTAAAACCGACAGTTTTGGCACTTT
ATAGTGATGCCGGGGCGCAAGAATGAAACGCAGTTCTGAGCTAAAAAGTAAATATTCAAT
CAAGTTCATTGTAAGTAGCATGTTCATGTTAGTGACGGCACTTACGGCGGTCTTTGCTAT
GGGTATGCAGTATTACTTTGGGCAGAAAATGTCGCAGGAGCACGTCATCTCAAGGTTGAG
TACGGCAGCGGCAGATGTAAGTGAATACATTCACCAAGTCGATAGCAATGCGATCAGCAG
TACAAGAATGCTCAAGAGCTTTCTTTCTATGTCTGACCACAACTTTTCTGAAAAAGAAAT
TCTCACCTTGTTTGCTCAGGTTTTGGATGAAAACCCGTTCATTCAAAGCTTGTATGTGGG
TAGCGAGAATGAAGATTTCTTTCAAATCATAAACCTCAAAACCTCGGTAACGATTCGCGA
TAAGATGAGCGCCGATGCGGTAGATCGCTGGGCCATCGCTAAAGCCACTGGGATTGGTCC
GGATAGACAAATGATCGTGTCGTACGTAGACAGCAACTTTAATGTGAACCGAACCGTTGC
GAGCAAAACGTCATTTTATCCTACCCGCAGACCATGGTTTATCGGGGCGACAGAAACAAA
CGTCTATAAGACCGAGCCTTACCTGTTTAAAAATATGAAGGTCACGGGTCAGAGCTATGC
GATCCGCAGTGGTAAAGATGTTATCGGTATCGATATTGAACTGTCGACGCTGAACTCAAA
AATCGCGTCAACCGCGCTGGGTATGAGTTTAGAAAGTGGGGCGGAGTCTTTTATCTTCAA
CCATAAGGGTGAAGTGATTGCGTCGAACATCGACCTAGAACGCGATATCGAAGTGCCACC
TTCCGAACCATTGACGCTGACTGAGCCTCAACGTGCGCTTGTGATGAACTCACCGGCATT
ATTGGTCTCGAACCAAAACGACTGGGGACCTTATGACTTTTCTCAAGCTGGTGAACCGCA
AGGTTATGCCGTCGATTTATTGAGAATTCTCTCTCAGCAAACCGGCTTAGAGTTCGATTT
TATCAATGGTTTTGAATCGATCACGCTATCGAAAAAGTACTTGAGAGGCACCATTGATGT
CCTGCATTCCGTGTTTGGCGAAGTGCCTGAGTACGGTGAGCAAAGCGCTACCATGTACAC
CGCAGACTTGGCGATAGCAGGGAAAAGCCAACGTTTCATTCCTATTTCACTTGAAAATTT
CACTGATGAAGTGGGCGTGGTTTGCGGGTTTGGCATGAAGGAGTGGTTACAACAAAACTA
CCCTAAGCTGAACATCGTTGAATTTGAAAGCTTAAGCGATGCAAAAGAAGCGCTAGAGAA
AGGCGAGATCCCATATTTGGTTGATACCTATTTGACGTTGGATGAGCTTAATGGCTTGGA
GAAAACATCGACCGTCACAGTAAGAAAACTGGATGCGAAGCCAGTGCCTTATCACATTTA
CATAAACCAAAAGCACGCGGGTTTGTTAGAGGTGCTCAATCTTGCTATTGAGTCGATTAC
ACCGGAGCAAAGAGAAGCATTAACGCAAAAATGGCTGGAATCAAACCATTGGCGCGGAAC
GTTTGTGCCATACCCAGAAGTATTTCAACTGTCGAAAGACACATCTAACTACAACACCAT
GGTGAGACGAAGCATTGAAGGGCAAAACTACTTTGTTTATGTCACGCCAATCTCAAGTTC
CAGTGGCGGTGATGACTACTTTTCGGTGGTGATTCCAAAAGAAATCGTTACCGATGCAGT
AACAAAGCGCTTGTTTAACTCGCTGTTGTTTACAGCGTTGGTCATGTTGGGTCTTTTCCC
TCTTGCTTGGCGACTCGGCACACCAATGACGCGTTCAATTTACGCGTTGAAAGCAAGAAC
GAGAAAGATCCGTGCTCGTCGCTTCGATAAAGTGTGGCCGATGACTACGCGAGTAAAAGA
GATTGATGAACTCTCAGATGCCATGATGGAAATGGTGGCAGAGATTCAGTCACACGAGAA
GCAGCAAGAAGAGTTTGTTGAAGCCTTTATTCGCCTTATCGCGCAAGCGATCGATGACAA
GTCACCATACACCGCAGGGCATTGTAACCGAGTGCCAGAAATCGGCATGATGCTGGCGGA
AGCGGCTGAAAAATGTCAAAGGGGGAAATTCAAAAACTTCGCCTTCCAAAATGACGCAGA
ACGAAGAGAGTTCCGTATCGCGGCTTGGCTGCACGACTGTGGCAAGATCACCACACCTGA
GCACATCGTTGATAAAGGCACCAAGCTAGAGGCGAACTACAACCGAATCAATGAAATTCG
CACTCGATTTGAAGTGTTACGCAGAGACCTAGAGATCGAATACCTAAACGCCTTGGTGCG
TGGCGAGGTAGACAAAGACGCAGCAAAAGCCGAGTTTGAAGAAAAAATACGTCAACTCAA
CGATGACTTTGAGTTTATCGCCAATGCAAACATTGGTGGTGAGTTCATGAGTGAAGATAA
GATCGAACGCGTGAAGCAAATCGCAGAGAAAACGTGGTTACGATACTTTGATGACCGCTT
AGGTTTGTCACCATTTGAAGAAATGAACAAGCCAACTTCCGACACGCAGCTGCCGGTTAG
GGAAAAACTGTTGGAAGACAAGCCAGAACATATCATCAAGCGTATTCGCCCTGTTGAGTT
TGCGCCGGAACATGGCATTCAAATGCAAGTGCCGGAGCATCAGTACAACATGGGTGAAGT
TTATAATCTGACGATTTCTCGCGGTACGCTGACACCAGAGGATCGCTTCAAAATCAATGA
ACACATGATCAGTGGCATTAAGATGCTAGAGGCCTTGCCGTTTCCGCCAGAGCTAAGCAA
TGTACCGCGTTATGCGTCTACTCACCACGAGACGCTGAAAGGGACAGGATACCCTCGTAA
GTTGAGTGCGGATGACTTGTCGATTCCAGAGCGCATCCTAGTGATTGCGGACATTTTTGA
GGCATTAACGGCAGGAGACCGACCTTACAAGAAAGCGAAGCCAGTGAGTGTGGCTATCGA
TATCATGTATAAGATGGCGCTGGATGAGCACTTGGATATGGACCTGTTCTTGTTGTTCCT
AGAGAGCGGCGTTTACCTCGAATACGCGAAGAAGTTTATGCCAGAAACGCAAGTGGATGA
GGTTAATATTCAAAAGTATCTCTCTCACTGAATCACAACGGTTTAACCCTCCAAAAAACA
TCAGCTACGAGCGGTACTTCGGTATCGCTCTTTTTTATTGCGTAAAAGTGATCTCTGGCT
CGTATGCGACGCAAGTCTCTGAAAAATATCTACTAGAATTGAAGGGCATGTAACTCAAGA
TGTTCTAGTTTAAAAAGAGTTACTTAGTTTGTTGTTGAAGCCATCGGAGGGCTTTATTAC
GTGAAAACTAAATCAGGTACTCCTCGCAAGTTTTCCATCAAGTTTACGGTAGGTAGCTTA
TTTATCATCGCTACGGCAGTGACCGCATCACTTGGTCTCGGGATGCAGTATTACTTCGGC
AAACAAATGTCGGAAGAACATATTCTGACGCGCTTAACCATGACAGCTAAAGACGTCAGT
AACCATATTCATCAAATTGATGCGAGTGCGACAAGCAGCGCGGGTATTCTTCGAAGTGTC
GCTGACTTTAGTGATTCAGAGTTTAGTGAAACTGAAATCAAACGGGTATTTATCCAAACT
CTGGTCGACAATCCTGTCTTTTACAGTATTTATTTTGCTGACAATGAAGAGTTTTTTTAT
CAAGTCATCAACTTAGAATCCTCTCCAATCGTGCGTGGACAAATCGATGCATCAGATGAA
GAACGCTGGGTCGTTATCAAAGTAACGGGTGAAGGAGAGCAGCGTTTAAGACAAACATAT
TACTACTCTGACGATCTGGAGCTTGTTCGCCAGTCCGAACAAACGAGTAATTTTTACCCG
TCTCGACGACCATGGTTTGATGGCGCATCAAGAGACAGTGTATTCAAAACCAATCCTTAC
TTGTTCCAACACTTAAAGATTACTGGGCAAACCTATTCTGTCCGCAGTAAGGGAGCAGTA
ATCGGCGTTGATACTGTGCTTTCATCATTGAGCGAAAAAATCAGTGCAACCGAACTTGGG
ATGAAGAAAGAAGATGGTGTAGAAGCCTTTATTTTTAATAATCGTGGGGAAGTGGTTGCC
TCAAGTGTTAGCGTTTTTCACGAGGTTAAGATCCCTGATTCGCCCCTCTTGGCACTGAAT
GAACAGCAAAAAGCGTTATTTAACCAACGAGAGTTTGTGATTTCCAATCAAAATGATTGG
GGGCCTTACGACTATACGCAAAGTGGTGAACCTGGAGGATACGCGGTTGATGTGCTCAAC
TTAGTTTCCCAAAAAACAGGCATGACACTGGAATTTGTGAACGGTTTCAGTTCCGAGGAT
CTAGAAAGAAAATACCGTCAAAGTGAAATCGATATTTTGCAGCCTGTACTCGGTACTCCA
GATGGTTTAGGTATAAAGAGTTCTCCTATTTTTACTGGCCAACTTGCGATTGCGACTAAG
ACAGAAAACCCCATGCCTACATCCTTGAATGAACTTAGTAACCAAACGGTTGGTGTTGTC
GCTGGTTTTGGCATGAAAGAGTGGCTACTTGAGCTCTATCCAACTCTCAACATTATCGAG
GAACCCAATTTAGATCTGGCTAAGCGGGCTCTCCATATGGGGGAGATTAAGTATCTCGTT
GATAGCTATTTGACCATGGTTGAAATGAAACGATTGGTCAAACTCACTCATGTTCATGTT
GCTAAATTGAACGCACCGCCGCTTGAGTATTCGTTGTTCATGAAGGATGAAGATAGAGCA
GTCGTCGAGGTGATCAACCAAGCTATTGCTGCTATTACTCCGGAACAAAAAATGGCGCTA
AAAGAGAAGTGGCTTAAACCTCACCAGTGGCGAGGTAGTTTTGTTCCATATCCTGAAGTC
TATGAATTTGTTATTCAGGACGAAAAGCATGACGCAATGAACAAAGTAAAAGTAGAGGGA
GAAGATCGCTTTCTCTACATTACAAAGCTGCAGTCGACGCGTGGTACGAATGATTACTTT
GCGGTTCTTGTTTCTGGCAAAGTCATCACCGATGCCGTAACCAGTCGTTTGTCGAAAGCA
ATAGTCATTACCGCATTTGCGATGCTTATTTTGTTTCCATTAGCATGGAAGGTTGGCGCT
CCAATCGTTCGTCCTATCTTGGCGTTACGTCGAGAGACAATAAAGATTAAAGAACGCCAA
TTTGACCGTTTGGTTCCAGTCGAGACGAGAATCAAAGAAGTGTCAGATTTGTCCGATTCG
GTCACTGAAATGACGCAAGAGATTCAGCATCACGAGCAACAGCAAGAAGAGTTTGTTGAA
GCCTTTATTCGTCTTATCGCACAAGCGATCGATGACAAGTCACCTTATACGGCAGGGCAT
TGTAATCGCGTTCCTGAAATTGGCATGATGTTGGCAGAGGCGGTAGAGAAGTGCGACACC
GGCAAGTTCAAAGACTTTAAGTTCAACAATGAAGACGAACGACGTGAATTCCGTATCGCG
GCTTGGCTACACGATTGTGGCAAGATCACCACGCCAGAACACATCGTTGATAAAGGCACT
AAGTTAGAAGCCAACTACAACCGCATTAATGAAATTCGCACTCGTTTCGAAGTACTAAGG
CGAGATGCTGAGGTGGAGATGTGGAAGTCGATATCGACCGGTGAACTGTCAAAAGAAGAA
GCGCAAGCCAAGTTCGACCAACGAGTTGCGCAGTTGGACGAAGACTTCCGATTTGTTGCC
AACGCCAACGTAGGTGGTGAGTTCATGAGTGACGATAAGATTGAGCGCATTAAACAAATC
GCCCAACAAACTTGGTTGCGTCACTATGATGATCATCTTGGTCTTTCTCCATTTGAAGAA
ATGATTAAGCCAAAGTCTGACGTGACGTTACCCGTGGTTGAAAACCTTTTAGCGGATAAG
CCTGACCATATTATTGAGCGTGTTCGCCCAATGGAATTTGCACCAGAACATGGCATTAAG
GTGCAAGTGCCAGAGCATCAATATAACTTAGGTGAAGTGTACAACCTGACGATTTCTCGC
GGGACGTTGACACCAGAAGACCGCTTCAAAATTAACGAGCACATGATCAGTGGCATCAAA
ATGCTCGGGGCACTGCCATTCCCACCGGAGTTAAGTAACGTGCCGCGTTACGCTTCGACT
CACCATGAAACGCTGAAAGGCACAGGCTATCCGCGTCGGTTGAGTGCAGAAGATTTATCA
ACCCCAGAACGCATCTTGGTGATTGCCGATATTTTTGAAGCGTTAACCGCAGGGGATCGA
CCTTACAAGAAAGCCAAGCCAGTGAGCGTTGCGGTCGACATTATGTACAAAATGGCACTG
GACGAGCATTTGGATATGGATTTGTTCTTGTTGTTCTTAGAAAGCGGAGTTTACCGTGAC
TATGCCAACAAGTTTATGCCAGCCGAACAGGTTGATGAGGTGGATATTGAGAAGTATCTG
AAGTCCAAATCATCAGACGCGTAAGCCAGAGAGCTTAGATCGTTTAAACCCTACAACTTC
AGAGAGTGGCGCATTCGTTGCCACTCTTTTTGTATCAGAACTTGGTAGCGCGTTGGTAAA
TCAATGTTGCTTGGGGTAGGTAGCAGTTCTGCCGCTTCTTGTAGCGAGAGGCCAGCAAAG
GGGTGTTGATCGTGGCAGCTGAGCAAGGTCATGGCCAAGGCATAGAAATCATCGTTCTTA
CTTACCTGACCGATACGCAGACAAGGGCGTGTCGCACTATAGGCTCGGCTAACGGTTGTA
TGTGAATGCTCTCGGTATTTAGCATCAACTCGAATCACACTGCCAAAGTCGATAAGCCGA
ACTTGGTTCTTTGGCGTCACGATGACGTTATGTGGCTTGATATCGCCATGCAGATAACCC
GTTTTGTGCAGGTTTAGCAAAGCGAACTCAAGCTTGGATATTAAATCTTGAGGTAATAAA
TCAGGTTCTATTGCGTTAAGTGTTTTACCTTCCAGGTATTGGCTCATTAACCAGTCGGCG
TGGTTTTGCGAGCCGTAACCATGAAAGTTCGCCCAGTAATCCGACGCGTATTTGGATAGA
AAGTCCGCTTCCGCCATTAAAGCCCTTTTCTCAGCCAAGCTGCGCGCTACCTTGATGACC
ACAGAACCATAAAGTTTGTGCTCGCACTGAAACACGTTTTCGCTCAAAGGCGCTACATAA
GTAACGCCACAGGCTCTAAACAGGGTTTGATTGGCGAACGTGTTCATCACTAAATGCTCG
CCGGTAACACAAAGCCCGCAAAGAAATTCGGTACGAACGGATTGTTCTGACCTTGAGTTT
TAATCGTTAAGCGAACCTTGTCGCCATTGTAATCAAACTCAAGCTGGGTACTTTGCGAAG
AGGTTGAAGTGACGCGCGGCTCAATCAAGCGGAACCATGCCCAACTGCCTTTAAACTGTT
CATTGGCAATCGGTGTTGCTTGTTTTTGTAGACGCACTGTTAGTGCATCTTGCGCGACAG
AATCGCCTTTCCAGCTTTGTTGAGTCCACAGCATCGGACCGTGTTGATAGGTGAAAATCG
GTTTTTCAGCCCGAATGGAAAACTCAGTCAGTGCCGAGCTCATCTCTGTTGGTTTCATCT
GGAATTGAATCGCGACGTTTTTCGGGTCAGCTAAAAACAGGGCAGAGCGAATGTCTTTGG
CTTTATCAAACATCAGCCAAATTGCAGGATCTAACGCAAAGCCAGTATTTGGCAGTAAGC
CGGACATAAACGGCGCACGTTGCTCTGTTGAGAAGCCTTTCAACATGGTTTGATAGAAGG
TGTCCAACGTGCCATCGGTTTTAAAGAAGGCAGCAACATCCGCCGTGCTTGCGTCGCTGT
TGGCACTTTTCTTAAATGGGTAGAAAGCCGCGATGGTGTTTTCATAAGGCTGGTAGACTT
CGCTGTTCCACATACTATTAAGGTATTGGTGAGCTAAGTTCATTACCAATTCATTGGTTT
GCACTGTCACATAGTCAATCACTTCACCGGATAGCGGTGGCTGGGAATCGGTCAATGACG
CCAACTGTGCGACCGGATTTTGCGCTTTTAAACCGGCAGATAACGTTTCGTAAGCCACTT
TGTCTGGCGTGTTGGATTTGTAGAACTGATCGAGCCATTTGGCCGTATTCGCAAAACCTT
CCAGAACGGAATCTATTAGTTTCTTACCTTGATCATCTGGCGTCACTTGTTTGTGGAAAT
CGTTAAACGTCAGTGTGATTTGTCGAGCAGATTCCTTCTTCTCATTGTCTTGCGCAGCAT
CGGCAATCTCTTCATCGGTCTTCTTCTTCGCATCTTTTGGCTCTGGTAGAAGAACCGAAG
TGTAGTTGCTGATGGTGGTAAACAGCTTAGACATTGGGTTGTTTGAGGCATTATTGAGCA
CGTTCAAGCTGGCATTCAACTGCTCAGAACCGGAAATGGTTTTCACCTCGATGCTGTTAA
TAAAATCGCGCCAGTAATTGATGTAATCGTTCTGATACATGCGCTTCAAGTCGTGGCTGA
TTCGGTGCATTTCTAGTGCACTTGGGGCTTGTCCTGCGATGCCTTCATAAGCGGATAAAG
CTTCAATAAGAAGAGGAGATTCCACCGAAAGATCCAGCTCGTTAAAGCCAGTTGGTGTGT
ACAAGTAAGGAACGAAATAACCCACGTAGCCAGGTTTGAATTGGTATATCTGATTGAAGT
TGGAGCCAAGTTCTTTACGCACGTCGATGCGCTTCTCGTACGCATGATCGTTCAAAATGT
GTTGGTAGAGTAGCGTCTCGATGTTGGATTGATTGATGACTTGCTTCGCCAGTCCTTCAA
GCTCTTGATTGGCAGTTGTCGCCACCAAGTGCTGGTTAAACACATCGTCGAGCAGCACTT
TAAGCTGAGCAACGTTGGTTTTGTCCGCTTCGCCTTGGTGCTCTAAGTTTCCTAGGAAGT
AGCTTTTGAGCTCTTCAATGTTGGTGCGATTTTTATCAAACAACAGTCGATAGTCGTTCA
GCAATTCGAGTGTTCTGGCTTGATCTTCCAAGTTCACATACACATACAAGTCGCTCTCAA
TGGTGTGCGCCATAGAAGGGATCAGCACTTGTTGCAGCTCTTTAGTGTAAGCCGCTTCAA
CTTCTGGTTTGATGGTCGCATTCGGTAGGAATGGCAATGTATACCAAGGTTCGGGCTCCT
GATATAGCGCGTAAATTCGATGCATGGTGTACAGGTTTGGAATGTTGCCCACCAAATCTT
CTTTGCTGTATGGCTGTGCTGCGATCGCTTCTTTGTAACGCTCTAACATGCCATCGGCTT
TGGCTTCACGATTGGTTTGATAATCGAAGTCGAGCTTGAGAATCGTCAGTGTACCAATCA
ATAAACCGAGCCAAATTAGGGTGTAGGCGGTTTGACTGAACCACAACCAATTCTCTTTAT
GGCGGTTAACCCCGACTAAAGTATTTTCATTTAGCACGACATGAGACATCAGATGCTGAG
CAAACAAGGTTTGTTGAACAGGCATTTGTTGGTGTTGCTGATATTGCTCATTGCCAAGGG
ATTGATTGACCACGTTCGCCAGTAAATCATGCTGTGCGAAATCACTGCCACTGTGGGTAA
AGTAGAAGCCGCGGAAGTTGAGCCCATCTGTGTATTGGTCACCTCGATGCAAACGCTGTA
AGAAGTGCCACAAATTCTGTTTAAGCAGACCAAATTGGTATGGCGCACCACAAATGGCAT
TGCGGAAATCTTGGTTGAGCTGCGCTCCCAACGCATTGCTCATGTTCGAGATTAACTGAC
CGATGAGGTGGTCGTATTCGTCATTGAACCAATCGGCATCAATGCCACCATGTTTTTGCA
CTGGGCTGGTGGCGCCGAACACTTCATTGCGTCTAGCTTCATCAAACGCAGAAAAGAACT
GACAGAAATCGCTCACTTGACCCATGTTGGTTAGGACATTGTAGACAGGTAGGTTCAAAC
CAAATGAACGATTGAATGCTTTGATTTGCGATTTCAATTGGTCGGCTTTTTGTGAAAGGG
TTTCACTATTGCCAACTAACTGTTCAATTTCTGTGGTGAGCAACAAGCCGTTAATCGCTT
GTCTCGGACGCCATTTATTGAGGCATTGGCACAGTGTTTTTAAGTAAAGCGGTTGTTGAT
CTTCGCCCATGCTGATGGAAATCAGAATTGAGTGTTCACTGAGCCAAAATAGAATCGGAA
ACTCAATGTCGTTTCCAAAATCATCCACTTTATAAGCTTCATAACCCATCTGCGTGATGA
TGCTTTTGTCTTTGCTTGGGCTATCACTGAGTAACAGGTAAATCGGCTGATCGTAACGGC
TGGTTAAGCGCTTTTTACGTTTTTGTACGCCGAGCATTTTCTTGAAGTGGAAAGCGAGTA
ACTTGGAGCGTTTGATGATTAGTGCACGTTCTTGGTCTTGCTCAAGACTCTTTTTCACCT
TGCGATTGATTAACCAAAAGCAAAGCCCAGCAGACAGAAGTGCCACAATGGTTGTCGTGA
TGACGCCTGTCCATAAGAAATCAGGATATGCGACAAACCAAGTCAGTAAGCCGCCTAAGA
TTGCCAGAAGCAGAAGGGTAACGAGGCTCCAAATGATTGCCTTTTTTCTTGTCGGTGTGT
TTGGGTTGTCTTGCGTCATCGTGACTCAACCTCGCTTTGTTTGTTTTTGTTATGCACCAC
TAAGCCGTTGACGTTGGCATTCTCTCGATACCAATTATTGATGGTTTTAGCTTGTTCTGA
GTTGTCACATCGAACGATGACACGAACGTATGAATTGATGTTATCCGCGACAGGTTGATA
GTTGGATGTCGGCAGTTGGGCGATAAACTTCTCGGCGTTTTTAAGGTTAGAGAAGGTCGC
AAGTTGCACCAGCCAATCAGTGTCCGCTGCAGGGTTCGTCGTTGGATTGCTCGTTGTCTC
TGGCGTGGAAGTTTTCGCTTGTTGCGTCACGGCTTTTGGTTGGCTCGGGACTGGACGAGG
TGGTTGAGTGGTATTTACCGCGACTTTATTGCCTTTTAAATCGTCGTCAGTGCTGACATA
CACGATGTCTTCTGCACGACCAGATTCAATATAGCGCTGGCTGTACTCACCAAGCTGAAC
AAAATCTCGCGCTCGCTGTGGTTTGGTTTTGTTGTACCAGAAATAGGTCAGAGCAACGCT
CAAGCCAATGATAGTTAGGAAAAATAGCGTGGTGACAAGGTAACGTTTTTTGCGCGTTGG
CTTACGTGTTTTAGGTACCGAAACCTTAGTATGACAATAGATTCCACCGGCTTGTCGGTA
CTGACTTAAAATCTGCTCTAAGCGGTAGGTAAAACTCTTTAGCTGTTCGCTGCCCGTTTC
GCGGTACTGACCTTTAAACCCGATATTGAGGAACAGGTAAACCACTTCTAATAAGTCGAT
CAGCTTGTGCGGTTGGCGCGCTGCTTTCTCTGCCACAGTAAAGAAAAGCTCGCCACCGTT
GCGCATACCAAACAGTTCACTGAGTAAGGTTTTGTTTTCCCAGCCGCGTTTCTCACCCCA
ATCGGTGTAGACAATCAATTCATCCAAAACCACGGCATACAGGAAACAGAGCTTGTCGAT
CACGGCGACTGGGTAGGTCAGCTCTGCGCCTTTGGTTTTGATCTCATTAATAGAAGCCAC
CAGTTGATGTCTGAGCGTGGTGATGTCTTCGGGCTCCGGCAAGGTGTTGATCTTGAGCGT
GACAGCCAATAACTCAGAACTGATGTTGATCAGCTGATTCTCGGCTTTATCGAAATGATG
TAAGAACCCAATATTGGCTTGCGCAGCGTTGACCGAATGCCATTTTACGTCAGGCATGTC
GGTATCTTTACTCACGAAGTCATTTTCGCTGCTGTCCCAAACTAAGGTATCTTCATCCAA
ATAGTTCATAACTTACTACCTCAGTGCGTACAGCATCACTTCTAGGTCGCCTACACGTGT
ATCGACGTGCAGCGCAAGTGCATCGCGGTTTTCAATCATTTCTAACCAATTGCGGTCTGA
CGTATCCACTTCAAAATACGCTGTACCTTGCATCGGTTTTAGTTCACTTGGCGCAACAGG
AAGCGGCGTCAGCTGAACGCCAGAAAGGGCATTACGCACAATCTCGACAATCTTGTTATT
GCTGCTCAGTTTGGCTGCCGCAGGGAACAATTCGTTAAGCTCGGTGCTGCTGATGTTGGA
GCGGACACTGAGAACGAATCGGCGATCAGATAGGTTGTGACCATCTTTTACCAACGTGCG
AAGCAAGCGGCGTCGTTCAAACAACGAAGTGTCAAACGCAAACTCAATCACAGAGTCTTG
TTGAACTAGCGTGAGCATATTGCGCAGATTCGAAAAAAGCGGATTAAAGCAATCATACAG
ACGATGGAAATCTAACGGCTGACACGGTTCTGGAATCGCGGGTGTAGATGCCATGACTTG
CGCTTCAAACTTACGTAGCTCCAAATAAAGCTGATGGGTTTGAAACTTTGGATTCGACAA
AGATAAATCAAACCACGGAAGCCAAGTGTTGAGTGTTTGCAGCCACAGGTAATCCTGCAT
CATCGACTGCGGGCTCTTTTGCCCTTGTCCGGCTTGAATACGTTTGAGCAAGCTGGTGGC
ACGGTTGGAGGTGAGGGCATGAATCTCTTTCAAACGTTCAACCAATAGCTGTGATGCCCC
ATAGTGCAAACACGCAGGAATAAAGGAGCGGTCTAGCATAACTTCGCCCGTTTCACTGCA
TTCCAATACCTTGGCGAAAGGAATGAGGGTAAAGCCTGAAGTGTCTTCGCCTTCTAGTTT
AATCGCTATATTGAGCTGTGCGACGTCCACTTCAACACTGGCATTTTCAGAGGTTGAAGT
ATCAAACACATTGATGGTGCGTGTGAGATAGCGGCTTTGTTCCGATTCATCATTGGCGTA
ATCATTATTGCCTTGCAGAGAGACAGGCAGCGCTAAGTAAGCCATTTTCTCAATCGTACC
GTGCGGCACATCTCTGGCGACTTCGCGTTTCAGTTCGAAATGCGTGCCATCTGGGAACAA
ACCCGCGCTAGAAGAGACGGAAAGCTTGCCAATTTTAAGTAGATCGTGATTGATCACCAA
GTCGGTCACACCATAGTAAGGGGCATAACCAGCAAGTGTTTCGACGTTTTGTCTGACGTA
GTTTTGTGTGTATCTGTCTTGTTGTTGAAAGTGTTGTGGGGCAATGAACATGCCTTCTTG
CCAAACGACTTTTTTATATGCGTCCACGAGATTTCCCTATCTACTGAATCGAGTTAAAAG
ACATCCCACCAAGGCGAATCTGGTGTCACGGTTTGCAATGCTGCTTTGTTACCGCTGATC
TTTAACTGGATATATTGTTCTTCTTCCTGAGGCGTGGTTGTTACTACCGTCGCCGTGCTT
GCGTCATATTCGGCAAATTCCACCAATACGCCGATGTATTGAGTGGTCTTGTTGATGTCT
AAGGTTTGTTTGCTGTTGCTGTCTGGCATTACCACAGGCAGCACTTGCTTCGACACCAAG
TTGGCGCCTAATAGGCTCACATCATCGTTGTACAAATCGATAAATGGCAATTGCTTAAAC
TGCTGGGCATCGGTCAGTTGATACAAGCGCACCACAACGGGATTGGTACTGTTGTTGACA
CTTGGGTTAATCGTCTTCTCGGCACTCACCGCCAATTGATATTGCGTCACAACCGGTGTT
GGGTCAGATGAACATCCCACCAAAGCGAAAGCGAGTAAACTAAGCCAAATCTTCATCAGC
TTTCCTCGCTTTGCTTTTGCATGTTTTCCATAAACATCGCTTTGAACTGGCGACGAAAAT
CACCGTTGTCTTGTCGATGTTGGAAGTGCTTGCGGTAGATTTTCCAATACTTCTTGTCTT
TGCTACTGAACAGTCCGCCAGACACAAATTCGCTAAATTGATTCTCTAGTTGGTTCGGCG
CGAATTCGTTGAGGAACTGATCGAGCGTTTTGTCCAACGCATCAAACAAAGCATCATGTG
CAAGCGGTGGGTTGCGAAGGTATTGTTGATTCTTCTCGGTAATCGTAATCAGCTTTTCGA
TGGAGGCTTCCAGCTCTGACGTTGGAAGGTGGTCTCCCGGAAGATACTCAATCTCCGTGG
AACGCTCCATTGCTTGCTGCTGTTTCGACACTTCATCCACTTCAAAGTGATCCGCCAGTT
CGTCATCGTCGATGTCTTCAAACGGGTCGGAGGAGAAGGGGTCATCGCTCATTACATTTT
GGTGAGAGTAATGGATTTCCGATTTCACTGGTTCGACGATGGCACCTTCATCGAGAAAAT
CGACATTGTCTTCCAGTTGCAGGTCGAACTTGGTCGCAAAGAGGTCATCGGATTGCTCTT
CGACAGGCGCTTTGCTCGACGTGAGTGTTGATACCAACATTGAATAGCTTTCGATCTTTA
AAATGTCGCCATCGTTGAGTGCGTAATCTTTATCTCTCACCATGGCTTTATCGTTGAGGC
GAGCTGGGTTCTTGCCAGTACTCTTCACCAAATAACCTGTGTCAGTGAGACGAATTTGTC
CGTGGATACGCGAGATGCGTTTTGATTGATCGGGCAATGCCACTTCACAAGAAGCAGAAC
GCCCAAACTGCCCGCCAGACTCGGGCAGATAGATGACTCTTGAAGTCACCACCTCTTCAG
AGGGTACAGAAATCAAATGTATGCTGATCGCCACTTGTTATCCCTCGCATTTAGCCAACG
CTGTGTTGAAAGCGGTTAAGAAACCAGAATATTTGTCCAAAAAGCGGTTAGAGAAATACA
CGCCCATGGGCTTGGTTTCGAATACTTGAGAATAGAAGTAATCGCTTGGAAGAGAGGCTT
GGCTGATTTCGGTGTGAAACACCCGTTCATCTTCCAGTGCGACGTCAATTTCTCTTTGTT
TTAAAAGCCTTAGTAAAACCTTAGCATCTCGTGGCTGCTTAACGACGTTGTATCCATTAC
GTTTCAGCCAAAACCATGTGCTTGAGCCAAATTCTGCCGAGAACTTAAGGTTCAACTTTG
ACAAATCATCAAGCTTAGGCTCTACACCGGGACCAAAATACCAACGCAGTTTTTGCTCGG
TAATGGGAGCAGACAACGTTGCGTAGCTGTCGTGTTCTCTGGTTTTCGGCGAGACGAAAA
AGCCATGTTGTTGACCACTGTGCACGTGAAGCTGTGCGTCAGACCATTCCGTCATGGTCA
GTTGGTAAGGTTGTCCCATTTCACCCAGCGCGCATTTGACGCGGTTGAGCGCAAACCCAT
CCATGTTTTGATTCTGGTGAGTTTGGTACGGTGCCCATTTGTGAGTTGCAAGCAGCAATC
GGTCGGGACCAATCCAAACTTGCGCCCATGCTTCGAACGAGAATAGGGCACCAAGCAAAA
TAAACAGCGATGAAACCAGCTTGGTTATCTTGCGGAAAAAGCTCAACCCACAGCTGACCG
CCGCCTCTTGAACAAGAATCGAGGTGGTCACTAGATGGGGTGAATGTACGCTTCTAAACA
TCATGATTCGTTACTACTGAATATCCAGTTCAAAGCCCTGTGGCGTCGACGCTGCGGTCA
CCGTCACTTGGCTAATCGGTTGTTGTGCGCTCAGACGCGCGATGCATTCTTCTGCCAACT
TCGGCATCAAAGAGCGGTTAATGATTTGCTCAACCGCGCGACCACCTGTCGTAGGGTCGG
TGTTTTTGCTGACAACCAAATCCACAAAACCTGCATCCCACGTAAAGCTTGCTTGATATT
GTTCTGCCAGTTTTTTGCGAATGCGGTTTAGCGCGATTTCGGTGATCTTCGCTAGTTCAT
CATCGTTGAGTGGGTAATAAGGCACGATGGTGGTACGCCCTAAGAACGCAGGTTTGAAGT
AACGTTGTAGATCGGGACGAATTGCTTCAAGCAGTTCATCGTTGCTGATCCGCTCGGCGT
TTTCATCACACACATCGCAAATCGCTTGATCAGCGGCGTTGGAAGTCATGATGATTAAGG
TGTTTTTGAAATCGACCGTGCGACCTTCGCTGTCTTTGATATGTCCTTTATCGAAGATTT
GATAGAAGAGGTCATGAACGCCCGGGTGCGCTTTTTCCATCTCATCCAAAAGCAAGACAG
AGTAGGGATTGCGGCGAATCGCCTCGGTTAATACGCCACCTTCACCAAAGCCAACATAGC
CAGCAGGCGAGCCAAGTAACATTGAGATTTTGTGTTCTTCTTTAAACTCGGTCATGTTGA
TAACCGTGAGATCGTTGCTGCCTCCGTAAAGTTGCTCCGCGAGCGCCATAGCAGTTTCCG
TTTTACCGACACCACTTGGACCACACATCAAGAACACACCGATTGGCTTGCGATTGTCGG
TCAAGCCAGCGCGTGAGATTCGAATCGCTTTTGCCAGTTCTTGCTTCGCCACGTTTTGAC
CGATAACGCGTTTATCCAGTTCAGATTCTAGTGACAATAGGCGAGCGATTTCGTCACTCA
TCATGTTGCCGACGGGAATGCCTGTCCAACCGGAAATGACTTGAGCAATGGTCGCATCAT
CCACCATCGCATTAACTAATGGCTCTTCGCCTTGAAGCTCGTGCAATTGGTCGAGAAGGG
CATTCAATTGGGTTTGCTGAGCTTCGTCCGGCGTTTCGCTTTCTGTGATGCTTTGTTGTA
GCGCTTTAATCTCATCAACCAATGTAATCTCTTGCTCCCAACGCGTTTGGTAGTCCGCTA
ATTGAGATTGATTGGTGGTGATTTCTTGCTTCAATTCGGCAATTTCCTCTGCGCCTGTGC
CGAATAAATCAAACTCTTTCTCTAAAGCTGACTGCTCGTTTTGTTGATAACGAATGGTTT
GCTCTAACGCTTCAATCACTTCTGGTTTTGCACCTTGAGTCAATGCAATACGCGCACTAG
CGGTATCGAGCAGGCTGATCGCTTTATCTGGCAATTGGCGAGAGGGTAAGTAGCGAATAG
ATAGGTTAACCGCGGCATCAATCGCGGATTCTGTAATAAACGCGCCGTGGTGCTTTTGCA
ATGAAGCCGCAATGCCTCGCAGCATCTGTTTGGCATCTTCCGCATTTGGCTCTTCTACCG
TGACGACTTGGAAACGGCGAGTCAAAGCAGGATCTTTCTCGAAGTACTTTTTGTATTCTG
CCCATGTTGTTGCGGCGATGGTTTTGAACTCACCACGCGCAAGAGCGGGTTTCAATAAGT
TGGCAGCATCGTTTTGTCCTGCTGCACCACCAGCCCCGATAAGCGTATGTGCTTCGTCAA
TAAATACAATGATTGGTACATCGCTGTTTTTCACTTCATTGATGACGTCTTTAAGGCGGT
TTTCAAATTCGCCTTTTACGCTTGCTCCTGCTTGTAATAAACCTAAGTCAAGCGAATGGA
GTTGAACGCCTTGCAACGCACTTGGCACTTCATCTGCTGCGATTCTCAGCGCTAAGCCTT
CAACGACAGCGGTTTTACCCACACCCGGCTCACCAACAAAAATAGGGTTGTTCTGGCGTT
TACGACAAAGAATGTCGATGGCTTTTCTCACTTCAGAATTACGCCCAGAAATCGGGTCGA
TATTGCCTTCAATTGCTTGTTGAGTCAGGTTGATGGTGTACTTGCTTAATGCGTCGTTCG
CGCTTGCGGTGTTTGCGGCTGAACTTGCTTCACCTGTGCTTTGTTGCGTTGCTCGCTTCA
CCGGCGTTTTGTTGATTAAACCTTGTAGGGACTCGGTCGACACGTTTTGTAGAGATTCGA
GATTGTTGCTCGATACGCCCATGACGTTCTGTTGTAGCAGCGCTTGAACGAGATGCAGAC
TGATGATTTCACCATGTCCATAGTTAACGGAGGCAATCATCCAAGCGTCTTTGAGTAGTT
CAGTCAGTGCATGGCTAAGCGTTGGTTGGCTGTCTTGCACTTTTGGTAGGCGTTCGATGC
GATTTGCTAGCTCACTGGCAAGTTGATCTTGGTTGATCTTCTGACTCTCAATCAGCGTTT
TTAAATGTGCGTCTTGCTGATTCAATAGCGTGAGCAACCAATGTTCTGGCTCAATGGCGG
CAACGCCTTGGTTCATAGCTGCACCCGCAGAAGCTTCCAATGCGCGCTTTAATTCTGGCG
ATAACTTGGCGACTAAATTTGTCAGCGTTACTTGTGTCATAACCTTATCCTTGTCTTTTG
CGCGATAACCTTCTTTGTCGTCGCGGTGTCTACCTAGCTATTTCAGAAGAATCCGAATCC
GCTCTGTAGGTTTACGTTCTGGGGCGAGGCAATCCACTTCACCCAACTTTGCGGCTTGAT
CTGGTTGAGCAGACAGCCTTGGTTTTTCGAGATACGCACGCTTAACGTTGAGATAAATAG
AAATCGGCGTGGCGTCTCGTAAATAATGTTGAATGAGCTGGCGCATGTGGTTCGCCAACT
GAGTATCTCGATGAATTTGATGCAGCTCTTTGCGGTTGGCAGGTTGGATACTCACCACCA
AATGTTGGTTGTAAGTCATGCACGTTTTGCCAATGAGGAAACCCTGTCCGATTCCGCTGT
TGTAGTCGTCTTTCTGTCCTAAACGGGTAAGAGAACTAGCGGGTAACTGGCGACGTTCAT
GGCTCTTAGTCGACACATCGATTTGGTAAGGGAAGTAGTCGTTGAGAATCTGCTCTAACG
TTTCTAAGTTACGATGTCCTTGAGCGAACAGCAGTGAGTACTGGAACAGCGTACCGTATT
CGCGTTTCAGGTTCGCCAGTTGTTTGAGTAAATCGGTTTTTTCTTTTGCCAGCTCTTTCT
GCACCAAAAGGTGAGGAGCGAGTTCTAGCTGCGCGGCAAGTTCAAAATGGCGCTGATTGA
ATACGTCTAAAAAGTCTTTCAGTGCGTGATCGTCGTTATGCAGTGCAAACAACAATTCTT
CATAGATGTAGTTTGGGATAACCCCTTGTGCGCCAGATAGTGCTTGCTGCGCAATACGAA
CTTTGGCGCTGTGGTCACTGAACGAAAAGTACTGAATATCGTCGGCATCGCCATGAGGCA
TGGCTTCCGCTTTAAGCTCTAACTTCAGCTTGTGCCCAGACAGCTTTGCCATTTGCATCA
GCAATCGCATTGCTTGAGCAAAGTCATATTCATGTGGGTTCGCTTTTAAATCGTTAATCA
GTGACATCGACATCATCTACCTTCCACGCTACATCGAGCGCTGGCTCCCGTGGATTTTTG
GATAACGCCTCGCAATGCCATCTTTGCCATAAAGACGAACTGTGAGCTGAATGTAGCGAT
CAAAACTACAGAACTGTTGGAAGAAGCGATTCAACACATCGGTGAAAGTCAGATAGTTAC
CAGACGTATCGAGAGTGATTTCAATCTCTGTGCCCGGAGAGAAGACGTTCTTACCAAGAA
TACGCATTGATGAAACTTGTGAGCGCACTTTTACTGACTGAATCATCTGAATTTCATCGC
TTACTAACTGATTGCGGCTACACAATTGCAGCATTTGCTTAAGCTGCTGAGTCGGATCTT
CAGAGTGCAGCAAAGACGAGAAATTACTGTTCAGAAGCCCGATAAATTGCCAGTGCATAT
TGGCGTCAGATTCACGTTCTATCGGAGCTGACGGCGGGTAGAGCGAATGAAAATCACCGG
GCAAATCGATCGGTTCCAAACATGTCATCTCACCACTGATGGTGCATGCTTGTTTGCCGT
TGGTACAAAGGAGGTGAGTACCATAGAGTTTGTTGAATTCGAGTTCTTGGTTGGCATTTA
GGCTGATCGCCAATCGCAGTTCACCTGTGGAATCTTTTCGGCTTTGCCAGTAATCACAAT
GTGGGTCGCTTTGGTAACTGTCTTTAAACAGTGGTGTCAGCAGTTTTTGACCGCTCGACG
TAATCTCAAACACATCCAAAATGTCGACCACTTGAATTTCATTATCAGTATGGGCATCGG
CATTAACGGGAATGGTCAGGCTGCGTTGGTCATAGCTGGTTGGTTCGCCTGTTTGCTCGA
ATAAGTTCACCGCAGGCACGACATTGAGCTTAAACACTTGGTTATCGAATAAGCGGATAA
ACTCCATCGGCAAAGAGTGCATAAACAGGTTTAACACCACAGTGGAGCAATCATGTTGCT
GGCAGGCTTCACCAAAGCCTTTAAGACGGAAGAACTGACGTTTCTCTTTGAAGAAGAAAA
ATTCATTCATCAAATGGTAGCCAGAAAATTGATTACCTTTTTGTGGCAGAAACTGAAACT
GCTTATCGCTGATTCGGCTCTTGAGCTGATTGGCAGCCAAGACAGCGTGATTCTCACCAT
TGATGTCGGAAATCGAAATTGCACGCGCTTCACTGAGCAGCAGTTCAACCAAGGAATCCG
CATTGTTCTCGAAACCTTGAACGAAGAAGTCGAGATCTTCTAACGCTAATTGACTGAAGT
GCACATCATCATCGCCAGTAGACAGAGTGAGCTGAATAACTGCGGTAGTTTGTTCACTGC
CTTGTGGGCGATTGAAGTCAAAGGGCGCGCTGCTTGCTTTGATGTCAATCAGTGCAAATG
GTGTCGTTTTGAGTTCATCCGTTGTGGTGAACAAACATGTTTTGCCTTGTGATTCGGAAG
AAAAGCGTGTGCCTTTTGGAAGCGTCGTGCTGTCAGTGGAAGGCGCGTCTGTGCTCATTT
CTAGATATGCCACACTCGGTACCGTTTGAATGTAACTTGGGTAGAGTACGCCAAGTAGTC
CTTCGACAACTTCAGGGATTTGCTCAGATAAACGTTTTTCGATGTTGGCATTCAGCAGTG
CCACACCATCCAATAAGCGAGCCAAACTCGGGTCTTCGATTTGTCCCTGATGGATATTGA
GGCGTTGTGCGTGTTCTGGATGTTCAGAACCAAATTGACCGAGGGCACGGCGAACAAAAG
TCAGCTCTTGTTCGTAATAACGCAGTAGAGGATCACTCATACAAATCCTCCTTCATATCG
GTAGTCATGTCGCTTAATGAAATCTTGGAATCAAAAATCAGCTCTTTTTCGCCCTGTGCC
GTTTTGGCTTTGGCGACGATATTGAAAGCGATGGTGTTTTCTCCCGCTTTTCGCTCAACC
AGTTCAACCATGACTTGGCTAAGGCGTGGCTCGAAATGTCGAATGTAGTTTTCTAGTTTG
AGGGCTAATTGCTGGTGGTCGAGACTAGCACTCAACAGGTGCACATCCTCGATGCCAAAA
CGATAGTTAGAGCGCTGCACTTCGGTTAACCGATCGTCAATGCTCATCAGTGACGCCTCC
GAATCGAACAGACGAGTCAGGTGATATTTGATGTCCTCAATATCATCTCGACGAGTCGTA
GGGGCAGTTTGCACAAAGGTACGCCAAAAACTCATTACGCCACCTCATTCAATTCTGTTG
TCAGCACCACTTCACCACTGAAATGGTCGTATTGATACTGCGGTACGATGCGCAAAGTAC
AGACGAAATTGCCCGGATGATGGTCGGAGTCGCACACGCTGATCTTTGCAAAACTCAATG
GGTATTTTGATAGGGTTTCTTCGTTGGCGTACGCGACGTTACTAGAGAATTTTTCAACCC
ACTGAGAGAGGAACAACTCACACTCAGCCGCTGTTTTGAAGCTGCCAATCATCTCTCGCA
CTTGTACTTTGAGATAATGTGCAATACGGCAAGACATCAATGATGTTTGGATTTGAGTGA
GGACTTTCTCATTATCAGATTCACTGTTGTGCCAAATCGAATTGTTACCATTGAAGTAAA
ACTTATCGCTCAAAGGGCTCTTAGTAAGAGGGATAAAACCACTGCGACTGTAGAAGGTCG
ACAGTTGCCCAAACAAGGTCACTTTGGTTTGAGGTTGAATCAGAAAATGGCTATCGCTTT
GGCTTTGATTGACCACGGCACCTTGGTTGTTGTCGTTCCAGCGAGATTTCAAGAAGCCAA
ACCAACTCACACGTTGATGTTCTCGCATAATGGTGGATACAAACGCAAAGCCCGCATTGC
CCCAAAGTCCGTTTTGTTTCTCGTTGTAGATGAATCCCACTTTGGCGTTTTGATAACGTG
TACGCATGCACATTTCTGGCATCACTAAACCGACAAAACGCGCAGAGGACTTACTGCGTA
AAGACTGCCACGATTGGTAATCAGGGCTGGCGAGGATCTTCTCGATTCGGTTGATATCAG
ACAGCCAGTCTGCGCCGGATTCGACAAAGAAATCGCGATTAGGAGCAAATAGCATTGGGC
ATAACGTTGCTTCACCTAAGCGGCTCAATAGTTCTACGGTGAACAAATCATCGTAGTCGG
ATTCGAAATCCATATCTGCCGCGATAGGTTGTGTGAACAGCAAGCAACCGAATGGATGTC
CGCCTAAGGTGTTTAACTCTTGGTTGCCGATCTTGTTATATAACTCGGACGTTTTGGTGC
TGTAGGCTTGATTGACGTCGGAAGACACTTCCTCCCAACTCATATTGAGAAGCTTGAGTT
GAGTGCGTTGGTAATTAACGGGCAGGGTGGCTAAGCCTTGAAGCCCTAGCCAATTGGTTT
GTAATGCCTCAAATTCTGGATGATGCAGTAACGTATCCATCTGTTTCGAGAGCTTATTGT
CAATCTCTGCAATCAAGCGCGAAACATGTGTGATAAGAGCATCGGGATTGTCTAGCGCGG
AGCGAGACACTTGAGACAGTAAAGAGAGCGCCTCTTGTAAAAAGTTGCTGTCTTTATCGT
CTAGCTGTGTAAATTGGGTCTGCCAACCTGAGTGATAAATCTTACTCATACTATCCTTGT
GACCTAAATCGAATTGGCTTGGTCGAAGCATCCTACTTCGACCAAGCTCTATCATGCTTA
ACCTGGGATCTTCGCTACCATACGAACCGACGTAGTCAGCTCTTCAAGTTGTAGCCAAGG
TCTTAGGTGAGCAACGGCTGAATACGCGCCCGGTTTACCCGGTTGTTCAACCACTTCAAT
GCGAGACTCTGCCAATGGTGTTTTCGCTCGTTGATCGTTACCAATTGCACCTGCGTTGGT
GTATTGATCGATCCACAATTGCAGTTCACGTTGAATGTCTGGCGCTTCTAGGTTCGAACC
TAGCTTGTCGCGACCCATGACTTTCAAGTAGTGAGCGATGCGACCACTTGCCATGATGTA
AGGAAGACGCGCTGAAATCGCTGCGTTTGCTGTTGCATCTGGATCTGTGTACGTCTTAGG
TTGCTGCGTTGTTTGACCGCCGATGAACACGCCGTAGTTTGAGTTCTTGTAATGAACCAG
TGGCAAGAAGCCTAGGTCACTTAACTCTTTCTCGCGTTCGTCGGTTAGGTTCACTTCTGT
TGGACATTGCTGAACCAAGTCCCCAGCTTCGGTCTTGTACGTTAGGTTTGGTAGGTTTTC
CACTTTACCACCGTTATCCAGACCGCGAATCGCTGTACACCAACCGTACGCAGTGAACGC
TTGCGTCATTTTCAGACCCAACTCGTAAGCGGCATTTGACCAAACCAACTCATCATTGCT
TGATGGATTCGGGTTGCCATCTTGGTCAGTGTTTAACTCTTCGTAGCTAAACAGCTTGGT
GCCAAGACCTTTCTCACCGTAAGGAAGGCGAGCCAGTGTGCGAGGTAGTGTTAGAGTTAC
GTAGCGCGCATCGTCACTTTCACGGAACGAGTTCCATGCAGCGTAAGCCGGAGAATCAAA
ACCAGCCGCGACAGGTTTGCCTTCTTCGAAGGTAGTGAAGTCATTGAACTCAAACATTTC
AGCGTTTGCTGCGGCAACGAACGGAGCGTGACACGCAGCGGCTACTTCACCCATGTAACG
AAGCAGGGCGACGTCTTCATCTTTTGCGCTGAACTCGTAGTCACCGATGAAGGTACCGTA
TGGTTCACCACCTGCTGTGCCGTATTCGCCTTGGTATACCGCGTTAAACAATGGGCTACG
GTCGATGGCTGGTGCATCTTCAAATTGATCAAGCAGTTCGTCTTTGGTGTAGTCGACCAT
TTTGATTTTCAGTGAGCGTCCTAGGTCGCTCTCTTTAACCAGTTTTTGCAGACCACGCCA
TGAACCTTCTAGCTTTTGGAAGTCATTTTCTTGCATGACTTTCGATAGCTGTTTAGAAAG
CTTTTTGTCGATCTCTACGATGGCGTTTTCAATCGTTTTGGTGACGTTCTTGTCCCATGT
AACTGTGCCGCTTAGCGCTTGCTCTGCCAACACTGAGAACAGTTCTTTTGTTGTGTCCGC
TGGCGTTTGTGTGGTCGCTTCGATTGCACGATCCAGAAAGCTCAGCGAAGCTTCAGCCGC
TTCTGCTTGTGGTTGGTTTTCAACTTCCGTCGTCATTATTCTGCTCCTTCTTTCTGGATA
CCTAGCTCATCGGAAAGGGCGTTGATAGTGTCTGCACTTTGCAGAACTTCCTTGAGTAGT
TTCTCTAGATCACGAGAACGGTCCGCTTTTGAAAGCAGTACTTTGAGTTGGTTACGAGTT
TCAACAAGCTTCTTGAGCGGTTCAACTTGCTCAACGATGGCTTCAGGCTCGAAATCTTTC
ATTGATGAGAATTTCAGACTCGCTTCGATTTGGCTGTCGTCATCAACCAAAACGTTGTCC
ACTTTGAGTGATAGCTCAGGGCCAACACGCTTCATAACAGTATCGAAGTTGTCTTTGTCG
ACGTTATAGAAGGTGCGATCTTCCACGTCTTCTTTGTCTTGCTTGTGACCCGAATAATCA
CCGACGACTCCCACCACAAAAGGGAGTTCTTTGGTTTCTACTGCGCCATTCGTCTCGACA
TCGTAAGTAATACTTACACGGTTTTTGCTAACTCGCTTGTGTTGGGAGTTCAGTGCCATA
ATGGTATCTCCTTATTCCATTAAGAAGCTGTCGAAGTAACTTTCGCTGTCGTCGCGTCAA
AGCCCACTTCAGGCCCTTTCTCGATTTTGCCGCCTTCGCCTTCGATGTAGTACGCTTTCG
AAATCTCGGTGTATGTCAGGCTGAATGATTCATTTGGCAGGTGACCATCCGACGCGCCCA
TGTTGTAGCTCGACATACGTGCTGCGCTCAGTGTCAGGATTAGGTATGGATCTGCACCAG
AACCTTCACGGTTTGGTTTGGTCATCACGATTTCGATGGTTTTACCTTCACCACCTGGTG
CGTAAAGGAAAGTCGTTAAGTATGGCGTTGCACCATCACAGCCACGAGTGATGTTCACTT
CACCTAGCGCGACCATGCCTTGGTCTGCGTTATTTGCGTTACCGACGTCGATGCCAACGC
CACGAACGGCGCTCCAGTTCACTGTATCAATAGCAAAAAATCCATCCTTGCCACCGATCT
TATCTACCGTTGCAGCACCTTTTGGTGTAGTGCCATCAATTCTCATGTAAATAGAAGCCA
TTTGGTTCTCCTTTGCTTATTAGCATTTTTTGCTTCACCACTCGAAATCGGTAATACCGC
TCGACGATTGAGTAGTTTTTACTTCTGGTTGGTTGGTTGTATTAGGAGTGTCGCTTTGCT
CTGACGTTGTAGGTTCAATTGACGTTGCACTTTGAGACTCCTCATTAGAGGTGTTTTGAA
CCTCAGGCACAGAAACGGTTGGAACTGGATCTGGCACTGATTGTGGTTCGGGAATTGTCT
TCAGAATGGTTTGTTCTAAGTTGTCCATCCCGGTGAGTTGATTGATATGACTCAGAACTT
GGCTGTTGCCGCCTGTCATTTCTTGGAGTAGTTCTGGCAAGCTTAGATAACCCCATCGAA
TCGCACGCTCTAACAAGAACGGAACAGGGCTGTGTGGCTCGGTTTGTTTGAAGTAATCGG
CGAGCTTTCTAAGTTCATGAAAAGCGTGGTCGCGATTTTGGAGCTGGCCAGCGATATTCA
TCGCAGTGGGTGCCGCTGGCTGGTGTGTTTCATTTGAAGGAGTCGGCTCTAGCAACGGCG
TCGTCGTAATTTGCTCTGCTTCTGGCTCTGATGAGGTTGGTGCTACTTCTGCATTTTCAG
TTGCCAGATAGGTTGTTTCAGGAGAGTTTGATACGACGGGGGGAGCCTGAGCTTCTTCGG
CAATCAATCTAAATTGATCATCTAGGGGCCATTTAGAAAACTTGTCTTCATTGAGATAAC
GGATCGCGTTAATCAGTTCCGCGATGTTTTCTTTGATGAATTTAAAACTTACGGGAGTGG
CATTAACGGGCTGGCACTGTTGAGCGATGGCTTGTTCTATAGCATCAAGATTTTGATAGG
TTTGCGCCAAATCCATTAAGGTGTCTTGCGTGTCAGCGTTGAATAGGTTTTGCGCTTTAG
TTTTGATTTCGCCAAGCGAACCGTTGCGCTCTGCGCGTAGGTAATCGCCAAAGGTGACAT
CGTCAATCAAGCCAATCAACTGCAAAGGCATATACAGGGCAGTGGTATCGTGAGTTTCGC
CGACAAGTTGTAGCAGAGGTTTCATTCGGAACTCGGCTCGCTCTCTAGCGATGCCAGACT
CTTCTGCGCTTTTTAGTTTGTCTTCAGGAAGGAACGGATTGAGCGAGTCCCAAAACTGCT
CCACGGTGCTTAGAAGCACTTGCGTTGCGTCGGCAAGATTTCGATAGGGAGCGTCGGTGA
ACAACTGACTGGTGATATACCATCCTAGCAGCTCCAAGTCTTTGCTCGACTGGGTGAGGG
CGTGGTATGTCGCAGTACGCAACTGTGCCCAGTTGTCATCATTGCTTTCAAGCAGTGCTT
GATCACTGGATGCATCAGGCGTTTCAACCAATTGGCGAAACGATGATTGCGCGGCATTGT
AACTGTTTCTAAGTGCTCGATAGGCACTTCTATCAAGCTTCAGATAGACACCACTTGGCG
AGCCATCTGTGATCGGAGCCAAAAGACTATCAATATTAACCATATTCAATCCATGAATTA
TTGTTTTATTAAGTCAGAGATAAGTCCATTACTCTGGTTTCATAGTTTGTAAACTTGAGT
CTAGTGAGAATTTTCTGAAATAGCTGAGAAAAATTAACTATTTAATAAAAAGTAAGAGGT
TGATCCAAAAAATTGGTCGGAGGAATACATCTATCAATATAATATCCTGATTTATAAAGG
GGTTTTATCCCCCTATAAGTACAGTGGGCATTCCTGCAACGATACTTCCGCCGTGAGACG
TCGTGTCTCCCATTCGGGCTGCAGGCTTATTGCTTAATAGCACGGTCGTGCTTCCCATCG
CGATAGAATCCGGGGTTCCAACGCATACACAAACATCACTCACTGTGGCAGCAGGTAAGC
TTCCGATCAGTACGGTTGGAGCTCCAGGACCGGTGACCGGACCACCCACATGAGGAATTG
GTGGGGTTGCTGGTGTTTGCATTGGGCATACATGCATGTCAGTGATACGAGCAGCAGGTA
ACGTCATCGTACTTCTCCTTGTACTGCAGTTTGTGATTGGTTATCTGAAGTGCCTTGACC
GCCCGCAGCAATATTCAGAGCCATGGCGATTGCGGCTTGATAGTAAGGTTTAGTTTTGTC
CCATTCAGGAAGGGCGGCTGCGTGATTGATCGCTCCCGCAGTCGCTTTCGCGTAGAGAAA
TGGATCAGGCATAACGGGTGGAATATCTGGTGCAACGATGCTGCCAGAACCATTCCAAAA
TACCGCTTGAGCAAGCCAAGATGGGCCGCAATTAAGTTCCAATCGATGAGAGAGATGTTC
GGCTTTGCGGCGCAATTCTTCGGAGGGTGAACGCACCCACGCCATACACGTTTCGACACT
TTGTTTTTGAAGGGGTGACCATTCCTCATTGCGTTGATTTAAACACAACGCTCCCCACCA
GATTGCCTCCCGTACTGGCAGAGCGTGCGTCAAAAACTGCACGAGGTCGTTGTAGAGCTC
TTTGTCTGTGAGTGATTGAATTGCATCGCTGATGCTGGTCTCTTCGTCGAGCAGTGCCTT
TGCTTCGTCACTGGCTTTGAATCTCGGTAATATTTGCCCAGCTGTCTGGTATGGAATTTT
CTTATATTTCATTAGTTAACCTTTACAATTGCGCCTTTCACTTCACCCATTACGCCGCCA
TCGAATGTCGCTTTGAGGCCTGATTTGAACTCCGCACTCAAAGAGCCCTCTGCAGAGAGC
GTGGTGTCCGCTTTGATGGAAATACTCAGGCCAGAAATGCTATTTGAACTGGTTGCTTCA
AGCGCCGTCGTGGTGCCTGAAACCTTGTTGGCTGAAGTGGCTTTGCTGGTGACGTTGGTC
CCTTCCAAATTCAACGCGCTGCTGGCTTTGACGTCGATATTGGTTGCTTCAATGGCAATG
GATGATGAGGACAGGGTTATTTTGCTTGAGCCAACTTTGAGCTCGATAGAATCGTCAGCT
TCAATCGAAATCGATTTGGCTTTTTCGCTTAATGCTTTGGTTACGCTCAGGGAGTAGTTG
TCTTCTGTCGACACTGATACCGCTTTTGTGACTGTTTGGTTCAATTCACCCTTGATGGTT
TCGGTTTGGTTGTTTTCAACTTCTTGCGTCAGGTCTTTGGCTGCATGTAGGTAAAGCAGT
TCATTGTCTTTTTTGTCATCGAAGTAGAGCTCATTGCTTTCACCAGAAAGCTGGGTTTTG
ATGCCAGACTTTGCTGTATTGGCTTCTGCGTATGGCGGGGCATTTTTGCTGTTGTAGACG
CTGCCCGTGATGATTGGTCTATCTGGATCGCCATCGATGAAAGAGACCAGCACTTCTTGC
CCGGTACGCGGCACAAACTGAGCACCGTAACCACTTCCCGCAAGCATTTGTGCGACACGA
ACATAACAACTGGTTTTGTCGCCACTTGCGTCTGTGTCCCATTGGAACTGAATACGCACG
CGACCTTGTTCGTCCTGATTAATATCACCCGCGGTTGAGCCTGCAACGACTGCGCTTTGC
AAGCCCTGAACCACTTGTTTTGAGCGAGGTTGCGGGTAGTGAGGGGTATCTTTTGGAATT
ACTTTCAGTCTAGTGCTGCTCTGTGCACTTTCAGTGTATTCCACTTCCATACTGATGACC
GAAAAGTCACCAAGTTGATCTTTGTCTAGATGGCTTGAGAGCGAGAAGTAAGTACCGAGC
TCGAAGAGATCGTGTTTTGCGCTGGCAATGACACTTTGGTAATCCTGCTCAACATACTCG
ATGCGACGCTTGGCAAGATTACTAGAGAGATCCGTCATGTCCCCGCTGATACCCAAAGTC
GGGTAACGCGTGTTGGCAAGTTTAGTGTTGTTGGCAATGGTATTGCTGGAGGTTTTACTA
CCGCTGGTGATGAGTTTCGTCTGCGAATAATCGTAGCTTGATAGCTCGACACTTGCGCCA
TGAAAAGCAACGGTAGGGCACCAATTTTCAAGCAAAGGAAGTGAGCCTGTCGGCGTTTCC
TTCATATCAAATTTCGCTGTGCTGGCTTTATCAAATGGGGTTTGAGCATCTTGCAAAATC
ATGGTGTGTGAACCACTCGCATGCTCAAAATAATAATGAACGCCTTCTTCAGCGAGCAGG
CGAGAAACGAAGTCAAAATCCGATTCATTATATTGCAAACAATATTCACGCTTGGTCGAA
GGCATGCTGGATATTTTATAGTTACCTTTGAAACCTGCGTTATCGAAAATATCACTGACA
ATTTCTTGTGTGGATTGATTTTGATAAACCCGGAAAGAATGTGTGTGTTTTAATAACCAA
AACCAAGGTTTGAGCGTTATTTCGTATTGGTGATTTTGCAAATTAGAATCCATTCCTAAA
TGTTGGATCAATGTCACAACTCCATTGTAGGAACGATTGAGTGTATTGCTGCCAGATTCG
TTGAAATAACGGTTTATTGTAAGGAACTGACCTAGTTGATCTTGCATGTCAAAGCCACTG
GATACCAGCATTGCTTTGATTTCAAAGGGCTCTGATAAGGCTTGCTTTATTGTTACATTA
CTTATGATATGTTCTTGATTACTTGAGTCTTTTGCAGACATCAAACTAGCCGAACTGCTG
TATTTATCAGCCATTGCATATCCTTATGCTTGAACTTTTCAATAATAAAAATTTGAAATA
TAAATACTATTATTAATCAAATTACTCAAAAAATAGCAGTATTAGATCTTATTCGCTATT
CGATTTATTAAAAGAAAAGGAGTTCTTTATGGCGAGTCAAAATGCAAAAAAGATGGCGAA
AGAATTTTTGCAAAATGTAGAAAAGGACAGTAAGTCATATCACAAAAGTTGGGCGAGAAA
ATTCGGTAATAAATACCAATCTGCAAAGAACTGGGTGAAACGTGACAAGAAAATGGTCGC
GATGGATATTGCACAAAAAGGGGTAAGGACTGGTATCGGGATGATTCCATTTCCCGGCTC
GAAAGAAGGGGCAGCCCTTTTGGAAGTCGCAGGTGGGGCAGCGTTAAAAGCAGCTTCTCG
CAAAGCGTGGGAAGAGGGCTCAAAGAAAGGCGTTAAATCTCTTCTTAACAAAAAAATTGA
ATCTGCTCGCAAGCAACTTAAAACTAACTCGGTAGGAAAAGTCGATCACGAGTTCTTGGC
GCTTTCTGCGCGTAAGCGTGATGAACACATCCATGCGATTCGTAAACTCGTGAAGTACGA
GGTGAAGCTGTTACCAAAGCGTTCTGATGAGCTCAGTTTGCGTTTATTCAAGCTCAAAGA
GGCGATCAATGAATCCCGTGTGAAACTCAACAAAACTACCATGTCTTCGACATCGGCTAT
CGATAACATGCAAGCTTGGACGGAGTTCTTTTCTGCCATCAAAGAGGTGGAACACTACCA
AGCGAAATTGCGTGAAAGTCTGATTCAAGTGCAAGAGATCACTAAAGATGTGGAGTGGTT
CTTAGCGGCTTCTGAGGCGACTACCGACCAGATGAATGCACAAAACTTACCGCAACTAGA
AGAAGCGTTTGACCAGATCCGCCGTAGTTACGGCAACATCAACTCGCTGAAACAACTGCA
AGATATGATGTTGGAGAGAAACCTCGTTGAATCCGGTTTGTTGGATGAAAAAGACTTAAC
CTACAAGCTGGTCAACTAGGCAAATCTGACCGTTCGTTAGCAAATTAAACCCAAGTAGGG
AGCTGTTGTGCTCCCTTATTCTTTTTACTTTCTGAATTTATTGGGTTTTTATTGTCGACA
ATTTCAGCTTGCTCTTATCGAACTGAATGTTTTTCCACTCATAAACTACTCAATAGCACT
ATACCTTAGTCTAAATTGTCGACAATTTGCTTGATTGTCGACAATCTGATCGTCTATTTT
ATATTCAAGTTAACAAATTGTTGACACTTTGATTTCTAAATACGAGTGCCTTGAATATGA
ATACAGAATTGAAAACTCGTCATAAAGTGATTGTCTCTGAAAAAGAGCACACTAAATCTG
AATCGCTGACCGAATCGTTAGTGGAAGCGATTGTGAGTGGTGAAATTGAACCGGGAAGTA
AAATCTCAGAGCCTGAATTAGCCAAGAAATATCAAGTGAGTAGAGGCCCTTTACGTGAGG
CCATGATGCGTCTTGAAGGGCTTGGGTTGATTGAACGCATTCCGCATGTTGGTGCTCGCG
TTATCACTTTCTCTCCAGAAAAGCTCATCGAATTGTATTCCGTTCGTGAAGCATTAGAGG
GCATGGCGGCAAGGCTCGCGGCCCGCTATATCACTCAAGAAGAGTTACTGAGTTTGGAAA
TGCTATTGTCGACACATTCCAAACATATTGACGAAGTCGAAGGATCGTCTTACTTCCACC
AGCATGGTGACTTCGACTTCCATTATCGAATCATTCAAGCGAGCCGAAACAGCAAGCTTA
TCTCTTTGCTTTGCGACGAGCTGTATCACTTGTTGCGCATGTATCGTTACCAATCGCCAC
GTGCGCAATCTCGTCCTAACGAAGCACTCAACGAACACAAATTCATTCTGCAAGCGATTC
GCAACCGCGATGAAGAGTTGGCAGAAATGCTGATGAGAAGGCACATCTCAGGCAGCCGAA
AACTTATCGAATTACAGATTTTACATTCTGAAAGTAAAGATAGAGAACAAGACTAGAAGG
AAATTGTCATGAGCTTATCTCCGGGGGCGAAGTTCAGACTCGCCATTGAGCAAAACAACC
CGCTGCAGATCGTCGGCACCATTAACCCATACTGCGCCATGATGGCGAAAAATTTGGGTC
ACCAAGCTATCTATTTGTCGGGTGGCGGCATCGCCAATGCATCTTACGGTTTGCCAGATC
TTGGCATTACGACACTGAACGATGTTTTGGTGGACGTAGACCGTATCACCAACGCGTGTG
ATTTGCCGTTACTGGTTGATATCGATACCGGTTTTGGTGGCGCTTTCAATATTGCTCGCA
CCATCAAGGCGATGGAAAAAGCAGGGGCTGCGGCTGTGCACATGGAAGACCAAGTGGCGC
AGAAGCGTTGTGGTCATCGTCCAAACAAAGCGATTGTTAGCCAACAAGAAATGGTCGACC
GAGTAAAAGCGGCGGTGGATGCACGTAATGACGAGAACTTTGTCATTATGGCTCGCACTG
ATGCACTAGCAGTAGAAGGCATGGACAGTGCAATTGAACGTGCGATTGCATGTGTGGAAG
CGGGCGCAGATATGATCTTCCCAGAGGCAATGAATCAGCTAGACCAATATCAACAGTTCT
CGGCAGCGCTTGAAGACGCGACAGGGAAGCACGTTTCAATTCTTGCCAACATTACTGAGT
TTGGACAAACGCCGTTATACGGCTGTGAAGAGTTAGCCCAATCCAAAGTGGATATGGTTT
TGTACCCATTGAGCGCATTCCGTGCAATGAACAAAGCGGCTGAGATGGTTTACAAACACT
TACTAGAAGTTGGCAACCAAGAAGCGTTGCTTGATTCAATGCAGACACGAAAAGAGCTGT
ATGAGCACCTTAATTACCACGACTACGAGAATAAGTTAGACAAGCTGTTTTCGGAGGGTA
AATAAGGTCAACAAAGAAACAAACGGAAGCCCAAGAAAAAGATAGATAAACGGAATCTCT
AATCCAATAACGTGAAAATTGTCTGATTCAAAAGAGCCCATTAAGAGAGCCAAGTCAGAC
AGAAAAGGAGTTCAACAATGCCTCATTCTGTAGAAAAGAAAGCTGAGATAGGTGGCGCAG
GTCTACGCGGTCAAAGCGCTGGAAGCACAGCTTTATGCACTGTCGGTAAAACGGGGACGG
GTCTAACGTATCGTGGTTACGATATTACAGACTTGGCAAATCATGCTCAATTTGAAGAAG
TCGCGCATTTGCTGTTACGCGGTCACTTACCTAATCAACAAGAGCTAGACGCCTACAAGA
CACATCTATTGAGCTTGCGTGGCTTACCAGCGGAGCTTAAGCAAGCGTTAGAGCTGATCC
CTTCTGATGCTCACCCGATGGACGTTATGCGCACAGGTTGCTCTATGCTGGGTAACTTAG
AGCAAGAAATGGACTTTGAGCAACAGCTCCATGCTACTGAGCGAATGCTGGCGCTTTTCC
CTGCCATCATTTGTTACTGGTATCGCTTCAGCCACGATGGCGTACGAATCAAAACGCACG
ATAACAGCGAAGACTGCATAGGCGGCTACTTCCTAAAACTTCTTACTGATAAAGCACCAA
GCGAAACGCACAAAAAGGTGATGCACTGTTCTTTGATTCTTTATGCAGAGCATGAGTTTA
ATGCCTCAACATTTGCGGCGCGCGTGTGTGCTTCTACGCTTTCTGATCTTCATTCTTGTA
TCACAGCTGCTATCGGCACGCTACGTGGTCCACTTCATGGCGGTGCAAACGAAGCGGCGA
TGGAGATGATTCAAGATTGGCAAACGCCAGATGAAGCAGAAGCCAATATTCTGCAGATGC
TAGAGAACAAAGACAAAATCATGGGCTTTGGTCATGCGATTTATCGCGAAAGTGACCCTC
GTAACGCACTGATCAAGCGTTGGTCAGAAGCGTTATCAAAAGAGGTGGGTGACACGCATC
TTTACGCGGTTTCTGAGCGTGTGGAATCCGTCATGAAGCGTGAGAAAGGTCTGTTCTGTA
ATGCCGATTTCTTCCATGCTTCGGCTTACCACTTCATGGATATTCCAACCAAACTGTTTA
CACCAATCTTTGTGATGAGCCGACTGACAGGTTGGGCGGCGCACGTGTATGAACAACGCG
CGAACAACCGAATCATTCGCCCAAGTGCGGATTATACCGGACCGGATCATCAAGACTGGG
TGCCAATCGAACAACGCTAGCGCGTGACGCCTTTTTGTGAGCTTCGTCTTTCATGGCATT
CACAAGGGGCGTCTCTTTCACCGCGAATCCATTTCAAAAACAGTATCGCGGTGCGTTCAG
GCACAAGATGTACACTAAAGCGGAAGCAAGCCCATGAGCATCACCACAAATATAAATACT
CAATATCGTAAGCCGCTCCCGGGAACCCAACTCGATTATTTTGATACCCGAGAAGCAGTT
AACGATATTTCTCCTGGAGCCTATGAAAAGCTCCCATACACCTCACGCGTTTTAGCAGAG
CAGTTGGTTCGTCGCTGCGATCCAAAGATGCTCACTAAAAGCTTAAAACAGTTGATTGAG
CGAAAGCGTGACCTCGATTTTCCTTGGTATCCGGCGCGTGTGGTTTGTCATGACATCCTT
GGACAAACCGCATTAGTCGACCTTGCTGGTCTGCGTGATGCGATTGCTGAACAAGGCGGT
GACCCGGCGAAAGTAAACCCTGTGGTTGAAACGCAATTGATCGTTGACCATTCACTAGCG
GTTGAACACGCAGGCTTTGACCCAGAGGCGTTTGAGAAAAACCGCGCGATAGAAGAGCGC
AGAAACGAAGACCGATTCCATTTTATTGAGTGGTGTAAAACGGCGTTTGAGAACGTCAGT
GTTATTCCTGCGGGTAACGGCATCATGCACCAAATCAACTTGGAGAAGATGTCTCCGGTT
GTGCAAGCCAAGCAAGGCATTGCTTACCCAGATACCTGTGTCGGCACAGACAGTCACACA
CCTCACGTTGATTCTCTTGGCGTTATTGCGATTGGTGTCGGCGGTTTAGAAGCGGAGACG
GTTATGCTTGGTCGCCCGTCGATGATGCGTCTGCCAGATATTGTTGGTGTGAAGTTGACT
GGTAAGCGTCAACCGGGGATTACCGCCACCGATATCGTATTAGCGATTACCGAGTTTCTG
CGAAATGAACGTGTGGTTTCATCCTATCTCGAATTCTTTGGCGAAGGGGCGCGAGACCTC
ACCATTGGCGACCGCGCGACCATCTCAAACATGACGCCAGAGTATGGCGCAACCGCTGGG
ATGTTCTACATTGATGAGCAGACTATTAATTACCTCAAACTGACAGGTCGCGATGATCAA
CAGGTCGACTTGGTTGAGAAGTACGCCAAGCAAACTGGTCTATGGGCAGATGATTTAGAT
ACTGCCGTTTACGAACGCGTACTTGAGTTTGATTTGTCCCAAGTCGGGCGCAATTTGGCA
GGTCCATCTAATCCCCATCGTCGTTTACCTACTTCAGAGCTTGCTGAGCGCGGCGTTTCT
GGCGAGTGGCAAGAGAAAGAAGGCGAACTTCCGGATGGCGCGGTGATCATCGCAGCGATC
ACTTCTTGTACCAACACCAGTAACCCAAGAAACGTTGTTGCAGCGGGTCTGGTCGCTAAG
AAAGCGAATGAGCTTGGCTTGGTGCGCAAACCTTGGGTGAAGTCTTCATTTGCACCGGGT
TCTAAAGTTGCTCGACTCTACCTTGAAGAATCCGGCTTACTCCCTGAATTGGAGAAGCTT
GGTTTTGGTATCGTCGCTTATGCGTGTACAACCTGTAACGGTATGAGTGGCGCACTTGAC
CCGAAAATCCAACAAGAAATCATCGATCGAGATCTGTATTCAACGGCGGTACTTTCTGGG
AACCGCAACTTTGATGGTCGAATTCATCCATACGCAAAACAAGCATTTTTAGCATCGCCA
CCTTTGGTCGTTGCTTACGCGTTAGCCGGTACGATTCGTTTTGATATCGAACGTGACTCT
TTAGGCACAGACAAAGATGGCAAGCCGGTTTATCTCAATGACTTGTGGCCAACGGATGAA
GAAATTGATGCTGTGGTGGGTGAGTACGTTAAGCCAGAGCAATTTAATCAAGTCTACATT
CAAATGTTCAAACTGAATGATGAGGCTCGTAACCCGAATCCGCTCTACGATTGGCGTCCG
ATGAGTACGTATATACGAAGACCTCCTTACTGGCAAAAAGAGGGGGAGGGAGCACTGGCT
GGTGAGCGAACTCTGTCTTCAATGCGTCCTCTCGCCGTTTTAGGCGATAACATTACGACC
GACCATTTGTCGCCATCGAACGCAATTTTGGCAAGCAGCGCCGCAGGCGAATACCTCGCG
AAAATGGGCGTGCCAGAAGAAGACTTTAACTCATACGCGACTCACCGAGGCGATCACTTA
ACCGCGCAGCGCGCTACTTTCGCTAACCCGAAACTGTTCAACGAAATGGTCAAGGAAAAT
GGCGAAGTCGTGCAAGGATCGCTGGCAAGAGTCGAACCTGAAGGCAAAGTGACACGCATG
TGGGAAGCGATTGAGACTTACATGAATCGCAAGCAGCCGCTTATCGTGGTCGCAGGTGCG
GATTATGGTCAAGGATCGTCCCGAGATTGGGCGGCGAAAGGCGTTCGCTTGGCAGGTGTA
GAAGCCATTGTTGCTGAAGGGTTTGAGCGTATTCACCGTACCAATTTAGTTGGCATGGGT
GTACTTCCTCTGCAATTTAAAGATGGCGTGAACCGAAATACGCTCGAATTAGATGGCACT
GAGCTTTATGACGTTATCGGCGATATCACTCCTGGTGCTGATTTGGCGTTGGTGATTACT
CGTGCTAATGGCGATAAGGTTGATGTGCCGGTGACTTGTCGACTCGATACCGAAGATGAA
GTTCACGTGTACAAAGCGGGCGGTGTGTTACAGCGCTTTGCTCAAGATTTCCTCTCGCAA
TAGATAGCGCAATAACGGAGCAAGATATGGATAGCAAGATGCAAAGCCAAATCAAAGTCC
CGGCGACTTGCATGCGCGGCGGTACGAGCAAAGGAGTGTTCTTCAACCTTGAAGATTTGC
CACAGCCAGCGCAAGTCGCAGGTGAGGCAAGAGACAAGCTGCTACTTCGTGTGATTGGCA
GCCCAGATCCGTACGCAAAACAAATTGATGGCATGGGCGGCGCGACTTCCAGCACCAGTA
AAACTGTGATTGTGTCGCGCAGCCAGCGAGTCGATCACGACGTTGATTATCTGTTCGGAC
AAGTATCGATAGATAAGCCATTTGTCGATTGGAGTGGTAACTGTGGCAACCTTTCTGCTG
CAGTCGGACCTTTCGCCATTCATGCAGGGTTGATCGACGAAGATCGTATTCCTCTAAACG
GCATCGTTTCCGTTCGTGTATGGCAGGTAAATATTGGCAAAACCATATTGATTCATGTGC
CAATCGTAAATGGTTTCGTTCAAGAAACAGGGGCGTTTGAGCTTGATGGAGTGACGTTCC
CTGCCGCTGAAATCCAAGTTGATTTCGTCGACCCTGCTGATGGTGAAGGCAGCATGTTTC
CAACTGGCAATCTAGTAGACGATTTGGTCGTGCCGGATGTTGGGACGTTCAACGCCACCT
TCATTAACGCAGGCATACCGACGATCTTTATTGATGCAGAAGCGCTCGGTTACCAAGGCA
CTGAGCTTCAAGATGACATCAATAACGATGAATCAGTCCTTGCGAGGTTTGAGTCCATTC
GTGCTCATGGCGCGTTGAAAATGGGGCTGATTGATTCGCTCGAAGAGGCTCAAACACGTC
AACATACGCCAAAGATTGCGTTTGTTTCCCAACCTAAATCCTATTTATCGTCGAGTGGTA
AAACCGTAGAAGCAGGTGAGGTCGATATTCTCGTTCGAGCTTTATCTATGGGCAAACTTC
ACCACGCCATGATGGGAACCGCAGCGGTCGCCATTGCCTCGGCGGCATGCGTCCCGGGGA
CTTTAGTCAACTTAGCGGCTGGTGGCGGAGAGAAAGAGTCTGTGACGTTTGGGCATCCAT
CAGGAACACTTAAGGTGGGGGCAAAAGCCAAACCAACAGAACAAGGTTGGGTGGTTGAGA
AAGCCATCATGAGCCGCAGCGCGAGAATACTGATGGAGGGCTTTGTGCGTGTTCCCTCCA
ATGTCTTTGAATAACACAATTGCATGGTAGTGATACTTAAGAAAAGCAATGTCAGGACAT
ACTGGAGGAAGCAATATGTCTGCATATCAAAAAGAATACCTTTGGGCACAAAATGAACCG
GAAAACTTTTGGCGTGCTCAAGCTGAAAATATTGATTGGTTTGAAGCACCAAATACCATC
TTACAAGCTGACGAACATGGGATTGAACGTTGGTTTCCTGATGGCGTATTGAACACTTCA
TGGCTCGCATTGGATTATCATTGCGAGCAAGGGCGAGGCGATAAAACCGCCCTGATTTAT
GATTCGCCAGTGACGGGGCAAAAACAAACTTACAGCTATCAAGCTCTGCGCGACCAAGTG
GCAAAGACCGCGGGCATGCTTTCTAACCAAGGCGTAACCAAAGGCGATCGTGTGGTCATC
TACATGCCGATGATCCCAGAAGCGGCAATGGCGATGCTGGCGTGTGCTCGCTTGGGGGCG
ATTCACTCGGTGGTGTTTGGCGGTTTTGCTCCGAACGAGCTTGCTGTTCGAATTGAAGAT
GCGGAACCTAAAGTCATCATGACGGCGTCTTGTGGCATCGAAATCAATAAGGTGATTCCA
TACAAACCCATGGTCGACAAAGCCATTATGGACAGCCGTTGGAAGCCAGAGAAAGTCTTT
GTTCTGCAACGCCCACAGTGCGAAGCCGAACTTAATCTAGAACGTGATTTAGATTGGCAG
CTAGAGTACACGCAAGCTTTGCCTCATGCGTGTGTCCCTGTGCTAGCGACAGATCCTCTT
TATATTTTGTATACCTCTGGCACAACAGGTAAACCTAAAGGCGTGGTACGTGACAATGGT
GGCCATGCCGTAGCGATGAAATATTCGATGACGTCGATTTATAACATCACTCAAGATGGT
GTGTTCTGGGCTGCATCGGATGTAGGGTGGGTCGTTGGTCACTCTTACATTGTGTACGCG
CCGCTTATTCATGGCTGTACAACTATTCTATTCGAAGGCAAACCGGTGAGAACACCGGAC
CCGGGGGTGTTCTGGCGTGTTTGTGATGAATACAAAGTGGATGTGCTTTTCTCAGCGCCA
ACCGCTTTCCGTGCAATTAAGAAAGAAGATCCAGAAGGCGAGTTCATTAAGCAATACGAC
TTGTCGAACCTTGATTCTATTTTCATGGCAGGTGAACGTCTTGACCCACCAACACTAGAA
TGGGTAGAAAGCAAAGCAGATAAGCCGGTCATTGACCACTGGTGGCAAACCGAGACTGGA
TGGGCTATCGCGGGCAATCCGACCGGTATCGAGATGATGCCAGTTAAAGCGGGGTCTGCT
ACTAAGCCGATACCTGGTTATCAGGTCGAGATTCTCAACGAAATGGGCATGCCAGTAGGC
GCAAATCAACAAGGTTTTGTGGCTTTGAAACGCCCCTTACCACCAAGCTGTCTACCGACT
GTCTGGCGCAACCATGACCGCTTTGAAACCGGTTATCTAAGTCAATTTCCGGGTTACTAC
GTATCGGGAGATGGCGGTTACCTAGATGAAGATGGCTACCTGTTTATCATGGGTCGTATT
GATGACGTAATTAACGTTGCTGGTCACCGTCTGTCTACTGGCGAGATGGAAGAAATCGTT
GGTGGTCACCCAGCGATTGCGGAATGTGCGGTGGTTGGTATCCACGATGAGTTAAAAGGT
CAACTACCACTTGGCTTCGTGGTTCTTAAAGATGGTGTGAAGATTGATGATCTAACGCTA
GAAGGTGAGTTGGTGGGCAAAGTACGCAACGAAATTGGCGCTGTGGCTTGCTTTAAACAT
GCGCTGGTTGTTGACCGTTTGCCAAAGACTCGCTCAGGTAAAATTCTGCGAAGAACCATT
CGTCAAATAGCCGATGGCGAGCAATACGTGGTGCCATCAACCATTGATGACCCATCCAGT
CTAGGCGAAATCGAACGAGTGCTTAAACGCGGCTAGCTAAGTAAGATCTTAATTAAGTAC
GCCCTCAGGTTATCTATGAGCAAGCACAAACTCCGGAGCCTCTTGCTTTGTCGGCAAGAG
GCTTTTGCATTCCTGCTTGCCTAATCTTGTGTTTAAACACACACTATATGGATTCCTGTT
TTTGGCTTCTTTTCCTATGTCTACTTTTGTAATCAAACCAGCGCTTTTTGACGATCTTGA
ACAACTCAATGATTTGATGTTCGAGCTGCATGATGAGCACCATATCCAATCCCCAGAGCT
GTTTAAAACCGCAGAAGAAATCGAACAAGAAAAGAGCATTGCCCGTTATCTCGATAACCC
TGAATGTTTGGTGTATGTCGCTAGAGTAGAGGATGAGATCGTCGGCTTTGTATCAGGGCA
TTTCTGCGAGCTTATTTCTACGGTTAGTAAACCTGTGATGATGGGAAGCGTTGATGAGCT
CTACGTTTTACCCGAGTATCGCAAGCAAGGAACCGCGAAGGCTTTGATTGAAAAAATTGA
GGCGACATTCGTTGATTATGGAGTGAAACAGATGTTTGTTGAGGTTTGGGACTTTAACCA
AACTGCGATTTCTCTCTATGAGAACCAAGGTTTTGGGCATCATATTCATTGGTTAAGAAA
GTCGTTATCTGAACGTTAATTAATGCGTAGCTAAGACGGTAACTTAGTGACTTATGTAAT
CTGACGATGCAAAAGTTGAGTCTACTAGTCAGTATTTGTTATTAGTCTTGTCGCAATGTG
CGGCGACTCATTCTCATCCAAATTGGTGATGTTGTTTTTGTTTGCTTGTTTTGTAAGTGG
CACATGAATAGTGCCTCATAAAACAAGAGGAAAATAACATTGAATCTATCAAAAACCTTA
CTTGCAACGGCGTTATTGCCAATGTTGGCAAGTGCAGATCAAGTCACGGATACACAAAAC
ATTGAAATTCAGCCGGATATCGTGGGTGGTATTGCGGCTAACCCCAATGACTGGAAATTT
TATACGCAGATAGTCAGCCGCAATGGTAATCGTTCTTTCTGCGGGGCGAGTTATATTGGG
GATGGTTTCGTACTCACTGCTGCTCACTGTGTTGACGGTGACACACCAAATCAAATCGCA
GTAAAAATTGGTGGTGTGATTTACAACGGTACTGATGGTGTACGTTCCAACGTCAGCCAG
ATCTATATTCATCCTTCTTACAATGCTTCTACGCTTTCTAACGACATCGCATTGCTTAAG
CTCAGTTCAATTCCCTCTGGTGTTGCGAAAGTGGATATAGCCGTAGGCAGTGTCTCGCAA
TATGCAGGTGTCGGTGATTGGTTAACCGTCGCTGGCCTAGGCCGAACTTCGGAGGGAGGC
AGCTCACCAACCGCGCTGCAAGAAGTGGATGTTCCTCTGGTCTCTGATGTAACTTGTCGA
CAAGCTGGCGGTAATTACACCACGGTTGGCTCAGTATCATTTTGTGCGGGTGTTCCGCAA
GGTGGCATTGATTCTTGTCAGGGAGACAGCGGCGGTCCCATCGTCGTTAATAATAACGGT
CTCGTCACTCAGCTAGGTATTGTCAGTTGGGGGATCGGGTGTGCCCGACCGGGTAAGTAC
GGTGTGTATAGCGACATTGCAGCGTTGCGCAGTTTTGTTGATGGTGTAATAGGTACGACA
ACGCCTCCGACAGATAATGTTTCTGTTGGTTACACGGCAAATCAGACTTTGAGTTCTTTT
AAAGTGGGCGAGCTTAAGCAACACAGTTTCAGTATTCAAAATATCGGTAATGTTGCGTTT
ACTGTCGAAAGTGTGGGATTGCAAAGTTCTGGTGTCACGAAATCTGCGATGATCACCAGA
GACCAATGTGCACAATCGACTCTCAATGCAGGCGGCTCGTGTCGTGTCGATGTGGAATTT
GGCGCTTCTCAAGCAGGTGAGGCGAGCGTCGCTTTGGCTTTTGGTATCGATAAAACCAGT
ACAACATACCAAGCAGTGGCTACAGCTTCCGCCACAAGTACAACGACACCGCCATCAGGT
AGTTGTGACAATGAATGGAAAGCGAATAGTGTATACAACACGGGTGAAACCGTTACTTGG
GCTGGTCAATTATGGCAAGCGCAATGGTGGACTCAAGGCGATAACCCATCCGATTCGGGG
CCTTGGGGAGTATGGCAGTCAATAGGCAGCTCAGATTGTTCTGGGACTAATCCTCCTGTA
GAGCCACCAACAGAGCCTACACCACCAACGCCGCCATCTTCAGGTGATGCTTACCAAGCG
GGTACGAATTACTCTGCAGGGGACGTGGTGACGAATAATGGTGCAAGTTACCAATGTAAG
CCTTGGCCAAACAGTTTGTGGTGTGGCTCAACTCCAAGTGCATATGAGCCGGGTGTGGGC
TCAGCTTGGACAGATGCATGGTTAAAGCTGTAAATGCATAAGTGAACCATAAAGAGAGTT
TATTTGTTGTCGACAATAAGCTCTCTTTCTTGTTTCAATTCTGAGAAGGCGTAAAATCCA
CGTAAATTCCTCTGACGTTAACTTAATATAACTGGCAAAATCGCAGCCAATATTTCGAGT
TATGTCTGATTTTTGTCAGAACTATTTTGAAGAGTGTCGCAAAGCGTTTTTTGACATGTG
TGCTAAATGTACAACTGGTTACTTAATTTATGTCGAAAAATATTGGTAATCCTGCCATCA
TAGCTGAGTGATTCTTCTTTTTTGTTAAAGGTCGTATTTTGTGCTGAGACAGCTGTTTTT
TCTCATCCTGTATTCCATTTCTTTGTTTGTATCTCCTACATCTGCCGCGAATCCTCTTCC
TGAAGACGTAAAAGGGGCGCTTTGTATTGTTCGCGCAGATGACAAACTGGTTTTAATCCA
TGAAATATTAACCAATAAGATTTCTCTTCCTGGTGGCACTGTTATTGAAGGTGAGTCACC
AAAACTCGCGGCTCAACGAGAAACTTGGGAAGAAACTGGCTTAGTTGTCACCGTCGGCGA
GGAGCTAGGTAGAACGGACACCGCTGTATTCTATGATTGTGTCTCTGATTCAGAAGTGAT
TGCGTTTTCGATGACCAACACTTTAGATGGGAACGAGCTTCCAATTTGGTTTGCGCCGCA
TTATGGCGTAGAAGTCGCCTCTGCAATGATTGCAAACCCGAGCAACATGTCTGCTTCTCT
TTACCGTTATCCTGCGCAATGGAAAGAGGTGGCTGAATTTTATTCGCGTGCGACAAATCA
ATCAGTCGTCTATGTTGACCAATTGATAGACTCCGCACCGGGTTTTCGTCAACTTGAGCT
TTCTTGGATGGTCGATTTACAAAGCTGGATCGCGTCATTTTCGTCAGCAAGCCGTGAAAC
AACCTGTGAAGTTGCGAAACTGGTAACGAGCATCAGCAACCCGACGTTTCTGCTGTTCTT
GTTCCCGTTTGTCATGATGAAGTTTGATAGCCGTTTCGTTTACCGTCTATTTTTCTCAAT
CACTGCGACTTCTCTGATGGTATTGGTTGCGCAGCAGGGGTTCTCGCTACCAAGACCGCA
CGTTTATATGCCGATCACAGAGTTAACGCATAGCTTTGGCTTTAGTTTCCCAAGCTTGCC
GATCGCGATTTGGTTCTGTGTGATGACCTTCTTATTCCAAAGAACGAAGAGTTTTGGATT
AAATCGAATCACTTTGTTGACGGGCTTGGTCACTTTAACCGTAATGTTCTGCAAGTTCTT
TTTAGGGACTGCGTTTATTCTGGATATGTCTGTTGGTGCGTTGCTGGGCGTTCTAGTGGC
ATGGCATGTTTTGCGTTTGGAAGATAATCCAGAAATCGATGTCGATAGACTGCTCACCTC
GAAAGGGGTTTGGTTCACCATGACAGCAATTACGGCGGTGATCTCTGTTATCTGGCCATT
GCCTGTGTTCACCAGTTGGTTAGCGATTTTAATTACAGCGTCTGCATTGGTTATGACATT
TAAAGAGTCGGATATTCGATTTGAGCGCCAGCAGATGTTGTTCGTTATTTTGGCCTTGTT
GCTAGTTGATCAACTCTATCTCTACTTGGGAACAACGGTTTCGTTCAGTGGGTTCTGGTC
TCTTGTCTTTAATACGTTCCATTACCCGTTGCTAATGCTGACTTTTATTACGTTAGCTAG
AAAGCTGACGTGTGGAAAGCGTGCGAAACAGGGCGCTTAGCTAGAAAATGGATAACAAAA
AGCCTCGCTCAAATGCGAGGCTTTTTTACATCAATTCAGTTCGACTCAGAGGATTACGCG
TTAAGCACAAATTTCTCGATCGACTTTGCTACACCGTGCTCGTCGTTGCTTACTGTGATG
TAGTCTGCGATTTGTTTGGTTTCTTCCATTGCGTTCGCCATTGCGATACCAAGACCTGCG
TATTCAAGCATGTGGTGATCGTTTTCGGCATCACCCATACAAATCACTTCTTCAGCTTTG
ATGCCTAAGTATTCTGCGATTGCCGAAACACCAACGCCTTTGTTGCTTGAAGGATTCAAA
AACTCTAAGAAGAAAGGTGCACTTTGCACAACGGTAAACTCTTGTTTTAGCTCTGTTGGT
AGGGCTGAGATAACTTCAGTTAGTTTGCTTGGCTCTGCAACCATCATTGCTTTAATGACC
GCGTGGTCATCTTCTAGCGCATCAAAGTTCATCTCAGTGACTTCTACGCCATTGATTTTT
GCTTCGATGTCAGTGTAAGGGTTGTTTTCTTCTGTGATCAGACCATGCTCTTGGCTGAAT
GCGTGAACATAAGCGCCAAGCTCGCGTGCTTTGCGTGCAATTTTCTTCGCAGCTTTGCCA
TCAATGATCTGCTGGTGGATGATTTCATTGGTACCAATGTTTTTCACCATAGAACCGTTA
TAGTACAAAACAAAGTCTTTGTCTGAGTTGATGTTTAACTCGTCTAGCTTGTCTTGCATT
CCCTCAAGAGGGCGGCCAGAAGCAAGGACAACGGTAACACCCGCTTCGCGTGCTTTTGCA
ATGGCTTGCTTGTTCTCTTCAGAAATTACTTTGTCGCTGTTTAGCAACGTGCCGTCCATG
TCTAGGGCGATCAGCTTGTACATCTTTACTTACCTTAAAAAATGGGGAACCTGCGTATGA
AACTACAAAACGACCTATTTTAACAATTTATTTTTGGTTTAAATTGACCTGAGTGCGCCT
CTCCATTAAGGTCTTCGCCTCGAAGTATAATGAGTTGAGTGAGTTCTACGTTGTATAAGC
TAAATGAGATGTTTGAAACCATCCAAGGGGAAGGGGTTTTCACTGGTGTGCCAGCGGTTT
TTGTGCGTTTGCAAGTATGTCCGGTTGGGTGTTCTTGGTGCGATACGAAACAGACTTGGT
ACGCAGAAGAAGAAGACCAGCGCCAGATCGGTGATATCTTGGTGAAAACAGAAGATTCTC
CAACATGGTGTTTCGCATCGGCAGAAGACATCGTAGCTGAATACAAAAAGCAGGGCTTCA
ATGCGAAGCACATTGTGATCACTGGTGGCGAACCATGCATTTATGATTTACGTGCGTTGA
CGGCTGCATTTGAAGAAATGGGTTGCCAATGCCAAATCGAAACCAGTGGTACTTCAGAGG
TCGTGACTTCAGAAAGTACATGGGTGACGGTGTCACCTAAAGTCGCAATGAAAGGGAAGC
TACCAGTACTCAAAAGTGCATTAGAACGCGCAAATGAGATCAAACATCCTGTAGGCACCC
AAAAAGACATCGATCAGCTTGATGCATTGTTGGCCACAGCAGACATTGCTGAGAAGACGG
TAATCGCACTTCAGCCTATCAGTCAGAAGCCTCGCGCTACGCAACTGTGTATTGATACCT
GTGTTGCTCGCAACTGGCGTTTGTCGGTTCAAACTCATAAATACCTAAGTATTGCTTAAG
CTCGGAGAGAAAGATGAAAAAAGCAGTCGTTGTTTTCAGTGGTGGACAGGACTCTACAAC
ATGTCTGGTTCAAGCTTTAAAAGAGTTTGACGAAGTACATGCCATCACATTCGATTACGG
TCAGCGTCATAAGCTGGAGATTGAAGTGGCTGAGAAAGTCGCAAAAGATCTCGGCGTCGC
TGCACACAAAGTGATGGATGTTGGCCTGCTGAATGAACTGGCCATTAGCTCTCTGACGCG
TGACGACATTCCAGTTTCTCATGAACTACAAGAAAATGGTTTGCCGAACTCATTCGTTCC
AGGTCGCAACATTTTGTTCCTAACGCTTGCTGGCATCTACGCTTACCAAATTGGCGCAGA
AACCGTTATTACTGGTGTTTGTGAAACAGACTTTAGTGGCTATCCTGATTGCCGTGATGA
TTTTGTAAAAGCGATGAACAGTGCCTTGGTTAAGGGTATGGATCGTCAGTTTGAAATCAA
AACTCCGCTAATGTGGTTGAACAAAGCAGAAACGTGGGCACTGGCTGATCAATATGATGC
GCTGCAACTAGTTCGTGAAAACACGCTAACGTGTTACAACGGCATCATCGGTGATGGTTG
TGGTGATTGCCCGTCTTGCGACCTGCGCAAAGCGGGCTTAGATGACTATCTAAACAACAA
AGACGCCGTTATGCAGTCGTTGATTCAAAAGCAGAAGACGGAAGGTCAATAGGCTCGTTG
TACGCATCAATCACGGCATTACGTCCGTTCTTTTTAGATTGATACAAAGCTTGGTCTAGT
ATCGAATACAACTCATCGAAGTTACTGAGTGGCTTAGACGTTGAGAGGTAGGCCAAGCTT
GCTGTCACATTGAGAGCTTCGTCGTTAGTGCTCTTAATTTGTTTTTCAGAAATAGTTTTG
TGTAAGCTCTGGATACGAAATGGCACATCAATCTCATCCACGTTCTTCAACAGCAAGATA
AACTCTTCGCCTCCCAAACGACCAAGGTATTCGCCTTTGTTCAATTTAACTTGAATCGCT
TTACACACGTGCTTCAACACCAAGTCGCCAGTTGGGTGTCCGTGCTTGTCATTAAGTAGT
TTAAAGTTGTCTAAGTCGATCAGGGCTAATACATAGCGCATGTCTTCTGGGGCACTGACG
GTCTGATTTCTGATTTTTTCTATGATAGTACTTCGGTTTAACGAACCGGTAAGTCTATCT
AAGCGTGATTTGATCTTGGTATTGCGTAATACGAACAGCACGACTAGCAAAACAGTAAGC
AGACAGAAAATCACAAAGTTATAAGCGCGTTGCTGTTCACCTAACTTCTCAAGTTCTAAG
AGCTTAAGGTTTCGCTCATTGTCTATTTTGACGAGTTGAAGTTCATATTCGTACTCGCTT
TTTGTTAGATCTAATGCCTCAATTGCTTTTACGTTGTTGGCATCTCGGCTAGCAAGTTCG
AGCTTTGCGTATTTTTGATAGTGCGAGAGGGCGTTAGAAAAATCATTCTGCTTTTGATAA
ATCTGCGACAACAACAGCTGAGCTTTAGCTTGCAGCGCTGAAGTGGAGTTTTTGTTGGCG
AGTTCTAACGCCGCTTGCGCGTGTTCCAAAGCCTCACGTAGAGAATCGTGCTTCAAATAA
GCAAAGCCCGCAGTAAGATGGCTTTCAGTTTGCAGACGCTTATTTTCGTATTGCTTACCT
AATGTAAGCGCACTTTTAATGTAAGGTACTGCACTTTTCAAATCGCCCGAATCAACATAA
GCGGAACCAAGCCCAAGATAAGTTAACCCTTGACCGTAGGGATAGTTAAGACCCTCAAGA
AGCGTCAATGCGTTCTTGTAGTGGCTGACAGCTTTTTCATAATCCATAGACTTGCTATAC
ATCGCCGCCAAGCTATGTTCGACCTGCGCTACTTCTAGCGGTGTTGATTCAAGTTGGCGT
GCCAACAATGCCTGTATTAAGTATTGTTCGGATTGCTCAAACTGACCTAATTCGCTCAGT
AAGTTACCAACGTCATTGTAAACACCGGTTGGGTCACTCTGAGTCGGCATTTCTGTCAGC
AATCGACGGTACAAATTCAGTGCAATTTCATACTCACCGCGAAAGTCAAAGTTGTTCGCG
ATAACACGTAAAGCAAGATCCGAAGGGATATTTTGTTGATGATCGCCCGATAAATGATTG
TTCAATGATGAACAAAAGAAACTCGCTTTGTGGTACTGGCCCTGTTGATTCAATGTGTAG
CAAAGCTGATAGTTCATCAATGCTTTAGTTTCTTCATCACTTCGCTGTTTTGCACTTTGG
AGTAAGGAAGTAAAAACGTTTACCGACGTATCGTAGTTGCCATTTTTTCGTTCTGTCAGT
GCAAGAATGTATTTGGACTCGAGCTTGGCAAAGCGGTTTTCTAATATTTGACTGCTTCCA
TAATACGGTTGTTCAATATTCGACATGTATTCGTAAATCAAGCCGCTAACGTACAACTTT
TCGCTATTAGAATCGGCGCTATGATACCGATCTTGCAGCATGCTGAGCGCAGACTTAGCG
TTTGTTTTCATCGTAGCTTGATAGACAGCATGCCATTGGGTGATATTTTGAGTGTCACTT
GCGTTTGCCTGACCGCCGATTAGGAGTGACGCAAGCAAAGAAAGCAGGGTACGCATAGTG
ATGTAACCTTATGTTATTTTTATATTGTTTGCTCAGAATGATATACCAATTAGGTACAGT
TCATTGTGACAAAAGCCGAAGGGTATAGATAATGGAATGAAGAAAATTATGCGCTCGGTC
GAGCTTTACATCGAAAAGGTAAGTAACAATAAAGCAGACCCCAGCACGATGCTGAGGTCT
TTAGGAATTAGCCTACGTACAGTTTAGCTAGATCTTGAGGTTCAACCTCTTTACCTTCTA
GCTGAGCGTTCCAGTTTGTACCAACAAGCACGCCATCTTCTGCAAGAGTTAGAAGCCAAT
CTTCAACAAAGATATCTAGAGGGATTTCTAGTACTTCGAAATCTGCCCATTCTTCAACGT
TGTGTGTTTGTGCATCTTCCTTAGTAGACCAGAAAGGCATAACCTCGCTGTTTTCGAATT
CAGTTGATTCACAAGATAGCCAACCTTCTTCATTGCGTAGACCCCAAACCAACTGGTTTT
CTTTGGTTTCAGCAACGAAAAGGTCAAGGTTTGCTTGGATATCTGATGTAAGTTTGCTCA
TTTCAAAACTCTCATTGTTATGACGCGAGTAGATTACCACTAAAGTGCCGATTCCTAAAG
CATAATACGGTTTAGCAAGGTTGAAAAAGAAAAGGAGCCGAAGCTCCTTAAATTGTATTT
TCAGGAAGAGTGGTAAATATTGTCCACTCTTTCTTGATTTCACCTTTGTAACCCACAACG
GAAGCGGTCACTCTGCGGTTGAGCGCGTGGCTGACTTCATCCGTGCCTTGTTGGGCTAAA
TGAGTATCGCCATAACCTACGATTCGAACGCGATTTGCCGCGATACCGTAACCTAAAAGT
GCAGAGCGAACGTTATTCGCGCGACGTTTAGAAAGGTCTAAGTTATGGGTTGAGCCACCA
ACCTTACTTGCATAACCGTGCAGCTCAATAGATGTGGAAGGGTATTCGTTCAAAAACTCA
GACAGCTGACGAATTTGACGGTGGAACACTGGGTTAATTTCATCAGAATCATTGGCGAAT
AAGACGCGAACTTGCATTTGTTCTGACGATTTAATGTACTCACCGCAGCCGTCGTTATCG
ATCTCTGATGTCGGCGGCGTTCCCGGACATAAATCTCTGGCGTTAATTACACCGTCATCG
TCATCATCTTGAAGATCTGCTATTTGCTGTGCATTCGGAGTGACCATGTAGTCGTATTCA
TCTTCTGCGAATGCTTGGTTCACAGACAAAATCAATCCAAGTGAGAATAGAATCTTTACT
GCTTGCATATCTTAGTACTCCACCTTCTGATTCCACTCTGTAGGAACGTCGACGCGGAGG
GCATTCAATAGTTGTCCTGTTGCGTTCATCACACGATATTTTGCGTATTGCTCAGCGTAT
TTCGCGTCTAAGTAATCTTTGCGCGCTTCGAACAGTTCATTCTCTGTGTTCAACAGATCA
AGTAGGGTACGTTTACCAATTCGATACTGTTTCTCATAAGCGATAACGGTTTCAGATGCT
GAATCTACGTGATCAGACAAAAATTGTTTTTGTTGCTGGGTCAGATCCAATGCGCTCCAT
GACAAACGAAGGCCTTCTTCAACATTTCGGTATGCGCGTTCACGTAAATCTTTAGCTTTG
TTCAATTGGTAAGCAAAACTCTCAGCATTTGCTGCGTCACTGCCACCGTTATACAAGTTG
TAACGCATTCGAAGCATTGCAGTCGTTTCGTCACTATTTCCTTCGATACCTGCGGCATCA
TCACGCCATGTCTGTGCTGCTTCTACCGAGATCGTTGGGTAATAATTACCTTTTGATTGC
TTGTATTGAAATTTCGCTGAATCAACGTCTGCTTTAGAAATTTTGATCACTGGGTGAGAG
TCAAATGCCAAGTCAACGGCGTCATCCACTGTGTATGGAATGAAGTTTTGATCAGCTCGT
GGGAAGATTAGTCCTTGTGGAGCTTGCCCTACTAATCGAGTAAAGATGGTATGACTATCA
AACAAATTGTTTTGTGCCGCGACCAAATTACCGTGAGCTTTTGCTAGGCGAGCTTCTACT
TGGGTTAAGTCTGCGGTTGAGCCAATTCCTGAATCTACGCGTTTTTTGATGTCTTGATAG
ATCTTTTTGTGCACTTTCAGGTTGTTTTCTGAAAGCGTTAATACTTCATAGGCTTTTACT
GCATCTAGATACACTTTAGTCACTTCAAGTGCTGTATCTTGAGCATCTGCAAGCAGTTGA
TAACGAACAGACTCAGCGTCAGCTGCCGTTCTATCAATGTCGTTTAGCGTTGCAGAACCA
TCCCATATAAGTTGGGTTAGGGTGACCGTTGCTTCTTTACGAGTTAAGTCTGTTGAGTCT
CTGCCACCTTCGGCAGGGTTAATACCTTCATAACCGATACCTGCATCCAGATCGACTGAA
GGGAGGTAAGCACCACTCGAGGCTTCATTCACATACTGCTTACTTACGAATTCATTAAAC
GCGCTTTTGATGTCTGGATTGGTGATAAGCGTGTTTTCTACTGCTTGCTCTAGTGTTTGC
CCGAAAGCAGGGCTAACGGTAAGCACACCAAGACATAGGGCGTTGGCACGAGTCCACTTC
ACTTTAATTCTCCTAGATTTAGTCAAGTCTGAAGGCGAGAAATTATTCTTATAAATTAGG
GATAACTCTATAGGCGTCAATAATCTAACGCACAAAGCTATTAACAATCAACTATGGAAC
TAGTTGCTATACTTAAGTGTGCATCGTTGAAATTCACTATACCGTATGGGTGTTAATATA
ATCTTTGAATAAAGATCATATTTTCATGATGTTAGAACTATTTTGGCACTTAAACGTAGT
GATCCAGTTCTCATACATTTGTTTGGCACTTCATATGGATAATATGTGACTTAAAAGTTG
TTTTTTGGTGTTAAAGCTCTGTTATTGCGTTATATCTTCGGGCAATATATAACGAATTAG
TATCATTGGTCAAAATGTTGACAGTATTTATAGGTCAGGGGTTTATATGGATCGTACATC
CTTAGTTTCACTTGGTGGTCAGATCGTAGTAATAGGTTTGGATGGGCAATTAAAGACATT
AGCTCAAAACGAACAACCGTTACCGGGTGAACTTATTGTTGCTAGAACTGAAGCTGAACC
GGAAAAGCTTCAAGTTCAAGTCGCAAGAGAAGAAGGGGTGCAAGACGTCACTGACGATGT
CGCTCAAATTATTGACGCACTTCAAGATGGGCAAGATCCAACGTTGCTCAACGAAGAATT
CGCACCAGCTGCAGGCGAGAGTAATGGTTCCAGTTTGCAGGCTAGCGGCACTGTAGAGCG
CACGGCAGCAGAATTGCTAGCCGATACTGTGTTTGAAACAACGGGGTTAGCTGCGCTTGG
CTTTTCCGAAACTCAAAGCCTAACTCTCGCTGAACTGTATTTAAACCTTCCTAACACCTC
TCCAGCCGTCACTCCAATTGCTCCGGTCGCTGAAGATGACAACATTCAAACAGACGAAGA
CGTTTCGATTACCATTGATGTCCTAGCCAATGACGATGATGAAGATAGCGACTCCCTTAC
AATTGATTCAGCCACAGTACCTGAAGAACAGGGAACCGTTGCAATCGTTGATGGTGAGTT
AGTTTTTACACCTGCTGAAGATTTCAACGGCGAAGCAACCATCACTTATGTTGTTACCGA
TGGTGAACTAACAGATGAAGCAACGGTTTCGGTTACTGTTAACCCCGTAAATGATGCACC
AGTAGCAAATGATGACAGTACTGCGACGGATGAAGATACGCCAGTTACCATTGATGTACT
ACTCAATGACACCGATGTTGACGGTGACACACTGACCATCGTGAATGCGTCTGTTCCTGC
AGAGCAAGGCACGGTTGAGATCGTAGACGGTAAGCTTGTTTTTACTCCTGCTGAAGATTT
CAACGGTGAAGCAACTATCACTTATGTTGTTACTGATGGTGAACTAACAGATGAAGCAAC
GGTTTCGGTTACTGTTAACCCTGTAAATGATGCACCAGTAGCAAATGATGACAGCACTAC
GACGGACGAAGATACGCCAGTCACCATTGATGTGCTACCAAACGATAGCGATGTTGACGG
TGACACGCTGACCATCGTGAATGCGTCTGTTCCTGCAGAGCAAGGTACGGTTGAGATCGT
AGACGGTAAGCTTGTTTTTACTCCAGCAGAAAACTTCAACGGCGACGCAACCATTAGCTA
CACAGTTTCTGATGGTGCATTAGAAGATGAAGCAGAAGTTTCGGTAACAGTTAATCCACT
TAATGATGCTCCGACAACCGAAAATGCTATCCCATCCCAAGTTCTACCGGAAGATTTTGC
TGAATACACCATTAATTTGAATGACGCGTTTAGCGATGTTGACGATGCAGACAGCGATCT
GACGTTTAGTGTTTCTGGTAACAGTAACATTAAGGTTTCAATTGTTGATGGTATCGCAAC
TATCACACCAACCGCAGACTGGAACGGTTCAGAAGAGCTTACGTTTACCGCCACAGATCT
TGATGGTGAAAGTGTTAGCCAGACGGTTGATTTCACAGTCAATGCCGTAGCCGATATCGT
TTCGGACAGCGCGAATATCGTTGAAGACACACCAACAATTTTGGATGTGCTGGATAGCGA
CAGCTTTGAAGGTCAATCGCCAGTAGTATCCGTAGAAGCGGGCGATGGGCCTGAAAACGG
CAGTGTGGCTGTTAACAACGACGGCACCATTACTTACACGCCAAACCAAGACTACAACGG
CGCTGACGAGTTCACTTACACAGTCACCTCTGGTGGTGTCACTGAGACTACGACGGTTAC
GCTAAACGTAACGCCAGTCAACGACAAGCCAGTGGTGGAAAATACCATTGCAGACCAAGT
TCTACCGGAAGATTTTGCTGAATACACCATTAATTTGAATGACGCGTTCAGTGACGTTGA
TAATGCAGATAGCGAACTGACGTTTAGTGTTTCGGGTAACAGCAATATCCAAGTTTCGAT
TGTTGATGGTATCGCAACTATCACTCCAACAGCAGATTGGAACGGTTCTGAAGAGCTAAC
GTTTACTGCAACAGATCCAAGCGGTTTGGAAGTGAGTCAGACGGTTGATTTCACAGTCAA
CGCCGTTGCCGACATTGTTGCTGACAGCGCAGATATCGTTGAAGATACACCAACAATTTT
GGATATCTTAGACAACGATAGCTTTGAAGGCCAATCACCAGTTGTTACAGTCGAATCTGG
TGATGCTCCAACGAACGGCAGTGTGGTTGTGAACAACGACGGCACGATCACTTACACGCC
TAATCAAGATTACAACGGTGCTGACGAGTTTACTTACACAGTCACCTCTGGCGGTGTCAC
TGAGACTACGACGGTCTCTCTAAACGTTACGCCTGTCAATGACAAGCCAGTAGTGGAAAA
CACCATTGCAGACCAAGTTCTACCGGAAGACTTTGCTCAATACACCATCAACTTGAATGA
CGCATTTAGCGATGTAGATAACTTAGATAGCGAACTGACGTTCAGCGTTTCGGGTAACAG
CAATATCCAAGTTTCGATTGTCGATGGTATTGCGACGATCACCCCAACCGCAGACTGGAA
CGGTTCAGAAGAGCTAACGTTCACTGCAAAAGATCCAAGTGGTTTAGAAGTGAGTCAGAC
GGTTGATTTCACGGTTAATGCCGTTGCCGATATTGTCGCAGATAGTGCAGATATCGTTGA
AGATACGCCAACCATTTTGGATGTGCTGGATAACGACAGCTTCGAAGGCCAATCACCAGT
GGTATCCGTAGAAGCGGGCAATGGCCCTGAAAATGGCAGTGTGGTTGTTAACGATGATGG
CACGATCACTTACACGCCAAACCAAGATTACAACGGTGCTGATGAGTTCACTTATACAGT
TACCTCCGGTGGTGTCACTGAAACCACAACAGTATCTCTAAACGTAACACCAGTGAACGA
TAAACCAGTGGTTGAATACACCATTGCTGACCAAGTTCTACCGGAAGATTTTGCTGAATA
TACCATCGATTTAAATGACGCCTTCAGTGACGTTGATAATGCAGATAGCGAGCTGACGTT
CAGCGTTTCTGGTAACAGCAATATTCAAGTGTCGATTGTCGATGGTATTGCGACGATCAC
ACCAACAGCAGACTGGAATGGTTCTGAAGAGCTGACGTTTACTGCGACAGATCCAAGCGG
TTTGGAAGTGAGCCAGACGGTTGATTTCACGGTTAACGCTGTCGCCGACATTGTCGCAGA
TAGTGCAGATATCGTTGAAGACACACCAACTATTTTGAATGTGTTGGGCAACGACACCTT
CGAAGGCCAATCACCAGTTGTATCAGTCGAATCTGGAGATGGTCCGACTAACGGTAATGT
GGTTGTTAACAGCGACGGCACCATTACCTACACACCAGACCAAGATTACAACGGTGCTGA
TGAATTCACTTACACAGTCACCTCTGGCGGTGTCACTGAGACTACAACAGTATCTCTAAA
CGTAACACCAGTGAACGATAAACCAGTGGTTGAAAACACCATTGCTGATCAAGTTCTACC
GGAAGATTTTGCTGAATACACCATAAACTTGAATGACGCATTTAATGATGTAGATAACTT
AGATAGCGAATTGACGTTCAGCGTTTCTGGTAACAGCAATATTCAAGTGTCGATTGTCGA
TGGTATTGCGACGATCACACCAACCGCAGACTGGAATGGCTCAGAAGAGTTAACGTTTAC
CGCGACAGATCCAAGTGGGTTAGAGGTCAGTCAGACGGTTGATTTCACAGTCAACGCTGT
TGCTGATATTGTCGCAGATAGTGCAGATATCGTTGAAGACACACCAACCATTTTGGATGT
GTTAGACAATGATAGCTTCGAAGGCCAATCACCAGTTGTATCCGTCGAAGCGGGCAATGG
CCCTGCAAATGGCAGTGTGGTTGTTAACGATGACGGCACGATTACTTACACGCCAAACCA
AGATTACAACGGCGCTGATGAGTTCACTTACACAGTCACCTCTGGTGGTGTCACTGAAAC
CACAACAGTTACGCTGAACGTTACTCCTGTAAACGATAAGCCAGTGGTTGAGAATACCAT
TGCAGACCAAGTTCTACCTGAGGACTTTACGCCTTATACCATCGATTTAAATGACGCGTT
TAGTGATGTTGATAACGCAGATAGCGAGCTGACGTTTGCTGTTTCTGGTAACAGCAACAT
TCAAGTTTCGATTGTTGATGGTATTGCAACTATCACCCCAACAGCAGATTGGAACGGTTC
TGAAGAGCTAACGTTTACTGCGACAGATCCAAGCGGTTTGGAAGTGAGTCAGACGGTTGA
TTTCACAGTCAACGCCGTTGCAGACATTGTCGCAGATAGTGCAGATATCGTTGAAGACAC
ACCAACCATTTTGGATGTGTTAGACAACGATAGCTTCGAAGGTCAATCACCAGTTGTATC
TGTCGAATCTGGAGATGGTCCGACTAACGGGAGTGTGGTTGTCAACGATGATGGCACCAT
TACTTACACGCCGAACCAGGATTACAACGGTGCGGATGAGTTCACTTACACAGTGACCTC
TGGCGGCGTCACTGAAACCACAACAGTTACGCTAAACGTTACTCCTGTAAACGACAAGCC
AGTGGTAGAAAACACCATTGCTGATCAAGTTCTACCGGAAGATTTTACTGAATATACCAT
TAACTTGAATGACGCGTTTAGCGATGTTGACGATGCAGACAGCGATCTGACGTTTAGTGT
TTCTGGTAACAGCAATATCCAAGTGTCGATTGTCGATGGTATCGCGACGATCACACCAAC
TGCAGACTGGAATGGCTCAGAAGAACTCACGTTTACGGCGACAGATCCTGATGGTGAAAG
CGTTAGCCAGACGGTTGATTTTACGGTTAACGCTGTTGCTGATATTGTCGAAGATAGTGC
AGATATCGTTGAAGACACACCAACTATTTTGGATGTGTTGGATAACGACAGCTTTGAAGG
CCAATCACCAGTTGTTACAGTGGAATCTGGAGATGGTCCAACTAACGGCAGTGTGGTTGT
TAACAACGACGGCACGATCACTTACACACCGAACCAAGATTACAACGGTGCGGATGAGTT
CACTTACACAGTTACGTCTGGTGGTGTCACTGAGACTACGACGGTCACGCTAAACGTTAC
ACCAGTTAACGACAAGCCAGTGGTGGAAAACACCATTGCTGACCAAGTTCTACCAGAGGA
CTTTACGCCTTATACCATCGATCTAAATGACGCGTTTAGTGACGTTGATAACTCAGACAA
CGAACTGATATTTACTGTTTCTGGCAACAGCAATATCCAAGTTTCAATTGTTGATGGTAT
TGCAACGATCACACCAACCGCAGACTGGAACGGTTCAGAAGAGCTAACGTTCACTGCAAA
AGATCCAAGTGGTTTAGAAGTTAGTCAGACTGTTGATTTCACAGTCAACGCCGTTGCAGA
CATTGTCGCTGATAGTGCGGATATCGTTGAAGATACGCCAACAATTTTGGATGTGTTAGA
CAACGACAGCTTCGAAGGTCAGTCGCCAGTTGTGTCAGTAGAGGCAGGCAATGGCCCTGC
GAATGGCAGTGTGGTTGTGAACAACGACGGTACGATCACTTACACACCAGACCAAGATTA
CAATGGTGCTGATGGGTTCACTTACACGGTTACCTCTGGCGGTGTGACAGAAACGACCAC
TGTCACGCTAAACGTAACGCCAGTCAACGACAAGCCAGTGGTGGAAAACACCATTGCTGA
TCAAGTTTTACCGGAAGACTTTGCTGAATACACCATTAACTTGAATGACGCATTTAGCGA
TGTAGATAACTTAGATAGCGAACTGACGTTCAGCGTTTCTGGTAACAGCAACATTCAAGT
TTCTATTGTTGATGGTATCGCGACGATTACACCAACAGCAGACTGGAACGGTTCAGAAGA
GTTAACGTTTACCGCGACAGATCCAAGTGGTTTGGCAGTGAGTCAGGCAGTTGATTTTAC
AGTCAACGCTGTTGCCGATATTGTCGCTGATAGTGCAGATATCGTTGAAGATACGCCAAC
AATTTTGGATGTGCTGGATAACGACAGCTTTGAAGGCCAATCACCAGTTGTTACAGTTGA
GTCTGGAGATGGTCCGACTAACGGCAGTGTAGTTGTTAACAATGATGGCACCATTACTTA
CACACCAGACCAAGATTACAACGGTGCTGACGAGTTCACTTACACAGTCACCTCTGGCGG
TGTCACTGAGACTACGACGGTTACGCTAAACGTCACTCCTGTTAACGATAAGCCAGTGGT
GGAAAATACCATTGCTGACCAAGTTCTACCTGAGGACTTTGCTGAATACACGATTAACTT
AAATGATGCATTTAGCGATGTTGATAACGCGGACAGCGAACTGACGTTTACCGTTTCTGG
CAACAATAACATTCAAGTTTCGATTGTTGATGGTATTGCAACTATCACTCCAACAGCAGA
TTGGAACGGTTCGGAAGAGCTGACGTTCACTGCAAAAGATCCAAGTGGTTTGGAAGTGAG
CCAGACTGTTGATTTCACAGTCAATGCTGTTGCCGATATTGTCGCTGACAGTGCGGATAT
TGTTGAAGATACGCCGACTATTTTGAATGTGTTGGGCAACGACACCTTCGAAGGCAAATC
ACCAGTTGTATCAGTAGAATCTGGAGATGGTCCGACTAACGGGAGTGTGGTTGTCAACGA
TGATGGCACCATTACTTACACGCCGAACCAGGATTACAACGGTGCGGATGAGTTTACCTA
CACAGTCACTTCTGGTGGTGTCACTGAAACCACAACAGTATCTCTGAACGTTACACCAGT
TAACGACAAGCCAGTTAACGAAGACTTTGACCATAGCGCTGACGAACTTATTACTAACGT
AATTTTTGATACTGATGATAAGCCTTTGGACCAAGGCTCAGAAAGCGATCATATTTCTGA
CGTTGAGGATGACTTAAATGGTGATGATCTTCAGATCCGGATAACAGAGCTACCTACATC
TGGCACCTTGTATTTCAAAGATGAAAATGGCGATCTTCAAGAAATTACATCGACCGATGG
CTCGTTGTACAACAAAGACAGCATCTACTACGAAGCGGATAATGTAGGGTTCTTGCTTGG
TATCAAAGACAGACCTAGTTCTCCAAATGGAGAAGAGTCAACGACGGATTTCTACAACTG
GGGTTTAAGTGCAGACGGTGGTGAGTCACACAGTCGAACCGAATATCTAGTAAATGGAGC
GTCTATTGATATCTCCTCTGATAGTGGTGTGCTAGCTCAATACAATCGAGAAGTCTCACA
TATTGGTCATGGTATTGCTGATAACGATGGCCAAGGCATTCAGCGCGGCGAAACCATCAG
CATTGATTTGTCTGAGAACCCTGTTGGCAGCGTGAATCTTGGTCTGGATGGCCTAGGAGG
CTTGTTTGAGCACGGCGACAACAATGCTGCTCTTATCACGGTGACATACCTTGATGCTAA
CGGCACAGAGCAAACTCAAGTTATTGAGTTCTTGAAGCCAGAAGGCAACAACATGCTATT
CCAGGAGACCAGTATTGGCTTCGGTAAGGATTACCCTCTACCTGAAGGGGCGGTAATTAC
TCAATTAGACTTCTCGACCAAAACATCTGGGAATTGGGAGTTGCGTTATGTAGAGGGCTT
CCCACCTGAAGATAGTTTTGACTATGTTGTAGTTGATTCTGGTAACGCTGAAAGTGACCC
TGCAACGGTTACTATTGCTAATCAGGTTCTAGACGGCAACGTGTCGGAGAACGGTCCGGA
TCTATCTTTAACAGGGAACACTGTTACAGAAGGAGAAGACGTTACGTTTTCTGTGGTACT
GGATGAGGCGACAGAAACGGCGGTTAAGTATCCAATAACTACATTGGCTCCAGGCTCATC
GGCAGATGATTCAGACGTCAACTTATCTAATGCAACCTACACGAATGGTGTTGTTTTTGC
CGGGGGCTACCTGATTGTTCCTGCCGGTGTTAGTAGCTTTGAAATCATTGTGCCAACGAT
TGATGATCTTGTTGTTGAAAATGACGAGACGATGGAAGTTGAAATCGGTAGCGAGTCGGG
CTCATCAACAATCTTAGACAATGATAGTACGTCACTTTCAGTGAGTAATGCTGGCGACGT
GAGTGAAGGTTCTGACGCAGTATTCACGGTGTCGCTGTCTAACGAAGTTCAAAGTCCTGT
TGTCGTCAATCTAAGTCCAAAGACAGATGGCAACTACACCGCTGAAGATGAAGATCTTGG
TAACATGGCGGTGACTTATATTGACGGAGAAGGCCAAGAGCAGACTCTGGATGTTAGTCC
AAGTGGAGACGTTACTATTCCTGCCGGAGTTACTGATATCACGGTAACAATAACAACGAA
ACAAGACGATGTTTACGAAGGCGCAGAGTCTTTCGGCTTGGTTGTGACCGAATCTGGCGG
TATTACATCAAACGGCGTGGCGAGTGGTGAGGCAGTGATAAAGGATGATGGCTCAGCTGT
CGGTCCAACAACGCCAGATAACGATAAGCCACTGTTATCTATCAGCGGTGGTGGTGATAT
TAATGAAGGGGAAGAAGCAATATTTGTTGTTTCTTTGTCTAATCAAACAGAGTCACCAGT
CGTTATCAATTTGGCCACGAGCACGAGTGGCGCATATACAGCAGAAAACTCTGACATTAA
AGATTTTGTCGTAACCTACAAAGACAGTGAAGGCGAAACGAAATCACTAGCCGTTTCAGA
CAATGGTGATGTCACTATTCCTGCTGGTATTACTGCAATCGAAGTATCTGTTCCTACGAC
TCAGGATTATGTTTACGAAGGCTCTGAGAGCTTTGGTCTAGTCGCGACGGAGTCTGCTGG
CATCACTTCAAATGGTTCTGCCGTTGGTCAAGCGAACATAAAAGATGACGGCTCTGTTGT
GGGCCCGACAACACCAGACAACGACAAGCCTACGCTAACCGTAGATGGTGGCGGGAATGT
CGATGAAGGTGAAAATGCAGTCTTTACGGTTTCGTTATCAAATCAAACTGAAAGTGCTGT
TGTTGTTAACCTATCGGTAGAGACGGACGGAAACTATTCAGTAGAGGATAATGACCTTAG
CGATTTAGTTGTGACTTATGTTGACGCTAATGGCCAAACACAATCATTGAATGTTGATGG
AAATGGGAATGTAACAATACCTGCGGGAATCCAGGATATCACAGTTACTGTGCCGACTAA
CGAAGATCATATCTACGAGGGAAATGAAACGTTTGGCCTCACTGTGACAGAAAGTAATGG
GGTGACAACTAATGGTCAAGCGACTGGCCAGGCAACAATTTTAGACGCAGAAAGTGCACC
GAAAGTCAGCATTGTCGCCGACCAAGACAGCGTTAACGAAGGTCAAACCGCGGGCTTTAC
TGTGAGCTTGGATCAAGTCGCTGATGAGAAAGTGACGGTTGAGTTCGAGTACTCAGGTGT
TGCTCAAGATGGCTCTGACTTTACTGGCGTAGCAAGCATTGAAGTACCAGTAGGCCAGTC
TTCTGTCGACCTCGATATCACTACGCTCACTGACGGCACTTACGAAGGTGCAGAGTCATT
TACTGTCACCATTAAAGATGTGGAAGGTGCAGATGCAACGGCTTCGACAAACAACAGTGC
GAGCGTGACAATTAATGACGCTCAGCAAGCACCGAAAGTCAGCATTGTTGCTGATGCAGG
CTCTACCGCTGAAGGTGGTGATGCGAACTTTACTGTAAGCATCGACCAGAAAGCGGATGA
AGATGTCGTAGTGACATTCTCGGTTGGTGGTGATGTTGACAGCGATGATTACACAGCGCC
AAACACTTACACCGTGACTATTCCAGCGGGCCAAACTTCAGTCGCCCTTGATATTGAGAC
GCTAGATGACGGTATCTATGAAGGCGCTGAAGATCTGACTGTGACACTAACTGGAACAAG
TGGTGCAGACTCTTCGTTGAATACGGCTTCTAAAGAGGCGTCGGTCTCTGTAACAGATGC
ACAGACGGCACCAAAAGTCAGCATTGTTGCCGACCAAGACAGCGTCAATGAAGGTCAAAC
CGCAGGCTTTACTGTGAGCTTGGATCAAGTCGCTGATGACAAAGTATCGGTTGAGTTCGA
ATACTCTGGTACTGCTCAAGATGGCTCTGACTTTACTGGCGTAGCAAGCATTGAAGTACC
GGCAGGTCAGTCTTCTGTCGACCTAGATATCACTACGCTTACTGACGGCACGTACGAAGG
TGCAGAGTCATTTACTGTCACAATCAAAGATGTAGAAGGTGCAGACGCAACGGCTTCTAC
GAACAACAGTGCTAGCGTGACTATCAATGACGCTCAGCAAGCGCCGAAAGTCAGCATTGT
TGCTGACACAGGCTCTACCGCCGAAGGTGGTGATGCGAACTTTACTGTCAGCATCGACCA
GAAAGCAGATGAAGATGTCGTAGTAACATTCACGATTGGTGGTGATGTTGACAGTGATGA
TTACACCGCGCCAAACACTTACACGGTGACTATTCCTGCAGGCCAAACTTCAGTTGACCT
TGATATTGAGACGTTAGATGACGGTATCTATGAAGGCGCTGAAGATCTGACAGTGACGCT
AACTGGAACGAGTGGTGCAGACTCTTCGCTGAATACGGCTTCGAAAGAGGCATCTGTCTC
TGTAACTGATGCACAGACGGCACCGAAAGTAAGTATTGTCGCCGACCAAGATAGCGTGAA
TGAAGGTCAAACCGCTGGCTTTACTGTGAGCTTGGACCAAGTTGCTGATGAGAAAGTAAC
GGTTGAGTTCGAGTACTCTGGTACTGCTCAAGATGGTACTGACTTTACTGGCGTAGCAAG
TATTGAAGTACCGGTAGGCCAGTCTTCTGTCGACCTAGACATCACTACGCTTACTGATGG
CACTTACGAAGGTGCAGAGTCATTTACTGTCACCATTAAAGACGTGGAAGGTGCAGACGC
AACCGCTTCTACGAACAACAGTGCTAGCGTGACTATCAATGACGCTCAGCAGGCACCGAA
AGTCAGCATCGTTGCTGACGCAGACTCTACCGCTGAAGGTAGTGATGCGAACTTTACTGT
CAGCATCGACCAGAAAGCAGATGAAGATGTTGTGGTGACATTCACGATTGGTGGTGATGT
TGACAGTGATGATTACACCGCGCCAAACACTTACACCGTGACTATTCCTGCAGGCCAAAC
TTCAGTCGACCTTGATATTGAGACGCTAGATGACGGTATCTATGAAGGCGCTGAAGACCT
GACAGTGACACTAACTGAAACGAGTGGTGCAGACTCTTCTTTGAATACGGCTTCTAAAGA
GGCATCGGTCTCTGTAACAGATGCACAAGCGGCACCGAAAGTGAGCATTGTTGCTGAACA
AGATAGCGTCAATGAAGGTCAAACCGCTGGCTTTACTGTGAGCTTGGACCAAGTCGCTGA
TGAGAAAGTAACGGTTGAGTTCGAATACTCTGGTGTTGCTCAAGATGGCTCTGACTTTAC
TGGCGTAGCAAGCATTGAAGTACCAGCTGGTCAGGCTTCAGTTGACCTCGACATAGTTAC
GCTTACTGATGGCACTTATGAAGGTGCAGAGTCATTTACTGTCACCATTAAAGACGTGGA
AGGTGCGGACGCAACCGCTTCTACAAATAACAGTGCCAGCGTAACTATCAATGACGCTCA
GCAAGCACCGAAAGTGAGCATCGTTGCTGACGCAGGCTCTACCGCTGAAGGTGGTGATGC
GAGCTTTACTGTCAGCATCGACCAGAAAGCGGATGAGGATGTCGTGGTGACATTCACGAT
TGGTGGTGACGTTGACAGCGATGATTACACCGCGCCAAATACTTACACCGTGACCATTCC
TGCGGGCCAAACTTCAGTCGCCCTTGATATTGAGACGCTAGATGACGGTATCTATGAAGG
TGCCGAAGATCTGACAGTGGCACTAACTGAAACGAGTGGTGCAGACTCTTCGCTGAATAC
GGCTTCTAAAGAGGCATCTGTTTCTATCGCAGACGCTCAGCATGCTCCGGAGTTTATTTC
TGACGGTGATCTTCCTGGCGATGCAGCAAACAATGATGCTTATGACTTTGGCACCGTAAA
TGAAAACAGTGTTAGTGGCACTGTTGTGGGTACGCTTGTTGCTGAAGATCTAGATAACGA
TGAACTTACTTACAGTTTTGCTGATGGAACAACAACGAACGGTCTATTTGATATTGACCC
ATCGACGGGTGAGGTTTCACTCAACAAGACTATTGATGATGTTGATTTAGGCGACTATAC
ACTGCAGGTGAAGGTTGCCGATGGTACGGGTGGCGTAGACACTGCAGAGGTTAATGTTTC
ACTTGTAAACGTTAATGATGCACCAGAAGCTTCGCCTTCGTCAGTTACCACTCTGGAAGA
CTCCCAAGTTACTCTGGATTGGGCATCATTTGGCGTCACGGATGTCGACTCAGAAACATC
GACGCTGTCTGTCCAAATTACATCGCTTCCTAGCGACGGTGCACTTGAGTACAAAGATGA
GCAAGGAAATTGGCAGGCGGTTCAAACAGACCAAGTACTGAGTAAATCGCAGTTTGATGC
CGATGGTGTACGTTTCACTCCAGAGGTAAACGAATCTGGTGATGACAGCTTCACTGGAAA
TGGGGTTGGTAACCAAGAAGGGAACTATGCGCAAATTGGCTTTAAACCAACGGATGGGGA
AGATACGGGGCAAGAATCCGTATTGACGATTGATGTCACCCCAGATGCAGATGCGCCGAA
TTTGGTTACAGTGACTCCAGGGTTATCTCTTCCTCAACAAGATTTCAACGTGACTTCTTG
GACAAATGTCATTGTTGGTTCTGATAACGGTCAAGGTGTTGCGGGACAAGTTTTGATTGA
TGCTATTGAAGCTTTAGATTTAGAAGATGGCAGCCAATCGACCACCACCAATGTTCAGGA
TACTGCGTCAGGGGCAACAGCAGCGGATGAAGCCGTATTAGTGACAGCGCTAGTCTACTT
GGAAGCGGGAACCAGTTATGATTTTACTGGACGAGCAGATGACAGCTTAGCGATCAAAAT
TGGTGGAACACTGGTTGATGAAGCTCGTTGGGGTAATGGTAGGGGTGATATTAAGGGAGA
TGCGTTTGTGCCTACATCTTCCGGATTTTACCCAATCGAAATCTACCATCACAACCAGAG
TGGGCCTGGCAATTTTAATGTAGATGTCTCTATCAACGGCCAAACACCAGTTGATTTAAG
TAACAGCAACTTGTATGTGGTGAGTGACTCAGCAGCTTTGGACGCAGTCGATGTAAGAAC
TTCTGAGTTAAAAGAAGTAGACGGCGTTCAGTTCTACGAGACTTATGAATTTAATGAAGG
GTTGCAAGATACCGCTATTCCAATTTCAGAAATTCGAGCAAGCCTGACTGATACTGATGG
CTCTGAATCACTTGCGGTGACATTAAAAGGTTTGCCAATTGGAGCGGTGCTCTCTGATGG
AGTGAATTCTATTACGGTAGCGACAGTGAACGAAGCACTGGATGTTACAGGATGGTCACT
TGACTCTTTGACGGTGACTCCACCAGCGGGATCGCACGATGACTTTACCATTGCGGTAAC
GGCGACAAGTACAGAAAGCTCGAATGGTGATACTGAAGACTCACATGCCACGATTAATGT
TGTCGTGCATGAAAATCTAGCGACAAACACAACTCATGATGTTGGTATCACGAATGAAGA
TGTGTCGCTACAGGGTAACGTTTTATTGAATGATACTGATGGCGATAATGTCCTATTGGT
CGACCATATTACAGTTAACAATACAGACTACGCTGTTGGTGAAACGGTCTCTCTAGATAG
TGGTTCATTGGTGGTAAACCAAGACGGTAGCTACAAGTTCGAACCGGTTGAACATTGGTC
TGGTGATGTTCCATCGATTACATACACCACGAACACCGGCGCAACAGAGACATTGGATAT
TGAGGTCGTTGCTGTCGCAGACGCGCCGAAAGTTACGATTTCGGTTGGGGAGCTGTCTAA
GACTGACGCTGTCGATTCAAATCATGCTTCAGTTTCAGATGTTACTGAAAATACTTCAGC
GCAGAATGATGTTATCGCTTCTGGTTTAGGCCTAGACAGCGTCTACCAAGAAGACAACCC
TTCAGCTAACGTCTCATTGGGTAACAACAATGACACATCGGATACAGATAGCCTATTTGT
AGGTACGGACTACAACGATACCTTCTATGGTGGTGGCGGTGACGATGTCTTTGTCGGAGG
TGGGCAGAATGATTCATTCTATGGTGATGATGCTTCAACCAACACGGAGCATGACGGCAC
AGATACGGTTTATCTGACAGGCAACTTTAGCGATTACGAATTCACGTTTAAGAATAACCA
CGGTGGAGACGTTCCATATTGGATCTTCTTGGATAAACGCTCGATAGACTCAGTGAATGA
CAACACAGGTCAAGAAGACCGAGGCGATCATTTGTACGAAATTGAACGTGTTGTTTTTGC
AGATAAAGTCGTTGAACTTAACCCTGACGGTACCTACCAGGTACTGCAAGATCGTTGGAT
TCCTGTCGATGTCGATGTTGACTTGGTCGATACTGATGGCAGTGAAATGGTAGGGCAAAC
GGTATTGGTAGATGGATTACCAGACGGTGTTGAACTGCACGTTAATGGTCAGATGGTGGC
GCAAGATGCATCAGGAGGATATCTCATTGATACCGATGCTCAAGGGCAGGCATCATTTGA
GATCAAAGTGCCATTCGATTATGACGGCAGCCTTGATTTCCCAATCAGTGTTACTGCAAC
TGCAATTGAATCTTCAAACGATGATTCAGCGAGTACAACGGAGTCTGCTGATTTAAGCGC
TCGTGACTTTGAGTTAGAGTCGGGATCGCATGGTGATGACACCATCTCTGGCAGTGCTGA
CCATGACCTTATTGTTGGTGATGTTCAGGGCTTAGAGATCATTGCTGGTCAGGACTACAA
CATTGCATTTGTACTTGATACCTCGGGCAGTATGGGAAGCTGGGTTGGCAACGCGAAAGA
TGAGATTCTTGACGTGTTTGATGAGTTGTTGGACTCAGTAAACCAAGGCGTTGAACCGGG
AACCGTAAACATCATGCTTTCTGAGTTTGCAACTGGTGCAACAAAAGTCATCGAAGTTGA
TTTAAGTTCACCAACAGCCAGAACTGACTTTGTTCAGAAGCTGAGCACCATAGGTGATAG
TGGACAAGGTGGCACGAACTATGAGTCGGGTTTGCAGTCGGCTGTCGATTGGTTTAGTGG
TCAACCAAATGCGAATGGCGAAAACATCACTTACTTTATTACTGACGGCCAGCCAAATAG
GTACGATGATTTGGATGGAGTTAAGAGACCTGAGTTCTCTAAAGTTATACTTGATGTAAG
TGGTGACGGACAGCTTGTTACCTTGCAGGATGTTGTTAATGATAACAACTACAGCTATGG
GCAAACCGTTAGCTATAAAGGCAATGTCTTAATCAACAGCTATGGGCATATTTTCTCGCC
ATTAACGGGGCAGAAAATCGGTGATATTGATCGTCACAATGGCAAGCTTAAGTATGACGA
TGAAGGAGGCAGCTCTGTTCAGGCTCAGCATATGTATCAAGTGCTTGCCTTGCTATCAAG
CGTTGAAGCGATAGGTCTTGGCAGTGGTGTATCAGAGAGTACGCTACAACAATACGATAC
TGACGGTGTGGTGGAGTCTGAAATTGATGTCACTAAACTGGCTGAAACAATACTAGGTCA
AGACGTTCCATTGAAGCAGGGAGCTGATACGATCCACGGTGGAGATGGCGATGACATTCT
TCTTGGTGACTTGATTGAGTTTGGTGGCAACGAGCAGGGAATCAGTGCTATCCAATCTCA
TGTCGCGCAAGAGACAGGACAGGATATTTCGACGGTTGATGCTGAGGCGATTCATGATTA
TGTCAAAGACAATATCGATGAATTTAATCAAAACCATCAAGGTGATAAAGCGGATACTCT
GTATGGTCAGCAAGGTGATGATATCCTGTTTGGCCATGGTGGAAATGACATTTTGGTCGG
TGGTTCGGGTGACGATATCTTGATTGGTGGTTCTGGTGAAGATACCTTCAAGTTCATCGA
TGATGGCTCAGGTATTCGTGATGGCGAGATAGATACAATCAAGGACTTCACGAAAGGTGA
AGACAAGATTGATATCTCTGACTTACTTCATACTGACGACACAGACTCGATTGATAGTTT
GCTTGCAAATAACGAGATTGGTCTTGAAGCAGATGGTGATAACTTGATTCTGACCATATC
TGAATCTGATGGCTCAGCAAGTCAAAAAGTGGTGATTGAAGGCGGCTCTAGCCAATACAG
TGAATTCTTAAGTGATGGTTCTTTATCATCGGCAGATGGTAGCGCCATTCTTAACGATCT
ACTGAAAATCAACAACGATATGAGTTAGTCGATTTAAGGAAGGGGCGAGTATGCTCCTTC
CGCTCTGGAGCACCAACTAAAAAGGTCTAGCAAATGCTAGACCTTTTATTATTGAGTAGA
ACAAGGCAACTAACTCTTAGGTAGGGTTGTGAAAATCGTCCATTCTTTCTTAACTTCGCC
CTTGTAACCCACAACTGTTGCGGTTACTCGTCGGTTTAACGCATGGCTTGTTTCATCGGT
ACCGGTTGATGCGAGCACAGTGTCTCCGTAACCAACAATGGTGACACGATTTGGACTAAT
GCCGTTTTGTAGCAACACGCGTCGTACATTTTCAGCGCGACGTTTAGACAAATCTAAGTT
GTGTTCGGCAGTACCAGTTCGACTTGCGTAGCCTTGAAGTTCAATTGATGTACTCGGGTA
CTCTTCCAAGAACTCAGAGAGTTCGCTAAGTTGCTGAGTGAAAACAGGGTTGATCTCATC
CGAGTCATTAGCAAACAATACTCGAATCTGCATTTCTTGCGATGTTTTTAGATATTCACC
ACAGCCATCATTATCAATCTCTGAACCCTGTGGTGTTCCAGGGCACAAATCTCGCGCATT
AATGACGCCATCACGGTCATCGTCCAGCAAATCAGCAATTTGATCTGAAGTCGGGGTTTC
AATGTACTCGTACTCATCACCGGTTTCGGTATTGGAATTCGAACTGCACGCTGAAATTAG
GCAAGCCATGAAAAAAATAGGTATTACTTTCATATTAATACTCCACTTTCTCTAGCCACT
CTTGCGGAATATCGACTCGCAAAGAGTTAAGCAGTTGTCCAGTCGCATTCATCACGCGGT
ATTTTGCGTATTGTTCTGCGTACTTGGCGTCCAAATAATCCTTACGAGCTTCGAACAACT
CATTTTCAGTGTTGAGCAAATCAAGTAGGGTTCGTTTACCAATGCGGTATTGCTTTTCAT
AAGCGATAACGGTTTGAGCTGCTGAATCTACGTGGTCAGAAAGGAACTCTTTTTGTTGTA
GTGTCAGATCCAAAGCACTCCAAGAGAGTCTTAAACCTTCTTCAACGTTTTTATATGCAG
AAGAGCGCAAATCCTTGGCTTTATTCAGTTGATAAGCAAAGTTTTCTGAGTTCGCTGCGT
CGCTACCGCCGTTGTAAAGGTTGTACCTTAGTCTAAGCATTGCAAGGGTTTCGTCGCTGC
GTCCTTCGATTCCATCAGCATCGTCACGCCATGTCTGCGAAGCTTCGACAGAAAGGGTTG
GATAGTTGACCCCTTTAGACTGTTTGTATTGAAACTTAGCGGAGTCAACATCAGCCACAG
CTACCTTAATGACTGGATGTTGCTCAAATGCAACACCGACGGCTTCATCTACTGTATATG
GGATAAAATTAGAGTCCGCGCGAGGGAAGATCAGCCCTTGAGGGGTTTGTCCCACAAGTC
GTGTAAACTGGGTGTGGGTATCATAGAGGTTGTTTTGTGCCGCCGCTAAATTGCCATGCG
CTTTTGCAAGACGAGCTTCTACTTGCGTCAGATCGGCGGTTGAACCGATACCAGAATTCA
CACGCTTTTTGATGTCAGAGTAGATGCGTTTGTGAACCGCAAGGTTGTTCTCTGACAACG
TCAGTATCTCATACGCTTTCACAGCTTCTAGATAGACGTTGGTGACTTCCAGTGCTTTGT
CTGATGCATCGGCAAGCAGTTGATAGCGCAATGACTCAGCATCCGCTGCCGTGCGGTCGA
TGTCATTGAGAGTAGCAGAGCCATCCCATATCAACTGTGTCAACGTTACCGCTGCTTCTT
TACGAGTTAAGTCTGTGTCTCCACGGCCTACACTGTCGGCAGGGTCAATGCCTTCATACC
CGATACCAGCGTCTAAGTCGATTTGTGGTAAATAAGCACCTGATGAAGACTCGTTCACAT
AACGACTACTGGTAAATTCGTTAAATGCCGCTTTCAAATCAGGGTTCGTTTTAAGCGTTA
AAGCCACAGCCTGTTCCAAAGTTTGGCCGAAAATAGGGAATGACACTATTAGGCTACTGC
AGCACGCTATACTTAGTCGGCTCCACTTCACGGCGGTTCTCCCAGATAAATCCATTCAAT
TTTGTCGCTCTCAAAATTGAGACTTGTCGACATTAAACAGCTATTTTGAACGCAAAGGAT
CAACTTGCTGTTATCCCTAGGCTTTTGAGGTAAATCCTCAGTTTGACCCCTTATAACACC
GTAGCATATATGACAAAGTTTGCTTATGTTTCGAATGATTATGCTGAAAAAAATGTCTGA
TTTTTTAAGATCATAGCAATTTTTAGAGTTGTCATCTTGAAGTGATGTCAATTTCCCGCC
CCTAGGAAATGCACAGCCGCAATGCCGAAAACCCAAGCAATAAATACGTTTATTTTGACT
AAACTATAGTCGTAAATGAAAGGGTGACAAACTTTTGACGCTGCAGCGTTCGAGTCGAGG
TATTTATGGATAATGCAACCTTGCGCTCATTAATGGGCCAGATCGTAGTTATCGGATTGG
ATGGTAACTTAAGAGAGTTGGGACAGGGCGAAAGCCCAGCTCAGGGTGAAGTAGTAATTA
ACGAGTTATCAGCGAGTTCGGAGCCTACCATACAGGTCGTTTCTCAAGAAAACTCGGAAC
CAGTCAACATCACAGAGGACGTCGCGAGCGTCTTCGAAGCCATCGAGCAGGGTGATGACC
CAACGCAATTAGGGGAAGAGTTTGAACCAGCTGCAGGTGAAAGTGACGGTTCTAGCCCTC
AAGCGACAGGCGTTATAGACCGGACGGGGGCTGAACGCCTTGCTGCGACAGACTTTGAAA
CTATCGGTCTTGAATCTCTAGGTCTATCTGAAACACAAATTTTGTCCCTGCTAGAACTTT
ATTTCGGAGGCTTTTTCTCACAACCGAGTCAAATTGCTGACGTCATTATCCAAGACATAT
CTAGCCCAACGGTGAACGAAGGTGAAGACGTAAACTTTGATGTCACTCTTGATGCGCCAA
CAAGCGACGAGACCGAGTTAGTGTTTTCTTTGGATGATGGCAGTGCGTCAGGTGGACAAG
AAGACGGTGGCGCTGATTTCCTCAATAACATCGTGACGATTACTTTTGAAGATGGCACAG
AGCAGGAAGTGAGTGTCGATGAAAATGGTGATTTCATTATTGTTGTACCAAGCGAGACGA
CCACTTTTACTGTCACTGTACAAACGTTTAATGATGAACTTTTAGAGGGTGATGAAACTT
TCACTCTCAGTGGTTCAACACCAAATCAACAAGATCCCGTAACTGGCACAGCAACCATCA
GCGATGATGGGGATGGTCCGGGAGAGAATCCTGATGATGATCGTCCTACTGTGCTTTCTA
TCTCAGATGTCACCGTTAATGAGGGAGAGCCTGCGGTTTTTGAGGTCGTCTTAAGCAATC
AAAGTGAATCTGAAACGTCTGTCACTCTTACACTTGCCGACGGCAGTGCAACAGGGGGGA
GTGACTTCGATAACACATCTGTTTTGGTTACCTTCTCAGACGGTACGTCGCAATCTGTAA
GTGTTGCAGAGGACGGCTCTTTCACAGTGATGGTTCCTGCAAATGATACTGACTTTTCTG
TCACGGTCGTAACGAACAATGATGAAATACTTGAAGGGGATGAAACGTTTACGCTCACTG
CAAGTACACCTACTCAAGAAGAGCCCGCAGAAGGAACAGCAACCATAAGCGATGATGGTG
ATGGTCCTGGGCAAAATCCAGACGATGATCGACCTAATGTTGCATCTATTACGAATACAA
CAGTAAATGAGGGCGAGGCGGCTACGCTCGTCGTAAATCTCAGTAACCCGAGTACAACGA
GCACTGTAGTCACCATGCAACTTGCAGGTGATACTGCGACAAGTGGTGTGGATTTTTCGG
ACACAACCGTCACGATCACGTTTTCAGATAATACCAGCGAAGTCGTGTTACTGAATCCGG
ACGGTACATTTGAGGTAAATGTACCTGAAAACACAACGACTTTCAGTGTTACGATCGATA
CCTTCGATGACGATATTTTGGAAGGTGCGGAGACTTTCACGCTGACTGGCACAACATCGA
CACAAGGCACACCAGCACAAGGAACAGGCACGATTGTTGATGATGGTAGCGGTCCGGGAT
CTGAGCCAGATGATGATCGTCCAGTTGTTGCTTCAATTAGCAACGCGACAGTCAATGAAG
GTGATCTAGCCACATTAGATGTCACACTAAGCAATCCAAGCACGACGGACACAGTTGTGA
GCATGACACTTGCTGATGGTACTGCCGACGGTGGCGTCGATTACACTGACACATCAGTGA
CTATCACGTATGCAGATAACTCAACGCAAGTTGTGGCTGTAAATCCGGATGGCACATTCG
ATGTAACTGTTCCTGCGAATGATACGACCTACAGCGTTACCGTAAACACCACCAGTGACG
ATGTGTTCGAAGGCCCAGAGACCTTCACGTTGTCAGGTTCTACATCAACTCAAAATACTC
CGGTACAAGGAACAGGTACGATTGTTGATGACGGTAGTGGCCCGGAACCTGAGCCAGATG
ACGACCGTCCAGTGGTTGCTGCAATTAGCAGCGCGACAGTCAATGAAGGTGACCCAGCGA
CATTAGACGTTACCCTGAGCAATCCGAGCACGACAGACACTGTTGTGAGTATGACGCTTG
CTGATGGCACTGCTGATGGTGGCGTAGATTACACCGATACCTCAGTCACCATTACTTATG
CAGACAACTCAACGCAAGTGGTGGCCGTGAATCCAGATGGTACGTTCGATGTCACTGTGC
CTGCGAATGACACCATTTATAGTGTTACTGTTAATACGACCGATGACGATGTCTTTGAAG
GTCCTGAAACTTTCACGTTATCAGGTTCCACTTCAACTCAAAATACTCCCGCGCAAGGCA
CGGGTACCATTGTTGATGATGGTAGTGGACCAGGTCCTGAGCCAGATGATGATCGCCCAA
CCGTCGCTTCAATCACAGATGCAACCGTGAACGAAGGAGATCCGGCCACATTAGATGTCA
CCATGAGCAATCCGAGCACGACAGAAACTGTTGTGAGTATGACGCTTGCTGATGGCACAG
CAGATGGTGGCGTTGATTACACTGAGACCTCAATAACTATTACTTATGCGGACAATTCAA
CGCAAGTCGTGGCTGTAAATCCGGATGGCACATTCGATGTGACTGTTCCTGCAAACGACA
CCACTTACAGTGTTACTGTGAACACCACCGATGACAATGTGTTCGAGGGGCCTGAAACCT
TTACGCTATCTGGTGCTACGTCAACTCAAAATATTCCCCCACAAGGAACAGGCACGATTG
TTGACGACGGTAGTGGCCCAGGCCCTGAGCCAGATGACGACCGTCCAGTGGTTGCTTCAA
TTAGCAACGCAACAGTCAATGAAGGTGATCCTGCCACATTAGATGTCACGTTAAGCAACC
CAAGTACGACCGACACAGTTGTGAGCATGACACTTGCTGATGGTACTGCTGACGGTGGCG
TAGATTACACAGACACCTCGGTCACGATCACCTACGCAGATAGCGCAACCCAAGTGGTGG
CTGTAAATCCGGATGGCACATTCGATGTGACTGTGCCAGCGAACGATACAACCTACAGCG
TTACGGTGAATACCACCGGTGATGATGTGTTCGAAGGTCCTGAAACCTTCACACTGTCAG
GCGCTACCTTAACTCAAAATACCCCAGCGCAGGGCACGGGTACCATTGTTGATGATGGCA
GTGGCCCGGGACCTGATCCAGATGACGACCGTCCAGTGGTTGCTTCAATTAGCAACGCAA
CAGTCAATGAAGGTGATCCTGCCACATTAGATGTCACCTTGAGCAACCCAAGTACGACCG
ATACAGTTGTGAGCATGACACTTGCTGATGGCACTGCTGACGGTGGCGTGGATTACACCG
ACACCTCAGTCACCATCACTTACTCGGACAATTCAACACAAGTCGTGGCTGTAAATCCGG
ATGGTACGTTTGATGTGACCGTACCAGCGAACGATACAACTTACAGCGTTACTGTAAACA
CCATCAATGACACTGTATTTGAGAGCTCCGAAACCTTCACGCTTGCTGGGGCAACCTCTA
CCCAAAATACGCCAGTGCAAGGTACTGGTACGATTTTAGATAACGACGCGCCTCCGGCCA
TCGGCAATGTGGTTGATGCGATTGTTTCTGAAGAAGGGTTACCTGATGGTATCGCCGATA
CTATGGGAACTCCTTCAGACTCCACGAACTCGGCGAGTTTTGTTGGTTCATTCACAGTCA
GTGATCCTGATACGACGAACGTCAGTGTTGTACTTTCCGGCCCCAATGGATTGGCATCTG
GAGGTGAACCTGTTACTTGGTCTTGGAACGCCAATACTCAAACACTCACCGCATCGACGG
CAAGTATTGCTAGTGTAGCAACAGTCGTGTTGACAGAACCAAATGCCGCAGGGCAAGGAA
CATGGGGTTACACCATCACACTCTTTGAGCCAATCGATCATCCTGTTAATGACGTTGAAG
ATTTGATCGACTTTGATTTGCAGATCTCAGTGAGTGATGGTCAAACCACGAGCTCCCAAA
GTATGAACGTGGTCGTTGAGGATGACTGCCCACATGTTCCAATGTCTTCTCAAGCCGTAG
ATGTGTCGCTGGCAGATATACCGGAAATTCTCACCGGCAATATTAGTTTTGTTGGTAATG
AATCCGATGCATTCAGCCGAACTTTCGGAGATGTCGAAGTGACTGCCTTGGGATTTTTGT
CGAATGAGTCTACCGATCTTGGCGCTGCAGAGATTAATCAAACTTCATCAGGTATTGGTG
TGAAAAGTGTCGGTAATAACGGTTATCCGCTTGCTAATGAGGTGGATTATCGTTTTGCCA
ATGATACCGGTGTCTCAGAACAACTGATCATCGACTTGGGCGATAAGATTGCATTTGGCG
CTGAAATCGAATTCGAGAAAATGTTTGGCGGTGAGTTAGAAGAAGGTCTTGCATCTTTCT
ATCGAGATGGTGTTTTGATCGCACAGCAAGCCTTTAACTCTGATGCGGCAAGTGGTGATT
ATGCGGCTAACTTCAGTGTTCAACAGGGTGGTTTTGATAAGGTTATTCTTGAAGCCACAG
GTAATGGTAACGGGCCAAACACCGCAGACAACAGTGACTTTACCATCAAATCGATCACCT
TTACTGGGGCTGACTCCGCCATTCCAATTGCAACAGCAGAGGGGAATTTAGGTGCACTCT
ATGGTGCTGATGGCCCAGGAAGTATCGTTCTTAATGGTGCCGAGAGTGGTCTAGAAACGC
TTGATGGCGAGGCGATTAGTGTTGCGATTGATCCTCAAAACCCAAACAGGTTAGTCGGTG
AAGCGAACGGCGAGTTGGCGTTTGAAGTTCAATTAACGCCAAGTACCGGGAAGTGGGAAT
TCTTCCAGTACGTACCTTTGACCGCTCCAAGTGGTGATGGTGATATCGACTTCAGTTACA
TGATTACCGATAACGATGGTGACAGTAAAGCGGGGAATTTTGCGGTTAATCCATATGCGC
CTCCGATTGTTGAAGGCGTCACGCTTAATGTTTCTGAAGAAGGTTTGGGTAATGCCATTG
CTGATGACTTCGCGCTGAATGGTTTTATGGACACCACAGACTCAACGTTAGATATGGATC
AGTTAACACTTGGTCAAACGGTTGACTCGGTCGCACTGAATGTCCCAACTGCGAACCTAA
CCAGTAACGGTGAGGCAATCATATGGACCTTGTCCAACAACGACCAATTGCTTGTTGGTT
CAGCGGATGGAGAAGAGGTCATTAAGATTTCGGTCGATGATACAGGGGCAATCTCTACTG
AACTTCTTGGCCCAATAGATCATCCAGATACTTCTGGCGAGGACTATTTAAACATTGAGG
TTCCTGTCGTTGTTTCGAATGCACTTGGCTTGACGAACTCTGCGGTAGCAAATGTTGTTA
TTGAAGATGATTCACCTGATTCGACATCCATTGTTCATGATGTGGTCGCGGAAACAAAAG
AGAGCGCTAACGTTCAATTGATCATGGATGTCTCTGGGTCGATGCGTACGGGTAATCGAC
TTCAAATAATGAAGGACTCGGCAACTCAGTTATTAAATCAGTACGAATCGATTGGCCAAA
CTCGAGTTCAAATCATCAAATACAGCGGTTCGGCAACAACGTACGCTATTGCTGGGGCAA
CATGGTTAACCGTAGATGAAGCGAAAGCGTACATTGATACACTTACTGCTGGCGGTGCAA
CCAATTACAATCGCGCAATTAATGAAGCGAAGGACTCTTGGGATGATGCGGGTAAATTAC
CTAGTGCATCAAACGTGAGCTACTTCTTATCTGATGGTCAACCAAATCCAGCCTCATCAT
TCATCAACGATGCTCGTGAGAACAGTTGGATAGATCACTTGACCGATTCTGATAATCAGA
TCACTGCGCTGGCTTATGGCATGGGCGTGAACCTGATGCCTGATCAGTTAGACCGTGTTG
CTTACGATGGTTTCTTGAACCAAGACCTTGATGGTGTAGTCGTGCCTGACGTTACTCAAC
TGCCTCCAGTTATGTTGCAGTCCGTGATTCAACCTGTTGGCGGTAACCTCATGTACACCA
CATCACCGGATACAGGTATTGGTGCAGATGGTGGTTACATCAGCGAAATAGAACATGACG
GTGTCACTTATTCATTTGATGGCGCAGACCTGACGGTTGTAGACAACAACAATGACATCT
CACATGCGTTTGACGATATCACGATGTTGCTCACTATCTACATCGACAGTAAACACACGT
TAGAAGTCGATTTGAATGATGGTGCGTATGCCTTCTACGGTGCGGTAGGTGACACAGTAG
AAACGTTAGATTTCGATTACATACTGACCGATAACGATGGTGACCAATCTGAAAATACAC
TTCAATTTGTGATTGACGAAAATGGTGGTGTAAACGCGGCGAGCGGTGGTGCTGCGAACA
TCATTGAAGCGGAAGTGGATGTAAGCCATGATATTTTAATTGGTAATGACAACGAAGCGG
ACATATTTAGATGGGTTAATGACTCACTAGATTCCGGCACGGACTTGGTGCGTGGCTTTG
AACGAGACCTCGACATTCTCGATCTAAACCAAGTTGTCGAAGATGCAGGGCATAACACCA
TTGAAGAGCTGCTCAATAGTATCGACCTAAATGTGGACGGCGAAGATCTATCGCTTGAAA
TCACCCACAACGAGGGTAACTCCATCCAAACGATCGTCATTGAAAAAGGAGCTTCCGAGT
TTAGCGATTTGATCATCGGAAATATGGACTTTGAAAGAGATGTCTTATCGGCTCTCACAA
AAGTTAATTTAGATTCATAACAAAAAAGGGCCAACAGGCCCTTTTTCTTTGCTTCAATTT
TTTATCGTTGGCTATGACTAAGTCCGATTATAGAACCTTACACGCAAAACCTTTTAGGTA
GAAACCTTCTGGGTAAGCCGTATCCGTTGGGTGATCGGCAGCTTGCTCAAAACGCTCTAC
AAACTTAACTTGGCGGTTTGCATCTACTGCGGCGTCTGCAATGATTTTTTGGAACAGAAC
TTGGTCCATCAAACCTGAGCATGAGTAGGTCAGTAACGTGCCACCCGGGTTTAGAATTTG
CATCGCCAACATGTTGATGTCTTTGTATCCACGACATGCACCGTTTAGCTGTGCTTTACT
TTCTGCGAACTTCGGTGGGTCCATGATCACAACATCGAATTTCGTACCTTGGTCACGGTA
TTCGCGTAGCAGTTTGAACACGTCAGCGTTTAGGAACACAGCACGTTTTTTCGAGATATC
AAACTCGTTCAGTTCTGCGTTGAACTTCGCTGTGTCTAGAGCAGGTTGTGATACGTCTGC
GTTGATAACGCGTTTTGCGCCGCCTTTTAGTGCGTACAGACCAAAACCGCCGGTGTACGA
GAAGCAGTTCAGAACTTCTTTGTCTTTCACGTACTTCATCGCCTGTTGGCGGCTGTCACG
CTGGTCTAGGTAGAAACCCGTTTTATGACCACCAACGATGTCTACGCTGATTTTTACGCC
GTTCTCTTCAATAACCACTGATTTTGGTGGCTCTTCACCGTGCAGTACGCCAGTGGTTTC
TTTCAAACCTTCTTTCTTACGTACCGCGACGTCTGAACGCTCGTAAACGTTGCAGTCTGG
GAAACACTCAACCAAAGCATCAACAATCGCTTGCTTGTTGTATTCTGCGCCCGCACTTAG
AAGCTGGCACACAAAGAAGTTTTGGTAACGGTCGATGGTAACGCCAGGCATACCATCAGA
CTCAGCTGCGATAAGACGGTAGCCAGTTAGGCCATCGCGCTCGATAATGTCTTCACGAAG
AAGCTGAGCGTTGTTGAAACGCTTAACGAAGAAGGCTTTGTTGATTTCTTCTTTTTCAAA
ACTCCAGATACGAGCACGAATTTGAGAAGCTGGAGAATATGCCGCTTTAGCTAGCCATTT
TCCGTCGTGAGTGAATACATCAACGGTTTCGCCAAGAGCAGGTTCGCCCTCAACTTTACT
GATGCCTCGAGAGAAGATCCAAGGGTGCTTACGCTTAACCGATTTCTCACGACCTTTAAC
CAAATAGATAGCAGCTGTCATTTCTTTAGCTCTTGTTGAATTTTGAAAGGGGCGTATTGT
CCGGGATGTTGCCCGCAAAAGCAATATCCATCGACAATCCAATCATTTGTAGAGGCTTTA
ATTATAAACTGATGAGTGGAGTAACGGGTGGGTTTTCCAGATACAAAAAAGGGCCACCGA
AGTGACCCTAGTTATTTGTTTAAGCGATTACGCTTTCAAGCCAGTCAGTAGCGACTCCAT
GGTGTCACTTTGAGCTCGAAGCTGCTCGACGTTTTGCGACGTTGTGCTGATCATCGTACA
TACATTGTTTGCTTGTATGCGAATCTCTTCAACGCTTGATGCAATATTGTCTGCCACCAC
GCCTTGCTCTTCAGCTGCTGTCGCAATTTGAATGCTGCTGTCTGAGATAGTTTGGTTCTT
GTCTGCTAGTGAGCCGATCTCGTGATTCACTTCGGCCATCAGAGTTTGGCCTTCGTTCGC
ATTGTGAACCGTGACTTCCATCAGTTTAGTCAGCGATTGGCTGTTACGTTGTAGCGCTTC
AATCATTGCTTGAATCTCTACCGTAGCTTGTTGAGTGCGGCCTGCAAGAGCACGAACTTC
ATCAGCAACAACCGCAAAGCCACGACCTTGTTCACCTGCACGAGCCGCTTCAATTGCAGC
GTTCAAGGCGAGTAGGTTAGTTTGCTCAGAGATACCGTTGATGGTTGTTACCACTTCATC
GATCTGCGCTGCGTTTGCATCTAGCTCTTCAACTGCTTGAGATGCCGATTGGATCTCAGT
AGAAAGGTTCGAGATAGAGTGAAGGGTATTTTCCACTTTCACCTGACCTGATTGCGCGAC
GCTTCGAGCATCATCAGTTTGTGTGCTTGAATCATGAGCCAGCGTTGCCACTTCACGAAT
CGTGGAAGCCATTTGTTCTGTTGCACTTGCCAGTGAGTTAAGGTGCTCTTGTTGGGTATT
TGAGATCTCAGAGCTGTTGTGAATCGAAAGGTTAAGGTCAGAGCTGATTTGCTGCATTAG
CGCTACGGATTCTTGAATCGACTGAACCATCTTTTGTTCGCGATCCGCTACTTTGTCGAT
AGTAATCGCGATTTCGCTGAACTCATCACGAACACGGAAGAAATTCATACGCGCTGTTAG
ATCACCATCTGCCAGCGTGTTGAGCGCTTTGTTCATCGTAAACATCGCACCACCGATGAA
AGTCATGATGTAGTAAACACCAATCGCGATAATGAACAGAGTCACAAGAATAATACTGAC
TTGCGCTGTAGAAAGTGCCGTCCATAAAGACTGCTCATGGTTTGCAACTAGACTAAATGC
ACCATTCAATACAGAAACGGAGTCTGGGCCAGTACCAAGGGTAATTGTCTCTGAGCCAGC
AATAAGGTTTGCAACTTGAGATTGCGAAAGGTTGCCAGCTTCAATAAGTCCTTTCATTAA
CATCAATTCTTCCTGATACAGACCAGAAATCATCGCGTCAGCGGCACTATTCAGGACTAA
AGTGAGAATGACTAATGCAAGAAGAGGAAGGAAGAAGAGTAAATAGAACTTTTCTTGAAT
TTTTAAATGGATGAGATACTTATCAATCCAACGGAAGGGAATTTCTTTCATAATTATTAT
AACCATATAAAAACCCACTATCCTTAGTGGGGTAAATAGACGCAATTAATATATCACTCA
AATATAGGGAGCGGTATACGGATGGTACTAAAGTGTGAGAAGTTTCTGATAGTAGGTCAC
GTACAAGGGGTAGGATTTCGATACCACACATCGCATCAAGGATTGAAGCTCGGTTTGACG
GGCTATGCGAAGAACTTGAACAACGGAGATGTTGAAGTGATTGCCTGTGGCACAGAAGAG
CAAATTGCCGCGTTTTCTAAGTGGTTAGAAGAAGGACCGCGGACAGCGAGTGTGGACAGT
GTCACTCAGGAAAGTGTGTCTTACAAACCTTTCCGCGGATTTAAGATCTTATAGCTTTAT
AAGCTTTCATTTTGTAAGTGGTATTTTTAAACCAGAGCCTTACAAACATTTCGCTGGTTT
AGGAAGGCCTGCCAATTTGGTTGCCTGTTTCGCTGGGCCTTTCTTAAACAGTTTGAACAG
GTACTTGCTGTTACCTTTCTCAGGGCCGTGCGCCTTTTCCATCGCTTTCACAAGCATTCT
TACCGCAGGTGAGGTGTTGAACTCCTCATAAAAATCACGTACGAAGTGAACCACTTCTAA
GTGCGCATCGGTAAGCTCGATCTCTTCATCTTTTGCTAGAAGCTCAATCATGCCTTCTTC
CCACTGAGTGTGGTCAAGTAGGTAGCCTTGAGCGTCGGTTTCAATTTCTTTGCCGTTGTA
AACGAACATAGCTTTGTTTCCGCTAAGTAACCATTGATACGTATAGGGTAGCGTAGAGCG
AAGCTTAGACTCAACAAAAGAATCTTTGAAGGCTTCTGAGCGAAGTAAATTTACACAATT
AATACCAGATAAAGAAAGTGACGGTAGAAGAGGTTGATTACTTTGATTATTCACAAGAAT
GTAAATTTATTCATCTTGTTAGAAAATTCTCGGGGTGAGTATTTTAGTTTTTGCATGAAT
ATTCTTTCGTTTGAATGGCTGACGCCAAGTGTTCAGTTAACGTCAGCCTTTTTTAAGTTT
ATGTTGGTTCATCAGGAACTAGGTTAGCAATCAAGTGTAGTGGTGATGCTTCGGTATATT
TTGAGTAGCCAGCCGTGCCCACTTGTCTGGTTTTAAAAGAGCCGTAATATTGGACTGTTG
TACTCGCGTGTCCAATAGTGTCTTTCATACCGTTCCATGTTTTAGCAGATTCGGTGAACC
CATACGCTTCAGTTTGGAACCACGTACCACCGTTTCTTGTACCAAATAGTACATTTCCCC
AACGGTTAGGGAATAAGATTTCAAATTGTTCGTCATCACTTTGGTGGGATGACTTCCCAG
TTCTAGAGCCACCGCGAGCCTGGCCTTGTTGTAAAATAGAGCGCCAATAGCGATAAAACA
TCTTGTTATCTTCAACTTCAACATGACCGCCTTTAAACACGATAGAGCCACCTTCCGTTC
TCAACGTTGCACGATGATATAACTCTCTAATGTCGTTGATAACCTGAAGGTACTTCATGT
TTTGCCCTTGAAAGTGAGCCTGATCTTTGAGTAATGCTTGGTAAATAGAATAAGCCGAAT
GTCCCAAAGCAGCGCCGCCCCAATCACTGCGGCTTTCATGCCTATCTGGTGCCGATAATC
TCATGACGTTGATTCTTCCTTTTGTGTTGTATTTTATAAGATAGTTGCCGTAACCAACGA
TAGTAGAAAATTCAAAATATGCATATAGTTTTATATTTATAGTTTGATTTTGGACGTAAC
GTCTCTTGAGGGAGATGTAAAGAGAAAGAGGCAGGTAGGGATAATGCAAAAGGCGAGGGA
TATAAAAAAGCCCGAAGTAGAACTTCGGGCTTTTGAGTTTTAATTCAATCTAACGAATTA
ATCGTCGTTCATGATGCCTAGGATGCTTAGTAGGCTGATGAAGATGTTGTAGATTGAAAC
GTATAGCGTAATCGTTGCAGAGATGTAGTTTGTTTCGCCGCCACGGATGATGCCTTGAGT
GGTCATCAGAATTGCCATAGTAGAGAACACAATAAACAAGCTGCTAAGTGCTAGATGCAG
AATAGTTGATTGGATGAAGATGCTCGCAATCATACCTACAACTAGAACGACAAATAGTGA
CAACATAAGGCCGCCCATCATAGATAGGTCGCGCTTAGTTGTTAGAGCGTAAGCAGAAGC
TGCCATGAATGACAGAGCGGTACCGCCTAGTGCTGTTAGAACAACGTCGCCCATACCAGC
GCCGATGTACATGTTTAGAATTGGACCGATGGTGTAACCCAAGAAGCCTGTGAATAGGAA
TGTAAACACTAGGCCCATGCTGTTGTTACGGTTTTTCTCAGTCAGGAACAATAGACCGTA
GAAACCAACCAACATCAGGATGATACCTGGACGTGGTAGGTTAAATGCCATAGACACGCC
AGCCACAAGAGCTGACCATAGTAGAGTCATAGAAAGTAGTGCATATGTATTACGCAGTAC
TTTGTTGGTTTGTAGAGCACTCTCTTGAGTAGTAGTGCGAGAAAACATAGGACTGTTCAT
AATCTTCCTCTATAAGGGACTGTCTTATCTTTAATATATAGACATATATGGGCCCGATAG
TTCAAAAAATCAAGCCCGCCACATGTATATCTAGAACAAAATAATAATAGAAATAATGTG
TTATGTATGTGGCAACTTGTAACACAATATTACCGCCTTGCATAGCGAAGAAAGGCTTAC
TATTCAAAGCTCTGAAGCGTAGCTCACGAAGTAGGTTGCAAGATTGCGCGAATTTACAAC
ATCTTGAATCAACTGGATTTTCGTAACATGAGTGAATGTCGACCAGTTAAGCAAAGAAAA
AGCGCTGATTTTGATGTCAGCGCTTTACAATTTTAGCTATGTATCTAATCCGTTTTAATG
GTGAAGGATTTGAGCCAAGAAGTTCTGGGTTCGATCCGATTGCGGATTCTCGAAGAAGTC
GACAGGGTTATTCTCTTCGATGATTTCACCCGCATCCATAAAGATAACTCGGTCAGCCAC
TTCTTTAGCAAAGCCCATTTCGTGCGTTACACACAACATGGTCATGCCTTCTTCTGCCAG
TTCAACCATTACGTCCAGTACTTCACGTACCATTTCAGGGTCGAGTGCCGATGTCGGCTC
ATCAAACAGCATTACTTTAGGGCTCATACAAAGAGAGCGGGCGATCGCCACACGTTGTTG
CTGACCACCGGAGAGCTGCCCCGGATACTTGTCGGCTTGATCGGGGATCTTAACGCGCTC
TAAGTACTGCATTGCGATGGCTTCGGCTTCTTCTTTTGGCATTTTCTTCACCCAGATAGG
GGCAAGCGTACAATTCTCTAAAACCGTTAGATGAGGGAAGAGGTTAAAGTGCTGAAAACA
CATTCCCACTTCACGACGAACCGCCTCAATGTTTTTCAGGTCTTCTGTAAGTTCAGTGCC
CGATACATAGATGCTGCCAGCTTGATGCTCTTCGAGACGGTTGATACAACGAATCATGGT
CGATTTACCTGAGCCCGATGGTCCACAGATAACGATTTTTTCGCCTTTCTTTACGTCTAG
GTTGATGTTCTTTAGTACGTGAAACTCACCATACCACTTATTCATGTCCTTCAACTGGAT
CATATAATCTTGTTGTTGCGTCATAATACGTCCTTGATCTTAGTGAGTTATCGTTTGTGA
CCGGTATGCAGTTTGTTTTCAAGCCATATCGAGTAACGTGACATGCCAAAACAAAATACC
CAAAACACTAACGCGACAAATACATAACTTTCGGTTGCGAAGCCTAACCATTCAGGGTCG
GTATTCGCAGCTTGTCCAATGCCCAGTACGTCAAACATACCAATAATAAGCACAAGACTG
GTGTCTTTAAACAGGCCGATAAACGTGTTCACGATAGAAGGGATAGTAATCTTCAGCGCC
TGAGGCAAAATGATCAGTCCCATCTTTTTCCAGTAGGTAAGGCCGAGTGCATCTGCTGCT
TCGTACTGGCCTTTCGGAATCGCCTGCAAACCACCACGTACCACCTCTGCCATATAAGCT
GCACTGAACATGACCACACCGATTAGCGCACGGATGAGCTTGTCAGTTTCTGAGCCTTGA
GCCAAGAACAGAGGCAGCATTACCGAGGCCATAAACAGAACGGTAATAAGCGGAACACCA
CGCCACACTTCAATATAAACGGTACAGATACTGCGGATGATCGGCATATCTGAACGTCGG
CCAAGTGCTAATGCAACACCAATTGGTAGAGAAACAACGATACCAACGAGTGCGATGATC
AACGTAACTAATAGACCACCCCATTTGTGTGTCTCAACGACTTCGAGACCAAACACGCCA
CCATAAAGAAGTGCGGCAATAATGAATGGATAAATGTTTACGAAGAACAACCAAATCCAA
ATGCGTTTTGGTGTTTTCTCGTAAGCGAGTAGCACTGTAAAGATCGCCAATGTGATGTAG
AACAGGCGAGGGCGCCAGAGTTCAGCTTCTGGATAGAAGCCATACATGAACTGTTCCCAA
CGCACGCTAATAAAAACCCAACATGCGCCTTCGCGTGTACAGTCGTCTCTTGTTGTCCCG
ACCCAATCAGCATTAATGAACGCCCAATCGACGATATTCCAGAGTGCTGAGAAGACGATG
TAAGCCAGAATCAGCGTCACAATCGAGTTGATTGGTCCATTGAATAGATTTTTGCGTAGC
CAACCTACGACACCAACCGTGTTTGCTGGCGGTGGGAGATCTGGCTGAAATTGATGTGTG
CTCATATTATCTCTCCACCAGTGCCACTTTACGGTTGTACAAGTTCATCAACGCTGAAGT
AATCAAACTTAGCGTCAAGTAAACGCCCATGGTCATCGCAATGATTTCTATTGCCTGTCC
GGTCTGGTTCAACGTGGTTCCAGCGAATACAGAAACCAGATCTGGATAACCAATCGCCAT
CGCCAAAGAAGAGTTCTTGGTGAGGTTCAAGTATTGGCTAGTAAGAGGAGGGATAATGAT
ACGTAATGCCTGAGGAATCACGACCAGCTTAAGCGTTTTTGTGCGTGGCAAACCAAGCGA
CATCGCTGCTTCAGTTTGACCATGACTCACAGCGTTAATACCAGAGCGCACAATCTCAGC
AATGAACGACGCGGTATAGACACTCAATGCCAATAGAAGTGCAGCCAGCTCAGGAATGAT
GCTGATGCCACCTCGGAAGTTAAAGCCTTTTAACTCTGGGTACTGCAAAGAGATCGGCAT
ACCAGCAAGGAAGTAAACCACTAAAGGAAGCACAACAACTAATCCAAGCGCAATTCGGCC
CATAGGCGTTTGCTGGCCTGTTAAACGCTGTTTATTGTTCGCCCACACGTTAATCAAAAC
CGTCGCAATGACGCCAAAGATAAGTGCAGCAATAACCAAGCCGCTTCCTGCTTCCATCAC
AGGCGCTGGGAAATACAACCCTCGTACATTCAAGAAGATCGCTTCACCAAGGCTCATACT
TTGTCTTGGTGATGGGAGCGCTTGAAGAACCGCGAAATACCAGAAAAAGATTTGTAGAAG
TAGTGGGATATTTCGGAACGTTTCAATGTATACCGCAGCTAATCGACTCACCAACCAGTT
GGAAGAGAGACGCGCGATACCCATAACAAAACCAATAACGGTTGCGAGGATAATACCAAG
CACAGAAACCAGCGCGGTATTAAGAAGGCCAACGACAAAGGTGCGTCCATAAGAGAACGT
TTCGTCGTATTCAATAAGAGTCAGGCCGATCCCAAAGCCTGCTTCTTGATTAAGGAAACC
AAAACCTGTTGCGATACCACGAGCATCAAGATTGGTCAGTGCATTGTTGATGATTGTATA
AAAGAAAAATACCAGTGCGGCTACGGCAATGATCTGGAAAAGAGCGGAGCGAAAGGCTGG
ATTGTAAATCAGGCTCTTACTTCCGCTTGGTTTGGACATCGTACTTGGCGATGCATCATT
CGTCGGTTTCATACAGCGATAACCTCAAACCCTTATTTATAGATTCACTCACGAAAAAGG
GCGGCATAAACCGCCCTGTGATAATCGTTGTATTAGCGGATTGGTGGCGCGTACATGAAG
CCGCCTGCATTCCATAGTGCGTTTACACCACGAGAAATTTTCAGAGGCGAACCTGTACCA
ACCGTACGCTCGAAGCTCTCACCGTAGTTACCGACTTGCTTGATAACTTGGTAGCCCCAA
TCGTCACGGATACCTAGACCTTTACCTTTAGGACCGTCCACACCAAGAATACGTTTGATG
TTTGGATCTTTCGATTTCAACATCTCATCTGCGTTCTTAGAGGTAATGCCGTACTCTTCT
GCATTCACCATCGCAAATAGAGTCCACTTCGCGATATTGAACCATTGGTCGTCACCTTGA
CGTACAACAGGACCTAGTGGTTCTTTAGAGATGATCTCAGGAAGAACGGTAGCAGAAGAA
GGGTCTTTCAAGTTCAGACGTAGCGCGTACAGACCAGATTGGTCAGTGGTTAGTACGTCA
CAGCGGCCAGCATCAAAACCTTTAGAAGTTTGCGCAGCAGTATCAAATACCACTGGTTTG
TATGCCATGCCTTGGTTACGGAAGTAGTCTGCAAGGTTTAGCTCGGTTGTTGTACCTGAT
TGAACACATACTGATGCGCCATCAAGCTCTTTTGCACTTGAAACACCAAGGTCTTTCTTA
ACCATGAAACCTTGACCGTCGTAGTAGTTCACGCCGACAAAGTTCAGACCAAGAGCCGTA
TCACGGTGCAGTGTCCAGGTGGTGTTACGTGAAAGCACATCGATTTCACCCGATTGTAGT
GCAGTGAATCGTTCTTTCGCGGTTAGGGGTACATACTTAACTTTCGTTTTATCCCCAAGA
ACGGCTGCAGCCAGTGCTTGGCAATATTCTACGTCGATACCTTCCCATTCACCTTTTGAG
TTAGGGTTTGAGAAACCAGGTAGACCGGTACTAACGCCACAAGTAATAAAGCCTTGTTTT
GTGACTTTGTCCAGAGTAGTGTCTGCTGCTTGAGCTGAAGTAGCCATCATGGCAGTAGAA
GCCGCTACGACGGAAGCAAGAACTGTGAGTTTATTTGCCATTTGTATCCTTCCTGTATGA
TCCATGTTAAATCAGGAGCGACCTGATACAACGTGTCCTGTTCATTTGTGTTTTCGTCCT
ACGTGATTGATTTTAGAAGAAACGGTCATCGTCAAATCAATCAGTTATAAGCGTAGGAAA
GGATCTGCTAATTCTCAAATATATAATTTAAAAAGAGTTTTGGAGAGAAGTCACAACGTT
CCTTGCGATTTAGAATGACGAAATGTTAATTGTTTGTAAATAGTGCAACTAATTGTCAGA
TTGGTGCATCAGAACAATCGATAAAAGAGGGATTAAAACAAGAGGATAATAATTTGTTAT
TAAAAGTGTCATTAGTGTAGGGTGGCTATGTAAGCCGAAAATTTGAACAAATATTATTTG
TGAAGTCGAAACAAGGTGAAGTGATTGCCCCATTTTTGGTAGCATGAATTTCGATAGTTA
TTTGAAGTGATCATGGATTGAAATGCGATATTTTCCTCTGTTCTTAGATTTAGTGAATAA
ACCCGTGTTGGTTGTCGGTGGCGGTGAAGTGGCGAGCCGCAAAGTTGAAGCGTTACTGAA
GGCTGGCGCTGACATCACCATTGTGTCCCCAAGTCTTGTCGACTTTCTTGATAAACTTGC
TCAAGAGCAGCAAGTGCATTGGATTCAACGTTTTTATTCAAGTGACCTTGTCACAAAGTC
TTTCATTCAAGTGTGGGCAACCACAGATAACCCAGAACTGAATCATCAGGTCTATAAAGA
CGCGAAAGAGTTGGGCATCTTAGTCAACGTTGTAGACGACAAGCCTTACTGTGATTTCAT
TACGCCTTCAATGATTAATCGCGGACGCATTCAGATAGCTATCTCGAGTGGCGGCGCGTC
TCCTGTACTGATCCGTAACATTCGAGAAAAGTTAGAAGCGATTCTGCCGCAAAACATGGG
ATTGATGGCGGAGTTTGCTAATTCAAAACGTAACTCGATTAAAGAAGCGCTACCAAGCGT
CGATTTACGCCGTAAGTTTTGGGAGAACTATTTCTCTCATCCTGAAGTAGAAAACGCGCG
AGATAATCGTGAGCTTGAAACCATCTATCAAGAAACCATGGCAAAGCCTCTGGATGAAAC
GGGAAGCTGCACTTGGATTCAAGTGGGCAAAGATGTAGAGATGCTGCCGATCAAGGCTGT
ACGATACATGCAGCAAGCAGAATTGGCTCTTTACTCAACCAAATGCGAAGCAGATGTAAT
GGAACTGGTAAGAAGAGATGCGGAACGTGAGGCATTTTCTAGCGCGACTGAGCTTTCTGA
CATGCTTAGAAAGGCCAAAGAAGAAAAACTTCGTGTTTGTGTATTCATCCCCCAAGGAAC
AAGTGAGTTTTCTCTCCTGCAAGGACAGGACCTTGTAATCTAATAAGAAGCGCACGTTCA
TAGCTTCTTGCAATAGTTAGAGGTTCAAAACAGACATACAAAAACGCCGACGAACATTTC
GCCGGCGTTTTTTATTCCACTGTTCCCGTTCTCTGTCTTAACAGAGTAGGAGAGCGCAAT
TAATCACGGAAGTTGTTGTACTGAAATGGGATACCCATCTCTGCTTCACGGATCGTTGCA
ATCGTCGCTTGCAAGTCGTCACGCTTCTTACCCGTTACGCGCAGTTTGTCGCCTTGGATA
GACGTTTGAACTTTAAGCTTCGCGTCTTTGATTAGTTTAACTAGCTTTTTCGCTGTTGGC
GTATCAATACCTTGGCGGAAAGCAACGTTTTGGTGCCAGTTCTTACCCGTCGCTTCTGGA
TTTTTTGCATCCATAGCGTTCGCATCAATGTTACGCTTTGCCAAGTGGCTACGTAGGATG
TCACGCATTTGCTTAAGCTGGAACTCGCCTTCTGCTGACACTTTTACATTTTCTTCTACT
AGCTCAAAGCTCGCATTCACATTGCGGAAATCGAAACGAGTAGACAGTTCACGGTTAGCG
TTATCAACCGCGTTACGTAGTTCAACGGTATCGATTTCTGAAACAATATCAAACGATGGC
ATGAAGATTCCTTGATTATCTTGTTATAGGGAAATTACTTACTGGATTTTACTGCTTCTG
CCAGCATATCTAGCATAGTCACAGTATCATCCCAACCTAGACATGGGTCAGTAATCGACT
GGCCGTAAGTTAGGTTGTGAATATCAGTCATTGGCTGATTGCCTTCTTTAATGAAGCTCT
CTGCCATGATACCCGCAATGCGAGTACTGCCTGATTTAATTTGTTCACAAATGTCTTGTG
CAACTTCAATTTGCTTGCGGTGCTGCTTCTGACAGTTTGCGTGGCTGAAGTCTACAATCA
AACGCTGTGGCAAGTCGAATTCTGCAAGCGCTTCACATGCTTGTTTCACTGACGCTTCAT
CAAAGTTTGGACCTTTCTCACCACCACGAAGAATGATGTGACCATATGGGTTACCACTTG
TGCGGTAAACTGTCATACGACCATTCTTATCTGGCGAGTAGAAGTAATGTGATGCTTTAG
ACGCACGAATCGCATCAATCGCAATTTTCACGTTACCGTTTGTACCGTTCTTGAAGCCAA
CTGGGCAAGATAGGGCAGACGCCATTTCACGGTGAATTTGTGACTCTGTTGTACGAGCGC
CAATTGCGCCCCAAGTAATCAGATCAGCAATGTACTGGCCTGTGATCATATCAAGAAACT
CAGTAGCCGTTGCAAGACCAAGCTTGTTGATATCCAGTAGCAGTTTACGAGCTTTGTGAA
GGCCAGCTTCAAGTGCGTATGAACCATCTAGGTTAGGGTCGGTGATAAGACCTTTCCAAC
CAACAACGGTACGAGGCTTCTCAAAGTAAGTACGCATAACGATGAACAGTTCATCTTTGT
ACTTATCTTGAATGTCCGCAAGACGAGTTGCGTAGTCAATTGCCGCTTCAGTGTCGTGCA
CTGAACATGGGCCAACGATAGCAAGGATACGGTCATCCTCACCAGTCAAAATCTTCTCAA
TTTGTCGACGAGATTGAGCAATACGGTCTGCTACATCATCAGTGATTGGATGTACGCTAC
CTAGCTCTGCGGGTGTCGGCATTGGACCCAAAGGTTGGGTTCTCAATTCATCTGTTTTAA
TAGGCATGTTATAGCTTTATTCTCTATTGCGAAGCGGTAAAGATAACGGAATTATAGTTA
GGAATAAACCGTTTCACGGGATTCTTATCTAGTAAATACCGAAATGTATGTAATGCTGTG
GCTTATCATAAATGATAGTTATGTATAAATGACAAAAACGGCGGCAGAGATCAATACATA
GTCGTTTGAATTTATAACTAGTTTTTCTATTTAGTAACACGCAAATTTGGCATTTTAGGC
GTTAGAGCTAGGTGTGGTGGGTGTTTCATATTCAACGTAAAACCTTACAGGAAAGAAACC
GATTGCTAAATTGCCTACGCAGATCGATTTCTTGTTAACATTTCTTTGACATTTTAGCGC
TTCATTGATTAACTGGTCTGACTAGTCTGGTAAGGAGACCAAGATGTTATCTGCTGTTCG
CCGTGCAAATCTTTACTTAAACCTTTTTGGCTTTTCTAAAGTTCCACTTATCTGGTTGTG
TAGACCAAAGATCCTTGCCATCGATGATCAACACGTTGAAGTTAAAATTCCATTAAAGCG
AAGAACGAAGAACCATCTCAATAGTATGTACTTTGGTGCGCTTGCTGTTGGTGCCGATGT
TGCTGGTGGCTTTCTTGCTATGAGTAAAGCAGAAGAGCAGGGAGAGCGTATCTCTCTCGC
TTTTAAAGGCGTGACAGCAGAGTTTCTGAAACGTCCTGAAGGCGACGTGCATTTTGTGTG
TCACGATGGTCCACTGATCGATGAAATGTTGCGAATGACATTAGAAACTGGCGAACGGAT
CAATCGGGATGTGAAGATCATCGCCTTGTGCCCAAGCATTAATGGTAATGAACCGATGGC
CGAGTTTTCTCTTACGCTTTCCATTAAAAAAGCAGCTAAAAAACAAGCTGCTTAATTTCA
GAATTCATATTGTGGGCTTAAACCAGTTCGATTTTCTCAAGAGAGACGATCTTTGAACGG
TTAAGCACGACCTTCCAACGGTAATAAACGGGCTCATCAGTGTGGTTGTCTTCTTTGACA
ATCACATTGAGAAGGTGGCGTTTCTCTACTGACTCTTTACTTACTTGCCCATCATTCAAA
CGATAGACTCGGTTCGAGCTCTTATCCATTAAACGAATAATAGGGCGCAAACTAATGTTC
AGCGTCTCACGTGTTTGCTCGTAACCACTCAAGAACAACGACGTCGCCATCTCAGTCTTA
GCATGGTAATGCAGGATTTGTTCTTCACGTTGAACCACACGCTTCTTACGAATGTTTTGA
ATACGATCCGGCAAACTTGAAAGCGAACGATAGTCTAGCCATTCCAACTTACGGCCAACG
ACTTTCTTTGTCGTCGGATCCATGTACTTCTTACGCCACTTTGGCTTACCTTTACGAATC
CAACGCCACATTGCGTCACGCAAGTCGTCTTTAAAGATTTCACGTAGCGCATAGATAAAC
GACATCGCAATAATGAAAGACGCTGAAATCTCACCTAGGTAATCGCGCGCAAGGATAACG
GTACTTGTCACAACGACCATAACTAAGCCCGTCGCGATACCTTTGATTGCACGTTTGATG
TTGTTACCCATCGACATCGTTTTTTCACGCAAAACAATTGGGTGCTCAATCAAACGTCTC
AATAAGCGCATTTTGTTCGACAGACGTGTCACATCCTCAACGACGCTCGCTGAGTTGTAG
TTATTCAACTTACGATGCGCTTGCTCTTTTTCACATAGAGTAATCAAACGCTCTTTGATC
GTACTGTAATCGCCTTCACGAGGAAGGTGAGCGACAAGGGATAGGAACTTTTGCTCGGTG
TACCAAGACAAGTAATTATCAATGTTAACGTAGTAACGCTTGAGGTTTTCTTCGTAAGGA
ATCGAACGACGCAGACGCTTCAGGATATCGAGCGTCAATTCAATCACTTCATCCACCTCT
TCCGCTGTGACGCTGTCACTATCATGTTTATTTAACGCAGCTACGGCTTTATCAAGCGCA
ATAACGTATTGATACGCAAACAAACTCAAACTGACACGGTACTGGCGATTGGACAGACGA
CCACGCTTAGCAAGACGGCTGTGCACCAATGGCAAAAGCACCTCTGTACTGTAGTAAGAA
CGTTTTTGCGTGATTGAAGTGTAGTAGAACTCGGATTCGCTGATGATGTCGGAATTTAAA
CCCAACTCTCCGGGTACGAAAACATAGATATCAAGGTCGAGCGTTTTACTCTTTGCCAAT
GCATGGCTAATTTTTAAGGTTACCGAGTCTTGTTTGTCGACAGTGACCAAGGAAAGCTCC
TGATTTTGCTAAAGCATCCTATATCCAAAAGCGTCCGTTCATTGAAATAACTTAAGGGCG
GGCTAGGATAAATTGTTGAACGAGCACAGCATAACAGAGAGGTTTGGTTTTCTCTCTGAT
TTTCTTGTTAGTTTGGGTATAATTCCCAGTAAATTTAAAAAGAGACAAACTCAATGATTA
AAATTGGTCAAATTAACAGCTTAGAAGTCACTAAAACGGCTGATTTTGGCGTATTTTTGG
ATGGTGATGATTACGGCTCTGTCATGCTGCCTAATAAATATGTACCAGAGGGTACGAACG
TAGGCGATCACATTGACGTATTTCTTTACTTTGATTCAGAAAGTCAGCTAGCTGCGACCA
TTGATAAACCCATCGCTCAAGTTGGCGAGTGGGGCCTAATGCAAGTTGAAGGTGTGAGCA
GCACTGGTGCATTCGTCAATTGGGGGATTAAAGAAAAAGATCTTCTTATCCCGTTTAGTG
AGCAACGTGCTCGCTTTACTGCTGGTCAAAACATTCTGGTTTACGTATACACAGATAAAG
CATCTGGTCGTATCGTAGGTACAACCAAGTTCAATAAGTGGCTGGATAAAACGCCAGCAA
ACTATGAAGTGAACGAAGAAGTTAACCTCATCATCGCAGAGCGCAGCCAACTTGGTTACA
AGGCAATTGTGAACGGCGAGCACTGGGGCATGATCTTCCCATCTGACGTATTCGGAAAGC
TGTTTATCGGTAAAAAGCTGAAAGGTTACATTAAGCAAATTCGTGAAGACGGTAAGATTG
ACTTAGCGCTACAAAAAGTTGGTGTCGCTAAGATGGATGACCTATCTAGCAAGATCGTTG
AGTTACTAGAGAAGAAAGGCGGGTTCTTGCCTCTTAACGATAAATCTTCTCCAGAAGCGA
TTTTTGACGCATTTCGCACGAGTAAAGGCACGTTCAAAAAGACCATCGGTGGTCTATATA
AAGCGGGTAAAATCGTTATTGAGAAAGACGGAATTCGTCTCGCTGAATAAAGACTAAAGA
TGCAATTTTGCTGGTGGATCGAGTCTTAGTCGATAAGATTTGAACGAGAATTGAAAAGTA
CCAGCCAAAAAAATGGCCCAAACTCGTCCTTATTTTGGGCCTAGGGGAAACGGCTCCTTG
ATAGAGCCTGCGCTAAACTTTTTGACCAACACATATTGTCGGTTAAACATAGAGAGAAAT
GCCGTTTCAAAGCGATGCTTTGATATGTTCAGTTTAGTACAGCGCACTCGGATCGCTAGT
GAACCCAGTTCCAATCATGCTTTAGAACCAAAAAGCCATCGTAAATACGATGGCTTTTCA
TTTATTTATAGCATTTCACTTTGCTACTAAAATAAGTTCTTATCTCGCACTAATTCGCGT
GGAAGACCATTTTTGATGCGGTTGCTTACCCATTTACCAAGGCCAATAATGGCACCTTCG
TACTTAACAAGAACTTCGCCTTTACCTGTCTTCAGCTCGGCTGGAATGTTTTGAGGGCGA
ACATCACGACCCATATACCATTCACGCGCTTCTTCGATGGTTAGTTCAATCGCATTACTC
TCATTACCGGTAGCTAGAGCTGTCGCAACTTGGTGCTGCCAGCGGTAACCGTTTTTATGG
GCTTCAGCAATCTTGATGCCCATGCGAGAGAAACGCAGTTCACCAATCATCGGCTCTAGT
GCGTCTGGGAAAAGCCACACATCTTTATCACGAATCCAAACCGTGCTGTCTTCAGGCAGT
TTGATGTCCATTGCGTTTTGTAGTTGCTTAGCGATCTCTGCAGATTCTTTGTTTGATGCT
TTTGCAAATGGGAATTTACCCATGCGCTTCTTCACTTTTGGCGCTTCTACTGCCGCAAGT
TTACGAATTCGAGCGACGAAGAAGCCTTCACAATCATAAACTTGAGGGAAGATGTGCAAG
AACCCTTCTTCGGTCAGTGCCGCTTCTGCATTTTCAAACAGATCTTTTAAGCTTTCGAAT
TCAACAGCGTCACCAAATGTCTCTTTTAGATGGTGACAAACTTGCTGGTTCTCTTCGGTG
CTTAACGTACAGGTTGAGTAAACCATTACGCCACCTGGTTTTAGAGCATGGAACGCACTT
TCAATAAGATCTCTCTGCGTATCGGCAATTTCAATGACGGACGCTTGCGTCCAGTTCTTC
ATTGCATCTTCATCTTTACGAACCGTACCTTCACCAGAACACGGCGCATCGAGTAGAACG
GCGTCAAATTGCTCTGGGAGCCAGCCACCAAACACACGACCGTCGAAGTTGCTTAGTGCA
GCGTTACGCACGCCACAGCGCTCAATGTTTGCATGAAGTACTTTTACTCGGCTTGCCGCG
TATTCGTTCGCAACTAAAACGCCTTCGTTATTCATCAACGCAGCAATTTGAGTTGTTTTT
GAGCCTGGTGCAGCCGCAGTGTCGAGAACCGCATCGTACGATTCATTATTCATAAATAGG
GCAGAGACAGGCATCATTGAGCTGGCTTCTTGAATGTAAAAAAGCCCTGACATGTGTTCA
GCGGTGTTACCAAGTGGTACAACCGATTCATCCGCATCAATCCAAAAGCCCGTTTCACAC
CAAGGTACAGGAGAAAGCTTCCAACCTTTTGCTTCTGCGCGCTCTAAAAACGCTTCAACG
CTGATCTTAAGCGTATTAACACGAATACTTTTTCGCAGTGGCTTTTGGCACGACGCGATA
AAGTCTTCCATGTTGAGGTGAGCAGGGAGGATGGTTTGGATTTTTTCCAAAAAGGCTTCT
GGGATGTAAACGTTAGGATGCAAAGTGAAATCTCGATTGCAGAATTTGCCGCAAATGATA
TACGAAAGCGAACCAGAAACGAATAGTCACAAAGGTTTGAGCAATAAAAAAGAGCAGCGA
TTGCTGCTCTTTAAGTCGTTATGGTAAATCTATCGCATTATGGTTTTGGTATCGCTGTGC
GCCACTGCGTCCAACTTTCTTCCGCTTGCGGGTATAAGTAGAAAGATTGACCGCGCTTCG
CCGCTGGCGGGATTTTCGATTGCTCAGGAGTAGAGAAAGCGATACCGCCGCGCACTAGAC
TGTCAAAAGTTCCTGCTTTTATGTTTGCGCCACCAAGACCGATGGAAACATCGACACCAG
AGACATTCCAGAACACACTGTTTTGACGAACTAAGTAGGCGTACTCTGGCTGAATCTCGA
TTTTCGTTACTACTCGATCCGCAAACTCACCCAGACTCACATCCGTCACAGTACCGACTT
CCATTTGACGATATAGGATAGGGGTACCAACTTGAACCGAACCACGTTGTTCGCTCTGTA
GTGTGAAAGAAATACCTTGTTCAGCTTGCTGGTTTTTCGCTAATTCAAATTTGAATTTCG
CTGCGCCATTACCCGGCTCAACGCTAATAGATTTCGACACTAAAGCGCCCAAATTCTTAA
CACCACCTAAGCCAATTTCCGGTTCTGTTAACCAGAAGTGTGACCCTGTAACGGCAATGT
TGTCGACGTATTCAGGAAGGATGCGAGCCGTAACCTCAACCATTTCTCGATGGAAGTTTG
GAACAACCAAAGTAACTTCACCGACCTTAACACCTTGGTATTTGATAGGAGTTCCTTTCG
CTACTTCTTGGCTTCCGTCGGTTTCAAGGGAAATCACACGGCCAAACTTACGCGCTTGGT
TTTGGTCATTGTAAAGCTTCCAACGCTGGCCAATTTTATTCTCAATTCCCGGAATGGAAT
CAAATGCGATACCACCTTTAATGAGAGTTTTAAGAGGGTGCGCCTTTACGCTAATGCCAG
CGAGAGATGCGTCAATCTCGACACCTGAGCGGTTCCAGAACACGGTTTGATCTGTAAGAA
GGTGCGCATAACGATTTTCAATTGTCGCTTTTACAATGACACCACCGTCGACCAAATTGA
AATCGGAAATACTGCCCACAGGCAAGTTACGGTAGAGCAGTGGACTGCCTTTTGAAATTG
GTGGCAATTCAGAAGCAAATAGAGTCAGCGTTTTTGACCCTGTTTGGTTGTACTGCGCAA
GATCCGCCAAAGAGGCACTTTGGAACAGTTGGTACTCTTTTTGTACTTTTTCTTGCCCTT
GGCTTACAAAGCTAATTGAACCCGTTAGAAGCTGTTTTGCAGGCGGAACGGTAACGCTAA
GTCCAGATTCAGTCAGTTCTGCAGAAGCACTGCCAGTGACATAAAAGCGGTTATTCGATT
TGATCAGATGTTTGTATTCATTGTCGATTAGAACATCCATGAATACTTCATGCTTCGCTG
CTAGTGCCTTTGCTTCATCTAGCAAGCCAACTTTTATGATGGAGCCAACCACAATACCTT
TGTAAAGCACGTTTGCACCGCTGTCTAAACCAAAAGAGTTGTCTGAGACGAGGCGAATGG
CAATCGACTTCTGCTGTTGTTGGTTGAACACATTTTTGCGAATGGCGGTAAAGCGTCTTG
AACGTTCACCTTCGCCCGGCACGATCGTTAAAAAGTTACCGCGCACAAGGTTTGCAATGT
TCTCTACACCGGATAACGAGACTTTTGCTTCTTCTAGAACAAAGCGGGTTCCTGACGTTA
GCATATCGCTAAACGCAGGCTGAATGGCTGCAGAAGCCAGAATCACTTCTCGACCTTCAG
AGAGTTTTAAATCGGTGATTTGGCCAACTTCTAGGCCGCGATACATAATAGGCGCGCCTT
CGCCACTGATTTTATTATCATCAGGAAGGGCGATTTTAATTAGGATACCTCGACCCGCTG
TTTTCAGATCTTTGTATAAACGGAATTCGGTGTTCTCTTTGACTGGCTCACCATCGTCTG
GCGAATCTACCGCAATCGCGCCGCCAAGTAGGGCACTCATGCTCTCAAGCTGAACATCGA
CGCCATCGAAACCGATACTTGCACCAATACCACTCACATTCCAGAAACGGCTGCGGCTGT
TAATGATGTGCTGGTACTGCTCTTGAATGTTTGCTTGGATAGTGATGGATTTAGCGTCTT
CATTTAACTGATAACTGAAGACTTCACCAATCGGGATCTTTTTGTAGACAATCTGAGAAC
CAATGGAAACGCCGCCCAAGTCACGGCTCTTCAATTTTATGTTCAAGCCTTGTGTCACGC
GCAAATCCGTTGGTGCAGACTCAAGCGCATGGAAGGTGGTTTCGAACTTCTCACCGTCAC
CTGGCTGAATAGAGATGTAGTTACCAGAAACAAGAGCATCAAGACCAGACACACCAGTTA
AACTCGCTGTCGGTTTCACCAACCAAAAACGTGTTTTGTCGTTCAGTAATTTAGCGGCTT
CTGGATAGATGTCTGCGTCAACATAAATGCTGCCCAAGTCTTCAGACAAGTTGATATCTC
GCACCATACCGACTTCTAAACCTTGATAGCGAATGGTGGTTCGCCCAGCGACTAAACCAG
CCGCATCGGAGAAGTAGATTTGCACGCGTTGCCCGGCGTCATGAATCGATTTCACCACGA
GCCAACCGGCTAACACCATGGTCAAAATCGGCAACAGCCAAAGTGGAGAGATACCTTTAC
TCCTCTTTACCTCTGGCACATATGACGTTTGAGAACTGTTCTGATCACTCATTAATTGAC
TCTTTTTCTGATTGTGTTGGGGCTTGGTCCCAAATAAGCCTTGGGTCAATGCTTTCCGCC
GCGAGCATTGTAAGTACGACAACAACACCAAACGCAACAGCGCCATAACCCGGTGTGAAG
TCGAGAATTTGTCCACGATCGACCAATGTCATCATGATAGAAATAACAAATAAATCCATC
ACAGACCATTTACCGATCCATTTTACTGCAAAGTAAACCATCATTCGTTGTCTTCTGAAC
ACCGAACGTTTGAATTTGATACATAACAAGATGTAGGCAAGGCCAAGAATCTTAGCGACA
GGTACGACGATACTCGCCACAAAAATGATGATAGCAATGCCGTACATACCGTTGTTCACC
AATCCTGCAACACCAGAGAAGATCGTGTCTTCCAGACGTTTACCGTTTGTCAGCAGAATG
GAGATAGGAATTAAGTTAGCAGGGAAGATGGCAATCGTTGCTGCGATTAAATAAGCCCAC
GTCTTCTGAATAGAATTTGGTTTGCGATGATACAGTTCGTGATGGCAACGACGACAACGT
GATCCTTCTGGTTGTGAAAGATGACATTCATGACAATGAACATCTTTATGTTCGAAGTCG
AAACTGAGCTCAGATTCCCATGACTCCCAGTAGCGACGGACGCTAATCCGAGAAATCAAC
AAAACAGTGAAGATTTGCAGCAGGACGAGACCAATGAGCCCCGGTCCAACAAAAATATCT
GAGTAATCTTGCAGCTTGAAACAGGAGATAGCGATACTGACAAGGAAAACGTCCAACATT
ACCCAGTGTTTGAGATGTTGAATCAACCATAGCGAAACACGAAGCCCTTTAAACCAGCGC
TTATGTAATGACCAATGCGCTGTCACTACCGAGCTACATACGATTAATGGAGCCAACGAG
CTACAAAATAGAATAAGAATAGAGAGAAGAACGAACCCTTCTTGAAACAGTGTGATCATC
CCTGATGGTAGTGTTGCAGGGATCATCACTCCAAACAGACGAATACTGATGAAGTTAAAA
AAGTGCGAAGGAATAAAAAGCAGAATACAAGTGACAGCGATTGCTAGGTTGCCAGATAAA
CTCGGACTACCACCACGGTATAGTTGTGTACCGCAACGAGGGCAGTGTGCATTTTTACCA
CTAGGCAGATCGACAATATCGACAGGCAATTCGCAACCTTGGCACAAGCGAATGCTACTT
GGTTGCATGGCGTGTTTAGACAGAGAGGTCACAACGACCTCTCTACATAGAATGGTTTAA
GCGTGGGACTGAATGCCCCCATACAAGGTTTGATATAAGCCTTCTTGCTCAACGAGCTCA
CCATGGGTTCCTGTTTGCGTCACTCTTCCATCTTCAAGCACATAAATCAAATCGGCTTGT
TTCACCGCAGATAAACGGTGGGCAACGATTAAAGTAGTTCGACCGCGTAAGAATTCAGTT
AACGCCTTATGTAATGCCGCCTCTGTCGCGGTATCTAATGCAGACGTTGCTTCATCTAGG
ATAACAAATTGTGGGTTACTCAGCACCATGCGTGCAATCGCTAAACGCTGACGTTGGCCG
CCTGACAAGCGGATACCATTACGTCCAATCTGTGTATCCAAACCGTGGCTAAGTTGAGAA
ATGACGTCTTGCAGCTGCGCCACTTCTAGGGCACGCCACAGTGACATTTCATCGAAGTCG
CCACCGAGGGTGAGATTATGCCTCAAGGAGTCATTAAATAGTATAGGTTGTTGTAAAACC
ACGGCAATTTTGTCGCGTATCACTTCAAAACTAATGTCATCGGTCAGTTCATCATTAAAA
CGGATAGAACCTGCGTTTTGACGGTAAACACCAATCAACAGTTGAATCAGCGTGGATTTA
CCGCCACCACTTGCACCAACTAAGGCCACCTTCTTACCAGCAGGAATATGCAACGAGAGA
TCGTCCAACACTTTGTTTTCGTTGTTGTATGAAAAATCGACATGTTCAATTTTTACATCA
ACTTCTCGATTTTCTTTGAAAGGATTTACTTTCGAAACAGGTCTATGTTCTTCTTCCAAT
TCCAATAGGTCGTTAATACGCTTAAGCGCCGCTTTTGCACTGTACCAAGAGAATTGGATG
CCCAAGAGTTCTTGTACCGGAGATAACATAAACCACAGGTAACCAAACACAGCAAAAATT
TGACCAATGGTGAGGTCACTGAACATCACCATTAGCATGGCAACGGCGCGGAATAGCTCA
AAACCAATTAGAAAAAGAAGAAAAGAGACGCGGCCAGCCGCTTCTGATTGCCAAGCGTAT
TTGTCGGCGTCGATACGAACTTGGTCTGCACTACCTTTAAGCTGCTGTAAGAATTCGCGT
TCTTTGTTCGCTGCTCTCAATTGGTAAATACCATCAAGCGTTTCAACTAGACGGTTTTGG
AAAATCTCAAAAGAGTGGTTTTCCTTACGCTTTAGGTGTTTCACCATACTTCCCAATTTA
CGAGAGAAGTAGATAACAATAGGGTTCACCAGAAGGATAAATAGACCGAGTCGCCAATCG
AGCCAAAGCAGAACAATGGCAGTACCAATCACGGTTAGAAAGCTAATAATGAATTTCGCT
AACGTAGAACCAATAAATTTATCAATGGTCTCAATGTCGGTGATAAGGTGAGCGTTGATG
CCGCCGCTGCCTTTGGTTTCGTACTGACGAATGCTAATACGACCAAGTTTGTCGATCATC
TTGCTGCGCATTTCAAAGGTGATGGTCTTTGAAACCAGTGTGAATTGTCGACTTTGAAGA
ATGTTGAAAGCTTGGCTGCCTGCTCGCATGAGTACAACCAAAAAGAGAGTAAAGAAGATA
TAACCCGTAGGTGTATGCCACGCCTCAGGTAAAACCGCGTTCATCGCTGCAAGGCCAGAT
GCCGGTTTGTCCAATAAGACTTCATCCACCATCAGAGGCATAAGAAGAGGGATTGGAACA
CTAATCAAGGTCGCAAGTACGGCTATCAAGTTCGCTAGAATCAGCTTGGACTTGTGCTTT
TTCACTTGTGTTATCAACCAAGAACGGCTAATAGTGTCGTTTTTCGGATTCATTGTAATT
GAGAATAAGTCCTATTAAAAAGTAGGGCTGCATTGTAACGCCATACGATAAGAATGGAAG
CCTAAATAAAAAGTAGGAAGTTAATATGAACATAGAACAATACCAAAGACTTACCAAGCA
AGCTGTCGCGCTGATCGAATCAGAAAAAGACTACATCGCAAACTTAGCAAACATTAGTTC
TCTACTATTTATGGAGCTAGACGATCTAAACTGGGCTGGCTTCTACCTTAAGAAGGGAGA
CGAACTGGTTCTTGGTCCTTTCCAAGGCAAGCCGGCATGTGTTCGCATTCCAATGGGTCG
TGGTGTCTGTGGTACGGCTGCACAAACTAACAGCGTACAAAGAGTATACGATGTACATGA
GTTTGAAGGTCACATTGCTTGTGATGCAGCGAGCAATTCAGAAATTGTGATTCCTTTTAC
TATCAATGGGGAAGTGGCTGGCGTGTTGGATATTGATAGTCCAAATATCGGCCGATTCAA
TGAAATTGACGAAGAAGGTCTCACTCATTTTATGGTTGAAGTAGAAAAGCTGCTTAATTC
GCACGCTAACGACGCATAAATTCACCCTCGAGTGTGGTTTTTCCTTGGCATGTCACTATA
ATACGAGAATATTTTTTCTTAATGCTTCGCGGAAATCCGCTCAAACCAGGAACCCTCATG
ACTGAAAAGTTAAAAAACAGCAAAGAAGTTATCGCATACATTGCTGAATGTTTCCCTAAG
TGCTTTACTTTAGAAGGTGAAGCAAAGCCTCTGAAAATTGGTATTTTTCAAGATCTTGCG
GAACGTCTAAATGAAGACGAAAAAGTAAGCAAAACTCAGCTTCGTGCAGCGTTAAGACAG
TACACTTCATCATGGCGTTACCTACACGGTGTAAAACCAGGTGCAGTACGTGTTGATCTA
GATGGCAACCCATGTGGCGAGCTAGAAGAAGAACACGTAGAACACGCTAAAGCGACACTT
GCTGAAAGCAAAGCGAAAGTTCAAGCTCGTCGTAAAGAACAAGCTCAGAAAGCTCGTGAA
GAGGGTAAGGCGAAAGCGAAACCTGCGGCTAAAAAGCCTCAACAGCCTCGTCGTGCTAAC
AAACCAAAAGTACAAAAAGAAAGTAAGCCTGTAGAAACACGCGCGCTAAACGCTGACGAG
ATCACAATCGGCAACGCAGTAAACGTGAACATGGGCAAAGGAAACATGGCTGCGACCATT
GTTGAAGTCAATAAGGAAGATGTACGTGTTCAACTTGCTAACGGCCTACAAATGGTTGTG
AAAGCGGAGCACTTGCGCGCATAAGGGAGATACTCCTACGCATGAATTGCCGTTCAAAAG
TGACACTGATTGCTGCTAGCTTCTGGCTAGCAGCATCAGCTCAGGCTCTAGAAGCCAAAC
TAAACAAAGATGATTTGCCGGTTCTTGCTCCTGAAGTTCAGCATGAAACAGCCAGCAAAC
GAGTGACTTCTCGATTTACCCGCTCTCATTATAAGCACTTCAATCTGAATGATGATTTCT
CCAAAGCGATCTTTGAACGCTATGTAGAAATGCTTGATTACAATAGAAATATTTTTACTC
AAGCAGATATCGATTCTTTCAAAGATTGGTCAATTAGCCTTGATGATCAGCTTAAAGCTG
GCAACAACAAGATTGCATTTGATGTTTATAACCTTTCGATGCAGAAGCGTTTTGACCGTT
TTGCCTACGCACTAACTCTACTCGATAAAGAAATCAAGTTTGATACTGATGAATCTATCG
AACTGGATCGTTCTGAAGCCGCATGGCCTAAAAACGAAGGCGAACTAAATGAGTTATGGC
GCAAACGCGTTAAGTACGATGCTCTTAACCTTAAAATGACTGGTAAAGAATGGCCAGAAA
TCAAAGAGGTTTTAGAGAAGCGTTACAACAACGCGATGAAACGCATTACGCAAACTCGCA
ACGAAGACGCTTTCCAACTTTACATGAATGCTTTCGCTCGTGAAGTTGATCCTCACACTA
GCTACTTATCTCCTCGAAATGCAGAACAATTCCAATCAGAGATGAATTTGTCTCTTGAAG
GTATTGGTGCCGTACTTCAAATGACCGATGACTACACAGTGATTCGATCTTTGGTTGCCG
GCGGTCCTGCTTCTAAGAGCAAACAGTTGGGCGAGGGTGACCGCATCATCGGTGTTGGTC
AAGATGGCGAAGAAGTTGTCGATGTCATTGGTTGGCGTCTTGATGACGTCGTTCAGTTAA
TCAAAGGCCCTAAGGGAACCAAAGTTAACCTACAAGTCTTGCCAGAAGGCAAAGATGCAA
AGAGTTACGTTGTCACTATTGTTCGTGACAAAGTTCGTTTAGAAGACCGCGCGGTTAAAT
CTGAAATCATCGAAAAAGACGGTAAAAAGATTGGTGTTCTTGAAGTTCCAAGCTTCTACG
TTGGTCTCTCGAAAGATACAGACAAACTGCTTGCTGAACTAAAAGCGAAGAACGTTGATG
GCGTGATCGTTGATTTACGAAACAACGGTGGTGGTGCACTGACAGAAGCAACCGCTTTAA
CCGGTCTCTTTATTAAAGAGGGCCCGGTTGTTCAAGTTCGTGATAGCTACGGACGCATCA
AAGTAAATGCAGATACCGATGGCCAAATAAGTTACGACGGCCCGCTAACTGTATTGATCA
ACCGTTACAGTGCTTCAGCGTCTGAGATCTTTGCGGCAGCAATGCAGGATTATAACCGTG
CGATCATTCTTGGCGAAAACTCTTTCGGCAAGGGTACCGTTCAGCAACATCGTTCACTGA
ACCATATCTACGATCTTTTCGATAAAGAGCTTGGTTATGTTCAATACACGATTCAGAAGT
TCTACCGCATTGATGGTGGCAGTACTCAGAACCGTGGTGTTGCACCAGACATCGCTTATC
CAACGCCAGTTGAGCCAAGCGAAACAGGTGAAAGTGTTGAAGATAACGCGTTGCCTTGGG
ACAGCATTGATAAAGCAAAATATCAGACGTTCCCAAGCAATGAAGCACTTGTGACTCAAC
TGACTGAACTTCACAACAAACGTATCGCAGATGAAATGGAATTCCGCTTCATCAAAGAAG
ATATCGAGAAGTACCGTAAAGAGAAAGACGATAACTTATTGTCTCTTAACGAGAAAGTTC
GTGAAGATGAATCGGATAAAGCCGAGGCTCTACGTCTAGAGCGCATCAATGAACGTCAAG
CTGCAATGGGTAAAGAACCATTCAAAACGCTTGATGATGTGCCAAAAGATTACGAAGCAC
CAGACGTTTATCTAGATGAATCCGTTGCTGTTATGGTCGATATGCTGAAAAGCTAATAAT
TCAGTCATAATGACTAATAATTCTGTGTATTAAGAGCGAGTCATAGCGACTCGCTCTTTT
TTTATATGTATTTACCATTATGTTCAAACTGAATTCGGTGAATCCTACGCTTAATTTTCT
CAAACAAATTACGTGATGTAGATCAAATATTTCGCGAAAACGAGATCTAGCACCTAAGCT
AAAAGAAAACGATAAGGATACCGTTATGAAATGGTTCATTATTTTACTTAGCTTTTGCTG
CTTTAGTGTTTCTAGTGCGGAAACCAACAAGGAAGACGAACTCAGTCACTTCGACACCCC
GTTTTTGATCGGCGACTGGTATCTGATGAATCCCAACCCGGAAGAATCATCAGAGAATTT
CCGTGCTATCAAATTGACCTTGGGTTCTGATTACACCTTTTCGATCGATATACAGAAAAA
AGACTACTCAATAGACCATTGGGAAGGGATGTATAACGCCAATGAAGACACCATTGTTCT
TGGTTTGAATACAGATGAACCGCAAATTTATGCATATCGAAACAATCACAACACACTAGA
TTTGAACGGTGTGACCTTCACAAAAGGACTATCAAATGCGCTTGCTGGCATTTGGTCCAG
TTCACAAGTCGGTGGCGATGGTATGCTCGCCAATAACATCAATCAGATGGATTTGATTCT
ACAACCTGACTTTGTGTTTATGTTCCGTGTCGCGAACGATGAAGGTGAGGAGTCTGTTAA
GCAGGGCGTGTTCTACACCGAGGGGGAACATTTGGTTCTTTTGTATGAAAACGGTGAACA
TGGTACGCGTTATGTACTCAATCAAAATGAGCTTACGATTAAGGATTCCAACGGTGATAT
GTACGCGGTTCTCAACCGAGTGACACCCTAAATGATTCATCATCATTATTTCACGCTAGG
TTATTAATAGTGAAATGTTCTGATGTTGATTAAATGTTAAACAGAAAGCGGAGCTAAGCC
ACTAAAAGCTCCGTTTTTTTATAGAAAGACTTGTATTCTGATACCACAACCCCTACAAAT
AGCTTATATCGTGATACCAGTAAGAGGTGTTTGAGCCTCTAGTCCTGGTATTTTTGTGGT
TCTATATACAAGGATTTATGGACATGTCTCAAGCTCCCCAAGCGAAATATCGCAAAGATT
ACAAATCGCCATCTCATGCCATCACGGACATTGACTTGACGTTTGATCTTTATGACAACG
ACACGATCGTTACAGCAGTATCAAAAGTAGTTCAAAAGGGTGAATCCACCACATTAGAAC
TTGATGGTGAAGGGTTAGAGCTGCGCTCCGTAAAAGTGAATGGCGAAGATTGGGCTCACC
ATGAAGTAAAAGAAGCCTCTTTAGTGCTTACCGATTTGCCTGCGGAATTTGATTTAGAAA
TCGTTACTAAGATCGACCCGGAAGCAAACACGGCACTTGAAGGTCTTTACAAATCAGGTG
GTGCGTTTTGTACGCAGTGTGAAGCAGAAGGCTTCCGTCGTATTACTTACTACCTAGACC
GTCCAGACGTTCTTGCGAAATACACAACAAAAGTGATCGCAGACAAAGCTGTGTATCCAT
ACCTATTGAGCAATGGTAACCGCGTCGCTGAAGGTGAGGCAGAAAATGGTCGTCATTGGG
TTCAATGGCAAGACCCACATCCAAAACCAGCTTACTTGTTTGCATTGGTAGCCGGTGATT
TTGATGTACTACGTGACAAATACACAACCACATCAGGTCGTGAAGTAGACCTAGAAATCT
TTGTCGACAAAGGCAACCTAGATCGTGCTGGTCATGCGATGACTTCACTTATCAACTCAA
TGAAGTGGGATGAAGACCGCTTTGGTCTTGAGTATGACCTAGATATTTACATGATCGTGG
CCGTTGATTTCTTCAACATGGGTGCAATGGAAAACAAAGGTTTGAACATCTTCAATTCGA
AGTTTGTGCTTGCGAATGAAAAAACCGCGACTGACCGTGAATACCTTGGTATTGAGGCGG
TAATCGGTCACGAATACTTCCACAACTGGACGGGTAACCGCGTGACTTGTCGTGACTGGT
TCCAGCTGAGTTTGAAAGAGGGCCTAACGGTATTCCGCGATCAAGAGTTCTCATCTGATC
TTGGCTCACGTGCAGTAAATCGCATCGACAACGTTCGCATTATCCGCGGTCCGCAATTCG
CGGAAGATTCAAGCCCAATGTCACACCCAATTCGTCCGGATAAAGTTATTGAAATGAATA
ACTTCTACACGCTAACCGTGTACGAAAAGGGCAGCGAAGTGATCCGTATGTATCACACTC
TACTTGGCGAGGAAGGTTTCCAAAAAGGTATGAAACTGTACTTCGAGCGTCATGATGGTA
CTGCAGCAACGTGTGAAGATTTCGTTTCTGCAATGGAAGACGCAACGGGCGTTGACCTTA
AGCAATTCCGTTTATGGTACAGCCAGTCTGGTACGCCAACGCTTCGTGTAAACAGTGAAT
ACAATGCGGAAGCAAAAACTTACGCACTAACGGTTGAGCAATTTACTGAAGCAACGCACG
ACCAATCAGAAAAACAAGCGCTACATATTCCATTCGATATTGAGCTGTACGCACAAAACG
GTGATGTGATTCCACTGGTTATCAACGGTGAATCGGTACACAACGTTCTAGACGTGAAGC
AAGATAAGCAGACTTTCGTATTCGAAAACGTCGCAGAACAACCAGTGCCATCATTGCTTC
GTGAGTTCTCTGCACCGGTTAAATTGGAATACGATTACAGCGATGATGAACTGATCTTCT
TGATGAAGCACGCAACAAACGATTTTGCTCGTTGGGATGCAAGCCAAATGCTGCTAGCGA
AGTACATTCGTCAAAACGTAACTATCGTTCAAGCGGGTGGTGAGGTTAAGCTATCAGAAG
ACTTAATCGATGCATTCCGTGGCGTGTTACTTGATGCGAATCTTGAGCCAGCGTTTATCG
CACAAGTTCTGTCTTTACCTTCAATTAACGAAATCACTGGTTGGTACAAGCAGATTGATA
TTGATGCGGTAGATACGGTACTGAATAAAATTACAGTGTCACTTTCTAAAGAGCTAGAAG
ATGAACTGAGTGCTACTTACCACGCATTGAACCAAGCAGAGTACAGCATTGATCATGACG
CTATTGGCAAACGAGCTTTGCGTAACCAATGTCTGCAGTTCCTAGCTCATACTGAGAAGG
GTAATGAACTAGTTAAAGCGCAATACGAGTCATCAAACAACATGACTGATACGATTGCGG
CAATGAGTGCAGCAAACAATGCGCAACTTACATGTCGTGAAGCGCTAATGGCGGACTACA
GTGACAAGTGGAAGCACGATGGTCTGGTTATGGACAAATGGTTTGTTCTTCAGGGCAGCA
ACCCAGTTGAAAACGCACTTGAGAAAGTGAAAGAAACCATGAGCCACGAAGCATTTAGCT
TGAAGAACCCGAACCGTACGCGTAGCTTGATTGGTTCTTTCTTAAACGCAAACCCTGTGC
GCTTCCATGATAAATCAGGCTCTGGCTACCAGTTTGCTGGTGAGATCCTTCGTCAGTTGA
ACGATACCAACCCACAAGTGGCGTCTCGTATGATCGATCCTCTATTGAAGTTCCGTAAAT
ACGATGAAGGCCGCCAAGCCCTTATCCGTGCAGAGCTTGAAAAGCTTAAAGCGATGGATA
ATTTAGCGAAAGACCTCTTCGAAAAAGTGACTAAAGCACTAGACGAATAATCGACAAAAG
AATAGGGTGGTCGTTATGATCACCCTAGTTTTTTGTTCTGACAATAATCCATTCTCATGA
ACCAGTATTACTTCTCTCTCAACATCTCTTATCAAACATTTCTTTCACACTATTCCGGTG
CCGCAAGCTCGGTACAAGTCATAACTGACAATGGTTTGAGAGTGCAACTAGATGCATCAA
AATTCAGACCATTTCTTAGTCAATTAGGCGTTAGAGGCCGTTTTAGGCTCACAACTGACC
AAAATAATAAGTTTCTAAAGTTAGAAACTCTGTGATGCCTGATATTCCTAGTGAGTTAAA
CAGGAATCTTAGTCACATAATCAAACATTTCACCTCTTACCACTGCGAATTTTTGTTAAA
CATTTGTAATTATGCTTTTACAATAAGTGCATGCATTACCTATGCTTAGTTTCGAGGCTA
AAACCCGAAGTTAAGTCCCCCTACAAAACAACAATTCTAATGTGGAGTGTGAATATGACC
GCGCGTGAAAATGTAGTGCCGGTTCTGCTTGAAAAGGTATACCAACTAATTCAAGACAAA
CTCGAGCTTTCTCACCAACCGCTTGTAACTAAACTTGCTCAACACTTATTTAGCAACATT
GCTGATGATGACTTGATTCAGCGAAATGAATCCGACCTTTATGGTGCCGTTGTTAGCCTG
TGGCATCATATCAATGAAAAGAAACCAGAAGATATTTCTGTCAGGGTATTCAATCCAACT
GTCAGCCGCCAAGGTTGGCAGTCGACTCACACTATTGTTGAAATTGTTGTACCGGATAGC
CCGTTTTTGGTGGATTCCATCAAGATGGCGCTAACGCGACTCGACCTTGTTTCTCACTTG
ATGCTCAACAACCCAACGCAACTAGAACGCGATAAGAAAGGGCAAGTGACGGACGTAAAT
GGTGAGGGCGGCGTTCTTCAATCTCTATTCCACATCGAGGTAGACCGTTTAACCAGTAAA
GATGAAATGCAAGCGCTGAAAAATGAGTTGCTAACCATCTTATCAGACACGCGCCTAGTC
GTTGATGACTGGAAGCAAATGGTTGAAAAACTTAAGATCGTTACCAACGACCTTGAGAAG
AATAAAGATCGTGTTTCAATGAAAACGGATCGTTTAGATGAAACGATCGAATACCTACGC
TGGTTAGGGGATCATAACTTCACCTTCATGGGCTATAAGGAATATGATCTTGTTAGTGTC
AATGGTGACACTGAACTCCAGCCGGTGAAAGAGAAAGGCCTTGGCATGTTTGCTGATGAC
AGTCGTGTTCGCAGCATCAAGCTTTCTGAACTGTCAGACTCTGCGCGCCTTGAAGCGAAA
AAACCTTATGCGCTGATCATCACTAAGGGCAATCAAGCATCTCGTATTCATCGCCCAGCG
TACACTGACTACATTGGTGTTAAGAAATTCGATAAGAACGGCAAAGTGATTGGTGAGCAC
CGTTTCACAGGTCTTTACACTTCTGCGGTATACAACCAAGCGGTACAAAGTATTCCTCTG
ATCCGCGAGAAAGTGGATCGTATTCTAGAAGCGAGTGGCTACCGTAACGGATCGTACTCG
TACAAAGCCCTGCACAACATCCTAGAAAACTACCCACGTGATGAACTGCTTCAAGCTCGT
GAAGAAGAGCTATTAGAAGTGGGGATGGGCGTAGTGCAAATGCAAGATCGTGACTTGTTA
CGTCTATTTGTTCGTAAAGACCCGTTTGGCCGATTCTTCAGCTGCATGGTTTATGTGACA
AAAGACCGTTACAACACCGAGCTTCGCCGTCAAACACAACGTATTCTTAAGCAGTACTTT
GGCTGTGAGCAAGAAGTTGAATTCACGACCTTCTTCTCAGAGAGCCCATTGGCGAGAACC
CATTACATTGTTCGTGTAGACAATAACAACATTGATGTAGACGTGAAAAAGATTGAGCAG
AACTTAATGGAAGTATCGACTTCATGGGATGATCGCCTAAAAGAATCCATCATTGCTAAC
TTCGGTGAAAGCAAAGGTCTTCCGCTTTCGAAAGAGTACATGAGCGCATTCCCACGTTCA
TACAAAGAAGACATGATGCCAGGTTCTGCGGTTGCAGACATCGAACGTCTAGAAGCATTA
AGCGATGACAACAAACTCGGCATGCTGTTCTATCGTCCGCAAGAAGAAGCGGCTGAATCG
AAAGCAGTTCGCTTGAAGCTTTACCACCGCGACGAGCCAATTCACCTATCCGACGTGATG
CCAATGTTGGAAAACCTAGGCTTACGTGTGATCGGCGAATCTCCATATGAGATCGAAACC
AACAATGGTCAAACGTTCTGGATCCTTGATTTCTCAATGCTGCATAAGAGCGACAAGACC
GTTGATCTTCGTGAAGCTCGCGATCGTTTCCAGCAAGCATTTGCTGCAATTTGGGCAGGA
AATTTAGAGAGTGATGGCTTCAACCGCTTGTTGCTTGGCGCTTCACTGTCTGGTCGTGAA
ATTTCTATTCTTCGTGCATACGCTCGCTATATGCGCCAAGTTGGCTTCCCATTCAGTCAA
CAATACATTGAAGATACCCTGAGCCATTACCCAGATTTGGCAACAGGTCTGGTGAATCTG
TTTGCTAAGCGATTCGATCCAAAACACAAGGGCAGTGAAAAAGGTCAGAACGATCTTATC
AAGAAAATAACCGAGCAATTGGATCGTGTTGAAAGCCTAGATGATGATCGTATTATCCGT
CGCTACATGGAAATGATCACGGCAACGCTACGCACTAACTACTACCAGTTGGATGAAAAC
AAGCAGCCAAAACCTTGGTTATCGTTGAAGATGAAACCAAGCGAAATCCCAGACATTCCT
CAACCAGTGCCAGCGTTTGAAATCTTCGTGTACGCACCGGATATCGAGGGTGTACACCTA
CGTGGCGGTAAAGTCGCACGTGGTGGTCTACGTTGGTCGGACCGTCAAGAAGATTTCCGT
ACGGAGATTCTTGGTCTAGTTAAAGCGCAGCAAGTTAAGAACACGGTGATTGTCCCTGTG
GGTGCTAAAGGTGGCTTCGTATGTAAACGTCAGCCAACTTTAACTAACCGTGATGAAATC
TTCGCTGAAGGTCAACGTTGTTACAAACGTTTCATCCGTGCATTACTCGATGTTTCTGAC
AATATCATTGAGGGCGAAGTTATCCCGCCGAAGAGTGTAGTGCGTCACGAGGAAGACGAC
CCATACTTGGTTGTTGCAGCCGATAAAGGTACGGCAACGTTCTCTGATTTGGCGAACTCT
GTATCGGATGAGTACAACTTCTGGTTAGGTGATGCGTTTGCATCAGGCGGCTCTAACGGT
TACGACCACAAAGCAATGGGTATCACTGCTAAAGGTGGTTGGGAATCGGTGAAACGCCAC
TTCCGTGAAATGGGCATCAACTGTCAAACCACTGACTTCACCGCAATTGGTGTTGGTGAT
ATGGCGGGTGACGTATTTGGTAACGGTATGCTGCTATCTAAGCACATTCGTCTACAAGCT
GCGTTCAACCATATGCACATCTTCATTGATCCAAATCCAGATTCAGCCACCAGCTGGGAA
GAGCGTAATCGCTTGTTCAATCTACCACGATCAAGCTGGGAAGATTATAACGCCGAGTTG
ATCTCACAGGGCGGTGGTATTTTCTCTCGACGCTCTAAATCGATCCAACTGACGCCAGAA
ATCCAAAAAATGTTGGGCACTAAAAAAGCGTCTCTAGCGCCAAACGATCTGATTAAGATG
ATCCTACAAATGGAAGTGGATCTACTTTGGAATGGTGGTATCGGTACTTACGTTAAAGCT
TCTAGCGAGACACACACTGATGTTGGCGACCGTGCAAACGACGTACTTCGCATCGATGGA
CGCGATTTAAAAGCGAAAGTTGTTGGTGAAGGCGGTAACTTAGGTATGACCCAGCTTGGC
CGTATCGAGTACGCAACCACAGGTGGTCGTGTAAATACTGACTTTGTTGATAACGTTGGC
GGCGTAGACTGCTCGGACAATGAAGTAAACATTAAGATCTTCTTGAACGGCCTTGTATCA
AATGGCGATTTAACGGTTAAACAACGCAACCAGATTCTTGAATCGATGGAAGACGAAGTG
GGCGAAATCGTATTGGACGATGCATATCGTCAATCTGAGTCGATTTCGGTGACTGAGCAG
CAAGGTGTTGGCATCGTTAAAGAGCAAATCCGCTTTATTCACACTATGGAAAAAGCAGGG
TACTTGGATCGTGCTCTTGAGTACATTCCAGACGATGAAACCTTGATTGAGCGAGAAAAA
CAAGGTCTTGGTCTGACACGTCCTGAGCTTTCGGTGCTTGTGGCTTACGGCAAGATGGTT
TTGAAAGAACAATTGGTTGCTGATGAAATCGCAAATGATGAATTCCATGGAAAACAGTTA
GTTGCTTATTTCCCAAGCGAGTTACGCCGTAACTATAAAGATCAAATGGTAAACCACCCG
CTGCGTGCCGAAATCATCGCAACAGCGCTAGCAAACCAAATGGTTAATGAAATGGGCTGT
AACTTCGTGACTCGTCTTCAAGAAGAGACGGGGGCGAGTGTGGTTGATATTGCGAACGCT
TACAGTGCGACGCGTGAAATCTTCGAACTAGAAGATATTCTTAAACAAACCCGAGCACTT
GATAACGTTGCAACCGCAGAAGCACAGTATGAGATCATGTTCTACGTACGTCGCGCATTG
CGCCGTATCTCTCGTTGGTTACTTCGCAATCGCAGTGGTAAGAGCACAGTAACTGAGCTC
GTTGCAGTATATAAAGACGATGTTCACACTATTACTGAAACTCTAGACACTATGCTAGTT
GCATCAGAAGTGGAAGAGCACAACGAACTTGCTCAGAAATGGATTGAGCGTGGAGTAGAA
GAGAAACTTGCGCACCACGTAGCTCGTCTCTCTAGCTTACAATCAGCACTGGATATATCT
TCAGTAGCGAGCGAAACGGGTAAAACGGTTGAACAAGCATCTAAGCTTTACTTCAATCTT
GGAGACCGTCTATCACTTCATTGGTTCTTGAAACAGATTAATAGCCAAGCAGTCGATAAC
AACTGGCAAGCTTTAGCTCGTGCGGCATTTCGCGAGGATCTTGATTGGCAACAACGTCAA
CTGACTGCTCAAGTTCTAACTTGTGGTTGCTCAACAGAAGATCTAGACGTAATGCAAGCA
CTCGAAGATTGGATGACAACGAATGAACTGTCATTGCATCGTTGGGAGAGTATCTTGAAT
GAATTCAAAGTTGGTTCCGTCCATGAATTCGCTAAGTTCTCTGTAGCACTTCGAGAATTG
GTTCTACTTAATCTGAATTGTTCTTCGAACGAATAGGGTAAGTGACTTTGACAAAGGCCT
CGCAATAGCGGGGCTTTTTTATGTTTAAACCATTTCAATCAACCAAAATTAGTGACATTG
TAACTTTGATTTTAAGTTTTCATGACGTGAAATCGTTTGCTTTTAATGAAAAAGCTAGCA
ATTTTGCATAGGAGAACTAGCGCTAATCGACTGTTTTTAAGAATAAAACTAAAATAAGAG
GCTCAATTTTGCTGAATTCATTCATTTTCATTGAATTGCATTGGAAAACAGTAAATAATA
TTGACCCGTTTACACGGGGCTTTTTTCTTTCGGAGGCACAATGCTTTACCGTCTAGCCAG
AACTGGCTTTTTCCAACTTGATGCCGAAAAGGCACATGATCTTGCAATCAAAAACTTCCA
ACGCTTTAACGGCACTCCTCTCGATCTTTTCTATCGTCAACAATTACCAAATCGTCCAGT
AGAATGCATGGGGCTTACATTCCGTAACCCAGTGGGTCTTGCTGCTGGTTTGGACAAAAA
CGGCGAATGCATCGAAGCTTTTGACGCTATGGGCTTTGGTTTTGTCGAAGTTGGTACTGT
TACGCCTCGTCCGCAACCAGGTAATGATAAGCCACGCTTGTTCCGCCTAGTTGAAGCGGA
AGGTATCATCAACCGTATGGGCTTTAACAACTTAGGTGTGGACCATCTGGTTGAGAATGT
GAAAAAGGCAAAATACAACTGCGTTCTTGGTATCAACATTGGTAAGAACAAAGACACACC
AATTGAGAACGGGGCAGAGGACTACCTGATTTGTATGGAAAAAGTGTACGAGTACGCCGG
TTACATCGCCGTGAACATCTCGTCACCAAATACACCAGGACTTCGTTCGCTTCAGTACGG
TGAAGCGCTAGACGAATTGCTAGCTGAACTCAAAGCGAAACAAGCCGAACTTGCTGAAAA
ACATGGTAAGTACGTACCGCTTGCGCTAAAAATTGCACCGGATTTGAGCGATGATGAAAT
CAGCCAGATCTGTGAGTCTCTAATTAAGAACAACATTGATGGCGTTATTGCAACCAACAC
AACACTGGATCGCACAGTCGTTGAAGGTATGAAGCATGCAAACGAAGCGGGTGGTTTAAG
TGGACGTCCGGTTCAATCTCGTTCGACAGAGGTTGTTCGTAAACTTCACGAAGAACTCGG
CGACAAACTTCCGGTCATTGGTGTCGGTGGTGTTGACTCTTACGTTGCTGCAAAAGAGAA
AATGATGGCAGGCGCGCAACTTGTTCAGGTTTACACTGGTTTTATCTACCACGGACCTGG
TCTCGTACGCGATATTGTTAAAAATCTATAAGATCAATTGCTAAATCGTTGAGAAATCGA
CGCTTGTTACTAAAAAAAGAGGAATTCGTTTCCTCTTTTTTTTTGTCCGTTCGTTTGTAG
AATTTAAAAATCATGAGTAGGTAATTAAGCGTCTTACCTCTTATTGCTGTTTAACTAGTC
ACAAGAGAACGGAATAATGCTTAAACCCAGCGACAAATGGAATTGGTATTTTGACGAGCA
GAAAGCTTGCCTAATGCTGGATTTAGGGGAGGAAATGATTTTCCAAACCAATCTATGCCG
AAAGCTGTTGGTCAATTGTGCCTTCTCAGACAATGAATTCACCGTTGATGACGCAAGCGC
GTTCCAAACGTACAACGAACGAATCCGCTGTCTCGACATCAACGAATACCGTCAAGCCGA
ACTTACGCTTTATTGCGTAGCCGCGAAACGCTTTCATAAGCCAGTCCAACCTAAGAGTTG
GTTCTTCGATGCCCAATGCGATGGGCACGAGCCAGAAGAAGGGGACATGGTCTTCCTAAC
AAACCGATATTCAGAAGGTGTGTTCGTCGTCCTAGAGCCAGGTGAAACATCAAGCCTGTG
TGCTTATGTTGGACAGGAAGAGTTCCTGCTAGACGGCAACAAAACGCTCCAGTTTGGTCA
ACCGATTAAAGTAATGCATGATCGCATGGTCTGTGCTAATCACTTATTCATGATGGCACC
GATGGCGATGGTGGGTTAGTTTCCTTTTGATTTTTTCTTTAATTTCGTTCCTTTGTTTGC
ATTAATCGACCGTACTAGGTCGATTTTTTTTGCCTAGAATTTTCCAAATCTCTCCTAATA
CGCGCTCCAAACTCACCCTTAGGTGAGGGGATTTCGTATCTCATATATGAAGCAGCTCAC
TTTTATTTCACTTTTTTCATTTTAGCGTTTCCTTAAATTAGGCAACTTGGCGACTAATAT
TTCACCTTTTATTCCCCTATATATTCATTTTGTAAGTAAATTACACACTTAGAATAGACT
TGGTATAGACCAAATTTGCAGTAAATAAGTATTCACTTCTTCTAGAGGGCTTGTTCTTAT
TAGGTAGTGAAAAAGAGACGTATTTCTTGATGAGAGACGTTGTGTTTTTACTTTCAACAG
GATGGGTTGGTGATGGATTGCGCTAACAAATCGAAAAAGCCTTTAAAAACGAGGCATTGA
TCGTAAAGTCAGGTATAATCAAAGCCATTTTTTATCGACGAAAGAACACTATGAATCAAT
ATCTCGCGGTAACTTCAAATGGCATGGAAAACTTGCTTGTTGAAGAACTGACTAAACTAG
GCATTGAAAACGCCAAACCAGTACAGGCAGGCGTAAAATTTAAAGCAACGAATGAACAGA
TTTACCGTTGCTGTTTGTGGAGCCGCTTGGCGTCTCGATTTGTACGTGTTTTATCGGAGT
TTACCTGTAACGACGACATGGACCTTTACCTGTCAACGTCTGCAATCAACTGGGTAAACC
AATTCCATAGCTCAAAGCGCTTCGTGGTTGACTTCAACGGTACTAACCGCGAAATCCGCA
ACAGCCAATATGGTGCAATGAAAGTAAAAGATGGCATCGTAGACTGCTTTGAGAAGAAAG
GGCTTCCTCGTCCAAATATCAACAAAGAGCGTCCAGATATCCGCGTTCACGTCCGTCTAC
ACAAAGATAAGGCAATTCTTGGTGTGGACATGGTGGGTAGTGGTCTTCATCAACGTGGCT
ACCGTCCAGAATCTGGCAGAGCTCCGCTGCGTGAAACACTAGCAGCAGCTATCGTAATGC
GTTGTGGCTGGGATGGTTCTCAACCACTTTTAGACCCGATGTGTGGTTCTGGTACGTTGC
TGATTGAAGCGGCAATGATGGCAGCGAACATGGCACCTGGCGTTAAGCGCAAACAGTGGG
GCTTTGAAGCACTAGAAGACTTTGAACCAGAGCTTTGGTCAGAGATTAAATCAGAGGCAA
ATGTACAAGCTCGACGTGGCGTCAAAAAAGTTGACGCTAAGTTTTTCGGCTTCGATAACG
ACCCGAAAGTACTAAAAGTTGCACAAGACAACGCTCGTAGAGCTGGCGTTGAAGAGCTGA
TTACATTTGCACAAGGTGACGCGGCAACTATTACTCGTCCAGCAGGTTTCGAAGCTGGCG
TTATCGTTTCTAACCCTCCTTATGGTGAGCGTCTTGGTACTGAGCCAGGTCTGATTGCGC
TATACACAGCATTTGGTGGTCAGCTAAAAGCAGAGTTTGGCGGTTGTAAAGCGTCTATCT
TCTCTAGTTCCGATGAGCTACTAAGCTGTCTTCGTATGCGTGCGGACAAACAGTTCAAAT
TGAATAATGGTGCGTTACCGTGTCACCAAAAGAACTACAGCATTGCAGAGCGCAGCGCTG
AAGAGGTGAAAGGCGCGGATACTAGCGTTCAAATCGCACCTGATTTCTCAAACCGTTTGA
AGAAAAACATTGGTAAGATCGGTAAATGGGCTCGTAAAGAGAAACTAGATTGTTACCGTA
TCTACGATGCGGACCTTCCAGAATACAACGTAGCGATCGACGTTTACGGCGATCAAATCG
TGATTCAAGAATACGCGGCTCCTAAGAACATTCCTGAAGAAAAAGCTAAACGTCGTTTAA
CGGACATTATCCGTGCAACGATTCAGGTAACAGGCGTAGAAGCGAACAAAGTTGTACTCA
AAGTTCGTGAGAAGCAGAAAGGCCGCAGCCAATATCAAAAACTAGGTCAAGTTTCAGAGA
CGCTTGAAGTGAACGAGTACGGCGTGAAGCTGATCGTAAACCTTCACGATTACCTAGACA
CTGGCTTGTTCTTGGATCATAAGATTACTCGTCGTCGCCTTGGCGAAATGGCACAAGGTA
AAGATTTCCTTAACTTGTTTGCTTACACTGGTAGTGCGACAGTACACGCAGCCGTTGGTG
GTGCTCGTTCTACAACTACAGTAGACATGTCTAACACGTACTTGAACTGGGCTAAAGACA
ACATGCAACTAAATGGCTGTGTGGGTCGCCAGCATCGTTTTGAGCAAGCTGACTGTCTAC
AGTGGCTTGAGAACGCGAAAGGTGAATACGATCTTATCTTTATTGATCCACCGACGTTCT
CTAACTCTAAACGTATGGAAACGTCGTTCGATGTGCAACGCGATCATATTAAGCTAATGA
CAAACCTTAAGCGCCTGTTGCGTGCTGGCGGTACGATTGTTTTCTCAAACAACAAACGTC
ACTTCAAGATGGACGAAGCAGGGCTTGCAGAACTGGGCTTGAAAGCGCAGAACATTTCTT
CTCAAACTCTGCCATTGGATTTCTCTCGTAACAAACAGATTCACAACTGCTGGCTGGTTA
CTCACGCAGAATAGGGACGGAACAGTAAAAGGATGTTGAATGTGCTAACACTTTACAGCA
CTGAAGGATGCCATCTCTGTGAGATGGCGTTTGATCTCGTTGGTCAGATTGGCCTCGCCG
AACAAACTCACATCGTCGACATTGCGTTCGACGATGTTCTCTTTTCTCGTTACGGCGTCA
CGATTCCCGTATTGAAATATCAAGATTCTGAGTTGAACTGGCCGTTTGACTTAGAACAAC
TCACACATTGGTTGGATAATAATGGCATTACTTACCATTCATAACGCGCAACTTGCATTT
GGTGACCACCCATTGCTAGATAAAGCAGAGTTCGCTCTTCAAGAAAACGAACGCGTTTGT
TTAGTTGGTCGTAACGGTGCAGGCAAGTCCACGTTAATGAAAGTGCTTGCCGGCGACATT
TTGTTGGACGATGGCAAGATTCAAATCACTCAAGACGTAGTTGTTTCTCGACTTGAACAA
GATCCACCTCGTAATCAAGAGGGGACGGTTTACGAATACGTCTCTGGCGGGTTAGCTGAA
ATCGGCGAGCAGCTAAAGATCTATCATGATCTTCTCGATCTTGTCGCTCAGGACCCAAGT
GAAAAGAACATTAATCGTCTTGCTAATATCCAAGAGCAGTTGGATCACGTAAATGCTTGG
CGCTTTGATGACCGTGTTAAGAATGTTCTGGGCGCTTTAAAGCTAAGCCCGGAAACCAAA
CTGACGGACTTATCGGGTGGTTGGCAACGCAAAGCCGCTCTGGCCCGTGCTCTTGTTTGT
GACCCTGATGTATTGCTTCTTGATGAGCCTACTAACCACCTTGATGTAACAACCATCGAA
TGGTTAGAGAACTTCTTAAAAGACTTCAAAGGCTCGATCATCTTCATTTCCCACGACCGT
GCGTTCATCAAATCGATGGCGACACGCATCGTTGACTTAGATCGCGGTCAATTGGCGTCT
TTCCCTGGTAATTACGATCAGTACCTGAATGACAAAGAAGAGATGCTTCGCGTTGAAGAG
ATGCAAAATGCCGAGTTCGACAAAAAGCTAGCTCAGGAAGAAGTATGGATTCGTCAGGGT
ATTAAAGCTCGTCGTACACGTAACGAAGGTCGCGTTCGTGCTCTTAAAAAGCTGCGTGAA
GAACGTCGTGACCGCCGTGAAGTTCAAGGTAAAGTTAACCTTAATATCGATGATGCATCG
CGTTCAGGCAAGATCGTCTTTGAAGCAGAGAACGTCTCTTTTGCTTTTGAAGGCAAAAAG
ATCGTCGATAACTTTAGCTTCAATATCATGCGTGGTGATCGAATCGCACTGATTGGCCCT
AATGGCTGTGGCAAAAGTACGGTTCTCAAGTTGCTACTAGGCCAGTTAGAGGCACAAGGT
GGTCGTCTACATTGCGGTACAAAACTTGAGGTGGCTTACTTCGACCAGTACCGTGAAATC
CTTGATCCTGAAAAGACGGTTATCGATAACTTAGCGGATGGTAAGCAAGAAGTGATGGTG
GGCGGTCGTCAGCGTCACGCATTGAGCTACCTGCAAGATTTCTTGTTCGCACCAAAACGT
GCTCGTACGCCAGTAAAAGCGTTATCAGGCGGTGAAAAAAACCGTTTGTTGTTGGCTCGT
ATCTTGTTGAAACCTAACAACTTGCTTATTCTTGACGAACCAACCAACGATTTGGACATC
GAAACGTTGGAACTTTTAGAAGAAATGCTTGCCAATTATCAGGGTACGTTACTGTTAGTG
AGTCACGATCGTGAGTTCGTAGACAATACAGTAACAACCAGCTGGATTTTTGAAGGTAAC
GGCGTAATTGAAGAGTTCGTTGGTGGTTATCACGATGCTAAACAGCAGCGTGATCAAGTT
CTTGCTTCGCGCGGTCAGGTTGAAAAAGCAACGAAGAAAGAGAAAGTGGTTGAGGAAACT
CCCAAAACTACGCAACCTAAGAACAATTCGAAGAAGTTATCGTATAAGCTGCAAAGAGAA
TTAGAGGCTCTTCCAGCTAAACTAGAACAATTAGAGTCGGATATTGAGACGCTACAAGTA
CAAGTGAATGACCCAGAGTTCTTCACTAAATCTGTAGAACAGACTCAACCGGTATTGGAA
CAGCTTGCTGCAGTAGAGCAGGAGTTGGAAATCGCATTCGAGAGATGGGAAGAACTCGAA
GCAATGCAACAGGACAGTTAAGAATTCAATGAATTGTAGTAACAAATTCAAATTAACCGC
CGTCGCGATGATGGTTGGTACAGCAATGAATGCTAATGCAGCATTGTATCAGGTAATAGA
AGTTGTCCCTCAGATTGATGGAAACACTATTGATACTGAAACGGCACAAACATCATACGG
TGTCGCGATACAACAGGGCGACGTTCCATTTGCAATGGGTTGCTTCGATGGTTCTGCTGG
TTGTACGCCTGAACAGTTCAAACTTGCACTTGAGACTCGTTCTACACCTATTTCGGCAGG
TGAAGCTGTAGATGGTGTTAGCTATCGTGAAGAAGTGCCTTTCGCTATGGATTCAGGTTT
CTATTACGTTCAAGAGTACGATGACTTTGAGCGATACTGTTACAATGAACGTCGTTACTC
AACATGTGAGTCTTGGGCCTCTGTACATTGGCAGCCATGGAGTAAAGAGTTAAGCAAAGA
CTTTACAACAAATGCATACGCTTTTGTTGAGGATGATGACAGTGCTTATGAAAACAAATA
CAACAATGTGATCAATAGCCTTACTGCTGATGGCCAACCAGTAGGTAACCAAAGTGTAGT
GACGGATTCTGAATTAGAAACTAGAAATACCGTTGTTGCACCTGTACTTCCAACGATTGT
ACCAAGCAGTGATACGGCTGTAGTTGTCGCTAGCCGAGCATGGCGTACTGATGGCACATT
TACAGTGGGTAGCATCTCAGAACAAGCAACCAACGATAATGGCACACACCATACCTCAAA
AGCGGCAATTTGGGATGCAACTGGCGCGGTAAGCCAGGTTGATTGGCCTAGTAACACTTC
CAAGGACGGCGAGCGTTTAGCGCAAGGCAGCATGCGTGGTGTTGTTGAGGATGGAAGCAC
TGTATACGGAGTTGGTTATAATACTTACTCTGATGACAACTACATGAACGCGACAGTCTT
TGTTGGACAATTGACAACGCCTGGTGACATAACGGGCGTTGAATGGACAAACAAACAAGT
TAGTGGTGCGCAGCAGCGTATTGATGGTGATACTGTACACTCAAATTCACGTTTGACAGA
CGTTAACTCTAACTTTGTCGCTATTGGTGAAGCTAAACGTTCAGGCGCTTATTTGATGCC
AACAGGTTCTGCGCCAAATCGTCTTTTTGTTGTTGAAGATGTAAGGAAAGACTCTGTTGC
TGCAGACTACCCAACTACAGGGATTTTCTTCAGTGGTGCAGGCGGTCACATGGGAGCGAT
CAACTCATACAACGAGATCGTTGGTCAATTAGACGCTGAAACCACTCGTGAAGAAGAAGG
TAAGCCTCGTCGTAAACGTGGATTTATCTATCCGTACGCTCAAGGTGGAGCAGTTAGCGA
CCGTGCTAAAGAAATCTTCGATGGCAAAGCATGGTTCTTGGATAACCTGACGAACGGTGG
AGATTTCTCTGCAGACAACAACGCGTTCCGCATCATTAATGCCACAGACATTAACGACGC
TGGCGTTATCTCAGCAACCGCAATGAAGTGTGAAGGCGGATATAAGAGCACCGACCATAA
CGCGTCTTGTGATGGTACTGAAAAGATCGTTGCTGTTAAGTTGATGCCTATTGCCGGTGC
TACTTCAGCAGATATCCAACAGAGAAGTATCGAAGACGAGGCTTCTGAACGCCAAGGTGC
AGGCCTTGGTTGGTTGGCTTTGACCATGCTTGGCTTATTCGGGTTCCGTAGAAAATAGTC
AGTAATTTTTAAATCAAGCAGAGGCTCACAGAAATGAACCTCTGCTTTTTTTATGCCTTG
AGAAAACGCGCAATTTGATCGATTCTTATAAGTGGAGTCATAAAAACTCCATCAAAGTTT
CACAGTAACAGTAGTACGTTTGTAAATGGACCTGTATGAGGAATTAACTATGAAGAGACA
AAAGCGTGATCGCCTAGAACGAGCTCAATCGCAAGGCTATAAAGCTGGGTTGAATGGAAG
GTCTCAAGAGGCTTGCCCATATCAACAAATTGACGCTCGGTCGTATTGGTTAGGTGGTTG
GCGTGATGCCAGAGATGAAAAACAATCTGGTCTCTACAAATAACTCTCCACATACAAACA
GAAGGATTTGAAAGGGCTCGTTAAGAGCCTTTTCTGCGTTTGATAGCTAGGAGTATGGTT
ATCTAGATAAAGAAAAGGCCCCTTAAAGGAGCCTTCTTAAATAATTCAGAGTAGGAGACT
AGAAGCTTGAAGTGTCTTGGAACAAGCCTACTTTCAGATCTTTTGCTACGTAGATCTCTT
TGCCATCTACACAGACACGACCATCAGCTAGACCCATCACCAATTTACGGTTAACAACAC
GCTTCATGTGGATCTCGTATGTCACTTTTTTCGCTGTTGGTAGGATCTGACCAGTAAATT
TCACTTCGCCAACCCCTAGAGCACGGCCTTTACCTTTACCGCCAACCCAGCCTAGGAAGA
AACCAACAAGCTGCCACATTGCATCAAGACCAAGACAGCCAGGCATTACTGGGTCGCCAG
GGAAATGACAGTCGAAGAACCAAAGGTCTGGAGTAATGTCCAATTCTGCTAGGATCAAAC
CTTTACCGAAATCACCTTCAGTCTCAGACATTTTTGTGATGCGGTCCATCATCAACATGT
TTGGTGCTGGTAGCTGAGGGCCTTGAGGCCATAGTTCACCTTGGCTAGAAGCTAGAAGAT
CGTCGCGGTTGTAAGAATCACGTTTGTTTTGCATTATCAATTACTCCAATTTTTGATAGC
TGCATCTTAGTGAACACGTGTACGCTAAACAACTCCGATCAGTACTAGACAAACCAGTTT
TTGATGCGCTCCACAATTCCGACTGGATGCTCATGTCTTTCAAAGTTTTCAATACGTTCA
GCAATTTTACCGATGATGCTATCGTCTTCACCACGGAACGGTTTAGACATCAGAATAGGA
ATCGCCTCATCAACAGTAGAAACTGACCAAATATGGAACTCACCATTCTTAATGCTTTTT
ATGACATCTTTATGTAGAGCGAGATGTTTTAGGTTGGATTTAGGCATGATTACGCCTTGC
TCACCCGTAAAGCCCTGGTGTTTACATACTTGGTAAAAGCCTTCAATCTTCTCGTTCAAA
CCGCCAACGGCCTGTACACGACCAAATTGGTCGACCGCGCCAGTAACAGCGATCTGCTGG
TTGACCGGAGACTCAGATAGGGCACTCACCAAACAACAAAGCTCTGCTAACGAGGCGCTG
TCTCCGTCGACTTCACTGTATGATTGTTCGAATACGATCGATGCTGAGTAAGGTAGAGGC
TCATCTAGGTTCAGAGCAGAGCTTACAAACGCTTGCATAATCATCATGCCTTTAGCATGC
AGGTTGCCACCAAGCTCTGCTTTACGTTCAACATCTGAGATATCACCATCACCGAAGTGA
ATAACACAGGAAATACGTGCAGGCTCACCATAAGAGACAGGGTGTCCAGCCATATCAATG
ACAGTGAGGCCATTAATTTGACCGACTTGCTCGCCAGTTGTTTCAATGATCACTTGTCCA
TCAAGGATATCGTCTACTGCGCGTTGTGGTAGGTACGATTCACGATAATATTTGTCATCA
ATTGCCTTATCAATATCATCAAATTCGATCACAGAAGCATTTGAATACTGACTAGCAAGA
GCCAGCAATTGGCTGTGCCACATTACTCCGAGTGGTAAATAGTGTTGATCTTCGGTGTAG
CGCATACCAGCGAGAATAAGCCTTCTAAACGCTTGAGAGCTCAACGCTGGGTATTGATAG
CGTTGACATACCCAATTAACTAGACCGATGTAACTACGCAGGCTTTCTTCGGAAAGATGG
ATATCTTCCTCAACCTCGGTATACATGGTAATTCCAGCCGAGAAGTCTTCGTCAATGTAC
TCAATTTCCGCTAACTGATTGCGATCCCCCGTTATAACAAGCTTTACATCGTACTCTTGG
CTGCCAAGCGGAGAAGACGCGATACGATTAGGTGTCAAATTGGCCGGTGCAAAGCTTCCA
CCTTGAATGGCTGCTTTAATACTTGGCCATCGAGCAGCATTCGCCAAAACTAAGTTTGCT
GGAACAATAAGGTAACCACCATGCGCTTTGGCGATTAAACCTGATTCAAATGTTGTTTGC
CCATCGACATTGACGCTATAACGATCGAATAGCTCTTTTGCGTCCAATGATTCTGTAACA
ACGACAGGAGTATCTGTTGCCACCTGCAAAGCATCACGGATAAATCCGCGATAAACCGAG
TTATCCGTGCAGTTAACTAGCAGTATGCGAGTTAGGCCTCTCACATTGACGAATCGACGG
ACGGTCGCTTCCAGTCTTGGTTGTAAATCAATAAATGACTTTAGCGGGAGTGAAGGAGCG
TTGCTCAGAATTTCTTCGTACTGCTCAAAAGAGGGGGTGACATCTTGCCAGTTAACTTGG
TTCATTCAAATTCATCGTAATTTAGTCTTGTGCGCATTATAGCGAAACGATGATCAACTC
CCTAGTAACAATTTGACCTATCCAAAAATTCTGCAAATTCAGTTGATTAAACCTTCGACA
AATGAGTGATCAACATCGATACTTTTATGAGTTTTAATTGCTGAACTTGTGCATCTGGGT
TACGCTGTCACCATATGCGCACTAAGGGTCGGAAGGATGAAATATCAGCAGCTTGAGAAT
TTAGAATGTGGTTGGAAATGGAAGTACCTCATCAAAAAATGGAAAGATGGTGAAGCCATC
ACTCGATACATCGATACGAGTGAAGCGGATGCTGCTATTGCCGAACTACGAAAGTTAGAG
CATGAGCCAACACAAGTGCTAACTTGGATAGAAAATCACATGTCAGAAGAGCTTGATAAT
AAGCTCAAACAGGCAATTCGTGCAAAGCGTAAACGTCACTTTAATGCTGAGCAAGTACAC
ACGAAAAAGAAGTCAATTGATCTTGATTACCGAGTGTGGGAAAAGCTCTCAAACCGAGCC
AATGAGTTAGGGTGTACATTATCAGACGCCATCGAATACCTTTTATCAGAAGCTTCACGA
AGTGAGAAAGCAAGTATGAAGGTATCATCTTTGAAAGAAGATTTGAGTAAATTGTTGTCC
AGCTAAGGAGTATCAAATGCTTTATGTAATATTGATTGCTGCTGTTGTCATTTTTTGGCT
TATCGCTGTAGATAGACCCGTCTTAAAGGTAAAATTCGAGAAAGGGCACATATCTAACGT
GAAAGGTCATATTCCACCTTCTTTTAAACACAACCTGCAAGACATCGCTGAGCATGATCC
CTTTGATGGTGAGATGAAAGTCTACAATCAACGTACTGGTATGCGGTTAACTTTCTCTAA
AGAGGTCCCTAAGAAAGTCCAACAGCGTATTAGAAACGTATTCCCTCACCAAGGTTTTAA
GTCGACTAAAGGCAAAAAACGAGCTTAAGCATACTATCAGTTACTTGTTCATGTTAAACG
GGGCGCATTAATTGCGCCCCGTTTTTATAGTAACTAAGTCAGTGAGTTAGAGTTTTAGCT
TTGACTAACTAAAAGGTAACTCCATGCGATACACTGTCACGTTTTTGCTTGTGCTGTTTA
GTAACTCTGTTGCTAGAGCTGACGACTCGCAGACCAATCCCGTAGCGAGCAAAATCAAAA
TAGAACTTCAAAAGAAAACCAACAGAAAGTTTGATGGTTACTACGGTTATTGTGACTTGA
TGATTGAAATGGAGCATAAAGGCAAGAGCGCCAAGATCAAAAAAGTAAACGGAAGTGGCG
ATAAACGCGTATGCCAGTTCGCTAAATCAAAAGTGAAAATTGGAAAACGTTATCGCTATA
AATTCTCTGAAAAGTACATACGACTACACATAACAACTGGGAATTAGTATTTGCTAATTA
CATTTCGATAAGTTCGAATTATTTATAACTGGAATTAATGTCACATTTCGTTTACTGCAT
GTGGCTTTATATATAAACTTGCCGACAGGAAAATAAACAACGTTAGGAATATTAGTTTGT
TGCTCACACAAAAAAATTACACACAAGAAGCAATGGACATCGCGGCCAAAGTATCGAAAG
AAGTAGAGCTTAGGCATGCAAAATGGCTAGCAAGCATGAACCATCAAGTAGACCAGTCAC
AAGTGGACAAGCTTCTCAGTTTACAAGGACGCTATTGCGACGACGTCATCTTCAGTGAGG
AAGACCGAGTTACACGTAACCAAAGAATACTTCTTATGTGTGAACAAGAGCGAGTCAAAG
AAAAGCGGCAGGTTGTTGAAGATAGACAGAAAACACTGCAAACGGTAATCAATGACGTAT
CTAAAGTTGCTGAGCGAATGTTAGTGAAAAAGCTAGAAGCTCTACCAATTGATAAATTAT
CTAGCAACCTAACAGCATTCGAACAATTCGCATCATTTGCCTATGCGCCATCTCTGAGCC
TGCAAAAATTGACTGATTTAGCCAACAATAGTCATCAGTTGAGTTCAACAATTGCTGATC
TCATTGAAAACTCGAGACTACGTGAACGAAGCAGTGCAGCAAAGAACAACTCCGATGTTC
GAATCGCGATCGGTCGCATAGGTGTTGAGAATTGCCGTAAGTTATTCCCAGTTTTAATGG
CTCGTCCAATGATGAGATGGCCAGACAATAATATTAAGGTTCTTACTCCGAAGTTTTGGC
AACAATTGGTTTTAACCGCCAACATCACCAAGATGCGATTGAATGAAACTGATGTTCCTG
ACCCAGATTGCGGAGTTTTAATCGGAACGCTTCGAAGTCTCGGCAGTATCGTGCTCATTA
ATCATTTCACCGACACGTTTGAAGATGCACTCATTGAAGTTATGCTGAATTACAGAAAGA
CTAACCGGAAAGATGAGTACTACGCGTGTGCTGATGTCCGACCCAATTCAGCGTTTTTAC
CTAACGTCATTGTCAATATGGAAGCACTGGTGACGAAACGACTTGTGGAAAGCTTTAACT
GGCCGAAGAATGTAGAACACATTAAAGCCGCAATTCTAGAAGACATAGAAAATAAACCTG
TCTTAGAACGCAGCGTATATGGTGCAGCTTTGGCACAGGCTAGGGCATATGCAATCTACG
ATAACTTATCAAGAAGTGAAGTGTTTGCGGAAAAGCACAAACCATTTTGGTTTGCTAACG
TTCAAATATCTGGAGAAGCGTTATCATCCATTAGAATGAGCGCCCCTGGAAAGATGACTC
TTTTGATGTAAAAGAGTTACGACATCACATATATATTTGAAGCGACCACGTTTGGTCGCT
TTTTTATTACCTGTTTATTAACTGAAAAAGAGAAACCCACAGATTATAAATCCGAGTTCT
TTGTTTTTTTAAAAATGACCAAGCCTTTAGTGACAATGTCACTTGAGGAAGTGAGCAATA
TTAGAAGAACTGACGCCAAGTTTTAAAATTATGGCGGAGCTACTTATCTAGTCTTGAAAG
CATGTTTCTGAGGCGATGGATTCCCAAGGTGCTTCCAGAATCTTGAAATTGTTTACTGAC
GTGAGTGATACAACATAGGACGTGAAACTTCAAACATCACCGATGATACCGAATAACTAC
CAAAAGAACAGATAAAGAATAAGTTGGCTAAACAAACTAGTGCAAGGTCAGCATAAGAAC
AAATAACGAAGAACTAGAACAATTGGTAAATTAGATTTAGTGAAACACAAAACAGAAACA
GAGCTGTTAGTTGTCACGCTGATCGCAACGAGAATCCAGAGATTCGTGGTATGTGGGAAA
ACATAGCAAAAAAGTATAGCGGGCTTGGATTAACAGGAATTTCAATGGCTTGTGGTGGTT
TGGCTACGGTGATTTCGAGTCCGTCAGAATTATCATTACAGTGCGCATTATATGTGTTAT
GTTAAATTGTATATCTATGTACGCCAATTCTTCTCTAGTTTGCTCTCCTATCCCTCTCAG
ATTTTAAAATACGGCGCTTTTTGTAGGTGTCATTAAACATAATGGTGATTTACCATAAAA
TACTTAATATAGATCTTAATAATCTTACGATTGTTAAGATCTATATTAATGCGCTACGCA
AGTTCTACTAGTGATTGGATTGCTTCATAGATATCTTGTCTTCGAACTGGCTTCGAAACA
AAGCCGTCCATGCCAGCTTTCATACATGTGATTTTGTCACTCTCAAGCGCATGCGCGGTC
AAAGCAATGATTGGTGTGCAGATTCCTTTTTGTCTGATCAACCTTGTTGCAGTTATCCCA
TCCATCACTGGCATTGAGACGTCCATTAAAATGATATCGATACTTTGCCGTTGTTCTTCC
AAGAACGTTAAAGCTTCTGCACCATTACTGGCGATAAAAACGTTATGCCCGAGCTTGTTT
AAGATAAGTTTAATCACTAGTTGGTTTGATTCAGTGTCTTCTACGACAAGAAGATTCATC
GCTTTTGAAGGATGATTTTGCTCTATCTTTACGGGCCTTTCTTGATTATTCCTGGTTAAC
ACGGGAATCTTGATTTTGAAATGTGAGCCAACGTTCTCTTCACTTTTTACGCTGATTGTT
CCGCGCATCATCTCAACCAGATGTTTGGTTATTGCGAGCCCCAAACCAGTACCACCAAAC
CTGCGTGTTATTGAACTGTCACCTTGATGAAAAGCCGTGAAAAGATGGCCAATCTTAGCT
TTTGGAATTCCGATGCCGGTATCAGCAACAGAAATAATGAGCTCGCTATCTTTTTCAATC
ACAGAGATATCGATGCCACCAAAGTCAGTAAATTTGCTTGCGTTGCCAATCAAGTTAAAG
AGAATTTGAGACAAGCGTGTTGAATCAATCCAATATTGCTTGTTTTTATCAAGGTTACAA
TCGAACTCAAAACTCAAATTCTTAGCTGTAGCCACTTGTTTTTGTTGAGAAATAATAAGG
GTTACGGCGTCACTTAAATCAGTCCACTGTTCATTCAAATGAAAGCTACCAGACTCTATT
TTTGACAAGTCGAGAATATCGCTAATGATTGCGAGAAGCAGATCAGCTGAGCGCTCCACC
TGATTAAGAACTTCTGATTGGTCTTCGGTTAGAGTCGATTGTCTCAATATATCGAGCATG
CCTAAAACTGAGTTTAATGGAGTTCGAATCTCATGGCTCATCATGGCCAGGAACTCGGAC
TTAGATTGGTTTGCTCTTTCCGCTTCTTCTCTTGCTTTTGCAAGTTGCGAGGTGCGGACT
TCTACGATACGTTGTAACTTTTCTTTAGTTTCAATATCGATAACAGCCCTTTCAATCAAA
GGTCTGAAACGTCGGAGCGTCTCTTTGTTTTCAATACTGAAATGCCCTTTTTGAGCGCCG
ACAAGTATGATGATCGTTTGCGTTACTTCAGACCGAATGCCAGTTAAAAGCATGGAACTT
ACCTGACTTTTTATAAAGGAGTTTAGGCTCTCAAACTCCTTTAAACGCATAGGTTCGAAC
AGCAAAATACACTCGCCATTAAGCGCTCGCTCTGTCGCGTTACCTTGTAACCAATTTACC
CTATCAAATACACTATTGGTTGATAAAAGAGTCTTGAAACTTTGGCGGTGGCTGTCACGT
GTGATTACGATAAAGTCATCAAAATCAATATACTTTTTCAGAACATTGTTAAGCCCTGAA
AAAATCTCATGCCGGTTTCTAGCTTCACTCATTGCGGAAATTGCAGATAAGATTGCTTTG
TTCTCGTCTGCTAGTAATTTCTCTCTTTGCCTCGCTTCTTTTAGCTCGACAAGTGCCTCT
TGTAACGCTTCTTGTTGGTATATCTCTAAATATTTATCTTTCATAAGGTTTATGGAAAAT
TGCTGAAGATATCATCAAGTTTCCATGTCCATTTTCGCCACCTATAAATCTTCCTTGCTC
ACCAAAAGTAAACGGGCAAATAAAAGGTAGGTTCTCTAATTCCTGGTTAATTTGTTCACA
AACACTATTAATATCCTGCTTTAAGTGCAGCATAGGACCGGCACAAAAGATATTGATCAC
CCCTATTTTTCGAGACTCTTCTAACTTTTGATTAAAAGCCGCGTTCACCACTCTGGCCGC
TCTAGCCACGAGGTGCTGGCGACTTCCTTGCATGAGGGTTAACACTTCACCTTCTTCAAT
ATTTGTGAAAAGCTCGATACCACCCTGCTCTGTTTCTCTTATTGGGTGAGACAGCTTGTA
GTAAGGCCGTTCGTAAAGGTGCCCTGCAATGCGCCCCAAAGGGTAAGCACTAGAGTTTGT
AAATAGGAAGCTCTCTTCGTCGGATTGCGTTTCTTGGTGATTGGTCCACTTACGGTAGAC
ATCTAATGCGGGTTGGTTGTCTATTTCTAAAAGGCAGCGCCCTTTAGTTTTTGTTGCGAT
GCCAGTGATGCCTGTTGGTGAGTGCCCTGCACTAAAAGCGATATCAACTGGTTGAGATGA
ATAGAATAGTGTCAGACTTACGCCGTTCTGTTCGTATCCTTGTGAAGTGATTACAGACCA
ATTCCCTTTAACATTATTGTCGGCTGAAGAACCGCCAATAATCGGAACCAAAGTGCCAAA
GCGTTCATCGATACATTCAATAATTGATTCTTCATTTCCTGGGGTTGCGTGAAGAAGGAT
CAGGTTCGGCACTTCACCTACTCGATTTGCATGAAGAAGCGCCATATTAAGTGCGTCATC
AACGCTTGTTTCTATATTATCCCCATAGGTAGCAATGCCCGTCCCATATGCGTGCTGACC
GGAATCATAAATAGCAAGTACGGCAATCACAGGCCCTTGATGGTAACCGTGATTGGTCAT
GATCGCTTGGCACGAGCTAGCCCCGTGGACGGTTACCTCAGGAAAGAGTTCAACGAACGC
GTTTTGGATTTTTCTGAAATCATACTCCTCTGTGTAATAACAGATGAGATGGGACAAGTT
GTCCGGACTCAACTCAGAGCGAAATTTCTCTATTGCTAAACATTCATCAGTAATATGAGT
AAATAATGATTGGCACTGCATACGGTTTTATTATTGTTTATCACTTTACTGTTATACCAT
TGCGAAAATTAAGCGCTAGGCAAGAAAGTATTAATTGCACAAAGAAGATACAATTATCTC
GCGTCAGATCTGATTTATAAATGAACTCGGACAATATTTTCGTTTATTTTGAGATTAATT
GCTTTTGTCTCAGAAATAGCGCTCCAATCAATCTCCCTATATTTATCATCTAAGTTAATA
AAATTGCCAGATTGATTTAGATCAATTTTTACACTATCAGTTTCCGAGCTTTCAATCGAA
AATCCTTCTGAAGCCTTGTTTATAGTGATTTTTGCTGCCCCAATTGTTACATCACATCGC
TGTTTTTGTGAACAATCCACCTCTCTATCTTGCTCATAAGTAAAGGTGCGCCAGAAAAAG
GCACCGATTAAAAGACTGAGCATGATTAAGATTTGTGCAAGTCTTGCCTTTGTTAACTTT
TGTGCAGCCATAATTCCTAATATCCTTGTTACAAACTTCAAACTTTTTAAATAAAAAATG
ATTTCCAGAGGCCTTGTAAGGTTACTACTCTGTCATTGAATTGTTAATTCAAGTATAGTG
TCACGCTGAAAATGCCACTTTTTATTAAAGTCAGCAATGGAAATAAAGTGATGATAACAC
TTGAATTCTAGAGTTTACTTGGGTGGTGTTACGACGCAAGTCGTGTTGGAAGTAAAGTGT
AGTTAATTAGAAATTGGAAGCATGCAAATGAGCCAAGTAAAGCAGCTTGAACAAAACTAC
AACTATACAGTCGTTCGCCAATTTACCCTTGTGACCATTTTATGGGGCATAGTTGGTATG
GCTGTTGGTGTTTTGATTGCCGCTCAGTTAGTTTGGCCACAGCTAAACTTTGATACGCCG
TGGTTGACGTACAGTCGTTTACGTCCATTGCATACTAATGCGGTAATTTTTGCGTTTGGT
ACCAGTGCCCTGTTCGCGACATCTTATTATGTTGTTCAGCGCACCTGTCAAACTCGTCTT
TTTGGTGGCCCACTCGTTGCCTTCACCTTTTGGGGTTGGCAAGCAATCATCTTAGCCGCA
GCAATCACCCTACCTCTAGGTTTAACCTCTGGTAAGGAATATGCTGAGCTAGAATGGCCA
ATCGATATCGCAATCGCGATTGTATGGGTGTCATACGCGGTCGTGTTCTTCGGAACATTG
GTCAAACGTAATACCTCTCACATCTACGTGGCTAACTGGTTCTTCGGTGCCTTTATCCTC
ACAGTAGCAGTACTTCACATCGTGAACAGCATGGCTATCCCTGTGTCACTTGGTAAATCT
TACTCGATTTACTCTGGTGCAGTGGATGCGATGGTTCAATGGTGGTATGGACACAATGCG
GTAGGTTTCCTACTGACCGCTGGTTTCCTAGGTATGATGTACTACTTTGTCCCTAAACAA
GCTGAACGTCCTGTTTACTCTTACCGTTTATCTATCGTTCACTTTTGGGCACTGATCTCT
CTATACATTTGGGCTGGCCCTCACCACCTGCATTACACAGCACTACCAGACTGGACTCAG
TCTCTAGGTATGGTGATGTCTTTGGTTCTATTCGCTCCGTCTTGGGGTGGTATGATCAAC
GGTATTATGACGCTGTCTGGCGCATGGCATAAGCTTCGCTACGACCCTATCCTGCGTTTC
CTAATTGTTTCATTGTCTTTCTACGGAATGTCTACTTTCGAAGGTCCAATGATGTCAATC
AAAACTGTAAACGCGCTATCGCACTACACAGACTGGACCATTGGTCACGTTCACTCCGGT
GCATTAGGTTGGGTTGCAATGGTTTCAATTGGTTCTGTGTACCACCTTGTTCCACGTCTA
TTTGGTCAAGAGCGCATGTACTCTGTAAGTCTAATCAACGTTCACTTCTGGTTGGCGACT
ATTGGTACTGTTCTTTACATCGTAGCAATGTGGATCTCTGGTGTAATGCAAGGCCTGATG
TGGCGTGCAGTTAACTCTGACGGCACACTAACTTACAGCTTTGTTGAATCTGTAGAAGCA
TCTTACCCGTTCTACTTCGTACGTTTCCTAGGTGGTTTCATCTTCCTATTCGGTATGTTC
TTAATGGCATACAACACGTACAAGACGGTAACTGCACCTAAAGAAAGCCTAAAAGCTATC
CCTCAACCGGCATAAGGAGATTAAAGAATGAGTAATAATTCGAATAATCGCCACGAAATC
CTAGAACGTAATGTCGGTTTGTTGGCAATTTTCATCGTCTTTGCAATCAGTTGGGGGGCG
CTTGTAGAAATCACTCCTCTGATTTTCCAGAAGCAAACGACGGAGCCTGTAGAAAACCTA
CGTGCTTATACTCCTCTGGAAATGGAAGGTCGTGACATCTACATCCGTGAAGGTTGTAAC
GTTTGTCACAGTCAGATGATTCGTCCTTTCCGCTCTGAAACAGAGCGCTATGGCCACTAC
TCTGTTGCTGGTGAAAGCGTTTGGGAACACCCATTCCTATGGGGTTCTAAGCGTACTGGT
CCAGATTTGGCTCGTGTAGGCGGACGTTACTCTGACGAATGGCATCGTGTTCACCTTATT
GATCCACGTGAGCTAGTACCTGAATCAAACATGCCTGGTTTCCCTTGGCTTGAAGAGAAC
GTACTAGACGGCAAACTAACGCAGAAGAAACTAGAAATCTTCCGCAACCAGTTTGGTGTT
CCGTACACGGATGAACAAATCGCGAATGCGGCTAAAGAAGTAGAAGGTAAAACAGAGATG
GATGCAATCATCGCTTACCTTCAGTCTCTTGGTCATGCAATGAAGTAAGGGGGTCACATG
GATTTCGGTACAATTCATAGTATTTATACCGTTGTACTCTTCGCGAGTTTTATTGGCATC
GTTTGGTGGGCATTTGGTAAGAAGCGTAAAGCACGCTTCGAGGAAGATGCTAACTTGGTG
TTTGCCGACGAAGAGCAAAAAACGACCCCAAATAACCAAGGAGTGAAGAAGTAATGACTA
CATTCTGGAGTCTCTGGATTATCGTGATTACTGTCGGTACGCTGGTAGGCTGTGCGATTC
TCCTTACTTGGTGCGCAAAAGATAAAATGGGCGTCGAGGAAGGGGAAGACATGGGCCACG
AGTACGATGGTATTCGCGAGCTTAACAACCCTCTACCTAAATGGTGGACATACTTATTTG
TGAGCACATTTGTGTTTGCAGCTGTATATCTGACCTTATTTCCAGGTCTAGGCAGCTTTA
AAGGTGTCCTTAACTGGCAGAGTTCAGATCAAACCGTACGTACGTTGGAAGAATCAAAAG
AAGCCATCGCACGAGCACAAGAAAACAAACAACTTAACCAATACGCTAAAGAGCTTGATG
ATGCTGATGCTTACTTCGGTGAAGCATTCCGCGCACTTGCTCACAACGCAGATGGCCTGC
GCCCTATCCCTGAGATTGCGCAAGACCCTGAAGCGATTAAAGTTGGTCAGCGTTTGTTCC
TACAGAACTGTTCGCAATGTCACGGTTCTGATGCTCGTGGTCAGACAGGTTTCCCTAACC
TAACTGACGACGCATGGTTATATGGCGGTGAGCCAGCGGCTATCGTGACTACTATCATGC
AAGGCCGTATCGGTCAGATGCCAGCGTGGAAAGATGCACTTGGCGAACAAGGTGTTCAAG
AAGTTGTAAGTTACACGCTAAGCCTATCTGGTCGTAAAGTGAATGCACGTGAAGCAGAAG
CTGGTAAAGCTCGCTTTGTCGTGTGTGCAGCTTGTCACGGCACTGATGGTAAAGGTAACC
CTGCTGTAGGCGCACCTGACCTTACTGACCAAGACTGGTTATTCGGCGATTCACGCGCTG
CAGTAACAGAAACAGTTATGAACGGTCGCTCTGGTGTGATGCCAGCTTGGAAGGACATTC
TAGGCGAAGACAAAGTTCAACTTGTCGCGGCATACGTCTGGAGTTTAAGCAACTCTGACA
ATAAGTAACATTTCAATAACAGCCCCTTTCATAGGGGCTGTCTTTCCTTTAAATTTAAAG
CCTTACATTTTTTCATTTAGCTGTTGAGAACTTTTTTATGGTAAAGCCTTGGTATAAACA
ATTTTGGCCGTGGTTCCTGATCATCCTGCCTTTAACTGTTGTGGTATGGACAATCGTTAC
AGTGGTCGTATTCGCCAACAACTCTGTTTCTTTGGTCGCCGAGGATTACTATAAAAAAGG
CAAAGGTATCAACATCGACATCAGTAAAATGAATGTCGCTCGAGACCTTGGTCTTAACGC
TACCGTTTCGTCAGATGACAACACAGTGGTTATCTCCTTTAACAAAGGAGAATTGCCACA
CTTCCCTGCACTAACCGCTACGTTCACGCACCGTACTCTACCAGATCGTGACTTTACTAA
GCTTCTTACGGCTGATGCGACTGGTAATTATCGTTTAACGCCTGAAAGTTCCATTCAAGG
CCCTTGGTTTGTCGAACTTGAACCGCATAACAAAGAATGGATGATTCAAGGTCGAGTCGA
GTTCCCAGCACAACCAACAACTTTGATGAAGTAAGTCTATGTGTAAATCCTGTTATCACT
GTGGTGAAGATGTACCAGCCAACACGGATTTCAAAGTAGAAATATTGGGTGAAATTCGCG
ACATGTGTTGCCCGGGCTGCGAAACCGTGGCTCAGACTATTGTCGATAGTGGTCTTGTCT
CCTATTACCAATACCGAACTGCACCAGCAGAAAAGGCGGATCTAGTTCCTGAGCAACTCC
AAGCCCTTATCCATTATGACAACGAGGACGTTCAGTCAGAGTTTGTTCGTAACCATGAGA
ACACCTCTGAAGTCACGCTCTCATTGGAGGGGGTCTCGTGCGCCGCTTGTGCTTGGTTGA
TTGAAAAACAAGTGTCGGGTGTTAAAGGCTTGGTTTCCATTCGTGTTAACACCACGACCA
ACCGCGCTCTACTCGCTTGGGATAAAACTCAAGTTCGACTTAGTGAACTGCTGTCAGTCA
TTCATAAACTCGGTTACAAAGCCGCCCCTTTTGAAGCCGATAAGCAAGAAGCGGCTTACC
ACCATACGATGAAACAGTACCTGTATCGTTTAGGTATCGCAGGTCTTGCAACCATGCAAG
TAATGATGCTTGCTGTAGCATTGTATTTGGAAGTCTTTGGCGATCTAGAGCCTGAGTTTA
AAAACTACTTCCGCTGGGTGAGCTTAATTTTTGCAACCCCTGTGCTCCTATATTCTGCGC
TCCCTTTCTATCTCAATGCATGGCGAAGCATTAGGGGTCGAACGCTTGGTATGGATGTTC
CGGTATCCATAGCATTGATCTTCGCTTATGTGGCGAGCTTAGTTGCAACAGTGACTGAAC
AAGGTGAAGTTTTCTTTGAATCTATCTCGATGTTTACCTTTTTCTTGTTGGTTGGCCGAT
TCTTAGAAATGCGGGCTCGACGCAAAGCTGCGGCAGCGAGTGGTAACCTTCTTAAACTCA
TCCCTGCGATTGCCACAACGTTAGACGGTGAACAAATCCCGGTGAAAACGTTAAAGATTG
GCGATTGTATCCGCGTTCTTCCTGGCGAACACATTCCTGCCGATGGCAAAGTGATTTCTG
GCCGTATCCATATCGACGAGTCCATGCTTACCGGTGAGTCGGTTCACGTGGTTAAGAAAG
CCGGAGATGCAGTTTATGCCGGCACATTAAATGGCGAGGAATCTTTCGAGTTAGAAGTGA
CGAATTCGAAAGCAGACTCGATGATTTCTAACATTGTTCGTCTTCAAGATGAAGCCCAGC
ACTCCAAGCCTAAAATTGCTGAAATCGCTGACGTCGTGGCACGTTATTTCGTAGGCGCGA
TATTAATCATTTCCGCAGGCACTTGGTTCTACTGGCATCAGACTAAACCTGATGATGCGT
TCTGGATTATGCTGTCTGTCTTAGTAGCCACTTGCCCATGTGCCCTATCTTTGGCAACCC
CAACCGCACTAACTTGCGCTACATCTCGTATGGGCAACTTTGGTATTTTGCTGCGTAAAG
GTCATGTATTCGAAACGCTATGTAAGATTAATCATCTTGTCGTGGATAAGACAGGCACCC
TGACTAAAGGGGATATAGAAATTAGTCAAACCCAGACCTTCGCTGGCTTCAATGAAACTG
AAGCACTTGCGATTGCATCGGCACTTGAAGCACACGCAAACCACCCTATTGCTCGCGCAT
TCTCAGGGTTTGGTCAAGAAGACGTTACCGTGAGCGATGTTCAAAATATCATTGGTTCTG
GTATTCAAGGTGTATGGAACAACAAGACGGTAAAAATTGGTAGTGCCACCTTCGTAGTTG
GTGAAAACCGAGATGAGAGTAACGCTGTGTATCTTTCTGTAGCCGAAGAGCACGTTGCGA
CCTTCTATTACCGCGACCCTATTCGTAAAGAGAGTAAAGCATTCATTCAACGCTTTGCAG
ACGCCGGTATCAAAACAACCTTGTTGACAGGCGACTCACTGCAAAATGCGCAGCCTGTTG
CGAATGAAATGGGTATTGACCATGTGATCGCATCGGCAAAACCAGAAGACAAACTCGCGT
ATCTTAAAGGGCTAGATCAAAACGACATTACCATGATGGTTGGTGACGGTATCAATGATG
CACCGACTCTAGCTGGAGCTCACCTATCCGTTGCGATGGGTGGTGGTACAGATGTCGCTA
AAGCTTCTGCAGATATGACGCTTCTTGGTGACAATTTAGAGAAGCTTTTAGAGGCTAGAT
TGCTTGCAATACGTACAAGAAAGATAATCCGAGAAAACTTGGCTTGGTCTTTGGGCTACA
ACCTGCTAATTTTGCCACTGGCAGTTGCAGGCTTGGTCGCTCCGTACGTTGCTGTAGTGG
GTATGTCAGCAAGCTCTATTATTGTTGTATCTAATTCGTTGCGACTGCTTAAAGAGAAGT
AAGTGAGAGATCAAACATGGAAAGTCTTTACATATTAATCCCTATCGCCATTGTATTGGT
CTGTGTCGCCGTTGCCATCTTCCTTTGGGCCGTTCGTAGTGATCAGTTCGAAGACCTAGA
GCGACAAGGTCACAACATTCTTCTTGATGAAGACGAAAAACCAAATAACAAAAAACAATA
GCGTTACTCTATGAGTCCAGATTTTATTGGCGCGTTCATGATCGGTCTCGTTGGGGCCGG
TCATTGTATGGGAATGTGTGGCGGTATCGCCTCGTTACTCTCCATGGGTGCACCGAACAA
CAAACCATCTTCTTCTATTCCTCTTTTCTATAACTTTGGCAGGCTATCCAGCTACGCTTT
GATTGGCGCTATTGTTGGTGGTGCCATATCAGGCCTGTCAGAATTGAGCGGTTTAACCCA
ATCTCTCGCTTGGTTTCGATTTGTCGCTGCAATTTTCATGATCTTAGTTGCGCTCTACAT
TGCCAAATGGTGGCAAGGACTGCTTGTTGTTGAAAAAGCAGGTCAGTATATCTGGAAGTT
TATCTCCCCTGCGGGCAAGCGCCTGTTGCCGCTAAAACATCCGACGCACGCATTCCCATT
TGGTTTCATTTGGGGATGGCTACCATGTGGCTTAGTCTACTCAGCACTCACGTGGTCTGC
TGTTTCAGGGAGCGCATTGAACGGTGGATTAATCATGTTGGCATTTGGCTTGGGTACTCT
GCCCTCGATGCTCGCGATCGGATACGGTGCCACTCATTTTCAGAAACTGCAAAAGTCGTT
AATATTTAGAAACATCTCGGCATTAATCCTCATAAGTTATGGCGTGTATACTGCCGCCGG
AGCTATGCAAATGCTTGGTTTCATATAATATGAAAGTCGTTTTCGATAATTTTTTTGCTA
CCCTTTAGAAGTAAGCAGTGATAAAATATTGATGTATATCAAATAGTGAAAGGTTGTTAT
GATTTCTGAAAAACCTGCAACAAAGCGTATCCAATCAGGCGGTTGCGCGATTCATTGCCA
AGATTGTAGCATTAGCCAACTGTGTATTCCGTTTACTCTTAACGAGTCTGAACTGGATCA
GTTGGATCAAATCATCGAGCGTAAAAAGCCAATCCAAAAAGGCCAAGAGCTTTTTAAAGC
AGGTGATGAGCTAAAATCTCTGTACGCTATCCGCTCTGGTACTATCAAGAGCTACACCAT
TACAGAACAAGGCGATGAGCAAATCACTGCGTTTCACTTAGCGGGCGACCTTGTAGGTTT
TGACGCAATCACAGGCGATCTACACCCAAGCTTTGCTCAAGCACTTGAAACATCAATGGT
GTGTGAGATTCCTTACGAAATCCTTGATGACCTATCAGGAAAAATGCCTAAACTTCGCCA
ACAGATCATGCGTCTGATGAGTAACGAAATTAAAGGCGACCAAGAGATGATCCTTCTGCT
TTCTAAAAAGAATGCTGAAGAGCGTCTTGCGGCTTTCCTATACAACCTATCGACACGTTT
CTCTCAACGTGGGTTTAGCCCAAGAGAATTCCGTCTAACCATGACTCGTGGTGACATCGG
TAACTACCTTGGCTTGACGGTTGAGACCATCAGTCGCCTACTTGGCCGCTTCCAGAAATC
TGAAATTCTGAGCGTAAAAGGTAAGTACATCACCATCTTAGACCATGATGCATTGATGGA
ACTTGCAGGCGTTAGCAAAGACTAATTTGCCCTATCAATTGATGTAGCTCGAAAATGAGC
TACATCATATTTCTTCTAAAATCCCTTCGAAAGTCCTCAAATTCTTCCTCAAACTGAGCT
ACAGTAAAAATGTACCTTGTGTACTCCAATATACTGATTTACCTTATATTCGGTATTTGG
TTTTACAATAATAAGTGGGCTTAGATATGAGTATATACAGTAAGATCCTTGTTGTTGCTG
ACATCAATAATGATGAGCAGCCAGCACTTGCAAGAGCAGTTCAACTCGCTCGAAAAAGTG
TATCCAGAAGCCGAATCACTTTCTTTCTGTCAATCTACGATTTTTCGTATGACATGACCT
CAATGCTGTCGGTCGATGAAAGAGATGCTATGCGTCGCGGTGTTATCCACCAACGTGAAC
AATGGATGCGTAAGATAGCCCAACCGTATTTAGACGATAGCTTCGACTTTGATGTTTGTG
TTGTTTGGCATAATCGCCCTTATGAAGCGATCATTGCTGAAGTCTTTGCTGGCGGTCACG
ACATCGTTATTAAGGGAACGCGTAAACACGATGTTCTAGAATCCGTCATTTTCACTCCTA
CAGATTGGCATTTGTTGCGTAAGTGCCCTATCCCTGTGCTTCTAATTAAGAACTCCGATT
GGCCAGAGCACGCGAAGATTCTCGCGTCTGTTCATGTTGGTTCGGAAAACCCAACGCACA
TTGATTTGAACGATTCAATGGTCGAGCGCCTTAAAGAAATCACCAATCGTCTCGATGCTG
AACCGTATCTCGTTAATGCCTATCCGGTTACTCCAGCGAATATTACGATTGAATTGCCTG
AGTTTGACCCAACAACTTACACAGATGCAGTTCGCGGGCACCACCTAACAGCAATGAAAG
CACTTCGCCAAAAGCACGGTTTGGATGAAGAGCAAACAATCGTTGAACAAGGTCTACCAG
AAGACATTATCCCTGCAACGGCAGAAAAGCTAAATGCAGCAATGGTTATTCTTGGTACGA
CAGGTCGTACGGGGCTTTCTGCGGTGTTTATTGGTAACACAGCTGAGCATGTGATTGATA
AAATCAATTGCGACGTACTGGCATTAAAACCAAACGGTTACATCAGTCCGCTCGATCCGA
ATACAGCGACATAACAGCGCTCGTTTTTAAATAATATAGAAATGAAAATCCCCCAGTTGT
TGGGGGATTTTTTTATTCTGTTCACGGCCCTAAGCACGCAAATTAAAAAGGAGGCTAATT
TAGCCTCCTCTTTTCGAATTAGATGTTGGTTACATCGATAAACATTGATTCGTCGATGTT
TGTCGAAGAAACTACAGCTTCACTGAATTCGTATTCTTCGCGATTTCCTTCACGGTCCAG
TGGAAGGTTTTCAAAGTCGAACAATTCACGGTCTGCAAGCTGGCTTGGGCTAACGTTCTG
GATTGACTTGAAGATAGCTTCTACGCGACCAGGTGTTTTCTTGTCCCAATCGATAAGCAT
TGCTTTAATCGATTGACGTTGAAGGTTCTCTTGAGAGCCACACAGGTTACAAGGAATGAT
TGGGAACTCTTTGTGCTCTGCGTATTTGATCAGGTCTTTCTCACGACAGTAAGTCAACGG
ACGAATAACAACGTTACGGCCATCGTCTGAACGAAGCTTTGGTGGCATCGCTTTAAGGCG
TGAGCCATGGAACATGTTCAAGAACATAGTCTCAACAATGTCGTCCATGTGGTGACCAAG
TGCTAGTTTGGTCGCACCGATCTTCTCAGCGAAAGAGTAAAGCGTACCACGGCGAAGACG
CGAACACAGGCCGCAAGTCGTTTTGCCTTCTGGCACTTTTTCTTTAACCACTGAGTAAGT
GTCCTTGTCTACGATGTAGTAAGGAATGTTCAGTGTTTCAAAGTAATCTGGAAGAATGTG
CTCAGGGAAACCTGGCTGTTTCTGGTCAAGGTTAACCGCAACCACTTCAAACTTGATTGG
TGCTGCCTTTTGTAGATTCAACAGGATATCAAGCATCGCAAATGAATCTTTACCACCACT
AATACATGCCATCACAACATCGCCTTCTTCGATCATGTTGTAATCAGTAATGGCATTTCC
AACATTTCTTCTTAGACGTTTCTGAAGTTTGTTGAATTCTAGGGTTTCTTTTCTTGTATC
TACTTGGTTCATTGCGGGCTCTCACATCGCCGATAAATCGACTAGGGCTTCCTAACATGG
GTTTCTATGGGGCGTGGATTATACGAGCTTTTTACGCAGGATTAAATGTTTGTGTGACCG
AGTCGTCAATAAATGCACTCTAAAACAGCACGATGGGCAATAAAAATAAAAAAGAGCCGC
AATTGCAGCTCTTCAAAAATCAAATCACGATTATTTTTTAGCGTTTGGCAGATAAGGCAG
GACACGAGTCGTTGGCTGAGGCAAGGTCATATGACCTCCTACCCCAATGTCACTCAAAGC
CACCTGAACTTTACCATTCACGATGGCTTTTTCTGTGCCATCAGAGAAAGTAATAGTGTC
ATTCAAGTTATCCGCAAATTCCATAGTCACACCTTGTACCTCTGGAGTGAACCAACCTGC
AAACATACCGCCTAGATCTTCAAGTAACGCCTGCATTTGTGGCATCAAAGGCGTAAGTTG
TTCGTAAGATACGTTACCCTGTAATGGCTCTTTGGTCATCACAACTAAAGAGTAATCACA
TCGTGTGTCTTTCGGCGTTTGGACGAAGACAAGTGGGTTCGCAGACTTCAAGTTTTTGTC
GATCGGAATAGGAAGCTCTTTAGAAGCCGGAATCACAAACTCTTCGTAATGCTCTTCTTT
TTCCATCCATGCTTTTTCTATCTCACACAGTTGCTTAGTATCTGCATCGACAAAAAAGAC
ACCGACTTTAACGTCGTCATGACCTTCTTTGGCATTGTTCTTCAATTGTGTGTAGAGCTT
AGAATACGTAAACATGTATTCTTGCGCGTGAGTTGCAGGCGATGCTAAGACCAGTACCGC
ACTGCCTAGTAAACTTAGGCTTAACTTCTTCATCCGATCCGTTATTTCTTCTATTGTGTC
CAGTAAGCGTTATTGTGACGAATCATCGCACGTAAGTCATTAACGTAAGCGATGCCACGT
TCGGAATACGCGAGCAAACCATGAGTTAGCTCCGATGCCGTCGCCACAGATAACAAATCC
TTGTGTTTCCCTGCTAAATTAGCGCGAATGTCGCGTAAATCAGCGTAAGCACGGTTGCGA
TTTACATTCATAAAGTAGCCGTGCACCGACTCTTGTACTGTGTCGAATTTTTCTACTTCA
TGCGTTTTTCCTGCCCCACGATGTGCCGGGACAATTCCGCAGCCCTTCTTATAACACCAT
TGACCAAACAAGTTGTTTGCTTGAGTGGCAAAACGAGAGGTTCCCCACGCAGATTCATTG
GCGGCTTGGGTTAAAACCAGCGCTTCTGGTAACACATTGACACGCTTGAACATTTCATCT
AGCCAAGCTTGTGTCACCGTACCTTCTTGCAATGGGTAAGAGTAAAGCGAAGCCAAACGT
TCAGCGTAAGAGGTTTGCTCAGGGCTCACCTCGCCGATTGTTAAAGACGTTAGGAATGCT
CGCTCTTTCTCGATTCGTTGATTTTCTAACGCTATTTTCGGTCGAAGGAAGTCGAAGAAC
GCTGTCTTCTTATCTTTCGTGTCCTTAATCGAGTTGAAATCAGGAATGTCACCAATATAA
GGGAGGTTAGACAAGTCTGGGTGTGTTACCGGGCCGTGCACTACCTGCGAGTCGATCGCA
TTGCGATATTCGCGGTCGTAGTGCAAATATGGTCCTACAGAAACAAAAGTGGCGGCTATT
GTGATAGCCGCCACTCGTAAACTCATTGATTTTAAAGATTTAGGCATCAAACACCTGAGA
GTTACCATCGTGATCGTTATCATTTTGCTGTGTTGCTACGATCTTTAACTTGATACCAAA
CATTTCGCGGTACAGGATTCCCTTCAAATGGAAGAAGAACGGTAGCACGAAGATCAAGCC
AATTCCGTAGAACATTGCAGCAACAATAAACATCAACATCACGCCTAAGTAAAGCCCTGC
GACAACAAAAAGCTTCTTATTGATTGCACGAAGTGACAAAAGAAGTGACTGCATTGGCGG
CACTCTTTTCTCACAAATCAACAAGATAGAATGACTAAACGCTAAAGAAAGGTACAGAGA
CAGCAATGGGAAAATCATTCCCGCTACACCCTGCATCATCAAGCTAAACAGCGTTGCTAG
AATCACTGGTACCGTAAACTGAAGACCTTTACCCACATGACGTATCTTGGTTCGTAACCC
AGCAACGTGGCTCATCGCCATTAAGCTGATACCAGCATAAATCGGTGCGCTGATCACTTC
GTAACTAAAGTTAGCAACATAAATTGCGGAAACGATGTCAGTGGTGAAAGATTCTGGGTC
TTGAATAGCATCAAGGATTACGCCTGGATCACCCAGTTGAAGTTGCAGTGCGATATAGAA
GATACCCAACTGTACGAAGAGCAAAAGAATAATCGCAGGTGAGAAGGACAAAAACTGTTG
AATGGTGGTGCGCCAAGCTTCACTAAAAACGGCTGCTGCTTTTAGTTCATACTTGCCAGA
AAGAGCTCGCTCTACACTCCCTCCAAGATTGAAATCTTTCTCAAAATCGTTGTTCATATT
TAATCCAAGGCTAACTTGTAAGATTTTTTCTGGAAAACCAGTTAATTAATAAGGGCGTCA
TTATAAAGAAATCTTTCCACGTCTAAAATCATAAGTCGGCCTCAATACTTGCAAAATCTG
CTATTTGGTCGATAATTAACCACTCGCAAATCCATGAAATTGAAAACATTTGCTGAAGAA
ATTAATGCCTTGCTTATGTATAGCGGAAAATTGAATACCCCCATAAAAACAGTATGGTAA
GGAATGTTTACTTTTTCCTGCAAAATTTTTTCTGTTTCAAGATAAGAAAATGCTTTGATT
TCACAATTTTGGTGATTATGATGCGCGCCTCAAAAGTGAATGACTAATGTCACATCAATT
GGTCGAAACCCAATTTGAACGTGGGAGAAATACAGACGTTGAACGCTAAACAGCAAGCAG
GAAAGCCAGTAGTTCGTCTATCTGGTATTAGCAAAAGTTTCGATGGCAAGGAAATCATCG
GTAATTTAAATCTGGATGTTAATCATGGTGAGTTTCTGACGATTCTTGGTCCTTCTGGTT
GTGGTAAAACAACGGTTTTACGCATGATCGCGGGCTTTGAGACGGCAGATAACGGTCAAA
TCGTATTAGATGACCAAGATGTAACACAGGTTCCTGCAGAGCAAAGGCACGTCAACACGG
TATTTCAGAGTTACGCACTCTTCCCTCATATGACCGTATTTGAAAACGTTGCTTTTGGTC
TTCGCATGCAGAAAACACCTGCTGCAGAGATCGAGCCACGAGTTATGGATGCGCTACGCA
TGGTTCGCCTAGAAAAAATGGCACAGCGTAAGCCTCACCAACTTTCTGGTGGTCAACAAC
AACGTATCGCCATTGCGCGTGCGGTTGTGAACAAACCAAAAGTACTGCTGCTAGATGAAT
CTCTATCTGCACTTGATTACAAACTACGTAAGCAAATGCAAATCGAGCTTAAACAGCTTC
AGCGTCAACTTGGTATTACCTTTATCTTCGTTACGCACGATCAGGAAGAAGCCCTATCGA
TGTCTGACCGCATTATTGTTATGCGCGACGGTGTTATCGAACAAGATGGCTCTCCACGTG
AGATCTACGAAGAACCTAAGAACCTATTTGTTGCTCGCTTTATCGGTGAGATCAACGTAT
TTAACGCAACCATGCTAGATCGTATCGACGAGAAACGTATTCGTGCAGAGATTGAAGGTG
TTGAATCTGTTGTTTACTACGATCAAGAAGCACAAGCCGGTGACAAACTACAAGTACTAC
TTCGCCCAGAAGACTTACGAATCGAAGAGATCAAAGAGTCTGAAGAAAAAGGCATCGTAG
GTCACGTAACTGAGCGTACCTATAAAGGTATGACGCTTGATTCTGTTATCCAATTGGATT
CAGGCATGCGCGTGATGGTAAGCGAATTCTTTAACGAAGATGATCCAGATGTGGACCACT
CTCTCGGCCAGAAAGTCGCTATTACTTGGGTTGAGAGCTGGGAGGTAGTACTAAATGATA
AGCAAGAAGCTTAATCTTCAGAACGCGATCATTACCCTAATCGTTGGTTGGTTAACACTG
TTTGTGTTAGTACCAAACCTAATGATTATCGGTACAAGTTTCTTGACGCGTGATGAAGCG
AACCTCATTGAATTAACGTTTACATTCGACAACTATCTTCGCCTACTCGATCCTCTGTAC
GCAAAGGTGCTGATGCACTCTTTCTACATGGCGATCATCGCAACTTTGTTGTGTTTGGTG
ATTGGTTATCCATTTGCTTACATCGTAGCAAAAATGCCTGAAAAATGGCGTCCGTTCATG
TTGTTCTTGGTGATTGTACCATTCTGGACTAACTCTCTTATCCGTACTTACGGTTTAAAG
ATTGTTCTAGGTACTCAAGGCATTTTGAACAAGTCGTTGATGGCGATGGAAATCATCGAT
AAGCCGATGCGTTTAATGTATACCGAAACAGCAGTAATGATTGGTCTTGTGTACATCTTG
CTTCCATTTATGATTTTGCCGCTTTACTCAGCAATCGAGAAGTTAGACAACACATACATC
GAGGCAGCAAAAGACCTTGGTGCGAACAAGTTTCAAACCATTACACGCGTTATTCTACCT
CTGACAATGCCTGGCATTATCGGTGGCTGTTTGTTGGTTCTGTTACCTGCACTAGGTATG
TTCTACATCTCTGACCTTCTTGGCGGTGCGAAGAACCTACTGATCGGTAACGTAATTAAG
AGCCAAGTATTGAACGCTCGTGACTGGCCATTTGGTGCTGCGACCAGTATCGCCCTCACC
TTCGCAATGGCTGTGATGCTTTACGCTTACTACAGAGCAGGCAAACTATTGAATAAGAAA
GTGGAGCTAGACTAATGGGACGCACAGTTAGATTTAGCTTTATGGCGCTGGTATATGCAT
TTTTGTATCTGCCAATCATCGTCCTAATTGTTAACTCATTTAATGCCAACAAATTTGGTA
TGAAATGGGGCGGTTTCACCACGAAATGGTACGAAACCTTAGTAAATAACGACAGCCTAA
TGCAGGCTGCATGGCATTCATTGAACGTAGCGGTATTCTCAGCGACAGCAGCAACCATTA
TTGGTAGCTTGACGGCTGTTGCCCTATTCCGTTACTCGTTCAAAGGTAAAGGCGCGGTAA
ACGGCATGCTGTTTGTCGTAATGATGTCTCCAGATATTGTAATGGCGATTTCATTGCTTG
CGCTGTTCCTAGTATTAGGCGCACAGCTTGGCTTCTTTACTCTATTGATTGCTCACATCA
CATTCTGTCTACCGTTCGTTGTGGTAACAGTGTACAGCCGCTTAAATGGCTTTGATGTGA
AAATGTTGGAAGCTGCAAAAGACCTTGGTGCAAGCGAATGGGTTATCTTGAAACAGATCA
TCCTTCCTCTTGCTAAACCAGCGGTTGCTGCAGGTTGGCTACTGAGCTTTACCCTGTCTC
TGGACGACGTAATTATCAGCTCATTCGTAACAGGTCCAACTTACGAAATCTTGCCATTGA
AGATTTACTCAATGGTTAAGGTGGGCATTTCACCGGAAGTGAACGCCCTAGCAACGGTGA
TGTTGATTGTTTCTTTGGTCTTGGTAGTAATTTCTCAGTTGCTAGCAAGAGAAAAAGTGA
AGTAGAATCCGCACCCGTTAACATCACGAAACAGAATGGTTACATGCCATTCTGTTTTTC
TATCTATCGTCCAAAATTGGACAACGTTTGGTTTGGAGCTAACGTCAATGAAAAAATGGG
CTACTCTATTAGCTGGTAGTGCATGTGCGCTTTCTCTGTTCTCTGGTACAGCGGCAGCGG
ATGATAAAGAATTAGTATTTATGAACTGGGGTCCTTACATCAACAGTAATATCCTAGAGC
AATTTACTAAAGAAACTGGCATCAAAGTGATCTACTCGACTTACGAGTCGAACGAAACTT
TGTATGCAAAGCTAAAAACTCATAACCAAGGTTATGATCTAGTCGTACCTTCAACGTACT
TCGTAGCGAAGATGCGTGACGAAGGTATGCTACAAAAGATCGACAAGACTAAGCTGAAAA
ACTTCGGCAACCTAGATAAAAACTACCTAGACAAGCCTTACGATCCAAATAACGACTACT
CTATTCCACACGTTGTCGCGATTACAGGTCTAGCGGTTAACGCTGACATGTACGATCCAA
ACGACTTCCAAAGCTGGGCTGACCTATGGAAGCCTGAACTTGAAGGTCAAGTAATGCTGA
TGGACGACACTCGTGAAGTGTTCCATATTGCACTGCGCAAACTGGGTTACTCTGGTAACT
CTACGGATCCAAAACAAATCGACGAAGCGTACGCAGAGCTACAAAAGCTAATGCCAAACG
TTCTAGTATTTAACTCTGACAACCCAGGTGCACCATACATGTCTGGTGAAGTTGGTGTTG
GTATGCTTTGGAACGGTAGCGCAGCTGCTGCTCAAAACGAAGGCATGAACCTGAAACTTG
TATTCCCTAAAGAAGGCGGTATCGGTTGGGTTGATAACTTCGCAATCTCTTCTGGTGCGA
AGAACGTAGAAGCGGCTCACAAGATGATCGACTTCCTACTACGTCCAGAAATCGCAGAGC
AAATCTCAGCGGATACGGGTTACCTAACGGCGGTTGCAGAATCTAACGCTAAATTCAAAG
ACGTTGCACCACTGTTCCCTTCTCAAGAAGACCTTGACCGCGTTGAATGGCAAGACTCTG
TTGGCGACATGACAGTGAAGTACGAAGACTACTTCCTGAAGCTAAAAGCGGGTCAATAAT
CTGATCTTGCTTAATAAGCCATCTACTAAATGAAAATAGGCAGCAATACGCTGCCTATTT
TTGTAATTGACTGATATAATTGTATGTTGCTAGGTTTATTTGACTCGAGTTCAAGCATTA
CTGTCTATTTTGGTCGTAATGTTGGTTTTCGTCGCTCAAATAAACAGGATTGTGCTTATC
GCAATTTGGCTCAAACCAGTATCTCTTACTAGTATTGATTTGTCCTGTTGCTGAACAAAA
CGGAAATAAAATGAAAAGTAAATTCTACGCAAGCGCACTGTGTGCGGCGACGCTAATCGC
TACCCCTGCAATGGCTGCTGATCAAGAACTGTATTTCTACAACTGGTCGGAATACATTCC
AAACGAAGTTCTTGAAGACTTTACAAAAGAAACCGGCATCAAAGTTATCTACTCTACGTA
CGAGTCTAACGAAAGCATGTACGCGAAGTTGAAAACTCAAGGTTCTGGTTACGACTTGGT
AGTACCGTCTACCTATTTCGTATCTAAAATGCGTAAAGAAGGCATGCTGCAAAAGATCGA
CAAAGAGAAACTGTCTCACTTTGCTGATCTAGACACTAACTTCCTGAACAAGCCGTTCGA
CCCGAACAACAACTACTCTATTCCATACATTTGGGGTGCGACCGGTATTGGTATCAATGC
TGACATGCTAGACAAGTCATCGGTTTCTAAATGGGACGATTTCTGGGATAGCAAGTGGGA
AGGTCAACTAATGCTGATGGATGATTCTCGCGAAGTATTCCACATTGCATTGACTAAGCT
TGGTTACTCGCCAAACACGACTAACCCAGACGAGATCAAAGCGGCTTACGAAGAACTGAA
AAAGCTAATGCCAAACGTGTTGGTATTTAACTCAGACTTCCCAGCGAACCCATACCTAGC
AGGTGAAGTATCACTTGGTATGCTTTGGAATGGTTCTGCTTACATGGCTCGTCAAGAAGG
CGCGAACATCGACATCATCTGGCCAGAAAAAGGCACTATCTTCTGGATGGACAGCCTAGC
AATTCCAGCTGGAGCGAAGAACGTTGATGCTGCTCATAAGATGATCGACTTCCTACTACG
TCCTGAGAACGCAGCTAAGATTGCACTAGAGATTGGTTACCCTACTCCAATGAAAACAGC
GCACGATCTACTACCGAAAGAATTTGCTAACGATCCAAGCATCTTCCCACCACAAGAAGT
GATGGACAGTGGTACATGGCAAGACGAAGTTGGTGAAGCAAGCGTGCTTTACGATGAGTA
CTTCCAAAAGCTAAAAGTAGACAACTAATCAGTCTGTCGAAATAGTTTAGAAAAGCGGCT
TCGGTCGCTTTTCTTGTATCTGAAGTTCGTGCTTTGCATCTCAATCTACATTGCTCGAAT
TACAAAGCGGCAGAATACAAAGTTTCAAGATACAAAAAGGCATCGAATCACTCGATGCCT
TTGTTAGATTTTGGGGTTAACTCGTTTTTAAGCGCTAGGTTCGTTTTCCAGAGCAAGAAT
CTCTTCAACAAGCTTCGGTACTTCGATGCTTGCTTTGCCGTAGCGCTTTTCTTCAAATTC
ACTCTCGACGGCACTTGGCTCTAAATTGATTTCAATCGTATGTGCACCATGCATCTTCGC
GTCGTGTACAAAGCCTGCGGCTGGATATACCACGCCAGAAGTACCGATAGAGATAAACAA
ATCCGCCTCTTCCAGTGCCGCATATATCTCACCCATGCGCAGTGGCATTTCACCGAACCA
AACAATGTGTGGACGCATTTGAGCCGGAATTTGGCAGCAATGGCATAACTCTCCAGTCTC
AATGTCTTCTGAATGCTCGATGACTTGATTGGATTCGCTGCAACGCGCTTTGAGCAACTC
ACCGTGCATGTGAATGATATTAGCGCTACCGCCTCTCTCGTGCAGATTATCGATGTTTTG
AGTGATGATAGTCACTTTGCCTTCCAACTGCTCTTCTAAGCGTCCTAGCGCGATATGGGC
CGCATTCGGCTTGATATCTTCACCTTGTAGCTTTTTACGACGTTGGTTATAAAAGCTCTG
AACCAAATCCGGATCACGCAAGAAGCCTTCCGGTGTTGCGACGTCCTCGATACGGTGATT
CTCCCAGAGACCATCTTGAGCTCGAAATGTTTGAATACCAGACTCAGCCGAGATGCCTGC
TCCAGTAAGTACGACAATATTTCTGTATGGGAAATTCATAACCGATCCTTGTTGCTCTTT
TTTATTAAGCTTAACACCGATAGAAAAACAACAATAGCAATAAGGATTAGACCATGGTCG
TAAGCCTGCTGATTTGCCTCTAATTTCTGTTTAAAAACTGATGGAATCATGCCGTTTTTC
AGGCATAAAAAAGCCCCGCGATGGCGAGGCTTTTGAGCAAAGATTCCGTTTTATAGGTTT
GGACCTGTAGACGGTCTGTGCGGCATATTGTTGCGCAGTTGGTTCATACCTTGGTACATA
CGTAGGAACCAAACTAGAATCGCAAGCGTTGCGAACAGCATACCTACCCAAGGAATGAAG
TAAGCCACTGTGTCTAGTAAGCTGCTGTGTACCCAATAATCACTAACGCCAACCAACACA
CCGTTCGATGTTGCCACTGTTACGATCAATACAACAAAGAACGTGAAGTACAGGAAGAAA
GTACGAATCAAGCCGTAGTAATGCGAGTTCACTACATCACTGTCTTCGCCTTTATCCAAG
CGGTAGCCCGCGTAAATGATTGCGATAACGCCTGAGATCAAAAACGTAAACGGGGTCAAA
CAACTCAGGATGTACGCAACCCAAATCCCGTTATGAGGTTTGTTCATTCGCTTTCGCTCC
TTTTGGTTCCTTGTTTGCCGTATCTGTTTCGCCCATCGCTTCTTTGGATTTCACTTCTTC
ATACCAAAGATCGTGGTGTTCTTTCGCCCATGTTTCGTCAACTTCACCGGTAACCATACC
TTCTAACGCACCTTCCATACCGAATAGACCGATGTAGATGTGGAAGATAAAGCCACAGAT
TAGAATCAGTGCCGAAATCGCGTGAACAAGGTTAGACAATTCCATATCGCGACGAGTTTG
GCCGAAAATTGGGAAATCCAGAATTAAACCACTCACTGCAGCAATAGCACCAAAGAAGAT
CAACAACCAGTAGATCGCCTTTTCACCACCGTTGGAGAAACCAGCCGATGGGTGCGTTCC
TTTGTGTTTACCAACCATGCCACCCATTTTCATGAACCAACGGATGTCTGTCATGTTAGG
GATAGATTTTCGCCACCATTTCAGTAGAACAAACATCAGCAAGATGAAGAACAACGGCCC
CATGTAGTTATGGTATTGCTTCGCCAACATGACGATGAAGCCCCAGAACTCAGTGGGTAC
GTACGGCTTCAAGAAGTGCTTACCGTAAACCAGCATCAAACCACTGAATGCCAGCGTTAA
GAAGGTAAACGCCATGCTCCAGTGTAGTGCGCGGTCTAGTCGAGACCAGCGTTTCATCTT
CTTGCCAGTACGTGGCTTGCTTAGCATTAGAGGACCAACGAATACGTAAGCCATGATAAC
CATTGCGATACTGCCGAAAATCGCGACAGCGCCCGCAGGAGACATCCATTTCTCTTTAAG
AATGTACCAAGTCTCACCCGGAGTACTGATCAGCACACCGTGTTCCGCTGATTTCGACGT
GGTATAGCCTTCTTGCCCCTCTTTGACCTGACGCCAGAAGTCTGCACCTGCAAGTTGTGT
CATCTCCTGTTGTACCACTGGAGAAGTGTCTTCTTGCGCAGACGCTGGCATCGCGAAGGT
CAGCAGTAATGCTGTCATCATCGACAGCATTACAAGAGACGCACGTTTAAGAGTATTTAA
CATGTGTCTCTCCTACTTAGCTTTTGGTTGCGTCGTAAGAAAGATCGTTACCGTCTGTCC
AACCTGCGTTTTTCGCACCACGCTCAACCACACGTTGACGGAAGATGTCAGATACTTTCT
CTGCATCACCCGCTAGCAGTGCTTTTGTTGAACATAGTGACGCACACATAGGTAGCTTAC
CTTCAGCAATACGGTTCGCACCGTACTTCTCACGCTCTTCTAGAGAACCTGGTTCTGTGT
TTGGACCACCTGCACAGAAAGTACATTTGTCCATTTTGCCACGCTCACCGAACGATGCTT
GTTTCGGGAACTGAGGCGCACCGAATGGACAAGCGAACAGACAGTAACCACAACCGATAC
AAAGATCTTTGTTGTGAAGGACGATGCCATCTTCTGTGTGCTCAAAACAGTCAGCTGGAC
AAACCGCCATACAAGGCGCGTCTGTACAGTGCATACAAGCAACAGAGATTGAGTTTTCAC
CTGGTTCACCGTCGTTCAGTGTTACCACGCGACGACGTTGAATGCCCCACTCAAGTGCAT
CATCGTTTTCGTTCTTACATGCAGTAACACAGCCGTTACACTCGATACAGCGTTTGGTGT
CACATAGGAATTTCATTCGTGCCATTGTCAGACTCCTTACGCTTTACGAATGTTACATAG
GGTTACTTTAGTTTCCTGCATCAAAGTAACAGGGTCGTAACCGTAAGTGGTTGCCGTGTT
GGCTGCTTCACCAACAACATAAGGATCCGTACCTTCTGGGTACTTAGGACGTAGGTCTTC
ACCTTCGAACTTACCGCCGAAGTGGAACGGAATGAATGCCAGACCCGGTTTAACACGACG
AGTGACCATCGCTTTCACCTTGATGCGGCCTTTTTCTGCACCTTCAACCCAAACGTCATC
GCCATCTTTGAAGCCAAGATCGTTGGCGTCTTTCGGGTTCACTTCAACGAACATCTCTTG
TTGAAGTTCAGCAAGCCATGGGTTTGAACGTGTCTCTTCACCACCACCTTCGTACTCAAC
CAAGCGACCAGAAGTCAGGATGATTGGGTATTCGCCAGACTTGTCTTCTTTTTGGATAGA
CTTGTAAAGCGTAGGTACACGGAAGATTGCTTCTTTGTCGTCCCAAGTTGGGTAATCCGT
TACAAGGTCACGACGTGGTGTGTATAGTGGCTCACGGTGCAGCGGTACACGGTCTGGGAA
TGTCCAAACAATCGCGCGCGCTTTTGCGTTACCAAATGGGATACAACCGTGCTTGATTGC
TACGCGTTGGATACCGCCAGAAAGGTCAGTTTTCCAGTTTTTACCTTCCGCTGCTGCTTT
TTCTTCAGCTGTTAGGTCGTCCCACCAACCAAGTTGTTTGATTAGCTTGTCAGAGAACTC
TGGGTAACCGTCTTTGATTTCACAGCCTTTTGAGTAGCTGTCTTCAGCAAGTAGGCTTTG
ACCTTCAAATTCAACACCGAAACGCGTACGGAAGTTACCGCCACCTTCTGCGACCGTCTT
CGACGTATCGTACAGAATGTGTGTGCCTGGATGCTTCATCTCTGGTGTGCCCCAACATGG
CCAAGGTAGACCGTAAGTCTCACCATTCACAGGACCACCCTCTGCTTCCAGAGATGTCTT
GTGGAATGTGTGCCAGTTTTGTTGGTGCGCTTTTAGACGCTCTGGGCTTTGACCTGTGTA
ACCGATGGTCCACATACCTTTGTTGAATTCGCGAGTGATGTCTTCAATTACTGGCTGGTT
GTTCTCTACGCGTACGTTTTTGAACAGCAGATCTTCATAACCTAGCTTCTTAGTTAGCAG
GTACATGATTTCGTGGTCAGGTTTAGATTCAAACAATGGTTCGATAACCTGATCACGCCA
CTGAAGTGAGCGGTTAGATGCTGTCACACTGCCGTGCGTTTCAAACTGAGTCGTTGCAGG
AAGCAGGTAAACGCCATCAGTACGATCGTTCATTACCGCTGCAACTGTTGGGTATGGGTC
AACAATAACCATGATATCCAGCTTCTGCATCGCTTTCTTCATCTCAGGACCACGAGTCTG
AGAGTTTACTGCGTGACCCCAGTAGAACATTGCGCGGATGTTTTCACGTTGACGAATGTT
GTCTTTGTTTTCAAGAACACCATCCACCCAACGAGATACAGGGATACCTGCACTGTTCAT
TGGTTTTTGACCGCCGTAAGCGTTGTCATCGAAACGACCTTTGATCCATTCGTAATCGAT
TTCCCACACTTTCGACCAGTGACGCCATGAACCTTCAGACAGACCGTAGTAGCCTGGTAG
CGTGTCAGATAGCACGCCAAGGTCAGTTGCGCCCTGTACGTTATCGTGACCACGGAAGAT
GTTTGCACCACCACCTGATTTACCGATGTTACCTAGCGCAAGCTCAAGTACACAGTAAGC
ACGTGTGTTGTTGTTACCAGTCGTATGTTGAGTACCACCCATACACCAAACGATACAACC
CGGACGGTTTTCAGAAAGCAGTTTCGCTGTTTGGTAAACTTCAGACTCAGGAACGCCAGT
TACGCGCTCAACTTCTGCTGGTGTCCATTTCGCTACTTCTGCACGGATTTCATCCATACC
GAATACACGTTGACGGATGAACTCTTTGTCTTCCCAGTTGTTCGCGAAGACATGCCATAG
CACGCCCCAGATGAATGCAACGTCAGAACCCGGACGTAGAGACACGTAGTGATCCGATTT
TGCAGCGGTACGAGTACGACGAGGGTCCGCAACAACGATCTTACAGTTGTTCTTCTCTTT
CGCGATTAGGATGTGCTGCATCGCAACAGGGTGCGCTTCTGCAGGGTTTGAACCAATGAA
CAGCATTGACTTACAGTTGTGCATGTCATTGAAAGAGTTGGTCATCGCACCGTAACCCCA
AGTGTTTGCTACACCTGCTACGGTTGTTGAGTGACAGATACGCGCTTGGTGGTCAACGTT
GTTGGTACCCCAAAGCGACGCCATCTTACGGAACATGTACGCTTGTTCGTTGTTGTGCTT
CGCACTACCCAACCAGTAAACGGAATCTGGACCCGACTCTTTGCGGATGTCCATCACCTT
GTTACCGATTTCTTCGATCGCTTGATCCCAAGAAAGCTTCTTCCACTTACCGTTTTCAAG
CTTCATTGGGTATTTCAGACGACGCTCACCGTGACCGTGTTCGCGCAGTGCTGCACCTTT
TGCACAGTGTCCACCAGCGTTGAATGGGTGGTCGAATGCAGGCTCTTGACCTGTCCATAC
GCCATTTTGAACTTCAGCGTAGATACCACAACCTACAGAACAGTGAGAACAGATGGTACG
TTTTACTTCTGTTTTCGCTTCTGGATCCACCGATTTAGCTTGTGCTTTCTTCATCATGCC
CGGTGCAAAAAGACTTGCACCTACAACCGCACCACCAGCAGCAAGCGAGGTGTTTTTCAT
GAATGCACGGCGAGAAACGCCAAGCTGATTGGTTTCTTTGCTCACACTGTCGGAGCGTTT
GACAAGTTTCATCCGTTATCTCCTAAAGTGTGTCGTAGTAATCGCGAATGTGTTGAGTTT
CACGATACCCTTTCTTCTTCACGTCTTTTTCAGAAGGCTCAACCGTTTCTGAAGCGCTTG
CCACTTTTGTTGTTCCAGCGACAACCGCACCAGCTACGGCTGCAGTCGTTAAGCCTTTCA
GGAGATCCCTACGGCTTGTGTTTATTTCTTTATTATCTTTCATCATTGCTTCCTTACCTT
GCGGTAGATCTTTGGAGGCTATTGCCCCTCTATCGATATGACCAAGTACTGCCCGATTAC
TCGTAATCAGTGACGTTTTTCACATCAATTTTTAATTTGTGCTTACTGCTTTTGGTGTTC
ACGCTAAAGCGCACTTGTTCCAGTGTTAAGAACGCCTCACACAGTTGAGCTGCTGGCTTA
TAAAAGTTCGCGCTCTCTGCGTTTTCTAGTTGCTGAGTGAAAGAGTTAAACCAAGGTGCG
ATGTGTTTGTTAAACACCGCTTGTTGAAGATCTTCTTCTTCACCCGTTAGCATCGACATC
ACTTCACAAAGTGCTGCGATATGGTCTTCCGGCTCTTTCACATTTTCATCGCGCTCGAAA
CCAAGCAGTTCCAAATCGTGACGAATTTCAGCCAGTGGTTTTTCCATCATTGCGCCCGTC
ATGTGCCATGAGCCAAACGGCATCACTTCACCACGACCGATACCAATGAAAAGATCTTGG
TATTCATCTTCTAGCGCTTCACGGTTGGAATCTTTCGCCGCTTGCTGAAGCGCAATCCAC
GCTTTTTGCATTGCGCTTTCTGATGGTTCAACTTCTAGAGAAGTCAGGAACTCGATCATC
TCTTCACTTGGTGCGCTACGGAAAAGTGCTGACAAAACCAAGTAGATCTCTGTTCTCAGT
GTTTGTTCTTGTTCTCGTTGTGTATCCACTGCGAGCTCCTAGTATTTCAGTTGTTTCATT
GGGTCTTCTGCCATCGACTCAAACATGTCGATCACACGGCAGTCTTCACACATCGCGATA
CGATTGATCGCCGCTTCATCAGAGAAATGAGAGTGACCGCGTAACTTGTTTTGTAGCATG
TCGATCATAGACTGAGGTGCGAATGGCTTATGACAGCGAATACATTCCGCTGCTTTCTCT
TCGTGAATCACAACCGCTTTTTGGCGCTCTTCTTTCACCCAGTTCATGCGTGGCGTTAGA
GTCAGAACTTTCTCTGGACATGCCTTTTCACACAAACCACATTGAATACAATCTTGTTCA
ACGAATTTAAGTGATGGAGATTCACCATCGGTATGAAGGGCACGTGTTGGACAAACCGCC
ACACAGCTCATACACAACGTACAATCTTTGCTCTCACAAGAAACATTGCCGTAAGGCGCG
TTCGCAGGCAGTTCAACAATGTTCTCAACCGGAATACGAGAAGAAGACATAGCATCCAGC
GCAGTAAACAAACGTTGACGCTTGTTACCTTGAAGATCGCCAAGAGCAAGATCGAATGAA
TCTGTACATAGTGTTGGAGGACCTTCACGAAGCGATTCCAAGTAAAGGATATCGATGGTC
TCTTTTGCGATACCAAGTTGATCCAATAGCTCTTGCGCGATACCTACTTCGTTATTTAGA
ACACGAATGATGGTTGCAGGCATAAAGCGAGAAGCTGCAAATAGCACTTGCGTCGCGCCA
TTAACTAGAGCAGCAAACCATGTATCGATACCGATAGAAGGAAGCTCTTCAACCACAATT
GGAATCACGTTATCTGGTAGCGCTTTCAGTGCCATCACATTGTAAGTCTCGTGACGAGAG
CTACAGATAAGAACGATAGGATCCAGACCGCCCGCTTGCTCATAGTTCGCTAGCGTGCGT
TCAATGAATTTTTGTGTATCTTCAGGATTAGGTAGCGCGTAATGAATCGCTTCTGTCGGA
CAAGCCGTTGCACATGTACCCACGCCTTGACACAGGTATGGGTTAATCTCGATGCGATGA
CCCGTTTTATCGCTGCCTTCACTTGATAGTGCGCCAGCAGGACAAGCATCCACACAACGC
TCACAACCTTTTACGCCACGAGAACTGTGCGCACATAGATCAGTATCCAGACGGAAGAAT
TTTGGCTTATCAAACGTACCCATTAATGTTGGGATCTCTTCTAGCGCTTCTGCCAGTTTT
GGATAACCGCGTCCTACTGGGTAGTAACCCGGAACCGGAACCTCTTCTGACATACAGCTG
CTTAGACAAAGATCGAGAACAACATCGAAACAATCACTATTAATAGCGACTTTTGCTAGG
TTGCTTGTTAGACCGTTATTTTCGATAAGCACTTCAAACGTACCTAGGAAACCAGAAACC
TGAACAGAGTTTGCAAAGTACAGTTCTGGATTGGTTCCTTTCTCTCCGTCTGTAGAAAGA
AGTGTCAGGCTGTTCATTTGAGATAGCTGCGCGGCTGCACTCTCAATGATGGCAGTCGGT
CCAACAATCAGTGTATTACCGCCACTCTCGTAGCTCACCGTTGGTGGAATAAGATTGGTC
AACTCTACGGTATTCTCAAACGCATACAGACGCGCTTTACCGTTATTGGAAGTTGCTTGT
TCTAATAGTTGTTTCAACATTGCTCAGTTCCATTTATACGCATGGATAGTTTCTTCCATC
TTTCATTGTAGTTAGCGCAGGCGATTCTGCTGATTAACTCGTCAGTAACTACCCCTTTGA
GGTAGTCCCACCTGGGTTATCACTGCCTGTTAGGCAAATGGTCTAACTTCAACAAGAATG
GTAATGAGCAACAGATAGCAAATGTCGTGCCAATTAAATATCAGCTAATTTTCAATAGGT
TAGCCATTTATCTTAGAAATTGTAGGGATAAAAAAACCGACTGGGACATTTTGTCTCAGC
CGGTTCATTGAGCGTTTAGTCAAAATGTACCTATTCTTTGTGTGGTATATTTTGTCCCAC
CTCTTCAGGGGCTAGTTTTGTCTCTAGAATATCACTTTCACCAGACACTGTATTTATATC
CAGTTCTTTTTGTTCTTCGGGAATTTCGGTACCTTCGGCAAGTTCTACATCAGCCGATTC
AATATCACTTTCTTCATGAGATTCAGTTGATTGTGCAGTTTCTTCTGCTGGTTCTTCTTC
CGTTTTCTCTTTCACCCAATCACGAAGTGTTTCAGCCACCCCTTCAGAAAGCGACTTGAG
GTTACTATAGTCATCATCGTAATCATCCAAGCCATCACGAACGTTAAACTCTTCTGACAA
GAACATCTTACGCAGTGCGGCTTTCTTAACGCTCTCTGAAGCCTCAGACACCAATAGCTG
CGCTACGGACATCTCTTCAGGATCAGTAGTTTCGCTTGATGCCGGTTGAGACTCAGTCTC
TGTCGCAGAAACCTCGGTGACCAATGCTTGTGCTTCAGTGCTTAATTCTTCATGAGCTTG
TGCGGTTTCTGCCTTGACGTCTGTAGGCTCGGTCGTGGTTTCTTCTAATTTACGTTTCGA
CCAACGGCTAAAAAAACTAGTTGCCATTTGCTCTGCCCGCTCCTTTGCGCTTCTTACGTC
TTACTTCTAACAACTCACCGTGGCGCCCAATAAAGGCTTCCATCCAAGCTTGAATAGCTA
ACGGCATATCATTAGATAATACTAGGTTATCGCCATCCATATATTGCGCAGCGACAGTTT
GAGACGCCGTAAGCAATTGAATCGTCGGTGTATCACCAGAGTCGACATTGTCCATAACCA
AGAAAAGCTTTGGTTGTTGCGAGCTCAGGTTAAAGCGGTAATCGGTGCGCTCGTCTTTGT
GCAATTGCAGCAAGCACACATGTTGAGTGTCTTCGGTTGGGTTAATTTCAAATCCCGTCA
GTTGCCATTGGGTCGTAACCCAAATACCGGTACTGATCTCATGCTCTACAAGATCCACAC
CTACCGGCCATGAATCTTCATTTTTCTCGAACTGTTTTTTATCCGACATAACTCACCCAA
TTTGTTCTATGTTGGCTTTAAGACAGAAAAGGACATTTTGTACTTTGCTTTCAACCATTT
TAGCGGTACAAAGCAATAAACGCGCCAAATCAAACTCAAATTCTCCCCAAGATCAAAACT
AGTCGATACGCAAACCGATATCTGTGTCATTACTGCGATATCGCGGTTTTTGCATTGAAT
TGACCTAAAGCCTCGCAATTTCTCGCATAACGGCTATTTTGGAATGAGAATTGCTTTGTA
AGCAGAGTTAAGACGAATAGACCCATTAATGAGAGCGTGTATCGGCTCTCTCATTCATTA
GGACATGACTGTGGTAAAACCAAACATTATTAAAACCAGTGAAAATCCCCTACAGACCAT
CGAAGTAGAAGTGTTTGACGAATACGGTGAGAAGCTGACTAAGCAAATCGCCTGTGAGCG
CCCTCTTACGGTGATGTTGAACTGGAAGGAAGTCGTTACGCTAATGACGCTTGGCTCTCG
CCCTGAAGCGCTTGTGTTGGGTTATTTAAAGAACCAGAGCTTCTTGTCTGATCCTGAGGC
GATTGAATCGGTCATTATTGACTGGGAAACACACTCAGCTGCGGTTATCACCAAAGAAAA
TACTGAGCACTTAGAAGGCGCGCTGAAGAAGAAGACTGTGACGTCTGGCTGTGGTCAAGG
CACTATGTACGGCAACGTGATGAAGCAGCTTGAAGATTACCAAGTGCCACAAGTGCCGCT
GAAGCAATCTGAAATCTACGCGGCGCTTGAAGCATTGACGCATTACAACGATACCTACAA
AAAAGCGGGCGCTGTGCATGGTTGTGCCGTTTGTAAAGGTAACGAAGTGCTGTCTTTTGT
GGAAGATGTTGGTCGTCACAACGCAGTTGATACGCTAGCGGGTGAAATGTGGCTTAACCA
AGAAACCGGTGAAGATAAAATTTTCTACACAACTGGTCGCCTTACATCAGAGATGGTGAT
TAAAGTGGCGCAGATGGGTATTCCTGTTTTGCTTTCTCGCTCGGGCGTAACTCAAATGGG
TTTGGATCTGGCGAAAAAGTTTGGCATCACCACCATCGCTCGTGCGAAAGGTTTACGCTT
CCAAGTCTTTACTGGTGCAGAGAAGATTGATTTTGACGTGAAAGGAAATCAATAACCTCT
CACTAAGTCGTCAGATGAGTTAGACTTAAACTATCATGTGGATTCACAAAGGATGTGAAC
TATGAACAACGATCAGCTGTGGAATTATCTACTTACCCCAAGCGGCATCATCGTTTCGAT
GATCATTACCTTCGGGCTCGTTGGGATATATGCTTATCTAATGAGGCAATTTAAGGATTG
AACGCCACAACCTAGCGCTAGCAAAGCATTAGCGCTCACAAAGAATAGACATAAAAAAAG
ACCTCGCGATGAGGTCTTTTTCTTTATTCAGAAGAAGGATTAACCTTCGATACCACGAGA
TTTTAGGAACTCAGAGTAAGTGCCTTTAAAGTCTGTGATTTTACCATCGCGGATTTCGAT
GATACGTGTTGCTAGCGAGTCTACGAATACACGGTCGTGCGATACGAAGAACAATGTGCC
TTTGTACTGCTCTAGTGCCGTGTTCAATGATTCGATCGATTCCATATCCATGTGGTTGGT
TGGTTCGTCCATTAGCAGCATGTTTGGTTTGTGCATCATTAGCTTACCAAGCAACATACG
ACCTTGCTCACCACCAGACAGTACTTTTACTGACTTCTTAATGTCGTCTTGACCAAACAA
CATACGACCTAGGAAGCTGCGAACGACTTGCTCGTCATCGCCTTCTTGACGCCATTGACC
CATCCAATCTGTTAGGTTCATGTCTTCAGCAAAATCGTGTGCGTGGTCTTGCGCATAGTA
ACCGATGTTCGCGTTTTCAGACCATTTGAACTCACCAGTGCGCGGCTCTAGTACACCAGC
AAGCGTGTTCAGTAGGGTTGTTTTACCCACACCGTTCTCACCGATGATTGCAACGCGCTC
ACCCACTTCAAAAATTGCATTGAAGTTAGCAAACAGGTCGTCTTCAAAACCTTGGCTTAG
GTTTTCAACAATCAGAGCGTTACGGAATAGCTCTTTAGACTGTTCAAAACGAATGAATGG
GTTTTGACGGCTAGACGCTTTCACTTCGTCCAGTTTGATCTTGTCGATTTGCTTCGCACG
AGATGTTGCTTGTTTTGCTTTCGATGCGTTTGCAGAGAAACGCGCAACGAACGTTTGCAG
CTCAGCGATTTGTGCTTTCTTCTTCGCGTTGTCGTTCAATAGACGCTCACGAGCTTGAGA
AGCCGCAGTCATGTACTCGTCGTAGTTACCTGGGTAAACACGTAGCTCACCGTAATCCAA
GTCAGCCATGTGCGTACATACTGAGTTTAGGAAGTGACGGTCGTGCGAGATAATGATCAT
TGTGCAGTTACGCGCGTTTAGCGTGTCTTCCAACCAACGGATAGTGTCCATATCCAAGTT
GTTGGTTGGTTCGTCAAGCAGCATTACATCAGGGTCTGCGAATAGAACCTGCGCTAGAAG
CACACGAAGTTTCCAACCCGGTGCAACTTCACTCATTAGACCGAAGTGTTGCTCCATTGG
GATACCTACAGCAAGAAGAAGCTCACCCGCTTTCGCTTCTGCCATGTAACCGTCCATTTC
CGCGAACTGAACTTCTAGGTCAGCCACTTTCATGCCGTCTTCTTCGCTCATTTCAGCAAG
TGAGTAGATACGATCACGCTCTTGCTTCACTTCCCATAGCTCTTTGTGACCCATGATTAC
TGTATCGATTACAGTGAATTCTTCGTACGCGAACTGGTCCTGGTTCAGTTTTGCAACGCG
CTCGTTTGGATCGTAGCTTACGTTACCGCTTGTTTGTTCAAGCTCACCGCTCAGGATTTT
CATAAAGGTTGATTTACCACAACCGTTAGCCCCGATTAAGCCGTAGCGGTTACCTTCGCC
GAACTTAACTGAGATGTTTTCAAATAGCGGCTTAGCGCCAAATTGTTGAGTAATATTCGC
TGTGGAAATCAAAACCTTTACCTTAGCAATTCAAGTTTATTGGGAAAAACCGCGCAACGT
TACTGCTTAAGGCTACACACTTCAAGTTTTGTTTTTATTAATTAATGAGAAAAAGCATTC
TTTCGCGGGCTGAATTTTGAGATTTGGCTAACATAAACCGCGCCATTTTTATGGTTTCTC
ACTCTAGCCGACTCAAAACTGAGACATAAATCCGTCATGACTAACCATTGACATACCCCA
TGAAATTGGGTTTATAGTGCGTCCCCTTTTATCAATTCCGTACGTTATTCCTTTATTAAG
CATTCGTTTCTCAAAGGAAATCGCAACATCACGCACGGTCATTGGGTAAAACTCGCATAT
CGCGATAAAGCAACTACACTAACTCTAACCTTATAAGTTTTAAGAGAATTTTATGCATTT
CATGGCGCGCATTTTAATGCTAGTCGGTCTCGTGCTTTCTTTACCTGTTCACGCTGAGTG
GGAGTACGAATTCCAACCTGAGCCTCAAATCCTCCCTGTGGCACAAGAGATCACTCAAGA
GATCAACAAGCTGCCAGAACCTTTGTTTATGTCTGACCAAGACAAACGTAAGGTCAACCA
ATTGCTCAATGCAGTAATGAGTGAGCAGCGCAAACAAACCCTTATCTTTGATCAACACTT
AAAGACATTCCGTGAGTCTGGTGAAGACAAAGAATGGTTTGAGACGCAATCCAGTTACCT
TACGGTCAACAGCTTAGGTCAAAGCAAAGAACGTTTATTAGAGCTTACCGACCCTATCAC
GCACGACAAATTGACCGGTTTTGGTCCTTATGGTGTCACGCAGTTTAAGCAAGAGTGGCG
TCAAACTCAGCTTAACGTTGAATACTTGGTGTTCTTCCAGATTCGTTCTTTCCAATCTCT
GATTAAGGAAATTCTGATTTCACCAATTCCGGTCGTTTGGGCTGGCATCAAAGTGTTGTT
TATCTACTTCGGTTTGGTGTGGTGGCTAACCAATAGCAAGCGCATCATTACCCTATTCCG
CGAAACGCAGCTAGATAACGTCGCTAAACCGCCAATCTGGGTTCGTTTGATTTGGTATAT
CAGCCGCGCGCACAGAGCGATTGCATGGTTGATTGCGATTACGCTCTCGCTTCGAGTGCT
ATCAGAAATCCCAAGCTTGCAGCATTTGATCATTCTAGAAATCTTCACTTGGTGGGTTCT
AGGTGGTTCTATCGCGATTAGCTTTATTCTCGAGTTTACTTATCGCAACAGCCGCAGCAC
TAGTCAAGAGGTGATAGCCCTACGCCTTTCAACCATTCGTCGTTACGTTTGGAGCGCCAT
TGTTGCTGGCGTAATTCTGCAAATCTCGATTCGTACGCTGGGTAAAGGCACCATCTACTC
GTGGATCTACAGTGCGCTGTTCTTCTGGTTTGTATTGGTGACGCTGTCGGTATTGCGCCT
ATGGCGTAAAAAGGTATTTGAAGTCGCGGAGAAGCTCTCTGATCGCCCAGTTTGGGTGAA
CTGGTCTATCCGTCGTAAAGATACCTTGTTGCTAAGCATCATGGGTACGGCTATTTGTGC
TGTGTGGATTATGCTGCACAGCTTTAAACACCGCATCGTCGCAATGTTGTCTAACTACAC
CATGTTCAGCCAAGCATTGGCGTACTTATTCCGTATCGAAGTTGCCAAACAAACGGGTAA
TAACGGTGGTGATACCAATCTCGTAAGAATCAAAGGCGAGCAAACGTTCGAATATATTCT
TCCAGGTAGCGAAGACAGCGAGTTGGTGGAGTATGCCTCTGACGAAATCAAACAACTGTC
TAAATACCTACTGACAGATAGCCCTGCTGTGTGTGTGATTTCTGGTGAACGTGGCGTTGG
TACAACAACCTTCCTGCGCACTATCCTGAACAAAGTGAAGAACGCCGAGCCACTTTATTT
GAACTGCCCATACGCAGGTTACAGTGAACTACTAAAAGAACTGGCTCTACAACTTGGGTT
GGAAGAAGACGCGTCTGAGATTCAGGTTCTTGCGCATTTACGTAAAAGTGACACGCCTTA
CCTTATCGCAGTTGATAACGCTCAGCGCCTAGTTAAGCCAATGGTAGGCGGTTTAAGCGG
TTTGATTAAACTGACTAACCTACTTCGTCGCTCTAAGAAGAACCACCGCGTTGTCATGGC
GATTGAGAAAGCAAGCTGGCGTTTTGTCGATCGTGCTCGTGGCGAACGTTTGTTGTTTGA
CTGGGTGGCGTTTATGCCGCGTTGGAGTGAGAAACAACTCTCTGCGCTGTTTGACACGCG
TATTAACCAAGAGATTGAGAACCCAGTAACGTTTGATGGTCTTGTCGTACCTAAGCAATG
GGATCAAGAAGACATCACCGAAGAAGAACGTGCGAAACAAGGTTTCTACCGTATTCTGTG
GCATTACTCAGATGGTAACCCGACAGTTGGCTTGCGCTTTTTCCGCTTGTCTCTGCGTCA
GGATAAAGAGACGCATCAAGTGGTAGTTCGATTGTTCCACGCACCAGAGTCTCAAGAGCT
AGAGAAAATGCCGAAGCCGATGCTGGCAGTGCTGCGCTCAATTGTTCAGCTTGAGGTGGC
ATCGCCGGAAGAGTTGTCTGAGTGTACTCAGCTGAGTATTGCGGAAGTGATCGGTACCCT
GCGCTACTTCCAAAGCCGCGGCTTTATTGAGTGGAGCGAAGACAAAGCTCGCGTGTCGGA
TCACTGGTTCCGTCACATTACCAACGTTCTCGACCGTCAACATTTATTGGTGAAATAACG
ATGAAAAAACTACTCACCGTATTAGCGTTATCGCTATTAAGCACCTCTGCATTGGCGACT
GAAGAAATCGCGAGTGTGGATAATATCTCACAAATTGCCAGCCTAATTCGCTGGAGCGGC
GTGTTCTTCTCCATTATTGTGATTGCCTCAACGTGGCTATTGCTTAAGTTCATGAACTCG
ATGGTAGAAAGTATTGGTAGTCAGTTCGTGCAATACCGCATGGTGCTGCAAAAGCTTCAA
TCTTTCTTGCAGTTCTTTATCTACTTAACCGCTGGCTCTGTCGTGTTTATGATGAGCTTC
CGTATTAACGATCAAATCCTTGCTTTGATTGGTGGTACGTTAGCGGTTTCGGTTGGTTTC
GCATTGAAAGACCTAGCTGCATCCTTCATCGCGGGTATGACGGTTATGGTTGACCGTCCG
TTCCAAGTTGGTGACCGCGTCACGTTCGAAGGTAACTACGGCGATATCATTGCGATTGGT
TTGCGCTCTGTGCGTATGCGTACCCTAACCGATGACATCATTACGATTCCAAACAACAAG
TTCTTGAGTGAAGTTGTGGTCAGCGGTAACTACGGTGCTCTGGATATGCAGGTAGTGATT
CCGTTCTATGTGGGCATGAATGAAGACATTACGTTAGCGCGTGACTTGATTCAGGAAGCG
GCGTCTTCAAGTCGTTATATCCACCTACCTAAGCCAGTAACGGTTCTCGTCAAGCAGACC
ATTACGGATAACTACTTAGCGATTCAGCTAACGTGTAAGGCTTATGTGGTAGACACCGCC
TACGAGAAGCTGTTTGAAACCGACATTACTCTGCGTGTAATGAAAGAGTTCAAGAAGCAC
GGTATCAATCCTCCAAAGATTGCAGTGCATACGGGTTAATTCGACGTATTCCTCTCGCGT
TTTGAGAAGGACAGATACAAAAAGGGTCAGCGATTACACTGACCCTTTTCTTTACGCGTT
AGGTAATTGGAATCGCCGGTTAAGCGATATTCGTTACCTCAAGCAATAGTTCGGCTTTCT
TTGGCAGGTAGATACTGAACGTACTGCCTTTGCCCCATTCCGATTCGGCTTTAAGCTCGC
CGCCTGTTTGACTAAGAATACTCTGCGAAACAGAAAGCCCGAGACCAGTACCGTCGCGCT
TAGTGGTATAGAACGGCGAGAAGATACGGCTTAAGTTTTCTGGCTTGATACCGCAACCTT
CATCGGTGACATGAATCGCTGCGCCTTTCAGTTCGCCGTCTTCAATCCAATCTTCACTCA
CAACAGTTAGCTTACCTTTGCCGTCCATCGCGTGAATGCCATTCATCTGCAAGTTCACTA
GAATCTGCAACAAGTGGTGGCGATTGATCTCGACCGAAGTATGAGCTTGTAGATCGGTGA
CAAACTCAATATCACGCTTCTTAGTACCGGTTTTAACCAGCGTAATGCTCTCATCGATGA
TTGGATTCACGTGCTGCCACGTAATTTCGTCTTGCACACCACCCTGACGGCTGTATTGCA
GCAAGCTGCGAGTGATATTACGAATACGGTCAATCTGAGCGTGAATCGCATCAATCTCTT
CCTGAACACGGCTTGCCTCTTCACCGAGCTCAAACTGAATCAATTCAACGTTACCCAGAA
TCACTGCAGTTGGGTTATTAATCTCGTGGGCAATCCCTGCAGTTAACTCACCCAGTGCAG
CAAGCTTTTCGTTGACGACCAGTTTGTCACGGGTTTGGTTAAGCAGTTGAATATGAAGTT
CAAGCTCTTCAGTTTTGTCTTTCAAACTCGCCGTACGTTGTTGAACTTTACCTTCCAGCT
GCATGGCTGAGTTCTTCAGCTCGACTTTACGATCTTCCAAAGCATCAAGCATGTTGTCGA
ACTGGCGCGCTAACTGAGCCAACTCATGGTGTTCATCCAACCCTAATGGACCAATGCGCT
TTTCTTTACCCAACTGGACAAGCTTCACGACCTTGTAGATGCGCTCGATTGGACGAAATA
GATCACGAGAGCCGCGATACACCATCACTCCAGAAACTAAGAGCAACATTAAGGTAATCA
AGCTGATCTCAACGATATTAGTCATATACGCTTTGACGAATGGCCACATCAAGTAACCGG
TGTAGAGCATACCAATGACGTTATCGTACTGGTCTTTGATGGGTTGATAAGCAGTGATGT
ACCAAGCATCGTAAACAAACGCTCGGTCGACCCATTGCTCACCTTCCGCCAATACCTTGT
TGTATACCTCAGAACTTACTCGTGTACCGATAGCGCGCCCCAAACGTTGGTCACTGTCTA
ACGGAACGTTAGTACTAACACGAAGATCATCCAAAAATACCGTCAGAGTCCCGACTGGAC
GCAGGGTGTCATGATCACTCAAATAGATAAGATCACGAATTTGATCGACCAATACCGTGC
TATTGTTGAGCAGCAAACCGCCATCTAAGAAGCCAATTAAGTCGTTCTGCTGACTGTAAA
CCGGGATCACAGTTCGACTCACCAAGCCACGCGCTTCCACTCCACCATTTTTTAGAATCG
GTACTTCAGCACGTTTGGCGAGTTCGGGGTCTAGCCTTTCCAGTTCTTTTCTGTCCAGAA
CATCGAAGAAAGATTCGCGCTTAGTTAAATCCATAAAGCGGAATTTGTTTTCCATCGAAT
TAACACGTTGAAAGGACAAAAAGTCCAAACCGTAGCGTTTTTTCTGTGCAGTCACCCACT
TTTGCAACTCTGCTTGTGGGACATTTTGGTTCACTCGGGTACGGAAATCATAAGAGTCCG
CGAACGATTTGACGTAGTTCGCCTGCTTTTGTTGCAGCAACGTAATACTGTTATTAGCAA
CGCCCAAACGCTCCGATACGTCTAACAACGCGTTTTGCCACGTATAGTGAATCGACCAAT
AGATCGTAATGCCAATAAGGGCTATCAGCGTTAGAAAGATTGGCGCAGATGTCAAAATCA
ACAGTCGATAACGCACCATGGTTTTGAATCGGTACGTCCATTTAGACAATCCTTTGTGTT
GCTGCCAACTACTACTCGGCATAATCCTCGTCCTCAGAATCCCACTCTTTGTATTTGCGC
TCTAGCGTTTTTCGTGCCACTCCTAAATCTCGAGCCGCCGCCGACTTGTTGCCTTCGTGC
AAATTAACCAATTGTTGGATATGCGCTTTTTCCACTTCTTTTAATGTCCAAGTGTTTGGA
TAGCCTTCACCAGAGAACTCTTTGCCCTCTTTGAAGGTTGGCAATTCTTCACTGTGTGAC
ACGGTAATGGAGACATTAGGTAAAGCATGACCGCCATTGAGTTCACGCCAGTGATGCGCC
GGCGGTTTACCTAACAAAATGCAACGCTCGATGAGGTTTTTAAGTTCACGAATGTTACCT
GGCCATTCGTACTCACTCATCGCCTCCATGTCTTCATGCGCCCACTTCGGTGCCTGCATA
CCAAGCTCACTGGTCAGCATGTTGCTGAAGTATGGAACCAGTTCAAACAAGTCAGTTTTA
CGCTCACGCAGAGGGGTAACTTCGATCTTCAATACGTTTAAACGGTAATAAAGGTCGCTA
CGGAAGTTACCTTTGTTGACCTCTTCTTGCAGGTTGCGGTTGGTCGCCGCGACAATGCGC
ACATCGATACTGATTTCACGCTCAGAACCTACCGGACGAATGGTTCGCTGCTCTAACACG
CGCAAGAGTGACGCTTGCATGGACAAAGGCATCTCGCCGATTTCATCAAGGAATAATGTG
CCGCCATTGGCTACGCGGAAAAGACCTTCGCGAGATTTCTTAGCGCCAGTAAACGCGCCT
GACGTATGACCAAATAGCTCACTCTCTAAAAGCTCTGGGGCAATCGCGCCACAGTTAAGT
GGGACGAATGGACCTGTTCGACCACTGGCTTGGTGAATGCCTCTCGCAACCAACTCTTTA
CCCGTACCCGACTCGCCTTCTACTAAAACAGATGCACGCGACGGTGCAAACTGAGTGATC
AGTTGTTTGAGCTGGCGAGTTTTTTCTGAACCGCCAATAATCTCTGAGGTGTTGTGACGC
TGATAGTCTCGCTTCATCGCGTACTGCATGCGCTCATTCAAACGACGATCCATACAACGA
CTGACCGCTTTCAGCATCTGCTCTAGGTTAAACGGCTTAAGGATAAAGTCCGATGCACCA
AGCTGCAGTGCTCGAATGGCAATTTCCAAATCCGCGTAGCCAGTCATAAAGATGACATCC
GCACGTTTGTCGTCATCTTCAAACGCTTCTTCCCATTCAATCCCTGAACGCCCCGGCAAG
TTGATATCCAACAGAATCAAATCGTAGTGGCGTGAGTTACGTAGCTCTTCCGCTTCTTCA
ATGCTGCCCGCTGTATCGACTTGAGAAAACAGTTTGCCCAGCGCCTTTTTAAGGATGGCT
TGCATACCGAGTTCGTCATCAACGACCAGTACTGAAAAAGCGTTGTATTGTTGGTTTGTA
CTAATATGGGATTGAGTAGACATATTTACCCCAGTTGGATTGGAATGGGACAGAGTGTAC
CAAGTTTAAACAGAGATACCCTACAAAAAGTGCGACATTTTGTACCAACGCAAATTTTTA
TGCAAATAAGTCCATGAATTAGCGCATAAATCAAACATTTTGAGCTTGTAAAATGTTGGC
ATCTTGTTTGCTATATGGAGTGTCCAAGTGACCTCAGGATGTGGGAGACATCAATGCAAT
ACCATCGCTTCTCGTTCCCTCACCCTAAGGTGACTTGTGATTTGAGCGCTCACTGACGCT
CTGGCGACTTCTTTAGTAACCCAAGACTTAAGAAGCCAAAGAATCATTGGAAAGGAAACA
ACTAAAATGAAAAAAATTGCGCTGACTCTAGCTGCAACGTCAATCACTCTTGTAAGCTAC
TCTGCTTTTTCAGCTCAAGATGGCGAACACATTCGTCTGGCGACAACAACAAGTACTTAC
CATTCTGGCTTACTGGACTACCTACTTCCTCAATTTGAAAAAGACACTGGCTACAAAGTG
GATATCATCGCTGCTGGTACTGGTAAAGCGCTGAAGATGGGTGAAAACGGTGACGTTGAT
TTGGTTATGACACACGCTCCTAAAGCAGAAGGTGTGTTTGTTGAGAACGGCTACGGCGTC
CTTCCACGTAAACTGATGTACAACGACTTCGTTATCGTTGGCCCTAAAGCTGACCCAGCA
CAAGTAAAAGACGATGCGTCAGTGCTAGACGTATTCAAAGAGATTGCGAACAAAGACGCA
ACTTTCATCTCTCGTGGCGATGATTCTGGTACACACAAAAAAGAATTGGGCATTTGGGCG
CAAACTAAGATGGAACCAAACTTTGGTGGCTACCGTAGCGTAGGTCAAGGCATGGGCCCT
ACTCTAAACATGGCGTCAGAAATGCAAGGCTACACCATGACTGACCGTGGCACTTGGTTG
GCTTACCAAAACAAATTGGATCTTGCGATTCTATTCCAAGGCGACGAAAAACTGTTTAAC
CCGTACCAAGTGATTTTGGTTAACCCAGAGCGTTACCCAACCATCAACTACCAAGGTGCG
AAGGCTTTCAGTGACTGGTTGGTGAATCCACGCGGTCAAGAGCTGATCAATGGCTTCCGT
CTGAATGGTAAACAATTGTTCGTTGCGAATGCTGAGAGCAAATAACGCAATATGAATCTT
GCTGATACAACACTAGAAGCCCTGCGCTTACTGGTGAATTTTGATGCAGACCTATGGGAG
ATCGTTGCGGTCTCCTTTAGTGTTTCTATTACGGCAATATCTTTGGTGGTATTGCCGTCT
ATTTTGATGTCTTTTGTCCTAGCCTACACCGACTTCCGTGGTAAATGGTTCTTGCTGTCC
ATTGTGAACACCTTACAGGCGGTGCCAACGGTCGTGATTGGTTTGCTGCTGTACATGATG
CTTTCAAGAGCAGGCCCTTTGGGTGATTGGCAAATGCTGTTTACGCAAAAAGCCATGATC
TTAGGACAAATGATCGTCTGTTTTCCGGTTCTGGTTTCCATGATGCACGGTGCGCTTCAA
TCAAGTGACCGTCGCGCAGTTGAAACAGCGATTACGTTAGGTGCGTCAATCCCTCGTATC
GCTGCTACTATGATCTGGGAGACACGTTTTCCTTTATTGGCGGCTATCATTGCGGGATTC
TCACGAATCGTCACAGAGGTAGGCTGTTCAATGATGGTTGGTGGCAACATTATGGGCGTA
ACCCGTAATATTCCGACTGCCATTGCTATGGAAAGTAGTAAAGGTGCTTTTGCGCAAGGA
GTTGCATTAGGAATTGTATTACTATCGTTAGCGTTAGCGCTCAACTTCCTCTTATCGAGC
ATGAGAGGCAAAGGCTATCTAAGAACATGAAGCAAGCAATCGACTCGCCATCGACCCAAT
GTAAGGGTGAATTATGACTATAAAAATTACCGCCGAGCAATTGTCCATGCGCTTTAAAGA
GCGTGTGCTTTTCCACATCCCTGAATTGGCCATTGGTCCAAACGACGCGATTTACCTAAA
AGGTGACAATGGCGTTGGTAAAACCACCCTACTCAAGATCCTTGCAGGTTTGCTCAAGCC
TTCAACGGGTAAAGTGGTGGCACCGAAAGATACTTGGTTGAAGAAGTGGACACGTCGCAA
TGGTCGTGTTGACGTGATTTATCTCCATCAGTCTCCTTACCTTTTTGACGGCACTGTGTA
TGAAAACGTCGTTTATGGAGTTAAATATCAACAAGACACGGCAAAAGATAAGCGAGCTCA
AGTTATTAGTGCGCTGCGCATGGTAGGGTTAGAAACCTTAGCCGACGAACACATCTCTGT
ATTGTCTGGCGGTGAAAAGCAACGCGTAGCAATGGCACGAGCTTGGATCTTAAAACCATC
GATTTTGTTGATGGACGAACCAAGTGCCTCTCTCGACCAAGAGTCGATTGAACGTCTGGT
TATCATGGCAAAAGATCTGCTTGATCGCGGTTCTAGTATTGTTGTGACTAGCCACCAAGC
GAACGCGTTGACGGATTTATGTAAAAAACAGTGGTGGATTAAAGACAAGACTTTGGTAGA
GTCTCCACTCTTGTATGTCATACCAAAAGAAACATCCCAAGAGAACGCATATGCTTCAGC
CAACACAAACTAGTTGGGTCATTTTGGCTGGTGGTCAAGCCAGCCGCATGGGTGGAAAAG
ACAAAGGTCTGATCGAACTGAATCAGAAGCCACTCATCGAACACGTTATCGAACGTTTAT
CTCCGCAAACACCACGCATTCTAATCAATGCGAACCGAAACCAAGACGCCTACCGTGCGT
TTGGTTTCGTCTTCAGCGATCAATTTAAAGATTTCCCAGGTCCGATGGGCGGTATCCACG
CGGGCTTGGTTCATGCAGAAACCGATTGGGTTGGCTTCGTCCCTTGCGACAGCCCACAAA
TCAACACTGATCTTGTTGAACGTTTTTGCAATGCAGTAAAAGAAGACACCGATATTTTGG
TTGCTCATGATGGCGACCACCAGCAGCCTGTCTTCACGCTTTACCACAAGCGCGTACTGC
CAAAGCTGACCGCGTTTTTAGAACGTGGCGATCGTAAGATCATCCTACTCTACAAAGAGT
GCAACACCAGTTACGTTGACTTTAGCGACTCACCAAACTGTTTCGTCAACTTAAATACGC
CTGAAGAACTGGCGCAATTTGGACAACTCGAATCATGAAACACACGCTAAACATCCCTAT
TCTTGGTTTTGCTGCCTACTCTGGTACCGGCAAAACTACGCTACTTGAAGCATTGCTACC
AAAGTTGACCGACGCGGGTTTACGCATCGGTATGCTAAAGCACGCACACCATAACTTCGA
TGTCGACCAACCGGGCAAAGACAGCCACCGCCTACGTAAAGCAGGCGCATCGCAAATGCT
GATCTCTTCTCGTAACCGCTTCGCACTGATGACAGAAACACCAGAGTCAGAATCGGAGTT
TGATTACCTACTGACGCGTTTCGACGAAGACAAACTAGACGTGGTTTTAGTGGAAGGCTG
CAAAAACATTGCCTTTCCTAAGATCGAATTGCACCGTGAAGAAGTCGGCAAGCCTTGGCT
TCATCCAAACGATGAAAACATCATCGCGATTGCTTCAGACAGCGGCGAATTGGACTCTGA
ACTACCACAAATGAACATCAACGATCTTGAAGCAATTGCCCAGTTCGTTATTCAGTATGT
TCAAGAAGCGAAAGCACCAAAGAGTAAAGAGAAAGAAGCCGCTTGCTGCGATACCCTTTC
TCCAGCTTTCCTTTCTGTGGTTCAAGGACAAGAAAAGATCCTTTCTTTGGTGAACACGGT
TGCTGAAACCGAAGCATGCAAGATTGAGGATGCATACGGCCGTGTGCTTGCAGATCACGT
GGTGTCACCAGTAAATGTTCCGCAATACACCAACTCAGCGATGGACGGTTACGCGATTCG
CGGTGATGACGTCGAGCGTGAAAGCTACCAAGTGGTTGCTGAAGTGATGGCGGGTCACGC
TTACGATCAGCCTTTGGAAGTTGGTCAAGCGGTTAAGATCATGACAGGTGCCCCAACACC
TATCAATGGTGATACCGTTGTTATGCGTGAACAAGCTTCCCAAGATGGCGATACAGTCAC
GTTCAATGGTGCGAGCATCAAAACCGGTCAAAACGTTCGCCAAGCGGGTGAAGACCTAGC
AATTGGTAGCGATGTCTTTACTGCAGGCACTCGCCTAGCGTCTCCTGAGATGGGCATGAT
TGCTTCTCTTGGCTTTGGCGAAGCGAACGTGTTCCGCAAGTTGAAAGTTGCTGTGTTCTC
TACCGGTGACGAAGTTCAAGCGCCAGGTACAGAACAGAAAGCGAATTCAATCTACGATTC
AAACCGTTTCACTATCATGGGCATGTTAGAGAAACTAGGTTGCGAGATTTTGGATTTCGG
TATTCTAGAAGATAACGAGCAGTTGATGATTGAAGCACTCGAAAATGCTTCTGCGCAAGC
CGATGTAGTGATGACTTCTGGCGGCGTATCCGTTGGCGATGCAGATTACATTAAGCTGGC
ATTGGATAAGCTGGGACAAATTGATTTCTGGCGTATCAACATGCGCCCTGGTCGTCCGCT
TGCGTTCGGTCAAATCAACGATAAGCCTTTCTTTGGTTTGCCGGGTAACCCTGTGGCTGT
AATGGTTTCATTCATTAACTTTGTTGAACCTGCGCTGCGTAAGATGCAAGGTGAACAAGG
TTGGAAGCCACTTAAAGTCAGCGCTATTGCTACAGAAAATCTGCGCTCTCGCCAAGGTCG
TACCGAGTTTAGCCGTGGTATTTACGAGCTAGACGAAACAGGTCGCCTAACCGTTCGCAC
AACGGGTAAACAAGGCTCTGGTATTCTGCGCTCAATGAGTGAGGCAAACTGTTTAATCGA
AATCTCCCCTGCTGTTGATACAGTAAAAGCGGGAGAAAGCGTGACAATTATCCCACTTCA
AGGCAGAATCTAGGCCGATTCAGAATTCAAAGGTCAGCGTGCCTGACCTTTTTATTGATA
ACAGAAAAATTTTTCAGAGAGACAGCTATGGCTCGCACCATTCTTTACACTTACAAAGAC
CAAGACAAAGAACTGACGTTCTCATACCAGCAACACCGCAACATTCAAGAAGCAGTTGCA
GAGGCGGAAGGTATCGATATCACTGAGTACCTAAAGATGGAGCAGCAAATCGAAGCAGTA
TCTGACACCAAGGCAGTGCGCAACTACCGCGATAATCATTTCAGAAAACTTGGCTTTAGC
AAAATCACCCTAGCTCAAAAAGAAAACTTGGGCGTAGGCAAAAAGAAAAAATAAGCCAAG
CTATACAGACCAAAACAAAAACTCGCAATTCGTCGCGAGTTTTTTTATGCATGCATTCTA
AAGGCAACACACTATAGCTGAGGCTCTACAATCACAAACTGATTGGTTCCTGCAATTGGC
GCATACCAGTCACTACCTTGAACGTAGAAAGTCGCCCCATTAACAGTCACCGTGGTTGCT
TCATTCGGCAAGACATCGACTATCTTACCTGCCATTCCCTTATTTGTTACGACAGTGGTA
TCCGTTGTATTCACTTCGCTCTGTACAGATACCGGAGGTTGCTCCACATAAATATACTGA
TCGCCACTTCGCTTGTAATAAACATTATCCACGACGGCATAAGTGATCCCCGCAATCACT
AGATAAGTCGCGGTTCTCGGAATTTTATTGTAATGGTATACACGATGAACTGGCGCTTTA
TAAACGGGACGGTAGACAGGCTTTACCACCACTACCTTCTTCCCATGCTTTGGTGGCTTA
GGTGCTGGAGGCTTGGCAAACGTCGGTGAAACCATACCAACTAAGGCGATGCTAAGAACG
CCATAGCGTAATTTTGATGAGTTGAACATCTTCATTCCTACTGTTCGTGGAAGCAATACA
GACAGCTTATCAATCAAGAGTTCAAGGGACGTAAACGAAGCGTAAAGCTGGGTAAAGATG
ACACTTCAGTTATACAAAGCAGCAGTTGGATCGACAAAATAAAAAGCCTCGTTTCACCTT
AAAGGGAAACGAGGCTTTCAATGTTGGTCTTATGTGTTTTCGCTTACCGAAAACTCAGAC
GATTATTTGATGTTTAGGAACGCAGCACCACGCACGCCGCCTGAATCACCATGTTTTGCT
TTGATGATCTTTGGACATTTCGCGACAGAAAGCAGGTACTTAGGAATACGTTTTGGCATC
TCTTCATAAATCAGTTCGAAGTTAGATAGACCGCCGCCTAGTACAACAACGTGTGGGTCA
GTCGCGGTAAACAGGTTAGCGAAGCAGATTGCTAGAAGCTCCATAAAGCGCTCAACGTGC
TCAACCGCTTTTGCTTCGCCTTCTGCGTGTGACTTAATGATATCGATCGCTTTCTTCTCT
TCGCCGTAGTAATGCGCGTAAAGAAGCTCGAAACCACGACCAGATAGGTAGCTATCTAGA
CAACCTTTCTTTTCACAACCACAACCTAGTAGAGGTGCGTTGTCGCCTAGGTGGAACCAT
GCGTCGATAGGAAGACGTGTATGACCTACCTCACCCGCTACGTGGTTACGACCAGAGAAT
ACTTTACCTTCGTAGATGAAGCCGCCGCCAAAACCCGTACCAAGGATCAAACCGAGTACA
GATGGTTCGTCTTGAAGGTCTTCATCCCATGCTTCAGAAAGCGCGAAACAGTTTGCATCG
TTTTCAATTTTTACGCTGCGACCGATTTTAGCTTCAAGATCTGCACGAAGTGGTTTGCCT
TTTGCTGCAGGTACGTTAACCGTTAGTACAGTTGCATCATCAGCGTCTTCCATCCCAGGA
AGACCAAGGCCAATCGTACCTTCACAACCAAATTCCGCATCGTATTTGTTAACCAGACCT
GCAATGGTTTCTACCAGCAAATCGTAGTTGTCTGTTGGTGTTGGTACACGTTCAGTTGCT
ACACGCTCAAGTTTTTCGTTAAACGCACCAAACTCAATTTTAGTGCCACCGACATCAAAG
CCGTAATACATGCAATTCTCTCCTAAAAAGCTCAAACGACTCCCAAAAAATGCTGGAGTC
AAAAAAGATAAACTCCGAGCATTATCCATATCTGTACGCCTGCAAACCGTGACCGAATGC
AGATTTATCCCCTCATTGAAGCCAGTTGAACAACAAGCCATCAACAAAAGTTCATTCCTT
AGAGTTAGCTCTCGATTTTAGCCCACTCTTTGAAACGTTTCAGATGCGGTCGAGACCAGT
CGGTTTTTACGCGAGTTTTCGTCAGCATGTAGGTTTCACGGAAGGCTTCAAACCATAATT
GCAGACACTCCGAAGCTTGCTCTTCACCTGCTTGTTTGAACACTAACGTCGCGACTTCTG
CAGTAGACAGATGCTGCTCATTGTCCGAGCGGCGCATGATGTATTCAGACAATGATTCCG
GCTCAATAGAAAGCACAGGTAAAGACTTCAAGAACTCTGAACGGCGGAAGATCTTGCGCG
CTTCACGCCAACTGCCATCAATGAGGATCAGTAACCATTTTTTGTCTGAACCATCGGATG
CCTTCAAACGCTCTGGATTCAAACCACCCAATAAACGCTCAGGCTCATCCACGTAATCTG
CTGGGAACACAACCACAGGTTGATACGCATCGTTTTCTAGCAGTGCGAGCATCTCTTGAG
AAGGCTCAGTACGATTCCATTGATACACGTAGGTCTCTTGAATCGTATCAGCAATTAGAC
GCCCGGTATTACTCGGCTTGAATACTTCGTTTTCCGATACGATCAGCATGCAGGCAATAT
TGGATTCGATGTTAGGCTGAATGTCGCACAAACAATATTGCTCAGAAACCTGACAATAAG
GACAGCGAACCACTTTACAGCCACGAGCGTTAAACGGCTTCGTTGAGATAGATTGACGGT
GCTGGTATAAACGATGGAAAGCGTGGATTCTCATGGATAGAAAGTACCAGTTAGAATAAG
TGCATGTATAAAGTAGAGCGCGATTCTACTTGCATCGCCAGTGAGTCTCAAGAAATGCTC
GTAAACGGACAGACATTCACATTCCTTTCTTCTCGGTGAAAGGTACGGTGGAGTCTTAAG
GTCTTAACAAATAAGCGAATCAATCAAGGAAATTAGCGTGACCGAAACAGCATTTAACGA
CCCTTCTTGGCTACGACTTAGCATCTTTATTGGTGTTTTGTTGCTGTGTACTCTGTGGGA
AAACAAGCTACCGAGAAAGCAGTTGACCGTCGACCGTTCATTTCGCTGGTTTAACAACCT
CACATTGGTCGCGCTAAATAGTGTCGTTATTGCCGTTATCATGCCTATTGCCGCTTTCCA
AGCTGCCATCATTGCTTATGAAAACCAATGGGGTCTGCTCAACGCTCTTGCCTTGCCGAC
TTGGTTAAATGTGCTGATAGCCGTTGTGTTACTCGATCTCATCATTTATCTACAGCATTT
AGTTTTCCATCGCGTTAAACCGCTGTGGAAGCTTCACCGCATGCATCACGCTGATCTGGA
TATCGATGTCACAACCGGAACACGATTCCACCCGATAGAAATCGTTCTCTCAATGATTGT
AAAAATCGCTGCTGTTTTCGCTTTGGGCGTGTCTCCTATCGCCATCGTGGTGTTTGAAAT
CGTATTGAATGCTAGCGCGATGTTTAACCATAGCAATGCAAAGCTGCCACTACCTTGGGA
TTCGAAGTTACGCAAATTGGTTGTGACACCAGACATGCACCGCGTGCACCACTCTGTCAT
CGTGCGCGAGACACATTCAAACTTTGGCTTCTTCTTGTCGATCTGGGATCGTTTGTTTGG
CACCTACCGCGCTCAACCAGAGTTAGGTCATGATGATGTTGTGATTGGTGTTCCAGAGAT
CCGCGACAAAGACGAGCAAAGATTGGATAAACTGATCACCCAACCATTTCGTTATAAGGA
AAAGTCTTCCTCATGAGCAGTTCAATAAAAGTGAATGTGTTTGGAAAAATCATGCTTGCT
GAATGCAAAGATGGAATTTGGAAGCTTTATATCGATTCAGAAACTTCGATAAAGCGCCCA
ATCAGAGACTTTGTAGTGCCGCCCTTTCTTGATGAGGACGAGTTGCTGACCTACCTAGAT
GATATGTATCACGAACATGCGACCGCAACTCATCCCAATGTATTTCGGATTGAATAGCCC
AATTTAACTTCCGTAGCTGGACGACCGTTGGTTAGCGAGAACAACGAAGAAGACTCTGTT
TGCAGCACTTCAAAACCGAGTGCTTTGAAAATCTCGACATTACCCGTTTCTTCCACGCAC
CAGACACTCAAAGCATTCACTGAGCTATGTAACTTACATAAAGCCACAATTAAGCGACGA
GCGATTCCTTGTTTTCGAGATGCACTTTCAACAGCCAGTCCAGATAATTGCAGCTCGTCG
TCTGTAAGTTTGACTTTGACGCAACCAACGATTCTACCTTCAAGATAATAAGCATAATTG
ACCCATTCATCTTTGCTTGAAGTCGGTTTCGCGGCTTTATTTGGAGAGTAGATTGCTCTC
AATTCTTGAAAGCAATCTCTAGTAAGGGATACTACCGAAGGGTTTTCACTCGAAACGCGT
TTAAGCATTTTCTATTTTAAAGAGCTTAAGCTTTCATCAAATCGCGTTTTTTGTTTGACT
GGGTCACGCCAACAAACAAACCGATAACCCCAAGAACAATTGAAGAGATTGCAAACACGC
TCACATCTTGTTGTTTGTTGATGGCCGCGTACACAAACGCAATGCCAAAAAAGATTGCGC
CAAAACTAAAGCCCGATAGCGCGGCAAAAACACCGAAGCTCGCCAGCTCCTTAAAGTTAT
CCATAACACTTCCCTGTTTAAATATACGTAATATCGAATAAAACAATTACCGGAATATCT
GACGTGAGTGGCGATGCTTTTGCGAATTCCACAGCCAAATTGATACTCCAATAGAAAACC
CTAATAACAACGTTTGCCATTGCAGTTGTGCACTGCTCTCCAATACGCCCAATCCATAGT
GCGCATAAGAGTTAAAGCCTACGCTGCTCAACATAATCAATAACAGTAAAACCAACCCAG
TCCGGCGGTGCCTAATCAGCAAATAAACGGCGAGTAAATCAAGGAGGCCAAGGGCACTCC
AATACATGTTTAACCAGCCTGGGGCAAAATCGTAAGGCAAAAAGCCATCGACAATATTGT
CGTAAATGTGGATGACACCACCCACTGTCAGGCAAAGGCATAGGAGAAACAGTACGAATT
TATCCATTATCGTTTCCTTTCCTTATCTGAATGAATGCGCAAAGCATATAGAAATCAGCT
AAATAATTGTAATTTCGACGCCATTTTTGAGAGCGACAGTGCCTTTAAACAGTACATGAG
GGGTACGAAAGAATAACAATGGCACTTCTTCCTTATCAATTCGCTCCTGATAAAAGCATA
GCGTTTTGCTCGGAAGTTCGCTGAGTTGTGAGAGTTCGGTCTCTCTGTAAGGCGTAAAAT
CCTCTTTTGATTCTTTCCAATCACCAAATTCTTGATTGGGCGACCAGAAAATCACAGTAT
TGGTTTTATCAAAGCCGAGCTCTCTCACATCAAATCGAAACCAACGACCTAGTGTTGTCG
CCTCAAGGCCGCACTTTCTCAATCCCTCTAGTACCTTGCCCGGATGAATCGGCGTAAAGT
GAAGCACGTCATTCCAATAGCAATCTAACCCATGAACACGACGCTGTAGAGCTTGCGGAC
GATACTCGTATTTCTTGACATGTTGTTGATACAAGTTCGGGTGTGACGCTTTCAAGCAGT
TAAGAGGTTTCAATCGGTCTCCCGTCAAATTGCTTGGTACGCGGTGGTAAACGTAGGTCA
AAGTTATCCCTCTTGTGGTGCTTTTAGATCAATGAACACAAACTTCATCGAAGGCGGAAA
GATAAAGGTATCATCACACCGATAACCTCTTAGCCACACACCATCATCCCGTTTACGCAA
ATACAAACCTCTGGGATAGGTCTCTTCCTGAGCAAGAGGCAAAGAAGCGAGCGTTATGTA
TTCGTCTTTTGTGAGCGAAATATCTTGAAGTAACAAGTATAGTGCCACGGCGAGCGGACA
AGGCTCTAGTCCCTTCAGAGCTGCATGAGCAAGAAGTTCAGCCAACGTTGCTCCAAAAGG
TGTCCCCAATTCCGAAGGCGTTGTTACCAATACAGACAATGTCTGGCCACGTTGTTTGGT
TTGTATCATTTGATCTTCAAACAGCTGTAAGGCAAACGGATTGAATTGAATGCGTTGTTC
TTTGAGTTCTTGAAGCAACTCTGCACTCGTGTGAATACCGATTTCAACTTTCATTTAATT
GCCCCAATGCGGATAAACTCACGAACCTGCTCTAAAGCACGCTGAAAGACAGGGTGCGCA
TGGGAGAAAATGTCTTTCGCAACTTCATGCCAAAAGAACTCGAAATCATGTCCACCATCG
TCTTGAGTGTGGAAGACCCAATGTTCCGGCAACGCTTCACATTCACACAAAACGAAATGC
CAACGCTGCTCTTGAAACCCACTCTCCCAAGCCCCTAAGTAGGTTGGTTTATTGACCAGT
TCGATGCCCGACTCTTCTGCCAACTCTCTTTTTGCCACACTTAAAAAGTCGCAATCGAAG
GGCTCAACAGTGCCTTTCACCAGCTGAACGCCCGCAAGAGGATGTTTGAAAAGAAGAATC
TCGCGGTTTTGTTTTCGTAACACGAGAGGACACACTTTATCGACCAAAGAATACCTCCTC
GCTCTGAAGGCATATTTGTTTCGCTTCGACTGGAAAGAGAGGCAGCATGGCTAGCTCAGT
AAAATTCACCCATCTCAAAATATATTGATTGGAAGCCGATTGCCTTTGCTGTTCGGGGCC
ATTACCTAGCGTAGGGGTGGCTGAGCCGATATGGGATAAGAAGTAATGATCCTTTCGGCC
TTGATTTTGAATCTGAAACACAGGTGTGAGTGATGTCAGCTCTATAGAGGTTTCTTCCAG
TGCCTCGCGTTTCGCAGCTTCAGAAAGATTCTCTCCATCCTCCACACTACCGCCAGGAAA
CACCCAATAGTGTCTGTCACCCTTCACTCGTTCAATCAATAAAACCTCTCGGTGATCGTT
TATTAATATCAAACTTGCTCGCTCTGGCATTCATCTCACTCCCTTGATTTAGCGGAACAT
TCTAACAACCTTGAAGCGACAACAAAGAATTAACAAATGCCGGTGGCACATTTCTCTTGT
GCCGTTAATCAATTTGCGATTTGGGTCACTCACTCTTGGCATCAAAAAATAAAAAGGCAG
AGCGATTGCCCTGCCTTTGGTCGTATTGGAGGTTCGGTTACTCTTACCTAATGCTGGATC
AACTCACTTGATGCAGTTCGTATTTATGCAGCATCGCTTGTTGATGCCCCGCGATGTCTG
CGACTTGCTCTGAGCTTTCGACCATGGATTCTAATTGGAGTTTGGTGTGTTCACCTTGGT
CAGAAATATGTGTAATGGCTTGCGACACGTCCGCCGTTGCTCGCTCTTGCTCTTCTGTCG
CAACAGAAATTTGTTCGACACGCTGTTGGATATGCTGAACCGCTTCGTTGATGTCTGCGA
ATGCCGATTTCACTTCATCACTCGACTGCAATGCGTAAGACATTTCCTCACGTGAGTCAT
TCACCGCTTTACGTGATCGTTCTGCTGCTGCGACTAACTCATTCATCATTTCACGAATAT
TGGTGGTCTGCTGCGAGGTATCACTGGCTAACTTTCGAACCTCATCGGCAACTACCGCGA
AACCTCGCCCTTGCTCCCCAGCACGCGCCGCTTCAATCGCCGCATTCAAAGCAAGTAAAT
TGGTGTTATCGGCAATGCCGCTGATCATATCCACCATCTCACGAATCTGTTTTACTCGTT
GGTCGAGTTCAATCATGGAGTGTTCATTGATGTTGAGTGAGTTTTCTAGTGTCTCCAAAC
GCTGACGGTTTTGCTCTACCACAGCAACGCCTGTCACTGTGTGTTCCGTCGCTAAATGCG
AATCTTCGGAAGAGGCATTCGTCACCGTCGCGATCTCTCTAATCGATGCTTCTAACTGAG
TAATGGTCGTCACCATGCTCGCCAGCGCTTCATTCTGCACAGTTAAGCTTTGATTGGTTT
GCTCAGCCGCATCGTGGCTTATCTCAGCGGTTTGGTACAAGGTTTCGCAGTTACGTGTGA
CGGTAGAAATCGAATCGTGTGTTGAGTCGATAACTTGGTTGAGTTTGCGTGCAACTTCTT
TAAGTTCAAACGGGCCAATCTCTTGCGCTTTATCTCGGAAATCATGTTCCGTTAACGCGG
AAAGACGAGTAAGGATGTTTTTCAATCCTCGATTGATCCAAGTACGAAGGCCAAACCATG
TCGCTAACACCACGAGCGAGATAACGCCAGCGGCAACAACAACCATTAAACTGACGTTTT
GAATGGTACTGTGGACAATGGTTTCACGCTCATCAATCAGCGCTGAGGCAGATTCAGAGA
CTTGGTCGAGCAAATACATGGTTTCGTTTGAGAGTTGAGAGGCGCGTTGAAACTCGACCT
TTTGCTGTTCGCTCTGTTCAAGTTTCGCCAGAATCAAACGCAAAACCCCGTCATCTTTGA
AGCCTGTCTGTACCATCTCATAAGGCGCAGTTAGGCTGGCGAACTCTGTCACTTCCGGAT
GCCATTCTTTGAAGTCATCGTAAGCGAGGTTAATACCAGCGATACGGTTTCGCATTTCTC
TGTATTCTTGCTCCGCTTTCTCTAGCTCGGTTTGCATCATCATGACCAAGAAGGTGCTTT
CCATCGAGCTTGCAGACGCAATGAAGCGATTTGCCGCATCACTCGATTCAGGGTTGTCGT
TGCTTAGAAAGGAGCTAATACGGTTCATCTCTGGACCAATCGAACTTAAACCATATCGAA
ACCCACCGACGGCCGAGTTAATGTCGCTTTGCATCTGAATCACCGCAGACTGTTTCGATA
AAATGGAATTGGTGACTTGATGCAACTCAGCAACGTTTTCCTTGAGCATACTTGATAGGT
GTTCAGCAACACCGGAAGTTTGCTCTATGAGCCCGTCACTTTGCTGCGCCAGCTCTTCAA
TTTGAGAAGTGATAAGAGGAAGTTCATTCGGGTCGGTAATTTGCATTCCATAGTTCAGCA
GTTTGACCTGCTCTAAAACGTTCCTTGTGAGTGTCGCATTTGCCATTGCCATGGGTAACG
CTTTTTGAGACAACTCTTCAAATTGTTCGCCAATCTGTTCCATTCCTTTGAAACTTGAGA
CAGAAAGGGCTATAACAAGTGCGATGATAGTTAAAAATGTTGCACTGATAGCCTGAATCA
GTGAAAGAGAAAGGCGTAAACGTTTGCGCTCTGTCATAATCAATTTATGTTCTTTCTTGG
TTTTGAATCAACTTTCCGTTTGTTCGTCACATAAGTGAGACAAAAACGTGATTTTCAGCC
CATAGTAGGCATTGGTTATGACACTAATATTTCAGTTTTAAGTCATGGAGATGACCTGTG
TACAAAGTACGTCGTATATTTTTCCCTTTAATAATCAGTACGCTACTTAGTGCGTGTTCT
TCTGGCCCAGACCCAGAAACGCAAGTAAACGCCTCCCTTCCAGTCAACCAACTTCTGTCA
GACAATCAGGACTTGTTTCAGTTTTTTAATGAATGGGAAGGCACGCCTTATCGTTTAGGC
GGTACAAAAAAATCAGGCATAGACTGTTCTGCGTTTGTACAAAAAGCCTTTGTCGAGGCA
TACCAAATGTCATTGCCACGAACAACGCGTCAACAGTCTAAACAAGGTGTTGAGATGAGT
TGGTCTGATGCGCAGCAAGGCGACTTGGTATTTTTCAAGACCCGTAGAAGCACATACCAT
GTGGGTATCTACTTGGGAAATAAGCAGTTTATGCACGCTTCCACATCGAAAGGCGTGATC
ATTTCGAGAATCGACAACCCGTATTGGGCATCGAAATTTTGGCAAGTAAGAAGAGTTACA
ATGTAACTCTTCTTTGAATAGGAATGACGAGAGTTGGAATCAGTCGTAGGTCGCGACAGC
TGTATCGAACAAGTTCTTCACTAACGCGATGTATTCATCTAAAAAAGCGATCTGTTCATT
GGTCGCTTTTTTCGTCCACACACCCGCAAGCACTTCACCCAAATCTTCTACTACCGCATC
AGCTTCTTTTAGTAACTTAAAGCGCACACTTGAATGCAATTCTGGGTTTTGTTCGAATAT
CGCCATGATGTTCGACGCAACCATGTCAGTCACGACATCTTCAATGCTTTCTGATCCTGT
GTCACCGATTTCAGACGTGAAAATATCTAAGTTAAGTGACAAGTGCTCGATTAGAGCGAG
ATATCCATCGGTTTCTACAACCACTGTTTTTCTCCGTTTAGTGCAAGCCTTCGAAGCTGA
AAGCGAAATAGTTTCAATAGTAAGACATGCCGAGAAAATTTCATTAACTTATTTCATATT
AATAAGCATTGATGCGTTAACTGAATGGTTTTCAACCAATTAGGTTAGTCATCTTCGTGA
CAACAGGTTTGATTTCGTCCATTTTCTTTAGCGCGATATAACGCAGCATCGGCACTCTTA
AGCCATTGTGTGTGACTCTCGAAGTACGATTTATACTCGCAAACGCCAATACTTATCGTG
TAGTTAATCAAAAAGTCTTCAACTTTCACAATTTCTTGCTCGATTCGCTTTCTTAAACGC
TCTGCAAAATAGCTCGCCTGCTCTTGATTGGTATGCGGCAGTAGAACAGTAAATTCTTCC
CCACCGAAACGCCCACAAACATCACTGCTGCGTGCCGTTTTACGCAATAAACTAGATGTA
CGACGAATCACTTCATCGCCAGTGTGGTGGCCATAGGTGTCGTTGACCTTTTTAAAGTGG
TCAATATCAAAGATCACCAACGAACTTGCCCCTTCAATGACTTTAAGTTGGGCAAACTCT
TCTTTCAATGATTGCTCCCAGTACGCACGGTTAAACAACCCCGTGAGGCCATCTTTACGA
CTGATTTCAGAAAGGTGCTGGTTGGTTTCTCTCAAGTGAATACGGTTTCGCGCGGTTTCT
GAGACATCGTTGATTTGAATCGCAATGTGGCTCACTTCGCCTGAGAGGGAGCGCAATGGC
GTGATCACAATGTCTTGGAACATCAAGTTGCTGCTGTTTGAAACCGGCGAGAAGTTGTTG
AACTTAAAAAGATATGGTCGGTTTTCCCAGCTAGAGAATGAACGCGTCTCTAAATCCGCC
GACGTTTTCAACTTGGTCTCTAACCATGTTCGTGGTAGATCTTCAAAGTGATCAAATAAG
CACTCACCCAAGATGTTTTGCGACAAGATACCGCTGTACGACTGCATGAAACTGTTCCAT
ACACAGACTTTATACTCTTGGTCGAGTACGATAAGTCCAGAGTCCATGGTATCCAGAATC
TGGGTAACCCAGTGAAAGTCTGCTATGTCCAGCGTGATTTCGGACATTAGATTAACTCCA
TGATTTCATAGATGATTTCTACGGATGATTTATCTATCAAAAACAGAACTTCACACTCAA
AGTCGAGTGCCTCTGCCATGTAGGTGTATTCGATGGTGAAGAGTTGGCCAGCTTCGCCCT
TTTCTTCACTGAAAGGCGTAATGGTTTCAATGATACCTGGCTGACGCAGAGAGAATTGCT
TATCCAGTTGGTTACCTAAAGACGTTAGGAAAGAAGAAACCAACAAGTTAGACACGTTTA
AGATGATTTCATTGTGTGGCGTAAACTCTAGTAAGTACCCCAACCGCTCACCGATTTGGT
TGATGTCTTTACCACGCAAACAAACCAGTGCTTCACCGTGGATACCACCACCGACAAATC
GCTGGGCAACCGCGACAGAACTATCACGCCCGATCACATCCACCAGCGTCATATGAAGCT
CGCCATAAGAAAGCGGCCCAACATGAGGCACAGGAAGTTGAATAAATTCGCGCAGATGGT
CCGCCATGATTGCTGCGCCTTTACCTAGCGCAATATTGGCCACCTCACGGAACTTAGATA
ATGGCGTAATTTCTATGTTTGGCGTTGGTTCAATTTCAACACTAGAACTAAAGGCGTAGT
GCAAGCCCAGACTTTCATACAAAGGAACGACTTGTTCTTCAGAGAGTGGTTTCGCAATAA
AGTCTATTGCACCAAGATCTAAACAACGTTGTTTGGCTTCTTGCTGGACGTCACCCGAAA
CGATGACAATTTTGGTTTGATGTTGGCTAACAGGCAGAGACTCTAGTACCTCGAATCCGT
CCATTATTGGCATCGTCAAATCGAGAAACAAAACGTCAATATTTTGTTCCGCTAGGATTT
TCAACGCCTCGTGACCATCTTGGGCTTCGAGAAGGTGCAATGATGTATCTTGTACGATGG
ATCGGGAAATCAACTTTCGTGCGACTGCCGAATCATCACAAATCAGTATTTTCATGCCAC
CAATGGAACTAAAGTCAAAAAAATTATAATACTCGTTGTATCTCAATAGCTCCATATGTT
AAGTCGATAAATCATAGAGTTATAGGCGACATGATTCACACTTATGCACATTTTTCACTA
TGACTGACGTATTTATTGTCGAAGTTTGCTCAAGTGCGCGTCAATCTTCCGCCGTTTATC
CTAAACTATTGTTGGTCAAATAGATGAGCGAGGTTTTGTATGTGGCAAGCAATATCGCAA
CAGCTTTCTGATACCTTAATGTTTGAATATCAAATCACCGAGAAAGTGAAACTTTCAGGC
GGCGACATTAGCGAAAGCTACATGATCAATGACGGAGAGCAACGCTATTTCGTCAAACTT
AATGATCGGGATTTCTTAGCCAAGTTTGAAGTAGAAGCGGAAAGCCTTCACCTTTTGCGT
GAAACCTCTACTCTATTTGTCCCTGAAGTCGTTTTAGTCGGTAAAACTAAAACGCACTCG
TTTATTATTCTTAATTACCTTCCAACCAAACCGCTTGAAGATGCCAGCAACAGCTTTAAG
TTTGGCCAACAACTGGCTCGCCTTCACTTATGGGGCGAACAGAAAGAGTTCGGTTTCGAC
AGCGATAATTATATCGGGTCTACACTTCAACCAAATCAATGGCACAAGAAATGGTGCGTC
TTCTTCGCTGAGCAGCGTATTGGGTGGCAATTGCAATTGCTAAAAGAGAAAGGCGTATCT
TTGGTTGATATCGATGACTTTATTGACGTCGTGAAACAGCTTTTAGCAAATCACTCACCT
CAACCTTCTCTTTTGCATGGTGACCTGTGGAATGGAAACGTTGCACTGACCCCAGCAGGG
CCTATTAGTTTTGATCCAGCCTGTTACTGGGGAGACCGAGAATGTGACCTCGCTATGACC
GAGTTATTTGGAGGCTTCCAACCAGATTTTTATCAAGGATATGAATCAGTTGCACCACTT
TCGGTTGGCTATGAAGAACGTAAAGATATCTATAACCTCTATCATGTTCTTAACCATTGC
AACCTGTTTGGCGGGCATTATCTGGAACAAGCGCAATCGATAATTAAGAAGATAATTTCT
TATTGATTTGGAAGGAAAAGATCATTGCTGAGTGTAAATTTTCGACGCATATCACTCTAG
AGAAAGACCCCAAGCCCAACGTTGGGTTTGGGGTCAACTTTTGTACTTATTTCGACTCAA
TTAGCAACAAGAGCACCTAATATTCTAAGTAACTCGGCTTACGTTGTATCTCTAACCCTA
AGAGACAAGCGAGTAAATAAGGGCTGTATTTTCTCTACAATAAAGTATTAAAAGCCCTGC
AATACTAGGAGTTTTTGTATGCAAAATTACACTGAAAGACATGTGAAATGTCCCCACTGC
GGGCACTCAATCGGCATCACTCTCGATGCAAGTAATGGTAACCAAGAGTTCTATGATGAC
TGCCCGGCTTGTTGTCATGCGATTCACCTCAACATGAAAGTTGATGAGTTGCAGCAAAAG
GTCGAACTGTTCATCGACGACAACTACGAGTAGGAACTCACATCCCCCCTAAAAACAGAA
GAAACAAAAAAGGAGCCTCAAGTGCTCCTTTATTAATTTTACCCTGTTACTTTTGCCTAG
TTAAACAGAGTTAGCTATTCCTGGCAGAACTACAGCTGCTTCGCTGCCAATACACGTTCT
ACCGTATCAACGATGGCTTGCGTTTGTGGATCGAATTCTACGTTGATTTTTTCACCCACT
TGGCGACGACCAAATAAGGTTCTTTCGAGCGTTTCAGGAATTAAGTGTACTGAGAAACGG
TTGTCTTCAACTTCACCAATGGTCAGTGAGCATCCATCTAAGCCAATGTAGCCTTTCGCA
AGCACGTACTTCATCGACTCTTCTGGCAGCGTAAACCAAATCGTGCGGTTGTTTGGCGTA
TCAATGACGTCTGCAATTTCTGCCATCAAGCTAATGTGGCCAGACATGCTGTGACCGCCG
ATCTCGTCACCGAATTTTGCTGCGCGTTCAATGTTGACGCTGTCGCCTTCCGCCAATTCG
CCTAGGTTGGTCAGCGCAAGTGTCGCTTGCATTAGGTCAAAGCTGATTTGCGATCCTTCG
ATTTTCGTTACGGTGAGGCAACAACCGTTGTGCGCGACAGACGCGCCAATTTCAAGACCT
TCACTTAGTGCGCCTTCCAGTTCAACAACGTGAGTTTGAAAGCGATCTTTCTTGTCGATA
TGAACGACTTTAGCCGTACCCTGAACGATTCCTGTAAACATTCTTTTTACCTATTTGTTA
GAAGCGACTGATAGCCAAGCTAAACGTCCGCCGAGTGTTTTTACAATCGTCTATCAATTA
ACCAAAAATCCACATCTTGTGGGTATGGTATCTGAGCATACAATTGTTTATCATCTGCGC
GGAGTTCCACCGAGGCATTTTTTCACCTTATAGTGACTAAAATCAACCATCAGATCAGTT
CATCACATCTTTTGTCCTCGAGCACTCTCTTTCGATTCAAATTATTTCTTTTACAATATA
TTGTTCCGCTCTGGAGTATTTCGTGCATCGCTATAAAGAAGAAGCATCGAGTCTTATTAA
ATTAGCTACCCCTGTGTTGATCGCTTCTGTCGCGCAGACGGGGATGGGCTTTGTCGATAC
CGTAATGGCAGGTGGCGTCAGCGCGACCGACATGGCTGCGGTATCTGTGGCTGCAAGTAT
CTGGCTTCCATCAATTCTATTTGGTGTGGGTTTATTGATGGCGCTTGTACCAGTGGTTGC
TCAACTTAACGGTTCTGGTCGCCGTGTTAAAATCCCATTCGAGATCCAACAAGGCATTGT
GCTTGCACTACTGATCAGCATTCCAATCATCGGAGTGTTATTCCAAACCCAATTCATTCT
TGGGTTAATGGATGTCGAAGCAGCAATGACAGAGAAAACCATTGGCTATATCCATGCGGT
TATTTTTGCTGTACCAGCGTTCTTGCTATTCCAAACTTTACGCAGCTTTACTGATGGTAT
GTCGCTAACGAAGCCTGCGATGTTTATCGGCTTTATCGGTTTGATGCTGAACATCCCACT
TAACTGGATTTTCGTTTACGGTAAATTCGGCGCACCTGCACTAGGCGGTGTGGGCTGTGG
TGTTGCAACCGCGATCGTCTACTGGGTGATGTTTGGCTTGCTGCTACTTTACGTAACCAC
TTCTGCACGACTAAAAAGCATCAACCTGTTTGGCGAGTTCCATAAGCCTCAACTGAAGGC
TCAAATTCGTCTATTCAAACTGGGCTTCCCTGTCGCTGCGGCGTTGTTCTTTGAAGTGAC
GTTGTTCGCAGTGGTTGCGCTTTTGGTCTCTCCACTCGGTTCGATCATTGTTGCCGCGCA
CCAAGTTGCGATTAACTTCTCTTCACTTGTTTTCATGTTACCAATGAGTGTGGGTGCTGC
AGTGAGTATCCGCGTTGGTCACCGCTTGGGTGAAGAAAACGTCGATGGCGCACGTGTTGC
TTCTCGCGTAGGTGTGATGGTTGGTCTTGCTCTTGCGATGATGACGGCAATTCTAACTGT
TGTGTTCCGTGAGCAAATTGCGCTGCTTTACACCAATAACCCTGAGGTTATCGAACTGGC
GATGGTGCTATTGCTGTTTGCTGCGATTTACCAATGTACCGATGCGGTGCAAGTTATTGC
GGCAGGTGCGCTGCGTGGTTACAAAGACATGCGCGCGATCTTCAACCGTACCTTTATCGC
CTACTGGTTGCTTGGTTTGCCAATCGGCTACGTGTTAGGTCGAACAGACTGGATTGTTGA
GCCTATGGGCGCACAAGGTTTCTGGCTAGGCTTTATCATTGGCCTATCGTCGGCTGCGTT
CCTACTGGGTATTCGCTTGCGTTGGATGCACCGCCAAGACCCAGAAGTGCAGTTGAATTT
CTCTCAGCAGTAATTCAAACTTCTATTATCAAATTTTAAAGCCAGCGAACGCTGGCTTTT
TTGATCTCTCCCGCGCGTCACAAAGTATACTTATCTAAGTGATTAAAAAGGAAATGCTGT
GAGAAATTCACTTGTTGCTACGGCGCTTTTATTATCGACAAGCTTACTCAATGGGTGTAA
CGAATGGTTTAACCCAGAGAAAGCGGTATTCGAAAAATACAATCAACGCTTAGCGAACGT
GTTAGACACATCAGAATCTGAGCTAGAAGCTTCTCCAGCTGTTACTGTTCCTGAGAAAAG
AGAACTTTTTCAAGAACTCCCTCGCCTTTCACTTGGCCTATTGGAAAGCTATCAATTACG
TCAATGTGGCCTATTCAACTTGCTCGCAGAAAAGAACTCGCAACTGGGTAAAGTTCAAGA
CGCCTTTTACGATTTTGACTATCAAACCAATCTACTCAGAACGCTGAATGGTTGTTTGAA
TGATTACCCATTGAGTGACGAAGAAAGCACAAAGCTTAATGGTTTGTACGATCAGAAATG
GCATCACCTAAGCGTACATCTCGACAATATGTTGCTGACTAGCGACGCCATGCGCAAGCA
ATTAACCGGCTCTCAATGGTTGCCGATGGAGAGCAAAGACCAAGTTGCCCACGTACGAGA
CGCTTTCCTAGCTTTGGATGAAATGTACCAAACGCCCTATCGTACTCTTTCTCGCTTACC
CGACGTAACCATAGTGAACTATCAAGAAGAGATTGAAAAAACACGTCTCGTTGGACGGCT
TTATTACACCTTGATTGATGCAACCCATTGGTTAGAACAAACCACACAAATGCTCGAAGC
AAACCAAGACAAAATTATTTGTGGTGCAAACCGAGACACCACGCAGTTTCGCTATTTGAG
AAACGTATTTCAGTCGATTTATGTCGGCGAGGTACAACCTTACATGGCATTTGTCGACAG
TACTTATCAGCAGCTCGATGGCGGGATTAACTTAATCGAACAAAGAATGGCCGCACATGG
CGCAAACTACGGTATTGAAAAAGCACATGACCAATTTCGACAAAAGACATTGGAGCATGT
GCAATTCTGGAAAGGTTTGTTTAAACGCTGCGGTGTGAGTGTTGGCAATCAGTAACTTCG
ATTTATTGAGGAACTCGCTCTCTTAAGAATCGGGCAAATCGTGGTTTTCCATTATGGGTA
TAGCCGTTAAAACGAAATGTGATTGTTGAGCCGATTCGTGGCGGTGACTTTCTTACATCA
TCGGTAAAGCCACTGCCAATGTAAAATTCTGTCCCATTGCTCAAACGCACCAGCAGCGCT
CCCATCATTCCCAATAAGCGTCCCGTCCCTGGCTTGTAACCGACCACTAAGGCTTCTGCA
TCTTCAAAGCGTTTGAGCTTGAGTAAATCACTGCCTCTTCCTGCCTGATAACGGCTTGAT
ACCTTTCTCAACATGACACCTTCACCGTCAGATTGCGAAATTTGGTCGAGTTGTTCGAAC
AAATGTTTCTCATCTTGAATTGCACGATGCTCAACGTACTTAATGTGAGGCGCGTCAATC
GCAAACACCAAGTCCTGAATGTTGTAGTAACGTTTTCTATAATCACCCGCCGAATAAGGC
ATATCAAACAGCATGAAATCGATTCTTTGCCATGCACTGTCTACCGGCGTTCTGTCTAAA
ACTGTCTGCTGGACAAGATGGAAGTTACCTCGCCCAGCCCACAATTCGCCATCTAAAGGA
TAATCAGGTAACACTCGGATAAACCAATCTGGCGCGTAAATGCGATTACCATTTCGCGTC
ACTAGATGTTGTCCCGTCCAGTACGCCCGAATGCCGTCAAGCTTTTCGCTATACCAGTAT
TGGGATACGTCTATTCCGTCTTGATAGGAATCGGCAAGTGAGACAGGTGGTAGTAAGTTG
GGATCAGCTTGAGGCTGGGCGGAAGCTATTACAGCGAGGGCAATCAATGTCATTCTTAAT
GGCATGCGGGAACCTTGTACGAAAAAGCACCTCTATTGAACCGTACCTCTCTTTAAACGC
CTAACCCACATTTTACGTTCTACGACTCAACGCAACACTCATAAGCAAATAAGTGCAACT
ATATACATAAAGATCAGATCGAATTAGCATTTATAAACCCCTAAAACGATTCACTTTTTT
GATTCTCATATTGAGAAAAACCAGATTCTCAATATGAAACATCGTTCTACACTTATTTAA
TTCCCTGTAATTAAAGGATTTTTTATTTGGCACGTTCCCTGCTCTATCCAAATCAGGAAA
TCGAATAAATGGAGAAAGCATCATGGAACTACGTAAACTTGAAACTACCCCAAACACGCT
AACTATCGAATTTTTTGGTGACCTAGATGCAAAAGGCTGCCGTCAAGCACAACATCAAAT
TGATGAGGTTATTCACAGTGACGATCACAGGGAAGTAGAAATCAACCTGCAACACGTCCA
ATTTCTTGATTCTTCAGGGATTGGTGCCATTGTTTATCTATATAAGCGCCTAGTTGAACG
TGAGCGTAGCATGATTATTGAAAACGTATCAGGACAGCCATTGGAGATCATGAGCCTGTT
ACGCATCAATCACGCTATCCCGGTCAATTCAAAAGGTCATTAAAAAATACCGGTTAATAC
GGAGGTTGGCATGGTGAATCTTTTACGACAAAGTGTGTTTTGTAGTCTCGTTGTCGGCAT
GTTTGGTTGCTCAACGTTTAACTACCCTGATCATGGCAAGGGTGGCATGGCTGAAAGCTA
CCAAGATATTTCTATCGAGAATTATCAGTTTTCACCAGTGATGCCCGACGAGCCTCTTGG
CCCTGAGCACGGTTTACGTTTCGATTGGCAGTTAACTAAACTGCATTTGGATGCTTTGAT
TCAAGAAGGCGCACGCTGGTGTTTCCCTGCAGCCGTCGTGCAGGCACTTGAGAAACAAAA
CCGTATCGCTCGTGAGTTGGAAGGTGGACTACTCCTTGATGCAGCCAACGACATCGTGAT
TCAGCGCCGACGCCTAAACCAGCTTGAGCAACAACTCGATTACGTCTTATCACAAACTAC
ATGTAAACCACCACAGGACATAGAAGCATTGCGCAGTGACCTAAATATCGTTGCAGACAT
CTATGACCTCCTGAACGTAGACAATCAATTCGCTGTCGATTCTGCGGAGATCAACCCAAA
ATACATGGGACATCTTGCTGAGGCGGCTTATATCCTTCGTGACCATCCATCTTTATCTCT
GGTCGTGACCGGACATGCAGACGCTACGGGCACACCGGAATACAACCAAAAATTGGCTCA
AGACCGAGCTGAGCAAGTTAAGCGTTACTTGAACGTATTCGGCATCACCTCTGACCGTGT
GCAAACCAAATCTGTGGGCGAAACACTGCCTCTTTACGAAGGGCAAACACCAGCGGTTCG
TTTGACTAATCGCCGTGTGAGCATCGAAGTTCTGAATGCTAATTCAGACACAAGCGCAGA
AATGGGAGGCACACTATGAGAATCCTCAAAGCCATTACCACCCTACTGATGCTGTGTTTA
ATCACCATCAATACAGCATGGGCAGCGGAAGATGACGTGGTTAAGGTCGGCGACTTAGTT
[truncated: 5,573,375 more chars]
