# Supplementary material for: Bacterial diversity in the jelly of shark Ampullae of Lorenzini: a holobiont perspective
Source: PeerJ. 2026 Jan 5;14:e20461. doi: 10.7717/peerj.20461 (PMC12782034; doi:10.7717/peerj.20461)
Supplement: Supplemental Information 3 [file peerj-14-20461-s003.zip › mandar_natali_28junparaarticulo/I1N_12042019.ffn]

>FODOLKFE_00001 5S ribosomal RNA
TGGTGGCGATAGCGAGACGGCCACACCCGTTCCCATGCCGAACACGGAAGTTAAGCGTCT
CAGCGCCGAAAGTAGTTGGGGGATCTCCCCCTGTGAGGATAGGACGTTGCCA
>FODOLKFE_00002 tRNA-Asn(gtt)
TCCGCAATAGCTCAGTGGTAGAGCAACCGGCTGTTAACCGGTAGGTCGTAGGTTCAAATC
CTACTTGCGGAGCCA
>FODOLKFE_00003 tRNA-Glu(ttc)
GGCCCGTTGGTCAAGCGGTTAAGACACCGCCCTTTCACGGCGGTAACACGGGTTCGAATC
CCGTACGGGTCACCA
>FODOLKFE_00004 tRNA-Val(tac)
GGAGGATTAGCTCAGCTGGGAGAGCACCTGCCTTACAAGCAGGGGGTCGGCGGTTCGATC
CCGTCATCCTCCACCA
>FODOLKFE_00005 tRNA-Thr(tgt)
GCCGGTGTAGCTCAGTTGGTAGAGCATCTGACTTGTAATCAGAGGGTCGAGGGTTCGAAT
CCTTTCGCCGGCAC
>FODOLKFE_00006 tRNA-Tyr(gta)
GGGGGGGTAGCGAAGTGGCTAAACGCGGCGGACTGTAAATCCGCTCCTTCGGGTTCGGCG
GTTCGAATCCGCCCCCCCCCACCA
>FODOLKFE_00007 tRNA-Lys(ttt)
GAGCCATTAGCTCAGTTGGTAGAGCATCTGACTTTTAATCAGAGGGTCGCAGGTTCGAGC
CCTGCATGGCTCACCA
>FODOLKFE_00008 tRNA-Gly(gcc)
GCGGAAGTAGTTCAGTGGTAGAATACGACCTTGCCAAGGTCGGGGTCGCGGGTTCGAATC
CCGTCTTCCGCTCCA
>FODOLKFE_00009 tRNA-Ala(tgc)
GGGGCCTTAGCTCAGCTGGGAGAGCGCCTGCCTTGCACGCAGGAGGTCAGCGGTTCGATC
CCGCTAGGCTCCACCA
>FODOLKFE_00010 Arginase
ATGCAATGGTCATATATTCACGTGCCGCTGCGTTACGGTCAGGGGAAATTAGGGGTCGAT
CAAGGACCGACAAAGTTAAATGAAATGGGGATGCAACAACTCCTTCCAACAGGAACGGTC
AAACATACGATTCGTGTCTTGCCGGAATCTGAAATTCGAGAAAATGAAGAACATTTAAAA
CGGGTCGATGGTGTCCTGCATACCGTCACGGAATTAGCAGAAGTCGTACATCGTGAGATT
TCAGAAAATCGATTCCCTTTGATCGTTGGGGGCGATCATAGTATGGCAATCGGTACTCTT
GCTGGATTGGCTCAAACAGGTCCTTATGGAGTCATTTGGGTGGATGCTCACGCTGACTTG
AATACAGGCGAAACATCACCGTCGGGGAATATTCACGGAATGCCACTTGCGGCAGCGATG
GGGATGGGCGACGTGCGTCTGACAGAAGTGGGCGGACGTGATCCGAAGCTATCACCAGAG
CATTTAGTTTATATTGCCCTGCGTGATATCGATGAAGGAGAAATGAATGAAATCAATCGA
CTCGGCATCAAAGTCATTACAGTAGAAGAAGTACGTACGCGTGGCGTGGATGTCATCATG
AAAGAGTCATTGAGTTATCTTCGTGAACGAGTAGACCGTTTTTATATCAGTTTCGATATG
GATAGTCTCGATGCATCCCTCGTTCCTGGAACAGGTACACCGGTTGACGGCGGTTTAACA
GAAGTCGAAGCCAAAGCGATTTTAAAAGAAGCGATGCAAGCAGAAGACTTGATCGCAGTA
GAGCTCGTCGAGTTAAATCCGGCATTAGACCGGGATGACGTGACGGCTCAGTTGGCCTAT
CGCTTATGTGAAACGATTATAAAATCTAAAGAAAACCTGTTATTGGAAGGCGAAACCGTC
TGA
>FODOLKFE_00011 ECF RNA polymerase sigma factor SigW
ATGGAACGGCTGACCACCCGTTTGGTTGATGAATTGAGGGCGGGGAATCACGATTCGTTT
GCCGAACTGGTAGAACTATACAAGGATGGCGTCTTTGCAATCGCCTATAAAATTTTGTAT
GATCGCGGCGAAGCAGAGGACGCTGCCCAAGAGGCGTTCATTCGTGCCTATACACGAATC
GATACGTATGACGCGCAATATAAGTTCAAAACATGGCTCTATCGAATCACGACAAACGTT
GCCATCGATCGATTGAGGAAGCGGAAGCCGGAATATTCGATGGATGCCGAAATTGCGGGT
ACAGACGGTTTGACTTATCAAGACCACTTAGCTGATGAAGCGCCCCAACCCGATGCCCAA
GTGGTTCATCGCGAAATTCGAAGTGAAATGCATGAGGCAATCAAGCAACTTCCAGACAAA
TATCGCATTCCGTTATTATTAAAATATGTGGATGATTTGTCGCTTAAAGAAATCAGCGTG
ATGATCGACATGCCGGTCGCAACGGTTAAGACAAGGATCTTCCGGGGAAGAGAAATGTTA
AAAACAATCTTTCAAAATAGGGAGGGGTTCAATTGA
>FODOLKFE_00012 Anti-sigma-W factor RsiW
TTGACTCCTGAAGAAAAAGTACAACAATATTTGGAAGATGGCGTTTTGCCCGAAGAATCT
GACGAATTGCGTCAATTGTTAGAGGACGATGAATTATATGAATCGTATCTACAATATGAA
CGAATCGACGCAGAACTGAAAGCATTGCCTCGTCCAAAAATATCAGCAGATTTTACGGCT
CGAGTGATGGCCGCTTTACCTGAAACTCCTGCACAGACAGCACCTGATTCTGTCGTACCG
TTATCAAAACCGGTTCGAAAAGAACGCAAACCGCACTCGAAACAAATGCTATGGTTGCAA
CGGCACCCAGGTTTGATTGCGGCCGTACTGTTCTTTAGTTTGATGTCTAGTGCGACACTC
GGACTATGGAGCAGCGCTTCAGAGACGATGACCTATACAAAAGTACCAGGTGTGATCGTA
TCTGAGAATGAAGTCATTGTCCCGGCCGGTGTCACGGTTGAAAAAGACATCACGGTCCAA
GGTGGCGATTTACGGATTGAAGGTACCGTCAATGGAAACGCGACAGCCGTCAATGGTCGT
GCCTATTTAGCAAGTGCCGGTCAAGTGACAGGTGAACTCGAACAGATCGATCAGATGTTC
GAATGGATTTGGTACTCGATGAAACAACTTTTCTAA
>FODOLKFE_00013 Cyclic di-AMP synthase CdaA
TTGCCGCTACTTGAACAAGTATCATTTTTCTCATTTTTAAATCTTTCAGAAAACGTACAT
TGGTACGATTATTTGAATGATGTTTTAGATATCGTCGTCGTCACGTATGTCATTTACAAG
TTGATGATGATTGTGCGTGGGACAAAAGCAGTACAATTAATTAAAGGGATTTCCATCATT
CTAGTCAGTTGGTTCTTGAGCGGTTTCTTCGGATTGAAGACGCTCCAGTTCTTGCTAAAT
CAGGTGATCACGTACGGTCTCCTCGGAATTATCATCATTTTTCAGCCAGAGTTGAGACGT
GGTCTTGAACATCTCGGACGAACGAGTAACTTATTCAGTCGTACGGGAACAAGTGATGAG
GAGCAACAACGACAAATGATTGAAGCCATCGTCAGTTCCGCACAGTACATGTCAAAACGG
CGAATCGGTGCATTGATTGCGATTGAACGCGATACGGGATTAAACGAGTATGTGGAGACC
GGCATTCGTATGGACTCGCATATCACATCCCAGTTGATTATTAACTTATTCATTCCGAAT
ACGCCGCTTCATGATGGCGCGATGATTATTCAGGACGGGAAAATTGCGGCGGCAGCTTGC
TATTTACCGCTTTCGGAAAGCCCGCACATCGATAAAGCCCTCGGGACGCGTCACCGAGCA
GCCATCGGGGTCAGTGAAGTGACGGATAGCGTCACTCTTACCGTCTCAGAAGAAACGGGA
GCAGTCTCACTTGCAATCGCGGGCCGCTTGTATCGGGAACTAGACGAAGAAGCGCTTCGC
AATAAATTAATTCAAGAACTCGTCATCGAAGAAAAAGAGGCGACCCTCTCGTTCTTCGGC
AAAAAAGGAGGGGATAAGTAA
>FODOLKFE_00014 CdaA regulatory protein CdaR
GTGATTGATCAGTGGTTACAACATAAGTGGTTTCTCCGCTTCATCGCACTTGCTTTAGCC
GTCCTTCTATACTTAATGGTCGCTGAGACCAGTTCTTCGAATAACGCATCTAGCGCATTG
CCAATCGTCGGACAAAGTTCCATGACGCTCGATGTGCCGGTCGAAGTGTTTTTTGATGAG
GTCCAGTATGTCGCATATAATGTTCCGGAAGAGATGGGTGTCGAGCTTCAAGGGCCATCT
AGTAGTTTAACGATGACGAAATTGGTGAAAGATTATCAGGTGTTCGTCGATTTGACCAAT
CTTGGCACCGGATTCCATCGTGTCCCGGTCGAAGCGCGTGGATTCGGCGGAGACGTCAAT
GTCAAACTAGATCGAGAGACTGTCGAAATCTATATCGATCGGAAACAAACGATTGAAGTC
CCTGTGTCCGTGAATCTGTTGAACAAAGATCAATTACCGGACGGAAAAGTCGCGGGCGAT
GTCGAAATCGAACCGTCGACTGTAAAAGTCACAGGTGGTGCGAGTCGGATTCAAAACGTC
AAAGAAATCACGTTGAATGTGGATGTTGCCAATCAAAGTCAGACGTTCACACGAGAAATT
CCACCGACCATTTTAGATGCGAATGGAAATCCGTTGAACGTGTCAGTCGATCCGAATATC
ATCAATGTCACCGTACCGATTTATGATGAGAGCGCGATGATTCCAATCGAGGTCGTCACG
AGCGGAGAGGTGGCAGACGATTTCCGCTTAGTTGATACGTTGCTAGGTGAGACGGAAGTC
CGTGTCTTTGCACCAAAAGCGGTGCTAGATGAACTCCAGCAAGTGGAGACAGAACCGATT
GAACTTGACGATTTAACGAAGTCGGAAAAAGTGACCGCTACCCTTCGTCTTCCGGAAGGA
GCGACTTCACTCGGTAAAAAAGAAGTAGAAGTCCAGGTGCTCGTTCGTCCAAATGATGAG
ACGAAAGATGACACGGGTGAATTGACAGAGCGGATTCGGTTGACCGTTCCAATTAATGTC
CGTGGATATGACCGGACGAATTTCACGATTCAAACGCAAGATGTGGTCAGCGTAACGCTC
TCGGGCAAACGTTCCCTTCTTGAAAGCATCTCATCAAACAGTGTCAACGTGACGTTAGAT
CTGACTGGATTACCGAGCGGAACACATGCGGTCGATGCAGATTATGAAGTACCAAAAGGC
GTGACCGTGATCTCGCCAAAGACAATCGATGTTCAATTGACGGGCGTCGATGAAGAAACC
GAAACATCTTCCATTCAATAA
>FODOLKFE_00015 Phosphoglucosamine mutase
ATGGGTAAATATTTTGGAACAGATGGAGTTCGCGGTGTTGCCAACTCTGAGTTAACTGCG
GAATTAGCATATCGTTTAGGTCGTGCGGGTGGCTACGTGTTGTCGAAACATTTGCCAGAA
GGCGAACAGCCGAAAGTGTTGATCGGTCGTGACACACGGATTTCAGGACATATGCTTGAA
GGTGCATTGATTGCGGGTCTTCTCTCAATCGGTGCAGAAGTGATGCGTCTCGGTGTCATC
TCAACACCTGGAGTCGCTTACTTGACGAAATCGCTCGACGCGACGGCAGGTGTCATGATT
TCAGCATCGCATAACCCTGTGGCGGATAACGGAATCAAATTCTTCGGTAGCGATGGTTTC
AAATTAGACGATGCGACCGAGCAAGAAATTGAAGACATCTTAGATGCTGCGGAAGATACG
CTCCCGCGTCCGACAGGTAAAGATCTCGGTTTCGTATCGGATTACTACGAAGGCGCGCAA
AAGTATCTTCAAATGTTGAAACAAACGGTAGAAGAAGACTTTGATGGTCTTCATATCGCA
CTCGACTGTGCACATGGAGCGACGAGTGGCCTTGCGGCTCGACTGTTTGCAGACTTAGAA
GCAAACGTGTCGACGATCGGAAACTCGCCAAACGGTTTAAATATCAATGAAGGTGTCGGG
TCGACACACCCTGAGCATTTGGCCGAATTCGTCCGTGAAAAAGGAGCGGACATGGGCCTT
GCCTTTGATGGGGATGGAGACCGTTTGATTGCGATTGACGAGAACGGTGAAATTGTCGAC
GGAGACAAGATCATGTATATTTGCGGAAAATACTTGAGTGAAAAAGGGCGTCTCAAAGAC
AACACGATTGTCGCGACGGTCATGAGTAACCTCGGTTTCCATAAAGCCGTTGAAGAAGCG
GGCATGACGGCGCTTCAAACAGCAGTGGGTGACCGCTATGTCGTTGAAGAAATGAAAAAA
CATCAATATACACTCGGTGGCGAACAATCAGGTCATTTGATTTTCCTCGATCACTCGACA
ACGGGTGACGGTATGTTATCTGGTGTGCAATTGGCAGAAATCGTGAAATCGACAGGGCGT
AAACTGTCTGAATTAGCGGCAGAGATGCCAGTTTATCCGCAAAAGCTCGTGAACATTCGT
GTGACGAATAAAAACGATGCGATGAACGGAGAGCGTGTCTTGGCAACGATTCAAGAAGCG
GAAGCGGAAATGGCCGGAAACGGTCGAATCCTCGTCCGTGCATCAGGTACAGAACCACTT
GTTCGTGTCATGGCGGAAGCCCCGACAGCGGAAGAGTGTGACCGTTACGTTGAAAAAATC
GCACAAGTCGTACGCGAAGATTACGGCGTAGACGGATAA
>FODOLKFE_00016 Glutamine--fructose-6-phosphate aminotransferase [isomerizing]
ATGTGTGGAATTGTAGGAATGATTGGGAATACCGGAGCGAAGGAAGTCCTTCTCAAAGGT
CTTGAAAAACTCGAGTACCGTGGTTATGACTCGGCAGGTCTTGCGTTGATGCATGAGAAT
GTCAACGTTCACAAAGAAGTCGGTCGCATTGCTGCGCTACGCGAAATCATCCCAGCAGAA
GTAGACGGCACGATTGGAATCGGCCACACACGTTGGGCAACACACGGGGTACCGAGCGTA
CCGAACGCCCACCCGCATCAAAGCACGACAGGACGCTTCACGCTCGTCCATAACGGCGTA
ATCGAGAACGACGAGCTCATCAAGAAGACGCTCGACGTCCCGTTCCTTTCAGAGACGGAC
ACAGAAGTCATCGTCCAGCTCATGGAGAAGCACTTCGTCGAGCTCGGCGATGTCGAGGCG
GCGTTCCGTAAGACGCTTTCGGACCTCCACGGTTCGTACGCGATTGCGATGATCGACTCA
GAGGACAAAGAGCGCCTCTATATCGGCAAGAACAAGTCGCCGCTCCTCGTCGGACTTGGT
GACGGCACGTTCAACGTCGTCGCATCAGACGCGATGGCGATGCTCCAGGTGACAGACCAG
TACCTCGAGCTCCACGATGGTGAGATCGTCATCCTCACACGTGAGTCGGCGACGATCAAG
ACGCTCGACGGCGAAGTACTCGAGCGTGCACCATACACGGCCGAGATCGATGCGTCAGAC
ATCGAGAAGGGCACGTACGCGCACTACATGTTGAAAGAGATGGACGAACAGCCAGCCGTC
ATCCGTAACATCATCCAGCACTACCAGAACGAGAACGGCGACATCGAGCTCGCAGAAGGC
GTGCGTGAACTCGTTTCGGAAGCAGACCGCGTCTATATCGTCGCATGTGGTACAAGTTAC
CACGCTGGTCTTGTCGGGAAGCAATTGATTGAGCGCGTTGCAGGTGTACCGACTGAAGTA
CACGTCGCATCAGAGTTCGGTTACAACATGCCACTTTTGACAGAGAAGCCACTCTTCCTC
TTCATCTCACAATCAGGTGAGACAGCGGACAGCCGTGCCGTCCTCGTCGAAGTGAAAAAA
TTGGGCCATAAAGCGCTCACGTTGACGAACGTGGCAGGATCGACATTGTCACGTGAAGCG
AACGAGACGATGCTCCTCCACGCCGGACCAGAAATTGCGGTCGCGTCGACGAAAGCATAC
ACGGCACAGATTGCCGTCCTCGCGATTCTCGCATACGACATCGCTCGTGCGAACGGGAAG
AAACTCCCGTTTGATCTCATGCAAGAACTTGCACTCGTTGCGACAACGATGGACTCGATC
ATGGCACAAAAAGAAATCTTTGAAGAGCTTGCAGATAAGTTCTTGAAAGAGTCACGTAAC
GCATTCTTCCTCGGACGTGGATTGGATTCATATGTAGGTCTCGAAGGCGCATTGAAGCTG
AAAGAGATTTCATATATTCAAGCAGAAGGGTACCCAGGTGGGGAACTCAAACACGGTCCG
ATCGCCTTGATTGAAGACGGGACACCGGTCATCACGCTCGTGTCTCAACCAAACACACAC
CTCAACATCCGTGGAAACATCAAGGAAGTTGTGGCGCGTGGTGCCATCGCATGTACGATT
TCAATGGAAGGAATGGAGCATGAGAACGACGCATTCGTTCTTCCACGTGTTGAACCACTT
CTCACGCCACTCGTGACGGTTCTTCCACTTCAACTCATCTCGTACTATGCAGCACTCGCT
CGCGACTGTGATGTCGACAAGCCACGTAACTTGGCGAAGTCTGTAACGGTTGAATAA
>FODOLKFE_00017 hypothetical protein
ATGAAACAGAAGAAATGGATGACAGGTCTCGGTGTCATGATTCTCGCGACATCATTGGCC
GCTTGTGGGGATACGGCAGAGGACACATCGATGGAGATGTCAGAAGAGCAAAGCATGGAC
CATTCAGCGATGGATCACTCCGGGTCTGGAGAAGTTCCAGACGGGCTGATGGAAGCCAGT
GATCCGACTTTTCCAGTCGGATCAACCGCGATGATGACAGCGGATCACATGCCAGGGATG
GAAGGCGTGGAGGCGACGATTGTCGGTGCATATGATACGACGGTCTACGCCGTCAGCTAT
ACACCGACTACAGGTGGTGACCCGGTGGAGGATCACAAATGGGTGATTCACGAAGAACTG
GATAATCCGGACGAGGCGCCTTTGTCTGAAGGGGATGAGGTCGTATTGGCCGCCGACCAT
ATGGAAGGGATGGACGGCGCAGAAGCGACAATCGATACAGCGGAAGAGACGACCGTTTAC
ATGGTTGATTACACGACCGAAGACGGGAAAGAGGTCACAAACCATAAATGGGTGACCGAA
AGTGAATTAGAAGCAATGAAATGA
>FODOLKFE_00018 hypothetical protein
ATGAAACGGGAAACCATTTTTTTGAAACTAGCAGTGATTGTCTTGTCGCTCCCGATTCTT
GCGGCCTGTATCTTTTTACTACCGTTTCTTTGGCGAGAGGCGGTGGAGAGCGGAGGATGG
ATTGCGAATTCGATGCGACCGATTATTGGAGGGATGTATGTAGCAGCGATTCCCTTTTTC
GTTGCCTTGTCACAGTCATTCATCTTACTTGGATTGATTGATCGGAATGAGGCATTCTCC
TATCGGTCGGTGAAAGCACTTCGTGTCATTAAATATTGTGCGTTGACCATCACGGCCATC
TATATGGCGACACTCCCGTTCTTCTATTGGTTCGCTGAGCGTGACGACTCGCCAGGATTT
TTAGTCATCGGATTCGTCTTCGTGTTCGCCGCATTTGTCATTGCCGTCTTTGCTGAGTTG
TTACAGAAATTATTGAAGCGAGCCATCGATATGAAACAAGAAATCGATTTGACGGTCTGA
>FODOLKFE_00019 hypothetical protein
ATGGCGATGATTGTGAATCTAGATGTGATGTTAGCGAAGCGGAAAATGAGTGTGACAGAG
CTGTCGGAACGGGTCGGGATCACCATGGCGAACTTGTCGATTTTAAAGAATGGAAAAGCG
AAAGCGATTCGTTTTTCGACGCTCGAAGCAATTTGTGAAGCGCTCGACTGTCAACCGGGG
GACATACTAGAATATCGAGCGGACGAACGAGCAGAGTGA
>FODOLKFE_00020 hypothetical protein
ATGGTTCAAACATGGACAGAACGGACACACGAAGCAATTAATGGGAAACGAGGTCGACTG
TTAATCTGGTCGTTTCTCTGTGCCGTTATATTAGAATCTAGCGCATTGCTCGATCCGACA
CTTTACGGGGCGAAAGCCGATTCAGTACAGGCGATTGTATTCCTTTTATGTACAATTGTT
GTATCCTTCATGCTATATCCAATCATCATTGGGTATCACTGGGTCATTCTTTCAATCATT
CGCGGACAAGACGCGCAGTTCCGTGACGTGTTTCGACCGATGAAAGAACGATTTGGTAAG
CATGTGACTGCAGTCATCCTACTAGCCATCTTCCAGACGCTTTGGACACTATTGTTCATT
GTTCCAGGAATCATGAAGTTCTTCTCTTACGCGTTCACGTACTTTATTTTGCGAGATGAG
CCAGCATTATCGGTCAGAGAATCGATCACGAAGTCACGCGCGCTGATGCATGGTCAGAAG
TGGGACGCATTTAAACTAATTTTGCCGTTCACCCCGATTTATTTGATTGGCTTCACGTTA
TTTACGGTCGTCAATTCGGTTTTACTTGCTGCATTCTCCCTATCGATTGCGACGGTTCTC
ATTCGTCCATTCGTCGTTTCGCGTTTCGCTGTCATGTATGAAGACTCGCGTCGGGCGTAC
GACGAACAATGGAACAAGCCAGCCTGA
>FODOLKFE_00021 Renalase
ATGAAGATTGGGATCATCGGGGCCGGTCTGAGCGGAATCATCGCAGCGCGTGAACTCGCG
CGTCAAGGTCATGACGTCGAATTGGTTGAAAAGAGTCGAAGCGTCGGGGGACGCTTGGCG
ACGCGTCGAATCGGTGATGGACGAGCCGACCATGGAGCGGTATATTTCACGGTGCGTGGA
GAAGAGCTCGAACGAGAGGTACAGTCGTGGATGAATGCGAACTGGGTGCAAGTCTGGTAT
GCCGACCCTTATCCACGTTATGTCGCGATTAATGGGATGAATGCCCTCGCTAAGCGTTTA
GCTGAAGATTTGACCGTACAGTTGAATAAACGAGTGGAGAACGTTCAAGTGGAAGAAGAC
GGAACCGTCACAGTCAAGACAGACGTGACGACGCGTTCCTATGATCAAGTCGTGATGACG
GCACCGCTTCCACAGTCATTCGAACTACTAGGGAGTTTGGTCGACCAGATCAAACCCGCG
CTACTTCGTCTCGTATATTCGCCGACGTTCGTCGGTCTTTTTGAATGTGCCGGTGATGTA
CAGATTGGAGCAGACGGTATTCTCGATCAAGAACTGGTACCTGGTGTATTAAAAATCGTC
GATAATCGCCAAAAAGGAATCTCTGCGACACCACTCGTAAGTGTCTATATGGAGGAGGCG
TGGAGTGAGGCGTGGTATGAGCGACCGGAGGAAGAGACACTTGCTGAAATAGAGCGGTTA
GTGCGTGAAGAAGTCGGAGACCTCGGTATCCAATCACGGCAGTTAAAACGTTGGCGTTAC
GCGCAAGCGAAAGATGTATGGCATGAGCCGTTTTATCAAGTAAGCCATCATCCCATCTAT
TTAGCAGGGGATGTCTTCCTTGAAGCTGATGATCCATCCGGACGAACGCGATTCGAAAGT
GCCTATCTGTCTGGGTTACGTGTGGCAGAAACCATCGAAAAGAACATGGATCGATAA
>FODOLKFE_00022 HTH-type transcriptional regulator TcaR
ATGAAAGCATTGATGCGTGAAGCGGTGCAGTTGTTTGAAGAAGTGATGTTCCATGGGACG
GAACATGTCATCGAAGCGATGGAGGGAAACGTATGGCGCGAGTATTCGCGTGAACAGCTC
CAACTGTTGAAGTTACTCGATCAGTTTGGACCGACTCCTGCTGGGCAATTGGCGCAAAAA
CAAGGTGTCCATAAAAGTGCGGTCTCGAATCGCCTGAAAAAGTTGGTCGACAAAGGACTC
GTCACGAGTCGACGAGGACAAGATCAACGGGAACGATTGATTGAATTGACCCCAGAAGGG
AAACGGCTCGTCGAAGAAGTGGACGGTGCCGTCTATCGATATGTGGAATCCCTCATCGAT
GGAGAAGTAGACGAAATTGAAATCGAGCAGTTTGTTCGGACGTTCCGAAAAATAAAGCAA
TTGCTCCGAATCGGGGAGGAATAA
>FODOLKFE_00023 Putative membrane protein YdgH
ATGCATAAAATCATTCAATGGCGCTGGGGAATTTTCATTTCCCTCATCGTATTGACGGCA
GCATTATTTGTCGCAGCACCGAACTTAACGAAACAAGCAGAAGAGGCAGGGAGCTTCCAA
CTTGCGGACGACATGGACTCACAACGCGCACAAGCGATTTTAGATGAAGCTGGGAAAAGT
GACAAGACCATCTCGCTCGTCTACGAGTTCGAGACGATTGGCGAAACAGAGCGAACAGAT
GTCGCGCGTGTCATCGAAGAACTTAAACAAAATGAAACGGTCGTGACAGATGTTCTCGAT
CCGTTCGAAAACGAGGAGACAGAGGCACAGCTCGTCTCAGAAGACGAACGCATCGTCCTC
GTCCCCATCACGGTAGAAGGTACGACGGAAGAAATCAATGCGTTTGCTGATGATGTCCGT
GAAAACGTGCTCCCACAAGAGGAGACAGTATATATCACCGGGGAAGAAATCATTAACAAT
GATGTGAACTTAAGTGCCCAGGAAGGGTTGAAAAAGACAGAGATCATCACGGTCGTGTTG
ATTTTTGGATTACTCCTTCTCGTCTTCCGTTCCATCGTGACCCCGTTCATCCCGCTCATT
GCGGTCGGATTCACGTATCTGTTGAGCCAATCCTTTGTCGCGTTCTTTGTGGATTGGTTT
GGGTTCCCGGTGTCCAACTACACGCAGATCTTCCTTGTCGCCATCTTGTTCGGGATTGGG
ACAGACTACTGTATCCTGCTTCTTAGCCGTTATAAAGAAGAACTCAGTGCAGGGCATGCC
ATCGAAGACGCCATCGTCAATACGTACAAGACGGCAGGACGGACGGTCCTCATCAGTGGA
CTCGCGGTCTTCGTCGGTTTTGCCGCCATCGGATTTGCTGATTTTCCAATCTTTAAATCA
GCGGTCGCCGTCGCAGTCGGTATTGCGGTGTTGCTGCTGATTCTTTTCACGGTCGTCCCG
TTCTTTATGGCGACGCTCAAACAGCGACTGTTTTGGCCGTCGAAAAAGGCAGGCGAGCAT
CATGACAGCAAGCTTTGGGCTAGCTTGAGCCAATTGTCGGTCAATCGCCCGTTCGTATCG
ATTTTAGTTGTCGGGTTGATCACAGTACCTGTCTTATTCACATATGACGATGCCCGTTCG
TTCAATACGGTCGATGAGATTGGAGACGGCTACGATTCGGTTCGTGGACTGAATTTGATC
TCAGAAGGGTTCGGTCAAGGGGAATCCCTTCCGGTACAAGTCATTTTGAGACAAGATCAA
GCCATTACAGAATCAGAAGTTCCCTATATCGAAAAGTTTGCAAGTGAGCTTGAAAAAGTT
GAAGGTGTGAATGGTGTCCGTGCGCTCACACGTCCGACTGGTGAAATCATCGACGATTTT
TATGTCGACACACAACTCGGTGAAGTCAGCGATGGCTTGTCTGAAGCGCAGACGGGTCTC
GGGGATGTTCAAACTGGATTGGATGAGATTGAGCAAGGATTGAACGGGATTGTTGGACAA
CTACCAAGCGGTTCAACCAATGCTGGGGCACCGCTTGCAGAAGCAGCAGCGGGACTAAAT
CAGTTGAATGGTCAACTTGGTCTCATTGGGCAAGGATTGACAGCGACTCAAAACATCCCG
GCCGCAGTCGGACAGCTCGGTCAAGTATCAGCTGGCCTCACACAAATTGAGTCAGGAATC
AACGAAGCGGCGTCCGCATTAAATGCACAAGGTTCTCAGGTCGGTGAACTTGGTAGCGGG
TTAGCGCAACTGGCGACAGGTGTCGCGGAAGCGAACGACGGGCTAGGACAAATTGAGTCT
GGTCTCGGCGAAGCCGTTTCGTTCTTACAACAGTTGAGTGAAGCAGATGCGCTTCGGGAG
ACTGGTGTGTATCTTCCGGAAGGGACGCTCACATCAGATGCGTTCTCACCTGCAGTCGAA
CGATATGTCTTCGATGAAGGAATGGCGACTCAGCTCGAGGTCGTCTTAGAGATGGACCCG
TATTCGCCAGAAGCGATTGACACGGTCGAGACCGTGAAAGCGACGATGGACCGGGTCGTC
ACGGATACGCCGTTCGAAGATACGACGATCGGATATGCCGGTATTTCAAGTATTAACAGC
GACTTGAATGAGACGTCGACGAGCGACTTCAATCGGACGGTCGCCATCATGCTCGTCACA
CTCTTTATCGTCTTGACGGTGTTGTTCCGTTCGATGGTCATGCCGCTCTATATGATCGGT
TCGCTCTTATTGACGTATTATACGTCTGCGGCCATCACGGAGCTTATCTTTGTCGAAGGT
CTCGGCTATGACGGTATCAGTTGGGCTGTCCCGTTCTTCGGGTTCGTCATGTTGATCGCC
CTTGGCATCGACTATTCGATTTTCTTGCTCGACCGGTTCCGGGAGGAGTCGCTTAGCGGG
ATGACGGTGCGCGATGCGCTCGTCCATTCGATGACGAAAATGGGGACGGTCATCATGACC
GCCGCCGTCATCCTCGCTGGGACGTTCGGGGCGATGATCCCGTCTGGCGTACTCAGTCTC
GTCCAAATTGCGACGATCGTTATCACCGGACTGTTGTTATACGGATTGATTGTGTTGCCA
CTGCTCATCCCAGCAATCACGGTCTCCTTCGGGGACGGGGTATGGTGGCCATTTAAACGG
AAAGTTGAAGATAGATAA
>FODOLKFE_00024 Methyl-accepting chemotaxis protein McpP
ATGGTAAATCATTTTGAGAAAATGAGCTCGTTACTCGTATCGCGGATGTTAATCATTTTG
TTTTTCCTTTCTTACCCGATTATGGGGATGTTATATTGGTTGGGTGAGCTAGCTGGACAG
GACGCCATGCGTTTTATTATGACAGGGACAATTATTCAGATTGGAGCGTGGCTCGGTTAT
CGCTTTTACGTAGAAAAGCCGTGGTTGAAGTACGGTCTGGTCACACTCATGTATATCGCT
GCTTCAGCGATTATTTATACCTTGCCCGGTGCGGCGATTCAAAATATCGTCTTTCTGTAT
ATCGTATTGATGTTGATGTACTTGAATCGGCATCTTGTGCTGTACGGCAGCATTCTCGCG
CTTATCGTATCGGTCGGAGCTGTATTGATTGGGCGCTTTTCATTTGAAACGCCGCTCGAT
TTCGTCAGTTGGTTCACTGTGCTCACAATGGCTTTGTCTGGCGCCTACTTCGTTTCTTTC
TTTGGGGCAAAATTATTACACGAGACGTTTACACAACAACAACAAGCTGAACAGCATGCG
AGTGAGGTCGAACTCAACATGGCGAAGACGACAGCGAGTGCGACAATGCTTCATGACGCG
GTATTTACAATGAATGATTCCGTTGATTCCGTCACGAACGCCTCAGAACAAGTCACGGCC
CAAATTGGTTCGATGACAAAACGAACGTCTGAACAAGCAGTTTTGATTCAGAATGTCGCC
TCACAAATTCAATCCACTGTACAGGCGTTTGAACGGATGCAACAACAGCTTCAAGAAACA
ACCTCGCACGTGAACGGTGTCTTACAAGACGCTCAACTATCACATGACAATATGGATTCG
ACAGAACGGTCGCTTGCTGAGCTGAACTTAAGTATCAGTGAAGTGAATCTAGCCTTTAAA
GGATTGGCGGAGCGTTTCCAAGAAGTGCGGACCATCACGGATACGATTCAGCAAATCTCG
TCTCAGACGAACTTGTTGTCTCTTAACGCTTCAATTGAGGCGGCACGAGCAGGTGAACAC
GGAAAAGGGTTTGCCGTCGTCGCGACGGAGATTCGAAATTTGTCCGCTCAAACGGCACAA
GCATCAGCTCAGATTAATGACATTATCCAACTCGTCATGCAAGAGGTACAAGTGACGGAA
CGTGCCATCGATGGCAGTACAGAACGTCTATCGACGCAGGAAGAACAAGTCCGTAAGAGT
GGGGCGTCGATCCTTTCCATGATTCAAACGACAAATACGGTCGCAGGAACAGTAGATGAG
ACGTCGAGTCAGCTCCAAATCGCCGCCGCAGAATTACACAAAGTCCATCAAGTGACGGGT
GATATGACGGCGTTGACGATGGCACTCGAAACGAACAGCCAAGACGTTCATGTGTTGACG
ATTTCACAACAAGAAGCGTTAGCTTCGTTGAAAGATCAAATTGAAGAACTGAACGAGATT
GCGAACGAACTCGTCTAA
>FODOLKFE_00025 Putative monooxygenase
ATGGAAATCGTGATTACCGCTGTATTAAAGGCATATCCGGGGAAAGAGGAAGAGTTAAGG
CAAGCGCTCGATGAAGTCATTTCCCCATCGAGACAAGAAGAAGGATGTTTGACGTATGTG
CTCCATGAGTCAATCGATGCCCCGGGCACGTTCGTGTTCTATGAGAAATATCGGGACGAG
ACGGCGCTCGACGCGCATATCCATTCAGCCCATTATCAGGCGTACCGGAAACGAGTGGAG
ACATTGCTCGCCGTGAGAGACGTGTATCGTCTACGTGAAGTCTGA
>FODOLKFE_00026 hypothetical protein
ATGATTACCCAATCGATTATCCCGTGTATTTGGTTCGAAAGTCACGTCGAAGCGATTGCG
GAGTGGTACGTCTCGAAGTTTCCCGATTCGTTCATCGACTATACGACGAAACTGATGGAT
ACGCCTTCAGGTGAGACGACGATTGTGACCGTCTCGCTGTCGGGACAGTTCTTGCAACTG
CTTGGGGCGGGTCCGTTGAAGGACCGCAATCCCTCCATCTCGTACATGGTCACGTTCCCG
ACGTCGGAAGAAGTGGATACGCTTTGGGGCGAATTGAGTGAGGGGGCAGAGGTGCTCATG
CCGCTTGACACGTATGATTTCAGCGCGCGCTATGGCTGGTTGAAAGACAAGCACGGGGTA
TCCTGGCAAATCATGCATAGCGGCGGGATGGACATCCAGACGGTGACCCCATGCTTTTTG
TTCGTCGGGGACGTCTTTGGTCATGCTGAAGCGGCGATGAACGATTGGATCTCTATTTTC
AAAGATTCATATGTATTGGACGGACATACGGTACGATACACGGAAGAAGACGGGGACGAG
CTTGATGGGAAAATCAACTATGCTCGTTTCGTCTTATCCGGTCGAGAATTTGTCGTGATG
GACAGTAATGAAAATCATACATTTTCGTTTAACGAGATCCAGTCGCTCATCGCTTTTTGT
GAGTCGCAAGAAGAAGTCGATTCCTACTGGGAGCGGCTATCGGCTGTACCGGAAGCAGAG
GAGTGTGGTTGGCTGAAAGATCGCTATGGCGTCTCCTGGCAAATCATCCCGTGGGAAATG
GAAGAGATGATGACGGTAGGTTCGCAAGAGCAGATTGAACAGGTCGTACAGGCATGTCTG
CCCATGAAAAAGCTTGATATCGCGACATTGCGTAAAGCTTACTGA
>FODOLKFE_00027 Lipoteichoic acid synthase 1
ATGAAATATCTCGATTATTGGAGCTACTTGTCACTCTCTCTGGCAAAGCTCTTCTTTTTT
AGCTGGTTGACCGCGACGGCGTTCGACTTCTCATTCTTCCTCATCAATTTGGCGACGATT
TTGCTCCTGACGAGTTGGGCACTCGCCGTGTCTTATCCGATCCGCCGATGGATTTTATAC
GTTTCTCTGTTCCTGCATAGTACCCTGCTCGTCTCGGACGTCTGGTACTATCGCTATTTT
GAAGACTTATTATCCGTCGCCTTACTATCTGATATCGGGCAGATGGGAGATGTCGGGGGT
GGCTTCTTGACGCTCATCCGCCCAATCGATGCGTTCTTCTTCATCGACCTCATCATCTAC
GGTTTGATTTTGCGTTATATGAAACGTCATCCTGTCCGTGAAGGGAAACGAAACGGAAGA
CGATTGGCGCTCGCTGGCTTCACACTCGGATTTCTTCTCTTCACAATCCCGCTCACCCTC
AGTTATCAGCGTGGAGAAAAGTGGATCGCGGACGACCCCATATCGAATATGCGTGAATAC
TATCATCTTGGATTTTGGGGCTATCACGCGATGGATGTCGCCCGAGGCGTCGAACGTGCT
ATGGGATGGAACGAAGCCCTGACAGAAGAAGAGCGTTCTCAAATTCAAGCACTCTCTTAT
CAAGAATTAAGTGCCCCAAGTCCAGATACGAACGTTATCGTTTTACAACTCGAATCATTC
CAAACATCCGTCATCGATCAACAGATTGATGGACAGGAACTGACCCCGAATTTGAACCGA
CTGCGACGTGACATGTTTTACTTCCCGAACGTGTATCATCAAACGCATGAAGGGCGAACG
TCTGATGCAGAGTTCATCGTCAACACGTCACTTTATCCTGTCAAATCTGGTTCCGTCTAC
ACGCGTTTCCCGGGAAATCAATTCAGCGCGCTCTCTCAATCCTTGAATGAGGCGGGCTAC
GATACGGCAGCCATGCATTCGTTCCGAAAAGACTTTTGGAATCGCGATGACTTTTATGAC
AATATCGGGTTCAATCATTTCTTTAGCGACAAAGACTACCCCGATCAAGGCATCATCGGG
ATGGCACTCAACGATCAGGAATTCTTAAATACGTCGGTCGGATTTATGGAAGAGTTGGAT
GAACCATTTTACGCATTTTTAGTCGCTTTAACGAGTCATACACCGTACGATATCCCGGAA
GACGAGAAGCGGTTGGACCTATCTGATATCGACGATCCCCTTCTCGAAAACTATTACCAT
ACCGTTCATTTCGTCGATGCCGCTGTCGGTCAGTTCATCGAACGATTGAAACAAGATGGT
TTCTGGGATGAGACGCTTCTCGTCATGTATGGTGACCACGATAGCGGTCTGACGGCACCA
GGAGAAGAGATGGCTACCCTCGAAGAAGTGAACTCGACGGTTGACGCGTTTCAACTTGAC
CGTGCCGTCCCTCTCTTCATCAAACCACCTGGACCGACGACAGGAGAAGTCATGGAGGCG
AGTGGTGGACAAATCGATATCGCCCCGACGATTCTCGATTTACTTGGAATCTCTCCAGCA
TATATGCTTGGCGACTCCTTATTGAATGATACGTCAAATCTAACCGTCTTTCGGACGGGC
GCTTTCCGATACGAAGATTATTACTATGAACCAGACTTGACCGAACGTGCTGGTAACGGC
ACATGCTATTCCATTGAGACGGAAGAACAAGTCGCATTCGATCGATGCGCCCCTTACATC
GACCGCGCGGCCAGTCAGCTCCGGCTCTCGGATACCATCATCGAGAAAGATGCCCTCTCG
CAAATGAGTCCATGA
>FODOLKFE_00028 HTH-type transcriptional regulator SinR
ATGGGAAATAGAGTAAAAGAACATCGAGTAGAAAAGAATCTTACTCAAACCGATTTGGCA
GAGGCGATCGGTGTGACTAGACAGACAATCGGTTTGATCGAATCGAATAAATATAATCCC
TCTTTGAAACTCTGTATTGCCATTGCGAGGGTTCTGGGCGTCACGTTAAATGATTTATTC
TGGGAGGAGTAA
>FODOLKFE_00029 hypothetical protein
ATGAAAGAATCATGGGTCACAATGTTTTTACCAAATGACGAATATAAAGAAAGGCGGATG
TTGTACTTTATAGCCGAGGCTTTCGTTTTGTTCATTGGATTTTTGGGAGTAGTCGTTCTA
TTGAATAGATTTTCAGGTATATTCAACACTGAGTCTTCATATATTTTATTGAGTGTTATA
GCAATTCTAAGTCTCTATGTATGGATTCGCTATATTCTCTCAGGTATGGAGTATACAAAC
GTTGTTGAGAAATCTGAATATAAAATCGAACTAAGGAAACTGATTGGTTCCACATCGAAG
TTTGCTGTTTTGTTTGCTGGAGTGGCAATAGCATTAAAGGTGACAGGTGTAGTGATTTAC
TCTTGGGTGGACTTGTTAGCAATGACACTTCTTTCAAATGGGTTACTTCTGGTCGCACAA
TTCATTTCACTTCAACGGTCATTTAGAAAAAATCGTGAGCTTTCATGA
>FODOLKFE_00030 hypothetical protein
ATGAAACAAATCCATCATATCTGTATCCAAACCCCGGATTATGCCGCATCGAAGTCATTT
TACGAAGCGCTCGGTTTTGAACTCGTCCAGGAGTCGTCAAACTTTCATACGCGTGACTTC
AACAGTTGGCTCAAACTCGGTGATTTTTATATTGAGCTCCAGACTGCTAAAACAGATGAA
ACGTTACAAGACTACTCGAAACATGTGGCCGGTCCCGTCCATTTCGCCCTCTATGTAGAT
GACCTCAAAGCGGAAGTCGCACGACTCGAACAACTCGGCGTCACGTTTTTACCGAAGCAC
GGTGGCAACATCTACTTCGTCGTCGATGGACATTTAAGTAAATTAAAAGCACCGGAAGGA
ACCATCATTGAACTGCGTGATACGTTCGAGATTACATAA
>FODOLKFE_00031 Spermine/spermidine acetyltransferase
ATGAAAGTAAATGAAATCACGATTCAACCGGTTGATGCAGTCAATCGAGAGGCGGTCATC
GCCCTGACAGTGGACGAGAAACAATCTCGATTCATCGAGACGAATGCCGAATCCCTTCGA
GAGATGATTGAGGATACGAAATACAATTGGCAGAGCTTTGCATTTTATGAAGGCGAGCGA
GCGGTTGGCTTTATGATGGTCGGAGCGGAGAACCAGTCAGAACGTTACGTGTGGCTCGAC
CGTTTCATGATTGATCAATACGAACAGGGGAAAGGCGTTGGAACGAAGTGCCTACGCATG
GCAGTGGAATTCATCCAGACACAATACGACGTGGATGATATCATCCTCAGTCTCCATCAA
GAGAATGAAGCCGCGAAACGATTTTATGCGAAGAACGGCTTTTTCGACAGTGGCTTAATT
GATGAATGGAACGGTGAAGCGATTTGGGTCTATCATACAAAAAACCGACCGTCATGA
>FODOLKFE_00032 hypothetical protein
ATGTCTCGTTTCAATCAACTTGTAGCGGGTGGTATTTTGTTGTTTTTGTCCGGACTCTTA
TATACGCTCGAACGCATCGCACTCTACATACGTTGGTACGCCGAAATCTCAACCGGGAGC
TGGTTGGAAAAACCGACGTTTGTCGATCCATTTCTCCAAAACTGGTTCGTTACCTTGTTT
CTCTTTGCCGCTATCCCCTTCTTCTTGGCAGCTATGAATGTCACGCAAAAAACAAGTCCA
TCCGAGAATCCGACCGACTCATGA
>FODOLKFE_00033 hypothetical protein
ATGCGTATTCAACAACTCACTTGGATGGCAATGCTCGTTGCCATCGCCGTCGTCGGTTCG
ATGTTCATCTCGATTCCTACAGGTGTCGCCCGCGCTTATCCGATTCAACATATGGTGAAC
GTGATTGCCGCAGTCACCGTCGGTCCAATCGGAGCCGTTCTCGTCGCTTTCGTCACCGGA
CTCATTCGCGTCATGACCGGTACAGGATCACTGCTCGCATTCCCTGGTGGCATGATTGGC
GCGTTTCTTGCCGGCATGTTCTTCGTTCGCACGAACCGCGTCTATGCGGCCGCTCTCGGA
GAAATCATCGGGACTGGGGTTATCGCTTCGTTGATTGCCGTCCCGTACGCAAAACTGTTG
ATGGGTTCGACGTTCGGTGCATTTTTCTTTGTCCCGGCGTTCCTTGCCTCTAGTTTGACG
GGTGCGCTTCTCGGTTGGCTCGTCTTGTCGCGTGTCAAACAGTTGCGACCGAGCGTACTC
AAATAA
>FODOLKFE_00034 hypothetical protein
ATGAGACGATGGGCGATATTCGGATTAAGTGCACTTTTACTCGCGGGTTGTACAGATACG
GTGGCAGACAATCCAACCCCAATCGAATCACCCGATGAACCCATCACCGAATGGACGCGT
GAGGACTTTAAAGACGTCTATGACCAATACGAACAAACGAAACCGCTCCTTACTGCCCTT
GAACAACAAGGAATCAAACCGTTTCGGGAGACGTTCGAACGGGTCATCATCGCAGGCAAC
GGCCTCGAGCATACGTATGCGGATATTTACCCATTCAAGCTCGATGACGGGACGTATGCT
ACCATTTTCGACAGTCAAGACGGAACGGTGATCAATGGTTCTGAGTCGGTCGCTCCGCTA
TTCTGGCAAGAGGAATCTTTCCTTCAATACGTTGAAGAGATTGAAAATCGGAAATTCGGT
ACAAGTGCCCCACCTACCGATGTCGTCCTCACGCAGGATGAATTCCAAACGGTCTATGAC
CGCCATGCCTACACGTCAGCTCTCCTCGTCGAACTCGATGAAGCGGGCGTCGAACTTGCA
CGGGAGCCAATCGATGATGTGATCATCGCCGGGAACGGCGTGACTGAAGTCACTGCCGAC
TTGTTCGTATTCGATGTCGAGAGCGGGTATGCCATCGTATATGATCAGGACGGAGAAATT
TTAAAAGGCCCCGAATCCATCTCACCGCTCTTTTGGAACGAGAAGGACTATGAGGACCTG
TTAGCCAAGAATGAGGGATAA
>FODOLKFE_00035 hypothetical protein
TTGCGCTGGACGAACAAGTTTTTTCTCATGATTGCCGCCACACTTCTTGTCACCTTTACA
ATGATGGTGGTTGCGACCGGGATATTCGAATGGCTCTATAACCCGGAAACGATACCGGTC
GAGGAAAATAATAGTCCTTCTACGAATTTCAAATCAGATGAAGACAGTAAGCTTTTAATA
GATGAATCTAAAGCAGATTATCCGTATGAATTAGATCCTCGAAAAGGAAAAATAAAACCT
CTTGAGAGATTTACGGGCTCTGGAGAGTCCACACGACGAAATCTCGGTTTATTGGTCGCT
TTGATTGCATTCTGTTTGCTCGGTTTTTATGTCTATCGAAAACGAAAGCAACGTTTGGCG
CGCGCACGAGATCATGTTGATTCAAGCATAGACCCGCTTGTAGAATCGCTACAAAACAAG
AACGCTTCGTCCGTTTCGACGCTCACAGCGTTCACGAACGTCCCGATTCGCGATGCGCTG
ATCACATTTAACCAATCTCTCGTACCAGCCAAGCGATTGCGTGCTCATGAGACATTGCAA
GAGTGGTTCCAACGCATCGATTTACCGATGAACCCGTCCGTTTATCATGCGGTTCGCTAC
GGCACCTCTTCAGGTGTGACGATTTCTGAAGAAGATACACTTCACTTCAAGAGAACACTC
GATACCTACGCGACACGTCCTCACCCCGAGTGA
>FODOLKFE_00036 ATPase RavA
ATGGGCATGGAGCAGGTCATCAAACAGTTGAACGAAGTGTATTTAGGAAAAGAGGATGTC
GTACGCCTCTGTTGTACGGCGTTACTCGCGGAAGGACATATTCTATTAGAAGATGTGCCA
GGCACGGGAAAAACGTTACTTGCCAAAACAATTGCGGCTAGCTTCGACGGGGTGTTTTCC
CGGATTCAATTCACGGCCGACTTGTTACCGTCTGATGTGATCGGAGCAGACTATTTCAAC
ATGCAGACGCAGACGTTCGATCATCGCCAAGGACCAATCTTTGCGAACATCGTCTTGATT
GATGAAATCAACCGAGCGGTTCCACGAACGCAGTCCGCCTTGCTTGAGGCGATGGAAGAA
CGACAAGTTTCCATCGGGGGAGAGACATATCCGATGCCGAAACCATTTTTCGTCATCGCG
ACGCAAAACCCGATTGAATCAGCGGGGACGTTCCCCTTACCGGATGCCCAACTCGATCGC
TTCTTGATTTCGATTCCGGTCGGTTACCCTGATGTTGCGGAAGAGAGAGAACTCCTCTTA
CAAGTCATGCGCCAAACACGGAAAACCGTAGAGGCGGTTGCGACGTTAAACGAGTTACGC
CGTGCTCAGGAGGAAGTGAAGCAAGTATCGATTCAAGATGATGTCCTCGATTATTTACTC
GGGCTCGTTCACGCGACCCGGGAACATGCATCCGTTGAGGTCGGTGTCAGTCCACGTGGA
GCCATCGCGCTCATGCGAGCGTCTCAAAGTTACGCCTATCTGAAGGATCGGTTGTACGTC
ATTCCGGAAGATGTGAAAGCCGTGGCACCTTATGTATTGTCCCATCGTTTGACGTTGACG
CTTGAAGGAGGCATCAAATCGACGAAACAGGACATTATCCGTTACATCTTAGATACCGTC
TCTGTGCCGGTAGAGGGCTGA
>FODOLKFE_00037 hypothetical protein
ATGACGTTCTCGACACATAACGCCCTACAGAAACAATGGATTCCGGTTTATGGATTCGCT
GGAGTGATTCTCGTATTCGTCCCGTACATGGAGATTGTCGGATATGCACTTTGTTTACTT
ACGGGCATCGTTTGGTTCTTTGAACGGACACGGAAACAGTTGGAACAAGCTCTTCGGCTT
CACGTACATAGCCACGAATCCCTTCTCTTTGTCGGGGATGAGACGGAGGTACAACTGATT
TTAGATGGAAGTGAAGTCATCGAACGACTCGGGCTTCCCGTTCGCGTTCGCTTGAAAACC
AATACAGCGCTCAGCTTTCCAGACCACGACCGGTCCCCGAACAGTCTGGATTTGACGTTA
CGGACAGATCAGGCTCGTCACGTGCTTCGTGTGCAGGCTGAATTCCGGGGACCGGCTTAT
ATCGAAGAGTGCGTACTTGCTGTGACGCTCCCGTTTCATCTCGGGACGTATCTTCTTGAG
TGCCCGATCGAGAAACGATGGACGGTGTTGCCGTCCATCACGTTACATCCTCCGGTCGGC
ACGAAACGATTGGCACTCGGTGACCGTCCTTTGACCGCATCACCTTTACGGAATCCACTT
CAGGTTCTAGGTTCGAAGCCTTACGAAGGGGAACCGGTCAAAGAGATCGACTGGGTCGCG
ACGGCGAAACTTGGACGAGTCCAATCGAAAGTCTTTCAAAAGACGTCGCTCGACACGTTC
ACATTCGCAGTCGATTTGAGTGGGCCGTCCGGCTACACGTTGCATCACGACTTCGAGTCG
ATCATTAGCCAAGTCGCGTATGTGACGACCCGACTCTTAAAAGAGGAGTGTAAAGTCGAA
CTGTTCATCAACCGCTTCAATGGTGAAGGAAAGATGGAGCATATCTCCCTTCAGGAAGGG
GAACGGGGGACACGTATCATCCTCATGTTGCTGGCCGACCTTCATCCTGGGAACCGCTTC
ATCTCGACAGACGCGTTCGTCCGAATGGTTGAACGGAAACGTTTGAAACAAAGCCATCTC
GTCTGGTTCAATCAGCATAATTTGTACGACTAA
>FODOLKFE_00038 hypothetical protein
ATGGCAAAACGAAAGTATGCGAATCGACGAGACTGGGAACGGATTTTAAAGAACCGCTAC
GCGCAAATTCGTGTTCAGACGGAACAATTTTCAGGGGTGGTTGCCTTATTCCAAATCGAT
GAGGTTCGGGCGCCATTATATAAAAAGCATAAAGGGGAAGAATTCATCGTGGCGGATGCC
GGGTTTGCTTGGCTCCAATATTTCCCGGACAATGAACCGTTCGGTGTGACGGTCATGTTC
AACCCTGACGGTGAAATCGTGCAATGGTATATCGACCTCGTCGACCGAATCGGCGAAGAA
AATGGCATTCCGTACATGGACGACTTGTTGCTCGATATTCTCGTGTTTCCGAACGGGGAT
ATCGTCAAAAAGGATGAGGATGAGTTCAAGGCGGCAGCTGAAAGCGGCGAATTGACGCCT
GAACAGGTCGAACGTGGATGGCGTGAGTTCGAAGCGACGCTCGAACGGATCGAACGTGGA
GACTTCATCTACTTTGATTTGGCAAAAGGACATTACGAACAGTTAAAACAAAAGCTATGA
>FODOLKFE_00039 Chloramphenicol acetyltransferase 3
ATGAAAAAAATTGAAATCGAGACGTGGGCACGACGTAAGCACTTCGAGTTTTTCAAAGCG
TTTGATGCGCCACATTTCAACGTGACGGCAAACGTAGATGTCACGAACCTATATACATAT
GCCAAGGAGAGCAACCAATCGTTCTTCAAACTCTTTTTATACGGTGCGGTGAGATCGGCG
AACGCGATTCCGGAATTGCGCTATCGGATCCGTGGTGAAGAGGTCGTCGAACACGAGGTG
GTCCACCCCTCGTTCACGGTCATGTTAGACGAGGATGTCTTCAACTTTTGTGCGGCCACG
TTCAATGAGGATTTACCGACATTCTTACAGGAAGTGACGACGCGGATGGAGCAAGCTGGC
GATGAAGTCGTGGTCGGGGACGAAGAGCCCGACGACTTACTGTATATCACGAGTGTCCCG
TGGATCACGTTCACGAGTATCATGCACCCGACGCATCAGCAACAACATGACAGCGTGCCA
CGCATCGCCTGGGGCAAGTTCGAACGTCAAGGCGAGCGTCTGGTTATGCCGTTATCCGTC
CAAGCCCATCATGCACTCGTCGATGGAGTACATATCGGAAAGTATTACGAAACATTGCAA
GCTTGGTTAGACGAAGATTTTGCGAAGAAGGTGACCGACGTGCCAGAAGACCATGACTTT
GATCGAGCCGTCCGTCTCCGTGAGGAGGGACAACTCGAGCAGGCGAAGCAACTGTTCCTG
TCGCTCTTGCGGAAAGATGAAAAGAATCCGAGGCTACATGCGTACTGTGCGTGGTGCTAT
GACTCGCTCGGTGAAGAACGTCAAGCGGTCCCGCATTATGAACGGGCCATCCGACTCGGG
TTGACGGGGGAAGAGTTGGCGGAATCATATCTCGGACTCGGCAGTACGTATCGGGCACTC
GGACGATACACGGAAGCGGAACAGTTATTTGAAGAGGCAATCGAGCAATTCCCGAATCAC
GGGGCGCTCAAGGTATTTCAAGCGATGACCCATTACAACTTCGGTCGCCATGAAGAAGCG
ACGGGAACGTTACTTGAACTGCTTGCAAGTCCGAAACCGGACGAGAGCATCGCGCGGTAC
CGGCGTGCTATCGCATTTTATGCAAGAAACTTAAATGAGACATATGACTAA
>FODOLKFE_00040 Spermine/spermidine acetyltransferase
ATGGAGCCGAATGCGATTTCGTTACTTCAAGCGATGTACGAACCGACGCTACGCCCGCAC
GCAATTTATGAGGAAGAGACGATGGTCGGTTTCCTCATGTACAATACAGAGCTTGAAGAG
TTGGATGCATGGTGGATTTACCGAATCATGATCGACCATGCTCATCAAGGCAAAGGGATT
GGTCGACAAGCGACAGAGCTGATGCTTGAAGAAATCGGCGAGGGGAAACCGATTGTCGTT
GGCTATCACCCCGAGAACGAGGCAGCGCATCACTTATATGAAAGCCTAGGGTTTGTTGAT
GAAGGCCATCGATTCGGTCGCGAAATGGCTGTGATTCGGCGAGGAGAATGA
>FODOLKFE_00041 HTH-type transcriptional regulator MhqR
ATGGAACCATCTGATGCATTAAAAACAATTACTGTGCTGTTACGTGCCTCTCAGTCGTTA
CAAGACCTGGTGAAGCAGGAAGTGGCGTCTTACGGATTGAACGCGACCGAGTTCGCCGTA
CTCGAGTTTTTATATCATAAAGGAGATCAACCGATTCAAGTCATCGGGAAGAAAATTCTC
CTCTCGAGCGGAAGTATGACGTACGTCGTGGACCGGTTAGAAGAAAAAGGGTATCTCATT
CGTAAGGCTTGTCCGAGCGATCGTCGCATCACATACGCGGCGCTGACGGATGACGGAGAA
CGCTTGATGCAAGATATTTTCCCTAAGCATACGGAGCATATGAACGCCGTGTTTGAAGGG
ATGCAATTAAACGAAACGATTGAACAGTTGAAACAAATAGGAAAGCGGGCAGAAGCCGCA
AAAAATTTTAATCATGTATCTTGA
>FODOLKFE_00042 Putative ring-cleaving dioxygenase MhqA
ATGAATCATGTTAAAGGAATTCACCACGTCACAGCAATCACGAGTAGTGCCGAAAAAAAC
TACGATTTCTTCACTCACGTGTTAGGCATGCGTTTGGTGAAAAAAACGGTCAACCAGGAC
GACATTCAAACGTATCACTTATTCTTTGCGGACGATAAAGGAAACGCAGGGACAGATATG
ACCTTCTTCGACTTCCCAGGTATCCCGAAAGGTAAGCACGGAACGAATGAAATCGCGAAA
ACGTCGTTCCGCGTACCGACAGATGAAGCGTTGACGTATTGGGTCCGTCGCTTCGACCGT
CTCGGCGTCGAGCACGAAGGGATTCAAGAACAGTTCGGGAAGAAGACGCTCTCGTTCATC
GACTTTGATGAGCAGGCGTATCAACTCATCTCGGATGAGTTCAACGAAGGCATCGCGTCG
GGCGAGCCGTGGAAGAACGGTCCAATCCCGCTTGAATACGCGATTACGGGACTCGGTCCA
ATCTTTATTCGCATCGCAGATATCACATATTTCAAACAAGTGATGGAGCAAGTGATGTTG
TTTAAAGAGATCGGGCGAGAAGGTGATGTGTATCTCTTTGAAGGAGGTGAAGGTGGAAAC
GGAGCGCAAGTGATCGTCATTCACGACGAGACATCTCCACAAGCGCGTCAAGGGTTCGGT
ACCGTGCACCATGTCGCATTCTGTGTCGAAGACCGTAGCGTCCTCGATGAATGGACAGCA
CGTCTCCAACAGTTCGGTTTGCCGACTTCTGGCTACGTCGATCGCTTCTTCTTTGAATCA
TCCTATGCACGTGTCGCGCCGCAAATTTTGTTCGAATGGGCGACAGATGGACCTGGATTC
ATGGGAGACGAGCCGTACGAGACGGTCGGTGAGAAGTTGTCACTCCCGCCGTTCCTCGAA
GCGAAACGTTCGCAAATCGAGGCGATGGTACGACCAATCGATACGGTCAGAAGCACGAAA
ACATTTGAGAAAGAATATGAGGGCATGAAATGA
>FODOLKFE_00043 Chromate reductase
ATGAGTTTCTTAAATCGCTTGTTTGGAAAATCAGATGCATCACAACATAACCAAGGAGGA
ACTACTATGTTAAACATCGGAATCGTACTCGGATCAACTCGTGAAGGTCGCGTCAGTCCA
CAAGTCGGGGAATGGGTGAAAGAACTCGCCGACAAACGTGGCGATGCCAACTATGAAGTC
ATCGACATCGCAGACTACAACTTGCCACTTCTCGGCGAAGCGGGTCAGGACGCATCTGGC
GTTGCAGCCTGGTCGGAGAAAATTGCGCAAATGGACGGATTCATCTTCATCGTCCAAGAA
TATAACCATTCCATCTCAGCATCTCTTAAAAACGCACTCGACTACTTACGCGTCGAATGG
AACAACAAAGCAGCCGGAATCGTCTCTTACGGTTCTGTTGGTGGAGCACGGGCAACAGAA
CATTTACGGGGCATTTTGAGTGAATTGTCAATCGCTCACGTACGTGTCCATCCTGCACTC
TCACTCTTCACGGACTTCGAGAACGGTACGCATTTCGCTCCGAAAGAAGTTCAAGCACAA
TCGGTAAACGATATGCTCGACCAACTCCTTCCATGGACGGAAGCGATGCAATCGGTCCGT
ATGAAAGCCGGAGAAGTTGCAAACAATTAA
>FODOLKFE_00044 hypothetical protein
ATGTGGAATCGTAAAATCGTCACAGCATCCATCGCTTCGCCCGTCTATGCGATTCTGTTA
GCGTGTGGGGTCACTATGATGGGTCTACGAGAAAATGGAGGGATGAGTGGCGTACTGAAT
GGCTTCCTTTTGATGACGGTTGCCTATGTAGCGGTCAGTTTTCCGATCATGTTGATCTAC
GGTGTCGTGACCTCATGGTGCAGTGACTGGTTGGCGAATCGACTCAGTTCGAAACGATTC
AGGTGGTTCACTTCGTTTGTTTTACATATACTATTCGGACTCGTCTTGTCATGGCTCAGT
CTTCTCGCAGCGACCTTGTTTTACTTGGTGGATCGTCTACTACAGCATCGGGGAGACATA
ACAAAACTACAAACAGTGAAAAGTCTGCTCATCCCAATCGGATATTTGCTTATTGTAACG
GGAAGTGTGTATATCATCGATGTCATCCAAGATCTTTTCGTTCGATTCAACTTCTTTTAG
>FODOLKFE_00045 Trans-acting enoyl reductase
ATGAGATGGATGATTTATGGGGCGAATGGCTATACGGGTGAGCTGATTGCACGACAAGCC
GCTCGTGACGGAATGCGTCCGGTTCTTGCCGGACGAAACGCAAGAGCGATTCATCGCCTA
GGAGATGAACTGGGTTGCGAAACATCGATTTTCGCATTGAGTCGTGAAGCCGCAATCGAG
GCGCTTCACGATGTAGATTTAGTCCTTCATTGTGCAGGTCCTTTCACGGATACGAGCCAA
GTGATGATCGAGGCATGTCTAGAGACAGGTACGCATTACTTAGATATTACCGGGGAAATC
GAAGTGTTCGAATATGTCCATTCTAAACAGCAAGCGGCTCAAGCCAAAGAACGTGGTGTG
ATTTTATGCTCGGGTGTCGGATTTGATGTCATTCCGACCGACTGTGTCGCGCGGAAATTA
AAAGAGTTGATACCGGATGCGACAACACTCGCTCTTGGCTTTTCGGCGGCAGCCGGCATC
TCACCAGGAACCATGAAGACGGCCGTTCGTGGACTAGGGTCGAGTAGTGTGGAACGTGTG
AACGGCAAATTATCATCATTTCCAATTGGGGCAAAGCGGAGAACGATTGATTTTGGTCGC
GGAAGCCGTACCGCCATTGCGATTCCGTGGGGAGACGTTTCGACCGCCTACTACACGACG
GACATTCCAAATATTACGACTTGGGTTCCTGTACCGACAGCGGCCGCCTATGCTGCTCGC
GCTTTGTCATGGTTCAGCCCGATTCTCGGAAAAGAGGCCGTGCAGGAACGCTTGCTCCGT
TATGTCGACGAAAACGTATCGGGACCAGACGAGGCTGTACGTGAAAAATCATCGACGTAC
GTATGGGGCGAAGCAACGAATGAGGAAGGACGAAAAGTAGTCGTCCGTATTCAAACGGCA
AGTACGTATGCCTTCACTGTTTACGGGGCGCTCGCCGTCGTCAAGCGGTTGCTCGGTTCG
GGTGGGATGCTTGCCGGAAGCTTTACACCAGCCATGCTATTCGGATCTCACTTTATCGAA
GAGATTCAAGGTTCCTCTTCGTTCGTGATTGATGAGATTCGTCCATGA
>FODOLKFE_00046 CTP pyrophosphohydrolase
ATGAATCGAGAAGTATGGGATTTACTCGACGAAAACCGGCAACCGCTCGGTCGAACGCAC
TTTCGTGGGGATGAATTAGAGCCGCATACGTTTCACACGGTCATCGAAGTGTTCACGTTC
GATCCAGATGGGAGATTATTGCTGTCGAAGCGTCATCCGGATAAGACGTATCCGCTTCTG
TGGGAAGGGACGGGCGGCTCGATTTTGGCTGGGGAAACGAGTCGACAAGGTGCGGTCCGT
GAGCTAAGAGAAGAGTTAGGACTATATGTATTGCCTGAGCAACTCCGGTTCGTGACAACG
ATTGAGCGGGGCACATATTTCTTGGATATGTATTGTCTCGTGTGCGAGAAACCGATTGAC
CTCGAACAACTATTACTGCAAGTAGATGAAGTCGTCGATGTGACATTACAAGAGTGGGAG
ACGGTCCTTGAGTGTGTAGAACTCGTCCCTTCAGTCCGGGAACGGCTGATTCAATACGGT
CATCTCATTCGACCGTGA
>FODOLKFE_00047 hypothetical protein
GTGAATCGTTTAGAATTGGCAAGGCGTATCGAACGCATCAAAGCAGAGGGGACGTCTGCT
TACATTCGATATCGTAAACAAACCCCTCCCTATGAAGGTGCGGAACTACACGTAGAAGGA
AAAGGGCACGTGTTCAAAATGGGAAATATGAGTTTTGCGGTCGGATTCGGATTGAATCGG
CCGACAAGCTTTTACGACCTGCATCAAATGGAAAAATGGGTGCGTGGGAAGAACGTATCA
CGTTTACATATTGAAGTTTGCCCATTAGCGGAAGATTCCTTGCTCCGCTTATTGCAAGAA
CGTAACTACACGCTCGATCATTTTTTGGACGTATGGACGTTGGATTTGACACAGCATGCC
TCCACATCTGTACCGACCCAGGTCGAAAAAGTGAAGGATGAGACACTCCATGAGTGGGCA
TACGCCATTGCGGCTGGATTCGCCGAGTCGGGCACAATCCTTCAAGAGACGGTCGATACA
GCCAAAGGCTTTTACGCACTACCGAGTAATCATGCTTATCTCGTGCGAGAAGAGGATGCT
GTCGTAGCGGGTGGGATTTTAGCCACGCAAGACGGGATTGGAGAATTGTTTCTGACGAGC
ACCGTTCCGACGTATCGGCAAAAAGGGTACCAGACACAACTTATTTTGGAACGAATTGCC
GAAGCGAAAGCACTTGGATGCAATCTGTTGACGGTCACGACGAAGGTCGATTCGGCATCC
GGTCGCAACATGGAGCGGCTTGGGTTTCAGCCGTTCTATCAAAAAGCGGTCATGAAAAGT
CCAATCCTTAAATAA
>FODOLKFE_00048 Dihydroanticapsin 7-dehydrogenase
TTGATTTCAAATAAATTACTATCTGGAAAAGTAGCGTTTGTGACCGGGGCAGCCTCCGGA
ATCGGACGTGCCGCGGTCATCCGCTTCGTTCAAGCCGGAGCAAAAGTCGCCATTGTCGAT
TTGAATGAAGAAGATGCGATGCGTCTCGCAAGCCTTGTCGGGGAAGAACGCGCTATCGGC
ATCAGTGCAGATGTGTCGGATGAATCCGCAATGAAAGAGGCCTACGAACGGACAATGGAA
CGATTTGGTCAACTCGATATCGTCTTCGCGAACGCCGGTCGAAACGGGACCATCACACCG
ATTGAACATTTATCATTGGATGATTGGAATGGCGTGGTGGAGACGAACCTCACTGGAACC
TTTTTGACCGTCAAACATGCTATTCCTCATTTGAAAGAGAATGGCGGGAGTATCATTATC
ACTTCATCGATCAACGGGAACCGCTATTTTAAAAATTTCGGATTCAGTGGCTACGCGACG
ACAAAAGCAGGTCAAACCGGCTTTGCGAAAATGGCTGCTGCGGAACTCGCTCAATTCGGG
ATTCGTGTCAATTCTATCTGTCCCGGGGCCATCGATACGAATATTGACGATTCGACCAAT
CGAGACGATGCGTTGCTCGAAGAAATTGTCATTCCAATCGAATATCCACTTGGGAATCAA
CCGCTTGCCGGAAAATCGGGCTCCGCGAAACAAGTCGCCGATGTCGTCTTATTTTTCGCG
AGCAACATGTCGAGCCACGTCACGGGCTCTGAAGTATACGTCGATGGGGCTGAATCGCTC
TTGTAA
>FODOLKFE_00049 hypothetical protein
ATGCGTTCACGATTAACCTTTGCCTTAATCTTTCTCGGTCTTTTTTTAGTCGCCGTTTAT
TGGATGAGCACGTGGAATGACAATATGGTCGAAGGACAGATTGAACGAATCGATATCCCC
CAAATATTGATTGAATCTACCGAATCCTCTAAAGAAGTCACATTGCGTGTCATCTTAATC
AATGACCAAACCGAAGTCACCGGCATCGTCAATAGCGTACAAGGGTTACAGAGCGGCCAA
CTGGTGACAATCGAGGTCATCCCGACGGATTCGAACTTGAACATCGCACGCACCATCGAA
GTCACCGCTCCATGA
>FODOLKFE_00050 hypothetical protein
ATGTGGATGATGGTTAGTGCGCTAGGATTGGTTGCTTGTGTATGGATCGGGTTCGGTTGG
TTCACCATTGGTAATGCAAAGCGACGGGTATGGGGAGGTCTTTTTTCACTCAGTATGACT
TGCCTGTTCGCACCGCTCTTCCTCGTGAAACTGGGAGAACAGTATGGATTTGTGGGGATT
CAAGTAGGGTTGACCGCTTTATTTGGTGTACTCGCAGGTGCATTTTTCTTTGTGGCACTC
GGATGGACAGGACGCCCGGCGAAAGTTCGAAAAGTGAGAACGTTATCGGAAGACCCTGAT
TTATTTTGA
>FODOLKFE_00051 Microcin C7 self-immunity protein MccF
GTGGGGATCATAATTAAACCGCCAAAGTTGCAAGTGGGGGATACGATAGGGATCATTACG
CCTTCTTTTCCGGCACCTGTTCAGTTTGAGGGGCGTTACCAACGTGGGGTTGAACAGCTC
AAGCGGATGGGATTCAAGGTGAAAGAGGGCACGTGTACATATAAAACAGAAGGATATCGG
TCCTCGTCCATTCGGGATCGTGCTGACGAATTGAACGCATTTTTACATGATCCTGAAGTG
AAAGCGATCATCAGTACAATTGGTGGAACAAATTCGAACTCGGTGTTACCATATATCGAT
TATGAACAACTCCGACGTCATCCTAAAATCATCATGGGATATAGTGATGTCACGGCAATC
TTGATGGCCTGTTATGCCAAAACGGACGTCGTCACATTTTACGGTCCGGCAATCGTCCCC
TCATTCGGTGAATACGGAGGGATGTTCGAGACGGGGGAGCAATATGTCAAAGACATCCTC
TGTTTAGAACGAACGGCTCCGTTTCAGTTACATATCCCTGATGAATGGACGGAAGAGATG
CTCGATTGGTCGACGCAACAACGTATCAAGACGTTCCAACCGAATGAAGGATGGATTTCT
CTGAAGGATGGAAAGGCAAAAGGAACGTTGATTGGCGGGAATCTGAACACGATGTCTGGG
TTCTTCAAGTCGGATTATTATCCCGATTTGAAAGGTGCGATTCTATTCCTAGAAGACTCG
TTTAAGACGATGGCTGAAGAAGAACGTTCGCTTAGTATGCTGAAGCTGGCGGGTGTGTTT
GATGAGATTTCGGGTCTGATTATCGGGAAGCATGAGCATTTTCAAGATCAATCAGCTCCC
TTCTCATTCAACGACTTGTTGCTTGAAATCATCGGAGAAAAAGATTTTCCGATTTTGACG
AATGTCGATATCGGTCACACGTTTCCATCACACGTTTTCCCGATTGGCATTCAAGTTGAG
TTAGATACGACGAATGGGATTATCCGATTTTTAGAAGATGGGGTGTCGGAATGA
>FODOLKFE_00052 Isopentenyl-diphosphate Delta-isomerase
ATGAAGGAGCACCTCACTATTTTTGACGAGAATTACCGGAAAATAGGGGAGAAGGAGCGA
AATCAAGTTCATCTTGACGAGGATTGGCATGAGACGTTCCACTGCTGGTTCTGGAAAGAA
GACCTCATTTATCTTCAGCGGAGGAGCATGGATAAACAGGATTTTCCCGGGAAATATGAT
ATTACGGCAGCGGGACACCTCGCAACAGATGAGACAACAGCGAATGGCGTTCGTGAAATT
GAAGAAGAGCTCGGACTGTCATTGACGTTCGAACAACTCACCTTTATGGGAATCTTTGAA
GACGTGATTGAACTGGACGAGTTTCTTGATCGCGAGTTTGCACATACGTACGGCTACGTC
TATCAAGATGAAACACTTCGGTTTGACGACCAGGAAGTGATGGATGTCGTAGCTGTTCAA
AGAAATGAACTGATGTCGATCACAGCAGGACGCATGTGCACGATTGAGGGACGCTCACTG
ATGACGAATCATCTTGTTCAAATCACGCAAGCCGATTTAGTTCCGCATCGTCAGATTTAC
TGGCAAAACGTATTTGAGAGTTTGACACGAATGGATGCCTCAAATCGTTAA
>FODOLKFE_00053 hypothetical protein
ATGAAAATTACGCTCGAATATCGAAATGATACGCATCAATCGATTCTCAATACGTTCGTA
CTACCGACGGACCAAGAAAAGTATACGACCCTGCCCAAAGACATGGATGATCCATTACCT
GATGGCGTTCATCCGATTGTCATCGTCGCATCGAAACCAGTCGGGATGTTCTTACTGCAT
GACAACGAACGCGTCATTTCCTATACGACCGAGTCGAATGCTTTGCTCTTCTCCGCCTTT
GCTATTAACTATGAGGACCAAGGGAAAGGCTACGCTAAAGCGGCACTCCAAGCACTTCCG
CAGTTCGTAAAGCAACATTTCCCTCACATTCGTGAAATCGTCCTGTCGGTCAATCTGAAA
AACAAAGCCGCTTTCTCCCTTTATACGAACGTTGGGTGGAGCGATACCGGACGTCGAATC
GGTGGACCGATTGGCGAACAACGTATTCTTTCCTTAACGATTTGA
>FODOLKFE_00054 Mycothiol acetyltransferase
ATGTCGACACAGTTTACATACCGTCAAAATCCACCATTACAAGATTTATACCGCGCGTTT
ATGAGCGGTTTTTCTGATTATATTATTCCGTTTCAATTTGATGAGCAGACTTTCGAAGAT
GTTTTTCTTGTTCGTGATCAAAATCAGCCGTCCCGTTCCATTGTAGCCTATGATGGTGAA
GAACCTGTCGGTGTCGTGTTAACCGGGATTGCACATCTTGATTCAGGATGGCAGACACGT
TGTGGTGGGCTTGCTGTCGCCCCACATGTCCGAAAAGCAGGAGTCGCGACCGAATTGATG
AAACGATTTGAAGAGGCGGCAGTAGGCACTCGTTTACTCGAAGTCATTCAAGGCAATGAT
GCGGCAGTGTCTCTCTATGAACGACTAGGTTACGAAACGACTCGAGAAATTCTCTACTTC
CAAGCGGTGTCATTAGAAACGAACGCAGACATGACGTATGAACCGATTCAAACGTTATTT
GATGAGTTGTATCCGGCGGCGAGTCACGTTCCGATTTGGCAACGCGATGTGCGCGTGACC
CAACAAGCTGCTGAGTTAGTGAAAGTCGTAGAAGGGAATCGAATAGGATTTTTGTTATAC
CGCGATCACGTCTTGCTCGATGTTTTTGGACAAGCAGAAGAAGCGGAATGGCTATTGCGG
GCGGCCGCGAGCCGATCGCCACTTCATGTCACGTTGACATCAGACCGTCCTGAATGGGTC
GAAGCGGCACGACGATTGGGATTTGTCCAAGACGAGATTGCCCAATTTGAAATGGTGAAG
GACGCTTGA
>FODOLKFE_00055 hypothetical protein
ATGAAGCGGTTGTTGGTCATCTGTATCATTGCGCTGATTAGTGGAAATACCGCGACCCTG
ATTGCGCTGACAACAAATCTTTCACCCGACCTGTCGCGAGGTATACTAGTAGTTAGTGTG
AGTGTAACACTCCTTTCCATCGGTGGTATCGTCTGGGTGGGATACTATACAAAAAAACGC
TAG
>FODOLKFE_00056 Murein DD-endopeptidase MepM
ATGTGGAAACAACTCATCATGACAGCGGGTGTTGGTGTTCTCTTATTCCAAGGACAAATC
GCATCTGCCGACAACATGTCCCCGCAAGACCTCGTTCAAACGGAAAAGTCATTGCAACAA
ACGGAGCAGCAGGTTAAAGATACGAAACAATCCATTCACGCCATTCAAACGAAGTTGAAG
CAAGTCGACCATAAGGCGGAGGCATTGCGAGATAAAATTGAAGGAACTTCTAAAGAATTA
GAAGAAGTGGAGGAGTCACTCATTCCTGCAGAACAGTCGCTCTTCGCAAAAGTCGTTTCT
TCGGTGTTGCCGAGTGCGAAAGCGGAAGCCGCTGAAGCGGAAGAAGCACATCAAGAGCTT
GTTGAAAAGAAAAACCAAGCAAATGAAGCATTGGAGCAACTGAAAGAAGAACAAGAGCAA
ATTGAAGCGACACGTCAAGACGTGAAAGCGTCATATGACGAAAAGTCGAAACAATATAAG
AAACAAACGAATCAGTTGAGTGATTTAAAGAAACGGTATGAAGCGATGGCACCCGATCGG
TTTTTAATGCCGGCGGAAGGTCGCCTCTCTCAAGGGTTCGGTTCGGCGAGTGGACAGTTC
GGATACACATTCCATAATGGTCTCGATATTGCTGCCAAAACAGGTACACCTGTATACGCC
GCGGAAGCTGGAAAAGTGACAAAAGTCAGCTCCAGTGGACCTTATGGAAACCACATACAA
ATCGAACACAACGTAGACGGTCAAAAATGGACGACCGTGTATGCACACTTGCACAAAGTG
GATGTCAAGACAGGTCAGTCAGTACGCCAAGGCGAACCGATCGGTCAAATCGGAAACACG
GGCAACTCGTCAGGTCCGCACTTACACTTTGAGATTTATAAAGGGGACTACAATTTCTCG
GCTAGTTCAGCTGGGAATGCCGTCGACCCGATGAAACTGGCGGAGCGCCTCGGTGGTGCT
TCTCCGGTAAAAGCCACGTTTTAA
>FODOLKFE_00057 General stress protein 16O
ATGGATATGTTGACTGAAGAGCAAATCGAAACGTTTAAAAAACGATTATTGAAAGAAAAA
GCAAAAACCGAAGGATACATGGATAATCGGGAAGAGACATATGATGAAGGAGAGCTCTCT
CATTACGACAACCACCCTGCCGACTCGGGCGAAGAGCTCTTTTTACGAGAACGAGACCAA
GCCCTTAATGAGCTCGATGAAGAGTTCTTGAGTGACGTCGATAAGGCGCTATTAGCCATT
CAGAATGGGACATATGGACAATGTGAGGTGTGTGGGAAAGACATTGAACTAGACCGTCTG
GAAGTCATTCCAGAAGCCACCCTTTGCATCGAACACGCCCGGGCACAAGAAGAGGAAGAA
CACGCGCATGAAGTCGATCGACCGGTTGAAGAAGACGTGTTGAACCCTAATGAGACAGCT
CGACGCAAAGAGTTAGACGGAACGGATCAACCTGGTCAAAAAACGGACGCCTTCTCTCAA
GTAGAAGACTACGGAAGCTCAGATACGATTGCCGACAGCGAAGGCAACCACGATCCGACG
CGCGAACAGTAA
>FODOLKFE_00058 Dephospho-CoA kinase
ATGCGAAAAGTCGAAGTAGTGAAATACAATCCAGAATGGAATCAAAAGTTTGAAGAAGAG
GCTGGTAAATTGAGTCGGTTATTCGAAGAGGAGCTTGTCGCGATCCATCACATTGGAAGC
ACATCGGTCGAAGGATTGGCGGCAAAACCAATCATCGACATGATGCCGGTCGTACGGGAC
ATCGAACGAGTAGACGACTACACGGAGCGAATGGAGGCACTCGGGTACCGTGGACTTGGT
GAATATGGGATTCCGAAGCGTCGCTATTTCCGTAAAGGAGAAGAAGAACGGACGGTTCAC
GTGCATGTGTTTGAAGAAGGGAATCCGGATGTCATAAGACACCTTGCCTTCCGGGATTAC
TTGCGAGCTTATCCTGACGTTCGCGATGCGTATGGTGAGCTGAAGCTTCAACTTGCGGCA
CAGCACCCAGAAGACATGGAAGGATACATTCAAGGAAAGCATGACTGGGTCATCGAGACG
GAACGGTTGGCGACGAAGTGGTATAAAGAAAATCAAGACGTGTGA
>FODOLKFE_00059 hypothetical protein
GTGAAACGATTTCTCGGGAAATGTGTGGAATATGCTTTGGCCGCACTTGTTTTCGTCGGT
CTGTTCTTTGTCCTCCGCGCGATTGCCGGAGACTCGGACAAAGGGTACATGTTGACATTG
CTCGGTACATTTTTTCTCGTCTTACCTAGTTCGCTCTTGATTGGTTACTTTTTGGCCCGT
CCGCTTCAACGTCGCCTAAATGGGAAAGGAACGGAGGCTTCGAGTGAGCATACGTTGCGC
GGAACTGAAAAACCGCACGGTGTAAACGAAGATCGAAACCATTCAAACTATACCTGA
>FODOLKFE_00060 hypothetical protein
ATGATGGAGATCACATTTATCCCTACGATTGATGCCCGTCTCATCGCACGGTTGAATCGT
TCCATCCATGAGCATCACGTCCATATGAATCCGACCTTTTTTGCGGAGTATGAGGAAGAG
AAGATGTACGAAGCCTTTTCGACACTGATTGGAAGACCCGGCCATCACTATATGGTGATG
CAGCTTGAAGCAACTCCAATCGGTTACATATGGTTCGAAGAGAAAGTGGGTGAGGCGAAC
GCGTTTCGTCAAGCCGTTCGCGTGGTGTATGTTCATCACATCAGTATCGACCCCATGTAT
CAACGGAACGGTTACGGTCGACGTGTGATGGAATGGATGGAGCAATGGGCGCTTGACCAC
CAATTCAAATCGATTGAACTAGATTACTGGATGAGCAATACAGATGCCGCCTCGTTTTAT
AGCGAAATCGGGTTCACCCCAAAACGTCAGATTGTCATGAAAAAATTGGAGGAATGA
>FODOLKFE_00061 hypothetical protein
ATGGAGGAGTTACTTACAATTGGAATTGGTATTCTCGGAGTTCTGTCGTTAGGTTGGTTC
TTTTATAGTTACTGGCTCGGATATAAGGGGGGCAATATCGTCATGACCCTCGATGAGCAC
TATACAAAACTAGAGGAGTACGTACCTGCTATCTTGTCGAAACTATACGAAGATGGAAAG
AGCGCTCACTATCTTGGCGACCGCAAGTTTGAAGTGGAGGGCAAGCGTTACGTTCTCGTC
GAACGGACTGTCCCGATCGGTCATGTTCCGACACAACAGACGGTCCTACAACCAGATCGA
TCATAA
>FODOLKFE_00062 Quercetin 2,3-dioxygenase
GTGACAAATCCATTTATACGTGACGTGAACCATCATTGGCGCGTCTCCTATCGACAAAAC
GGGTATCCCCATGTGCAACAGGGCTGGGTGTTACCTCCAGAACAAAAAGAGGAGTTCGAT
CCATTTATTTTGATGGCAGAAGACTGGTTCAAGCGTGGGACGTTTTCGGACCATCCCCAT
CGTGGGTTTCAAACAATCACGTATGTCATCGATGGTCGTCTAGAACATATTGATAATCAT
GGGGGACATTCGATTTTGGACGCCGGTGATGTTCAGTATATGAACGCCGGATGGGCCGCT
AGACACGCCGAAGAAGCGGTCGACGATGATTTGATCCATACGCTGCAGCTCTGGTTGAAT
TTGCCGAAGTCGTTAAAAACAACAACCACTTCCTATCAGAACGTATACGTCGAGGACGCA
CCCCTCGTTCCTTTCGACGGTGGGCAGCTTCGTGTCTATTCCGGCGAAATCGCGGGTGTA
AAGGGACCGATGGACAGTCTCGTCCCCATCACGATGACAGAAATAACGCTGAAGGAAGAC
AGCGAATACGAACACATCTTGCCTGCGAATCATAACAGCTTTTTGTACGTACTCGCTGGT
TCAATTGAAGTTGGGTCTTCCAAAATTCCGCTCAGTAAAACCGATGTGGCGACACTGACG
TTCGATGAAACATCTGAGACGATGAGCACACTTCAACTGAAGGCCACGACACGTACACGG
GTGCTCGTCTATTCCGGAAAACCGATTCGGGAGGAGTATATTGCGCATGGTCCATTCGTG
ATGAATACGGAAGAAGAAATCCGCCAAGCCTTCCGCGACTATCATAGTGGTATGTTCGGT
CCCCCAGCCGTCAAATAA
>FODOLKFE_00063 hypothetical protein
GTGAAAAAGTACCTGATTTTCAGTACCCTCGTCATCCTGTTTTTCTTATTCGGATGCGAG
GAAGAACGCGCACTCCGACTCCAACCCGCTCCTGAATATTATCAAGGACGTGCCCTGTTA
CCAAACGGACAACAAATTGAAATGCCCGAATCGGATCGTGCAGCGATTATCGAGTTATGT
CAGCCTGACAACGCGATTCAAAGAATTCCAAGTGGTGAAAGACATTGGCTCGGGACGGTC
ACATTGAACCAACCGTTGACTAATGCCGCCACCGAATCTTCTTTTCCAACCGCAACTTTT
TTCACTGTCGAAGATAAATCATATGTCCAATGTCAACTCGATTCCGTCACATATGCCACC
GAAATTAACACGCTTCCTGAAAGTTTAAACGATGTTCAATATACGGCCGAACCTTATCCG
GATGTTCCGAAATTCCGATTTGCTGAGCCCCATGAATATGAGCATTTCGCACAAGAGATG
AAAAAGCCGATAGGTAATGAGCCCTATCCAGAAAGAAAAGGGATCGAGCATACACTTTTC
CATATCACGATGCCTTTCAGTGGTGAATTTGAACTGACCTTTACATCGTCCGAAGCCAAA
GACCGCCTCGTCATTCCTGTCGAATCAACACGGCATCCCTATTTGTCACTCGGGCTCGGG
ACAGAAAAGTCTAATGAGGTGTTACAATACGCGATTTATACAAGCCGAGATCAAAATGAC
TATCAAGAAGTATTGCGCCCGAAAGAAGCGCATATTTCACAAATGTTCGGAGCCAAAACA
GCTCCGCAACTCCCTTCGGTTCTTGTACCGGGTCACGAGTATCCACTCTACAGTTTTACG
TTCATGAAAAACGGAACGGCCCATCGTCAGAACGTCTCCTTGACGTATCATGAACCCAAG
TTGTTGTATGGAAAAGAATTGAGTGAACAAATTCACGACAAATTAAGTAGTCAACGTCAT
GTCATTTTTCATGACTTGGCACTCCTTGGAACGGAATCAAAAGATGCCTCCTTCCTACAA
CATGTCGGTCAAGATGAAATGGAATTTATTTTTGGCGCCATCAAACGAGCTAACGCGACC
GCCTATGCAGGCAAGACCGCTTCCACACCTTATGTGACCCTATTTCAAGGGATATGCGCC
CAAACGTTTGATGTTAGCTATGATGGTGCAGATGTGTACGTGACCAATTCAGAGACAGGC
GCCCATTTTAAGCTACTACGTGAGGATGCCATCAAGTGGTATAACCTGTTTGAACAAAAC
ACTTAA
>FODOLKFE_00064 Oxidoreductase YdhF
ATGCAACGCATCGCTTTGACAGAAGAATTATCATTCTCACGCATCGTCCATGGAATGTGG
CGTCTCGCTGATTGGGACATGACCCCACAGGAACGCCTCACGTTTATCGAACAATGTCTC
GAACTTGGCATCACGACATTCGACCATGCAGACATTTATGGCGGTTACACATGTGAAGGT
TTATTTGGAGAAGCCTTAAAGTTAAAGCCTGAACTCCGAGATCAAATGGAGATCGTCACA
AAGACAGGAATTAAATTGACGGGGTCATTCAACCCAGGTCAAACACTCAATTATTACGAT
ACGACAAAAGAGCATATCATCGCGCAAGCAGAGCGTTCGTTAAAAGAGTTGGCCATTGAC
CACATTGATACATTACTCATCCACCGTCCAGATCCGCTGATGAATCCGGATGAAGTTGCC
GAAGCCTTCATCACCTTGCGCGATAGTGGTAAAGTACGTGAATTCGGTGTATCTAACCAT
GTTCCGGCTACACAGAACTTGCTTCAATCTCGCCTTCCATTCCAACTTGTGACGAATCAA
CTCGAACTCTCTCCGATGCAATTGAAACATTTTGAGGATGGATCGGTCGATTTGTGTCAC
GAAAAACGAATGCCACTTATGGCTTGGAGTCCACTAGCCGGTGGTCAACTCTTCAAAGAT
GAACAGTATGCACCCCTTCGTGAAAAACTCGAGGAAATTCGTGCACGTCACAATGCAAGC
GGAATTGATTCGATTGTGTATGCATGGCTCGTCAAACACCCTGCGAACATTATGCCGATT
ATCGGATCCGGAAAAATCGAGCGCGTTCAGACAGGAGTCGACGCCCTTCAAATCGACCTC
ACTCGTGAAGAATGGTTCGAAATTTTGAAGGCGGCACGCGGTCGAGATGTTGATTGA
>FODOLKFE_00065 hypothetical protein
ATGAGTGACTATGAACAATATGCGGACGTCACCTTCGAGCGGGTGGGTGACTCGTTTCAG
GTAGCCGCGATGCACCCAGATCTTCGATTACATGGAATTGGACGAAGTGCGGCCGTGTTT
CGTTTAAAGGAGAAGAATCGTGTCATTAAAGTGTTCTTTCCAGGCTATGAACAAATCGCA
ACCGAAGAAGCAGCAATCTATAAAAAACTAAAGGGACTCCCTTACTTTCCGAAGTGCTAT
GAGTCCGGTGCGTCATATATCGTTATGGATTACATCGAAGGAAAGACGCTATTTGAGTGT
CTGACGGAAGGCGTCTGGATTGACCCTTCTTACATCGAGGTAGTGGATGAAGCGCTTCGA
CAAGCACGGTTATTAGGACTAACGCCATCGGATGTTCACTTGCGTAATATCATTTTGACA
CCGAACGGGCAGATTTTCTTGATTGATTTGGCACGTTTCAGACAAGGGCAACAAATCGAT
CATCAGTGGGAAGACTTGAAGCGGATGTATCGATTGTATCGCTATCGTTTCATGCCGAAA
CAATATGATGAGTCACTGCTGAATCGAATCGCTTACTTGTATCGTAAGTTCGTGAACGAC
CCGGATTCTTGA
>FODOLKFE_00066 putative cysteine-rich protein YhjQ
ATGGCTCACCGGATCTATGCGAACGAACTTGAAATGCTCCACGAATGTGTAGAAACGTGC
AACTACTGCCTGGAATCTTGTTTAGAAGAAAAAGATGTTCAGATGATGGTCGATTGTATC
CGACTCGACCGCGAATGTGCCGCTGCCTGTGCGTTTCTTGCCGAGGCGATGACGCGTGAC
TCGGCATTCGTTCCTGAACTCGCGCGAGCGTGTGCGGTCATCTGTAAAGCATGCGCACAG
GAGTGCGGGAAACATAAGCACGCACATTGCCAAGAATGCGCAAGAGTTTGTACTGAATGC
GCCTCGATGTGTGACCGCTTAGCCGCATGA
>FODOLKFE_00067 L-methionine sulfoximine/L-methionine sulfone acetyltransferase
ATGATTCGCAATTGTCGACGAGATGATCTTCAAATGATTTTACATATTTACAATGATGCG
ATTGTAAACAGTACGGCCGTCTATCACTATCAACCGGTGACACTCGAGAATCGAGTGGCA
TGGTATGAGGAGAAGAAAGAACAAGATTGTCCAATCATCGTATGGGTCGAGGATGACGTC
GTCATGGGGTTTGCGACGTTCGGGCCATTCCGTCCGTGGCCAGCGTACCATTATACGGTC
GAGCATTCAGTCTACGTGCATCCCGGTTACCGCGGGAAAGGCATTGGTAACAAACTGTTA
AAAGAAATCATCCGTATCGCCGAAGTGAGAGGAGTGAAAACGGTGATTGGTGGAATCGAC
GCATCGAACGTGACGAGTATCCGTGCGCATGAAAAAGTTGGATTCGTTCATTCCGGTACG
ATTCGAAATGCCGGATATAAATTCGGCAAATGGCTCGATTTATCGTTTTATCAACTTGAT
TTAGAAGGTCCTGCATCGCCTACGGAAGAGTGA
>FODOLKFE_00068 hypothetical protein
ATGACTGAGTACCCGAATTGCCCTAAATGCCAATCATCTTATGTGTACGAGGATGGTCCG
TTGCTCGTATGCCCGGAATGTGCATATGAATGGTCACCGCGTGAGGCGGCAGAAGCGGAA
GCGGCGTCACAAATCAAAGATGCGAACGGAAATCCGCTTCAAGACGGAGATACCGTCACC
GTGATTAAGGATTTAAAAGTGAAAGGGACCTCGCTTGTCGTCAAACAAGGAACGAAAGTG
AAGGGGATTCGACTCGTGGAAGGTGACCATGACATCGACTGTAAAATCGAGGGACTTGGT
GCGATGAAACTGAAGTCGGAGTTCGTGAAGAAAATCTAA
>FODOLKFE_00069 4-hydroxybenzaldehyde dehydrogenase (NADP(+))
ATGCATACAGATTTTACGAACATGTACATCAATGGTGAGTGGGTAAATGGCTCAAGCGAG
AAGTCGATTGACAACGTTAATCCATTCTCGAACGAGACTCTCTTCTCGATTCAATCAGCG
GATGAAGAGGACTTGAATCGTGCTTATGAAGCAGCAAAAGCGTCTCAGTCGGACTGGGCC
GACATGCTTCCACAAGCACGCCGTGAATTGATTGAGAAGTTTGCCCAGCTGACGATGGAC
AACAAAGACTTTATCGTCGATTGGCTCGTGAAAGAGTCCGGTAGTACACGCATCAAAGCA
GAGAGTGAGTTCGCCGCATCAATGGCCATCATCAAAGAAGCCGCGACATTCCCTTTCCGT
ATGGATGGGCTCATCAAACCATCGATTGTGCCGAATAAAGAGAACCGGGTATATCGCAAA
CCACTTGGGGTCATCGGCATCATCAGCCCATGGAACTTCCCATTCCACTTGGCTGTCCGT
TCAATCGTGACAGCTCTTGCAACCGGAAATACGGTCGTCGTCAAACCGGCCACTGCGACA
CCGGTCACGGGTGGTCTCCTATTCGCATCCCTCTTCGAAGAAGCAGGACTTCCAAAAGGT
GTGCTCAACGTTGTCGTCGGACGAGGGTCTGAAATCGGGGACGCCATCGTCGAACACCCA
ATCCCGCGCCTCATCTCGTTCACAGGTTCGACCGAGGTCGGTCAAGGGATTGCAGAAAAG
GCAGGTCGTTTGTTGAAGAAAACAGCACTTGAACTCGGTGGGAATAACGTGTTTGTCGTT
CTCGATGATGCCGACCTCGACCGTGCCGTCGAATCAGCCGTCTACAGCAAGTTCTTCCAC
CAAGGACAAATCTGTATGTCGACGAACCGAATCCTCGTCGCCGAATCGATTCATGACGAG
TTCGTGAATCGTTATGTCGAGCGCGTTAAACAGTTGAAAGCAGGTAACCCGAATGAAAAA
GATACGCAAGTCGGCCCGCTCATCGACCACGATCAAGTCGATCGCATCTTAGACCAAATC
GAGAAAACGGTTGATGCCGGTGCGACCGTTCATACTGGCGGGACAGCGGACGGCAACGTC
CTCGAACCGACCGTCCTCAGTGGCGTCACGAATGACATGCCGCTCGCGAAAAACGAAATA
TTCGGTCCTGTCGCGGTCATCCTTTCGTTTAAAGATGACGAAGAGGCTGTCCGTCTTTCG
AACGAATTACCGTACGGATTGAGCGGTGCCGTCCATGGCTCGGTTTACCGTGCAACCAAT
TTTGCACGAAAAGTCGAAACTGGCATGATTCACGTCAACGATCAGTCGGTCAACGATGAA
CCGCACATGCCGTTCGGAGGCGAGAAAAACTCTGGCCTCGGACGCTTCAACGGTGAATGG
GTACTCGAAGAGTTCACGACGCTTCAATGGGTGTCCGTCATGCATGAACGTCGCGAGTAC
AAACCGTTCTTCTCGTAA
>FODOLKFE_00070 hypothetical protein
ATGAAAACTTTCTGTGTGAGTTTATTCCTCTTCGTGCCTTGGGCGTTTTTTGTGGCGGCA
ATGGATTATGTTTGGGGTTTTCCATTTGGATATTTAATTGTACCGATTGTCATTTGGTGG
GTAACGAAGCAATCTTTGAGACATTTACGAATACGCTTTGTATTAGCTTCCTTGCTTGGA
TCATATGGTGTGTCGGTTTATTTTGCCTACTTGTTTGAGAACGATTGGGGATACTTCTTC
AAGCCGTTAAATCTAATGGGGATTGTTCATATGTGGTCGGTCGCGATATTGATTGGGGTA
CTTGTGATATTGATTAATTATGGAGCTCAAAAATCAAACCAGTCATCTAATAGACATTGA
>FODOLKFE_00071 Putative HAD-hydrolase YfnB
ATGAAACGTTATGAAGCGATTTTATTTGATATTGATGACACGCTACTAGATTTTAAACAA
AGTGAACATGTCGCCTTGGAACAGTTACTTGCATCCTACAATGTCCGGATGACGGATGAG
GTGAAGTCGCGCTATGTCGACATCAACACGGGCCTGTGGCGTGCGTTTGAGCGCGGCGAA
GTGGACCGGGAAGAAGTGCTCATCGGTCGTCATACGAAACTGTTCGATTCGCTCGGTCTC
ACGGTCGATGGACCATATGTCGAACAGCAATATCGAGACTATTTACATGCAGGCGTACAC
ATGATTGATGGTGCTTTGGAGGTCGTGCGAAAGCTGAGCAACGATTATCCGCTCTATATC
GTCACAAACGGTGTGACGGAGACGCAATTCAAACGGTTAGAGTCATCTGGACTATTGCCT
TACTTCCAAGATGTCTTCGTATCGGATGCGACCGGCTCGCAAAAACCAATGAAACCGTTT
TTCGACTACGTCTTCGACCGAATCCCGAATGTAGCGCCAGAGAAAGGTTTGATTATCGGT
GACTCGGTCACGGCAGACATCGCCGGTGGGCGGATGTATGGTTTGGATACGTGCTGGTTC
AATCCGAACGAAGTCGCCGCGACGATTGAGTCAACGTATGAGATTCGACATTTAAACGAG
TTGAAATCGCTTCTCTACGTTCAAGCCGGATTGAGTGAATGA
>FODOLKFE_00072 Putative 8-oxo-dGTP diphosphatase 2
ATGGATCTCGTATTTCCTACTGAACACGGCGTTTTCAATTACCGCGTTGCCGGTATTTTT
GTGAAAGACGGTCACGTATTGATTCACCGAAACGTCCGGGATGACTTTTGGGCATTACCC
GGCGGTCGCGTCACGCTCGGTGAAGAGGCCGCAACCGCCCTCGCACGCGAGTTACATGAA
GAATTGAACATGCGTGTGACCGATACCACGTTCGCCTTCGTGCACGAGAACTTGTTTACC
TATAATGACCAGCCGTTTCATGAGATTGGACTGTACTTTTATGTAGACGGTGACCTCCCG
CTCCAAGACGGAGACTTCTATGGACCCGAAGGAGATCACCTGATTTATCGTTGGCAAAAG
CTTGACCGTCTTCAAGACGTCACGCTCTATCCGGAAGTACTTGCTCAACTACCAAATCGC
TTGCCAGCTCATTCACTCAATCCGGCTTGA
>FODOLKFE_00073 Pentapeptide repeat protein MfpA
ATGTTTCAACCACATACGCAATATCGAGATGAAGATTTTCGTGACGTGACACTCCGTGAC
GAAGTGTTGTCACACGTTACGTTCGAGAACTGTCGCTTCACATACGTTGATGCGACGGAA
CTACAGACGGAACGCTGTCAGTTCATCAACTGCGACTTCACGGATTCAAAATGGAATGCG
TCCCGTCATGTTGGGAGTTCATTTTTGAACTGTCAATTCCATGGTGCCAATTTGTTCACG
AGTGAGTTTGAACAATGTAAAATGACCGGGTCTTCCTTTGAAGAAAGTCAGTTTGAAGGT
GTCCTTGTAACGGAAGGGGACTGGTCGTTCGTCAACCTTCGTCACGTGTCGCTCAAAAAA
ATGGATTGGTCCCATGTACGCTTAGTCGAAGCGGACCTATACGGAACGGACTTGACCGAG
ACGGTCTGGCATCAGGCGGACTTGTCACGGGCGACACTTCAACATGCGGTGTGCCGTGGT
GCCGACTTCAGAGGGGCACTCGTCGACGGGGTTGATTTTTCGAACGTGACGTTACAACAA
ACAAAACTAGACGCGATGCAGGCGATTCAAGTCGCGCGCTCATTGGGGGCGATTGTAGAA
TGA
>FODOLKFE_00074 Aminoglycoside 6-adenylyltransferase
ATGAAACCAGAACAAATCATTGAGCAGTTGACTGCGTTCGCAAAAGAACGCGAGCACATT
CGAACGGTCGTCTTGAACGGCTCACTCGTCAATCCGAACATCCGACCAGACCCGTACCAG
GATGTCGACCTTGCCTTTTATGTGGAAGACGTCCGAGCGGTTGCGGCCGATCGCTCATGG
ATTGACACGTTTGGAGAGGTATTAATCATGCAGACACCTGATACGGCTGATTCCGGACGA
CATGTAACGTTTTTAGTGCAATATGTAGACGGACATCGGATTGATTTGACGATTCGGAGT
GTGGATCAACTTGAAACCATGCTCGAAGCCGACTCGCTCAGTCAAATTATCTTCGACCGA
GATCATCATCCAGTCGTCACGCCGTCAGACATGTCGTATCGTGTGAAACGTCCGTCTGCT
GACGAGTATGCGGCATGTTGGAATGAGTTTTGGTGGGTGTCACTTTATGTTGTCAAAGGA
ATCAAGCGACACCAGGTGTTATACGCGCTCGACCACCTCGACATCATGCGGAATATGCTC
CGTCAGATGATGGAGTGGAACATTGGCTATGCGACGGAATTCTCCGTGAATCTCGGGAAG
TCCGGTGACGGGATCCGCGACCATTTGCCAAAAGAGTTATGGGAGATGCTCACGGCAACA
TACGCTTCAGCTGAGTTGAGTGCCATTGAAGACACACATGACCGCCTGCAATCACTCTTC
TTCTTTTGCGCGCAGCGTGTCGCGGAACAAGGTGATTTCGTCTTCCGGGAAGAAGAAGCC
AGACGCGTCCGTGCCGCATGTGCTACACTTCGACATTCGAACGATTAA
>FODOLKFE_00075 hypothetical protein
ATGAACCCATATACGACATTTATTGCTCTTCTAGTCGGAAGTCTTGTCCTCTTTGTCGGC
ATTCGTTTAAAGAAATGGCCAATCATTTTGGTTGCGATGCTTCCCCTTGGTCTCGTCGCA
TTTAATATGTTCTTACTCATCACGGGGCGCTAG
>FODOLKFE_00076 hypothetical protein
TTGAATACGATTTTATTGACGATTGCCTTACTCTTCATCAGTTTGAACGTGTTTTGGTTT
TTCAAACGTAAAACGTACAAGCAAACAGGATTTGACGGGAGATTGTTCGCTCAGTTGTTC
GTCAGCCTACTTGGTGTCATGTTAGGATTCACATTGATTTATTATGCTTTGTCTCGTGAT
TCAGTCATTCTTGTGACTTCACTCGAATCCATGAATGCCGTTGAACCGACTTGGGAAAAC
CTCCTGTATTTCAGCGGGGTCACTTTATTATCAATCGGATTTGGTGATTTGTTGCCGATT
GGTTTGACCCGATTATTCGCCATCATCGAAGGCGCCATCGGTATTTTGTTACCGAGTGCC
TTCTTCATCAAATCGATGTATCGAAAAGACAAGTGA
>FODOLKFE_00077 Aminopyrimidine aminohydrolase
ATGAAATTTACAGATCACTTACGTCAAGAGGCGGATGGATTGTTTGAGGCAAGCTTTCAT
CACCCATTTGTTTGTTCACTCGGAGAAGGGACGCTCGATGAGAAGAAATTCAGACATTAC
GTCATGCAAGACTCATACTATTTGAATCAGTTTTCAAAAGTGCAGGCCAACGGGGCAACC
CTCGCTCCGACGATGGAACTATCGAGCCGCTTTTTGACGCATGCGCTACACACGATTGAG
GCGGAACTCTCCCTTCATCGAGAGTTCTTTACGATGCTCAACGTGACGGATGTCGAATTG
GCGACATTTGAGCCAGCACCGACCGCTTATGCATATGCCCTTCATATGCAACAGGCAGGA
CCGACTCTCGGGGACGTATTGGCGTCAATCCTTCCGTGTTATTGGGTGTATTACGAGATT
GGAGAACGTCTTAAAGACAAGCGTCCTGATCATCCGATTTATTCGGCTTGGATTGCGACG
TATGGTTCGGAGTGGTTCCGTGAGCTGGTGGAAGAGCAAATTGATCGTTTGGATGAACTG
GCTGGTCAAGCGACAGAAGAAGAGCGCGTGCGCTATACGAAACTATTTTTGAAGAGTTGC
TATTACGAAGTCGCTTTTTGGGAAATGGCTTGGACGCTTGAGTCGTGGTCATTGTCGCAG
GAGGTCAACCAATGA
>FODOLKFE_00078 Hydroxyethylthiazole kinase
ATGAGACATGAGATTTGGAATGAGATTCGACAGCAGGCGCCATTGATTCACAATATCACG
AACACGGTCGTGGCGAACTTTTCGGCGAATGGATTGCTCGCCATCGGCGCCTCTCCTGTC
ATGGCGGATGCAATCGAAGAAGTAGCGGAGATGACATTCGTGAGCGATGCGCTCGTACTT
AACATCGGTACACTTGGAACGATGACGGAAGCGACGATGATTCGCGCAGGTCAGGCTGCG
AACGAAGCGGGATGCCCGATTATACTCGACCCGGTCGGTGTCGGAGCGACGTCATTTCGA
CGAGATGTGGTCGAACGCATTTTGCGTCATGTTCGTGTATCGGTCATTCGAGGGAATGCA
GGAGAGATTGCGACATTGATTGGCGTCGATTGGGCGGCTCGTGGTGTCGATGCTGGTGAC
GGTGCATGCGAGCCTCGACAATTGGCGCTTGAAGCAGCGAGACGATACGGATGTGTCGTG
GCCGTGACTGGAAAAGAAGATATGGTAAGCGACGGGAACGTCGTTATGGAAATACATGGC
GGGACGAAACGCATGACCGAGACGACCGGTACAGGATGTTTACTCAGTGCAGTGGTAGGG
GCTTGCTTAGCAGTCGAAAAGAACACCCTTAAAGCGACGGTGACCGCCATGTCAGGCTAC
GCCTATTGCGGTGAGTTGGCGAGTGAACGGGCGGAAGGACCGGGAGACTTCCCGATTCAC
TTTTTAAATGCGCTCCATCAATTGGCACAGCATACCATTCCGACGAATCGAATTGAGGTG
TCGACATCATGA
>FODOLKFE_00079 Hydroxymethylpyrimidine/phosphomethylpyrimidine kinase
ATGAGACCGCAAGTATTGACGATTGCAGGATCTGACTCAGGAGGAGGGGCCGGTATTCAA
GCCGATCTTAAAACGTTTCAAGAGCTCGGTGTGTTCGGGACGAGTGTGTTGACTGCGATT
ACCGCTCAAAACACACTTGGGGTCCATGGAATCGAGGCGATTTCCACGGAAATGATTATC
CGACAAATTGATGCGGTAGCGGATGATTTTAACATCACCGCCTGTAAAACTGGGATGTTG
GTGGACGCTGAACGAATTGAAGCGGTAGCGAAGGGGCTCGAACGATATCGTTTCGAACAT
GTAGTAGTCGATCCGGTCATGGTGGCGAAAGGTGGCGCTTCCTTGTTGCAAGTTAGTGCA
GTCGAAGCACTGCGCACGAAGCTGCTACCACAGGCGACCATCGTGACCCCAAATATTCCT
GAAGCAGAAGTGCTGGCAGGAATGGAAATTCGAACCGAGGCAGACCGTATGAAAGCCGCA
CAGGCGATTCGAGCACTTGGTGTCGATACCGTCATTATCAAAGGTGGGCATACGGATGAT
GTGGAAGCCGTTGATTTGATTATGAGCGAGACTGAAACGTTCTGTGTAAAAGCACCTCGA
ATCCAAACGAAAGATACGCACGGGACGGGATGTACGTTCTCTGCCGCATTGACGGCCGAA
CTAGCGTATGGGAAGACACTACGCCAAGCCGTCGTAGATGCGAAGCGGTTTATTCATCAG
GCGATTGCACATGGACTAACGCTTGGACAGGGGCATGGACCGACGAATCATTGGGGACAT
CGATTAGCGAAAGAAGAGGTGATTACCGTTGACGTCATGTACGAAACAAGCGCTCGCTAA
>FODOLKFE_00080 Thiamine-phosphate synthase
TTGACGTCATGTACGAAACAAGCGCTCGCTAAGCAGCTTCGCCTTTACTTTGTGTGTGGA
ACGACGGACACATCTGATTTGGTAGCGACCGTCAAAACGGCTCTTCGATGTGGTGTGACA
TGTTTTCAATTTCGCGAAAAAGGTAAAGATTCATTGTATGGAGATGAAAAAGAAGCAATG
GCAAGGACGCTCCAACGTCTGTGTCGAGAAACGGGTGTTCCGTTCATCATCAATGACGAC
GTCGACTTGGCGCTCGCGATTGACGCGGATGGCGTTCACGTCGGACAAGACGACTTACCT
GCCAAACAGGTTCGAGAACGGCTAGGACCAGATAAATGGTTGGGGGTGTCTGTCCATACG
ATGGAGGAAGTCAGAACGGCTCTTCCATTTGCAGATTATGTCGGCATCGGTCCGATTCAT
GAGACGCAAAGTAAACTGGATGCAGGACATGTGCGTGGCACGGAACTGATTCAACAAGTT
CGCCATCACTATCCACTGCTTCCGATTGTGGGGATCGGAGGTATTCGTCCAGAGCATGTG
CCTTCAATCATTCGTGACGGGGCAGACGGCGTTGCCGTCATTTCTGCCATTGCTTCTGCA
CCGGATGTAGCAACGGCTACCCGGCGTTTCGCTTGTCTCTGA
>FODOLKFE_00081 putative sugar epimerase YhfK
ATGAACGTATTTGTAATCGGTGCAAACGGTCAAATTGGCCATCAATTGGTGGAGAAGTTA
CACAAGGAAGGAAAGCATCACGTCACGGCGATGGTGCGTAAAGAAGAACAACTCGAGGAT
TTTAAGTCAAAAGGGTACAATGCGGTACTCGGTGACCTCGAAGGTTCAGTAGATGATTTG
CAAAAAGCGATTGATGGAATGGATGTTATCGTATTCGCGGCAGGTTCTGGTGGAAGTACT
GGAGCAGACAAGACACTCTTGATCGACCTAGACGGTGCAGCGAAGAGTATCGAAGCAGCA
CAAGCGAACGGGAACATCAAACACTTCGTCATGGTCAGTGCCTTGAAAGCGGAGGATCGC
TCAGCTTGGCCAGATTCGATGAAGCCGTACTACGTAGCGAAGCATCATGCAGATCGTTTA
CTCGAACAGAGTGGACTCACGTACACGATTGTTCGTCCGGGTGCATTGACAGATGATGCG
GGAACGGGCAAAGTGAACACGAAATTCGAGGGAAGTGGAGAGATTCCACGCGAAGACGTC
GCATCATTCTTGGTGCATGTCCTTCATAACCATTCAAACGTGCAGAACAAAGCAATTGAT
TTGATCAAAGGGGATACCCCAATCGAAGAAACGCTATAA
>FODOLKFE_00082 putative diguanylate cyclase YedQ
ATGACCGAGATGTTCATTTATCTGGCGGTCTATTTGTTGCCGTCATTTTTACTCGGCTTT
TTAGCACTCGATGTCTTTCAACGAAATCCGAATAAAGTCGAGCATCGTTTGCTGAGCCTG
TTTGTGTTCGGTTATTCGATGCTCTTCTTGGCTGAATTTGTCCGCCATCTATCGCCGATT
GAATACAGTCCGGCACTCATTGCCTATTGGTTTGGGAACGCTGGGATTTTCATTTTTATC
TTCTCTGTTCATTTCATATTAAGTATCACAGGCGTCGGCGCAAAGGCACCGAAGTGGTTG
TATCCATGGGTCGTCTATTTACCATTGATTCCTGTTGTGTTGACGTATGTCCGTCAGGAG
AATATCATCAACAGTCAACAGTTTGAACAAGTAGGCATTTGGATTTATCCTGAGTTCAAC
TCATCGTATTTAACTACGTTGACCGTCGGAAACATTTTTCACATCTTGATTATTGGTCTC
ATTTTTTATGCATTGAAGCGTGCGGAACGAAGAGAACACCAACGCGTATTGCGCATGCTT
TTTTGGACTGCAAATGCCGTACTAATATGGGATATTGTATTCGGCTACTTTCAATTTCGT
GGGTTGATCCCACCCTATTCATACATGTATGGGGGGCTTGTTTGGGCGGTAGCATTGGTA
GTTGCAATGAATCGTTTAGACTTCTTAACCTCTTATGTAAAACGATATGGAACACTTTAT
AATTTAAATCCATCCGCCATCTTGTTGATTGACCCGGATGGGAGGGTGGAAAGTACGAAT
CCGGCCGCACGCACGCTATTTCACACTGTCCGTGTCGTGAATGAACGGTTTATCGATTTG
TTGCCAGAAAAGAAAAAAGCAGAATGGGTGGAACACTATCACCAACATGTTCGGACACGT
AAAAAGTTTATAGAATTCGAAACGAAGATTATGACGAAATCTGGGCAAGAGCTTTACGTT
GTCATTGATGGGGATTTTGTCGATATCGACCGCACGATTCACGGGATGATTATCATTCGG
GATGTCCACTCGTTTAAAGAGGCCGAGCAAACAATCCGATTCTTTGCCTATCATGACCCA
CTGACGAAGCTGGCGAACCGACGTGCATTTTATGAACGCGCAGACCAGGCGTTGCTTAGT
TCCTCGATGCTGTCTTTATTGATTATTGATTTGGACGGTTTTAAAGCAGTCAATGATACG
TACGGTCACCAGATTGGAGATTATTTCTTAACTCATTTGGGTGGATTGCTGGAAGCGTCG
ACACGAGACGTTGGCTTGGCCTCTCGTGTTGGCGGGGATGAGTTTTATATTTATTTAGTG
GATTTAACAGAATCGGAAGTGCTTGCATTTATTCACGAACTTCAGATGACGTTAAATCAA
AACCCTTACCACACGTCCGATGTGACGATTCCAATCCGTGCGAGTATTGGGGTCAGTCAT
GCTCCCGACCAAGGAACAAATTTAGACACGTTGATCCATAAAGCGGATCAAGCGATGTAT
CAGATCAAGCAAGATGGAAAAAATGATTACGCCATCTATGACGAGGCGTTACATGGTCCG
AAATAA
>FODOLKFE_00083 hypothetical protein
ATGTCAGAAAGACCATTAGTAACGATGCGCGCCGAAGGAGAAGCCGGAGGCGTTAAGACG
ACTGTGCGTGTAGGCGATCACACCCCATTTATCGTGGATGAGCCAGAACGACTCGGTGGG
ACGAACAAGGGACCGAATCCACTCGAGTATCTTCTCGGTGCCCAGTCGTCCTGTACGACC
ATCATGATTGCCTATGCCGCCCAGGATTTGAACTTTGAGTATGAAGGGGTCGAGTTTGTA
ACAGAAGGGACGCTCGATCCTCGAGGATTCCAAGGGATGGAAGGTGTCCGAACTTACTTT
GAGTCGACACATATGAAAATCGTATTGGATACGACCGAATCGGATGAGCGAATCGAAGCA
TTAAGGAAGGCTGTCGAGGCACGTTGTCCAATTCATAATCTCATGCATGCAGCAGACGTA
GCGATGACGGCAGAATGGACTCGAAAATTAGGATGA
>FODOLKFE_00084 hypothetical protein
ATGCATCACCGACCGATGACGCGTGAATGGGCATGTCAAATTCAAGAATGGACCTATGGA
GCTCCTTATGACTTCTATAATCAATCACCTTCTAAAGAGGGAATCGCCGAGTTGATGACG
TATCAGGTGATTGTAGAGGAGCATGAGCTGATTGGATTTTATTGCATCGGTTCCCCGGCT
CAAGTGCCCAATTCGACATATCCGTATTGTTTAGAATTTACGGATATCGGGTTGGGGATG
CGACCCGATTTGACGGGGAAAGGACATCGCCGATTGTTTGTGACGTACGTCATGGAGAGA
GCGATGGAACGGGGCAAACCGCTTCGTTTGACCGTCGCCGCTTTTAACGAACGAGCGATT
CATCTATACGATACGGTCGGATTTCGCACCATCACATCATTCGAGCGGAATGGTACCCCG
TTTAAAGTGATGGTGCGCGATTAA
>FODOLKFE_00085 hypothetical protein
ATGCCATTTGACTATGATTTAAATTTTGATGAAATCGACTTCCGAAAGCAACCCGAACTG
TACCGGGTCGGTCGTGGCGAACAAGGTGTGCTACTCGTCGAACCGTATAAAAGTGAAATT
TTGCCTCATTGGCGATTTAAGACGCCCGAGATTGCGAAGCAATCTGCTGAAGAAATTATG
GAATTGTTTGAAGCGTATCGCGCGAATGACGATTTCGTCGGGATGGACATGGCCCGAAAG
TTCATCCAGATGGGCTACACTCGGGCCCGACGCTATGCCAATTATAAAGGCGGTCGTAAA
TATAAAGAAGACGGTGACCTCCATGAGCGCGAAATCGACGAAGAGAAGGCAGAGTCTGCT
CGCATCTTCAAAACGTATTGGGATCAACTTCGTGCCGATGAGGATTATTTACGACGTAAA
AAGGCACATCAAAAACAATATGGTTAA
>FODOLKFE_00086 hypothetical protein
ATGATCAAGATAGAGACAGAACGGTTGGTCTTAAGAGCATTTACGCTAGAGGACGCAGAG
GATATGTATCATTATGCAAAAGATGAGCGAGTCGGACCGATGGCCGGTTGGGCACCTCAT
GAATCGATTGAAGAAACAAGGGACGTCATTCAACTGTTTATCGAGGAAGCAGATGTATGG
GCTATCGTCTTGAAAGAGACCGGGCAAGTAATCGGTAGCATCGGGTTACACGACCGAAGA
CCAGACCCGTCGATTCAACATGATGCACAGCGTGAGATCGGTTATGTGCTCAGTCCAGAT
TATTGGGGAAATGGTTACGTACCAGAAGCCGTTCAGGCGATGATCCGATTCGGATTTGAA
GCGTTAGGACTAGAACGGATTTGGTGCAGCTACTTCAGCTTCAATGACCAATCGCGACGC
GTCGTTGAGAAGTGTGGGTTCACTTATGCGTTCACGAAAACACAAGAATTGACCCGGCTC
GACGGACAAACGGTAGAAAACCTCGTCCATGTCCAATTAAATCCGACGTTCTCTACACAT
TGA
>FODOLKFE_00087 HTH-type transcriptional regulator DegA
ATGGCGACCATCAAGCAAGTAGCAAAACATGCGAACGTCTCAGTGGCGACCGTATCACGC
GTCATGAATAAAAGCGGATATGTGAGCGAAGAGGCGAAAGAAGCGGTCGAAAAGGCGATT
GCGGAACTGAATTACGCGCCGAACCGAGTCGCTCGTTCGCTCTATAAAAAATCGTCGAAT
TTGATTGGACTGATCATGCCAGATATCACGAACCCGTTCTTTCCACAGCTGGCTCGGGCG
ATTGAAGATGTCGCCAATCAACATGGGTATCAAGTCGTCTTATGTAACACGGATGAACAA
CTTGAAAAAGAACAGACGTATTTAGTCGCCTTGCAAACGATGCACGTCGATGGCCTGATT
ATCACCACAAATCATTCGCACAATCCGAATTACGAGACGTTGGATTTACCGATGGTCGCA
CTAGACCGAATCGTAAAAGCGGGAATCGACGCCGTTGTATCAGATGGATATGAGGGTGGA
AAGTTGGCGGCCGACACGCTGTTACAACGTGGTGCGACACGACTGGCACACATTGCCGGA
CCGGATCATCTCAAGACGGTCAAACGTCGAACTGAAGGATTTGTCGAAGTAGCGGGAGAG
AAGCTCGTCGGAATGACCGAGTCCACGTTCACGTTCAAAGACGCCTTGAAAGCGTCTCAA
GAACTGTTCGACCATGCTTGGCCGTTCGATGGCATCTTTGCAGCGAACGATGTGATTGCA
GCCGCCGTATTACAGGAAGCAGTCCGTCGAGACATTCGTGTCCCAGAAGAGCTACAGGTC
ATCGGATATGACGGAATCGAATTAGGCGAGATGACGTCTCCGCCGCTGACGACCATCGTC
CAGCCAATCTATGAGATGGGACGACTCGCGACCGAGCGATTGCTCGATTTGATTGAGAAG
AAAGACACACGACCGAGAGAAATGCTGTTACCGGTCACGTTACTTGAACGACACACGACA
AAGCGGAAGGAGAGATAA
>FODOLKFE_00088 Ribokinase
ATGAAACGCATTGTTGTCATTGGCAGTATATCGATGGACCTTGTCGTCACGTCCGACAAA
CGTCCACAAGCTGGAGAAACGGTTATCGGTGAATCGTTCCGTACCGTTCCAGGGGGGAAA
GGTGCGAACCAGGCAGTCGCTGCTTCCAAGTTAGGCGGCACTGTACAGATGGTCGGTTGC
GTGGGAAGTGATCCGTTCGGACAACAGGTGGTTGAAAACTTCAAACGACACGATGTCGAT
GTCACACATGTTCAAATCATACGGGATGAAGTGACGGGTACGGCCCATATCGTATTGGCT
GAGGAAGATAATTCGATCGTCGTCGTCCAATCGGCGAACAAACGAGTCGTTTTCACGGAT
GAGGAACTCGAACACCTTCTTGACGAGCAGGCATTCGTGCTCCTCCAACTCGAAATTCCA
ATCGAGACGGTAAAGCAAGTGACCTCTTACTGTAAAGCGAAAGGAATCCCAGTGCTGCTC
AATCCGGCACCTTCTCAGCCGCTTCCACCAGAAGTGATTGAAAACGTCACATACTTGACG
CCGAACGAACATGAGTGCCGTGACTTATTCAACGGAATATCCGTAGATGATGTTCTCAAA
CGCTATCCGAACAAGTTACTCGTCACGGAAGGCGTCCATGGTGTTCGATTCCACGACGGA
CGAGACGTGCGGCATGTGCCAGCCATCCGAGCAAACGTCGTCGACACAACAGGAGCTGGT
GACACGTTCAACGGTGCGCTCGCTGTCTCCCTCATCGAACAAGATGATTTGGAGACGGCC
GTACGGTTTGCCGTGGTCGCATCCGGCATGAGCGTCGAAGGCTTTGGGGCACAAGGTGGT
ATGCCGACACGGCAAGACGTACAACAACGATTGGAGCGCGTGTGA
>FODOLKFE_00089 D-ribose pyranase
ATGAAAAAACAAGGAATTTTGAATAGTCATCTAGCAAAGGTCTTTGCCGACCTCGGGCAT
ACGGATCGCGTCGTCATCGCCGATTGCGGGTTACCGATTCCAGACGGGGTCAAGCGGGTC
GACCTCAGTCTCCGCATCGGCGACCCTTCCTTTCTTGAGGTGCTCGATGTCGTCGAATCG
GATTTGGTCGTCGAGCGCATCACAATTGCCGAGGAAATCCTCACACATAATCCGACGATT
GCGGATTCACTGAAAGAACGATACGCGAGCATCGACATGTGTTCACATGAAGACTTCAAA
CGAGAGGTCGCAAAAGCGAAAGTGGTCATTCGAACTGGAGAAGCGACACCTTACGCCAAC
GTCATCTTACACGCCGGGGTCATTTTTTAA
>FODOLKFE_00090 Ribose import ATP-binding protein RbsA
ATGCATATTCAGTTGAAAGGCATCCATAAGTCGTTCGGACCAGTCTCCGTCTTAAAAGGA
GTCGATTTCGAACTGTTGCCTGGAGAAATTCATGCGCTTATGGGCGAGAACGGGGCCGGA
AAGTCGACATTGATGAAGGTGATGACCGGTCTGCATGCGCAGGATGAAGGTGAGATTCTC
ATCGACGGCGCGAAACGTCAATTTAAGCACCCAAAAGAAGCGGAGCAAGAAGGCATCGCC
TTCATCCATCAGGAGCTCAATATCTTACCGGAGATGACGGTGACAGAAAACTTATTTTTG
GGTCGAGAGCTGACAGGACCGTTCGGGATGGTCAAACAGCAGGAGATGACAAGACGTGCT
CGAGAATACTTGGCTGAATTGAACGTTTTCATGGATGTCGATGAAGTGGCACGCAACTTA
TCGGTCGGTCAGCAACAGATGATTGAGATTGCCAAGGCGCTCATGACAGATGCGAAGGTC
ATCGTCATGGATGAACCGACAGCCGCCTTGACGGATCGCGAAATCCAGGCGCTCTTCGCC
GTGTCTCGTGCCTTACGAGATCAAGGCGTGTCTATCATCTATATCTCACACCGAATGGAA
GAGATTTTTGACTTATGCGACCGAATCACGGTACTTCGGGATGGACAATCCATTTCGACT
CGTACGATTCAGGACACCTCATTTGAGGAAACGGTGCGCGATATGGTCGGTCGCGAGATT
GGGGAACGCTATCCGACACGTACCGCTACACTTGGGGACGTCGTACTCGAGGTGGATGAT
TTAATCGGTAACCGGTTCCACAATGTATCGTTCAACGTCCGTGCCGGAGAAATCGTCGGG
TTTTCCGGATTGATGGGAGCGGGACGAACCGAGGTGATGCGTGCCTTATTCGGAGCAGAC
ACCCACAAAGGGGGAGTCATCAAACTGAACGGGAAACCGATTCGAATCAAAACTCCGGCC
GACGCCATCAAGCACGGCATCGCATTTTTGACAGAGGACCGAAAAGGGGAAGGCTTACTC
CTCGATTTCTCGCTAAGAGAAAACCTGTCGCTCCCGACACTCGATAAACGAGCAAAAGGG
TCTGTCATCTCGAAACAACAGGAGGAGACGTTCGCCGAGACATACTTACAAAAATTGCGG
GTCAAACATCATTCGATGGAACAAAAAGTGAAGTCGTTGTCTGGTGGGAATCAACAGAAG
ATTGTGCTCGGCAAATGGTTAGGTGTCGAACCAGACGTCTTGATTTTGGATGAGCCGACC
CGAGGCGTCGACGTCGGTGCCAAGAAAGAGATTTACAACATCATGAGCGATCTCGCGGAA
TCAGGCGTCGCCATCATCATGGTCTCTTCTGATTTACCGGAAGTACTCGGGATGAGCGAT
CGGATTGTCGTCATGCGAGAAGGTGTGGTGACCGGGACGCTCACGAAAGATGAGGCGACA
CAGGAAAAAGTAATGACGTATGCGACAGGAGGGCAATGA
>FODOLKFE_00091 Ribose import permease protein RbsC
ATGGAATTGAAAGCAACGACCGGACTGAAGCGCCCGGGTCGACTCGGATGGGGGCAAAAA
CTAGGACCGCTGTTTGGTCTGCTCGTCATTGTTGTCGTCGTGACGGCGCTCGAACCAGGA
TTTTTATCATTAAATAATATCTTTAACGTACTCCGCCAAGTGTCGATCAATGCCTTGATT
GCCTTCGGGATGACGTTTGTCATCTTGACAGGGGGAATCGATTTATCGGTCGGGTCGATT
TTGGCGCTCGCTTCTGCACTAGTGGCAGGCATGATGGTGGACGGTCAACATGCGGTTATG
GCCGTCGCACTCGGCTTGATTGCAGGTGCCGTTCTCGGGGCCTTTAACGGGGCGGTCATC
ACGTACGGGAAAGTGGCACCGTTCATCGCGACATTGGCTACGATGACCATTTATCGGGGC
TTGACGCTCGTCTATACAGACGGACGACCGATTACGGGTCTCGGAAATTCCGGTTGGTTC
GAGATGCTCGGACGCGGCTACTTCTGGATCATTCCAGTACCGGCATTGACGATGCTACTC
GCATTCGGTGTCCTGTATTTCATCTTGAAGAAGACGACATTTGGTCGTCACACGTACGCG
ATCGGTGGAAATGAAGAAGCGGCGAAATTAATGGGGATTGGCGTCAATAAAGTCAAAATC
ATGATCTACTCCCTATCGGGTATGCTTGCGGCACTCGCAGGCATCATCTTGACATCGCGC
CTTAATTCCGCACAACCGACGGCAGGAACGTCATACGAACTCGATGCCATCGCAGCGGTC
GTTCTCGGGGGAACGAGCCTAGCGGGTGGTCGAGGTTGGATTGTCGGGACGTTGATCGGG
GCGCTGATCATCGGAACGCTCAACAACGGATTGAACCTTCTCGGCGTATCATCTTTCTTC
CAACTCGTCGTAAAAGGTGCAGTTATATTGTTTGCAGTATTGCTTGATCGTCGACAAAAC
GCGTAA
>FODOLKFE_00092 Ribose import binding protein RbsB
ATGAAAAAATGGACAGCTTGGCTACTCGCACTGACAATGGTACTGATGGCAGCTTGCTCG
ACTGAACAACCGGGGTCATCTTCTGAGACGGAAACGAAAGATGGGGATTATGAGATCGGA
TTATCGATCTCGACATTGAACAACCCGTTCTTCGTCGCATTGAAAGAAGGCGCGGAAGAA
CAGGCGAACGAAATGGATGCGACGTTGACGGTAGCGGACGCGCAAAACGATGCCGCGAAA
CAAGTGAACGACGTCGAAGACATGATTCAAAAGGGGATGGATTTGATTCTCATCAACCCG
ACAGATTCAGAAGCGGTCGGTGCAGCGGTACAAGCAGCGAACGATGCAGGCATTCCTGTC
ATCACGGTAGACCGTAACGCTGAAACAGGGGACGTCGTCGCCCACGTGGCATCAGATAAC
GTCGCAGGTGGACAGCTGGCGGGTGACTACATGGTCGAACTCGTAGGCGAAGGGCAAAAA
GTCGTCGAGCTCGAGGGGATTCCAGGAGCGTCTGCGACACGTGACCGCGGACAAGGATTC
AACGAAGCCATCGATGGGAAATTGGAAGTCGTGGCAAAACAATCGGCAAACTTTGACCGT
GCAGAAGGATTGACGGTCATGGAGAACATCCTACAGGACAATAAAGACATCGTCGCTGTA
TTCGCACATAACGATGAGATGGCACTCGGTGCCGTTCAAGCACTCGAAGCGGCTGGAATG
AGTGACGTGAAAGTCATCGGATTCGATGCGACAGATGATGCCGTCAAAGCGGTCGAAGGT
GGGACGATGGCAGCAACGGTTGCCCAAAAACCAGCTGAGATTGGGAAGTTGGGTGTAGAA
GCGGCCATCAACCACTTGAAAGGTGAAACGGTGGAAGAGAACATCCCGGTCGAACTCGAA
TTAATCAAATAA
>FODOLKFE_00093 hypothetical protein
ATGAAGATTCTATTATTATCTGGCGGTGATGGAAAAAGACTATGGCCACTTTCGAACAAT
TCGAATGCTAAACAATTCATTCGTTTATTTCCTAAACAGAAATGGAACGAAACAATCAAT
GCTTGA
>FODOLKFE_00094 Kynurenine formamidase
ATGACTTGGATTGATGTATCGCAACCACTTCACGCCGATGTTGCGACATGGCCGGGAGAT
ACAACATTTTCATATGAAATCGCGTGGTCGATGGCAGAGAGTGGTTCGGTCAATGTCGGG
AAGATGACATTGAGTTTACATCTCGGGACCCACATCGATGCACCGTTTCATTTTGACGAC
CACGGGAAGCGCGTGATCGACCTCGATCCGTCCCTTTATATCGGACCAGTCCGTGTGATT
CATCTACCGCATAAGGTAAAGATTGAAGCGTCTGATTTGGATGGTCATGACTTGACCGGG
GTCGAACGCCTCATTTTGAAGACGGATGGTTGGCCCGATAAGCGCGTCTTCCCAGAGACA
ATTCCTGAACTGACACCCTCTCTTGCCGATCGTCTCGGAGAACTCGGAATCTTCTTGATC
GGACTCGACTTACCGTCAGTTGATGCGATTGACAGTAAAGAGATGAGTGCCCATCATGCG
TTAGCACGAAATGGTGTGCATATCCTAGAAGGACTCGTTTTAGACAATATCTTACCGGGA
GATTACGATTTGAATGCCGTCCCTCTCCCAATCGTCGAAGGGGATGGAAGTCCCGTTCGC
GCATTGCTTCGCCCTATATTGTAA
>FODOLKFE_00095 Tryptophan 2,3-dioxygenase
ATGAGTGAACGCACGGAACATAAAGTAGAAAAATCGATTCAAACGGATTTCTCAAAAGAC
ATGTCGTACGGGGACTATCTCCAGCTCGACCCGATTTTATCGAGTCAGCATCGCCTTTCC
GACCATCACGATGAGATGCTGTTCATCATCATCCACCAGACGAGCGAGTTGTGGATGAAG
CTCATCTTGCATGAATTGACAGCAGCCACGACGGCCATCACGAACGGGGAGCTCGAGCGT
TCGTTCAAGATGCTCGCCCGCGTCTCGAAGATTCAGCAGCAACTCATCCAGTCATGGGGC
GTCCTCGCGACGTTGACGCCGGCCGAGTATTTAGAGTTTCGAGACCAACTTGGCTCTTCA
TCCGGTTTTCAGTCTTACCAAAACCGACAAATCGAATTCGCGCTCGGCTTCAAAAACGCA
CGGACGCTCAGTGTTTACGCACACGATGAAAAACTGTATCCATTGCTCGAAGGCTCGCTA
CAAGCTCCTAGCATTTATGATGTGACGGTCCACGAAATGCATCGTCGGGGTCTATCGATT
GATGCGAGTGTACTCGAACGTGATGTCACCCAAGATTGGGAATGGAACGAAAGTGTCGAG
AAGGCATGGGGCGAGGTCTATCGCGACGTCGATACGTATTGGGACTTATATGAGCTCGGT
GAAAAGCTACTCGATATCGGGAGTCAGCAACAGATGTGGCGCTTTAACCATATGAGCACC
GTGGAACGCATCATCGGACAGAAGATGGGGACAGGTGGTTCGTCTGGCGTGAACTACTTG
CGTCGCGTGCTCGACCATCGCTTCTTCCCAGAGCTTTGGACGGTCCGGACATCACTATAA
>FODOLKFE_00096 Kynureninase
ATGAACGATTTCACACGTGCTTACGCACAACAACTAGACAAACAAGACCCGCTCGCATCA
TATCGGGAAGAATTTTACTTACCGGAAGACGGGATTTATATGGATGGGAATTCACTCGGT
CTCTTATCGAAACGAGCCGAGCGCACACTCCTTGAATCACTTGCGGACTGGAGAGAGCTC
GGGATTGACGGCTGGATGTCCGGTCGTCATCCTTGGTTCAACTTGTCTGAAGAGTTAGCC
ACTCTGAACGCGCCGCTCATCGGTGGAAAGCCGGAAGAAGTGATGGTCACTGGTTCGACG
ACCGTGAACTTGCATCAACTCGTCGCATCGTTCTTCAAACCGGATGGCAAACGCACGAAG
ATTTTGGCAGACGCCCTCACGTTCCCGTCTGACATTTACGCTTTAAAGAGCCAGCTCGAA
TTGCGTGGACTAGACCCTTCTGATCACCTCGTTCAAGTCGACAGTCCGGATGGGCGCTTC
TTAGTAGAAGATGACTTGATTGCCGCGATGACCGACGAGATTGCCCTGATCGTATTGCCG
ACTGTCCTCTATCGAAGCGGTCAGATTTTAGACATGCCTCGTCTGACGAAGGCGGCGCAC
GAGCGTGGGATTTTGATTGGCTTCGATGCCTGTCACTCCGTCGGTGCCATCCCTCACGAC
TTCCACGACTGGGGTGTCGATTTCGCATACTGGTGCAACTATAAACATTTGAACGGGGGT
CCCGGAACGGTCGGGGGCTTATTCGTTCATGAACGTCACTTCGGCACGACACCGGGACTC
GCCGGTTGGTTCGGTTCGCGCAAAGATAAGCAATTCGATATGGATCATACGATGACACCG
GCCGAACATGCCGGTGCGTTCCAAATCGGAACACCACACGTTATAAGCCTCGCTCCTCAA
CTTGGCGCGCTTGAGATGTTCAACGAGGTCGGGATGGAAGCGATTCGTCAAAAATCACTC
GCGCTCACGACGTATATGATGGATTTGATCGAAGAGATGCTCGCACCTCACGGATTCTTC
ATCGGTAGCCCGACGGACACACGACAGCGCGGCGCTCATTTGAGCCTCGAGCATCCCGAA
GCGGCACGCATCTGTAAAGCGTTGAAGAAACATCACATCATCCCTGACTTCCGCGCACCG
AATATCATCCGTCTCGCACCGGTCGCACTATATAATACGTTTTCCGACGTATATGACGTG
ATCGTGACGTTGAAGAAAATCATGGACGACAAAGAGTACGAGGCGTTCGAGAACGTCCGC
GAAGTGGTCGCATAA
>FODOLKFE_00097 Ectoine/hydroxyectoine transporter
ATGAAGGATTCTACACAAAAGCCACGTTTGAATCGCGTCTTTTACATCTCAGCAAGTTTG
ATCGCCTTACTCGTTCTATTCGGAGCCATTGCCCCAACATCATTCGCTTCAATCGCAGGA
TCTATTTTTAACTTTACAACTCGCTCGTTCGGTTGGTTCTATTTACTTTCCGTATTCTTG
TTTGTGCTCTTTTTAGTCTTTTTAGCGTTCAGTAAATACGGAAAAATCCGTCTCGGGAAG
GATGACGATCGCCCTCAATATCCGTTCTTTACTTGGATCGGCATGTTATTCTCCGCAGGT
TTCGGTGTCGGACTCGTCTTTTGGGGTGTTGCCGAGCCGATGAGTCATTTCTTTACGCCA
CCTTATACGGATACGGAGGCATTGACGGTCGAAGGGGCACGCCTCGCGATGGCCTATTCG
TTCTTCCATTGGGGTGTCAGTCAATGGTCTGTCTTTGCGATTGTCGGACTGATCATCGCC
TATTTCCAGTTTCGTCGTAATGCGGACGGGCTCATCTCGACTAGCCTCTCACCACTTATA
AAAGAACGACCGTACAAACAACCGTTGAACCAGACGATTGATATTTTAGCGGTCATTGCC
ACCGTCATGGGTGTCGCGACGTCGCTTGGTTTAGGTGTTCTTCAAATCAATGGCGGACTG
AACAGCGTGTTCGGGCTCCCGAACACCGCTTGGATGCAAGTCGCCATCATCGTCGTCTTG
ACCGCTCTATTTTTAACATCGACGACGACAGGGCTCGATCGTGGCATCAAGTGGTTGAGT
AACATCAACTTAGGTACCGCACTCGTGTTGATGGTCTTCGTCTTCTTTGCCGGTCCTACC
ATTTTCATTTTAGAAACCTTGACGCTCGGTCTAGGTGACTACTTACAAAATTTCATTCGC
TATAGTCTTCGTCTACAACCGTATCAACAGGGGACGTGGGTCCGGGATTGGACAATCTTT
TATTGGGCATGGGCCATCGCCTGGTCCCCATTTGTCGGAGCGTTCGTCGCACGTGTCTCA
CGAGGACGTACCATTCGTGAATTCATCGTCGGTGTCCTCATCGTTCCTCCGTTCATTGCG
CTCCTTTGGATTGCCGTATTCGGGGGCACTGCCCTACATCTAGATTTATTCGAAGGGACT
TCCATCGCTGAAGCCGTCAATGCGGACGTGACGAGCGCATTGTTCGTGACGTTTGCCGAG
CTCCCGTTCAGTTTTATCCTCTCCGTCTTGTCGATTCTCTTGATTTTGACGTTCTTGATC
ACGTCGGCCGATTCTGCCACCTATATCATCAGTAGTATGACGACGAACGGTAGCTTGAAT
CCGCCCCTCCCCGTTCGAATCGCTTGGGGAGTTCTGTTAGGAGGAATCGCTGCCGTCTTG
TTGCTTGCGAGTGGCTTAGAAGGACTTCAAACTGCGTCGTTGATTTCCGCCTTGCCCTTC
ACGATTATTCTTCTGCTGATGGTGTTCACATTATTTAAGTTACTCCGACAAGAGAACGTA
CGAAAAATAAAATAA
>FODOLKFE_00098 5-amino-6-(5-phospho-D-ribitylamino)uracil phosphatase YwtE
ATGAAATTGATTGCGATTGATTTAGACGGGACGCTGTTATCGCGCACAGGCGTGATTACA
AAGGCAAACCAGGAGGCGATTCGTCATCGGCAAGAACAGGGTGATATCGTCACGATTTGT
TCAGGACGTTCGATTCATGATATCGAGGAGCTGTTGAAGCGAAGTGACCTCGTCTGTCCG
ATTTTGTCAGGTAACGGAGCAATCGGGTTTTATGAGAACGAGCGAATTTACTATCATGCG
ATGGATCAAACGGTTGTAGACGAGCTATGGGAAATCGCGAACGCAGATGATGCGTACGTC
GAATTTTATACGAATGCGGGAGTGAAAGTACTCCGTTCAGGGAGTGATTTACTGAAGCGG
GAACTCGATGAGGTGTTGCCACACGATCAATCGTTCACTCGCGAGTGGGCGGAACGTGAG
ATTGAAATTCAAAATGAGCAATTCGGTCTGACGTATATGGATTCGATGGCAGACATCGAC
TTTGCACGAGATGAAGTGTACAAGGTGTTTGTCTATTCGTTCGATCGCCGAAAGCTACAC
CGGTTGCGTAAAATCTATGAACCACGGAACGATATTTTGATTACGACTGCGGGGTGGACG
AAAATTGAAATCGGACATCCTCATGCGAGTAAAGGCGCAGCCTTGAAACAGCTAGCTGAG
CATTATCAGATTCCGATGCGTGATGTCGTCGCCATCGGAGACAATCTGAATGATGTGTCG
ATGTTCGAAGTGGCAGAAACAAGGATTGCGATGGGGAATGCTGTGGATCCGTTAAAAGAT
TTGAGCACGCATATTACAAAGGATGTAGAAGAGGACGGGGTCGCTTATGCACTGACGCAT
TATGTATGA
>FODOLKFE_00099 hypothetical protein
ATGCCAAAGCTATATTGGTTCGGAACGTTTCTTAGTGGAGTGATTCTTTTGACAACGGGA
ACGATGGAAGGTCTTTACCGCATACTCCCAATTGGGTTGATGGCTATCGCGGTCATCGGC
TATCTCATACAGATTCGATTTGAGCAAAAGAAGCGGCGCCCTTGA
>FODOLKFE_00100 Energy-dependent translational throttle protein EttA
ATGTTGATCGATCTTCAACACATTCAAAAACAATACGGCGGGCACGCCGTTCTCACAGAT
GCGAATTTATTCATGAACGAAAACGAACGAGTCGGTCTTGTCGGCCGAAACGGCAGTGGC
AAAACGACGCTGTTACGAATCCTTGTCGGCTCTGAAGAGCATGACGCCGGTACGATTTAC
CGCCGACAACGACTCTCTATCGGCTATTTGGTGCAGCTTCCTGACTACCCTGGACGCAGT
GGTCGTGACGTCCTCTATACTGCTTTTGAGGAAGTGACTCGCCTGAGTGAAAAAATGTCT
TCCCTCGAGCAAGAAATGGCGACGTCCAAACAACTAGAACGTCTTCTCGAATCATACGGT
GCTATCCAAGAACAATTCGAACATGCTGGTGGATATGTCTACGAGTCAAAAATCAGCGCA
ATGATTGATGGACTCAAATTGACCTCATTCGTGGACCAACCGTTTGATACGCTAAGCGGT
GGCGAGCGTACAAAAATCGGTCTAGCCTTGGCGCTTCTTCAGGAACCAGAGCTACTCATT
TTGGACGAACCGACGAACCATCTAGATTTAGAAGCGATGACATGGCTCGAATCCTATTTA
CAGGATTATGCTTCAGCGCTCCTCATCGTCTCCCATGACCGGGTCTTCTTAGATGCGGTC
GCCACGCGAATCGTCGAGTGTGAGGATGGAGAATTGACGAGTTATCCTGGGAATTATACG
GACTTCGTTGCCCAAAAAGAAAAACAGTTGCTTGACCAGTTTCACGCTTACACGGAGCAA
CAGAAGAAAATCAAAAAAATGAAAGAAACGATTCGACAGTTGCGGCAATGGGCCAACGAG
GGCAATCCGCCGAATGAAAAGTTCTATCGTCGCGCCAAATCGATGGAAAAGGCTCTCGAA
CGAATTGAACGAATCAAACGACCACAACTCGAAGCCGAGCAACCGAATATCCAGTTCACG
ACGAACGGGCGTACCGGGCGTGACGTCTTCGAAGTGAGTGACGTGACACTCACGTATGAT
CGTCCTCTATTTGAAAACGTGCACTTCTATACAGGTCACGGAGAACGCGTCGCCATCGTC
GGACCGAACGGGAGTGGAAAATCTTCGCTTTTGAAAATGTTACTCGGTGAAGTTATCCCT
CAAGCTGGGACCGTCCGACGAGCCGATCAAGCCAAAATTGGATATCTGTCGCAACACATC
ACGTTCGATGAGTCACATCGCTTAATCGAGGCGTTTCGGGACCGGATCGCAGTCGATGAA
GGCAAAGCGAGGCACCTTCTCGCTCAGTTTCTATTTTACGGCGCGAGTGTGTTTAAGCCT
GTCTCAAATTTGAGCGGCGGGGAGAAGATGCGACTCATGCTTGCCATCCTCGTCCATGAA
GAAATCAATGTCCTCGTCCTAGACGAGCCGACGAACCATTTGGATATCGAATCGAGAGAG
GCACTTGAAGATGCGCTCGAACGTTTCCCTGGAACGGTCGTTACGGTTTCCCATGACCGC
TACTTCTTAAATAAGCTGTTCCCCATCACGTATTGGCTCGACGGGACGATGACGCGTTTC
GAAGGTAACGTCGCCTATGCTCTCGACAAGCGTGGACAGGCATCGAAAGATGAACCTGTA
ACGGAGCGCGTCAAACCATCAAAATCGCTGAAGCAGACGAAAGTCGCTCCATCTACGGTT
GATGAGGAAGCTCACCTAACCCAATTAGAGACAGAACATCAGGCGCTACTCCAACGGATG
AATGAATTGGATGACCTTGATGAATTGATGGTGCTACAACGACAAGTTGATGCGTTGCAG
GAAGAAATCGATGATGTGATGACACGTTTGCTCGAAACTTTGTAA
>FODOLKFE_00101 putative cystine transporter YijE
ATGAGGAAAGAATGGCTAGGAGCACTCAGTTTGACCCTTGCGGCGAGTATATGGGGCGGG
ATGTATGTGGTCAGTAAATATGCGCTCGCATATATTGAACCGTTCACGTTCGTCTGGTTA
CGATACGCTGTTGCATTTATGGTCCTTTTCGTCGTTTGGTTTCGGTTTGGACGGGAATCG
ATTCGACGGGCGGATTGGAAGTGGATCGGACTCGTCGGCGTCATTGGATACGTCGCTTCG
ATTTCGTTTCAATTTATCGGAACGAAGCTATCGGATGCACATACCGGCTCCCTTGTGACC
GCAGCGACACCAGCTTTCATGGTCTTATTTGCCCGAATCTTATTGAAAGAACGACTGACT
CCTGTCAAGATTGGAGCGCTTGGGCTGGCAACGGTCGGTGTTCTCATCGTCGTCGGTTGG
GAAGGGGAAGGGACGTATCGAGTAGGCAGTTTCATACTTGTTCTAGCTGCCGTGACGTGG
GCACTCATGTCGATTTATGTGAAAATCGGGACACAGTCGTTGTCGACCTTGACGCTCACG
ACATTTTCGATCGGAGTCGCATGGTTATTGATGACGCCTTTGATGAGTGTGGAGGTCATG
CAATCAGGGTGGCCAAAGTTAAATGGCGTCCTTTGGCTTAGTGTTCTCTATATCGGTGTC
GTATCGACGGCAGGAGCGTTTTTCTTCTGGAACAAAGGACTCGAGTTGATGGATGCGAGT
GTCGGGTCACTCTTTTTCTTCTTTCAACCCTTGGTTGGCGGGACACTCGGGTGGCTCGTT
TTGAACGAAACGCTCCATCTTAACTTCTTTATCGGTGCCGGTTGTATCATGACGGCTGTG
ACGTGGTCGACGCTCGTGGAACGAAGGCAACAACTGCCAATTTCAAACCGTCATCTGTAA
>FODOLKFE_00102 hypothetical protein
ATGGATTTCTTTTTCTACATCATGGTTATGGTGATTGTCGTCTCGTCAGTCGGTGCCAAT
ACGATTATCAAAACGAGAGAAGCACGTGTCGAAGAACGACGATTGAAGATCGAAGAAGAG
AAACTCGCGATCCAACGGCTTGAACTCGAGATGAAGCGCGAACAAGACAAACTCGACCAT
CATGGATTTTAA
>FODOLKFE_00103 Putative oxidoreductase YceM
ATGCAAAAACCAAAAATCGGTATTGTCGGACTTGGAAATATCGCTCAAAAAGCGTATTTA
CCCATCCTTTCGATTCATCCCCGAATCGAGGTAGTCGGTGCCTTTTCCCCGAACACATCT
AAGCGAGACATGATTTGCCAAACGTATCGAATGACCTCTTTCGACACGTTGAATGAACTC
GCCTCATCCATCGATGCAGCGTTCGTACATAGTTCAACGGAAACTCATTATGACATCGTA
TCGTATTTATTAGAACACGGCGTCGATGTTTATGTTGATAAGCCCCTCGCCGCAACAATC
GAGGAAGCGGAGCAGCTCGTCATTCAAGCCGAACGTCTTGGGCGTAAATTGATGGTCGGG
TTCAATCGACGTTTCGCTCCGATGTATATGCGTCTACAAAACGAGTCCTCTGCTCACATG
ATTGATGTGGTAAAACATCGCGAGAATGACGTCGGCCCTAAGGATGCGACCTTCACCTTA
CTCGATGATTACTTACATGTCATTGATACGCTACGTTTCCTCGCTGGTAATGAGCTCATA
CTCGTCTCGGGTCACGTCGAAATCAATGACAAGCATGAGCTTCGATTCGCCCGCCACGTG
TGGCAAGATGAGCACGGAATGCACACGACATCGATGCACCGTTCAGCAGGAGTGAACCAT
GAGCACGTCTCGATCGTACGGGATGGGGAACGATTGTCCATCGAAGAGATGGTCACGCTA
CATCGTTTCAAGCAAGGTCGGCATGAAGTCGAAACGTTCGGTTCATGGGACACGACACTC
GTGCAACGTGGTTTCCAAGGCGCGATTGACCACTTCATTTCCGCACTCATCGATGATACA
GCGATTTCAACAGACGGTCGTGTTGCCCTTGAGACACAACGACTTGTCACAAATCTAATC
AAGTGA
>FODOLKFE_00104 hypothetical protein
ATGAACGCATGCGACCAATTGATTGACTACTTCAACCAACATTTAACGGAAGAAGAGCGA
ATGAAATTTGAACAACATCTGGCAACGTGTAAGGACTGTCAAGAAGAGCTCGAACAACTT
GAAGCTCTTGTCGGTGGCGTCGCGTTCTTGTCTACTCCGACTGAGCCACCCCGAGGCATG
AAAGCGCGTGTCCTCGATCGTGTATTCGAAGAAGAAGACAATGAACCCGTCACAACAACC
GACACTTCTACATCAGTTCCACCGGCGACACCGTTCAAACAGAAGAAGAAACGGAACGTA
CCGCTCTGGGGAATGGTCGCTTTAGCAGCGGCACTCCTCCTCTCCTTAATCGGGAATGGA
TATTTGCTTACCAATCAGCCTGATGCCCCTGCCATCGCGTTAACCGAAACGATTCCACTC
GACGGCGAATCGGAAGGGACCGCTTACCTTGCAGAGCAGGACGGTGCGACACAACTGATC
GTCCAAACGAATGGTCTAGCCTCACTCGATGCCAATGAGGTATATCAAGTATGGCTATTA
AAAGATGGTGCCCCGATTCCGACCGGCGCTTTTGTCACCGATGACAAAGGGAACGGGACG
GTTATCTACACACTCGACTCAGATGAAGTCGACGTCGACTGGGATACCGTCGCCGTCACA
AAAGAACCGAATCGTGGCAATGAAACGCCACAAGGTGAAATCGTCTTAAGTGCTAGTCTT
TAA
>FODOLKFE_00105 ECF RNA polymerase sigma factor RpoE
ATGACTGACTTAGAGTTATATGAGCGTGTCAGGCAAAAGGACAAAGAAGCGCTCGAAATA
TTGTATGATCGATACGAACGCATTTTATACGCATTTGTCCTACAACTGACAAAAGATCGT
GATTTGGCTGAAGAAGCCATGCAAGAAGTATTCATCAAACTTTGGCGTGGCGGAGGCGTT
TACGATGAGTCAAAAGGAAAGTTTCGTTCTTGGCTCTTCACGATGAGCCGTCATGTGACC
ATCGACTTAATTCGGAAGCGTAAACCGGATCTACAACTAGACGAATCTTACGCTGAGGCC
ATTCCTTCCGAGTCACCGTCCGTTGAGAAAGAAGTCGAGTGGCAAGAAGAGCGTGCTCAA
ATCGAGACAGCCATGGCCACATTACCTGCCGAACAACAGCAGGTCGTCCGACTCATGTAT
TTTCAAGGACTGAGCCAGCAAAAAATTGCTGATGCATGTGGCATCCCGCTCGGAACGGTA
AAAGGAAGGATTCGACTGGCGCTGAGGCAACTGAGGAAACAGTTATCCCATGAATTCATC
GGAAAGGAGGTAGAACAATGA
>FODOLKFE_00106 hypothetical protein
ATGATTTCACGACTCGCTCAGACCTATTGCCAATTGAGTAGCTTGTTTACCGGATTCCTT
ATTGTCTTTTCTTTTCTTTTTGGCATTCGCACATACTTCTTTTGGGCGACGGTGAGCGCT
CCCTTAACCGCAATCGGATTGATGCTGATGACGGCGATTGGGCTAAGTGTCATCACCTAC
CTTCTTTCAGAGAAATTAAGATTATTCATTTATTCGAAGCTTCCGTCTCAAACCGGAACA
TGTTCAATAAATCGTCATACAAAATAG
>FODOLKFE_00107 Kanosamine-6-phosphate phosphatase
ATGAAACGATTTACGAATGAGGGACACATCCTCATATGTTTTGATTTTGATGAGACCTAC
TTTCCTCATGCCTGTACACCGGAACAATTGGCATCCGTTCGTCGGCTCGAAGATTTTTTG
GAACAATATTCCCATCGATTGTCAACGATGTGGGTGACAGGTAGTTCACTCAAATCGCTA
CGTGAAAAAGTTGAACAGGCAAACCTTCGCTTTTGGCCTCACCGTATCGCTTCAAGTTTA
GGTACGGAATTGTATCATATTGACGTAGACGGAACGTTTTCTTTAGAAGAATCCTATCAA
GCGTTATTCCCGAGTGATTTTATATCTCGTGTGGAACGTGTTGCGTCACAGATTGAACAG
ATGCGGATTGAACTAGAAGCGCAACCGGGTTTTGGGACGAGTCCTTGGATCCGTAGCTAT
TACATCCGTGACCAAATCGGGTCTTGGAGCGAAACGCTTCGCATGCTAGCTGATCAAGAA
GGGATTGCTGTCAACATCAGCCAATGCAATCCGCAAGCGGGTGATCCGATGGATGCATGG
GATATTGATTTTTATCCAATGCATGCCGGGAAAGAATCGAGTGTTCGATATGTATGCACC
ACTGCTTCCTTCTTACGCAAAGAAACATATGCGTTCGGCGACAGTGGGAATGACCTTGGG
ATGTTAGCGCATGTAGGGAAAGGCTATTTAGTGGGTAATGCGACCGAACAGGCAAAACAG
ATGTATCCGGAGATGACAACAAAACCTTATGCAGAAGGGATTTTAGAAGTATTGGAATCT
GATTTGTCCTCTTTCATATAG
>FODOLKFE_00108 hypothetical protein
ATGCCTCCTACACTCGATGAACACCTGGTCGATCAAGTTCGTCTTAAAAATCGCCAAGCC
TTAGAACATTTATACTCACGCTATGAAAAACTACTTTATCGATATGCGCTTCATCTGAAT
GACCATCCTGCAACTGCAGAGGCGGCCTTGACCGATTTATTTTGTCGGATTTGGCAACAA
CGTCTTCACTTCAATCCACATTCCGAAACGATTCGTGCGACCCTCATCCGTTCATTAGAG
GAAATCATGCACTATATGAAAGAGGACAAATCAGATTCCAATACTTCTAAAATCCCTTCT
GCATAA
>FODOLKFE_00109 hypothetical protein
ATGACTTATGTATTATTACTGATCTTGGCTGCCTTTTTATTCGGGGCAATGATTTTCGCT
GCACTGGCGTTACCAAACCTTCGCAACATTTTATTCAATCGTGGCAGTTTGTTTAATCAA
CAGAGCGAAACCGTCACTTGTCCGAAGTGTAAAACATCATTCAAACGTGCGCCGGGAGAC
GCACAGACTTGCCCGAATTGTTATCACACGTTTTGA
>FODOLKFE_00110 hypothetical protein
ATGAGAGAAGAATTGTTACGATGGATGCGTTCGGGACAAGTCACAGAAATGGTGTATGTC
GATCGACATGGGACATTTTCAGAGCGGCGGGTCAAACTGATTAAAGTGCAAGGGGAGTAC
GTGGTGGCATGGGATTTGAATAAACAAGCGAGACGAACGTTTCGAATCGAGCAAGTTCTT
GCCTGTCTTCCCATCAACGGACGATTTAGAAAGCGAAAGGCGGAGATTGGATGA
>FODOLKFE_00111 hypothetical protein
ATGATTGCCTTACCAACGTTAGCAGCTCCAGCTAAAAGGGCACTAGTCGCTAAAGGAATC
GAGTCTCTGCATGAATTGTGTCCCTATACACGCCGTGAGGTTGCGAGTTGGCATGGAATC
GGACCGAATGCCCTTTTTGTCCTTGAGGCGGAGCTACTAAAACACAATTTAGCATTCAAA
ATGGAGGAACCTAGTACGTGA
>FODOLKFE_00112 UDP-N-acetylmuramoyl-L-alanyl-D-glutamate--2,6-diaminopimelate ligase
ATGAGAACGAAACGTTTATCCGCCATTTTACAAAATGAGATGGATGACATCTTTGATCCA
TGGGTGACCGGAGTCGAAACGGACTCTAGGAAGGTCAGTTCAGGGAATGTCTTTATTTGC
ATTCGCGGCTATACGGTTGACGGTCATAAGTTCGCAGAAGACGCCGTCGCCAACGGTGCG
AGTGCGGTCATCTCAGAATATCCACTCGATCTCGATGTACCAAATGTGGTTGTTGCCGAT
ACGAAACAAACGGCAGGAGCGGTTGCGAGTGTATTTTATGACCACCCCTCTCATCGGATG
CGTATATACGGTGTGACAGGAACGAATGGAAAAACTACGACAGCGACATTGACTTATGAC
TTGTTGCGTCTTTCAGGACGTCGTGCAGGAATCGTGAGTACGATTGGCGCGCGTTTTCAT
AATCAAACGATTGAGACAGCCAATACGACACCAGAAGCCGTCGTCTTACATCGCATCTTA
GCAGAGATGGTCGATGCAGGCGTCACGGATTGCGTACTCGAGGTATCATCGCATGCCTTG
ATGGAAGGTCGCGTAGCGGGCATCCACTTTCATGCGGCCGCGTTTACGAATTTGACGCAT
GACCATTTGGACTACCATCGTTCGATGGATGAGTATGCCCGAGCCAAAGCGCGATTGTTT
GAACAGGTGGAAGTGACGAACGGTGAGGCGATCGTGTTAAATGCGGAAGATCCGGCTAGT
CATGTCATGGCTGAGTTTGCGCCGACACGTCGAGCGATTATGTATAGCACGACAGTAGAT
GTAGAGGCTGATGTACAAGTCATCTGGCGTGACGAGACGGTACTCGTCAGGATGAAGGAG
TTCAAACTCGAAGTGCCCGTTCGATTCATGGGGGCGTTCAATGCGGCGAACTTAGCAGCG
GCAATCGGGCTCGTGTCGACTTCGGATATGGCGCTACGAACCATCGTTACAAATGTTCCA
GGACTCACTTTGCCAAAAGGGCGGTTGGAACGTTTGGCTACAGAGGATGCTGAGATTTAT
ATCGACTATGCCCACACACCAGACGGGCTAGAGAAATGTTTGTCTACATTGCAACAAGAT
AACCGTGCACTTGTCGTCGTGTTAAGTGCGGCAGGAGACCGTGATCCTACGAAACGTCAA
GATATGGGACGTATCGCAAGTCGCTATTCGAATGAGGTGATTGTCACCGTACATGATGTC
CGCATGGAAGACCCAAAACAAATCATTCGTGATTTAGTAAAAGGTATCCAACCGGATGTG
AAGTATGTGACGTTTGAAGCAAGGGAAGAGGCCCTTCGACATGCGGCCACGCAAGCGTTA
GAAGGAAAGCGTGTCGTGGTCGTCGGAAAAGGACATGACCACATTGAACGAATCGGTCGA
CAGTCGATTCCATTTAATGAATCGAACATTTTATTGGAAGAATTGAAAAAACGAAAAGGC
CAAGAGCCCGCCGTTTAA
>FODOLKFE_00113 General stress protein 17M
ATGTCAGTTTTGTACAAAGAATTTACAAATGATGAAGAAGTCGTCACCGCCGTTCAATCG
ATGAAAACAAATGGGATTGATGAGTCCAACATCTACGTCATCACACATGACGATGACCGG
AGCAAACGTGTCGCGGATAATGCCGATGCGAACACCGTTTCAGCAAGTGACGTCGGTTTG
GGGACAGCCGCCAAAAATGTGTTCCGCAAAAAAGGAGACGAACTGCGAGCCGATTTTCAA
GAGCTCGGCTTCACAAAAGAGGAGGCAGAGCGTCTCGAAGAGAAGTTAGATCAAGGCAAA
GTACTCGTCGTCGTGAAAGACGCACCTGCCGGATTCACTATCTGA
>FODOLKFE_00114 Acrylyl-CoA reductase AcuI
ATGAATGAATCATTCCAAGCACTCGTGCTCGACCAGCACGAGGAACGCCTTCATGCCGAA
GTAAAAGAAGTACAAGCCGATGTCCTTCCGAAAGAAGAGGACGGAAATGTGTTAGTGGAA
GTTCACTACTCTGCGTTGAACTATAAAGACGCGCTCGGATTAACGACTTCTGGTAAAATC
GTCAATCGCTATCCGTTCATTCCGGGATGCGAATTCGTTGGAACTGTCGTCGAATCAGAC
CACCTCGACATCAAAGTTGGCGACGAGGTAATCGCCACTGGTTTCGGGATTGGGGAACGG
CACTTCGGTGGATTTAGCCAGTATGCGCAAGTACCGGGGAAATGGCTCGTGAAGTTACCG
AAAGGAATGAGCATGCGAGATGCAATCGCCATCGGAACACCAGGACTTACCGCCATGCTT
TCCATTGATGCACTCGAACACGCAGGTGTGCGTCCGGGTGAAGAAGTACTTGTCACAGGC
GCGACCGGAGGTGTCGGGAGCTTCGCGATTACCTTGCTTCGTCGTCTTGGCTACCATGTC
GTCGCCTCGACCGGTAAAACAGATTCACCATACTTACGCTCACTCGGTGTCGAGACGATC
ATCGATCGAAGCGAATTAGAAGGCCCTGTTCGTCCCCTCGCCAAGCAACGCTTCGATGCC
GCAATTGATTCGGTCGGTGGGAATACACTCGCCAACATTTTGAGTCAGACACGATACGAA
GGCGCTGTCGCCGCATGCGGTCTCGTCGGAGGCGCCGAGTTGCCAACGAGCGTCTATCCG
TTTATCTTACGCGGCGTGAAGCTCATCGGCATCGACTCGGTCATGCAACCCATGGTTCGT
CGTACGAACGCATGGGAACGTCTCGAAGAACTCATCGATCCGAAAGTTCTCAATGAGATG
ATCCATGAGATTCCGTTACACGACGTCCCTCGCCACGCCGAAGCGATGATGCGTGGTGAA
TTGAGTGGTCGCACCGTCGTCCGTCTTCGCTAA
>FODOLKFE_00115 hypothetical protein
ATGCGGCACGATGACTATGAGTTTGACGATGTAGAAGTAGAAGAAGGCGAATTGTTCAAC
GTATACGATATTCTCCCACCGGACGGGACGATCCTGGAGATGGCGACAGCTGAGGAAATG
GTTCGAGCGGCCGAATTAGAAGCGAAGCATCATGCGCTTCAACGGCTCCAAGATTCAAAC
TTCCAGTTAACAGGCGTGTCGTTCAAAGAACTTCTGACAGAATTTGAACAGTATGAGCAA
GAGTCAATGGAGTTCTGGACAGGTGTCTATAACCGGTTACGCATTCCTTGGGCGTGGACG
ATTCGAATCGATGTGGCCAATGGTCCGATTCATGTCGTGAACGATCGCGATATCTTTATT
GATGAAGACGACTTCGAAGAATACGATGTTGATGATCTATTAGAGGAATACGAAGAAGAT
TGA
>FODOLKFE_00116 hypothetical protein
ATGAAAACCATTGCTGGAGGATTACTGCTATTTGGACTGTTCAGCCTCACCATGTCATTC
ACAATGATTGGAGATACCGCCGTCGTCGGGGCGATGGTGAGTGGTGTCTCAATTTTATGT
AGTGTCGGCTTATTATTTGGAGCGACTGAACTCAGTCGGATTCGTCACGACCTGCTCCAC
GACAAAAAAACGTCTCTCCCATCTGAATGA
>FODOLKFE_00117 Benzil reductase ((S)-benzoin forming)
ATGAAACTTGCTCTCATCACAGGCGCATCGCGTGGTCTCGGCCGTTCCATCGCTCAGGAA
CTACAAGCTAGAGATTACGAGGTGGTCGGGCTCTCTCGCTCACAGGCGGAAGACGTTACG
TATCAGCAACGATCAGTCGACCTATCAAACGTTTCGGGGATTGATGCAGTCATTCGGGAG
ATCACACCGTTTCTAGAGCGGGCTGATTCGGTTTTGCTCGTTCAAAATGCAGCATGGATT
GAACCGATTCATCGTGTCGGACAATTAGATGGTGAGAAAGTGACCGCTCATGTCCACGCC
AACCTGCTTGCGCCGATGCTATTGGCGAATGCGGTCCTCGCTTTCAACAAGCCGACCGAT
TTGATTCATGTGACCTCTGGCGCTGCTAAGCGTCCGATCTCAGGTTGGAGCGCATATTGT
GGCACGAAAGCAGGACTCGATCATTTCACAGAGACACTTGCACTAGAGCTAGAAGGAACC
TCACATCGTGCAGCTCTATTCAATCCAGGTGTGATGGATACGTCGATGCAGGCGGAGATT
CGTTCTTCTTCGAAAGAGGCGTTCGCTGACCTTGAACAATTCCGTTCATACGAAACAGAA
GGACGACTCCGCTCTCCTGAAACGGTTGCTCGTGTATTTGCTGAACAGTTAATTGACCGC
CCCCTAGAAAATGGCAAGACCTATTCGATTTACGACTTGATTAAATAA
>FODOLKFE_00118 hypothetical protein
ATGAACATTCGTACTTATATGGAATCAGACTTTGACTCGATTCAACAACTTAATCGCGAT
GAAGGTTGGAGCCAATTGGTAGAACGTGACGCGTTGACCCGTGAGGCATGGCGTCAATCA
AACGTCACCTATGTGATGGAGTCTGAAAATGGAAAGATTGTCGCTTATTTGCGCGGATTG
ACTGATACGACAGTCAGTTTGTATGTTTGTGAACTGTTGGTCGCTTCTACATATCGTAGA
CGTGGTCTTGGCGAACAGTTACTCCAACACGTCCATACACTTTATCCAGACACACGGCTT
GAGATGCTCGCAAGTCAAAATTCCCACACATATTACGAGAAATTACGGTTTCGTCCGTTC
TACGGTTTTCGGAAAACGATTCACGAATAG
>FODOLKFE_00119 D-alanyl-D-alanine carboxypeptidase
ATGCCACATTTCACACATCCATCGATTGACGAGACATTTTCGGGTGTCTATTTGCTCACC
AATCGAAACGGATCAATCCACCAGTCTTACGGCTATGCGAATCGCTCAGAACAGATTCAA
CATGACGTGACGACACGGTTCGGGATCGCGTCCGGTTGCAAACTGTTTACAGCAATCGCG
ATTTGCCAGTTAGTCGAGCAAGGGAAACTATCCTTTTCCACCTCGCTTGACTCATTTCAA
ACATTTGCCTTACCTCATCTGTCACCAAACGTCACCGTACATCAGTTGTTGACGCACACA
TCAGGAATCCCTGACTATTTTGATGAATCCGTCTCTGATGACTTTGAAGCGCTATGGCGT
GATATCCCGATGTATCGGCTTCAACAGTTACGTGATTTTTTACCGTTGTTTCAACAAAAA
TCTATGAAAGACGAACCGGGTTCTCGATTCTCCTACAATAATGCAGGATATATTCTGTTA
GGGTTGATTGTAGAAGATGTGACCGGGCAATCTTTCACCGACTATGTCGAACAATCGATT
TTTCATCCTGCTGGTATGATTGATTCTGGATACTTTTCACTCGATGCCTTGCCTTCTAGA
ACAGCACTCGGTTATATTGACCACTCGGACGGCACATGGCGTACAAACCAATATGCGATT
CCAATCAAAGGAGGAGCAGATGGTGGCGCGTATGTGACCGCTCAAGACATGACTAAATTT
TGGAAATCGCTGTTTTCACATCAGCTTCTTGATACCGCTTCTACGTCGCTTCTTTTGACA
CCACACGTGACGGTTAATGACCGCGGCGGGAGTTATGGATACGGACTTTGGATTCAACAT
CACGCATCGAGAGATGTCTATAAATATCACGTGATGGGCTATGACCCTGGTGTCAGTTTC
CATTCTGGTTACTATCCAGAAATCGATACCATCTCGGTCATTTGTTCAAATCAATCAGAT
GGGGCGTTCGACGTCATGAAACAGATTGAAATGCAGATTGGAGAACGGATTGAATGA
>FODOLKFE_00120 putative diguanylate cyclase YdaM
GTGTCTGACCTCGAACGTGGTACGATATGGGCGAACAGAGAGGAAGTGGATTCAATGACG
TTATTCTTCTGGGGGGTACTCGTTGGATTTTTGATTGCCTTGTGGCTATCCAAACGTCCA
CAGCCACATGCACAGTCTCTTTCGTTTATGCATTTCGGGAATCAAACGAAAGATGTCATT
TATATTTTTGAAACGAAACCGACTTGGCGTTTCCGATACATCAGTCCTTCTTTAGACTTA
TATCTCGGAGAAGGAACGGTGATGCGAAGTTATTCAGATGCACAAGATTGTTTTCGGAGA
ATCCATCCGGATGATCGACGTCTCCTGCTCGATAAAGTGGCGGGACGCGTCAACTATGAA
GAAGCGATTCTTCAGCGATGGCGCACGAATGACGGCACTTATGTATGGTTCGAGGAATAC
ACCACGCCGATCTATCAGAATGATGAAATCGTAGCGGTTCAAGGTGTGATTCGGAACATC
GAAGCAGCCATGACCGAGCGTGAACGTCTCATGTATGAAAGTCGCCACGATAGCTTGACC
GGTGTCTTCAATCGTCGGGCGTTTGAAGACACGATTGCTCAAGCAAGAAATGCGTGTGAC
GTCGGAATCATCGTGCTGGATGTGAACGATTTGAAAGTCGTGAATGACGAAGAAGGGCAT
TCAGCTGGTGACTGTTTATTGAAACGAGTCGGTACAATCCTTCAAGACATCGAATCATCC
GTCTATCGTTTAGGAGGAGATGAGTTCGTCTTGTTTCTAGAAATGATGCCTAAAGACGCA
TGTGAACGAATGGTTCGTCAAATTGAAGCGGCTTGTCTACAAGAAGGGATTTCCGTTGCC
ATCGGGTTGGCATGGGCATCTTGTCCGGAAACGATTGAGGCGCTTTGGCAACGTGCGGAC
GATGTCATGTATGAACGAAAGCGACAACAAAAAATAGACCTCCTTGACGCGTAA
>FODOLKFE_00121 putative symporter YidK
ATGACATTTCAACAAGTACTCTACATACTCGTGACCGGTGCCCTGTTCATGGCGCTCGTC
GCTTACGTCTCGTATCGCATGACGAAAGGAAAAGTCGAAAGCGCCGACGATTACTTCTTG
GCCGGTCGCGGTCTAACAGGCGTCTTCATCGCGGGATCGCTCCTGTTGACCAACTTGTCA
GCGGAACAATTGATTGGCTTGAATGGCCAATCGTTCGCCGGCAACATGTCGGCCATGGCT
TGGGAAGTGACGGCCGGTATCGCCGCCATCATCATGGCGCTCTTTTTGTTGCCACGCTTT
CTTGGCATCGGGATTTCGACTATTCCTGAATTTTTAAGTCAACGCTATGACGAGGACGTT
CGTCGATTGACCGTCCTGTTATTTCTACTCGGCTATATGTGCGTCACGATTCCATCTATG
CTGTACTCAGGTGGATTAGCCGTCCTGCAACTGTTCGATGTGCCGGCCCTTCTCGGCATT
AGCTTTGAGCAGTCCCTTTGGCTCGTCGTTTGGTTCATTGGGATTATCGGGGCGATTTAT
GCCATCTTCGGAGGTCTTCGTGCCGTTGCCGTATCGGACACGTTGAACGGGATCGGACTC
ATCATTATTGGATTCCTCGTTCCGACACTAGGCTTTCTCGCACTAGGGGACGGGAATTTA
TTGGACGGGATGAAGACGATTGCGACGACGAATCCCGAAAAGTTGAACGCCATCGGTTCC
GCTAACGACTCGGTCCCGTTTCTCTCCATTTTCACCGGAATGATTTTTGCGAACTTGTTC
TATTGGGCACTGAATCAATACGTGATTCAACGGGCCCTCGGTGCAAAAAACTTAGCGGAA
GGACAAAAAGGCGTTCTCTTTACCGGCTACTTGAAATTACTCGTTCCAATCTTCATGTTG
TTACCTGGCGTCATCGCGTTTCACTTGTACGGGTCGAACGTCGAGAAGGCAGACCTCGCT
TATCCGAGTTTGATTGCCGAGCTGTTACCGATGTGGCTCATGGGCTTTTTCCTCGCCGTC
TTGCTCGGTGCCGTATTCAGCTCGTTCAACTCGCTCTTGAATAGTATCGCGACGCTCTTC
GTACTCGACATTTACAAACCGAAGTTTAAACCGGATGCTTCTGACCAAGATTTGATTCGC
GTCAGCAAATGGTTCGGGACGTTCGTTGCACTCGTCTCGTTCTTTGTCGCCCCGAATCTT
ATGTATGCGCCAGATGGCTTGTGGGACTTGATTCGTCGCTTCACCGGTTTCTTCAACATC
CCGATTCTCGTCATCGTTTTAATCGGGATGCTTGTTAAACGTGTGCCGCCAATCGCCGCG
AAGACCGTCGTCTTTTTCCACGTCATCGCCTACTATTTCCTCGTGTGGGGAACGAAACAA
TGGTTCGACGTCGAAATCGGCATCAACTTTATCCATATTTACGGAATCCTCTTCGTCATC
GAAACGGGAATCATGCTCGTATTTGCGCGTGTACGACCGATGCTGCAAGCAAATCCGATT
CAAATCGAACTCGGACGAGTCAAACCGTGGCGGCATGCCCTTTCGACATCGATTTTGCTC
GTCGCTTCGATGATTTTCGTTTACCTTGTCTTCTCACCGATCGGACTCGCTTATGCGAAC
GGCATCGTCTCCAAATGGTTTGTTCCAGTGACAACGGGACTTGTCGTCGTCACGTCCGTG
CTCATGTGGGCATCTTATCGCTACGGCATTTCTCGTTATGAACGCTATCTAAACAATTTA
GGTGAAGACTCGTCTGACGTAGAAGAAGTAAGCAGCTAA
>FODOLKFE_00122 hypothetical protein
GTGAAGAAGTGGATGATTGGAATGTTATCTGTTGTAGTGATAGCAGGTTATATCATGTTT
AGCGAAATGCTGAAAGAAGAAAACACGAGTGATTTGGCTGTGACCGAAAGCTTCCGACAC
ATAGACGATTTAGCTACAAGCTCGCCGATTGTCATCGTCGGCAAAGTGAGAAGTGCTCCT
AAACCGTTTACACATCAATCGGTCACATTCTTTGAATCACACATTCAAGTGCAGCGTGTC
TATCGAGACGTGAATGGTCAACTGAAGTCAGCCGATACGATCACCCTTTTACAAAATGAT
ATGGAAGAAGACCCGCTCGTCAAACGAGACGAGACCGTTTTGCTGTATTTACAAAGATAT
GAAGGACCCGTGATGGAGAATGCATATCGGATTGTCGGTCTACAACTGGGACATTTCAAA
GTGAATCGGACAGGGACACTGACTTCGGTAGGAAAACCTAACCTTTATCAAGAAAGCGGG
CTCAGTGCTGACTTGAGCAAACTAGAGACATCATTGAAAGACAATCCTTATGTGGAAGAA
AGAAACGAAGTGATGACGGATGAGGAAATCGAGGCTTTCAATGAAAATGAAGAGCGTTTG
TTAGAGGAATCTCAACAACATAGCGAGTAA
>FODOLKFE_00123 Magnesium transporter MgtE
ATGAAAATTGAAGAAACGGAATACAACGAACATGAAGCAGCGCTTCGTACATTGATTCAA
AAGGGAGACCCGGTCGATTTTCAAGATCTCTTTCTCTCCCTTCACCCGGGTGAACAGGCG
GATCATTTTATCGAACTAAATCAACATGAGCGGTCGTTCGTGTATCGAACCATCTCCCCT
GAGGTATTCACCGATCTATTTGAAAAGCTGACGTTAGAGGAACAATGTACATTTATCCAA
GAAACACCTCAGTCGTATGCCGTCCGAATCTTGAATGAAATGTATTCGGACAACGCGGCC
GACTTGATGCGGGAACTACCCGATGCGTTCATGGACATGCTATTCGAGCAGATGGATGAT
ATTGAGGAACAAGAAGTCAAAGATTTGATGCAGTATCCGGAAGAAACGGCCGGATCGCTC
ATGACAACTGAGTTTGTCGTCCTTCAAGCTGATAAGACGGTTGGACTGACCCTTGAAGAG
TTGCGTGAACTCGGACCAGATGCCGAAACGATTTATTACTTATATGTGGTCGACCAAGCG
CACCAACTGGTTGGTGTTGTCTCCTTACGTGATTTAATTGTCGCACCGCTCGAGGCGAAA
ATTGAAGACATCATGGGGTTCCGCGTCATTTCGGCAAACGTCATGACCGACCAGGAAGAC
TTGGCCAGGATTGTCCAGAAGTACGATTTGTTGGCCCTTCCCGTTATCGATGATCAGCAA
AAGCTACTTGGCATCATCACGGTCGATGATATATTAGATGTCATCGAGCGCGAAACGACA
GAAGACTTTGAAGAACTCTCCGCGACGAAAGGTTCGTCTGATATCAACATGAGTCCGCTT
GAAGCAGCGAAAAAACGTGCCCCTTGGATTGTCAGCCTCATGTTTCTCGGCATGATTACA
GCTTCGACGATTGGCGGTTTCGAAGACACCCTCGAAACGATTGTGCTTCTCGCTGTCTTC
ATGCCACTTGTCATGGGCTCTGCCGGGAACGCAGCCACGCAATCACTCGTCGTCGCTGTG
CGCTCAATTGCACTCGGGACCATCAATCGAAAGAACGTTATGAAGATGATTCGACGCGAA
CTCGGAACCGGCATCATCTTAGGGATTGCGTGTATGATTGTCATCTTTGGCGTCATCACG
CTGCTGTATGACAACATGCTGATCGGTTTCATTGTCGGAGTTTCCATCTTTGCCGCACTC
AGTGTCGCCACAATGATCGGCACGGTTGTCCCGCTTCTCATCAATCGCCTGAAGTTAGAC
CCGGCTGTCGCTTCCGGACCGTTCATCACGACATTGATGGACAACCTAGGGCTCATCATC
TACTTCACGGTTGCGACGTCTATGCTTCAGTTTTTTTGA
>FODOLKFE_00124 Arginine deiminase
ATGATCTCAATGACGAATCAACCGATTTCACAAGATACGACGCTGAAACATCCGATTCAT
GTGTATTCAGAAATTGGAGAATTAAAAACGGTATTACTGAAGCGACCGGGTCGGGAGTTA
GAGAACCTTACTCCAGAATATTTAGAGCGCCTCTTGTTCGATGATATTCCCCATTTGCCG
GTCATTCAAAAAGAGCACGATTATTTTGCGAGTGCGCTTCAAAATCGTGGTGTGGAAGTC
CTTTACCTCGAAAAACTAATGGCCGAAACGTTATCACTCCCTGGTGTGCGCGAAAAGTTT
GTCGCGGATATCTTATCGGAGTCCAAATCAAATATCAACGGTTCTTACGAAACATTAAAA
GAGTATTTACTCGATTTTGATAACGAAATGTTGATAGAGACGGTGATGGCCGGTATCCGG
AAATCGGAGATCAAGCCAGAAAAACGCCGACATCTGCATGAAATGATTGAAGACACGTAC
CCCTTCTTTTTGGATCCAATGCCAAACCTCTACTTTACACGAGACCCGGCCGCTGCAATC
GGTCACGGACTCTCCATCAACCGCATGAAAGAACCGGCACGTCGCCGTGAATCGCTCTTC
ACGCAATACATTATGCGCTATCACCCACGCTTTGCGAAACATGATGTTCCCATCTGGTCG
GACCGTGATTATCGGTTTGCGATGGAAGGGGGAGACGAACTCGTCTTGTCGAAAGAAGTC
GTCGCCATCGGCATCTCGGAACGGACGACCGCGCAAGGCATCGAGCGTGTCGCCCTCAAC
CTACTCAAGCATGGAGACAGCTTCAAAAAAGTCATCGCCATCGAAATTCCAAAATCACGC
GCCTTCATGCATCTTGATACCGTCTTCACGATGGTCGATCATGATAAATTCACCATCCAT
CCGTTCATTCAAGGACCGGAAGGGAAGATGAACATTTTCGAGCTCACGTTAAACGCGGAA
GGTGAACTTCAGATTGCACAGCACTCGGATTTGTTGAAGGTGTTAAAAGACGTCCTCGGC
TTACAAGAGGCGACGTTGATTCCTTGTGGTGGTGGCGATCCAATTGCGGCAGCCCGAGAA
CAATGGAATGATGGATCGAACACGCTCGCCATCGCGCCGGGTGTCGTGGTCACGTATGAC
CGAAACTATGTCTCGAATGAGTTACTTCGTAAAGAAGGCGTCGAAGTGATTGAAATCATG
TCGAGTGAACTATCACGCGGACGTGGGGGTCCACGTTGCATGAGCTGTCCGATTATCCGA
CAAGACATCTAA
>FODOLKFE_00125 Ornithine carbamoyltransferase, catabolic
ATGTCTACAACGTTCAATTTTGATTTGAAAGGTCGTCATTTTTTATCGCTAAACGAGTTT
TCGGGTGAAGAAATCAACTACTTGATCGATTTGTCTGCTGCATTCAAACGTCAGAAAAAA
CAAGGTGTTCCACATCGGATTTGTGAAGGTAAAAACATTGCCTTGCTCTTTGAAAAACCA
TCGACGCGGACGCGTTGTGCGTTCACGGTCGCTGCCATCGATTTAGGGATGCATCCCGAA
TATTTAGGCAAGAATGACATCCAGTTCGGGAAGAAAGAATCGGTGCGCGATACCGCGATC
GTCCTTGGACGCATGTTTGACGGCATTCAGTTCCGTGGCTTCGCCCACGAGACGGTCGAA
GGTCTTGCGAAAGACGCAGGCGTACCGGTATGGAACGGCTTGACCGACTTGTATCACCCG
ACCCAAATCTTGGCTGACTTTTTGACGGTGAAAGAACAAAAAGGAGAACTTGCCGGAATC
AAATTCGTATACGTGGGCGACGGACGGAACAACATGGGCAACACGCTGTTGATCGGTGGT
GCAAAAGTAGGAATGGATATGCGGATCTGTGCACCGAAATCGCTCTGGCCATCTGACGAA
ATCGTGAACTATGCGAAGTCGGTCGCTGCTGAAACCGGTGCTGTGATCACCTTGACGGAG
AGCATTGAGGAAGCGATGGATCAAGCGGACGTCGTCTACACGGATGTCTGGGTATCGATG
GGCGAGGAAGCGGCATTCGCAGAACGGATTGAACTGTTGCGACCATATCAAGTGAACATG
GACATGCTTCAAAAGAGTGGCAATCCAGACATCATGTTCTTACATTGCCTCCCTGCCTTC
CACGACTTAGAAACGGAAGTCGGTCGAGCGATTCACGAACAGTACGGTTTGACGGAAATG
GAAGTGACCGATGAAGTGTTCCGCAGTCGTCATTCGTTCGTATTTGATGAGGCGGAAAAC
CGGATGCATACCATCAAGGCGGTGATGGCGGCGACGCTCACGGAGACACGCGAATGGCTT
GATCGTTGA
>FODOLKFE_00126 Arginine/ornithine antiporter
ATGTCTACGAAGTTGGAGCATGACTCAGGTGGTTCGGCTGGAGTACATCCTGACAAGCAA
GACAAGCGGTTAGGTCTCGGAGCGTTGACGGCACTTGTCGTCGGATCGATGATTGGTGGT
GGCGCCTTTAACTTGGCTGCCGATTTGGCGCAAGGTGCGAATGCGGGTGCCATTCTCATC
GGGTGGGTGATTACAGGGATCGGGATTATTGCGCTCGGTCTCAGCTTTCAAAATCTGACG
ATGCGCCGTCCTGATCTCGATGGTGGTGTATATAGCTATGCACGGGCAGGCTTTGGGTCG
TTCGTCGGATTTAACTCGGCCTGGGGATATTGGTTGTCTGCCTGGCTCGGGAATGTGGCG
TATGCCACACTGCTATTCAGTTCGGTCGGTTATTTCTTCCCGATTTTTGAAGGGGGACAG
AATATCGCGTCGATCATTGGCGCATCAATTATGCTGTGGCTCGTGCATACCCTCATCTTA
CGTGGGGTACATGAGGCGTCGATGATCAACATCGTCACGACGATTGCCAAACTCGTCCCA
ATTTTTGCATTCATTACGATTACCTTGTTCTTCTTTAATCTCGAAAACTTCACCTTCGAT
TTTTGGGGACAAGGCGGTTTCTCGTGGGGAAGTGTGCGTGACCAAGTCGTTTCGACGATG
CTCGTGACGCTTTGGGTCTTTATCGGTGTGGAAGGGGCCGTCGTTCTTTCTGGTCGTGCT
CGGAAACGTTCGGACGTCGGGAAAGCAACCGTGATTGGGTTGCTCGGTACACTCGTCATT
TATTTGCTCATTTCCATCATGTCGCTCGGTCTCATGACACCGGAAAACGTGGCGAACGCC
TCGCAACCCGCGATGGCATATTTGCTCGAGTCGGCCGTCGGTCCGTGGGGTGCGATGCTC
ATCAACGGAGGGCTCGTCATCTCTGTCCTTGGCGCATGGCTCGGTTGGACGCTTTTAGCA
GCTGAGATTCCATTCGTTGCCGCCAAAGATGGGGTCTTCCCGAAATGGTTCACGAAAGAG
AATCAAAATCAGGCTCCCGTCAATGCCCTTTGGCTGACGAATGGGTTGATTCAGCTCTTC
CTCTTCACATTCTTGATTTCAGATGCCGCATATAACTTTGCTTTTTCTCTCGCTTCGAGT
GCGATTTTGATCCCATACGTGTTCTCGGCCTTTTACCAAGTGAAAGTGGCGAAGAACGGA
ATCGGATACAGTTCCGGTGAACGAAAAACACGCGATTTAGCGATTGGATTGGTCGCTTCC
GTTTATGGACTATGGCTCATATACGCCGCTGGAATCGATTATTTACTTCTCACTACACTT
TTATATGCACCGGGAACCCTTCTCTACATGAAGGCACAACGTGAAAATGGCATCAAGTCA
CTCACTAAAACGGAATGGATGGTCGCCGGTGTGTTGACCGCACTGGCCATCTTCGCAGTC
GTACGCATACTATCGGGTAATATCTCAGTCATTTGA
>FODOLKFE_00127 Carbamate kinase 2
ATGGAGAAAAAACGTGTGGTCATCGCCTTAGGCGGGAATGCGATTCAGCAAGGCAAAGAT
GCGACAGCCGAAGCACAAATACAGGCAGTTGAGGCAACGGCGGAATCTCTCGCTGCACTC
ATCGCTGAAGGAGTCGAGGTCATCATCACGCATGGGAACGGTCCGCAAGTTGGAAACCTG
ATGTTGCAACAAGCCGCATCAGACAGTCCAGCCACACCAGCGATGCCGCTTGATGTCTGT
GGTGCGATGACGCAAGGGATGATTGGATACTGGTTTGAAAACGCATTGACCAAAGCACTG
CGTGCACGTGGCCTTGAACAGCATGTGGCTTCGCTCGTGACACGAAGTATTGTCGACCCG
AACGATAGTGCGTTTCATCATCCGACCAAGCCGATCGGTCCGTTTTATACGGAAGAAGAG
GCACTCCATCTCGAACGGACGACAGGTTACGTCTTCAAAGAAGATGCAGGACGTGGGTAT
CGTCGTGTGGTGCCGAGTCCAATCCCTATGAAAATCGCCGAACACGCCGTCATTCGAACA
CTCGTTGAAGCGGGGCACATCGTCGTCGCTTCTGGTGGCGGTGGCATTCCCGTCATGGAG
ACAATGGACGGATACGTCGGCATCGAGGCGGTCATCGATAAAGATTTCGCGGCTGCGAAA
CTGGCTGACCTCGTCAACGCAGACGTCTTACTCATTTTGACGGCTGTCGAACATGTGTAT
GTCAATTTTGGGAAGCCGGACGAGATGGCACTTCAAGAAACGTCGAAAGAACAGATGGAG
ACGTATATCGCGGAAGGGCAGTTCGCGCCAGGCAGTATGTTGCCGAAAGTAAGAGCGGCG
CTGCAGTTTGCCGAATCCGGTACGAACCGTGTCGCCATCATCACGTCGCTCGATCAGGCT
GTAGCCGCCATTGACGGAGAAGCTGGCACACGTGTCCGTCTGGCCCCATCACTCCAACAA
TAA
>FODOLKFE_00128 Oligosaccharide 4-alpha-D-glucosyltransferase
ATGCGCCTATTCGAAGAAAATCATGTGTACCAGTCGTGGATGAGACCAAAAGCAAGAGAA
GGGGCAATCGTACAAGGAAGCTGTTATCGCTTCACCGTATTGACGAGTCAGTTGATTCGA
ATGGAATATGCGGAGGACAGTGTCTTTGAAGACCGCGCCACCCAAGTGGCGTGGAATCGG
GAATTTGACGTTCCACAATTCCGAGTGATTGAAGATGAGACAGAACTCCAAATCATCACC
GAACATGTCCATTTGTATTATACGAAAGGTCCGTTCGCGCCGAACACGCTCTACGTGGAC
GTGAAAGGGAACTTTAGCACGTATTATAGCCGCTACATGTTCAACGGTCCGGAGCGGACG
CTGAAAGGGACGGCGCGGACGCTCGACCATGTGGACGGGGCGACGGAGTTAGAAGAAGGG
ATCCTCTCCAAACAAGGGTATGCGATCATAGATGATTCATCCTCGTTTTTGATGACAGAT
GATCGCTTCGTCGAGCCGCGACGAAAAGGGATCCATGACATTTACTACTTCGGATATGGT
CATGACTATAAACAGGCACTTCGAGACTTTTACACGTTGACGGGTCCGACGCCGATGCTC
CCTCGTAAAGCGCTCGGGAACTGGTGGAGCCGCTACTGGCGATACGACGAAAAGGAGTAT
AAGGCGTTAATGCGCCGTTTCAAGTCAGAAGATGTCCCGTTCTCGGTCAGTGTCATCGAT
ATGGACTGGCACGTGACGGACATTCCCGAAGAGTACGGGAGTGGTTGGACGGGCTATTCG
TGGAACAAAAACTTGTTTCCCGAACCGAAGCGTTTCCTTAACTGGCTAAAGGATGAGGGA
ATGATGGTGACGTTGAACCTGCATCCCGCGGACGGTGTCCGTGCGTTTGAAGATCAGTAC
GTGGCGATGGCCGAGGCCATGGGCATCGAACCGGAATCGGGGGACCGAATCCCATTCGAT
TTTTCAGACAAACGATTCATTCAAGCATATTTTGAGCAGATGCATCATCCACATGAGGCG
GATGGCGTTGATTTTTGGTGGATCGATTGGCAACAAGGGTCGACCTCGAAGATGGAAGGA
CTCGATCCGCTATGGATGCTGAATCATTATCATGCCATCGACATCGCCCGTGACGGCAAA
CGCCCGCTCATTTTCTCTCGTTACGCAGGACCAGGGAGCCACCGTTACCCGGTCGGATTT
TCAGGAGACACGATCATCTCGTGGGCCTCGCTCGCCTTCCAGCCGTATTTTACAGCGACA
GCGACAAACATCGGTTACGGTTGGTGGAGTCACGACATCGGAGGGCATCATCGTGGGAAA
AAAGACGATGAGCTCGCCGCGCGTTGGGTCGCATACGGGGTGTTCAGTCCAATCATGCGC
CTCCACTCGACGTTCAGCACCTTCAACGGGAAAGAGCCTTGGCGTTTCGGGATCGAAGCC
GAACAGTCGATGAAGCGATTCTTACGTCTGCGTCACGAGCTCATTCCTTATCTATACACG
ATGAATTATCGTAACCATGCCAATGCGTTACCGCTCGTGCTGCCGATGTATATCGAACAT
CCCGATGACGAAGCGGCTTATCAAGTGCCGAATCAGTTTTATTTTGGCAGTGAACTCATT
GTGTCCCCGATTGTCACGCCGATGGACCGAAAGCTCCACGTCGCCGGAACGAATGTCTGG
CTGCCAAAAGGAGAATGGTTTGACTTATTCACAGGACATCGTTACGAAGGCGACAAGTCG
ATTCGTGTGTTCCGTGGACTCGATGGACAACCGGTCTTCGCCAAAGCGGGTGCCATCGTT
CCCCTCATGCCGCATCAACCGCATGCGAACGAGACGGGAAACCCGAGCGAGCTAGAAGTA
CTCGTCTTTCCAGGTGCCTCGAACACGTTCACGATGTACGAAGATGACGGGGAAAGCCGG
GATTATGAGACAGGTGCCTCACTTGAAACGACGTTCACGCTCGACTGGGAAGCGCGGACG
CTACACATCGAGATGTCAGGAGACCTGACCCTCGTTCCGGCGAAGCGGACATTGACCGTT
CTTGTTCGAGGCGTTGTCGGGGAAGGGGACTATGACGCTGAGACGCAGACGTTACACATC
CCGATTGGTGAATTGAAGCAGGAGCAGACGGTGACGCTCCCCGTCGATGTGACACAGAAC
GCCCATCGACTTGACCGTCTCTATCGATTCTTAGATCGCGCGGAAATCGCCTACGATTTG
AAAGATCGGTTGTACCAGATGGCGACGACGAAGACGCGTCTCGAGGCCTGGCTGTTTGAC
CTCCATGCGTTAGAACTCGATCGAGATTTGCAAGACGCGTTATTAGAACTGATGTTGGAC
TGA
>FODOLKFE_00129 HTH-type transcriptional regulator ArcR
ATGCGACATAGGTGGACGATTGATGATTTACGCCAGTTAACACTGTTTGCGAACTGTTCG
AGTCGAGCGCTTGAACAGCTCGTCCCGTACGTCTATTGCCGAACATATCGAAAAGGACAG
CTCCTGTTCATGGAAGGAGACCCGCGAGAGCGCGTGTATTTCTTAATGAGTGGATACATC
AGACTCGAACGGATGAACGAGCATGCGACGCATCAATATGCGGACTACGTGAAGCCCAAA
CAGTTCTTTCCGTACAATGGTTTGTTCACGGAGGAAGACTACCGTCATACGGCCGAAGCG
GTGACGGATATTGACGTCATCTACATCCCGACCGAACGGTTCGAGCGGTTTGTATCTACA
CAGTCGAATATGCTGCTCTATATCATCGGACAGATGAATCGTATTTTAGATTTACATGAA
CGACGTGTCCAAGAAATCATTACCCCGAGCGCGAAAGAACGTGTACTCAATACCATCCAT
TTTTTGATTGAAGATTTAGGTGAACCGGATGAGCAAGGGGTACGTGTCCGCTGTCCGTTC
ACGGCGATGGAACTATCTCGTCTATCTGGAACGTCTCGAGAGACGGTTTCTACGATTTTA
GCGAAGCTTCGCAAAGAAGAGGTGCTTCGAATGGATGACCACCAACTTGTAATCGGGCAT
CCTGAATACTTTGAGCAAGACTTCGATTGA
>FODOLKFE_00130 ATP-binding/permease protein CydD
ATGAATGCAGTGAAACGACTGCAAGCCCTTGCGTTCGCCGAGCGAGGTCACATCATCGGA
CTGGTATTGTCTGCGGTCATGATTGGACTATCGATTTTGGCGCAAGCGTATTTAATCGTC
GACATTGTCGACCGAATCTTTTTAAAAGATGAATCATTTGAAACCGTCGTTCCGGCGTTA
ATTTGGCTCGTCGTCGCCCTATTGGCACGAGCACTTTTTGGATACGTCTCCGGACGAATC
GGAGCGAGTTTATCGGAAAAGGCGAAGCAGACGTTGCGTCTGCAATTGCTAGATCGCTAT
GCCACGAGCCCGGTCGAGTCCTCTTTGACGGGACAATCTGGGAAGAAGGTCAGTGTGTTC
ATGGATGCTGTTGACGAGGTTGACGCCTACTTCAGTCAATATTGGCCACAAGTGATTCAA
ACCTCGATTATCCCGCTTCTGATTTTGGTTGTCGTCTTCAGCCAACATTGGATTTCAGGT
GTCATCATGATGGTGACGGCACCGTTTATCCCTTTGTTCTTTATTATCATCGGGATTGCG
ACACAGAAAAAATCTGAGGAACAGATGGAGAAGATGAATCAATTTTCCGGAAAGTTTTTG
GATGTCTTACAGGGTTTGACGACACTTAAACTCTACAATCGGACCGAACAGGAAGCGAAA
GCGATTGAGAAGAGCAGTCTCGACTTTCGGGATGCGACGATGGTCGTCTTAAAGACGGCA
TTCTTATCTGGCCTCATGTTGGAATTCATCTCCATGCTCAGCACCGGTGTCGTGGCACTG
GAAGTCGCGCTACAGATGGTCGTTTGGGAGAACCTGACGTTCTTCTCAGGATTCTTGATT
CTTGTGTTGGCGCCAGAGTATTACTTGGCCATCAAAGACCTGGGCAGTGCCTTTCATACG
GGACGTGGCAGTATGGGCGCAGCAGACCGAATCTTTGACGTATTAGACGCCCCGGATGAT
CGCATTCAGTGGGGGACAAAGTCGCTTCGTTCACGGACACCGGACCTCGAGCTTGAAGAG
ATATCGTTTGAGTACGCTGGTGGACGCTTTTCCCTTCAGCCATTGAGTGGTCGCATCTCG
TCCGGCACCCACCTTGCGTTAGTCGGCGCGAGCGGTTCCGGGAAGACGACTGTCCTTAAC
GTGATTTCAGGACTTTTGCAGGTGAAATCAGGGCGCGTCCTCGTGGATGGCGAACCTTTG
CATACGTATGAGGAATCTGCCTGGTATGGAAATATTGCGTATATCTCTCAAAACCCGTAT
CTGTTCGCCGGGACACTCGCCGAAAACATTGCTTTAGGTGAAGTGGCTGACGAGCGTGCG
TTACTCGAAGCAGCCGAGGCAGCTGGACTATCCGAGGTGATTGACCAGTTGCCGAACGGG
ATCTGGACAGAACTCGGAGAAGGTGGATTTGGACTATCCGGTGGGGAACGGCAGCGCCTT
GCACTCGCACGTGCTTTCTTTAAGCGACCTGGTATTTTATTGTTTGATGAACCGACGACC
GGCCTTGATTTGAAAACAGAGCGGATTGTCAGACGCTCGATTGAAGAGCTGTCGAAAGGT
GCGACGTTAATCACGGTTGCGCATCGTCTGCATACAATCAAAGAGGCGGACACGATTTGG
TTCATGGATGACGGGAAACGAATCGCAGAAGGGACGCACGAAGTGTTACTCGCTGTCCCG
GAGTATGCAGAACTGTTTGCACTTCAGAAAGGGGTGAGCCGATGA
>FODOLKFE_00131 Putative multidrug export ATP-binding/permease protein
ATGAACTCGCTTTGGACCATCACAAAATGGATGATGCGCGAGAAGAAAGACATTCTTCTC
TCCATCTTCTTTGGATATGCGGCAGGGATTGCAGCGGTCGCCCTCTTCGCGGCAAGTGGC
TATCTCGTATCACGGGCAGGGCTCGTCCCGCCACTGTATGCACTCATGGTACCGGTTGTC
TTAATTAAACTGTTCGGTGTCATCCGGGCAGGAAGCCGTTATCGGGAACGCCTCGCCTCA
CACCGGGCGACGTTTACGATTTTAAGTGAGTTGCGCGTCCGGTTTTATCGTCAGTTAGAG
CCGCTCGTTCCGTCCATCTTTGCGAAATATCGGAGCGGCGATTTGCTCGCACGCGTCGTC
GGGGACGTTGAGAGTCTTCAAAACTACTTCCTTCGCGTGTTTTATCCACCGATCATTCTC
GTACTCGTCTTTTTGAGTACCATCTTCTTTGTCACCTTCTTCTCGTTTGCGGTCAGCCTA
TGGATTTTGTTTGGTGTACTCGTTACAGGATTCTTGATTCCGCTCGGATTTGCACGAATT
CGTGCCCGTCATGACGAGACGATTCGTGGATTGCGTGGAGATGTGTCGATTCAATTGACA
GAGATGCTGTTCGGATACCGGGATTTAAAACTTCATCACCAACTTGACCGCACGAAACAA
GCTGTCTATTCGCACAGTGAGCGTTACATGGAGGCAGAGCGGAAAGACACGACGAATCAG
TTCTTCAATTCGGCGCTCGTCGTTGCCGCTTCCTTACTCGTCTCATGGGGCGTCTTGGCC
ATCGGTGCGTATCAGGTGGTAAATGGAGACCTGAACGGGTTGTTCTTGGCAATGCTGATC
ATGATGTCGCTCACAGCGTTTGAGAATACGACGCCGATGGCCGTGTTCCCCGGTCACTTT
GCAGACAGCAAGCAAGCAGCGGATCGTTTGTTTGAAGTGACGGAGCCGAGTGAAACGATT
GAGGCGCGTGAGGCGAAACGTCAAGACGTGACGTTTACGGATGCACCGTCCATTTCATTT
GACCATGTTCGCTATCGTTATCCGGATACGTATCGAGATGTCATCGATGAGGTGACGTTA
CACATTCCAAGTGGTTCGAAGACGGTCATCGTGGGACCGAGCGGGTCAGGGAAGTCGACG
TTACTTCAACTGCTCTTGGCTTTCGTTCGGACGGAAGACGGCACGATTCGGTTGGATGAG
TACAACGTGAACGATGTCAAACAGACAGCCATTTGGCAACATGCGAGCGTTGTTTTGCAA
GACAATCATTTCTTTTATGGAACTGTACGGGACAACTTGGCGTTAGCCGGTGACTTCACA
GATGAAGAGATGAGCGTAGCGCTTGAGCGGGTCCGTTTGGCGTTCACGCTAGACGAACCG
GTCCTTGAGAAAGGGGCGAACTTGTCAGGTGGAGAACGCCAACGCCTGGCCATCGCACGA
GCACTTCTTAAAAACGGACTTCTCTGGTTGCTCGATGAACCGACATCGGCACTCGATGCA
GGAACGGAGGCCCATGTCTTTTCTGAATTGTTACAGCAAGCCGGAACAGGCACACTCATT
CTCGTCAGTCACCGTTTGACGGGTCTCGAAACGTTTGATCAGATTATCGTTATGGAAACC
GGAAGAATTGTTGAGGTCGGTTCTTATGAGGAACTGATGACGAAACGTGGCATGTTCTAT
GAATTGAAACAAATCGAGCAAGAAGTGTTCGCATCATGA
>FODOLKFE_00132 hypothetical protein
ATGAAAAAGACGAGCAGCCCCGTCGGTGGGCTGCTCGTCTTGCTTTTGGCAAATATGGGT
GCAACAAATGGGGGTTGTCGCAATGCTTTCAAAAAGAGTGTCGTGGAGGGGAATCCACGT
GACGTGATATGTTTGGGGAACGTGCACGTCAAGCTTTTAGGAAGCTACAACTAA
>FODOLKFE_00133 hypothetical protein
ATGTCAGTTTTGTTATCTTTATTTGGAATTATGTTTATCGGCTCGTTCGCGATTGACTAT
AGACGTGGAAAGACACTTCAACAATCGGCAATCGGGGGGATTCGTTCGATTCAGAACAAC
ATGTGGATTTTCTTCCGGACCTCACTTTCGATGATGATTATCATCGGTCCGCTCTTGTTG
ATTTCAGGTTTCGTGTTCTCGGATTTGGTGAGCTTTAACACGATCCCAGCATTCATCATC
GCCGTTCTCAGTATCGGCTTTGCGGAACGGATCATCGGGATGACCGTGGCTCCACTCGTC
CGTACATTTTGGCATCAACGCGATCGTCTCATGCCACTTTATTTAGATGCCGCTCTCTAC
GTATTCTTACTCTCTATTCTCGTATTGGAGTTCTTGATGAACATTCCGGGGATTGATCTT
CAGTCACCGTTCATTGCGCTATTCTATGCGTTCGCTCTCTTCTTCACGAGATACTTGTTC
AGTTTGATTCGATTCACGGTTCAAAAAGGCGTAGCCTCGAACTAA
>FODOLKFE_00134 Response regulator PleD
ATGCTCACAATCATTAATGCGTTCTTTATCAACCTGTGTATCTTGTTCACGCTCTTCACG
ATTTCCTTTTTACCGTTTCGCAATCGACCTCGTTTAACTCCACAGTCTCCTTTGAAAGGA
AGGGTTTTACTCGGGGTACAGACCGGATTGATTGCCATCCTCCTTTTGGTAAATGCCTTA
CCGCTCGAGGGGATACTCATCGACCTACGTAATATTCCCGTTTTGCTTGCCGTTCTATTC
GGGGGATGGGTGAGTGGTGCTGTCGCAGGTATCATATTATTAATCGGTCGTTCCCTAGTT
CTGTTCTTTACAGACGGTACCATGCTCGGTCTCTATCTAGCCATCGCCACAATAGTTACG
TTAGTTGTCTTAACAAGTCTTTTACGGAAACCCATGGATAATACTCGGCCTACTTTGCTC
GTATTCACTACGATCAGTATTGCCATTTTTGGGGCAGCGCTTTATGCCGCGCTTCCACTA
AACTTGTTCTATCCCGTCTTAATCGTCTACATGTTAATGTCTTACGGGGGAGCTTGCGCC
GCCTATCGATTACTGCTCGAACTACGCCGTCACTTTGAGAACGTCCAACATCAACAGCAA
CTAGCGCGTACAGATGCGCTCACCGGGATTGCCAATCGGCGTCTCTTGAACGAAGCCATG
GCCAACTTGACGGTCGAGGCAGAAGAATACGCATTGATTTTGGTCGACATCGATCATTTC
AAACGGGTGAATGACACATACGGTCACGACGTCGGAGATGATGTTTTGCGCGAGCTCGGC
ATGCTCCTCGTGAATGAGAGCAATGAGCGCCATTTAGTCGGTCGCTTCGGCGGCGAAGAA
TTTTTAATCGTCATGCCCCATGCTAATCGAGAAGAAGTATCGCAGCTTGCTGAATCTATT
CGAGAAAAGGTTTCAACGTTCCCGTTCGAGACGAGTGCCGGTACGCTCCACATCACTGTT
TCGCTTGGAGCTTGCCATTCGAATGATATTGAAATCGACAGTGTGTTAAAACATGCAGAT
GAAGCGTTATATCACGCAAAAGAGTCCGGTCGAAATCGTTTCATCCTCGCCTCTTAA
>FODOLKFE_00135 hypothetical protein
GTGCGTTACTGGGATCATTTTAAACGAGCGTTTATTCCGATTGCGCTCATTTTGATTGGA
TTAGCGATCTTTTATACTTTATCGGCTCGAGACAACATGGCGTTGACGCTATTAGGGGCT
GCGATTGTTGGAGTCATCTTATTTTTGGTAATGCGTCATGTGAATCAGGTGGAAGAGGAC
TGA
>FODOLKFE_00136 Peptide methionine sulfoxide reductase MsrA/MsrB
ATGGCAAAAGCTACATTTGCGGGAGGCTGTTTCTGGTGCATGGTCAAACCGTTTCATAAA
TATGAGGGAGTGGAGCGTGTCATTTCTGGATATACAGGAGGACATGTCGACAACCCGACG
TATCAACAAGTCTGTTCGGAGACGACAGGACATTTAGAGGCGGTTGAAATCACATTTGAT
CCAGAAGTCATCTCGTATGAGGAGTTGCTACGCATCTATTGGCGTCAAATCGACCCGACA
GATGGCGGAGGGCAGTTCAATGACCGCGGTGAATCGTACCGTCCAGCCATCTTCTATCAT
TCAGAAGAGCAACAGGCTGCAGCGGAGCGTTCGAAACAAGAAGTGGAAGATTCGGGTCGC
TTCGATCGTTCGATTGAAGTCGATATCCGCCCTGCGAAAACGTTCTGGGAAGCGGAAGAC
TATCATCAAGACTACTATAAAAAAAATCCGTTCCGCTATGAGATGTACCGTGTCGGTTCA
GGACGCGCGAAGTTCATCAAAGAGGCATGGAGCGATCGTAAACAACAACAAGCACTTCGT
GAACGCTTGACACCGATGCAGTATAAAGTGACGCAAGAAAACGGGACAGAGCCACCGTTT
CAAAATGAATATTGGGATGAAGAACGAGAAGGGCTGTACGTGGATATCGTTGACGGGACA
CCACTCTTCACATCGCACGATAAGTTTCAGTCGAATTGCGGATGGCCGAGCTTCTCACGT
CCAATCGAGGAGAAGCGCGTCGATTTGAACATGGACACGACGCATCACATGGTACGGACA
GAAGTCCGTTCAAAACAAGGGGACAGTCACCTTGGTCACGTGTTTGATGACGGTCCAAAA
GAGCTTGGTGGCTTACGCTATTGCATCAACTCGGCCGCTCTCCGATTCGTTCCTGTAGAA
GAGCTTGAAGAGGCGGGGTACGGGGAATATAAACACTTATTCAACAAGTGA
>FODOLKFE_00137 hypothetical protein
ATGTTCATAGCCGTCAAACAACAAATTCGGTGCGAGACGATTGGGACCGTCCTTGATTTT
TACGACCAGTCGATTCGACAGCTTTCGGAAGAGGCGAGACAAGAGAAGTACGCGAAGATG
AGTTCAAGCCCGTTCTCGTTCTTTCGAGGGAGCTCACACTTGTTCTACTACGATTTTGCG
AAAGTACCGATCGCCTTTGACACAGGTCCTGACCATCCGACGTTCATTCAAGGAGACTTA
CACTTTGAAAATTTCGGTGTGTTCGAAGACGGGGCCGGCACCATCATCTATGACGTGAAC
GACTTTGATGAGGCGTATATCGGGTCCTATCTGTTCGATTTGTTGCGGATGGCGGTCTCT
GTCGATTTGTTCGCCGCCGAGTCAGGATTCGACGGCAAGGCAGCCATTCAAGCGTTTGCT
AAGTCCTATGCCAAAGCCATTGAAAAACATGCGCTTGGATGGAGTGAGCATATTCAATTC
ACGAAAGAGAATACGTGTAAAGCGGTCAAAAAAGTCATTAAAAAAGCGGAGAAGAAGAAA
GATGAATTCATGTCCGAACGGACGGAGGTACGGGACGAGGAACGTTATTTTTCGACGAGT
GACGACCTGCTTCCCGTCTCTTCAGAAGTACGGGAGAAAATTGAAGCGGCATGGGGCGAC
TATCTGTCTTCATTGTCAGACCAACACCGACATCATGCCGATCACTACGAAATCAAAGAT
ATCGCCATCAAACTTCAGAGCGGCACGGCTTCGATTGGTTTAGAACGCTACTATATTTTG
ATTGAAGGTGCCGACGAAGAACATGATGAAGATGTTATTTTAGAGATGAAGCAAGCACAG
TCCGCCGTCCCGTCTCTCTTTCTTCCGACACATCCGCTGTTCGAGAACGGATTGTCGCAT
CAAGGCGCTCGTGTCGTCGCCGCACAACGAGCAATGGTCCACAGTCGTGACCCGTATCTC
GGCTATTTGACAATCGACGATAAAGAATATTATGTGAGGCAACGTTCTCCGTATAAGCGG
AAAGTGAAAGCGAAACACATGAAAGATGAGACGTCGCTCATTGAGACGTTGAAAGTGCAA
GCGCAAATCACGGCGAAGATTCACGCACGGGCCGATGCGTCATCGAATGTGCTCGATTAT
ACGGCAAGCGAACGAATCGCGGCGGCAATCGGTGACTCTCCGTCCCTGTTTATTCGACAG
TTATCGAGATGGGCTGATTTTTATGCAAATCAAGTTCGTTTTGATTATGACGCCTTTTTA
AACTGGGTCGAGTCAAGGAATCGTTAA
>FODOLKFE_00138 hypothetical protein
ATGATTACAGAACAACAAGTCATCGCCCAAATGCGTCAGGTGATGACACAGATTGAGTCG
TCAACCGGCGAAGCGCAAAAGCGTCATTTGGCAAAGTTAATGGGTTTTTGTGAACTCTTG
TTAGCGGAGACGTCTGAAGCAAAAAGCGTTGGGGCATCACAGTCCCCGACCGTGACAAGT
GAAACGAAACCTCCGCTTGATCGTCAGATGGCTGCCTTTCTCGGCATTCCGATGGAAGAA
GACGAACAACCTAAATCGGATTCATTGCTCGATTTTTGA
>FODOLKFE_00139 putative adenylyltransferase/sulfurtransferase MoeZ
ATGTTGGACTTTCTTTTTGTGGCAGTCGTCATTGGACTTGTGTATTTCTGGTGGAGTCGT
CGTAACAATGTCAAAACGGTTTCGACAGACGATTTAAAACGGAGAATCGCAGAAGAACGG
AACATTCAATTGTTGGATGTGCGTGAGCCGCATGAATACCGCGGGGGACATATCAAGCAG
GCGAAAAACGTACCTTTATCCGGATTCGGTAATGCTCAAGCGAAATATCCGAAAGAAAAG
GAGCGTCCTGTCTATGTCATCTGTCAGAGCGGGATGCGTAGCCAACGCGCGGCAGCGATG
CTGAAGAGTGCCGGATATACCGACGTCTATTCTGTAAAAGGTGGCATGAACTTCTGGCGT
GGATAA
>FODOLKFE_00140 Phosphoglycolate phosphatase
ATGGCAGTAATTTTATTTGATATCGATGGCACGTTAGTAGATACGACCGGACCGATGACA
AAGGCGATTCATGAGGCACTAGAGGAGCTTCCTCATCTTCCGAAACCGAGTGAAGAGGCG
GTCCGTTCAGGATACGGCTTGGCAGGTAACGCGTTTTGGGAGCATGTCATCCCGGAAGCG
ACGCTTGAGGAGATTCGTCTCATTCGCAGACTCCGTCATACGACGCTTGAGCAAACGATG
GAAGGACAAAATGTCTTATTTGACGGAATTCGTGAGATGTTGGAGACACTTCACGAGCAA
GGTCATACGCTGACGACAGCGAGTAACTGCGGTGTTCATTATATGAATTTGATTTTAGAT
ACGCAACAGATTCGTCCATATATGACGGCACCCGAATGTTTAGAATCTGTTGGGGGCGAG
AAGAAGGCAGACATTCTGACAGCGCACCGTGTCCGGCACGGAGAGGCGGACTATATTATG
GTCGGTGATCGTAAATCGGATGTCGAGGCGGCTCGCGCCCATGACTTTCCCGTCGTCTTG
ACAGGGTTCGGATTCGGCAATGAAGAAGAGTGGGCACTTGCGGATCACGTGATCCAGTCT
CCACATGATTTAGTCGAGTGGGTCAACCGATAA
>FODOLKFE_00141 Succinate-semialdehyde dehydrogenase [NADP(+)]
ATGCGAGAAGAGAAAAATTTCATTAATGGGGAATGGACAGAAACGGGACAAACGATCGAG
GTACGCAATCCGGCTACAGGCAATGTGATGGCCGTCGTGACAAAAAGTGATACACAAGAA
GCGACACAAGCCGTCGATGCTGCACATGAGGCGTTACAAGAATGGCAACAAAAAACAGCA
GAAGAACGAGGGGAGCTACTCAATGAGTGGCATCATTTGATTGCAGAACATACAGAAGAG
CTTGCCCGAACGATGGTCGAGGAACAAGGGAAACCGCTCAAGGAAGCAATCGGTGAAATC
AACTATGCAAATGGATTCATCGACTGGTATGCGGCAGAAGGACGACGCGTGTACGGAGAG
ACGATTCCTGCTTCATCAAACCAGAAACGGATCTTTTCCATCAAACAACCGGTCGGCGTC
ATCGCAGCCATCACACCTTGGAACTTCCCAGCTGCCATGATCACACGGAAAGTCGCTCCA
GCGCTCGCTGCAGGCTGTACGGTCGTCATGAAACCAGCATCGGCAACCCCGTTGACCGCC
ATCGAATTGGTCAAATTAGCGGAGAAGGCCGGATTCCCAAAAGGGGTCATCAACCTCGTC
ACTGGACAAGCGTCAGATATCGTCAAAGCGTGGCAACAAGATAAACGGGTCCGAAAATTG
ACGTTCACAGGATCAACGGAAGTCGGAAAAATGCTCATGCGTGACGCTGCGGACACGATG
AAAAAGATTTCACTCGAACTCGGTGGACATGCCCCGCTCATCGTCACGGCCAAAGCGGAT
TTAGATAAGGCTGTTCCGCAAGCGGTCGCCACAAAGTTCCGAAACGGTGGACAGACGTGC
GTCTGCGCGAACCGAATCTATGTCGAACGCGCCGTCGTCGATGAATTCTCGGAGCGTTTC
ATTAAAGAGGTCGAAGCGTTGAAAGTCGGCAACGGACTAGAGGAAGGTGTCGACATCGGT
CCGCTCATCGATGACGATGCGCTCAGTAAAGTCGAAAAGCATATTGAGGACGCACAGATT
CGTGGCGGTGAAGTGTACGGTGGCGAGGTGCTAGACGGCTTATTCATCCGTCCTGCCGTC
ATCCGTTATGCGAATGAAGACATGCTCTGCATGAACGAAGAAACGTTCGGACCCGTCGCA
CCGATTGCAACGTTCGATTCGCTCGATGAAGTCATCAAACGGGCGAACAACACGCCGTTC
GGCTTAGCCGCTTACTTGTTCACGCAAGACATCAATGAGGCGGTCTATTTAGCTGAATCG
CTAGAGTATGGGATTGTCGGTGTGAATGACGGACTTCCGTCAACGCCGCAAGCGCCTTTC
GGTGGTTGGAAAGAGAGCGGACTCGGTCGTGAAGGCGGTCATCACGGTATTGAGGAATTT
TTAGAAGTCAAATACATCTCACTCGGATTGTGA
>FODOLKFE_00142 Glycerol-3-phosphate acyltransferase
ATGTGGATCATCATCATAGGCTATTTAGTCGGAAGTCTGCTCGGGGGCAGACTGTATGGG
GTGCTAAGTGGACATGATTTAGCGACAACTGGTTCGAAGAATACCGGTGCACGCAATGCA
CATCGCATCGGTGGAGTGAAGGCGTTTCTCATCGTCTATGGATTCGACGTGCTCAAGACG
ATTCTCGTCCTACAGATGAGCGGATTGTATTTTTGGGAGACGGCGTTCGCACTCACGCTC
GGGCATATTTATCCATTTTGGCGAATCCGTGCAGGTGGGAAGGGATATGCCGTTTTTTCT
GGAATCATATGGGCATATGACCCGTGGTGGTTTATTGGGGGTCTTGCTATCTTGTTACTC
TTAATCAAATTAACAGGGAACTCTCGCGAGACGGGACTGGTCATGCTCATTTTACTTCCG
CTCTCTGCACTTTGGAATGTCGAAAATGTCATCTGGGCCACGCTGATTACGATTCTTATT
ATCTATCATCATGTGAAGGAGGAAAAAGCATGA
>FODOLKFE_00143 2-aminoethylphosphonate--pyruvate transaminase
ATGATTGTGTACCGAAAAGCCGAAGTATCAGATTTTGAAGCGATACATCGGTTGAATTAC
GAAACATTCGTCGAAGAGATTCCGCAACATCCATCAAATCCGGAAAGGCGACTTGTCGAC
AAGTTTCACGAAGAAAATACATATTGGATTGGAGAAGTGGATGGGGAAGTGGTCGCCATG
TGTGCGTTACGTGGTAAACGACCATTTTCATTGGAACAAAAGGGTGTGCGCATTCCTGAA
GGGAATTGGCTCGAGATTCGTCTGCTCGCTGTGACTAAACCTTATCGGCGCAATCGAACG
TTCGCTGGATTGATGCGTGCGGTTATCGATGATGCGACAGAGCGTGAGGTTGATGGCATC
GTCATCAGTGGAACGACACGTGAACAAGTGCTCTATCGTCGATTTGGGTTTGTCCCATTT
GCGGATCCAATCGGTCCTGAGGAAGCACGATATGTGCCGATGGTGTTAACGCGTTCGGCT
TTTTATGAATCCAAATCAGCGTCGATTCTACGCCCGAAAAGTTTACTAGCAGGACCCGTT
GAATGTTCGGAACGCGTGAGAGAACGACTCTCCATGCAGCCGCGCCCACATCGTTCAAAT
GAGACGGGACGAGTGCTTGAAGCGGTGCAACAAAAACTGGCGGAACGAATCGGACTCCCG
CATGTCTATACGCTTCTTGGAAGTGGGACGGTCGCCAATGATGCGGTCGCGGCTCGATTG
GACGGACACGGGCTCATATTCAATGCGGGTGAATTTGGAGAACGTTTGATTGACCATGCC
CGGCGTGTCGGTCTGTCTTTTGACGTGGTCTCAGTGGACCAAGAGGGGCAGTGGGATATT
TCTCAACTCGAGCGCATTGCACCAGACTGGGTATGGACGGTTCATTGCGAGACATCGTTA
GGGATTTTCATCAATCTCGACCCGCTCCATACATGGCAAGGCATTATCGCCATTGATGCG
ATCAGTGCCGTCGGAACGCTCGTTTATGACTATTCATTTGCGGACTACGTGACCTTCTCT
TCAGGAAAGGCGTTACGGAACGCCCCGGGTCTCGCGTTCGTCGCAATGAAGCATCCGGCG
ATTGCGACACCACATACAGCGCGCTATTTGGATTTATCGCTCTATCAGCCGATTGCCTTC
ACACAATCGGAACCACTTCTTGCAGCGATGGCGATCGCGCTGGATGAGTTGACAGAAGAA
GAAGTCGTTTCGCATTCTGTGAAGATGAATACGTTGCTTAATGCCTTACAAGAGAACGGT
TTGACGGTCGATGTGTGTCCTGCTCAGTCACCTGGCATCATCACGATTCGAGTACCGTGC
GAGCTGTCCTCGGTCGAGCTCGGGCGCCAACTGTCGTATCAAGGCTATCTCGTTCAGTAT
GAGAGTAACTATTTGAAACGGGCGAACGTCATTCAAGTATCGACCATGGGTTGGACGACA
CCTCGCATGATGCGTGACGTCGGTGCTTATATCGCACAATGGATTCGACAAAAAACCGCC
ACTTCTGAAAGTGACGGTTCGCTTATACTCGAAAGTCTTGGCGTGCCAAATGACGAATCT
TTCGTCCGAGGCGTCTCCAATTGA
>FODOLKFE_00144 putative protein kinase UbiB
ATGAAACGTATCGCTTTGTTCCGCATATGGATTATCGTCACCATGTTCGCCCGATTCATC
ATTCGGCTGTACGCCTTTTCACGCAAACAACAACAAGGCGTCGCCACGACAGAAGAATAT
GAAGCACTCATGCTCAAGCTCGCGCGTGAATACAAACGAAACGCGCTACGGCTCGAGGGC
TTGTTAATCAAACTCGGACAATTCTTGTCGATTCGTGCGGACTTATTGCCACCCGCCGTC
TTGAACGAGCTATCAGAGCTCGTCGACCGTGTCCCGACGTCTGGTTGGGAGAAATCGCGC
GCGATTCTAGAAGCGGAATGGGGCGTGCCTTACTCACAAGTCGTCAAAGACGTCGGCATC
GATGCCGTCGCCTCGGCTTCCATCGGGGAAGTATATGGTGCCACGCTGCTCGAAAACGGC
AAACGGGTCGCCATCAAAATCCAGCGTCCGAATATCGAAAAAATCATCCGGACCGACTTC
CGTGCCATGCGAATTGTCACGTCGATGTTAAAGCGGACATCCCTCGCTAAATCAACCGAC
TTAGATAGCTTATATCGCCAGATGATTTTTGTCATCGGGGATGAACTAAATTTTCAAACC
GAATTAAAAAATGCCCTGTATTTTAAAGCCAAATACGCGGATAACCGAGACGTTTATATC
CCGGACTATCACGAGCATCTCTGTACGAACCGCGTCTTGACGATGGACTGGGTCGACGCA
CGCCGGATCACCGACCTCGCCTTTTTAAAGGAAAATGGAATCGACCGTTCCGCACTTGCT
GAACGACTCTTCACACTCGCTGCTGAACAGCTACTGTTTGGTGGACAGTTCCATGCCGAT
CCACACCCCGGAAACGTCCAGATTCGGGCAGACGGAACCATCATCCTCCTCGATTTTGGT
ATGGTCGGACAGACGACGGCACAAGACATGGCCACGATTCGGAATATCTTACAGGCGTTC
ATCTCGCTCGACTATGATAGCATCGTCGATGGATTAGAAGACTTGCGATTCCTCTTACCG
ACGGCGAACAAACAAAATATTCGCCAAGCGCTAGAGAAGGCGGTCACCTTCTACTTAGAA
ACAGACATCGACACCGTCGATACGAAGTTGATTGAGAAGGTGTTACAGGACATTCAATTG
CTCGTCAAAAACGAACCGATTCAGCTCCCGGCGGAATTTGCCTTCTTCGGTCGTGCCGCT
TCGACCTTACTCGGGATCCTGCAAATTCTCGACCCAAAAATCGACCTGTTCACACTCGGG
AAACCGATTGTCATCGAATGGCTCGAGGAGGACGGGACAACGCTTCAAAATCGTTACGTG
AAGACCGGAATCAACTATGCGAAGAAACTGTTAAACGTTCCTCCGCTTCTCGATAATTAC
TTAAAAGAACCGACACGAAAACGCCTGTCGGAGCAAGCCATGTTCCAACGAACCCTAGAA
TCCAAGGAACTCTTGCACCGCCAGACGTTCAATGCCATCGTCATCTTGCTCGGCCTGCTC
GTCGGGCTACTCGGTTATATCCGACCGGATGAATGGCTCTTTTGGTCAGGTGGCGTCGTC
TCCGTTTTAGCTTATTTCAATTGGAGACGCCTCGGACGAAAGATTCGTCATTTGGCACGC
CAAGACTTTCGAGTATAA
>FODOLKFE_00145 hypothetical protein
ATGGAGTGGGAATTGCTCAACGTCGTCGGAACGATTGCGTTCGCGGCGAGCGGAGCCATC
ATTGCGATGGATGAAAAATACGATATTTTTGGGGTGTGGCTATTGGCGTTTATCACTGCC
TTCGGAGGTGGCGCGATTCGAAACGTCCTGTTAGGAAACCCCGTCAGCTTAATTTGGCAA
CAGAATGATTTATTTATTTTATGTTTTCTTGTCGCACTCCTCATCTTCCTGCTCCCGAGT
GTCGTATTGCCACATTGGGAACGCTGGGGTGTCATTGTCGACGCCATAGGTCTCGTCGCG
TTTGCCTTTCAAGGGGCGCAGGTCGCCATCAAGCTTGATTTACCTTTATCTGCTGCGATT
GCGGCGGCTGTCTTGACTGGCGTTGGCGGAGGTGTGGTCCGGGACTTATTGGCAGGACGT
AAGCCTCTCGTCTTACAATCTGAGGTGTATGCGATTTGGGCGATTCTCATTGCGGTCATT
ACGTATTACTTCAAGCTCGAAGGCGGTCTTGCTGTGTACGCGCTTTTAATTGTCGTCGCG
ACACTTCGAGTGATATCCTACTATCGGAAGTGGAATTTACCAGCACGAAAAGTCAGATAA
>FODOLKFE_00146 hypothetical protein
ATGAAGATATTATTAATGATCGGTGCCGGATTGATGGCACTCGGTGTGGCACTTGGTGCA
TTCGGCGCCCATGCGCTAAAAGAGAGATTGGCGCCAAACATGTTGGCAAACTGGCAGACA
GGTGTGCTCTACCATATGGTGCACGCGCTTGGAATCATTGGGATTGCAGCGCTCCTCATG
CGCGTGAGCATCAGCCAGTTCAACGTGGCCGGTTGGCTCATGTTTGCGGGGATCGTCTTC
TTCTCAGGAAGCTTGTACGTCATGGCATTGACGGGAATTACAAAACTCGGAGCCGTGACA
CCGATTGGCGGCGTGTTATTCATCGCTGCCTGGATTTTTGTCATCGTCGGTGCGATGAAA
CTATAA
>FODOLKFE_00147 Murein DD-endopeptidase MepM
ATGAATTGGAAACGCACAGTCTCGACGTTGACGCTCGGTGTGATGCTCATCAGCACACAT
ACAGTTGCGGATGCATCGACTTCGATTAAAGAGAAGCAAGAACAACAACAAAAAGTAAAA
GAAAAGCGCGACAGTGTGAAAAAAGACCAGTCAGAAACATCTTCAAAAATTGAAGTGAAC
AAGGAAGAGATTTCAAAAGTTCAGGCTGAAGTCAATAAAATGGACGCGCAATTGCAAGAC
ATCATCAATGATGTCGCCATGAAACGCCAAGAAATCAAGCGCACCGAGATGAAGATTGAG
GATCTTGAAGCCGACATTAAAGATTACCAAGAAAAAATGAAGGCGCAAGAAGCGATGATG
AAAGAGCGTATGGCCACGATGCAAAAGAACGGTGGCGGATCAATTAACTGGGCTGAATTC
ATCTTCGGTTCAAAAAATCTCTCTGATCTCGTCACGCGTATGATCACAGCTGGAACGATT
CAGCGTAGTGACCAAGAGTTGTTCGATGACTATGAAGCGACACAGCGTTCGTTGAAAGAA
GCGCAGGCTGACTTAAAAGCAGAACGTGCTTCACTTCTTGAACAACAAAAGGCACTTGAA
GTGCGTCAAGCCGAGCTTGAGAAGAAAATGAAGCAGCGTGAAAAGCGCATCAAAGAGCTT
GAAGAGAAGAACATCAAGTTCGAATCACAGATCTTTGACCTTCAAGAAATTGAAGCGACA
TTAGTCGCACAAGAACAGGCGATCGCGGCTGAAATCGAAGCGCAACGTCGCGAAGAAGAG
GAAGCCCGTCGTCGTGCGGAAGAGGCAGCTCGTCAAGAGGCGGCACGTAAAGCGGAAGAA
GCCCGCCAAGCAGAAGCTGCACGTCAAGCTGAGGCTGCTCGTCAGGCAGAGGCGGAACGA
GAAGCGGAAGCGGCTCGTCAAGCTGCTCAACAAAAACAAGACAATAAATCGAATACCCCG
TCTTCATCGTCTTCAAACAACACGAGACCATCAACGCCAGCTCCAAAACCGGCACCGGCG
CCAACGCCAGCTCCGAAACCAGAGCCAAAGCCGGCACCGACGACATCGACGCCAGCACCG
TCTAGCACGATGTTCATTCAACCAGCTTCAGGACGCTACTCGCAAGGATGGGGTCCGGCA
AGTGGTGCGTATGGTTACACGTTCCATAACGGTGTAGACATCGCCGGTCCAACAGGGACA
CCGATTCGTGCATCTGCGACAGGTACGGTCATTCGTGCAGGTTGGGGTGGTGCATACGGC
AACCACGTCATGATCGCGCACGTCATCAACGGTCAAGTTTGGACGACGGTTTATGCGCAC
ATGAACTCGGTATCTGTCAGCTCTGGACAGCGTGTGACGCAAGGGTCGAACATCGGGACG
CTTGGAAACACAGGGAACTCGTCAGGTCCGCACTTGCACTTTGAGATTCATAAAGGCGGC
TACTCATACTCGGCAACGAGTGCGGGTAGCACGGTCAATCCGCGTCAGTTCTTCTGA
>FODOLKFE_00148 GABA permease
TTGGAAACAAATAAACTAAAACGCGAGCTGTCCACCCGGCAACTTACGATGATTTCCCTC
GGGAGCGCCATCGGAACCGGGCTGTTCCTCGGAAGCGGTCTCGCGATTCAAACCGCTGGC
CCGAGCGTGCTCGTCAGCTATGCCATCGGGGCGTTCATCGTCCTCTTACTCATGGGTGCG
CTCGCCGAAATGACGGTCGCCCATCCAACATCCGGATCATTCGGAACGATTGCCGAGCGA
TACGTTCATCCACTCGCCGGTTTTCTCGTCCGTTACTCTTACTGGGTCGCGAACGTACTG
GCTGTAGGGGTTGAAGTCAGTGCCATCGCCATCTACATGCGCTACTGGTTCCCAGATGTG
AACGGGTTCGTTTGGGTCGCCCTCTTCGGTGGACTACTCATTTACGTCAACGCCCGTCAC
GTTCACACGTTCGGAACGACCGAATACTGGTTATCCTTCATCAAAGTAACTGCCATCATC
CTATTCATCGTCCTCGGTGCCGCCACATTGTTCGGCGAACCAGGATCACCAATTGAGTCA
ATCACGACAGGAAACGAAGGCTTCTTCGCGTTCGGTTTTTACGGAATGTGGGTGACGATT
TTCATCTCCCTCTTCAGTTTCCTTGGAACCGAACTTATCGCTGTGACAGCGGGAGAAGCG
AAAGACCCGGACCAGGCTGTACCACGCGCTTTACGCGCGACCGTGTTCCGCTTGACGTTC
TTCTATGTCGTCACGCTCGCGATCATGCTCATGCTGATCCCATGGCAGCAAGCCGGGATC
GACCAAAGTCCGTTCGTGCTCGTCATGGAACAGTTTGATGTCCCGTTCGCGGCAGGCATC
CTCAACTTTGTGATTTTGATCGCCGCCTTGTCTGCGATGAACGCGCAGCTTTACGCGTCG
ACACGTATGATGTACTCGCTTGCGGAAGCCGGCGATGCACCGAAAGCGTTCAAAAAAATC
AGCAAAAATGGGATCCCGATGTTCGCGCTACTCGTTTCAACGGGCGGGATCATCCTCGCC
GCTTTGCTACAAGTATTCATGGAGTCGTCGTATCCATTCTTGATGGGAATCTCGATGTTC
GGAGCTATTTTCACTTGGTTCATGGTCTTCGTCTCCCACTTGTTCTTCCGTAAGAAATGG
ACTGGGCGAAAACTCCCTGTCCGCATGATGGGATATCCATTCCTCCCATTGCTCGGGGCG
GTCTTACTGCTCAGCCTGATGATCACGACATGGTTCACGGATTTCAACATCTTGCTGAAG
TTCGGCGTACCTTGGTTGATTGGGTTGACGATCATCTATTACGTGCGTGAACAAATGCGT
AAAAAACAAGATCGTCCAAGCGATATCGAACAAGCCAATTAA
>FODOLKFE_00149 Anthranilate phosphoribosyltransferase 2
ATGATTCAACAATTGGAGACAAACGCATTATCAACAGCAGATATGAAAGTGGCGGCAAGC
GAGATGTTCCAAGCGGATGAAGCGCAAATCGAACGAGTACTGCTGGCGATGAAAGAGCGT
GGTGAGACAGCAGAAGAGATGGCAGGTCTCGCGGCATACATCCGTGAAGTGGCACAGTTC
CCTCAAAGCGATTTACCCGTACTCGATGTTTGTGGTACCGGCGGCGACGGGGCGCATACG
TTCAACATCAGTTCGACCGTCGCCTTTGTATTGGCGGGTCTTGGCATTCCAGTCGCCAAG
CACGGAAATCGAAGCGTCTCGAGTCGATCCGGGAGCGCGGACGTCTTAGAGGCACTGAAC
GTTCCGATCGTGAAGACGGCAGCGGAAGTACATGCTGACTTGAAACGGACGAACTTGAGT
TTCCTCTTCGCCCAGCATGTCCATCCGATCATGAAGCACGTCATGCCGGTCCGGAAACGA
CTCGCGACGGCGACCATCTTCAACCAAATCGGACCGTTAACGAACCCGCTTCGCCCGAAA
CGACAACTTGTCGGTGTCTATCATCCATCGTTACTCGAGAAGATGGCGACCGCGATGCGT
CATCTCGGCGTGGAGCGAGGTATGGTCGTCCATGGAGCAGGTGGACTCGATGAAGCGAGC
CTCGCCGGTGTGAACGACGTGTACTTCTTTGATGAGGAACAGACGGCGCGTTATGCGGTC
GACCCACGAGATGTCGGCTTGATGCGGGCGCCCCTCGAAGCGCTTCGTGGAGGAACACCA
GAAGAGAACGCCGCAACCCTCGTCGCCGTATTGAACGGAGAGACGGGGCCGGCACGCGAC
GTCGTCTTATTGAACGCAGCACTTGCCCTTTGCACGTATGGCACAACCGCGACGCTTCGT
GCAGGAGTAAAAGAGGCAAAACGTAGTATCGATGAAGGACACGCCTTACGGGTATTACAA
AACTTACAACGGACGGAGGTCGAAGCATGA
>FODOLKFE_00150 Indole-3-glycerol phosphate synthase
ATGAGTTATTTAACAAAAATCATCGGAACGAAAATGGAAGAGGTTAGCGGCATGCAGCCC
ATCGATGTCCCCGTGACGAAGCCAATCTCTCTCTTACATGTGATGAGCGAGGGATTCCAT
ATCATTTCAGAGATCAAACGGTCGTCCCCGTCGAAAGGAATGATTCGGGAGACGGTCGAC
GTCGCTAAACGAGCACGTCAATATGAAAAGGCTGGTGCGACGATGATCTCCGTTTTGACA
GACACGACGTACTTTAACGGTTCTTTTGACGATTTGCGACAAGTTGCCGATGTCGTCACC
ATCCCGGTGCTCTGTAAAGATTTCATCATCGATGAACGACAACTCGACTATGCGAAGCAT
TACGGGGCGAGTGTGGCACTTTTGATCGTGGCGGCACTCCATCCGACACGTCTTCAGGAG
TTGACGCGATATGCGCGCTCCATCGGTCTCGACGTCTTAGTGGAAGTACATGATGAGGCG
GAGTTGCGCATCGCCCTCGAACTTGATGACGTGTTGATCGGCATCAATAACAGAGACTTA
AAAACGTTCGAGGTATCCCTCGAAACATCGATTGATTTGATGAAACGCTATCCTGAGGTC
ACATTCGTCAGCGAGAGCGGGGTCAGTTCGGTCGAGGCGGCTGCGCGTTTACAAGAAGCT
GGGGCAAGCGCCATTCTTGTCGGGGAAGCACTCATGCGTGAAGAGAACCCGACCCGGTTA
CTCGAGGAGTTGAAAACATGTTCGTTAAAATCTGTGGACTAA
>FODOLKFE_00151 N-(5'-phosphoribosyl)anthranilate isomerase
ATGTTCGTTAAAATCTGTGGACTAAAAACAAAGGAAGCTGTTGAGGCGGCGGTCGAGGCG
GGAGCGGATGCAATCGGGTTTGTCTTCGCCCCGAGTTCCCGTCAAATCGACGTGGCGACT
GCGAAGACACTGGCCGCACACATCCCGGAATCGGTTCGAATCGTTGGTGTGTTTTTAAGT
CCTTCAATGGAAGAGATTGAGGAAACGTTGAATGTAGGACTGACGGATTTACAAATTCAC
CATCGGACGCAGTCAATGGAACAACTCCGTATCTTCGGATTGCCCATCATCGATGCGTCG
ACCGAGGAGACGGCAGATGTACGATTGATGGATCATCCGAATCCGGGAAGTGGACAGGTG
TTAGACTGGGGTGCAATCGACCGGCCGCAGCGTCCGTTTTGGCTAGCGGGCGGGCTATCC
CCGGAGAATGTGAGACAAGGGATTCAACTCATCCAACCAGACGGCGTCGACGTCTCGAGC
GGTGTCGAGACGGACGGTGTGAAAGATATCGAAAAAATTCGTGCGTTCATTCAACGCGCC
AAGGAGGAACTATGA
>FODOLKFE_00152 Tryptophan synthase beta chain
ATGTATGCACAACCAGTGAACGGGAAGTTTGGACAATATGGTGGGAAGTACATTCCAGAG
ACGCTCATGCAGGCGGTCGAAGAATTAGAGGTCGCTTATGAAGAGGCGAAGCAAGATCCT
GAGTTTCAAGAACGATTCTCTTCCTTATTACGTGAATACGTGGGACGTGAGACGCCACTT
TATTATGCGTCGAACCTAAGTCGTCGCCTCGGGACGAATGTCTATTTGAAACGTGAAGAC
TTGAACCATACCGGTGCCCATAAGATCAACAATACGATCGGGCAGGCGCTCCTGGCGAAA
CGGATGGGGAAACAGAAAGTCGTTGCGGAGACAGGCGCGGGACAACACGGTGTCGCGACG
GCAACAGTATGCGCACTACTCGATTTAGAATGTACCATCTTCATGGGTGAGGTCGACGTC
GAGCGACAAGCGTTGAACGTGTTTCGGATGGAACTTCTTGGGGCGAAAGTCGTCCCTGTC
AAATCAGGAAGTCGCACCTTAAAGGATGCCGTCAATGAAGCGCTCCGTTACTGGGTCAAA
CATGTCGACGATACGCACTATGTGATGGGTTCTGTTCTCGGACCGCATCCATTTCCGCAG
ATGGTACGTGATTTCCAAAGCGTGATCGGGACAGAGACACGTGGTCAAATCCTCGAACAG
ACGGGACGCCTTCCGGATGCCGTCGTCGCTTGTGTCGGCGGAGGGAGCAACGCCATGGGG
ATGTTCTATCCGTTTTTAAACGATGAGTCGGTCGCGCTCTACGGTGTCGAAGCGGCAGGA
AGTGGCATTGATACGGATAAACACGCAGCGACCCTCACAAAAGGGGAAGTCGGTGTCTTA
CACGGGTCGCTCATGTATGTTTTGCAAGACGCAGCGGGTCAAATCGAGGAAGCGCACTCC
ATTTCAGCTGGACTCGATTATCCAGGGGTAGGACCGGAGCACAGTTTCTTGAAAGATATT
GAGCGGGTGCGCTATGCGGCCGTCACGGATGACGAGGCACTCGATGCGTGTCTCGCACTC
AGCCGACAAGAAGGAATCATTCCTGCATTGGAGTCTTCACACGCCCTTGCTTATGCAGAG
ACGCTCGCGAAGACGATGGGAGAAGACGATACACTGGTGATTTGTTTATCAGGGCGCGGA
GACAAAGACGTCCATACAATCCGAGAGAAGGTGGCGACACGATGA
>FODOLKFE_00153 Tryptophan synthase alpha chain
ATGAAACTAGAGACAGCGATTCGACAGCGAGAAGGAGCGGCGTTCGTTCCGTATATCATG
GCCGGTGACGGCGGGATGGACCGGCTCATCCCGACCGTCGTGGAACTAGAACGGATGGGT
GCGACGGCGATTGAACTCGGGATCCCCTTCTCTGATCCGGTAGCGGATGGACCGATTATT
GAGGCGGCAGGAATGCGCGCGCTTGAAGCAGGTGTGACGCTTGAAATGGTATTGAACCAT
TTAATAGAAGGAAATGATCAATTTAACGTTCCAATCGTCTTGATGACCTACTTGAATCCA
GTGTTTCGGTTCGGGGTCCAACCGTTCTTTGATCGGGCGAACGAATGTGGGGTGAGCGGG
GTCATTATTCCTGACCTTCCGTTTGAGGAGAGTCTCCAGTTATTCGCAGATATTAATCGG
CATGACGTCGCCGTCATTCCGCTCGTCACGTTGACGAGCAGTGAGGCGCGGACAACGTCC
ATCTTAGAAAAAGCAGAAGGATTCGTGTATGCGGTCACGCTCAAAGGAACGACCGGGAAA
GCGGATGTATTCCCGGACGAGCTTCTCGCCTACTTAACTCGATTGACTGAGCAGTCACGT
GTTCCCGTCTTAGCAGGATTCGGAGTCCATCGTCCGGAGCAAGTGCAGACGTTGGGACAA
GCGTGTGACGGTGTCGTCGTCGGGAGTTTCATCGTCGAGGCACTTCATGAAGGACGGACA
GAAGATGTTGAGACGTTGATTCAATCAGCAAAACACTTACACGCATAA
>FODOLKFE_00154 K(+)/H(+) antiporter NhaP2
TTGCCCGTACCTGTTATAAGTACTGATGTACTCATTTTACTCTTCGGTCTACTTCTCGTT
GCCGGTGTCATGGCGACACGAATCTCGACTCGATTCGGCTTGCCCGCCTTGATTTTATTT
ATGGGAATCGGCATGATCATGGGAAGTGACATTACTGGTCTCATCTTCTTTGACGACTCG
AATTTAGCGCAGCTGATTGGAGTCGCTGCCTTGATTGTCATTTTGTTTGAAGGGGGTCTT
CAAACGAAATGGTCATCAATCCGGAGCGTCCTCGCCCCTTCTGCCTCGCTGGCGACGCTT
GGAGTATTGATTACTACAACAGTGGTCGCCGTGGCCGTTCGTTTCGTATTTGGTTTCGAT
TGGATTGAATCTTTCTTGTTCGGTGCGATCATCGGTTCGACCGACGCAGCGGCCGTCTTT
GCCGCATTTAAAGGAAAGAATATCTCACCGAAAGTCGGTGCGACTCTCGAAGCCGAGTCC
GGCACGAACGACCCAATGGCGATGTTTTTGACGATTCTCGCCCTCGACTTCATGATGAAG
CCGGATACGACCATTTGGGACGGAATTTGGATGTTCGCCCTTCAAATCGTTGTCGGGGCA
TTAATCGGCTTCATCCTTGGACAACTGTCTCGCCTCATGTTGAACCACTTGAGACTTGAT
TCGAGCGGACTGCATGCCGTCCTCATGATTTCCATGGCGTTCCTTACCTATGGTGTCACA
GCTTACTTATTGGGAAGCGGATTACTCGCCGTCTATATCGCCGCCATGATTGTCGGAAAT
GCGGATACAGCGCATGAAGTGACAATCGTCCAATTCTCAGAAGCGCTCGCGTGGATCATG
CAAATCATCATGTTCGTCATCCTTGGGTTACTCGTCTTCCCTCGTCAACTCATCGAGCCG
GATTTGATTTGGAAAGGACTACTCATCTCATTCGTCCTTATGTTCTTGGCACGTCCGATT
GCCGTCTATTTATCGACACTTGGCATGTCATTTACGAGAAAAGAGAAACTATTTATCTCA
TGGGCCGGGCTAAAGGGAGCTGTCCCAATCGTCTTAGCTACATTCCCTTTAATTGCCGGT
ATTGAGGACAGTCAACTCTTATTCAATGCCGTCTTCTTCGTCGTCGTGACGAGTGCTTTG
ATTCAAGGGACGACGTTGACACCGCTCGCTGAAAAATTGGGGTTACTCGGACCGGATAAA
ATCCGTTCTCCGTATACGATCGCCCTCGTCTCGAGTAAACAGTCTCAACATAAGCTCGTC
CCTTATGTTGTCACGGAGAGTTCTTCGATGATTGGCAAGACGCTAGCGGATATCACACTC
CCACCAAACACTGTCGTGAACGCCATCGTCCGAAACGAATACTTGATTCCACCGAATGGA
CAGACATCCATCGAAGAAGGCGACCTTTTATATGTGCTCGCTTCGATGTATCGTCATGAT
CAACTCGACCAAACATTTGGTGAAGATGGGCTAGACCGAGTGGAATTATGA
>FODOLKFE_00155 Ribosomal protein S6--L-glutamate ligase
ATGTCTAAAATTCACGTCATTCATGAAAACGAAGAATGGACGAACCACCTTGTCCACCGT
TTAAAAGAATTGAACTTGCCATATGAATTGTGGCACTTGGACCAAGGGACGATTGATCTC
GAAGCAATGCCCCCGGAAGGTGTCTTTTATAATCGGATGAGTGCCTCCTCGCACACACGT
GGGCATCGGTACGCACCAGAATTGACGGAAGGCGTCCTCGCTTGGTTAGAGGCAAATGAC
CGGACCGTGTTTAACGGCACACGTGCCATCCGCCTCGAAGTGAGCAAAGTCAATCAATAC
ACGGCGCTTCGACGTGAAGGAATTCGCGTGCCGAAGACGATTGCGGCAGTCGGTAAGGCG
CAAATCATCGAAGCGGCTGAGCAGTTAGGTTTGACACCGTTCATCACGAAACATAACCGT
GCCGGAAAAGGACTCGGGGTCCAATTGTTCCATACGATCGAAGGACTCAAAGAATATGTA
TATGGTCCCTCGTTCGAGGACTCGGTTGACGGCATCACGCTCATTCAACAGTATATCGAA
GCCCCGGAACCGTATATTACCCGCTGCGAATTCATCGGCGGAAAGTTCCTGTATGCGGTG
CGCGTCGATACGTCGGAAGGATTCGAGCTCTGTCCTGCTGATGCCTGCTCGATTGAAGAC
CAGTTCTGTCCGGTCGGGGAGACGCCACCGGCGAAGTTTGAAATCGTCGAAGGATTCGAT
GACCCGATCATTCCAAAGCTCGAACAGTTCTTGAAAGCGAATGCGATCGATATTGCGGGG
ATTGAGATCATTCGAGACCGATACGGAAACGTCTACGCCTATGACGTCAATACGAACACG
AACTATAATTCCGATGCTGAAGCGAAAGCGGGACGCTACGGAATGCTGGAATTGGCTACT
TTCTTAGGCGACGCACTTCACGTCACTACGACAAAATAA
>FODOLKFE_00156 hypothetical protein
ATGCGCGTGTTTAAAGAAACCGATCGTGACACTGCGGAACGTTTAGATTCGTTCATCGAA
CGAATGGCACCGACAGCAGAATTAGTCCAACATCGATTTGAAGAGCAACTCAAACATACA
CAGCAAAAGGGTCAGGCGAGCGCCTGA
>FODOLKFE_00157 Putative heme-dependent peroxidase
ATGTCAGAACGTCCAGTACCTACAACAGATACACAACATGCCGCCGCCACATTAGACGGA
TGGTATACACTTCATGATTTCCGCACGATTGATTGGGCTCGTTTGAAACTCGTCGATGCT
GAAAAGCGTGAACAGATGATTGAGGAGTTCACTGCGTTCCTCGCCTCACTTGAAGAAGTG
GAAGCAAAAGGTGAAGGAAGCCACGCCTTCTACTCGATTCTCGGCCAGAAGGCGGACCTC
GTCTTGATGGTGCTTCGTCCAACATTCAACGAACTTGAGGACGTCGAGCGCGCATTCCGC
AAAACAGCGCTATACGACTATATGATTCCGTCGTATTCATACGTGTCGGTCATCGAGCTC
GGGATGTATCGCGGATCTGGAGACGGGGACCCGTATCAAAACCCTCATATCCGTTCACGC
CTCTATCCGACACTTCCAAAGGCCGCACACATCTGTTTCTATCCGATGAGCAAGGCTCGT
CGCGACGGCGACAACTGGTACATGTTGTCGATGGATGAGCGCAAAGACCTCATGTATCGC
CACAGCATGATCGGCCGTAGCTACGCTGGTAAGATTCAGCAGTTCATCGGTGGGTCGACT
GGATTCGACGCATGGGAATGGGGCGTCACACTCTTCGCTGAAGATTCACTTCAGTTCAAG
AAAATCGTTTACGAGATGCGTTTTGATGAAGTGAGTGCGAAATACGGTGAGTTCGGCGAC
TTCTACGTTGGGAACATCTTACCGAAAGAAAATTTGAGCACATTCTTTAGCGTGTAA
>FODOLKFE_00158 Phosphate acetyltransferase
ATGAAATTATTTGAAACGTTGAAGCAAAAAGTTAGCCCGGTTCGTCCAACCATCGTCTTC
CCGGAAGGTATCGATGAGCGTGTTCTTGGAGCCGCTGTTCGATTGAAAGCAGACGGTATG
GTAGAACCGATCGTCGTCGGTGCGAAAGCAGATCTCGAAGCGGTTGCGGCGAAACACGGT
TTCGACATCTCAGGTTTGACACAATATGACCCAGCGACATACGAAGACATCGACGTTCTC
GTCGAATCATTCGTCGAGCGTCGTAAAGGGAAAGCGACGGCTGAACAAGCACGCGAACTC
CTTACATCAGACGTGAACTACTTCGGAACAATGCTCGTTCACACAGGCAAAGCAGAAGGT
CTTGTCTCAGGCGCGATGCACGCGACGGCTGATACGGTACGTCCGGCACTACAAATCATC
AAAATGCAACCAGGCATCAAAAAGACGTCAGGTGTGTTCATCATGGTACGTGACGACGAG
CAATATGTCTTCTCGGACTGTGCGATCAACATTGCACCGGACGCGGCGGACTTAGCAGAG
AACGCGTTCTTGTCGGCAGCGACAGCGAAGACGTTCGGCATCGACCCACAAGTTGCGCTC
CTTAGCTTCTCGACGAAGGGTTCTGCGAAGTCACCTGAAACAGAGAAAGTTGTGGAAGCG
ACACGCCTTGCGAAAGAGAAATCACCGAACCTTCCAATCGACGGAGAACTTCAATTCGAT
GCGGCATTCGTTCCTAGCGTAGCGGCGAAGAAAGCACCGGGTTCTGACGTTGCTGGTAAG
GCGAACGTATTCGTCTTCCCAAGTCTTGAAGCAGGGAACATTGGCTACAAGATGGTTCAA
CGTTTCGGTGGATTCGAAGCGATCGGTCCAATCCTTCAAGGTCTCAACAAACCAGTGAAC
GACTTATCACGTGGTTGTAACGAAGAGGACGTCTACAAATTGACGCTCATCACAGCAGCA
CAAGCAATCGACGAGCGCAACGAAGCGTAA
>FODOLKFE_00159 hypothetical protein
ATGGACGAACTAGATGAGAGCGTTTTGTTACCTGAAGGACATCGTTACGCCATGTTTGGT
GGTGGGGATGACTACCCAATTAAGACGTATTATGAAGGGGTATTTGAAACGGTCTTCATC
GCGTTTCATCCATTCCTTGCTCCAATAGATCACTCCGCCGCGGTTGATTGTTATGCCGAT
CTGGACAAAAACGAGGTCGAACAGCAATTTCGGGCCGTTACATGGGAAGAGATGAGGCGA
AGACTAGGTTTTCGTGACGTGAGCCGTATCGATCATGCGCTCCGAACGATGATTAGGGCG
CTAAAACCACATGCCGAAGATCGAGCAGGGGCGAATCGCATCATTGAATATTGCGAACGT
GAGAATGTGCTCCCACCAGGTGAAGGGGAACTGTCGGATCTGCTAAAGAATCAAGTGTTG
CGTGTACTTTTGGAGATGGGAGAAGGCTGGATCTGGACCGGAGACGAATTTTGTACGGAA
CGGCATCTCATCCATCTCAGTGAGACGCTAGCCGCTGATATGTGGGGCATGCAACATCGG
ACGTTTTTCGGTTATCAACACGAATGGCTCATCGTCCCACCCTGGGATAGCCATTTCACG
TTGTTTTGTGGCAATCGCGCGTTGATCGAACAGGTCGTCGAACGATGCGAGCTCGAGGGA
TTTTATTGTGACGCTGAGACGACCATCAACTGGAGTTTGTCGGAGCATAAGCTGAGGTAA
>FODOLKFE_00160 putative adenylyltransferase/sulfurtransferase MoeZ
TTGAAAGGGGAACTATGTATGCAAAGCATCCATGCGACAGAATTAAGAGAAAAATTAGAG
AACGGGGAGTCTCTCCATATCATCGATGTGCGCGAGCAAGATGAATATGAGGCAGGGCAT
ATCCCGAACGTACCACTCTATCCATTATCGGAATTCCCACAAGTGACAGAAAAGTTGGCA
CAAGATAATGTCTATCACGTCATCTGTCGTTCAGGTGGACGGAGCCAGACGGCGTGTGAT
TACTTAGAATCGCAAGGTTATAAAGTCGTCAATGTCGACGGCGGAATGCTCGCTTGGGAC
GGCGACATCGAGGCGTGA
>FODOLKFE_00161 hypothetical protein
ATGCTAGAGAATCCTTGGGTCGTCGTACCGCTTCTCCTTGCGCTCTACCTCACGGTCTAT
GCAGTGATGAAGCGATTTGACTGGGAGAAGTGGCGACTCGTCTGGGCAGTGTGGGTGATG
CTCATCATCATCCTATTGACGATTGAACTCGTGACAAGTCTATAA
>FODOLKFE_00162 GTP cyclohydrolase FolE2
ATGTCTACAAGCCATGTCGCTTTACCTACTAAAGCAGAACGACATAAATTGTTCGGGTCG
GTCCCACCGATTAAAGGAACAAAGCCGACCGAAAAAGAACAAATGGTCGATTTACAAAAT
ACACCGAAAAACTTCTTGTTCGCCCTCGACAGTGTTGGGATCTCGAACGTGAAACATCCC
GTGAACGTCGAGACGCCAGAAGGAGTCCAGTCAACGGTCGCCACATTTGAATTAACGACA
TCGCTCGTACAAGACCGTAAAGGGATCAACATGTCTCGTTTGACAGAGCAGCTCGACGCG
TACCATCAACAAGGGTGGACGGTATCAAACCGTTCGTTAATCGAGTTCGCGCAAGAACTC
GCCGAGCGTATGGAACAAACAGAAGGCCAATTGACAATCCGTTACCCATGGTTCTTCACG
CGTAAAGCACCTGCGACAGGTCTTAGCGGTTTGATGAACGCGGACGTCATGCACCGTGTG
ACATATAACCTCGAAACGGGCGTCGCAAACGTGACAGTCGGTCTCGTCATCAACGTCACG
ACGCTTTGCCCATGTTCAAAAGAAATCAGTGAGTACAGCGCCCATAACCAACGTGGGTAC
ATCACGATCGAAGCCGGTCTTGATGAGACATCGATGGACGGATTCGATTGGCGTGCAGCC
CTTCTCGATGCAGCGGAGTCAAACGCCTCAGCACCACTTCACCCTGTCCTCAAACGTCCG
GATGAGAAACGTGCGACTGAAATCGCATACGAGAACCCACGTTTCGTCGAGGATATGGTC
CGCTTGATCGCGGCTGACTTGTACGAGATGAAACAAGTCGTGAACTTCTTCGTCGAATGC
CGTAACGAAGAGTCGATTCACCAACACGACGCGATTGCATCGATCACATTCGATAAGCGT
CAAGACGCATAA
>FODOLKFE_00163 Inner membrane protein alx
ATGGATTGGCAGTTAATCCTGCAGTACGCCTGGATCGTCGTCGTGCTCGTCGGTTTAGAA
GGCTTGTTATCTGCAGACAACGCGCTCGTCTTGGCCGTCATGGTTAAACACTTACCGCGT
ACAGAACAGAAAAAGGCATTATTTTATGGACTCCTCGGGGCGTTCGTCTTCCGATTTATC
GCATTGTTCTTAATCTCGTTCTTAATCAACGTATGGCAAGTTCAAGCGATTGGTGCATTT
TATCTGATTGGAATGAGTGGTCGACACTTGTATATGACGTATAAGGCACGAGGCCAAGAA
CCGAAGCAAGACTTGGCGGCTGAAGCGAAAGAAGAGACGGCTGTCACGGAGAAGCCGGTG
TCGAAGAAAGAATTTTGGCTCACTGTCGCAAAAGTCGAATTTGCGGACATCGCCTTTGCG
GTCGACTCAATCTTGGCAGCAGTCGCGCTCGCTGTGAGTGTCAAACCGCTTGGTCTCGGG
GAAATCGGTGGGATTGACTCGGGTCAGTTCTTCGTCGTCTTGACAGGTGGACTCATCGGG
GTCGTCTTGATGCGATTCGCAGCTCGGATTTTCGTCAAGTTGCTTCATCAGCGTCCGACA
CTTGAAACGGCCGCTTTCATCATCGTCGGTTGGGTCGGGGTCAAGTTGACGGTGCTCGTA
CTTGAACACCCTGGTTTCAAGGAATTGATTGCCGGAACACCATTCGAATTCATGGGACTC
CCAGACGGGTTCGTCCACTCGACAGCTTGGACGATTTTCTTCTGGTCGGTCATGGTCGGG
ATTGCGACATGGGGCTGGTTCTCATCGAAACCGACAGCGGTCAAACAATAA
>FODOLKFE_00164 Acireductone dioxygenase
ATGGCAACAATTTATTTTCAACAAACCGAAGAACGCGTCAGTGATCAACAAGAGGTACGT
GACTTTTTAGAATCACGAGACATCCTTTACGAAGCATGGGATATCGCGAAATTACCGGCT
TCCCTTCAAGAAAACTATCAACTGACAGACGAGGACAAAGAAACTATCTTGGCGACGTTC
CGTGACGAGATTCAAGATGTGTCGGCACGACGCGGCTACAAGACGGCTGACGTCATCTCA
CTATCCGATTCGACACCGAATTTAGATGAACTGCTCGTCAACTTCCAAAAAGAGCATCAC
CATACAGATGACGAGGTTCGTTTCATCGTCAGTGGTCACGGCATTTTTGCAATCGATGAT
GCTGAGCGCGGATACTTCAATATCGAGCTCAATCCGGGTGACCTCATCTCCGTACCGGTC
AACACACGTCATTACTTCACGTTGCAAGAAGACCGTCAAGTCGTCGCCGTTCGCATTTTC
GTGACGACTGAGGGGTGGGTGCCGATTTACGACAAAGAGAATGTAACTGCATAA
>FODOLKFE_00165 Methylthioribulose-1-phosphate dehydratase
ATGACTGTGCAAGAACGGTGGGGAGAACTTGCCGACATTAAAGACGAGCTCGCCGCACGA
GACTGGTTCCCCGGAACGAGCGGGAACCTGGCGATCCGCGTATCGGACGACCCGTTGACG
TTCCTCGTGACGGCAAGCGGTCGTGATAAACGAAAGCGCACCGATGAAGATTTCGTCCTC
GTTGATGCGACCGGTCAATTGATTGGAGAGCAGACAGGCAAACCGTCCGCGGAAACGTTG
CTACACGTCGAAATTTTTAACAACACGAACGCAACCTGTTCACTTCACGTGCATACGGTC
GACAATAACGTCATCTCGGAACTGTATGCAGCAAAAAGTCACGTGACGTTCACAGGTCAA
GAAATCATCAAGGCGCTCGGTTATTGGGAAGAGACGGCAAGTGTCCGGATTCCCATTATC
GAAAATCACGCGGATATCCCGACGCTCGCCCGTGCGTTTGCGCTACATGTCACAGGCGAT
GCCGGTGCCGTCCTCATCCGGAACCACGGGATCACCGTTTGGGGCGAAACGCCCGCTGCG
GCAAAACGTTATTTAGAGGCATATGAATTTTTGTTTAGCTATTCATTAAAATTACGCGCC
CTAGGCGTCCATTCATAA
>FODOLKFE_00166 2-hydroxy-3-keto-5-methylthiopentenyl-1-phosphate phosphatase
ATGAGTACGCACGTCATCTGTGATTTCGACGGGACCATCACGGAAGAAGATAACATCATC
GCGTTGATGCGACGGTTCGCCCCACCTGAATGGGTCGAACTCAAAGACGGTGTGTTGAAC
CAAACGCTCTCCATTCGCGAAGGCGTCGGTCAGATGTTCAGCTTGCTCCCAAGTAACCAG
CAAGAGCAGTATCGTGAGTTTCTTCAGTCGACCATCACGCTTCGAGCGGGGTTTGTCGAG
TTTTTGCAAGAGACCCAGTCGCACGGCTTTCGATTTGATGTCGTCAGTGGGGGCATGGAC
TTTTTCGTCCATCCGATTTTAGAAGGTTACGTAGCACCGGAACACATCTTCTGCAATCAC
GTTGATTTTTCAGGAGAGACAGCGCGCGTCACATGGCCTCATGCATGCGATGTTCATTGT
TCGAACGACTGCGGATGCTGCAAGCCGACGATTGCTCGACAGATCGTCTCACCTACCGAC
ACGTTGATTGTCATCGGGGACTCTGTCACTGATTTTGAAATCGCCAAACGTGCCGACGTC
GTGTATGCACGGGGGCAATTGATTTCGCTATGTGAGGCGGAAGGAATTCGACATGTTCCG
TTCGAGACATTCTACGATATCTCAGCTCATATGAAAGGAGTGAACGTATGA
>FODOLKFE_00167 2,3-diketo-5-methylthiopentyl-1-phosphate enolase
ATGGGAATCATCGCTACTTATGAAATCAAACATACCGATCACGTCGAGCGTGTAGCTGAG
AAAATCGCACATGAGCTGACCGTCGGGACATGGACCGAGTTGAACCATCTCGAACAATAT
CAACTGCAAGCGTTCCGAGGTGAGGTCATCGCCACGTCCCAACAAGAAACGACAAGTCGC
TTCTCGATTCGCTACCCGCTACATAACGTGACACCGGACTTTTCGTCCATTCTGACGACG
ACATTCGGAAAACTGTCGCTCGACCCAAACGTCAAACTCGTCGACCTCTTGCTTCCAGAG
GAGCTCGAACCGGACTTTCCGGGTGCCGCATTCGGAGTCGAAGGGGTCCGCGACATCCTT
CGAGTACACGACCGACCGCTCGCCATGAGCATCTTCAAAGGCGTCATCGGACGGGACCTT
GATTTTTTGGCGACACAACTCCGGGACCAGTTCGCAGGTGGCATCGATCTCGTGAAAGAC
GACGAGATTTTATATGACAATCCGCTCACCCCATCGCTCGAACGGGCTCGGATTGGAGCA
TCGATCATTCAAGAACATAAAGAATTGACGGGTCGTTCCGTTCTATACGCAGTGACGTTG
AGCGGTCCCGTTTTCACCTTACGCGACCAGGCGAAGCGATTGATTGAGGCAGGCGCGACC
GCATTGTTGTTCAACGTGTATACGTACGGGCTTGACGCATTGCGAGAGCTCGCCAAAGAT
TCTGAGATTCACGTCCCGATTTTGGCACATCCCGCTTTTGCAGGAGCGTTGACCGGATCG
ATTCGTCATTCCCTACTCTTCGGGAAACTGATTCGACTCGCCGGGGCGGACTTGACGCTC
TTCCCTTCGCCATACGGTTCGCTGTCGACACCGAAAGACGAAACACAACAGATTCAAACG
TATGCGACGGAATCCCATTGGACGAAACCGATTCTGGCGGTCCCCTCTGCCGGGATTCAC
CCAGGACTCGTCCCGGATTTGATTCGTGACTTCGGAACGGATGTCGTCATCAATGCCGGC
GGCGGGATTCACGGACACCCAGACGGTGCGGCTGCCGGAGCGAGGGCGTTCCGCCAAGCG
ATCGATCAGGCAATCGGTAAGACGAGCGAGACTGATGCCTTAACGACTGCATTAGATGCG
TGGGGTGCGCGATGA
>FODOLKFE_00168 Methylthioribose kinase
ATGGCTTATGAGGCGTTTACAGAACAGAGTGTCGTCGAACACGTTCGACAATTGGGGTTA
CTAGAAGAGGGGATTGCAGAATGTGAGGAAATTGGGGATGGCAATTTAAATCTCGTCTTT
CGCATTCGTCAAGGAGAAACGTCATTAATCGTGAAACAGGCGTTGCCGTACGCAAAAGTC
GTGGGGGAGAGCTGGCCGCTCACGCTTGACCGGTCGTGGATTGAACAACTGGCACTCCGT
GAATTTTCTAAGGTCGTTCCTCAGTTCGTACCGGATGTACTCGGTAGCGACCGTGAACTC
GCCTATACGATTTTAGAAGATTTATCATCGTTCGAAATCGTTCGGACGGGCTTCCTAAAA
GGAGAGAGCTATCCGAATTTGGCGCGTCACGTCGGTACATTCCTCGGGGAAACGTTGTTT
GCGACGTCTGACTACGCGAACGGACCGCTCGTGAAGAAACAAATCGAAAAAGAGTATTAC
AATCCAGAGCTATGCGATATCACGGAGAAACTGATCTTCACCGACCCGTATCGCGACGCA
GAATCGAATCAAATCGAGCCAGTCCTTCGTCCGGATGTGGAGCAACTCTGGTCAGACCTC
GCTTTGAAAATTGAAGTGACCAAATTGAAGGTTGGGTTCGTGACGAAGCACGAAGCGCTA
CTGCACGGGGATTTACATACAGGAAGCATTTTTGCGACCCGTCAAGAAACAAAAATCATC
GATCCCGAATTTGCGTTTTACGGTCCGTTCGGCTTTGACATTGGTCAAATCATTGCTCAT
CTGGTGTTCTCAACGTATGCGCATCCGTTGAAACGATTCGAACGCTTCACAGAAGTACTC
ACCGTCTGGGAGACGTTCGAAAAAACGTTCCGTACCCGCTTTACACAGGCCGCAGAGCCG
TTCAACACAGTAGGATTCGTGGACGAACTGTTGCCATCCATTTTGAGTGACGCCATCGGC
TACGCAGGCTGCGAATTGATTCGGCGGACTGTCGGTCTGGCTGGAGTCGCCGACTTAGAG
ACATTACCAGACGACCTTCGCATCGAACGGAAACGCCACGCCTTAGAGCTCGGTACGCGT
CTCATCAAACAGCGCCATCAAATTCAATCCATCGATCAATTGATTCCAGTCTTGTCGGAG
GTGCGCGTATGA
>FODOLKFE_00169 Methylthioribose-1-phosphate isomerase
ATGAGTGTGCAAAGTATTCATTTCGATGCCGACACGGAAGTGTTGACGATTTTAGATCAG
ACGCTGTTGCCGCAAGAAGAGCGCTATGTCGAAGTGTTGACGCTTGAACAGGCCGAGCAG
GTAATCAAGTCGCTTCAAGTTCGCGGTGCACCGGCCATCGCTTATTTCGGAGCGTTTGTC
CTTGCGAAAGAAGCGTCACGTCTGCAAGATAATCCATATTTTCATCTCCAATTGAATCAA
GTCGGTCAACGGTTGATTGCGACAAGACCGACCGCGGTCAACTTACAGCATGTCATCGAA
TCACTCCTTCGATTGAATGTGGGGGAGGACTTTGAGCAGATTGCAAAAGCAATCAAGCAG
CGTGCGATTGAAATCTTTGAACAAGACGTGGCTACGTATCGCACGATTGGGGAACATGCG
CTCACCGTGTTACCCGCTGGTGGCAACGTATTGACGATTTGTAACGCCGGTGCCATCGCG
ACGTCACGATACGGTACCGCGCTCGCGCCGTTCTATGTCGGGAAAGAGCGTGGCATCCCG
TTTCGGGTGTTCGCGTCCGAAACGCGACCGCTGCTTCAAGGAGCACGACTGACCGTATGG
GAGCTCGACCGGGCAGATATCGATGTCACACTGATTACAGATAACATGGCGGCCTGGACC
ATCCAGACGAAACAAATCGATGCTATCATCGTCGGGGCGGACCGCATCACCCGTACCGGT
CATACGGCCAACAAGATCGGAACACTCCAGCTTGCGATTTTGGCGAAGCATTACGGCATC
CCATTCTATGTGGCTGCTCCGCATTCGACATTCGATTTAGAGGTAGATGACACGATTCAA
ATCGAAGAACGGGACGCGCATGAAGTGACCCATATCGGGGGACATCCGACGGCACTCGTC
GGCATCACCGTCTTCAATCCGGCGTTTGATGTGACACCACCCGAACTGATTACCGGTCTA
ATTACAGAGACAGGTGTGCTCGAACCGACTGAGTCGGTCATTGTAGAACATGTAGGAGGA
AACACATATGTCTAA
>FODOLKFE_00170 Xylitol-binding protein
ATGTCTAAAAAAATCATCTTCTTCCTGTTGACTGTCATCCTGGCACTTGCCGGATGCACG
AACGAACAGGCTCAACCGAAAACGACTACGACAACAAGTAAAACGGAAGCGAAAACCGTC
AACGTCTCAAATGAGACGCTTCCGAAAAATCTAGAAGTCGCCCTCGTCATGCAGATGTCG
ATCGGGACGTTCTCTTCGCAGTATATCGAAGGGGTGACCGAGCAAGTCGAAGCGTTCGGT
GGCAACGTGAAAGTGTATAACGCCGAAAATGATTTGTCGAAAATGGCGAGTTATGTCGAT
ACGGCGACGACGCAAGGAGTCGATGTGATCTTGATTGACCACGGACGTGCCGATGCCTTG
AAAGAGCCTGTTCAACGGGCGCTCGACAAAGGCATCAAAGTTGTCGCATTCGATAACGAT
TTGACGAATGAAGGCGTGACGGTCATCGACCAAGACGATTATTCACTCGCATGGCGCTCG
CTAAAAGCACTCGCGGAAGATTTGGACGGGGAAGGGAACATCGTCACGATTTGGGTCGGT
GGATTCACCCCGATGGAACGTCGACATACGATTTATGATGCATTCTTGAAACGCTATCCC
GGCATCCAGGAAGTCGCAAAGTTCGGTTCGGCGACGAACAACACGGCGCTCGATACGCAA
AGCCAGATGGAGGCGATTTTGAAGAAGTACCCGGAAGGCGAAATTGATGCGGTGTTTGCG
ATGTGGGATGAGTTCGCCAAAGGGGCGAGCCGTGCCATCAAGCAAGCAGGCCGTGACGAG
ATTGCCGTTTACGGGATTGACTTGAGTGACGAAGACTTGCAACTCATGCAAGAAGAGGGG
AGTCCGTGGAAAGTGACAGCTGCCACAGATCCAGCCGAAATTGGCCGCATTCAAGTCCGA
TACGCTTATCAAAAAGTGGTCGGGGAAGAGACGCCTTCCATTCATTCGGTCGACCCATAT
CTAGTGGACCGTGACGTCTTACCGGATGAGCCTGTCACGATGGATGACCTTGGACAGTAC
GTGCCAGGTTGGGGCGAATCGAATGCGGCATGGTCGGATTGGATGAAGGAGACCGACTGA
>FODOLKFE_00171 Autoinducer 2 import ATP-binding protein LsrA
ATGATTCGCTTGGAACGAATCACGAAACAGTATGGTGACGTCACGGTGCTCGATCAACTA
TCCTTCAGTTTAAAGCCGGGAGACATTCATGGGCTTCTCGGTCTGAACGGGGCCGGTAAA
AGTACGCTCATCAAACTGCTAAACGGAACGGCTGAACCGACGTCCGGCGAGTTGTCCATT
GATGGAAAATCAATCCGCCTCACACCAGCGGAAGCGATTCGTCATGGCATCATCACGGTG
TCACAAGAAGTCGATGATGCGCTCTATTTGGACTTGCCTGTATATGAGAACGTCCTTCCA
TGGCAGACGGTGAAACGGATTCGTCCGCAACGTTTGAAACAGCGAGCGAAACGTGTGTTG
TCCCGAGTCGGTTTAGAGGTCGATCCAACGCGTCCAGCCGGTCACTTCCCGCTAAGCGTG
AAACAGCGCCTTCTCATCGCTCGGGCACTCGAGAGCGATGCCAAGTATTTGCTCCTCGAC
GAACCGACCGCTGCCTTATCGGAAACGGATGCCGACGCCTTACTTGAATTGTTACAGAAG
CTTGCGGCAGAAGGAGTCGGGATTGTATTGGTCACGCATCGTTCAAACGAGCTCACCCGG
GTCACGTCGACCTCGACGTTTCTTCGGGACGGACGTGTCGTGTACGATGGACCGTACCAA
TCGCTCTCTTCAGAAGCGGTGCAGACATTTTTGAGTGGGACAACATTTGATGCGGCGTTA
GAAAAGGCGGTGCCGGAAGACACGATTTGTTTGTCCGCGCAGTTGACTCTTCCGGCGTTT
CAATCGGAGATTTCGATTGAAGCGTATGGCGGAGAAGTGCTCGGGATTGGTGGATTGACA
GGAAGTGGGAAGACGGAACTGATGGAAGCGTTGTTCGGTCTTTCTGGGATTCGTCAATCC
ATCACAATCGAGGGGAAAGAGCACGTGATCAAAGAACCGGCAGACGCCGTACGTTTAGGA
TTTGCACTCGTTCCAGAGGAGAGACGTCGTCATGGATTATTTTTAGACGAGACGATTGAA
CGGAACGTGATTGCTGTCGCAGGAAAGGCAACTCGCGTTTCGGACGTATTGGCATCGCTT
TGCGTCCGTTATGCGAACGTGAAACAACCGGTTCGTGAGCTGAGTGGTGGAAATCAACAG
AAGGTCGTCTTTAGCAAATGGTTACTCGAAGACCGAGACATTTATCTGCTCGACGAACCG
ACAAAAGGAATTGATATCGCAGCGAAACAAGACGTATATGAACGCGTCATTGCACTCGCG
AAACAAGGGAAGACCGTATTGTTCACCTCGAGTGAGCGACACGAGCTCGAACGGGTCGCC
AATCGAATTCTTTGGCTCGACCGTGGACAACTTGCAGAGAAAGGAGGCGCATGA
>FODOLKFE_00172 Ribose import permease protein RbsC
ATGGCACAGTTAGTAGTCAAAGAACGAAAACGAATCAGCGGTCATATCGGTCAGTATGGA
ACGTTACTCGCAATCCTTAGTTTGATTGCGGTCTTTACCGTGACGAACGATCAATTTCTG
ACATACGCAAACTTTAGTGACATCATCAAATCGGTTTCAATCGTTTCGCTACTTGCCCTC
GGCGTCACGTTTTCGCTCATCGTCGGAGGATTCGACTTGTCGGTCGGCTCGACGGCGAGT
CTTGCGACAATCGGGGCAGCGGCAAGTCTCGTCCTTCATCGACAAGAGCTTCTCGTCGCT
CTGCTGATCCCACTTGCACTCGGGATTCTCGTCGGGCTGTTGAACGCGCTCGTCACAATC
AAATTCCGATTACCGGATTTACTAGCGACACTCGCCATCATGTACGTCATTAACGGGATT
CAGTTGACGTATACGAAAGGATTCTCGATTTATGACAACATGCCGATTGAAGGGGGGACG
GCGCCAGGGCGTTTCATCCCGTCATTTCTATTCATCGGTCAAGGGACGATCGGTCCGATT
CCGTTCGTCGCCCTGCTCATGCTGGTGTTCTTTATCGGAGCACATCTATTCTTGACTTAT
ACGCGGACCGGGCGTGAATTTTATTACGTCGGGTCGAACGCCGAAGCGGCCCGTCGTTCC
GGGATCGCCGTGAATCGAATCAAGTTGTACGCCTACGTACTCAGCGGATTGTTTGCAGCC
ATCGGCGGAATCATTCTTGCATCTCGGATTGGTACGGGACAAGTCTCGGCTGGAGCACCC
CTTTTGATGGACGCTGTCGCGGCTGCCTACATCGGCTACGCCGTCTTTGGGACAGGGCGC
CCGAACGTGATCGGGACATTGATTGGAGCTATTTTGATTGGAATTCTCTTGAACGGACTG
ACGATGTGGGACGTGCCGTATTATGCGCAAGACATCGTCAAAGGGACGATTTTAATTGGA
GCGCTCGGTCTTTCTTATATTCAGAAGAAACAGCGGACATGA
>FODOLKFE_00173 Mycothiol acetyltransferase
ATGAATTATACGTTTCAACCACTCACCCAAGAGCAAGCCGAATTGATCGCTTTCGAGTGG
CGCTATGAAGGCGAATACGCGTTTTACAATATGGATGCTGACGAAGAAGATCTCGCCTCA
TTTTTAGATGCAGATGAGCGAGGTGATACAACGTTCGCCATTCTTGACGACGAACTCATC
GGTTTCGTCACGTTGCAATTCGAATCAGTAGACGCTGTTTCTATCGGTCTCGGCATGCAC
CCTGATTTGACGGGGAGCGGCAACGGACATCGATTCCTCACGTCAATCATAAATTGGATT
GAGGCGACATATGGGACTCGCACAGTGCGTCTTGCCGTCGCCACGTTTAATAAACGGGCC
ATCCGATTATACGAGTCTCTAGGCTTCATCCCACAAGACACGTTCATGCAGGAGACGAAT
GGTGGTGTGTATCCGTTTCTTTCAATGACACGTGAACAAAGCGAACCCCCGAACAACTGA
>FODOLKFE_00174 hypothetical protein
ATGGCAGTCAAATTGGACATGGTCGGGATCGTCGTGACGGATATGAAGCGGTCGCTCGAT
TTCTATCGGGCGCTCGGGTTTGAGATTCCGGAAGCGATGAACGGGGAAGCACATGTAGAG
ATTGACGAAGGAGGCGTGCGTCTCGCGTTCGATACGGTAGAAGTGGCCGAATCGGTATAC
GGGGAATGGAAACAGGCAGACGGGCATCGAATCGAGCTTGCCTTTTTATGTGACAGTCGT
GAGTCATTGAATGCTTTGTATGACTCAATCCTTGAACAAGGTTATGCGTCACACAAAGCA
CCGTGGGATGCGTTCTGGGGTCAACGTTACGCCATCCTGTACGATGCGGATGGGAATTTG
ATTAGTCTGTTCGCCTCATAA
>FODOLKFE_00175 putative HTH-type transcriptional regulator YtcD
ATGACCACATCGTTCCCCGTCAACCGCGCACTTGAGATTATCGGCGGCAAATGGCGCCCC
CAAGTGTACTGCACGCTTCAAGATGGACCGCTTCGTTTTTCTGATATTCAACGAGCGATT
CCGGACGTCAGCCGAAAAGTGTTGACCGACCAATTGCGCGAGCTCGAGCAGCTCGGCATG
GTTCGCCGTGTCGACTACTCGACCGAGAAGCACCTGCACGTCGAATATTCATTGACCGAA
GACGCCCTCGGACTGCAACCCGCCATGAATGCCCTTTGTTCATGGGGAGAGTGCCACGAC
AAAAAATAA
>FODOLKFE_00176 hypothetical protein
ATGACATATCCAAGAACGTTTTCACACATCGGTCTTTCTGTACCGAGCGTCGCTGAGGCC
GTAAAATTTTATGAGGACGTGATGGGGTGGTATACGATTATGACACCATCAGACGTCGTC
GAGGATGATTCGCCAATCGGTGTGATGTGTACCGACGTCTTCGGACCGGGCTGGGGCAAA
TTCCGAATCGCTCATATGTCAACGGGAGACGGAATCGGGATTGAGTTGTTCGAATTTCCG
AACAACGAAACACCAGAAGACAACTTCGAGTTTTGGAAGACAGGGATCTTCCACTACTGT
GTACAAGACCCTGACATCGAAGGGCTCGTCGAGAAGATTATCGCTCACGGCGGGAGACAA
CGGATGCCGATTCGTGAATACTACCCAGGTGAAAAACCGTACCGCATGGTGTACTGCGAA
GATCCATTCGGCAACCTCGTTGAAATTTATTCACACTCATACGAACTCACGTATTCGGAA
GGAGCTTACTAA
>FODOLKFE_00177 Zinc-type alcohol dehydrogenase-like protein
ATGAAAGCATGGCTACTCGATCAACCTGGTCTTGATCATCTGCATATTGGAGAAATCGAC
CGACCGACACCAGGAGCGGGAGAACTGTTGATTCGTGTCGAAGTGGTCGCCTTGAATCCG
GTCGATTATAAAGTCGGATCAAACGGAAACCCGAATTGGTCATATCCACACATTCTCGGT
GTCGACCTCGTCGGAGAAGTCGTTGAGGTCGGTTCGAGTATCGCCAACATCATTACGGGT
TCGCGTGTGGCTGTTCATACGGATCTTTCGAAATATGGGGGATTCGCCGAGTATAAGGTC
GTCGATGCCCGGGCGTGTGCGGTCGTTCCGCAAGGTGTAAGCGATGAGGCGGCGGCTTCT
ATCCTGTGTGCGGGGATGACAGCATATGAAGCGGTCATGCAGAAGCTGAACACGCGAGAT
AAGGAGACGATTCTCATACACGCAGGAGCGGGCGGTGTCGGTGGATTTGCGATTCAGCTC
GCAAAACGGCTCGGTCTGAAGGTATTCACGACGGCATCTCCTGAGAACGTTGAGTGGGTA
GAATCACTCGGGGCGGACGTGGTGATTGATTATAACGTCGAGGACGTGACGGCACGGATC
ATGGAAGAAACAGATGGACGTGGTGTCGACCTGATTTTGAATACAGTCGGACGAGACGTT
GCGACAGCAGACCTAGATCGTCTCGCATTCAGCGGACACCTCGCCTACATCGCCGGGCCA
CCAGACATGACGAACATGAAAGGCTTCACGTTATCTCCTTCGATTCACGAAGTGGCACTC
GGGGCGGCGCATGCGAGCGAGGACGAACATGCGATTCGCAACTTGGCGTATATGGCCGAA
GAGATGATGAACTTGCTCGATGCAGGTGAACTAAACGATCTCGTCACAGAAGTGTTGTCG
TTCGACCAATTGAAAGAAGGTCTCGAAAAACTACAAACGCGAAAAGTGCGCGGTAAACTC
ATCGTCCGCATTCGCGACTGA
>FODOLKFE_00178 Low specificity L-threonine aldolase
ATGGAGCGATTGGCAGACACGTATCGTCAGACGAACGTTCAATTGAGCGGTCACGGCAAA
CGGGAAGCCGGGGTATTGAAACGCGCATTTGAGCATGTGCGTGAAGATGAGCCGAGTGAT
CAGTATGGACAAGGTAAAACGATTCGACAGTTCGAAGAGAAGATGGCACAGGTTCTTGGG
AAAGAGTCGGCAGTATTCTTTCCAAGCGGTACGATGGCACAGCAGATTGCGCTACGCATT
TGGTGTGATGAGACAGGGAAGAAAAAGGTCGCATATCACCCGCTGTGCCACCTTGAAATT
CATGAGCAGGATGGTTTAAAAGAGTTGCATCACATCGAACCGATTTTAGTGGGGGACGAA
AACCGATTGATGACGCTCGAAGAGATTCAAGCGTTACCGGACATCGCGTGTCTGTTGCTC
GAACTGCCACAACGAGAAATCGGTGGGGAATTGCCGACGTTCGAGGAACTTGTGGCAATT
CATGAACACTGTCGTGAGAAAGGGATTCATCTACATCTGGATGGTGCACGACTGTTCGAA
TCGCTTCCGTATTATGAAAAAGAGGCTTCTGAGATTTGTGCGCTCTTTGATAGCGTATAC
GTCTCGTTTTATAAAGGAATCGGTGGCATTGCCGGCGCCATCCTTGCTGGACCGAAGGCA
TTTTGTGACACGTCGAAAGTATGGAAGCGACGCTACGGTGGTGACTTGATCAGCTTATAT
CCATACATCCTGTCTGCGGATTATTATTATGAGCTACGAAAAGACAAGATGGCCGAGTAT
CGAAACGAGGCCGTCCGCTTAGCAGCACGCTTCAATGAACTCGATGGCGTGTGGACGACT
CCACGCATCCCGGTCACGAATATGTTCCATCTTCATTTTCAAGGGGAGAAGGAAGAAATT
GGTGAGAAAATTGCGCGCATCCAAGAAGAAACAGGAGTAGGCATTACGGGGTATCTTGTT
GAAAAAGACGGACACTGTTCAACCGAAGTAAGCATCGGAGATACGTTTGAACGGATTACG
CGAGAACAGCTTGATGGATTGTTTCGGCAGTTCAGATGA
>FODOLKFE_00179 hypothetical protein
ATGACTTGTGTCGACAAAGAACAAGGTGACTTTTATGGTATGGAATCATGGGGCAAATCA
ACCTTTATCGACATCGATCCATACTCCCAAATCGTCTATACGGATGCATTCTCGGATGCG
GACGGACACGTCAATCCGGACTTGCCTGTCATGACGATCACAAATGAATTTCTCGATACA
TCGGAAGGCACGTTATTCATTAGTCGCTCCGAATTCACGAATGAAGAGGCTCTCCAACAA
GTCGTCGAAATGGGCGCTGTCGAAGGGTTCACTTCCCAACTCGATCGTCTCGAAGCGATT
GTAAGCCAGTAA
>FODOLKFE_00180 hypothetical protein
ATGAGTACGGTCAAATCACATATAGAGGGCACGACATTGATTATGGAACGTCTGTTCAAG
GCACCACGCCAACTTGTATTTGAAGCATTCTCGACACCTGCACATCTCGAGAAATGGTGG
GGACCGTCCGGATGGGAGACGAAAGTATACAGCTTCGACTTCAAACCGGGGGGATTTGGC
ATTATTGCATGA
>FODOLKFE_00181 HTH-type transcriptional regulator CmtR
ATGGAAGAGAGATTGGCTTCTTTGTTTCATGCGTTAGCCGACCCGAACCGGTTGCGGATG
ATCGAATTGTTACGGAAACAAGAGTGGACGGTCGGAATGATGGCAAATCAGCTTGGGATC
AGTCAACCGCAGACATCGAAGCACTTGCGAATTCTGTATGATGCAGGTCTCGTCACAGTA
ACCATTGATGCCAATCGAAGACGTTATGCACTCAAGTCTCAAGCACTCGAACCATTAGAT
GCTTGGCGGACCTATATGGCTCGGGAAACAGAGCGACTCGATCGATTGGAGACGTTTTTA
GCGGAGTCACAGCGAGAGGAGAATGGATCATGA
>FODOLKFE_00182 Glutathione biosynthesis bifunctional protein GshAB
TTGCAAAAGCAGTTTAATCAACTACCCCACCATCTCATCACAAGTGGAAAATTTGCCATC
GAGCGAGAAATGTTACGCGTCACGTCAGAAGGCACACTAGCTGTTACGAAGCATCCAAAA
GCACTCGGTCATAAAGCGACTCATCCATACATCACGACCGACTTTTCTGAAAGTCAAATT
GAGCTCGTCACTCCAACGTTTCCGACGATTGAGGCGGCACATCATTTTTTAGAAACGCTA
TACGACATCACGGCGCTCAACATAGGCGATGAACGCCTTTGGCCACAATCGATGCCATGT
GCCTTGCCGGAAGGTGGTACGATTCCACTCGCTGATTTTGGTGTGTCCGGAATAGAGGCT
AGCCGTTATCGTGAGCATCTGCTCCAAAAATATGGTGCGAAAAAACAACTCATTTCTGGA
ATCCATTTCAACTTTTCATTTTCCGGTGAGATGTTATCCGCATTATACGAAGGATCCCCT
GAACAAAATCGACACTTCAAAGATCACCTATATTTGAAGTTAGTTCGTCAATATTTACGA
ATGCGTTGGCTCATCGTCTATTTGCTCGGTGCTACCCCAGCCGTACATGCGAGTTATGAA
GAACGATGTGTCAGCCAGATGCAAGCGCTCCATGTAGACACTTTTTCAAATAAACAAGCA
TTGTCATATCGGAATAGCGACTGTGGATACACGAATGTTGAACCGCTTTATCCAAATTAT
GCGACACTCTCAAGTTATATAGACGATGTAAAACGGTTCATTGCCAAAGGCGAGATTGCC
AATCCGAACGAACTCTACTCCCCCATCCGATTGAAAACATCGAAAGGTGGTAACGACTTA
AATCAACTCGAGGCACACGGTATCGATTACATTGAAATTCGCAATATCGATTTGAATCCG
TTTGAAAAGACCGGAATTGCTCGTTCAGATTTACGGTTCCTTCATCTGTTTTTGTTGTAC
TTGACCTTTACTAAGGAGACATCTCATGTCGATTGGCAAGCTGAAGCGTACAATAATCAA
CAACGTGTCGCCAAAGAAGGCATGTCTCCCGCAAGCATATTGACTCGAGATGGTTACGCC
ATACCTTTACACACGTACGCGACAGAACTTCTCGACGCCATCGATTCGTTCAACACACAG
TATGACCTCGGCTTCGAAGATGTCTTTCCCGCTGTACGCGAAAAAATTGATCACGTGGAC
CGGACGTACGCTTCCCGATTAAAGACGATTATGACCGAGACGGGTTATCACGCATGGTCC
CTCGCCCAAGCAGAACACTTTTATGAGGACGCCTATGCAAATCGTTTTCGCATCCACGGT
TATGCCGACCTGGAACTGTCTACTCAAATCTTAATGAAATCCGCAATTAAACGTGGTTAT
CGTGTCGATGTCATCGATCGTTCCGACCAGTTCATTCGGATTCGAAACGGCAAACACGAA
GAATACGTCAAACAGGCAACGAAAACTTCAAAAGACAATTATGTTTCCGTCTTAATGATG
GAGAATAAAACGGTGACAAAGTTTGTACTCGCAGAGCATGGCATTCGTGTCCCTGAAGGG
GTAGAACTTCAAGATGAATCAGATTTACGTCAGGCATGGGATTCATTTTCAAAACAACCC
ATCGTCTTAAAACCAAAGTCCACAAACTTCGGAGTCGGTATTCACATTTTTAAAGACGGA
GCGACGTATGATGAAGCACGGTCTGCATTTCAGTATGCGAAAACGTTTGATGATGTCGTT
TTACTTGAGACATTCTTACCCGGAAAAGAATATCGCTTCCTCGTCATCGGGGATGACGTC
GCGGGCATCCTCCATCGTGTCCCGGCGAACGTCACTGGAGATGGCACCTCTTCGATCCGT
CAACTCGTTGCGACAAAAAATGAAGACCCGTTACGCGGAAAAGGATACAAGACACCTCTC
GAGAAAATCGACATCGACGAGGTCGTCATCTCATTTTTACGTGCTCAAGGCAAGACACCC
GATAGTATTCCCGCTCTCGATGAGCGTGTCTTCTTACGCGAAAACTCTAATATCAGTACC
GGCGGAGATAGTATCGACTATACGGATCAAATTTCTGACATCTATAAGCGTATTGCTGTC
GATGCCGCTAAGTCAGTCGGGGCAACCATCTGTGGTGTCGATATGATGATTCCCTCTCTC
GATGATGCGCAAATCGAATACGGTATCATCGAATTGAATTTTAATCCCGCCATCCATATC
CACGCTTTTCCTTATGAAGGAAAAGAACGACCGATTGGTGAGATGCTACTTGATTTATTG
TTTAAATATTGA
>FODOLKFE_00183 Multidrug export protein MepA
GTGAAAACCGTCGATTTGACGATTGGAAACGTGCAACGCGTCATTCTGGCTCTTGCCCTT
CCGCTCGTCGGTAGCTCGTTATTACAATTTACGTATAGTCTCGTCGACATGTTTTGGGTC
GGTGCGCTCGGGAGCGATGCTGTGGCAAGTATCGGTGCAGCTAGTTTTTATATCATGCTC
GGACAGGCGATTCAATCGTTGATTGTCGTTGGCGCCGGCATCAAAGTATCACAAGCTGTC
GGGAGACGTGACCTCAATTCGGTTCAGCGTCATGTCCGGGCCAGCAGGCGTCTGAATCTA
ACACTCGGTCTTTCGTACGCCTCTCTACTAATTATGTTCGGTCATACATTCATCGGCTTT
TTGAATATGGGTGCCCCCGCTGTGGAGCAGCTTGCGTATGAATATTTGTTCGTCAGCGCG
CCGATGCTCATCTTTTCTTTCTTTAATTTGCTGTTTGCTCGTCTATTCAGTGCATATGGC
AATACGACAACAGCGATGCGAATCAATGCGACAGGTGTCATCCTCAATATGATTCTCTCC
CCGATTTTCATTTATCCATTCCAACTCGGTGTGATCGGGGCTGCCCTTGCAACACTTGTC
GCCAACGTCATGATGTTCGGATTGTTTTGGCACCGCGCTCGTACATTATTCAATTGGGAT
GAAGTCGTTCAGCCGACTCGAGCTGACTATAAAGAAATCATCCGTCTTGGTTTTCCGATG
GCAACCCAACGGATTTTGTTCACGGTAATCAGTATTTTTCTTGCCCGCATGATTGGCTCA
TACGGGACGGAAGCGATTGCGGCACAGCGCATCGGACTTCAAATCGAATCGATTGCCTAC
ATGATGATTGGTGGCTTGAACGGAGCAATGGCTAGCTATACCGGTCAAAACCTCGGGGCA
CGAAAAGTAGATCGTGTTCATGAAGGTTACCGGGTAACGACCCGACTCGGGATGGTTTAC
ACAGGATTCATCATGTTGTTATTTTTAATCGTCCCAGATTTACTCATTGGTCTATTCGTC
GATGACGTTCGAACCATCGAAATTGGGGCGAGCTACTTGCGAATTATTGGCATTTCGCTC
GTCTTCTCATCGATTGAAATGATCGGAAACGGATACTTCTCAGGACTCGGATTACCGAAA
ATCCCCGCGACCATCTCGATTATTTTCACAGTGGCCCGTATCCCGCTCGCATTTGTTCTT
GAGCCTTATCTCGGAATCGATGCCATCTGGTGGAGTATCGCCATCTCAAGTATCACAAAA
GGGCTTGTCTCTGCCCTCTTTGTCCGACTAACGAAAAAGGAAGTGATTTCCCTTGCAAAA
GCAGTTTAA
>FODOLKFE_00184 hypothetical protein
ATGAAACACGTTGTCGTTCAGTCTATTTCCAGCATCATCCTGTATGTCCTGATGGCATTT
CTATTCAGCTCATTTTTATCCGATGTGTCGAAGACCGTCAGCGAGTCTGACCGATTCTTA
GTTGAATTCAATCTGCTTCCCCTACTTTTACTTGTTGTTTTTGGCATTGTTTGGACAGTC
TATTCGTTTAACTCCCGGCCGAACAAGCAGTTGAGCTTCACTCAATGGTCTGTCCGCATG
ACTGAATTTAGTGAAGTCGATGAGCGTGAACAAATCATCACAGTGAAAGCGACAAAAGCG
GCATACATCTCGTTCGGCATCTCCGTTCCTATTTTTATGGGGTCGTTTATGTTCTATCCG
TTGTTTGAAGATACACTTCCCGCCTATCCGATCTATGCACTCGCTTCAACGCTCATCATC
GCGACACTCGTCTACATGACGACTTGGATTCGCGGTTATCGACATTAA
>FODOLKFE_00185 hypothetical protein
ATGCCATTAGTCAACCGCGTGAAAGAACTGCGTGCCCGGCACCAGTTAACCCAAGGCGAC
CTGGCCGAAAAGGTCGGTGTGACGAGACAGACGATCATCTCGCTCGAGAAAGGCAGCTAC
ACACCGTCACTCATGCTGGCGATGCACATCGCACGGGTGTTCGAGGAACCGGTCGAATCT
ATATTCACAATCGAGGAGGAAAGAAAATGA
>FODOLKFE_00186 Putative ring-cleaving dioxygenase MhqA
ATGAAGGTGATTAGTGGACAACATCACGTGTCAGCGATGACCGGGGATGCTAAGAAGAAC
TTGCGATTCTACACGGAAATACTAGGGATGCGGCTCGTCAAAAAGACGGTTAACCAGGAT
GACCCATCGATGTATCACTTGTTCTATGCAGACGAGACGGGTACACCTGGAACCGATTTG
ACGTTCTTTGAGTTACCGTTTCTCGGACAGACGTATCGAGGGTCAAGCAGTATTTCCCCG
ACAGCACTCAGGGTGCCGGATGGAGCGCTCGCGTACTGGCAGGAGCGTTTTGACACGTTC
GATGTATCTTACGGAGAAATCGAGTCGGTTTTAGGAAGGGCAGCCCTTTCGTTCGAAGAT
CATGAGGGTCAACGCCTCTGTCTTGTAGAGGGAGGGAGCGGGACACCTTGGAGCAAAGGT
CCAGTGCCAACGGACCTCGGCATCTTCGGTCTCGGGTTTAGTGAGTGGACGGTACGGCGG
ATTGACAAGACGGCACGGGTGCTGACAGAAGTTCTTGGCTATCGATATGTAACGACATTT
GAACGGGATGGACATGACGTGCGTGTCTTTGAGACGGGCGAGGGTGGTGTGGCAACAGAG
ATCCATCTCGTCGATCGGCCGGATTTGCCATCGGAACGACCAGGGCGAGGGAGTGTGCAT
CATGTGGCGATTCGAGTGGAAGAAACAGACGATATGACGAAGTGGATCGAGAAGCTTGAC
GCACATGGAATCAGCCACTCTGGTCTTATTGACCGTTACTATTTTCAGTCGATTTACTTC
CGCGAACCGAGCGGAATCTTAGTGGAACTGGCGACAGATGAACCGGGATTTGCGATGGAT
GAATCGCTTGAGACACTCGGAGAGCGATTGGCCTTGCCGCCATTTCTTGAGTCGAGACGA
GTGGAAATCGAATCAAAACTAAAGTCTTTGTAA
>FODOLKFE_00187 HTH-type transcriptional repressor NsrR
ATGAGACTCACGCAAACATGTGACTACGCACTGCGAACATTGATGTATAGCGCTACGTTT
TCACATCGGCTCGTCACGATTCAAGAAGTGGCAGACCAATATAACATCTCCAAAAACCAT
GTCATGAAGGTCGTATATGAGCTTGGGAAATATGGTTATTTGGAATCGGTGCGTGGTCGA
GGCGGCGGCTTTCGACTCGCACGACCGATGGATGACATCAATGTAGGGGAAGTCGTTCGG
ACGATGGAACCGTTCGAACTCGTGGAATGCTTCGGGGAAGGCCGATGCGTCATCGCACCT
GCCTGTGATTTACGAGGTGTTTTGAATGAAGCCATGTTGGCGTTTCTTCATGTACTCGAT
CGTTACACGATTGCGGATCTCGTCGTCAACCGAACGAACGAACTCGCCATGTTATTAGGC
GTACAAAACCCGACGGACTGA
>FODOLKFE_00188 Flavohemoprotein
ATGTTAGATCAACAAACGATTGAGATTATAAAGGCGACGGCACCAGTTTTGAAAGAACAT
GGTGTGACGATCACGAAGCATTTTTATCAACGAATGTTTGAACAAAATCCAGAAGTTCGT
CACTTCTTCAACCATACGAATCAAAAGCGAGGACGTCAGCCAGAAGCACTCGCGAACGCG
GTTTATGCGGCTGCCCTTCATATCGACCGACTCGAAGCGATTCTTCCTGCCATCCAACCA
GCACTTCATAAACATAAAAGTTTGAACATCCGACCGGAGCATTATCCGATTGTCGGTGAG
AACTTGCTTGCGGCGATTCAAGACGTACTCGGTGAAGCTGCAACACCTGACATCATCGAT
GCATGGGCAAAAGCTTACGGTGTGATTGCCGATGTCTTCATCTCACTCGAGAAAAAAATG
TATGATGACGCGCCATGGGTCGGATTCAAACCGTTCGTCATCGAAGAAATCATAGTAGAT
ACACCTGAAGTGAAACGATTCCGTCTCGTCGCGAAAGATGGAGTTATTGGCACAGCCATC
CCAGGACAATACGTCTCGGTTCAAGCGCGCATTGCGGGAGAGGACATCCTACATCACCGT
CAATATAGTGTCATCGAGACGACAGAAGACGGCTACTGGATTGCGCCGAAAGCGGAGGGA
CTCGTCTCAAACTGGCTCCATGAACAGACGGTCGGAACAGAAGTCCCGATGAGCGCACCA
GCAGGAGAATTTATCCTTGAAACGTCTGATCGTCCGCTCACACTCATCGCGGGAGGAATC
GGGATCACGCCCCTCTTCAACATGGCGAAGACGGCACTCGAACAAGGACGTCCTGTCACG
TTATTGCACGCAGTTCGGAGTATGGACCTTCGTCCGCTCGGAGACGAACTCGATGAACTC
GTGAATCAAGGGCTTAAACTCATCACACACGTGGATGACGTATCGGGTTGCATGAATAAG
TCACACCTTGAAGCACTTGATGTGGAAGGGCATGATGTTTATACGTGCGGACCGAGTGCG
ATGATGGAGACGGTTGTAAGTGTGATTCCACAGGCACGATATGAATTTTTCGGACCGTCT
GGAGTTCTTGCGACCAACTAA
>FODOLKFE_00189 hypothetical protein
ATGTCGAAGCGAATCATCTTACTCACAATCGTTTCCGGTCTCATCATCGTAGCCATCGCA
GTCGGTGTCGGACTTTACACCTACACTAACATTCAGACTGACAAGTCATACGAAAATGCC
CAAAAAGAACTGAACCGTTATATCACGATGAATGACTGGTACGCCTATGAATTTCATAAT
CGGGAAGAGTCGATTCTTTCTTTTTATTCAAACGAAGATCGCTCCGTCATCGGTTTAGCC
GAAATCGATGTCACGACAGGAAACTCAGGCTCCGTCACGAAACAAGTGACACCAGACCAA
CCGTTCGATTTTGTTGTGCTTGAAGACGGAGAAACCGAGTATATCGGTGTACGTCTCAAT
GACCGACCAGAAGAAGTTGTTTACTTACGGTTGAACGGTGACAATGTCTCAAAAGATTTT
CTCGTCAACGATCCTGAGAACGAAGGCTACGCCATGACTTATGTCATCGAAACAACAAAA
CGGACAGATGATGTGTGGTCGCTTGAGACGTTGGATGCCAAGAAACAAGTCATACATTCA
AGTGAACTCACGGAATAA
>FODOLKFE_00190 hypothetical protein
ATGACATTCATCACACTCGATTCAATCTTAAGCTTCCTCGCCCACCTCGGGACAGGATTC
GGTCTCATTCTCGCGGGACTCATCATCTTCGCCCTGACGACCAAATATTCAGAACGTAAG
TTAATCAAAGAAGGCAACATGGCCGTCGCCTTGAAACTCTGGGGGAAAGCGCTCGGACTT
GCCATCGTCATTTATACAGTCTGGGCGAACAGCGTCAACTTGCTCGATGCATTCATCTGG
GGACTCGTCGGGATCGCCGCCCAAGTATTGGCGTTCTGGACGTTCGAATACGTCCTTACA
CCAGGCGTGAACTTAGAAAAAGAAGTCGAGAACGGCAACATGGCTATCGGTTTCAGCTTG
TTCGCCGCATCACTCGTCGTCGGCATCATCGTCGCCGCGAGCTTGACGTACTAA
>FODOLKFE_00191 Putative acid--amine ligase YgiC
ATGACGCGTGACGAACTTTACAGTCAAATCCCTTATTTTTGGCCCGATTTAAACGATGAA
GAATATGCCTTGTACGATTGTTTTGAGATGACCGCCTCGCAGGTTGCCTCTGTCCGAGAG
GCAACCGAGGCGGTTGACTCGATTTTTCGGAAGACGAATCAATTGTTACGCACCCTACCT
GACGAGACGCTCTTACTGCTTGGTTACCCTGAGGCGAGTCTGCCGTTCTTACGGGAGAAG
ACGATGCCGCAGGAGACGATCATCGGTCGTTACGATTGGATCATGAAAGACGGTCAACTC
AAATTGATGGAGTTCAATGCAGATACGCCGACCTTTATTAAGGAGCTCTTTGACGTGAAC
GGCGTGGTCGCTTCCGAGTTTGGTCTCCTTGACCCGAACAGAGAAGCCACCGCCCAACTG
AAAATTGAGCTGCGGAAAGCGATCGTCGCCGCGTGGAATCGACTCAAACGAGAAGGCACA
CCAAAAATCGTCTTTACGGCACATGATGATAACATCGAAGACAAATGGACGGCACGATTT
CTGCAAGAGACGCTCGATTTACCGTCTGAATTCGTACCGTTGCACGCCCTACTCGTCGAC
GAAGACGGCGTCTACACACCATCGGGCGAACGGATTGACATCTTGTATCGTCAAACATAT
CCGATCGAGCATCTTGTGGACGACCGGTCAGCAGACGGAGACTTGATTGGCATTCGGTTA
CTTGAACTGAACCTGGAAAAGCACGTGTCGCTGCTCAATCCCCTCTCTGCGTTTCTCATG
CAATCGAAAGGCGTACAGGCGCTGATTTGGGAATTGTACGAGACCGAGACATTGTTCGAT
GAAACCGAGCGCGACATCATCGACACCTATTTTTTACCGACTTACTTAGATGAGACACCG
TTTCTTGGCGAATCGGACTATGTCAAAAAGCCGGCATTCGGACGTGAAGGAGACTCCGTC
ATCTTGTATACGAAAGATGGCCAACCGTTTCACCGGGAAACATTACAAACGTATGCGGAA
GAGACGGCTGTGTACCAACAGTTCATCGAACTTCCGAAACGGATGACGACGACCGTCAAG
GGTCGCGTCGAGACACATTACATGATCGGATGTTTCTGTTTGAATGGACACCCGTCCGCA
CTCGGCGTTCGCGCCGGCAGCATGATCACGAACAACCAATCTTACTACTTAGCCGTTGGC
ACACCTACACAAAAGGAGACGAACTCATGA
>FODOLKFE_00192 hypothetical protein
ATGAAGACAAGCAAGAAAATTTTAAGCGGACTATCCGTTGCGGTATTGACCACTTCCCTT
GCCGCGTGCGGTGGGGATGAATATGAAGAGGCGGCACTCCCGGAAGAACCGACCGGATAC
GAATGTGACGATTGGGACTGGAATGACGAGACCGAGTCGTATTATTGTGACGACGACCGC
TCTCCGCACTATGGCAGCTACTTCTTACTCGGTAGCCTGTTCCGCTCAAAAAATGCGTTG
AAGAGCTCTTCGTCATATAAGACATACAAAGCCAACGGTGGTGCGACCGGTTCCGTATCG
AAAGGCTCTAATTCTGGGTCGTCAAAATCTGGACTCGGCAGTGGCTCTAAAGGTGGATTT
GGCGGATGA
>FODOLKFE_00193 hypothetical protein
ATGAACTCCATCGTCTTAGAGTATCGTCTCTATAAAAATGAATTATCGTTCGAACCACTA
TACCATTACACGTCTCTCGGCTTAGACGAAGTGCTAGCTCGTCGTGAATGTGAGTTTTTC
GTCAAAGACGGCATGACCTATAAACAACGCTCATCCGCCTTAGAAGGTGATCAATACTTC
TTGATTTATGTCGACCGTTACACAGAAGGACTGATCGACAAACACGAAACGAGTGAGATC
AAGGTCGAGATTCGTACACTTGACGACCGTTTTGACAACCCGTTACTCGAGGCCTATTAC
GTCGACCGTCACCTCGATGCGCTCGCTATGCTCGGGAGCCAGTATTTATATGTCGCCGGC
AAAGAATATGAACGCGATTCAGCAGAAACAGATGAAGATCGTGGTGTGTATGTTATCTAC
GTCACACCGACTGGTTATGAATTGGAGGAATCAACATGA
>FODOLKFE_00194 Voltage-gated potassium channel Kch
GTGCATATCTTATTTCGTGTGTGGAAAGGGTTAGCGAAATTATCATTTTTGAATGTCGTC
TTAGCTTCGATTGGCATCATTATCTTAGGAACCGTGCTCGGTTATGTTTTAGAACCAGAG
ACATTCAGATCATTGTTTGATTCGTTCTGGTGGACGATGACGACATTGACGACCGTCGGA
TACGGGGACTTTTATCCATCCTCCGTGGCAGGGCGATGGCTCGGGATATTCTTATTCCTA
TTCGGGATTGGGATTATCGGGGCGTTGATTGGAAAATTGGTTGAAATCGGTGCGACGTTT
CAACGGCTAAAACGGGAGGGAAGACTAGTGTATCGTGGAGAAGGACATTATGTGTATATC
GGGTGGTCCCCGAAGACGAAGAAAGCAATCGATGAAGTGCTTAACTACGAACCGAAAGCA
GAGATCGTATTGATTGATCAGTTAGTTGAGGAACCGTACGTGCACGATCAAGTTCACTTC
GTATCAGGCGATGCTTCGGATGAAGCGGTATTGCTGCAAGCAAACGTCTTGAAGGCGCGA
CGCGTCGCGATTTTTGCGGATGCCCGTATCACGGAGACGTTACTCGCCGATGGGAAGTCG
TTATTGATCGCGTCAGCGGTCGAGGCACTCTCTTCTGAGTATCAGGTGGACTTGCACACG
GTCGTCGAAGTGTGTGAAGAAAGAAATATCTCGAAATTCAAACACGTCCGCGTCGACGAT
TTTATTTTAGCGAACGACTCGGTCTCCCTCTTGATGGCAAAAGCGACGTTACAACCTGGA
ACGACAGCAATTTTCCGTCAGTTGCTGAGCAAACAGTCAGGTGGGAACATTCAAGCGTTG
AAACCAAAAGTCGAGTGGCAGAATGTTCGACAAGCAAATACAGCGTTACTTGAATCAGGG
GTGACACTCATCGCGGTCAATGACCGCTTGGATGTGGCGACGATGCTCGATTTGCCGCTT
CAGGAAACAGACATGTTATATGTCGTCTGTCATGACGATGTATTTGAACGATTATCGTAA
>FODOLKFE_00195 5'-deoxynucleotidase YfbR
ATGCATAACGGAACGTTTATCCGAAAGATGACACGCATGCAAAACGTGCAACGATGGGAC
GAATATGCCCCCCATTATCATGATAATGCAGCGAGTCACAGCTTTCGTGTCGCGGTCTTC
AGCTTGATCGCGGCTTATGTGGAAAAAGAGAACGGGCGTGAAGTCGACTTGCTCGATTTG
CTCGGGAAAGCCATTTTCCACGATATGAATGAAGTACAAACGGGTCCGATCATGCACCGG
ACGAAAAAAGAACCGACCTTGATCGGTCACATCGAGCGTATGGAACGAACAGCGAGTCTC
GGTCTTGTCGAGCTGCTGTCGCAATCATTACGTCCTCACTTTCATCGTTTCGTGGTGGAA
GCGGAAGATGATTCGTTCGAAGGTCGAATCGTGGACGGGATTGATTCGTTCGATGCGATG
TTGTTCGTGCGACGAGAAGTCGCGCACGGCTCTCCGCACTTTGATGACAAACTAGAAGAG
ATGAAAGCCGCACTCCGACATCATCCGATTGATTCGGTTCGCTGGCTGTTCGACCAGGTC
GAGGCAGAAACGGATGTGTTGCGATTCATCGAGAACGTCATGCGGATGGATAGTGTCCGT
CGCTGGAAAGGTCGCTTTAACACGATTGACGACAACGATGCGATTCATGGTTTCCGGGCT
GCCGCGCTCGGTATGTTCAGTGGGCTCTTAGAGCGTGAGAAGTACGACGTCGATGTCGAT
GTCGCCGAACTCGTGGCTCGTCTTCTCTGTCACGATTTAGTTGAAGGGGTGACCGGAGAC
GTGCTCGGTCCAGTCAAACATTCGACGCAAGAGACGGGGGCTGCGTTTGAGGCATACGAG
CGAGCGGAAAGTGAACGTCTGCTTGGACTGTTGCCTGAGTATATGCAACCGGCGTTCCGT
CGATATATGGCTGACTCGAAAGACGATACGTATGAGGGAATGCTCGTCGATATGATGGAC
AAGCTTGATGCGCTCATCAAGATGAACATGGAGCGGAAGATGAACGGGGCCGAGTATGAG
GTCACGTATCGCGAGCAGCTCCGTAAAGTCCAGATGCGATATGAGAATCCAAGCATGATT
TTCTTCCTGGCGTATATCTTGCATGATTTAGACTATGTCACTAGTTAA
>FODOLKFE_00196 hypothetical protein
ATGCCGCGAACGGACTCATTAGAGTTAGGGGAACTGACGGATAGTATGTTTTATATCCTG
TTGGCGCTCACGACGCCACGTCATGGCTATTTAGTCATGCAATTTGTCGAAGAGACCACG
CGAGGGCGAATGCAAATTGGTCCGGCTTCGATGTATACGATTATCAAAAAGTTGTTGAAC
GCCGAACTGATTGAACCGATGGATGGGGACGGAAAGAAAAAGAACTATCGAATCACGAAT
AAAGGCCGCTCGATTTTAACGGATGATGTGAAGAGACGACAGGCGATGGTCGAAGATGCC
TGTGCCATTTTGGATATGGAGGGATCAAGATGA
>FODOLKFE_00197 hypothetical protein
ATGAGACAAAAGTATATGTCGAGCTGGGGATTGGCGTTTGCTGAAGAGCGTGAGATGCGG
AAACTAGAACGAATGGCGGCCAAGGGATGGCATTTGAAGAAGTTTGCCCCGCTAGGATAC
ACGCTCGTTGAAGGGGAACCGGAAGACGTTCAGTATAGTTTGGACTATCGTACTCGTCCA
GACGAAGACTACTTTGACCTGTTTGCGTCGAGCGGGTGGGAACATGTCACATCAACCGGG
GATGAGATTCATATTTTCAAAGGAAATCGAGATGCCAAGCCGATTTACTCGGATGTCGAA
ACAACAGAGGAAAAATATCATGACATGGAGCGTCAGATGGGAAGGGCTGCGCTCATCCTA
GGTATTTTATGGATTGCCCTCTTTTCGTTGTTTCAGTTTGATTGGCCAACCGTTGTCGAG
ACAATATTGATTGGGATTCAACTACTCGTGACGATCGGTCTCGTGTTTACAGGACTTCCG
TACATCGGCTACCGTTTCAAACGCAAACGAATTAGCCGGGAAGGATGA
>FODOLKFE_00198 Alpha-amylase
ATGTTGAAGAAACGACAAGGGATTGCTGTCCTAGCTGGAGTGACATCGATTGCACTGCTT
TCAGGGCAACCGGTCGCACAGGCAGCGACCCCACAGAACGGTACGATGATGCAATATTTT
GAATGGTACGTTCCAAACGATGGGCAACACTGGAACCGACTCTCGAATGATTCGCAGCAT
TTGAAAGACATCGGGATCTCCACGGTTTGGATTCCGCCGGCGTATAAAGGGACGTCTCAA
AATGATGTTGGATACGGGGCCTATGATTTGTATGATTTAGGAGAGTTCAATCAAAAAGGG
ACGACTCGGACAAAGTATGGAACAAAAGCGCAGCTACAGTCGGCGATCTCCAACTTACGC
GGGAAAGGGATTGGCGTATATGGGGATGTCGTCATGAACCATAAAGGCGGAGCGGATTAT
ACCGAGTCCGTTCAAGCGGTCGAGGTCAATCCTTCTAACCGAAATCAAGAGACGTCTGGG
GAATATGCCATTTCTGCCTGGACGGGATTCAACTTTGCGGGCCGCAACAATACATACTCC
CCGTTCAAGTGGCGTTGGTATCACTTTGACGGGACTGATTGGGATCAGTCACGGAGTTTG
AGCCGTATCTACAAATTCAAGAGCACGGGTAAAGCATGGGACAGTGAAGTGTCGGGTGAG
AACGGGAACTATGACTACTTGATGTACGCCGATGTCGATTTTGAGCATCCGGAAGTACGT
CAGGAGATGAAAAACTGGGGGAAATGGTACGCAGATTCACTCGGATTGGACGGCTTCCGA
CTTGATGCGGTGAAGCATATCAATCATTCATACTTAAAGGAATGGGTGACGAGTGTTCGT
CAGGCAACCGGAAAAGAGATGTTCACTGTTGCGGAGTATTGGAAGAATGACTTAGGGGCC
ATCAATGATTACTTGGCCAAGACGGGCTACACTCATTCCGTATTCGATGTACCACTCCAT
TACAATTTCCAAGCGGCAGGGAATGGTGGCGGTTACTATGACATGCGGAACATTTTAAAA
GGTACGGTCGTCGAGCAGCATCCTACACTCGCTGTCACCATTGTCGACAACCATGACTCA
CAACCAGGGCAGTCACTGGAATCAACGGTCGCGAATTGGTTCAAACCGCTTGCCTATGCG
ACCATCATGACACGCGGTCAAGGATATCCAGCACTCTTCTACGGAGATTATTATGGAACG
AAAGGGACGACGAACCGTGAAATCCCGAATATGTCAGCGTCGCTTCAGCCGATTTTGAAA
GCGCGTAAAGATTTCGCCTACGGCACACAACATGATTACATCAATCACCAAGACGTCATC
GGGTGGACACGTGAAGGGGTGACGGACCGTGCGAAGTCTGGTCTTGCGACGATTTTGTCG
GACGGATCAGGCGGGTCGAAATGGATGTATGTCGGAAAACAGAATGCAGGGGAAGTGTGG
AAAGACATGACAGGAAATAACGGACGTCTCGTGACGATCAATGCGGACGGTTGGGGCGAG
TTCTTCGTCAACGGTGGCTCGGTTTCCATCTATACGCAACAATGA
>FODOLKFE_00199 Fatty acid desaturase
ATGAGTAAAGAAAAGATTGCCCAATTAAGAAAGCACGTCTCGCCGTTTGAAAAGTCCGAT
ATTCGGATCAGTGTGCGGCAGATGATCAATACGATTTTACCGTTTCTCGTATCGTGGTTT
TTAGCGTACCAACTACTGAGTGTCTCGATTTTCCTGACATTGCCGTTCACGCTGATTGCA
GCAGGATTTGTCGTGCGGATGTTCATCATCTTCCATGACTGTACGCACGGTTCATTCTTT
AAAAATAAGAAGGCGAACGCCATTGTCGGAACCATCACAGGGGTCTTGACGTTATTCCCA
TACGAGAAGTGGAAGCGGGAGCATGCGATTCATCATGCATCGAGTGGAAATTTGGATAAA
CGGGGTGTCGGCGACATCTGGGTCATGACGATTGAGGAGTACATAGAAGCGTCAAAATGG
ACTCGTTTAAAGTATCGCCTATATCGTCATCCGCTCGTTATGTTCGGTCTCGGACCACTT
TGGCTTATTCTCGTCACGAGTCGTTTCAACCGAAAGGACGCGCGGAAAAAAGAACGACAC
AACACGTATCTCATCAATATCTCTCTCGTCGTCCTATATAGCGCGCTCATCTATCTGATT
GGTTGGCAAGCGTTCTTGATCGTTCAAGGCACGACGATGTTCATCGCCGGTGTGCTTGGA
ATCTGGTTGTTCTATGTCCAGCATACGTTTGAAGATTCATACTTCGAAGATGAGCAGGAG
TGGGATTATGTGAAGGCGGCCATTGAAGGAAGTTCGTATTATGAGTTGCCGAAAGTGCTT
CAATGGGTGACGGGGAATATCGGATTCCACCACGTGCACCATTTGAGTCCACGCGTGCCG
AACTATCATCTAGAGAAAGCACATACGTCGACACCGCCGTTACAACGGGCAACGACAATC
GGACTGTTTTCAAGTTTGAAATCGTTACGCTACAAATTGTATGATGCGAACAACAAAACA
TTCGTCACGTTCCGAGAAGTGCGCCATCTGTTGCGCCGAACAAACACGGCATAA
>FODOLKFE_00200 Octanoyltransferase LipM
ATGACTGGTACGACGTGGCATTTACTTAGAACTGAATCGACTTCCCCGGCCGAAAATATG
GCGATTGATGAAGCCATCGCCAATTGGGTCGCGAAGGGAGAGCTCAAACCGACGCTTCGT
TTTTATTCATGGGCACCTCATGCAATCAGCGTCGGACGTTTCCAGCGAGCGACGCGTGAC
TTGGACCGGGACGCCCTCAAAGCGAACAATATTCCGGTCGTTCGTCGCTTAACAGGGGGA
CGTGCCGTGTTGCATGCGGATGAGTTGACGTATAGCGTCATCTTGCCTGAATCGACCCCT
GCCCTCCCGACGAATATCATCGAGAGCTATCGCCTACTCACGGAAGGGGTTCGCCGCGGA
TATCACGAACTCGGCGTCCCCGCCGAATTTTCGGTACCATTGACGGAAGAGGATCGCGAA
GCGCTCCGCAAACCAAAATCGGCCGTCTGCTTCGATGCTGCTTCATACTATGAGCTTGCT
GTCGACGGGAAGAAGATCGCGGGTAGTGCACAAGTGCGCCATCAAGGGGCCGTGCTTCAA
CATGGTTCGATTCCTCTCTCCGTCGATGATGAGGTGTTATTTGACTGTTTCGCGATGGAT
GAGACGGAGAAACACGAAGCCAAAACCCGCTTCAGCGAAAAAGCCGTCGCCTTGAACGAC
ACGTTAAAGCGTTTCGTTTCCTTTGACGAAGTAGCGGCCGCATTCGAGACCGGTTTCAAG
GACGCGTTCTCGTTAACGTTCGAACCGCTTGTCTTCACGAAAGAACAGCAAGCCGAAATC
GATTTGCTCGTCAAGAAGTACGAGAGTGATGAATGGGTCTGGAAACGCTAA
>FODOLKFE_00201 Lipoyl synthase
GTGGCAAGAGGGGAACTGAAGCGTAAGCCGGAATGGTTAAAGATTAAATTAAACACGAAC
GACACGTATACCGGCCTAAAGAAAATGATGCGCGAGAAAAATTTACATACGGTATGTGAG
GAAGCAAAATGTCCGAACATCCATGAATGTTGGGCAGTACGTCGGACTGCGACCTTCATG
ATTCTCGGAAGCATCTGTACACGTGCTTGCCGTTTTTGTGCCGTCACGACCGGAAAACCG
AACGAGCTCGATTGGGAAGAGCCAAAACGTGTCGCCGAATCGGTTCGACTCATGAACTTG
AAACACGTCGTCATCACGGCTGTCGCACGTGACGATTTGAACGATTACGGGGCTACCGTC
TTCGCAGAAACGGTTCGCGCGGTTCGCGCCATGAACCCGGAGACATCGATTGAGGTGCTC
CCGTCAGACATGATGGGTGATTTCTCTGCCTTGCAGACGTTGATTGATGCGGGTCCTGAC
ATCATGAACCATAACTTAGAGACAGTCCGTCGCCTCACACCGAGAGTTCGTGCGAAAGCA
ACATATGACCGCACACTCGAGTTCTTGAAGCGTTCGAAAGAATTGAACCCGGATATCCCG
ACGAAGTCATCGATCATGGTCGGACTTGGGGAGACGAAAGAGGAATTGATTGAAGCGATG
GATGACCTACGCGCGCACAATGTCGATATTTTGACGCTCGGTCAATACTTGCAGCCGACG
AAGAAACACCTTGAGGTGGAACGTTACTACCATCCAGACGAGTTCGCCGAGTTGAAAGAG
ATCGCTCTATCAAAAGGATTCTCACATTGTGAGGCTGGTCCACTCGTCCGTTCGTCATAC
CATGCGGATGAGCAAGTACACAAGGCGCGTCGCCACACGATGTTGCCAATCGACTAA
>FODOLKFE_00202 Beta-hexosaminidase
ATGAACAAGGCACTGAATTGGACGGCAACACTCGGATTGACGACGGCATTGCTCGTCTCG
TCGGTTCCAGCAGCAGACGCGGTCGTGGCGGAAGGGACGCCGACGATATCGATTGACCAG
CGCGTCAACACGAAGCTAGAGTCGATGACGCTCGAACAAAAAATCGGGCAGATGATCATG
CCGGACTTCCGATTATGGAACGGGGCGAACCATACATTTCTTGCACCGGAAGTGGCGCGT
GTCATCGATCGTTTCGATCTCGGTGGAGTGATATTGTTTGCTGAGAACGTGAAGGAAACG
GAACAGACGACGAAACTCGTTCATGATTTGCAAGAAGTCGTGAAACAAGATGCCAGCAAT
GATGTCCCGTTATTCGTCACGATCGACCAAGAAGGTGGGATTGTGACACGACTTGGGACG
GGAACGAATTTACCGGGGAATATGGCACTCGGGGCCACACGTAACAGTCAATATGCCTAT
GATGCAGGGAAAATCATCGGTTCTGAATTGAACGCACTCGGGGTAAACGTGAACTTCGGA
CCGGTACTTGACGTCAACAACAATCCCGGGAATCCGGTCATCGGCGTCCGTTCGTTCTCG
AGCGACCCTGAACTAGTCGGGGAACTCGGTTCCGCGATGACACAAGGTATTCAAGACCAA
GGTGTTGCCGCAACGGCGAAACATTTCCCAGGTCATGGCGATACGGCCGTCGACTCGCAT
TATGGGTTACCGGTTGTCGATAAATCACTCGACGAGTTGCGTGGTCTCGAGTTGTTACCG
TTCAAACGTGCCATCACAGAAGGAATCGACATGATCATGACGGCGCATATCGGGATGCCA
CAAATCGAGGACGAGGTCGTCGAATCAGAACGCGGCACGTTCCCACTCCCGGCGACGCTT
TCGGATGATGTCATCACGGGAGTGCTTCGTGAGGAACTTGGATATGAAGGAATCGTGGTG
ACCGACGCACTCAACATGCAAGCCATCGCAGACAATTTTACGGAAGCAGAGGCGGTCATC
AAGACGTTCGAAGCAGGGGTCGACATCGCGCTCATGCCGACGATTTTACGCTCGGAAGCA
GATGTGATCAAACTCGAAGCAATCTTTGAGGAAGTCATTGCGGCAGTGAAGGATGGACGT
TTATCGGAGGCGACCATCGATGAATCAGTGGAACGCATTTTAAAACTGAAAGCAGAGCGT
GGCATTTGGGGAGAAACGACGGACTCCACGACGCTCGAGATGAAGCTCGCAGAAGCGAAT
GCGACGGTAGGAAGCGCTGAGCATAAAGTGAAGGAACGTGAAATCGCGGAGGCGGCAGTC
ACTCTCGTGAAGAACGAGAAGAAGACGCTTCCATTCAAACCGAAAAAAGGAGACACGGTG
CTCGTCTTGTCGCCAGCGAAAGACCAAACGGATAGCATGGTGAAAACAATCAAGTCACTA
GAAAAGAATGCAGGGAATATGAAAGACGTGAACGTCATCACGGCCAACTACTCAGCATCA
ACGCCGCGTCTAAATCAAAATCCGGCACTACGGCAACAAGTTGAGGTGGCTGACTATATC
ATCGTCGGTTCGAACGTGAACAACAGCGCGAAATTAAAACCGACATCAGCTGATCATTAT
GTACCGGCCGAAGTGTTCCGTTATGCAAATGAGACAGGGAAACAATCGGTTTTACTCAGT
TTGCGCAACCCATACGACATTGCCGTTCAACCGGATGCCCCGGCACATCTCTTAATCTAT
GGATTCAAAGGCGATCCGAACGGTCCAGATTCGGAGGCGGGCAACTTGAAGTCGGCAGGT
CCGAACTTACCGGCAGGCATTCGTGCCATCTTCGGTGAAGTGAAGCCACAAGGGAAGTTG
CCGGTAGATGTACCGAAATTTGTGGACGGTGTGTTCCAAGACGAAAATTACGCGCAGTTC
GGTGATGGATTTAAAAACTGGAATCGCTAA
>FODOLKFE_00203 Fatty acid-binding protein
ATGTTTAAACTGATCACAGACACCGGGGCCGATTTGACACACGATCAAATCATCGAATAC
GGTCTTGAGATTTTACCGCTCGGTGTCATCATCGACAACGAAGAATTTTTAGACGGCGAA
ACGATTCAACCGAAAGAAGTATACGATGCGATGCGTCAGGGTAAGACGCCAAAGACGTTC
CAAATCGAGACGTCACGAATCGAACACTGTTTCCGTCAGCATCTCGAGGCTGGAATCCCG
TTCTTATATCTCGCTTTCTCCGGAGAACTCTCCGGTACATACCAAACCGCTGTCATGGTC
GGCGAAATGTTGAAAGAAGAATATCCAGACAGTACATTCACGGTTCTCGATACACGGACC
GCCTCTGTCGGACAGGCATTGTTCGTCAAGACGGTCGCAGAGTACGGACAAGACCATACG
TACGAAGAAACGGTCACGTATGCTACTTCACTCGTCGGCAAAGTCCGCCACTTGTTCACG
GTCGAATCGCTCGAATATTTGATGCGGGGCGGACGTGTCTCGAAGGCGAGTGCTTTCATC
GGAGACTTGTTGACGATTTTACCGTTATTGACGGTCGAGGACGGCAAGCTCGTCCCGATT
GAAAAGGTGCGTGGTCATAAAAAGGTCATGCGCCGGATGGTCGAATGGACAGTCGAATCG
AAGTCGATCGTCGAGAACGGAGACCTCTTCATCGGTCATGGTGACGACCTAGAAAAAGCC
GAACAGTTCGAGAAGATAGTCCGCGAACATCTCGAACCGAAGCACATCACGAAGACACTG
GTCGGGTCTGCCATCGGTGCCCACACCGGTCCCGGTCTACTCGTCATCGCCTATTTCGAG
GCATGA
>FODOLKFE_00204 Octanoyl-[GcvH]:protein N-octanoyltransferase
ATGATCCATCCATTGTTACAACAACCGAGCTATCGCATCATCGATCAGTCGAGTCTTGGC
ACGATGTTTCAAGCGGAACAATCGTTTGCGACCGATGATACGTTATGTGCGTCAACGCAA
GAACGAGGTGCCGTCTTGCGGGCATGGGTGCACACCGATACGATTGTACTCGGAATCCAG
GATGCTCGGCTGCCTCATTTGAAAGAGGGAATTCGTTATTTACATGAACATGGATTCCGT
CCCGTCGTCCGAAACTCAGGCGGTTTAGCCGTGGTGCTAGACGATGACGTCCTCAACCTT
TCTTTAATTTTACCAGAGAAGGACGGGATTCAAATCGACAGCGGCTATGAGGCTATGACC
TCGCTCATCCAACACATGTTCCAAGACGTCACGAATGACATCGTCCCCGGTGAAGTCGTC
GGCTCATACTGTCCTGGAAGTTTCGACTTGTCGATCGACGGCAAAAAGTTCGCTGGGATT
TCGCAACGACGCGTCCGTGGCGGTGTCGCCGTTCAAATTTACTTGAGCGTAAGACAGAGC
GGGAGCGCACGTGCTGAAATCATCCGTGACTTTTACAACCTTGCTATTCAAGGAGAAGTG
ACAAAGTTCACGTACCCTACCATTGTACCGGAAACGATGGCTTCGCTTGAAGACTTGCTT
GGAATCCCGCTTACCGTGCAAGATGTCCTCACTCGAGCCTACCGCGTTCTTTCCACTGTC
AGTTCGCTTCAAAACGCGGCACTGACGGCAGACGAGCAAACGATGTTTGCAAGTCAGCTC
GAACGCATGTGGAAACGGAATGAACCGTTACGCGACATTGAACAACAACTAACAGAGGAG
TGA
>FODOLKFE_00205 Deoxyguanosinetriphosphate triphosphohydrolase-like protein
ATGTACTCGTCTCGAGGACAACTATCTGGATCGAAAGTATTCAAGGATCCGGTACATCGA
TATATTTATGTTTACGATCACCTCATTTGGGAGCTGATCAATACAAAAGAGTTTCAGCGT
TTGCGTCGCATCAAACAACTTGGAACGTCATTTTTGACGTTTCATGGCGCGGAGCACACG
CGATTCCATCACTCGCTCGGCGTATATGAAATCGCACGCCAGTTAATCGATCAGTTCCAA
CAGTACCCGGAATGGGACGACCGTGACCGGGAGCTACTGTTGGCGGCGGCGCTCTTGCAC
GACGTGGGACATGGTCCGTTTTCGCACGCGTTCGAGCACGTCTTTTCCGTTCGGCATGAA
GTGTGGACGGAGCGCATCATTTTAGGGGAAACCGAAGTGAATAAGGTGTTATCTGAGATG
GGTGTCGGGTTTGCGGAAGAAGTGGCCTCCATTATCAACAAGACGCATCCGAATCGCTTG
ATCGTCAATATGCTCAGCTCACAGCTTGATGTCGACCGGATGGACTATTTGTTACGCGAC
GCTCACTTTGCGGGTGTCAGTTATGGAAAGTTTGATTTAGAACGCATGTTGCGCGTCTTG
CGTCCGGATGAAGACCAAGTCGTGGTCAAGCAGTCTGGGATGCATACGATTGAAGACTAT
ATTATGCGTCGCTATCAAATGTATTGGCAAGTGTACCTTCATCCGGCGACACGGTCGAGC
GATCTCCTCTTGAAAGCGATTCTTGAGCGGGCACAGGAGCTCTATGAGAGTGGCTATGAG
TTTAACATGACGCCGAAACACTTTTTGCCGATCTTTGAACGCACCGGTATGTCACTCGAA
CAATATTTGAAATTGGATGAGACGGTCGTCTACTTCTATTTCCAAGAATGGATGGAAGAA
GACGACGCGATTCTAGCCGATTTGGCGAGTCGATTCGTGAATCGCCGATTATTAAAATAT
AAAAACTTCCCGGAAGCGAATCGTGTCCGTCATATGGAGCGCTTGCGACAGACGATGGAG
ACGATCGGGCTTCCACCAACATACTATCTGCTTGAAGATCAATTGAGTCAATTGCCATAC
GATTTATATAAAGGACAAGGTAAATACGAGGGGATTTATCTACAGATGAATGACGGGGAG
CGAAAAGAGATTTCAGAGGTCTCGATGCTCGTCCAGTCGATTTTGAACTCGAGACAATCG
GATGAAAAAATTTATTATCCGGAAGATGTGTTGTTGAATTTAAAAGATTATGCGAATGAA
AAATCGTGGATTTTATCGACATTGAAGGACGATTAA
>FODOLKFE_00206 hypothetical protein
ATGGAGATTGCGACACTGATTGGTGGAATCGGGATTTTTTTACTCGGGATGACGTTACTG
ACAGATACGCTCAAAAAATGGGCTGGTACACGATTGCGTCATCGGTTGAATCAATTCACC
GACGGCTCTTTATCAGGGGCGACTCTCGGCGCAATGCTGACGACCCTGTTTCAATCTTCT
TCGGTGACGACACTGATGACGATTGGGTTTGTGAGCGCGGGGCTTCTCACGTTCACGCAA
TCGTTACCTCTCGTAATTGGCGCAAACGTAGGCAGCGCGACGACGGGATGGATCATTGCC
ATCCTCGGCTATAACTTAGACGTGCGCCAGTTGTTTTTGCCGATCATTGGAATCGGGATG
GCGTTCCGTCTCTCTCGTCCACGCCTTCGCCGAGTGGGACTGTTGCTCGTCAGTATCGGG
TTGATTTTTGTTGGGATTGGGACGCTACAAGAAGCGATGCGGGATGTCGTCACGTTCTCG
TTTGGCTCGGCCGGTGAGATGACCGTTCTGCATCAGGCACTTCTAATCGGAGTCGGTTTT
TTGATGACCGCCGTCCTTCAGTCGTCGACGATTGGACTCGTGCTAACGATGACGGCTCTC
GCGACGGCGGCGATTTCACTCCCGCAAGCCGCTTATTTGGTGCTTGGTCAAAGTGCGGGG
ACGAGCCTCGTCGTGGCACTCGGTTCAATCGGAGGCTGGAAATCAGCCCGACGCATTGTA
TTGGGGCATGCCATCTACCACGTGTCAATCGTCCTCATTGGATGGCTGACGTTCCCTGTT
CTCTTCGAGGTCGTCAATCGAGTAGCCGATTGGTTCAACTGGAACGACTTATTACGTCTC
GCCTTATTCCATACGACATTCCATCTACTAGGTGTGATCTTATTCCTACCATTTTATCAA
ACGTTCGCACGGCGATTACTGAAGTGGGTTCCGAGTCGCTCCGAAAAATTGACACGTCTG
CTTGATACAAACATGTCACAACTCCCGACGGTCGCTCTTGAAGCGGCACGACGTTCCTTA
CTTGAAATCGAACGTTATTTAGGGAACGAGACCGAGTTTCTCGTCCGTGAGGGACGTCTT
CGTGAAGATGAATTGACGCTCGTCGACAAGACGTTGAGCGATGTCCGTGTCTTTTTGAGC
ACGATACGTCTTGAAGATGAAGGAAAGCAAAATGATTATGGGCAACATCTATCCCTTTTG
CATACGATCGATCATCTGGAACGCTGGTTATATGTCTTGCGAGAAGTCGAACCCCTCCAC
GCACTTCGGGATACCGACTTTTTAGCGGCACGAGAACTCGTATTGCATGAGCTTGACCTT
GTGAATCAACTGAATCATCATACGCCACCAGAGGATTCGAAGCTGTGGAAACAGGCCTCA
AAACAACTGGCGGAATATCGGAAAGCACATCGCTCGGAGCTGCTAGAAGAGACGGCGGCG
AATCAGTTGGAGATGGACCAGACGATACAAAAAGTACAAGTATTGCTCTGGCTCGACCGT
ATCGGCTACCACATCTGGCGAGCGACACGTCACTTGATTAAGCCGACCGTACCGAGTGAA
CGGTTCGACGTGAACCGAGAAGACTAG
>FODOLKFE_00207 2-hydroxymuconate tautomerase
ATGCCTTATGTAACTGTAAAAATGCTCCCGGGCCGTACCGTGGAACAAAAACGCGCGTTG
ATTGAAAAAGTGACGGATGCCGTCTCCGAAACGACGAATGCGCCAAAAGAAAACATCACC
GTCTTCATCGAAGAGATGGATGCGACACATTACGGACAAGCCGGTGTAATGCACGCAGAT
AAGAAGTAA
>FODOLKFE_00208 hypothetical protein
ATGAAGTGGAAAGGAAGACAACAGAGCCGAAACGTCGAGGATCGACGTGGCCGTAGCATC
GGAGGGAAGGGGATTGCCGGGGTCGGGGGTGGTCTCGGATTGATTCTCGTCATCGTCTTT
ACATTATTGAATGGGGGAAGCCCGACGGATCTCGTCAACAACATCGGAATCGGGGAACCT
CAATCGGAGGGGACGTATACGGGAACTGCTCGTGAAGAGGAGATGGCAGATTTCGTAGCG
GTCGTCTTGAAGGATACAGAAGAAGTGTGGACAGACATCTTCGCTGAAAATGGGATGACG
TATGAAGAGCCGACGCTCGTCCTATTTTCCGGACAGGTTGAATCCGCTTGTGGTATTGCT
GGCTCGGCTGTTGGTCCGTTCTATTGTCCCGGCGACCAAAAATTATATATCGATTTGAGT
TTTTATGATGAACTGAGTCAACGTTTCAATGCACCAGGGGATTTTGCGATGGCTTATGTC
GTCGCCCATGAGGTCGGGCATCACGTCCAGACGCTTCTCGGGACGACAGAAGAAATCATG
CCGCTTCGGAACGAGATGAGCGAGACCGAATTCAATCGCTATCTCGTCCGCTTTGAGTTG
CAGGCAGACTACTATGCAGGCGTATGGGCCCATCACGCGCAAGGGTTAGGGTATCTTGAA
GCGGGGGACGTGGAAGAAGCGATGAATGCCGCGCATCAGATTGGCGATGACACGCTGCAG
CGTCAGGCACGTGGATATGTGACGCCAGACTCGTTCACACATGGGACATCGGAACAACGC
ATGCGTTGGTTCGAGAGAGGATTTGAGAACGGATCGATTCAAGGTGGTGACACGTTCAAT
ACGAACAACTTATAG
>FODOLKFE_00209 putative HTH-type transcriptional regulator YbbH
ATGGGGAAGGAATCCGCTATCATAAAAGAACAACAGTTGCAGGAAGGGGATGACCAAATG
GAATCCTTACTTACGAAAATTGATTTAGCGAAAGAGGATATGACAGCGGTCGAAAAGAAG
ATCGCCGACTATATTTTGTCCCATTCAACGCTCATTCCAAACATGACGACAAAAGAGCTT
GCGCAAAAGACGGATGTATCCGAGGCGAGTATCGTTCGTTTCGCACGAGTCGTCGGGATT
GATAGTTTTAAAGCGTTCAAGCTCGCGCTCGTGAAAGACTTGGCTGTCACGGAGACGACG
CTGACGGACTTCAACGTCCTCCAGCAAAAGGACACGCCGTATGACTCGTTCCAAAAAGTC
ATCCATGTGAATAAAGGAGCCATCGAGGCGTGCGCCGAAGCGATGGACAAACGAGAACTT
GAACATGCGGTGGACTTGTTCGCTCGTGCGAACCGCGTCATCTTTTACGGAGTCGGGGGG
TCTTCGACGGCGGCAATTGATGCGCAATATAAGTTCACGAAACTGGGATATGCGGCCACG
ACCTCTCCCGATTTTCATTATATGTTGTCGCTGATTCCGCATTTAGGAAAGTCTGATGTA
TTCGTCGCAATCAGCACGTCCGGTCGAACGAAAGATGTGCTCGAGCTCGTCCGATTTGCG
AAAAAGAAACGTGTTCCGGTCATCGCCATCACGAACCTCGACAAATCACCGCTTTACCGG
GAAGCGGACGTTCGACTCTGTACGCCGAACGTCGAGAGTGACTTCCGAATCGCCAGTATC
GCCTCACGGATGACACAATTGACGATTGTCGATACGTTATATATGGGACTCCTCCACCGG
AAGGGAGAAGGCTTGATTGATCGGTACGCAGAAGCTCGAGATGAGATGGTGAAACTACGC
CGATGA
>FODOLKFE_00210 hypothetical protein
ATGATTCGACCTTATACGGCTGAAGATCGTCAAGAATTGCAACGCTTTCTGATGGATCAA
CGCACATTCGCAAGATTGAATGAACAGACAGTCGAGATGTTTCGTGACGAGAACGTGACG
GATTTTGAAGCGGATGGCACCGTCAGTCTCATTATTCGTGAAGATGGACGGGTTGTCGCC
ATCGCGGACCTGTTGAAACGACATCCCGTGGATGGCTCGCTTTGGCTTGGTTTGTTCGTT
GTCGAAGAATCTCTCCATGGGACAGGTTTGGCGCAAACGTTGTATGAACAATTGGAAGAC
CAATATATGCGCCCGTATCAGACGGTATTTCGATTAGGTGTCCTTCCAAACAATCTCCGC
GCTCGTCGGTTCTGGGAGCGAAACGGATACGTGTATGAGAAGGATTCGATCACGAATAAA
GGAACACGCGTGCACGTCTTGAAAAAACGACTCATTCGTTCAGAGTGA
>FODOLKFE_00211 N-acetylmuramic acid 6-phosphate etherase
ATGCTAGATAAACTGGCTACAGAAAGACGGAATGAACGAACGATGCACCTGGACGAGATG
TCGATTGAGGAACGATTGGCGATTATGAATGCAGAGGATCAACAAGTTCCTCAAGTGATT
CAAGAGCAACTTCCGGTCATCACAAAAGTCGTGGAGCGAGTCATCGCATCCTTTCGTAAA
GGCGGTCGCCTGATTTATATCGGTGCGGGCACGAGTGGACGTTTAGGGATTTTAGACGCA
GCGGAGTGTGTGCCAACTTTTGGAGTATCACCCAATCAAGTCATCGGACTGATTGCCGGC
GGCGAACGCGCGCTCATTCAAGCCGTTGAGGGAGCAGAAGACAGTAAGGAATTGGCGGTC
ACAGATTTGAAAGCGCTTCATTTGAAGGCAGAGGATACGGTCGTTGGGATTGCAGCGAGC
GGTCGAACGCCATATGTGGTCGGAGGTCTCGATTACGCACGAGAACTCGGTGCCACAACA
GCTTCAATTTCATGTAATCGCGATGCGGTCATCAGTCGACATGCGGATTACCCGATTGAA
GTGGAAACGGGACCGGAAGTACTGACCGGTTCGACGAGATTGAAGGCGGGAACAGCACAG
AAACTTGTCCTCAACATGATTTCGACGACGTCGATGATTGGAGTAGGGAAAGTGTATCAA
AACTTGATGGTTGATGTGCAACCGACGAATGAAAAGCTAGAAGTGCGTGCCAAGCGGATG
ATTGCAGAAGCGACAGGGGTCGACATGGAAATGGCCGCGCGTTATTTTGCTTCATCCAAG
GGGCACGTCAAAACGGCGATTGTCATGATTTTAGCGGACGTCTCTTATGAGGAGGCTGTC
AAACGATTAGAGCGCGCGAACGGATTCGTCCGCGAGGCGCTATAA
>FODOLKFE_00212 PTS system EIIBC component
ATGAAGAAAGAAGAGGTTTTAGCACGGGATATCCTCGCACATGTCGGGGGGAAAGAGAAC
ATCCGTCAACTCGCGCATTGTATGACACGTGTCCGATTGACGTTGAAAGATGGGACGAAG
GCAGACATTGATGCGCTGAAAAAGATTGACGGGGTCATGGGTGTCATCGATGATGAGACG
TTACAAATCGTCGTCGGTCCAGGTACCGTAAACCGGGTCGCGGATTATATGAGCCATGAG
ACGGGGCTTGCCATCGGGGAAGAATCGGTAGATGCGAACTTGACGTTAGAGGAACGTGCG
GCGGTCGAACGCCAGAAGGTGAAAGAAAAGCAAAAATCACCGTTCAAACGATTCCTTCGC
CGCCTCGGAAACATCTTCATTCCGCTCATTCCGGGACTTGTCGCATCGGGGATCATTAAC
GGGGCCGCGAACTTTGCTGTCAACGCCGGCGTCGACCGGACGGAGACGTGGATGCAGATT
CTACTCGTGCTCGGTAGCACGGTCTTCGCGTATTTGGCCATCCTTGTCGGTTGGAACACG
GCAAAAGAGTTTGGAGGAACGCCGGTACTCGGGGCGATTGCCGGGGGGATCCTGTTCAAC
CCGCTCCTCGCGGACATCGTCATTTATGGGGAGCCGCTCGTCGTCGGGCGTGGTGGATTA
TTCGGTGTTATTTTTGCCGGTTGGCTTATGACGTATATCGAGAAGCACATTCGTCGCTTC
ATGCCGGTATCCATTGATATTATTTTCACACCACTCTTTACTGTTCTCATCGTTGGATTT
ACAGCGCTCTATGCAATCATGCCGGTCGCTGGCATATTGTCAGACGGTATCATGCGAGGA
ATCAATGCGACGCTCGAATTCGGGGGACCCGTCGCAGGGGCACTCTTGGCAGGATTCTTC
TTACCGCTCGTCATGGTCGGATTGCATCACGGGTTGACGCCGATCCATTTGGAACTGTTA
AATACGGTCGGGACGACGGCCCTTCTCCCAATCTTGGCGATGGCCGGTGCGGGTCAAGTC
GGTGCTGCGCTTGCCATTTTTGTGAAGACGCGCAACCCACGCCTTCGTAACATTATCAAA
GGGGCCATTCCGGTCGGGTTCCTCGGAATCGGGGAGCCGCTCCTATACGGGGTCACGCTT
CCGCTCGGACGTCCGTTCTTGACAGCGTGTCTCGGAGCTGCGGTCGGTGGGGCTTTCCAA
GCGACAATGAAGACAGCGGCGCTCGGAATCGGTGTGTCCGGTCTATCGCTCACTCCGCTC
ATTGATAATGGCATGTATTTGACGTACATTGCCGGACTATTGATTTCATATACGGCAGGT
TTCTTGTTCACTTATTTCTTCGGCTTCAAAGAAGAGATGGCGGACGGGATTTGA
>FODOLKFE_00213 hypothetical protein
ATGAGAGGAATTTCGGTTTACTTAAGTGAGGAACTGACGTCTGTGTACATTGATTGGATC
GAACGTATGCGAGAGAGCGGGTTTGCGAGCATCTTCACGTCGCTCCATATTCCGGAAGAC
GATTCGACAACCTATACGGAACGACTTCAGCAATTAGGTGTGTTGGCAAGGCGTCTAAAG
ATGGAACTCGTGGCAGATATCGCCCCATCGTCTCTACAGACGCTCGGTAAGACCTGGGAC
GATGCGCATACGCTGTTGGAGTGGGGCGTCACCGGGTTACGTGTTGACTATGGTGTCACA
CCGAAACAAGTGGCAGATTTGTCACGACATATGATGGTCGCCCTCAATGCGAGTACGCTC
ACGGAAACGGAGCTTGAAGAGATGCATCGGTATGGATTACAACGAGAACGCGTAGAAGCG
TGGCATAATTTTTATCCTCGTCCGGAAACAGGACTCGAGCGTTCTTGGTTTGATGAAAGA
AACGCCTGGTTACATGCGCAAGGAATACGGGTACAAGCATTCATCCCTGGAGATGAACGG
TTACGTGGCCCCCTTCATGAGACATTACCGACACTCGAGATGCACCGCCACCAATCTCCG
TTTTCGTGTTATATCGATTTACAAGCGACGGTCGATCGAATCTTGATTGGAGATCCGTGT
ATATCCAATCAGACGATGCGACAGTTTCGGGAGTACGACGAGGGCGTCATCGTTCTTCGA
GCGACCACACGAAATCATGATGATTTGGTTCCAACAAGTCACACGAATCGGATGGACCCA
GCCCGGGACGTCATCCGTTCGGTCGAATCGAGAGCGTATGGACGACCTGGGGACCATTTG
ATTCAACCGCGAGATACAGAAGAACGAGTGCTCGGCAGTATCACGATCGACAATGAACGT
TACGGTCGTTATGCAGGGGAACTGCAAATAACGAAGCGGGATTTGCCGGCAGATGAGCGC
GTCAATGTCATCGGAAGGATCATTGAAGAAGATCGTTCATTAATCCAACAGATTGGTCCA
GGAGGACGCTTTCAAATCGACTGGGTGTGA
>FODOLKFE_00214 hypothetical protein
ATGAAAGACATTAATTTTAATATTATTTCAGACGATGCGACGGACGGACACGGTGGTTTT
GGCGTCGGTTCGCTTAGTTTAAATAACATGTCTCCGGTCATCATCGATGTCGAAGAAGGC
GTTGCAACAATCGATATGGGAGCGATGCACGCCAAGTCTGCCATCGAGAAACGGATTAAG
TTTTTGACGGACCCGGAAGCGGTACCGAACGGGAAACCGTATTGGATCGTGTGGGTGACG
GTCGGTCGAAAACCGGAAGGCTTTTATTATGGTGGTGTCGCGGCATGTGACATGTTAGTT
GACGTGGAAGCGAGACGGGGTTATAAATTATTACCGTATCACGTCAATCAAATGGACAAA
TCGTTAAAGGGTCGGATTTTAATCGACATGATGGACGCTCCGTCCCGCGACGTTTTAGCG
AACTTCTTACAAGAACATCGCCCTGAGATTTGGGCAAACTCGACTGAACTTCATGCAGAG
CTCGAGCGCTTAGGCGTCGAGTAA
>FODOLKFE_00215 Proton/glutamate-aspartate symporter
ATGAGCGAAACGAAAAAAATCTTAATCGGTCTCGCGCTAGGTGTTGTTGTTGGTCTCGGA
TTGGCGGGCTTGCCGGATAATGTTTATGAGATTGTGAATCCGTATATTTTATCTCCGGTC
GGAACGATCTTTTTGAATTTAATTAAAATGTTAGTCGTACCGATTGTCTTCTTCTCGATT
ATTTTAGGCGTCATGGGTCTCGGGGACCCGAAAGAACTAGGTCGAGTCGGGTCGAAGTCG
ATTCTGTTCTTCTTAGCGACGACAGCGCTCGCGATCATGTTAGCGATGGGTGTTGCATCC
GTCTTACAGCCAGGGGAGCGTGGGGACTTCCCAACGACAGGTCTTGAATTTGAATCAACA
GCGACCGAGGAATCGTCTAATATCGTACAGACATTCGTCAATATGATTCCAACGAATCCG
ATTACGGCGCTCGCTGAAGGAAACATGCTTCAAATCATCGTCTTTGCGGCATTGATTGGG
TTTGCGTTGATTGCCCTCGGGGACAAGGCGAAGACGTGGCGTCAATTCGTCAAACAAGGC
GATCGCATCATGATGTACTTGATTCATCTTGTGATGAAGCTCGCTCCATACGGCGCATTC
GCATTAATTGCTTCTGCAATCGGAGGCATCGGTCTTGATGCCGTCGTCGCGATGGCGTGG
TATATGATTGCCGTCGTCTTGACGTTATTCTTGCATGCCACGATTGTCTACGGGGCAGCA
GTATATTTCATCGGGAAGATGAGCCCGGTCTTCTTCTTCAAGAACTTCTATGAGGCGATG
ACCTTTGCGTTCTCGACATCTTCGTCGAATGCGACGCTTCCGGTATCGATGGAAGTCGCG
CAGACGAAACTCGGTGTGCCGCGTTCGATTTCATCGTTCGTGCAACCACTCGGGGCAACG
GTCAACATGGACGGAACGGCGATCATGCAAGGGGTTGCGACGATTTTCATCGCGCAAGTG
TTCGCTTCTGACTTAACAATGACTCAGTTGTTGACGGTCGTCATCACGGCGGTCCTCGCT
TCGATCGGTACAGCGGGTGTACCGGGAGTCGGACTTGTCATGCTTGCGCTTGTGCTTCAG
TCAGTCAACTTACCGGTAGAGGGAATCGCCCTCATTATCGGGGTCGACCGTATTCTCGAT
ATGCTTCGCACATCTGTCAACATCACGGGGGATGCGGCATGTGCGGTTGTCGTTTCGAAA
TTGGAAGAAAAACATTTACCACCAGTCGACGAAGACTCGTGGGATGAAGCAGGCGCGACC
TCTTCATCATCGCTATGA
>FODOLKFE_00216 hypothetical protein
ATGATTATGGAATGGGAACTGCTCCCGCTCCCTTTATTTTTGATGATCAGTATTTTACTG
AATAGTGTGATTGCGGTCGCCGGTGTCCTCCCTAGTGCTTTTTTGACAGCCATCAATGTG
AGTGTCCTCGGTCTCGTGCCGGGCATCCTCGTATCGATTGTCGGGGAGGCAGTTGGCGCC
GTCGTGAGTTTCATCCTTTATCGGAAAGCCCTACACCGTTATGTTTCTCCGAATGGTAGC
CGATTCCAACGGCTTCGGGAGTCCGAAGGAGCCGAGGCTTGGTTTCTCGTCCTCGGGATG
CGTCTTATGCCATTCGTTCCTTCTGGTCTCGTCACGTTATCGGCGGCGTTCAGTCGCATG
ACGCTCGCCTCGTTCGCAGTAGCAAGTACGATTGGAAAGATTCCTGCCTTGATTATGGAA
GGACTGGCGGTGACGGCAGCGATGCAGTTAACGATTGGATGGCAATTGTTTTTAGTTGGT
GTCGTCGCCATGACGTATCTTGTTTGGCGAATGCGTCAAAGGAGTGGCGAGAAAATGTGA
>FODOLKFE_00217 Major cardiolipin synthase ClsA
TTGAAACGTCGCGTAATTCAACTGATCATCATGGTGATCAGTGTCATCTTGCTTATCGGT
CTCTTGTTCTGGCTCGACATCCTTATTTCTATATTAATTGGAATCGCCATCATCGCACCG
CTCGTCGTCGGATGGCAAATTCTATTTGACCAAGTACAACCTCAAGGGAAGCTCGCCTGG
TTACTGACCGTCTTCTTCATTCCATTCATCGGTGTCTTGGCATGGATCATGTTTGGCCGA
ACGCCACGCCGTCATCGACGCTTCAAACGAACTTCATCAGAGATTCGGATGCTACGGCAA
GCAATCGAAAGCGAGAAAATTGAAACTTCACCTGATATTGTGTCGTCTTACCCGTTGACA
CGGACACTCGAAAAATTAGGCGCATCCGGTGCCGATGGTCATACTTCGACTAAACTGCTC
GTCAACGGTGAACAGAAATTTGATGCATTATTAGACGCCATCAACAGTGCAACCGATCAT
ATCCACATCCAATACTACCTCTTTCGGACGGATGACATTTCGTTAAAAGTTAGAGACGCC
CTCATTCAAAAATCGAATGAAAATGTCATTGTCCGCTTTCTGTATGACGGACTCGGTAGC
CAAGAAATCGGGGAAGAGTTTATCCAACCGTTACGGGAGTCCCGTGTCCACGTTCAGGCG
TTCGACCCCGTTTTGCATCCGTACCTGGTGTTTAACGCCAACTTCCGCAACCATCAAAAA
CTGATTGTCGTGGATGGGCGAATCGCGCTAACAGGCGGGTTGAATGTCGGGGATGAATAT
CTTGGGAAGAATGATAAACTCGGTTTTTGGCGTGACACCCATCTCCGTCTTGAAGGTCCG
CTCGTCCGAGAATTGCAACAGCTCTTTGTCGAGAACTGGCTATACGCAGGACAAGGGACG
AGTGATGAGACGTGGGATCTGTTCGCAGATGAAAAGAACCTCTCTCAGTACTTTGTCAAT
GAACCAAAAGGGCAAAACGGAGCGACACAACTACTCGTCACATCGCCTGGTAAAGACGTC
ACGATTCGCGATGGACTCATGCGTCTGTTGATGGATGCCAAAAAATCGATTTGGCTCACC
ACCCCATACCTTGTCCCCCCGCCTGAACTATTGGCCATTCTTGAAGTCGCAGGTCGTAGC
GGCATCGATGTCCGAATCGTCGTACCGGGCAAAGGAGACGAATGGTTCAGCTTTCATGCG
ACCGAGTATTATTTTGAACAACTGTTGAAGCGCAATATCAAAATTTATAAATACAACCGC
CATTTCATCCATGCGAAAACACTACTGATTGATGGTAACGTTGCCCTCGTCGGATCAGCC
AACTTCGACTTTCGTAGTATGTTTCTCAACCACGAGATGATGATTGCCCAATTCGATACT
ACATCCATTCAAGAACTGCACGAGGCATTTCTAAAGGACTTTGATGAATCCATTTTAATC
GATTGGACCATGCTGCGGAAAAAGACGACCGGCAAACGTTTCGTCGAAGCGTTTTGTCAC
ATTTTCTCGCCACTCCTTTGA
>FODOLKFE_00218 hypothetical protein
ATGGCCATTGAAAACCTAATTGACGCGGTTAGTTCGGATTGGATTAGCATCATTTTAGCT
ATTTTAGTCGTGATCATGGGGATAGTCGTCTTCATCTATGTCATCATGACAATCGTCGAC
ATGTTTTTATCCAAGGATATCGTCTGGGGAATCGTTGAAGTCATCGCTCTATTCGTGGGA
CTGGCAGTGCTCTTGTCCGTCTTCTACTATTGGAATCGGAATCGGGTCAAAGCACAGTTT
GGTCTCTTCCTCGTCTTGTTCTCTCTCGCAGTGAATGTGTACTTCTTCGTTCGCTATGCG
GATGAAATCAATGCTGTTTTGAACAGCGTGTACTAA
>FODOLKFE_00219 Voltage-gated ClC-type chloride channel ClcB
ATGAAATCATGGATTGTCAGTGGGTATGCAATTGCACTTGGAGTCATCATCGGTTTAGTA
AGTTGGCTGTTCCTATCTGTCGTTTATAAAGGGATTCACGTTGTATGGCACACAGTACCT
AAGCAATTTGATATTCCTTTTTATCTGTTTCTCGTGCCGGTCATCGCCGGTGTATGCATC
GGTCTGTTGCAACGTCGGTATGGACGAATGCCTCGTCTCATGCCAGAAGTGATGGAGGAA
CGAAAAGATACCGGTCGTATCGACTATCGCTTGATTGGATTCACAACGTTGACCGCCCTT
CTCGTCCTCATCGGAGGTGCAAGCCTCGGTCCTGAGGCCGCGCTCGTCGGCATCGTCGGC
GGACTCACAACATGGTTTTCGGATCGCATCCGTCACGTCCGTCAAGAATTAGGAGAATTA
CAAGAAGTCGGTCATGCCGTCGTGCTCGGGATCGTCTTCAACGCACCACTGTTTGGTGCG
ATTGCGGCTGAGGAGAACGAGCAGAAGAAACAACCGATGCTAAATCTGCTGGCGACACTC
GCCGGGATTGGAACGTTTTATTTATTGAACCAACTGGACGAGCGTCCACCATTCATTATC
AAATTTCCGGAGATGGAAACGATTCAACTCAATTGGACCGTCATCTTGATCGTCCTGAGC
GGCACTCTTCTCGGCTGGCTTTACTTAATCAGTGAACATGCCATGATGCAACTCTTTTCG
AACGTCCCCATCTTGTTGCTCACCACGCTCGGTGGAGTCGGAATCGGTGGGATGGCGCTC
TTGTACCCGGACCTTCTCTTCTCCGGAGAAGAAACCATCCTTGAGTATATCGACGAGTGG
CGTCTGATTCCGCTCTACACCCTTCTTTTGTTTAGTGTACTAAAACTGCTCTTTACCGCA
TTCTGTTTAGCGACCGGTTGGCGTGGCGGGCACATCTATCCTCTTCTTTTTTCTTCATTC
ACGCTCGGTTACTTTTTCAGTTTACTGTTTGACATCGATATGACGTTTTCCGTCGTCTTG
ACGACGAGCGCCTTACTTGCGACGGCGATGCGACAACCGCTGGCCATCATCGTATTACTC
GTTCTCTTTTTCCCGCCGAATAGTTGGCTCTATGTATTCGCAGTCGTTGCGATCGTTTCA
AAAATTCCACTTCCATCGTTTATCCATCCACCAGCGAAAGCTTGA
>FODOLKFE_00220 Putative cyclic-di-GMP phosphodiesterase YjcC
ATGTGGTCACCCTGTGCTGCTTGTAACACAACCATTCCTTTGATTGCTCAAGGAACACTC
GTCACGAAATTCAAGGAATACTCTTACAAAACGTTTGAAGAACTCGATACGCTCCTTCTG
CATGCGGAAGGGACGGTTTACTGTGTCGATTATAACTCCAACAGTCAGACACCTCCACTT
GAGGTCGAAGCACTAAAAGATCAGCTTGCACATCGGCACATCATTGAACAGATTCAGCAC
GGCACGTTCGAGAGTCATCTCCAACCGATTATCTTCCTCGATTCAACGGAAACGTTCGGA
TATGAAGCGCTCCTCCGCAGTAGCGCCAACATCTCACCTGGTGACCTATTCCGGACGGCA
AACCGCTTCGGTCTCCATTCGAAACTCGATCAACGTGCCCGCGCGGAAGCAATCAAAGCA
ACGTTTGAAGCCGTCGCCCCTCAGCAAAAGACGTTCATCAACTTCTTACCTTCGACCATT
TATAACCCGGACTATTGTCTCCAGCACACGTTTGACATCATTGACCGATATGACCTCAGC
CCAGACCGCTTTATCTTTGAAGTCGTGGAGACGGAGAAGGTACATGACGTCGATCATCTC
CAACACGTATTTTCGACATATAAAAAGCGGGGGATGAAAGTTGCATTAGACGATGTCGGG
GCAGGCTTCTCGACAATCGATATGTTGAAGCGACTTGAACCGGACTATGTCAAAATTGAC
CGTTCCTATATCTCGTTTTGTGATGAAGACGCTGAAAAACGCGCTTTCCTCAAACAAGTG
CGTGCGTTAACCCATTCGATGGGCATCACCCTTCTTGCTGAAGGGATAGAACGTATGGAA
GAAGCAGATGTCTGTCGTGAGCTCGGATTCGATTTAGCGCAAGGATATTTCTTCGGAAAA
CCGGCTCCTGCCAATCAATACAAGATTGAAATCACATAA
>FODOLKFE_00221 Polyamine aminopropyltransferase
ATGATTAAGAAGCGCCTCAAAACGCCACTCGCATACGAACAACTTTTTGAACAGAAAGGG
GTTCTATCGATGGACCAAAAATTAAAATTATGGTTTACGGAGCACCAAACAGAAGATTAC
GGGATTACGTTCCGTGTAAACCACGTTTATGAGAGCGAACAAACGGAGTTTCAACGACTA
GAGATGGTCGAAACGGACGAGTTCGGAACGATGTTGTTACTTGACGGGATGGTCATGACG
ACGGATAAGGACGAATTCGTCTATCACGAGATGGTCGCACACGTCCCACTCTTTACACAC
CCGAATCCGAAGCATGTGCTCGTAGTCGGTGGGGGAGACGGCGGTGTCATCCGTGAAATT
ATGAAACACCCATCAGTAGAAAAAGCGGTTCTCGTAGATATCGACGGGAAAGTTATTGAA
TATTCGAAGAAATACTTACCAAATATTGCGGGTGAGCTCGACAACCCGCGTGTTGAAGTC
ATCGTCGGTGACGGATTCATGCATATCGCGAAGTCAGAAAACGAGTACGATGTCATCATG
GTCGACTCGACTGAACCGGTCGGACCAGCAGCCAACCTCTTCACAAAAGGGTTCTATGCA
GGGATTTCAAAAGCGCTCAAAGAGGATGGCATCTTTGTGGCTCAAACGGATAACCCATGG
TTCACACCAGAACTCATCCAAACGGTTCAACGTGACGTGAAGGAAATCTTCCCAATCACG
AAATTGTACACAGCAAACGTACCAACGTACCCGAGCGGCATGTGGACGTTCACGATCGGC
TCGAAGAAATACGACCCGGAACAAGTATCAGCGGAGCGTTTCCATGACATCGAAACGAAG
TACTACACGCCGAAGCTTCACAATGCAGCGTTCGTCCTTCCGAAATTCGTGGAGGACTTA
ACAAAATGA
>FODOLKFE_00222 Agmatinase
ATGATTAAGCGTTTCGATGAAGCCTACTCAGGTAAAGTGTTTATCGCCAGCCTCCCAGAG
GTGACAGAGGCGAAGACGGTTCTTTACGGGATGCCGATGGACTGGACAGTCAGCTTCCGT
CCAGGCTCGCGTTTCGGTCCGAACCGGATTCGTGAAGTATCGATTGGACTCGAGGAATAT
AGCCCATATTTAGACGGTGACTTGGCTGATGCCGCGGTGTACGATGCAGGAGATATCCCG
CTTCCATTCGGGAACGCACCGAAGTCGCTCGATATGATCGAGGCGTTCGTCAAAGATGTC
GTCAAAGCAGGCAAGTTCCCACTCGGCATGGGTGGTGAGCACCTTGTCACATGGCCGATC
ATCAAAGCGATGCACGACGTGTACGGCAACGACTTTGTCATCCTTCACTTGGATGCGCAT
ACGGACCTTCGGGATGAGTATGAAGGCGAGCCGCTCTCACACTCGACTCCGCTCAAAAAA
GCGGCAAACTTGATTGGACCATCGAACTGCTATTCGTTCGGAATCCGTTCAGGGATGAAA
GAAGAGTTTGAGTGGGCACGTGAAGTCGGCTACAACATGCATCAGTTTGAAGTGATCGAA
CCACTCAAGCGCGTCTTGCCGACACTCGCTGGTAAAAAAGTATATGTCACGATCGACATC
GACGTCCTCGACCCGTCAGCGGCACCAGGGACAGGGACACAAGAAATCGGTGGCATCTCA
ACGAAAGAATTGCTCGAAGCGGTACATGCGATTGCAAACGCAGACCTCGACATCATCGGT
GCCGACCTTGTCGAAGTGTCACCAGCATACGATCAGTCAGACATGACAGCCATCGCAGCA
GCTAAGATTCTTCGTGAGATGATGATTGGATTCGTGAAGTAA
>FODOLKFE_00223 hypothetical protein
ATGGAACTGAGCGCTCGGATTACCCAATGGGAAAAAGAATATTTGGGTCGCGGGTCATTG
ACGTGTAAGGCAGACCTGCTTCGAGACCTCGCCATCGTCACACTCCAAGGCGTGTTGACG
CCGGCCGAGTATGACTTGGCTACTAAGTCGTCAGGTCGCGAGCAATTGAAGAAATACCGC
AACAATCTCGTCGAATCAGGACGGAGTCAACTCGAAACGATTGTCGGGCAAGTACTTGGT
CGTTCGATTGTCTCGCTCCATACGGACATCAGTACGAAAACAGGGGAGCGTCTCATCGTG
TTCCGACTAGATGCCCCTTGGGATCAAACCGATTGA
>FODOLKFE_00224 hypothetical protein
ATGGAATTGTTTTTATTTTTATTGACGAGCGCCCCGGTACTACTGTTCGTGACGGGCGTC
ATCGCCGCAGTCGGAAAATCAAACTTAAAGATCCCGGATTCGCTGAGTACGACGCTCAAC
ATTTACTTACTGCTTGCCATTGGACTAAAGGGAGGCATGGGACTCGCCTCGGTATCTTTT
GAAGACATCGCATTACCGCTGACCGTGACGCTGTTGATTGGAATTTTGCTACCGCTTCTC
GCGTTCTATGTCGGAGGGATGTTCAAATTCTCATTCCCCGAGCGAATTGCCATGGCTGCA
ACGTTCGGCTCGGTGTCACTCGTCACCTATGTAGCAGCATCGACACAGCTCGAGCGTCTC
GGGATTGCGTACGAGCCGTTCATGACAACACTAGTCGTCGTCCTTGAAATTCCCGGCCTG
ATTGTGGCGTTACTGCTGTATAATCAGACACACGTGATGGGAATCACGGCTACGTCAGGG
AAGGCGAACTCTCTATCGGTGTTGCGGGAGAGTTTGTTCTCGAAAAGTATTCTCTTGATG
TTTGCAGGTCTGATTGTTGGACTGGTGACACCAGACGCCACACCGCTCAAACCATTTTTC
GTCGACTTGTTCCCGGGCGTTTTACTCTTATTCTTACTAGGTCTAGGAATGAAAGTCGGA
CAGCAGTTGAAAACGGTCCCGTCATATGGACTAAAATTTATGATGATGGGGATGGTGTTT
CCGTTAGTCGGAGCACTTGTCGGCTTTTTTGCAGCGGGGATTGCCAATTTATCTGATGGC
GGAACGATCCTCTTGATGACACTCGCAGCGAGTGGGTCGTATATCGCCGCTCCCGCCATG
TTACAAGCCTCGGTCCCAGAAGCGAAACCATCATTTTATTTGACCCTTTCGCTAGCTGTC
ACGTTCCCGTTCAACCTGTTAGTTGGAATCCCGCTATACATTGCGATCGTCACATGA
>FODOLKFE_00225 hypothetical protein
ATGAAACGATGGACAGAGCAACAGATCCTCTCATGCCTAAGACAAGCAGCGAATGAACTT
GAAGAATTTGACACAAAACAGTACACACTATGGGCCCGAAACAAAGACGTCCCCTCCCTA
TCGACCGTGATTTACAAATTTGGTTCTTGGCGGGAAGCCGTTCAAGCGGCGGAGATTAAG
ATGTTGTATCGTTATTATTCAGATGAAGATATTTTGACCGCACTGATTGAGGCATCAGAA
GAACTTGAACTCTTCACGAGCCAAACGTATCGTGCCTGGGCAAAAATCTCTCAAGCCCCT
TCCTTGACGCTCATCAGTAGCCGGTTCGGTTCGTGGTCGAATGCGTTACGCGAAGCCAAG
CTTCAAACGACGACGGTACGGAACAATGAAGAACGGATCATTCAAGCGTTGATTGAAGCC
TCTGAAAAGCTAGAGCGCCTCACGTCCCAACATTACGCCGTATGGGCACAAGAAAAAGGC
TATCCGACGGTAGCGACAATCGCTCGTAAATACGGTTCATGGAGCTATGCGCTATTTGTC
TTGGATATCGCTCCACCGAAACGTAAATGGGATGAGGAAGATGTCATTGATGCCTTGCAG
TTAGCCAAAACAGAGCTACCACATTTTAGTATCCTCCACTACCGGAAATGGGCCGAAGGT
CGAAATGTTCCAAGTACATCGACGATCAATGCCTTGTTCGGAAGCTGGACGGCCGCGCTA
AAATGTATGGAGGAACAAAAAGTAAAACAGTAA
>FODOLKFE_00226 UDP-N-acetyl-alpha-D-glucosamine C6 dehydratase
ATGAGTACTCCAACTGTTCGGTCTCCCATTGATCGAAAAAATGCGCTCTTGATGTTACTC
GATATCACGATTGCAGGGCTCGCGATTTTCGTGACGTTTGACCTATTCTTTGTGAATGAT
CCGACGGTAACATCTGACCCGCTAGATTTGATCACGATCCTCGGATTGAAGACGCTCGTT
CTTCTCATTTTAGGATGGGTGACTCGGGTATACCGAATCGACTGGCGATACGGATCGATG
CGTGAATTGCAACTACTGGCGATTGTGTTGGTCATGAGTGACACGTTCGTCTTATTCGCA
TCATACGTATTATTGGATGGCTTTTCCTATCAAGCGATTTTTATTCAAAGCTTACTCGCA
TTTAACGGCATGTTATTTATCCGACTCGTCGCTAGGACACGATCGTTTTTCCGATTTCAC
GCACCGGTGTCGAATGGAAAAGCCACCTTGGTTATCGGTGGTGGGGAATCGGGTCAAAAA
ATCATTAAAGAACTGAAAGAGCATCGAACGAATGTGCTGCATGTGGTCGGGGTGTTGGAT
GATAATCCATTGCTTCACCGTCTCTACATTCACGGGACACCGGTCATCGGTTCAATCGAT
TTATTAGAACGCAAAATTGAAGAGCTGAATATCGAAGTGGTTGTGTTGGCCATTCCTTCT
CTTCCTTACGGAGATCGGGTCCAACTTTTGAAACGAATCGAGAAAACAGGCGTTGAATCC
CATGCACTGCCAATGCTTGCGGAACTCGCATCCGGAAAAGTCTCATTAAATGAGATTCGA
GAAGTGGCCATCGAAGATTTGCTCGGCCGTGAACCGGTTCAGCTCGATGTTTCGGAGATT
TCTCAAACGTTGAGTGGATTAACCATTTTCATCTCCGGTGCAGGAGGCTCGATTGGTTCA
GAGCTTTGCCGTCAATTGATGAAATTCAATCCTGGCAAACTCATCCTGTTTGGACATGGC
GAGAATAGCATATATGCAATCGATCGCGAACTCCGCTTACTCGGGTCTGATACAGAGATT
TGTCCCGTCATCGGTGACGTCCAAGACCGGGCGCGGGTGATGGAAGTGTTTGATCAGTAT
CGACCGGACGTTGTCTATCATGCGGCAGCTCACAAGCACGTTCCGCTCATGGAAGACAAT
CCGAGAGAGGCAGTGAAAAACAATATTTACGGAACGAAGAATATGGTCGAAGCCGCCGAT
TTCTTTGAAGTGAAGCGGTTCGTCATGATCTCTACGGATAAGGCGGTCAATCCGACGAAC
GTGATGGGTGCCACGAAACGAGTAGCAGAAATGATTGTCCAACAGCAGGCGCGACATAGC
GAAACGACATTCTCGGTCGTTCGTTTCGGCAACGTCTTAGGAAGTCGTGGCTCCGTCGTT
CCGCTCTTTAAAGAACAAATTCAGCGGGGCGGACCCATTACGGTGACGCATCCAGAGATG
ACCCGATACTTTATGACCATCCCTGAAGCGAGTCGCCTCGTCATTCAAGCGAGCGTACGC
GCAAACGGCGGCGAAGTGTTCGTACTAGATATGGGAAATCCCGTCAAAATAGTGGACTTG
GCGAAACGGATGATTACCTTGAGCGGCTTCACCCTCGAGCAAATCCCGATTCAGTTCAGT
GGCATTCGTCCTGGTGAAAAATTGTTCGAAGAACTGCTTGCGACGAGCGAACATACGAAT
CAAGTATATGAAAAGATTTTCGTCGGTTGTACAAGACCCTTTAAATCGGTCGATCCGATT
TTGAAAACGATTGAATATCTACTCGATCAATCGAACGGCCTCACGTCTTTCTTGTTGTTT
GTCGCAAATAACGAACTGCCAGAAGAAGTGATGGAAAGTATTTTTGCGCCACAAATCGAA
CCGGTACGGATGCGAGTCAACGAGTCAACGCAAAGGAGGAAGTCGTTATGA
>FODOLKFE_00227 UDP-N-acetylglucosamine 4-epimerase
ATGAAAAAAACAGTTCTCGTGACCGGAGTGGCCGGGTTCATCGGTTTTCATCTGGCTCGA
CGGTTGCTAAAAGAAGGACATCATGTCATCGGGATCGATGTGGTCAATGACTATTACGAC
CCGAAATTAAAAGAATCAAGGCTTCATGTGTTGACGCATCCTCGTTTCAAACTCTATCGT
GATGCCCTAGAAAATAAGATGGCGATCACGCGTGTCTTTGAAAAAACCCAACCTCAAATC
GTGGTCAATTTGGCGGCTCAGGCCGGTGTACGCTACAGCTTAGAAAATCCGGATGCCTAT
ATTCAATCTAACATCGTTGGTTTCCTGAACATCTTGGAAGCTTGTCGTTTCTATCCAGTA
GAACAGTTGATTTATGCCTCATCGAGCTCGGTTTACGGTTCGAATCAGGCGATGCCATTT
TCCGAACAACACCCGGTCGATCATCCGCTATCCTTGTATGCGGCTTCGAAGAAAGCGAAT
GAGTTGATGGCTCATACGTACAGCCATTTGTTCGGTCTAAAAACGACGGGATTGCGATTC
TTTAGCGTCTATGGGCCATGGGGGCGTCCCGATATGGCACTTTACAAATTTACGGAGGCG
ATTTTAAAAGGCGAACCAATCGATGTATACAACTACGGTGAGATGGAACGAGATTTCACA
TACATCGACGACATCATCGAGTCGATTGTCCGACTTATGGATATCGCACCGTTGGCAGAT
GAGGAGTTTGACTATGAACATCCTCTACCTGACCGAAGTGACGTTCCGTTTCGTGTCTAT
AACATTGGAAATCAGCAACCGGTATCCTTGATGGACTTTATTCGGACGATCGAAGAGCGA
GTCGGGAAAAAGGCCATCCTCCGCTTGTTACCACTTCAGGCGGGAGATGTACCCGCGAGT
TTTGCCGATTCCTCCTCTTTATATGAATCGATTGACTTTCAACCACAGACGTCGATTCGC
GATGGCGTAAACGCGTTTATCGACTGGTACATCGCCTATCATCAAGTGTTGAAGGAGGGC
ATCGAGTAA
>FODOLKFE_00228 Phenylacetate-coenzyme A ligase
ATGGGGATTTTACAGGATCGGATTTATGCACACTCACCGATTCGCCTCCAAAATTGGCTG
GTTTCCTTATATGGAATCAAGTTATATCGGGAGCGATACGGTCAGTATTATGAGCAGGAA
TTGGAGCGACTGAGACGTGCTCCAAATGAAGCGTCACCTGATGCAAAACTCAATCACTTG
AACCAGTTTCTACAGTTTTGTAATCAACACAACGTGTACTATCAGCGACTCTTCAAAAAA
CACGGGGTTACCTTACCCTTAAAGAGCTTAGAAGACTTTAAGCGGATTCCCCCTTTGGAG
AAAGAGACGCTTCGAACGGATGAGACCATCTTTTCTAACCTTCATGCCCCGATCATCGGC
ATGACGGGCGGGACGACGGGTAAATCGATTCAGGTTCGTTTCACCGAATACGATTATCAA
ATGCGAATGGCGCATCTCGATTTTTTTAAAGAACAACATGGTTTTCGCCGTGGGATGAAG
CGAGCTAGTTTTACAGGACGGATGATTTGTCCAGGTAATCAAAAGAATGCGGTGTATTGG
CGGTACAATGCCCCGATGAAGCAAATGCTCTACTCGGTCGTGCATTCGAATCCGACGACG
ATTCCACACTACATCGATTCGTTGAACGAATTTCAACCGGCAGCACTCGACGGTTCACCT
TCCGATATGATTGAAATCGCAAAATATTTGAAAACCCATCAAAAGACGTTATCGTTCCGA
CCGGTGGCTTTATTTCCGACCTCGGAGACGCTCACACCATCCGGACGCTTGTTGTTAGAA
GAGATGTTCCAAGCGCCGGTTTACGATCAATATGCTTCCTCGGAAGGGGCTCCCATCGTC
ACGGAGTGCGAGTGCGGGAAGATGCACTTACGCCCTGAGATGGGAATCATCGAGACGGAT
GCGTTTGGAGAGGCACTCGTCACCAGTTTCACGACGCACGGAACACCGCTGATTCGCTAC
CGCATTGGCGATCGGATGACCCTCAGTGAAGCGATGTGTCCATGTGGACGACAGGACACC
ATTATCGAGTCAATCGATGGTCGTCAAATGAACTATGTTGAGACGCCGGAAGGCTATAAG
GTGTTTGAAGGAGATTTGACCGCAGCGGTCGGCGTGCTGCCGAACTCTATTATTCAGATT
CAAGTGTTGCAACACAAAATAGACGAAATTGAGATGCTGTACGTGAAGGATGAAGCACGA
TTTGAACCTGAACATGAAGTCGCGCTCCAAAAAGAAGTCGAGCGTCTGTTTACTTCACGA
ATGAAAGTTCTTTTACGAGATGTGAAAAGCATCAAGAAAGAAAAGAACGGAAAAGTCCGA
GTCGTGAAACGACTCTACACTTAG
>FODOLKFE_00229 hypothetical protein
ATGGCAGGGTTTGCGCTTCGTGATTTATACATGAGATCACCGATTCGATTACAACAATGG
ATGACGACATTGTATGGAATGAAACTATGGCAAGAACGGTACGGACGCACATATGAGCGT
GAGTTAGTCGTTTTAGCCAATCGTCCAAAAGATGGGGTACTTGTCGCAGCCGATCAGTTG
AAGCGACTCAATGCGTTTCTTGAATTCTGTGCGACGCACAATGCATATTATCAAAAACTG
TTTGAAGAAAATGAGATTGTTCTTCCCTTTCAATCGATGGAAGAGTTGAAGCGCATCCCG
ATCCTCGAAAAAGAAACAGTTCGGAAAAATCCGGACATCCACTCGAACATCAAAACAGAC
ATTCTTGGACGAACCGGTGGAACGACAGGGACGTCCCTACAAGTTCATTTTACGAAAGAA
GACTATCAAAGACGTATGGCCCACGTCGACTTTTTCAAAGCGCAACACGGGTTTGTCAGA
GGAATGAAACGAGCGAGTTTCACAGGACGGAAAATTTGTAATCCAAATCAAGAAAAACCT
GTATTTTGGCGCTACAATCGACCGCTCAATCAACTGCTATTCTCGCTCTATCATGTCAAT
CCTCAGACCATCCCTCATTACATCGACGCATTAAATCGATTCAAGCCAGTCGTATTAGAC
AGTGCACCGTCTGCCATGATTGAAATCGCGAAATACATCAAAGAAAATCAGGTTCCACTT
GAATTTCAATTACTGGCTATTTTTCCGACTGCCGAAACGATTACGCCTCAAGGAAGAGCC
ATCTTAGAAGAGGCGTTTAATGCCCCGGTATTTGATCAGTACGCGTCTTCTGAAGGCGCG
CCGATTTTAACGGAATGTACTCATGGCAATATGCATCTCCACCACGAAACAGGCGTGATC
GAGTCGTATGGGGATCACGAGGAAATTTTAGTGACGAGCTTTACGACCCATGGGACACCG
CTCGTTCGTTACCGGATTGGCGATCGGATGAAAATTGGAGAGGGGACATGTGCTTGTGGA
CAGGGAGGAACATTCGTCACTTCCATTGAGGGACGCGAAAGCAATTATGTACTCACTCCG
AACAAACAAAAAATCTACGAAGGAGATTTGACGACCGTTGTCCGAGTGTTACCCAACTCG
GTCATCCAAACGCAGTATCGGCAACATGATTTGTATCATATCGAATTAAAATACGTCCCG
GATCTTGAACGTTTCAAGCCAGAACATGAAGAGATTATGAGGAGCGAGCTTGAACTACTG
TTCGGCAAAGAGGTCGTGATTACGTTGACCGCCGTGCAATCGATTCCTCGGGGACCGAAT
GGAAAAGTCATTGTGATTGATAAAACCGCATAA
>FODOLKFE_00230 UDP-N-acetyl-D-glucosamine 6-dehydrogenase
ATGGATAAACTCATCTCAGAATCACGTACAACACGAAAAACCATTGCCAATCGTCACGTA
GCTGTTGTCGGACTAGGATATGTCGGACTCCCTGTCGCTGTTGCGTTAGGTGGCGTAGGA
GACGTCATCGGAGTAGACATCAATGAAACGCGTATCAATGAGCTTACCCTTCATCTCGAC
AGCACGCGAGAAGTTGAATCAGTAGACCTTGAGCAAGCAGCGGTCTTATATACGACGGAT
GTCGCCAAACTTGAAGAGGCGGATTTCATTATCGTGGCTGTGCCGACACCGATCAATGAT
CAAAATCAACCAGATTTAGGACCGATTTGTAGCGCGACTCGTGCTGTTGGGGCACATTTG
CGACCGGGCACGATTGTCGTATACGAATCTACGGTCTATCCGGGACTGACAGAGGAAGAG
TGTATCCCATTACTTGAAAAAACATCGGGTCTCCGGGCCGGGATTGATTTTAAAGTCGGC
TACTCTCCAGAACGAATTAATCCGGGCGACCGTGAGCATACATTCCGCACAATCAAAAAA
GTCGTAGCTGCCGAGGATGAAGAAACACTCGATGTGATAGCGGCTGTTTATGAGACGGTA
GTCGATGCCGGCGTTCATCGCGCTTCCTCGATTAAAGTGGCTGAGGCGGCCAAAGTGATC
GAGAATACACAGCGCGATTTGAACATCGCGTTGATGAATGAATTGGCCATCATCTTCGAT
CGCATGAACATCGACACGCTCGAGGTGTTAGAGGCTGCTGGGACGAAATGGAACTTCCTA
AACTTCCGACCAGGTCTAGTCGGTGGACATTGTATCGGCGTCGACCCATTCTATTTGACG
ATGAAGTCTGAAATGCTTGGTTATCATCCGGAAGTGATTTTAGCAGGTCGTCGAATCAAC
GAGACGATGGGACGTTTCGTCGCCACATCACTGATTAAAACGATGATTAGTCAAAACATG
GCCATTCTCGGAGCACGTGTGACGGTCCTCGGGATGTCCTTCAAAGAGAACGTCAGTGAT
ATTCGCAATTCGAAAGTGGCTTCCTTGATTCGAGAGGTCGAGGAGTTCGGCTTAGAAGTG
CAAGTGTGTGATCCGCTCGTCGATTCGGAAGAGGTACGCCGCGAATATGGAATCGACGTC
AAATCATACTGTGACTTAAAACCAGCGGATGTCGTCATCTATGCCGTGTCTCACGATGAA
TTCGTTCAAGAGGGTTGGACGATTGCGAAACGCCAGCTGAAGTTAGGTCGTGGCATCGTC
ATTGACTTGAAAGGCATGCTCGATCGCGCGATGAAGCCGGAGGAGGTGCACTTATGGCGC
CTTTAA
>FODOLKFE_00231 Putative glycosyltransferase EpsD
ATGGCGCCTTTAAAGATTCTCCAGTTCTGCGCTGTCGATATGACAGCGGATGTGTTGCTA
CGTCCTCTCATTGAGTCGCTGAAGGCGGAAGGACACGAAGTCGACGTCGCGTGTGCTTAC
GGTGATCGGACGGATCGTCTTCGGGACGAAGGATGGGTCATTCATACGTTGCCAATCGAT
CGAAAGTTTAGCCCGAAGCGTAATCTACAGACCATTCAAGAGTTGGTGAGGTTATTGCGC
CGCGAAAAATATGATGCCATTCACGTCCACACCCCGGTGGCCGCAGCGTTAGGACGAGTC
GCGGCCCGCATTGCCAGGACACCACATATTCTCTATACCGCACATGGATTTTACTTTCAC
GAACGAATGGGTCGAATCGCATACGAACTCGTCTTCTGGTTAGAGAAATCACTCGCGGCA
TTAGCGACCGATTGGTTGTTGCTCCAAAGCGAGGAAGATTACTCACTCGCTAAAACAAGA
CATTTCAAAGAGGACGAACGATTGATGCATCTCGGAAACGGGATTGATTTAAATCGATTT
TATCCGACAGAGAAACACATTTCCCCAGAACATTTAAAGTTCTTGTTTGTCGGAAGGCTC
GTTCAAGAAAAAGGAATCCTAGATTTACTTCAGGCGTTCGATGAACTGACGAAACGCTAT
CCGAACGCGACGTTGACGATTGCTGGAGAGTTGATGACGAGTGAACGTGATCAAGAGACG
GCGAAACAAGTCGAGGCGCATTTAGCCCAAAATCCACAGATTCATTACGCCGGATTCGTT
CGGGATACCCCCTCTTTATTTGCAGCACACGACGTCTTTTTACTTCCCTCTTATCGTGAA
GGATTGCCACGCTCTATTCTTGAAGCCATGGCGTCCGGATTACCTGTCATCGCTACCGAT
ATCCGTGGCTGTCGAGAAGAAGTCACGGATGGGGAAACCGGCTTTCTCGTTCCCGTCGGT
CGACCTGAGGCACTGACCTTGGCGATGCGCTGGTTCATTGAACATCCTGAACAGTGTTAT
TCATTCGGGCAACGTGGTCGCGAAGTGGTCGAAGAAAAATTTGACGAAACGAAAATTTTA
AGTCGTCAACTTCACCTGTTCGCACAAATTAGTAGCCGTGAAGTGGGATGA
>FODOLKFE_00232 hypothetical protein
ATGGGAAAGCAACAACTGATTGATCACTTACAAGAGGCTTCTTCGGACGGTCGCCTCACC
ATCTACATGTATCAGAAATGGCAAAAGATTCACGGCGGGGCAACCGTGGTGGAATTATTA
GAAATGTACGGATCATGGTCGAATGTACTGCGTTTGGCTGGGTTGGAACAGCAAACGCCA
CGGTTCACAAAGAAGGAAATGATTCAAATGCTTCGTGAAGCGGCGAAAGAGCATGATTCA
TTCAATAGTGCCGATTATCGAAAGTGGGCCATGACCAATGATGCACCGACGTTGACAGAG
GTCGTCATTCAGTTCGGATCGTGGAAAGTGGCACTGATTGAGGCGAATTTGAAGAGTATC
ATCTCGTTCGATCAAAAATGTGAAATCATCCAATCGTTACTTGATGCCAATGAAGAGCTT
CATCCATTGACGTCGACCGCTTATGCCAAATGGGCCAAGCAGAACCAACGTCCGAGTATC
ACGAAAGTGGTGCGGCGTTTCGGGTCTTGGTCCCAAGCGTTAGACGAGATTGGCATCTCA
ACGCGAGAGCTGTTCACGGAGAAGCAAATGATGGACGCGCTACACGAGGCAGATGAACAT
TTGACCGCTCTCTCGCCATGGGGTTATGAAGTGTGGCAAAAAGAAAAGGGCAATCGTCCG
ACATTAAAAGACATTCAACAAATGTTTGGTTCATTTGATGTGGCGGTCCGAGAGATGCGT
CAAACCGCAAACCAAAGTGGAGGGAGATGA
>FODOLKFE_00233 hypothetical protein
ATGCGAGTTGTACTCTGCACGGACGACCACTGGAGTTCAACACTTGTCTATCAAGCGATA
CGGGATTTAGGCGTCACACATGTGATCATGGAAGATGGTCCGACACCGACTCATGTCAAC
ACGTGGAAAGAACTTCTGACACAATCGTACATTTCCTTCCTGACTCCCATAATGCGGAGG
TTCAGTCGAGAACGAATCGCGGAGTTGCAGTCGCGGTATGCTTTCTGTGACGATTCGATT
CCGGAACAGCGTATGACGCGTGTCGTTTCCTTACAAGATAAAAAAGCGGAACATACGATT
CGACACCTGCAACCGGACGTCATCATCATGTACGAAGTTGCGGAAATGAACGAACGATTG
TTACAAGAAATGAACTGTCCCATCTTAACCATCACCCCATCGATGGCAGTGGGACAACGA
GAAGCATATTGGGGATTCCATAACCACACATCGAGAAAAGAAGTTCGACTTTGCCAGTGG
ACGAAGAAAGGATGGACCCCACTAACGAGTGAAGTAATCTATACAGGTGGAACGGACAAC
TTTTCGACCTTCCCTTATATTTATTTGGCGACGAGTCTCCCGATGTTACAAAAACATCTT
CAAATAGGACCGCAAGAAGACACCGAGCGACGAAAAAAAGTCCAAGCCTGA
>FODOLKFE_00234 HTH-type transcriptional activator mta
ATGTATTCGATACAACAACTTGCGTCACTCGCTGGAACGACAACGCGAACGCTTCGACAT
TATGACGCAATCGGTCTTCTCGTCGCGAACCGCGACGTCAACGGCTATCGGCGTTATTCT
TCACGCGATGCGGAACGGTTGCAACTCATCTTACTCTATCGCACGCTCGATGTTCCTCTC
GATCAAATCGGAGAATTGCTTGATTCAACGACGTTCAACCGGATTGATGTGTTGAGTGGA
CATATCGAGGCGTTGCGACAGAAAGCAGCCTATTTCGCTCAGCTTGCCGAGACGGCAGAA
GCGACCCTCACCTCACTCAAAGGAGGGATTCCAATGGATGACAAGTCATTATTTGATGGA
TTATCTTATGAGGAGATTCAAGCTCACGAGGCGAAACATCAAGAAGAAGTGCAGGAACGT
TGGGGAGAGACTTCAGCTTACAAGACAGCACAAGAACGTGCGCAGAAGCGATCGAAAGCG
GACTGGGAACGCATCAATCAAATGCAACTCGATTTGATTGCGCCACTCGTTGATTTATTT
CGTTCACAAATCGCAATCGATGACGACCGAGTTCAATCGATTGTGAAAGACAATCATCTG
TTCATCGACACACACTTTTACGACTGTTCACTCGATATGTTCAGTGGACTCGGACAGATG
TATGTGACGGATGAACGATTCACCGCATTTTATGATCGCTTCGAGCCGGGGCTCGCTGCG
TATTATAACGAGGCCATCCAATACTATTGTATCGCGAACAGTTAA
>FODOLKFE_00235 hypothetical protein
ATGTTTCGATTTGCCACAATGGAGGATTTTTCAGCAGTCGATCAATTGATTTTAAAGAAA
GCAAAAGAGTTCCAAGTAGCCGGAAAGTCGCAATGGGTCAAATATTTAGAGCCGAGTCGT
TCCGACTATGTCCGTCACGATTTGACGAACGGGACGGTGTTTGTCTACGAACGAGATCAA
CAAGTCGTCGGTGCCGTCAGCCTGATTCCTCCGACTGACTGGGACCATAATCTATGGGAC
GACCCGGACGGTGCCGTCTACTTGCATCGACTCGTCACAGACTCGAGTGCAAAAGGTGAA
CGCATCGGGGAACGTTTGATGCAGCATGCCTTAGCAAACACGTCTTCGACCATTCGATTG
GACTGTGTTGCCGACAACGCCTTCTTAAATAACTACTATCCTCGGTTCGGTTTCCACTAT
ATCGGTGAACGAAATGGATTCTCACTGTTTGAAAAACAGGCTTGA
>FODOLKFE_00236 Oligo-1,6-glucosidase
ATGCAACTTTTACAACGAGAACAACAAACACAAACGCTTAAACGCAACTGGTGGAAAGAA
GCCGTCGCCTATCAAATTTATCCTCGTAGCTTTTATGACGCGAATGGGGACGGAATTGGA
GACATTCAAGGAATCATTGATAAGCTCGACTATTTGAAAGACCTCGGTATTGATGTTATC
TGGATTTGCCCGATGTATAAATCGCCAAACGATGATAACGGTTATGACATTAGTGACTAT
CAAGATATCATGGACGAGTTCGGTACGATGGAAGACTTCGACCGCTTATTGGACGAAGTG
CATCAGCGCGGTATGAAGCTGTTGCTCGACCTCGTCGTCAACCATACGTCGGATGAGCAC
CCTTGGTTCATTGAATCGAAGAGCTCAAAAGACAATCCGAAGCGCGACTGGTATATCTGG
CGCGACGGAAAACCGGACGGGTCGAAGCCGAATAACTGGGAATCGATCTTTGGTGGCTCG
GCTTGGGAATTCGATGAAACGACGGAGCAATACTACTTGCATGTCTTCTCGAAGAAACAG
CCGGACCTCAATTGGGAAAATGCTGAGATGCGTACAGCGGTATACGATATGATCAACTGG
TGGCTCGAAAAAGGGATCGACGGGTTCCGTGTCGATGCAATCAGCCATATTCGCAAGAAC
CCGACGTTCGCCGACTTGCCAAACCCGAACGACCTCGACTTTGTACCGTCGTTCGAGATG
CACATGAACGTGGACGGAATTCACGACTATTTAGAAGAGCTTCGTGACGAGACGTTCAAT
AAACATGACATCATGACGGTCGGTGAAGCGAACGGCGTCTCACCTGACGATGCCCATCTA
TGGGTCGGTGAAAAGGAAGGGAAGATGAACATGGTCTTCCAATTCGAACACATGGACCTT
TGGAGTGAAGATGTCGATTCGAAACTCGATGTCGTTCACTTGAAGAACGTGTTGACGAAA
TGGCAAAAAGGACTTGAGGCCGATGGATGGAACGCCCTTTACGTCGAAAACCATGACCAG
ACGCGTACGGTCTCGAAATGGGGAGACGATGAACGTTACTGGAAAGAAAGCGCGAAGTCG
ATTGCGATGATGTACTTCCTCATGCAAGGGACGCCGTTTATCTATCAAGGTCAAGAGATC
GGGATGACGAACGTCAAATTCGATTCGATCGATCAATATGATGACATCGCGACACGCAAC
CGCTACTATATCGGTGTCGAACAAGGGAAGAGTCATGACGAGATGATGCGCATTACGTGG
AACTCGTCACGCGACAACACGCGTACACCGATGCAGTGGAGTGATGCCCCGAACGCCGGA
TTCACGTTCGCAGAGCAGCCATGGGTCGGCATCAACCCGAACTATACGGATATCAACGTC
GAATCACAGCTTAAAGATGAGGACTCAATCTTTAACTTCTATAAAGAGATGATTCAACTT
CGTAAAGATAATGAGACGTTTGTTTACGGGGCGTATGATGTCGTCTTGCCGGAACACCCG
GAAGTCTATGCGTATACGCGTACGCTCGGTGACACGCAGTACCTCGTCGTCACGAACTTG
ACGGCGAAAGAGACGATGTTTGATATGGATCAGACACTTCGTGCGCAAGATGTCGTCTTG
AGCAACATGCCGGTTGAAGGCGATGCGGAATCATCGCTCCTTCACTTGAAACCGTTCGAA
GGTCGCGTGTATAAAATTAGCTAA
>FODOLKFE_00237 hypothetical protein
ATGAAACTGTTATTAACGTCAGCAGGTATTAAGAACGAAAGCATCAAACGAGCACTTCTC
GAGTTATTAGACAAGCCGATTGAAGAGTGTAATGCACTCTGTATCCCAACAGCCATTTAT
GCGTTGAACGGGGGAACGAAACACGCATGGAACTTTTTCAACGGAGATTTCTCGACGCCG
ATGTGTGAGTTGGGCTGGAAGTCGGTTGGGGTGCTCGAACTGAGCGCACTCCCGAGTATC
GATGAGTCGGTGTGGAGACCGGCGTTTGATAAGGCAGACGTATTATTGGTGAATGGGGGC
GATCCGCTCTTTCTCTACCATTGGATGAAACAGTCCGAGGTAGCCTCGCTGCTCCCGTCC
TGGAAAGGTGTCTACGTCGGATTGAGTGCGGGGAGTATGGTGATGACGCCACGAATCGGC
GAGGAGTTTGTCGGATGGCGCGCATCCGATGAGCAGAGCGATGAGACGTTAGGGTTTGTC
GACTTCTCGATCTTTCCACATCTCGACCATGACATGTTACCGGGGAACACGTCACGTCAT
GCAGCAGATTGGGCGGAAGCGCTACAGGCACCGGCCTATGCGATTGACGACGAGACGGCG
ATTCGCGTGAAGGATGGGAAGGTCGATGTGATTTCGGAAGGGAATTGGAAGAAGTTTTTC
TGA
>FODOLKFE_00238 hypothetical protein
TTGAACCGATTTACTCATCAACGAAAAACGAATCGAATCATCGTACGACCGTTAGAGAAA
CAAGATTATGACGCGTGGTTAAGTGGATTTACAAATCGTCGTATTTCGCAACACGTGTAC
GATCCCGGGAAATTAGACATGAGCGACTGTACGTCCGTTTGGTTTGACCAGCTAGTCGAC
AATCATCAGGCACTTGCGCTTGAAGACGAGGCACATGTCTTCGCCGTTTTCCGGCTTGAC
GATGGGATACATCTCGGCATGGTGGATTTTTCTACCTTGGCGCGAGATGCGTTTCAATGG
GGGAGGGTCGGGTATACGATTCATAATCAACATTGGGGTCAGGGGTATGGGACAGAAGCA
GTCGACCTGGCGATGCGTATTGCTTTTGACGACTTGAACTTTCAACGAATCGAGGCACAT
ATCAATCTCGATAATAAAGCATCCATTCGTCTCGCGGAGCGTGTCGGCATGTCGTATGAG
TGCACGAGAGAAGGGTTTATCTTTGAGAACGAAGATTGGGTAGACCATCTCGTCTATGTG
AAAACGAAGCGCCGTCGATAG
>FODOLKFE_00239 putative beta-barrel protein YwiB
ATGGCGATTGAACCACTTCGCGTGCGTGTCCAGCAAACAACACGGATGAGTGACATGCCA
GAGTCAATCGAGCTCTCGGCAGACGGTTTATACTATCCATTGAAGACTGGCTTTATTTTA
ATGTTTGACCAACAACAAGAGGACGGGGCGGTCCCGACGACAATCAAGTACACGCCGGAA
CGATTGGCGCTGATTTGTAAGGGACCGATTGAGATGAACCACTCCTTCATCGAAGGTCGC
TTCACGCAAAGCTTATACAAGAATCCATATATGTCGATGACGATGGCGACGACGACATCG
CGCCTCGATGTCTCGGAAGAATCATGTACGTTCGTATATGAGTTGTCCATGAATGAAGAA
GATGTTGGCATATATGAAGTACATGTCACGTGGACATTTGAAGGAGGAGAAGACTGA
>FODOLKFE_00240 hypothetical protein
ATGAACTTTACAGAACGCGTAAACAAGATTGAAGAGATGTTGAACGAAGACTGGTTCGAG
ATGCTCGAAACGAACGAAGAAGAGTACGAAGAGTGGCGCGGTCGCCTCGAGGACCACGCT
GAACAAGTTATCATGCATTACGACCAAGAGAACGGGGTCGATGTCAATTCGATTGATAAA
TTGCTTCAATTGAACGATGAGTTCCCGCTCCTTTACGGGGAAGACACCGTTCGCCTGTAC
ATCGCACTTATTGAGGCGCGGTCAGAAGACAAAGCGGTCTACGATCGGTACGTCGATTAT
TTGGCAGCCATCAGTGATGCATCGCACGAACAGTTTTTACATTTCCATACGCTCGTCGAG
GCAGGACGGTTAGAAGAAGCGAGACAACTTGCTCCACACATGCCGCAACGTCTCGGACTC
GAAGGATAA
>FODOLKFE_00241 hypothetical protein
ATGTTAAGACTAATCAAGACGTCTGTCGATCAAAAAGAACAGATTCTCGCATTTTTAGAG
GAATGGTACGAGCGGGATGAGCGGATTGTCCCGACCTCGGTGGACCGTGAAACGACAGAC
TTCGAGGCGTACGTCAACACATTACGTCAGAAAGAGTTACGTGAGAACATAGAGGAAGGC
TGGGTCCCGAGCACGACGTATTGGCTTACAGATGGAGAAGAGCTTCTCGGGGCGGCGAAC
ATTCGTCACGAGTTGAATGAATCACTTTTGAAGATTGGTGGGCATGTCGGGTACGGGGTG
AAACCGAGTGCGCGCGGGCGCGGACTCGCTACCATCCAACTACAACTTGCGCTCGAGAAA
GTGAAAGAGCTCGGAATCGAGCGTGCACTCATCACGTGTAATCGGACAAACGTCGCTTCT
CGTCAAGTCATTTTAAACAATGGGGGCGTCGCGGACACACCGTATACGGAAGAAGACGGG
ACAGTCGTCGAGCGGTTTTGGATTGACTTGAAAGGGTGA
>FODOLKFE_00242 hypothetical protein
ATGGCGAACTGGATCATCATCTATTTGGCGCTGATTAACTTCTTCGGCATCTATTTGTTC
CGGGAAGAGACCGTTCCTTCGAAAAAATGGTTCTCTTTCTCGAGCGGCATCGCCATCACG
TACTTCTTCATGTATCTTTTGCCGTCCCTGAACAAACGCCAGGACACGCTTCGTGTCGAT
TGGTTGAATTTGGCGTTACCTTCAGAAATCTATATCGTCAGTCTCATCGGTTTCACGGTA
TTTTATGGCACCATGCGGTTCGTTCGTACCCCTCACTTTCAAGATGAGGCGGTCGACCGG
GCCGTTTCGTATTGGTTACAGGTGACACTCCTCACGGCCTATATGACCTTCTCGGCGTAC
GTGGTGACAGCCGACTCGGTGACGTTCGTTGCGAGAAGTTTCTATGCGACAGCGCTCGGT
GTCCACTTTTTAGCGCTCGGGCATGACTTAAATCGTCATTATGGTGAACGTTACATGCGA
CAAGGACGCTATTTGTTGAGTGGTGGGATTTTACTTGGTGGGTTCTTTTCACGCTGGATT
GACTTGGCGGCGCACGTCGAAGCGCTCTGTTTTGCCTTTGTGGCCGGAGCGATGATTCTC
AATATCGTGAAGTTTGAACTGCCATCCGACCGAAATTTGCACTTCCGCACGTTCGTATTG
GCCGTGTGCAGCTATGGGGGATTATTGCTCATCTTGAAACATCTTCTAAACTTCTGA
>FODOLKFE_00243 Lactate utilization protein A
ATGTCTACATTTTTAATCGTCAACTGGATTCTATTCTTGCTCGTCCTCGGCTATGGTGTG
TATTTATTTGCTACGCTAGTTCATCAGCGTTATACGTTCATCAAGCTCGGGAAGAAGGCA
GAATGGAGCCAAACGAACAAAGAACGACTCGAACAGGTCATGATCAACGTGTTCGGTCAA
AAGAAACTGTTGAAGGATAAGAAGAGTGGCGCCATTCACGTCATGATGTTTTATGGCTTC
ATCCTCGTCCAATTCGGGGCGATTGATTTCATTTGGAAAGGACTAGCGGTCGGAACACGT
TTCCCTCATATCCCGCTCGGTCCCCTCTATCCAATCTTTACGTTCATGCAAGAAATCGTC
ATGCTCATGATTCTCGTCGCGGTCGTTTGGGGATTCTACCGTCGTTACGTCGAGAAGCTC
GTGCGCTTGAAACGAAATTTTTTAGCAGGTCTCGCCCTCATCTTCATCGGCGGGTTGATG
GTTTCCGTCTTGTTCGGGAACGGGTTTTACCTCGTCTATAAGGAAGAGCTTCCAATGTGG
GGCGAACCGGTCGCGACACTCATCGGTTCAGCGTTTGCTTGGGTACCAGGTCCGGTCGCT
TTCGCCTTGTTCGTCGTCTTTTGGTGGATGCACCTCTTATTCTTACTCAGCTTCATGGTC
TACATCCCGCAAGGTAAACACGCGCACTTGATCGCCGGTACGCTCAACGTCTGGCTCGGG
CGCACACACAAAGTCGGTCGCTTGGCACCTGTCGATTTTTCAGCGATGGAAGAAGCGGAA
GAGTCGGATGAAGAGATCGTCTTCGGGGTCAACAAGATTGAAGACTTCAACCAGAAGCAG
CTCGTCGACCTATACGCCTGTGTCGAATGCGGACGTTGTACGAATGTTTGTCCGGCAACA
GGGACTGGGAAGATGTTGTCGCCGATGGACTTAATCGTCAAACTTCGTGACCATATGAAT
ATGAAAGGCGCGGCGGTCACGAGAAAATCACCGTGGGCACCTGCACTCATGTTCCAAAAC
ACGCAAGGTGCTGAAATCGCAGCAGCTGCGCAAGACGGTCATATGCTCGTCGCAGACGAA
TTGATCGGTAACGTCATCACAGAAGAAGAAATCTGGGCTTGTACGACTTGCCGTAACTGT
GAAGACCAGTGTCCGGTCATGAACGAACACGTCGATAAAATCATCGACCTTCGTCGTTAC
CTCGTCATGATGGAAGGGAAGATGGACCCTGAGGCACAGCGTACGGTCGCCAATATCGAG
CGTCAAGGAAACCCGTGGGGAATGAACCGGAAAGAACGCGAGAACTGGCGTAAGGATACA
GAGCTCGTCATCCCGACGGCGAAAGAGAAGAAAAAAGCAGGCGAGGAATTCGAGTATCTC
TTCTGGGTCGGCGCGATGGGGTCTTACGATAGCCGTAGCCAAAAAGTCGCGCAGAGCTTT
GCGAGCGTGTTGAACAAGGCGGGCGTCTCATTCGCCATTCTCGGAAATGAAGAGAAGAAC
TCAGGGGATACTCCACGTCGAATCGGAAACGAGTTGCTGTTCCAAGAACTCGCCGAAGCG
AACATTAAACTATTTGAGAAGTATGGGGTGACGAAAATCGTCACGGTCGACCCGCACGCG
TACAATACGTTCAAAAATGAGTATCCGGACTTCGGTTTGACTGATGTGAAGGTGTATCAT
CATACGGAGTTGCTCGCGGAGTTACTTGACACAGGTCGGATTCAGCCAGACCTTCACGTG
AACGAACGTGTCGTCTATCACGACTCTTGTTACCTTGGTCGTTATAACGGCATCTACGAT
GCACCGCGATTCGTCCTAGAACGCATACCGGGTGTCGAACTCGTCGAAGCGACACGTAAC
CGTGAAAACGGTATGTGTTGTGGAGCCGGTGGTGGTCTCATGTGGCAGGAAGAAAAAGTC
GGGACACGTGTCAACGTGGCTCGGACAGAACAGTTACTTGAGACGAAACCGACTGTTATC
GGTTCGGCATGTCCGTACTGTTTGACGATGTTATCTGATGGAACAAAAGCGAAGGAAGTC
GATGAGACCGTCGGCACGTTCGATGTCGTCGAATTGCTCGATCGTTCGCTGAAGGCCATC
GAGATACCAGAACCAGTTGTCCAATAA
>FODOLKFE_00244 Heme-based aerotactic transducer HemAT
ATGGCACTTTTTCGTAAAACAACATCCAATCACTTCGTCGCCACTTCCGGTTTTCCTGAA
ATCCAGACAATCGCTAAACCAGCTGACTCAAGCTTGAATGGTCGCACTCACTACATGGGA
TACACGACTTCTCAAGTAAAACGACTGCAAGATATGGCTCCACTCGTCGAGTCAGTACTT
GACGATGTACTTGAAAACGTACTCGACCACTTAATGCTGCAACCGGAAATGGTACAGATT
GCGAACGCATCATCCACAAGAGAACGATTAAAAAAGGTATTCGCCGATTATTTCCGCAGC
CTACTAACAGGGAACATCGATGATAAATTCTTGGCAATGCGGAAACGAATGGGACAGACG
CACCACCACTTCGCCGTGCCTGTCGTCTGGTTCTTGGCGACGTACTCGGCATTTAATACG
TTGCTCATCCCAAAAGTGGTTGAAACGTATCAACACGATCCTGCCCTCTTAAGTGAGTCA
CTCTTAGCGTTGTCACACGCGATGAATTTAGACGCACAAATCGTCACCGAACAATACGTC
AACGCCCGCCTCGATGAAACCGAGTCTGCGAACCAAGCTCGTGCGTCCCTGTTGAGTGAC
GTGACACGCGTCAGCACAGAAGTGGCGACTACGATGGAACAAACCGGACACGCCATGTCT
GAAACGAGCAATCGCGCTCACCAAGTCCTTGCGGAAACGGAGCAAACGGAAAAAATGAGT
CGTCATTTGATGAAGTTGACGCACGCGAACGGAAATCAAATCGAACAGATGGAAGTAGAG
TTCAAACAGTCGGCCACCTACGTCGATACTTCGCTCGATCGAATTACCGCCCTAAAAGAA
GGTTCACAGGATATTGTCAGCATGACCAAGAGCATCGAACAAATTGCTAACCAAACGAAC
TTACTCGCCTTAAACGCTTCGATTGAAGCGGCTCGCGCAGGAGAACACGGAAAAGGGTTC
GCCGTCGTCGCCACCGAGGTACGCACACTTGCGGAGAACGCAAAACAACTGAGCAGTCAA
ATCAACGCGCTCATTCATGAAAATGAGACGAACATCGCGGCCCTCCTCGAGCAAATGGGG
CAAATGCATCGGACGAACGATGAAGCGATGCGCCAACTAAGCACCGTCAAAGCTGGTTTT
TCGACCGTTCAAGAAGAAATGGGCCAATACGTTCTTTCTTTCGAACGAAACAAACAAGAC
CTCGGACAGATGGTCGAGACCATTTCATCGATCAACGAGACGACGCAAGGGTTATCTCAC
TTGACCTCTTCCCTTCTATCCACCTCTGAGATGCAGTAA
>FODOLKFE_00245 hypothetical protein
ATGAAAAACATGGTTGTCCTATTGACGATTGTCAGTGCGCTTAGTAGTCAAATTCTTCCG
CAGATCTTATTTTTATCTATTATGGCAGTCGAAGAAGGTGTCGGGCGTCTCATTCCATTC
TTGATTTTTTATGTAGCCAGTATGTCCGGTCTATTATTGTGGGTTTATGTCATTGGACGC
CGTGGTTCTAAAGATACTTTTTTAATCGCCTTGGTCGTACTCGTTGTCGGTCTCGTTTGT
TTCGTTCTCCCGTTTGAGCGTGCGATTGAATGGAGCGCCTTTTTAGTCGGGGTTGGATCA
ATTGGAGTCGGGTCGATTATGACGACGATTTTATCGCAATTAAACGAACTGAAACCAGCT
GCTGATCCAGATTCAAAAGAAGCTAAAGGAAGCTCCTGGCCGTTGGTTCTGATGTTAGTC
GGTTGA
>FODOLKFE_00246 hypothetical protein
TTGACACAGTCATACAATCTGGCCATCGCTCTCTTTTTGGTCAGTTTGATCCTACCATGT
TTTTTTGTTCGGAAATTACCGCTTCAAAAATCGGCGACATGGCAGTTTGAAACTCGTTCT
TTTCTCCGTGCCTTCATCGCGGTCACCGTTTTTACGTTGATTAGTCGTCTGCTCAGTCTT
TTAGAAGGGGCGCGTGGCTATATCGAAGTATTTGGCTTAATGATTATTTTGCTCGTTTAT
GTTGGATGGTTATTGTACCAAAAGCGCGTCCGAGACTTTATTGGAGCGAGACGCACCCGT
CAGGTTCAATTGCTGTCGTTTGTGATTGGATTGTTCGGTGGTTGGACGTTAATTGGTGCC
GTCTTTGTCAGTCTTGCCTTGTACTCGTTTCAAGTTCTCATTTTTTATGTATTTGTCCCA
TTTTTAGTAGGCGTCATCGGCTGGATTTTATTTAGTCGTATATTTGATTTCGCACGTCAC
CCATACCTCGTGTTACTCGTGTCCTCCCTCATCTTTTTTCTAGGATTTATCGAGCCACTT
GCGTTCATCCCTGTCTTATTTGTCAGTGGATATACGCAGACGATGTACTCGAGTGTAAGC
CATACGTATCTGTTTGATCAATATGGGGAAAATAAGGAGTTTTCTTCCTTGCTCTTGCAG
TTGTGGAAGCGGTTTGGGATGGTCGTTGCGTACTCCTTCTTAATGATTGGATTGTTAGGG
TACGGTTTGTACGTTGGGCAGACGGTCAACGAGGAATTATCGTTTCAAATTCCAAAAGCA
TGGATGTTCGGTGTTCTAGGACTTACGTGGATTTTCAATATTGGATTGATCAGCCTGTAC
TGGTTCCGAGTTCGTCCGAGTAGAATACATGAATCATAA
>FODOLKFE_00247 DNA-directed RNA polymerase subunit delta
ATGAATAAATCGTTGATTGATTTCGTTTATGAACTTCTCCAAGAAACTGGCGAACAGCCT
GTTTCTTTTGATGAGATTCGCGAAAAAATCAAGCAAAACTATACGTTTGCGAGTGAAGAG
GAAGAGCTCGAAAAAATCGCACAACTTTACACCGATTTGAACATCGACGGGTTGTTCGTC
AACTTAGGAGCAAACCGTTGGGCGCTTCGTGTTTGGTACCCATTCGATAAGTCGGATGAG
GATCTCGTCATCGAAGCACGTCAACGTGGTGAACTTGACGAATTCGAAGAAGAGTTCGAA
GAAGCAGACGAAGGCATCGTCGATATCGAGGATGACTTGGATGTATTCGCAAAAGTTGAA
GATTACGATTCATCTGAATTTGATGATGAGGACGAAGAAGAAAAAGTAGAAGGCCTTGAC
GATTTCAAGGACGATGACTTGGACGACGACCTCGATATCGAAGACGAGGATGATTTATAA
>FODOLKFE_00248 CTP synthase
ATGACAAAGTACATTTTCGTAACAGGCGGGGTAGTATCTTCGCTCGGTAAAGGGATCACG
GCAGCTTCGCTCGCGCGTCTACTCAAAAATCGAGGACTCAACGTCACGATTCAGAAGTTT
GACCCATACATCAACATTGACCCAGGTACGATGAGCCCGTATCAACACGGAGAAGTATTC
GTCACAGATGATGGCGCTGAGACTGACCTTGACCTCGGACACTATGAGCGCTTTATCGAC
ATCAACTTGTCGCAAAACGCGAACGTCACATCAGGGCGCATTTATTCAACTGTCTTGAAG
AAAGAGCGTCGTGGAGACTATAACGGTGGGACGGTTCAGGTCATTCCGCATATCACGAAC
GAAATCAAAGACCGTGTCTTCCGTGCAGGACGCGAGACGAACGCCGATGTCGTCATCACA
GAGATTGGTGGAACAGTCGGGGATATCGAGTCCCTTCCGTTCATCGAAGCGATTCGCCAA
GTGAAGAATGACATTGGGAAAGAGAACGTCATGTACGTCCACTGTACACTCGTCCCTTAC
CTTCGTGCCGCAGGTGAGATGAAGACAAAACCGACACAACACAGTGTCAAAGAGCTTCGC
AGCTACGGAATTCAACCGGATATCATTGTCCTTCGTACGGAGCATGACATCCCGGAAGAC
ATGCGTGAAAAAATCGCCCTCTTCTGTGATACACGCAAAGAAGCGGTCATCGAGGCGCAA
GACGCATCGACACTTTATGAAGTACCACTCAACCTTCAAAAACAAGGAATGGACCAACTC
GTCAACGACTACTTCGGTTTCAATTCACCGGCTGCTGACATGACGGCTTGGAAAGAACTC
GTCCACACGGTCACACACCTTGAGAAGAAAGTGAAAATCGCCCTCGTCGGGAAATATGTT
GAATTGCGTGATGCGTATATCTCGGTCGCGGAAGCACTCAAACATGCGGGTTATGCGTTC
AACGCGGATATCGACATCGACTGGGTTAACGCGGAAGACGTGACGGCTGAAAACGTCTCA
GACATCCTCGGCGATGCGGACGGAATCCTCGTTCCAGGTGGATTCGGTGAGCGTGGAATC
GAAGGGAAGATTGAAGCGACACGTTTTGCTCGTGAAAACAACGTGCCATTCTTCGGAATC
TGTCTCGGGATGCAACTCGCGACGGTCGAGTTTGCCCGTAACGTCTTGAAGTTGGACGGT
GCCCATACGGCTGAAATCGATCCATCGACACCGTATCCAATCATCGACCTTCTTCCAGAG
CAAAAGGACATCGAAGACCTTGGCGGCACACTTCGTCTCGGACTCTATCCATGTAAACTC
GAAAAAGGGACGAACGCGCATGCCGCATACAATCAAGAGCTCGTTTACGAACGTCATCGT
CATCGTTATGAGTTCAACAACGAGTACCGTGAAGCGTTTGAAGCAGAAGGCTTCAAGTTC
TCAGGTACGAGCCCGGACGGTCGTCTCGTAGAAATCATTGAGATTCCAGAACACAAGTGG
TTCGTGGCATCACAGTTCCACCCGGAATTGATTTCGCGTCCAGAACGTCCACAACGTCTA
TTCCATGACTTCATCCAAGCATCACTTGGAGAATAA
>FODOLKFE_00249 hypothetical protein
ATGTTGAAGTTCATCCTACAATATTGGCGAAACCAAAAGGCAAAACTACTTCTATTATTG
ATTGGCGCGTTGATTATTGCTACAGGTTTGAATCTTATCTTTAAATTGAATGAAACAAAC
AAAGGTGTGGTGGAAGAAACACTTCAAAAGCGCTGGTCGTCTGCCTATGATATTGTAGTT
CGTCCTTCGACAAGTAGACTCACTACTGAAGAGCATGACCTTCTTGAACCAAACTATCTG
AATGGAATTGTAGGCGGAATTACATTTGAACAATATGAAAAAATAAAAACGATGGAACAT
GTGGATGTGGCTGCTCCTGTCGCAATCATCGGGTATACGCAATTAAATGTGGATATACCG
AATATGCTGAAGATACCTGACCAAGGACTGTTCCGTCTGACGCATCGTCAGTTCGATGAG
ACCGGTTTACAACGAGAAATGATATCAGAGGAAGTTATACATATTGCGAACGGAACGAAT
GAACTCTTGCCGAGGGGAATCGGATTGCTCCCTTTTAACCAGGTTGGAAACGCCGTCACT
CCAGGGAGCCTCAATTTAATCGTGGCGGTTGACCCTGATGAGGAAGCCAAGCTTGTGGGT
CTCGATCAAGCGATCACCTCTTCCTCTTATTTTTCAATCGATGATCGGGCGGTGTCCTTA
AGCAGTGAACAAAAGCATGTCCGAATGCCTATTCTTGTCAACCCTGCCTCGTTTAATAAT
GGGTATCATGAGTATGAACTTGAACAATTAGATGTGCCATTCTCATCATCTGATGACCAG
AAAAAAGTATTACAAGACATCGCGTCTGAATCAGACTTATTACGTTACGATGTAAAAAAT
ATTCAGTCATTGAGCATTCCATCGAAGGACCTTGAAGCGATTTATTTTAACCAACTACAA
GGAAAGAAGACACCAGACTATCCAGGTGCCTTGATCAATGAGGGGTCTCAACTCATCTTC
AATTCAGGTCCTCTAGAAATGAAAGAGGCAGACAGTCCTTTTCCGGAGCGATGGAGAAAT
GCTTTTCAGATCGATAGTCAACCCATTTCATTTACAAATAAATGGCTCCCCCCATCCGTG
TTACCGAAACAAGGTTTTAGACCGGTGAACAGCACGGAGGTCCAAACGACGCTTCCGGAA
TCCAATGACCTCGCTTACTTAAGCCCGGTCCTAGATTTTGAAGTGGTCGGGACGTTCGAT
CCAGAAAAAATCGCAGTCTCCAAAGATCCGTTGAATGAACTCCCTATGGAAACGTACCGC
CCCGCGTCAGCCGATCTTGTTCTTGACCAAGATGGCTCACCACTAAATCCATCTGTGAGC
ATCAATACCTCTGGGAATCCAGCTGGACTGCTGACGAACTCACCGAGCATTATCACAACT
CTAGATGCCGCTCGTCTGTTAAACGGAGAGAAATCCATTTCTTCGATTCGCATCAAGGTA
AACAATGTTGATACATTGAACGAGGCATCGGAGGCAACCTTGCAAGAACTAAAGGAACAG
ATTGAAAGAGATACAGGTTTAATTGCCACAGTCACAACGGGATCTTCCCCGCAACCTGTG
ATCACAAAAGTCGTGAAAGAAGGAAATACGCTTGGATGGATTGAGCAGCCATGGATTCAC
TTAGGTGCAGCCATCACGATTTTCCGAGAGACAAGTGCAGGATATTCGGGTGTGATCTTG
TCCATTATTGGCGTGGCTATCATTTATGTATTGACGACAAGCTATATCACGATGCTTTCA
AGAAGACGTGAATTTGCGATCCTACTCTCTTTAGGTTGGAGTCAGAAAGATTTGTACAAA
ATTATATATCTAGAAGCGATTATTTTAGCGTTTCTCGTTTCGATTGTATCGCTAGCAATC
GAATCCGTTTTTTTCATCGTGCGGGGAGAAGGGCTCAGTCTCTGGAGCTGGTTCTTGATT
ACAGCTTTTAGTCTTCTGATTTATCTGAGCGGTGCAACATGGTCAGCACTTAACATTAGA
AAAATACAACCATATGAAGTAATTAAAGTTGGTGAGTACGCAAACACTTCGAGCTCTATC
ATTCCATTAAAAAACATGGGCTCTTTGGCGCTTAAAGAAATGGTAAGCAAGTGGCGTCGA
AACTTATTGTCGGTGGCATCGATTGCTGTCCCGACATCCTTACTCGTATTTTTCGTTTAT
GTCACGTTCCATCTTCAAGGTGTCCTTTACACATCTTGGCTTGGACAATTTGTCGCTGTT
CAAATCGGAACACTTCATTATGTAACAATAGGTGTGTCGGTATTGATTGCAATATTAACA
ACAGGAGAAATCATTTGGCAAAACGTTCAAGAACGTGAGCATTCTTTCGCTTTATTAAAA
GCGATTGGATGGACAAATCACTCCATTCGTTATTTAGTTTTGATAGAGGGATTCATCGTC
GGACTGATTGCTGGGATACTAGGTTTAGGTTTGTCTTATATCACCATCTATTTCGCATTT
GGGCTTATCCCCTGGACCAATGCGTATCTTGCTTTGTTAAGTTTACTTTTACCGACAATT
GTAGGTGGGATAGCTTCCATAATCCCAGCCACAATTGCTTCTAAGGTAAATCCTTATGAG
TCACTAAAAAAAATAGGTTGA
>FODOLKFE_00250 Lipoprotein-releasing system ATP-binding protein LolD
ATGCCTTCATTCATTTCTATTAGTGAGTTGGTTCATACGTTTAGTAACTTAGGGCACAAT
GAAACAATCATCGATCAATTAGATTGTGTATTTAGTAAAAATGAAATCACAGCTATCGTG
GGGCCATCTGGATCTGGGAAATCTACTTTGCTCAGCCTAATCGGCTCTCTAGAGAAACCA
ACTTCAGGCACGATAACGTTTGACGACGTTGATTTAAGTAAATTAAATAATACCGAGTTA
TCCTCTTTTCGCTTTGAGGAAATCGGATTTGTATTTCAACAATTCCATCTCTTACCGTCT
TTAAGTGTTTTCGAAAATGTCATGGCTCCCTTTTTAACGAAAAAGGTGGATTTCAAGAAA
GAAGAACGTGTTAAAGAAGTGATTCACCAGGTCGGATTAGAGACCAAGTCCCATGTCCTC
CCTTCTCAACTATCAGGAGGTCAACAACAACGAATCGCAATCGCGCGTGCGATTGTCAAT
CGACCAAATTGGATCCTTGCGGACGAACCGACTGGAAATCTAGATAGTACAAATAGTGAG
CTGATCTTTGATTTATTAGTGGACCTTCATGAAACACAACAGTGTGGCCTTATTTTCGTG
ACACACGATTTAGATTTGGCACGTCGAGCCAATCGAATCATTCATATGCAAGACGGTCGG
ATTATAGAAGATCAAAAAGGAGAGCGTGTATGTTGA
>FODOLKFE_00251 TVP38/TMEM64 family inner membrane protein YdjZ
ATGAAAGAACGATATTCGATTTATCTTGGATATGGATTAGGGCTTGTCGCGCTCAGTCTG
TTGCCGTTCGTCGTCTTGCCTTCCCTTTTATTGCCGTATCAACTTGGCTGGACAGGTGTT
GTTTTACTCGCCCTCTCGGTCGGGTTACTTCGAGCGATTCGGGACGGCTCGAGCGTCATC
CTAAAGCAGATGTGGAAGATCACGTTCTCTCTCTTCTTGATTTTCGTTCTCGTCTATTAT
GTCTCGTTCGGACTCATCCTTTACGACACATATGGATTGGATCGTTTACTAGAACAATAT
GAACGACAGGCGGTCTGGGTGTTTGCAGCATTTAGCTTTTTACAACCTATTGCCTTACCC
GTCCCGGAAGCGGTCAGCGTGCCGATTGGGAGTGTCGCGCTCGGACCGTTTCGTGCCGCT
TTGGTCGGAAGCGTTGCGACGACACTTGGAATCTTTGTCATGTATGGACTGGCCCGATTT
GGTCGGGGGCGCATGATTCGTTGGGTCGATGAAGAAAAACTGAAGACGTACGATCGATAT
GTCGATCGATACGGTCTTGGTGTCTTGCTCGTCTTATTTATCATTCCGATTTTACCGGAC
GAGGTCATCTGTCTTGCGGCCGGATTCAGCCGCGTGTCCTTCCCGCGTTTCGCGGGCATC
GCGTTTGGGGCAAAACTCGTCACGTCGTTCGGACTTGCTTATTCTGTTTCGATTGGACAA
TTGTTTATGACCGATTCGAGTCCAATCGCAATCGCTTCTGTCATGGCAAGTGTAGTCACC
TTGATTCTTGCGTTCATTTGGCGCAAACGAAAAAAAGGGGATTCGAACGGGACGCAAGAA
TAA
>FODOLKFE_00252 Putative ribosomal N-acetyltransferase YdaF
ATGCGACAAGACAATGAAGTGGTCATTCGACCGATTGGAAAACAAGACTTATCACGACTA
TGGGAATTGATTTACCGAGATGCGACACCGGAATGGAAACAGTGGGACGCCCCTTACTTC
GAACATAAGGCGATGTCCTACGAAAAGTTTCAGCAAATCGAGCAGTCGCTCATTGAGAAA
GAAGACATGTGGGTCATTGAGGTCGATGGAACGGTATATGGGACCGTTTCTTACTATTTC
GAAGATGCCGGACGAGAATGGCTCGAGATGGGCATCATCTTGCATCAGTCCGACCGCTGG
AATCGCGGTGTCGGGACGCGTGCCCTTCGCTTATGGACCGAGCATCTATTTGAGACGTTA
CCCGTCGTCCGTGTCGGCTTGACGACGTGGTCCGGGAATGAACGCATGATGCGGGTCTCT
GAAAAAGTAGGGATGCAACTCGAAGGTCGAATCCGTCAAGTGCGTGTCGTGAACGAGAAG
CGCTATGATTCGATTCGGATGGGTATGTTACGGGAAGAATGGATGAAAACAGGTACGACG
TCTATGTGA
>FODOLKFE_00253 hypothetical protein
ATGCTGAAAGGTTACACATACAGGCTCCACCCGACGCCCGCACAGGCCGATTTCCTCATC
AAGACGATCGGCTGCGCCCGGTTCATCTACAACAAGCTGCTCGAGGACCGCATCGCCATC
CGCGATGAGGCGAAAGCGGGGATCGTGACGAGACGGAAACCGGCGACACCCGCCTCCTAC
AAGCCACTGTTCCCGTTCCTCGCCGAGGCGGACAGCCTCGCGCTCGCGAACGCAAAGCTG
AACCTCGACACCGCGTTCGCGAAGTTCTTCGCCGGGACGGGCGGCTTCCCGGCCTTCAAA
TCGAGACGGCGGTCGCGCGCCTCCTACACGACGAACAACCAGCACGGTACGATCCGCATC
GAGAACGGCAAGGTGAGACTTCCTAAAATCGGGTTCGTGCGGTTCACACAACATCGCCCG
TTCGAGGGCGTCATCCGGTCGGCGACGGTCTCGAGGACGAGCAAGTTCTTCATCTCCATC
CTCGTCGAACAGGACGATGCACCATGGATTCCAGTCGAGCACAAAGTCGGGATTGATCTC
GGCCTGGAACATTTCGCCGTCATGACGAACGACGCGATGGTCTCTGAGAAGATCGAAAAC
CCACGTTTCCTTCGTAAGTCCGAAGAAAAGGTCAAGAAGGCACAGCGCGCGCTGTCACGC
AAGAAGATCGGAAGCAAGAATCGTGAAAAAGCCAGGCTGATCCTCGCCAAGAGACACGAG
AAAATCGCCAACCAACGCAAGGACTTCCTTCACAAGCTGTCGAGACGGATCGTTGACGAG
AACCAAGTCATCGTCGTGGAGACATTGAAGTCGAAGGACATGATGAAGAACCACAAGGTC
ACCAAATCGATTGCAGATGTCAGTTGGTACGAGTTCGTCCGACAACTCGAATACAAATCA
AACTTCTACGGACGGACGCTCATCAAGGCAGACCCCTGGTACGCATCGACCCAAATCTGT
TCTTCTTGCGGCAAGAAAGGTCAGAAGAAGACGATGGATGTCCGTGAATGGACGTGTGCC
TGTGGCGCGCACCATGACCGTGACATCAACGCGAGCATCAACCTGTTGATGTTGGCCGAC
TGA
>FODOLKFE_00254 Peptidoglycan-N-acetylmuramic acid deacetylase PdaC
ATGAGACGACACATGTTAGTTATTATGACGTTATTGATTGGGATGGGTACATGGTATTAC
ATCGCGGGAGCCGCCCCAACGATTAAAGAAGTTCCGACACCATCCTTTACCGGACAATAC
CCCGGGTTACATTTAACGGTAGAGAGTGAACAAGCGAAAAGATATACGACATCAATCTCA
GTTCCGAGAACGGATTATGAAATGCTAAACGAGGAGCTGGATGCATTCATTTTAGAAAAG
AAAGAAGCATTTCAACACAACCTCACCCCTAGTCACGGTCAAACGGGTCACTTAAATATT
CAGACCGATACATATCAAACGAATGAGGGAGAATATACGCTAGTCGTTCATACTTATGCA
TTCACTGGTGGTGCGAATGGTCAAACCACTGTCGACGTATTTCGGATGAACCTTTCGGAC
GGAACGTTCATTGAATGGGATGATGTCTTACGTGATGACCAACATGCATTAGAATGGTTC
AAGCATAGCGTCATCACACAATTACAACATCGAGAATACGTGTTTGAGAATCAGTTACGT
GAAGCGATTAAACATCCTAAATCGACGAAGTGGATACTGACGTCCTCTGGTCTAGATGTC
ATATTTGACGAGTATGAAGTGGCAGCGGGAGCGGCAGGTGTGGTAGAAGTTCATATTCCA
ATGAAGGAAGTTGAGCCGTTTTTGTTATCCAAATTAGATACGCCCACTACACAAGAAGAA
GATTCTCCAATCATGAATCCCTCAAATAAGCCGCTTGAACCTAATGGGAAGTATGTTGCA
CTGACATTTGATGATGGACCACATCCAATCGTGACACCTCACATCCTTGAGACGCTTGAG
AAATACCAAGCGCGTGCTACGTTCTTTATGTTAGGGAGTCAGATGGAATTCTATCCTGAT
GTAGCGAGACAAGTAGCGTTGTCAGGTCATGAGCTAGCAAATCATACTGAACATCACCCG
GATTTGACACAATTGTCTGAGAAGGGAGTCAAAGAGGAACTCGAACAGGTTGATGGACGA
ATTGAGAGGCTTACGGGACAACGCCCATCATTGGTTCGTCCACCATACGGGGCTAAAAAT
GAAATGATTGAACAGATCATTCAGACAAAGGAGCAGACCCTTGCACTATGGACGGTCGAT
TCTCTTGATTGGAGTCACCGTAATGCCGATCAAATGTATCGCTTGATTATGGACAATGTC
CATCCAAGTGCTGTTGTCTTGATGCATGATATTCATGAGTCCACAGCTGAAGGGTTGCCG
AAAGTTCTCGATGCGCTGAAACGTGAAGGGTACACGTTTGTGACGATGAGTGAGCTCTTG
ACGTTGAAATAG
>FODOLKFE_00255 NADH oxidase
ATGAAACGTATGTTACAACCTTTTCAGTTCAAAAATGGCGTCGAAGTACCGAACCGCCTC
GTATTGGCACCGATGACACATTACTCATCAGAGCCAACGGGCGAAGTATCCGAGCATGAG
CTCGCCTACTATCGGAAGCGGGCGCAAAACGTCGGGCTCGCCATCACGGCTTGCGCGTAC
GTGACAGAAGACGGGAAAGGATTCCCGAACGCATTCGGGGTCAATGACGACAAATTCATC
CCAGGTCTCCGTCAATTGGCGGAAAGTTTAAAAGCAGAAGGCGCAAAAGCCATCCTTCAA
ATTTTCCACGCTGGACGGATGTCACCACCTGAACTCGTCCCGAACGAACAACCTGTCAGT
GCAAGTGCCGTCGCACCGGTCCGAGAAGGTGCCGTCACACCACGTGCCCTCGAGACGTCA
GAAGTCGAAGCCATCATTGAGGCGTTCGGTGAAGCGACGCGTCGGGCCATCGAAGCCGGA
TTTGACGGAGTTGAGATTCACGGAGCGAACACCTACTTGATTCAACAATTCTTCTCACCG
CATTCAAATCGCCGTGAAGATCGCTTCGGCGGTGATGTCCACGGACGTTTGACGTTCCCA
CGCGAAGTCATTCGTCGTGTGAAAGAAGCAGCTGCAGATGCAGAAGACTTCTTAGTCGGC
TATCGTTTCTCACCGGAAGAAATCGAAGAGCCAGGAATCACACTCGACGACACGGATGTG
TTACTCGATATGATTTTAGAAGAGGGCGTCGATTATATTCACGCTTCTCTCTGGAACTTC
AACACAGCTTCCATGCGTGACGAGAATGTCACGGAGCGTTCGATAGACCGCATCGCCAAT
CGAATCAATGGTGCCATCCCACTCATCGGAGTCGGGCAACTCCAACGTCCGGCCCAAGTG
GAAGACGCACTCGACGTCGTCGATTTTGCCGCACTCGGTCGCGAACTGATCATCGATCCA
GAATGGCTCGAAAAAGTGAAATCGGACCGCGAAGACGAGATCGAGACAGAACTCGACTTG
AACAAACAAGCCGAACTCGCTGTCCCAGCTCCGCTATGGAACGCCATCACGACACGTGCC
GGTTGGTTCCCAATTAAAGATCAAGAAGTGAAATAA
>FODOLKFE_00256 Aerobic glycerol-3-phosphate dehydrogenase
ATGGAAATCAGAAATTTCTCAGCGAAAGAACGAGCGAAACGATACGAACAACTGACAAGC
GAACGTCATGACGTTCTTGTTGTCGGTGGAGGGATTACCGGAGCGGGGATTGCGCTCGAT
GCGTCGTCGCGTGGGATGAAGACAGCGGTTCTCGAAATGCAAGACTTTGCGGCCGGGACG
TCAAGCCGTTCGACGAAACTTGTTCACGGGGGACTCCGCTATTTGAAACAATTTGAAGTG
GCGCTTGTCGCAGAAGTCGGGAAAGAGCGTGCCATCGTGTATGAGAACGGTCCTCATGTC
ACGACACCGGAACAGATGCTGTTACCGATGCACAAGGGAGGCACGTTTGGTCCCTTCTCA
ACTTCAATCGGACTCATGGTGTATGACTTCCTTGCAGGCGTCAAACGGGCAGAACGGCGC
ATGATGCTCAAACCGCATGAAGTCATCAAAAAAGCACCGCTCGTCAAAAAAGATGACTTA
GTCGGTGGTGGATACTACGTCGAGTATCGGACGGATGATGCACGATTGACAATCGAAGTG
GCGAAAGAGGCCGCGAATCATGGTGCGCTTCTCATGAACTATGCGAAAGTGACCGGACTG
ATTTATGAGAACGGCAAAGTAGCCGGTGTACACGTCGAAGACCAAATCGATGGGTCGACA
TATGACGTCTATGCGAAAAAAATCATCAATGCGACTGGTCCATGGGTCGATGAGTTACGG
GAAGAAGACAACTCGAAAAAAGGCAAACAGCTTCGTTTGACGAAGGGAATTCACCTCGTC
ATCGATCAATCGAAATTCCCACTCAAACAGGCAATTTATTTCGACACACCAGACGGGCGC
ATGGTCTTTGCCATTCCACGCGGAAACAAAGCATATGTCGGAACGACGGATACGTTCTTC
GATAAAAACAAAGCGCATCCACGCATGACGACAGAGGACCGCGATTATATTTTGGATGCG
ATCCATTATATGTTCCCGGACGTCCATGTCACAGCAGACGATGTGGAATCGAGCTGGGCG
GGTATTCGTCCGTTGATCTATGAGGAAGGCAAGGACCCTTCTGAAATTTCACGTAAGGAC
GAAATTTGGCAGTCAGACAGCGGCTTGATCACGATTGCCGGCGGTAAATTGACAGGATAT
CGGAAGATGTCAGAAACAGTCGTCGACCTCGTCGCCAAATTGTTGAAAGAAGAAGAAGGC
GTCGTTTACTTGGCGAGCCGGACGAAGCATATGCCGATGTCAGGTGGTCACGTCGGCGGT
TCGAAAGGATTCAAAGACTTCCTTGAGAAGAAAACGAAAGAACTTCAAAATCACGGTCTC
GACGCGGGGCACGCGGAAGAACTCGTCCGTCTATACGGTTCGAATATTGACCGCGTCATC
GAGCGGATGGACTCGAACGCGTATGACTTGCCAGAGGTCGTCTATGCACAGTTGATTTAT
GGCATTGAAGAAGAATCGGTCGTTCGTGCCATCGACTTCTTGATTCGTCGGACCGGAGCG
ATGTTCTTTGATATCGATTTCGTACGTCAACACAAAGACGGTGTCCTTCGCTGCATGGCC
GACGTCTTCAAATGGTCGGATGAGCGTTTGAAAGAAGAGCGTGAAGAGGTCGAGAAGGAG
ATTGAAATCGCAGTTGTGCCTGTGACTGTCGAATCGTAA
>FODOLKFE_00257 hypothetical protein
ATGAAACGAAATCTCGTTGCCATCCTATTGATTGGCATTCTATTAGTAGTAGGGTGGCGT
TATGTCGATCCCAATCGATTATTGGCCGATGTTTATTATGTCAAAGTCCCAAGTGCAGAA
GTGGCGACACAAACTTCATCCGGTTATCGCTATGATCTCATCGGATACGACGAGGATGGA
AAAAAACGTCCTCTGTCGATTGCCACTTCGGGGTTGTTACCGGAAGGAAACTATCTGCGG
GTATTCGTGAAAGAAGAAGATGCGGAAGTGACCGACTACGAGCAGGTGAATGTCCTAGAC
GTACCTGAACAGTTGAAGGAAGAACAGGAAGAAGACAATTCCGAGCCATCGTTCCCTTGA
>FODOLKFE_00258 Sporulation initiation phosphotransferase F
ATGTCACGGATGTTAATAGCAGATGACCAGGACGGAATTCGTACGATGCTCGCGCAAGTG
TTCACGAACATGGGTGTAGACGTGGACACGGCGCAAGACGGCATCAGCGCCTGGGGGTTT
TTAGAGCGGGAACAATATGATTTGGTATTGCTCGATATGAATATGCCTCGTATGTTTGGA
CATGAAGTATTGCGTCGCATGCGCGAGAAACCGTTAGACACACCTGTCATGATCATGACG
GCGTTTGGGGAGGAAGCGGTGATTGAAGAAGTGCGCCGTCTCGGAATCACAGCACAATTT
GAGAAACCGTTTGATATTTATGGAATGATTGAAAAAGTGAAAGAAGTCTTGAAAATTTGA
>FODOLKFE_00259 Fructose-bisphosphate aldolase
ATGCCATTAGTATCAATGACAGAAATGCTTAACAAAGCATTCGAAGGCAAGTATGCAGTC
GGCCAATTCAACATCAACAACCTCGAGTGGACGCAAGCGATTCTTCGCGCTGCGGAAGAC
GAGAAATCACCAGTAATCCTCGGTGTATCAGAAGGTGCAGCGAAGTACATGGGTGGCTTC
ACGACAGTTGTCAAAATGGTTGAAGGTCTTATGCACGACTACAACATCACTGTTCCAGTT
GCAATCCACCTTGACCACGGTTCTTCATTCGATAAGTGTAAAGCGGCGATCGACGCTGGT
TTCACGTCAGTCATGATCGACGGTTCACACCACCCGATTGATGAAAACATCGAAATGACG
AAACAAGTTGTCGAGTACGCGCACGCTAAGGGTGCTTCTGTTGAGGCAGAAGTCGGTACA
GTTGGCGGCGAAGAAGACGGCGTTATCGGTGGCGTACAATACGCTGACCTCGATGAGTGT
GTACGTGTTGTCAAAGAAGCGAAAGTGGATGCACTTGCTGCAGCACTCGGTTCTGTACAC
GGTGAATACCAAGGCGAGCCGAAACTTGGCTTCAAAGAGATGGAAGAAATCGCAAACGCG
ACACAAACTCCACTCGTTCTTCACGGCGGATCAGGTATTCCTGAGCACCAAATCAAAAAA
GCAATCGAGCTCGGCCACAGCAAAATCAACGTCAACACTGAGTGCCAACAAGAATGGACT
CGTGCGGTACGTGAGAAAATTGCTGCTGATGCAAAAGTATATGACCCACGTAAAATTATC
GGACCTGGTATCGAAGCGATTTATAACGTCGTTACTGGCAAGATGCGTGAGTTTGGTTCA
AGCAACCAAGCTTAA
>FODOLKFE_00260 hypothetical protein
GTGATTTATAACGAGCGACCGACAGAATTGTTTTGGCGAATCTTTTATGTATATGGAGCA
GTCGTGTTGATTGGTCTTTCTTTAGCATTAGCCGCCGCCCCACTCATTTTAATTTATTAT
TATCCGGTACCTTGGCTTATTCCATTGTTAGTCTTAGTCGCCATCGGTGGGTTTGGGGTG
TATTGGTTTACGAACACATTCCGTCGTTTATTTTGGAAAGAACGGAATCACTCTAGATAC
GAAATGACCGCAACGAGCATCGAGGGTGTGACGTATCGGCATGAACCGGGCGAGTCGGTC
GAGCAATCATTTCCAATCTCAGCGATTCGACAAATCGTCTTCTTCCCGGCGATTGTCCGA
AAGACACAGCCGTCTCCGACGGTTCGGATTGGTCGGCCTACGGTAGAGTACACTCCGATG
CTATCGATTATGACAAAAGATGATGCCATGGAAATCTTGTTCGATCAACGTGATCTGGTT
GCCTTTGATCAATGGATAAAATCTTTCCATGAGCAGGGAATTCCGCTATTTTACACACCA
AAAGAATTGTATTGGATTGGTGCGAATATCTCGACACGACGTGAGCGATTTGAACGGTTG
AGTCGTCCGGAAGAAATCGTTCCATTTGTCTACACCGGCGACCTTGTGGCAGATGAGCAG
ACGGCAGCAACGAATTGGATTGAAACCCACGGATTGGAACGTTTGAAAGAAGGACCACAC
CAAGCATACTATGTGAAGCAAAGTAAAATTATGAAATGGTCATTTTTCGGGACGCTCGCT
GGGATTGGCCTTGTCGTAGGATCGATGCTTGCAATCGCATCGTTGACGTAA
>FODOLKFE_00261 Transaldolase
ATGCGTTTTTTCATTGACACAGCAAATGTGGAAGACATTAAAAAAGCTCATCAAATGGGC
GTCATTGGAGGCGTGACGACGAATCCATCGCTCGTCGCCAAAGAAGGTGTCGATTTCCAT
ACAAGACTTCGTGAAATCTGTGAGATCGTCGGGGATCTCTCGGTCAGCGCCGAAGTTATT
GCACTCGATGCGTCGGGTATGGTGGAAGAAGGAAAGGAACTTGCCGCCATCGCGCCGAAT
ATTACGGTAAAGGTACCGATGACACCAGCGGGGATGCAAGCGGTAAAACAGTTCAAGGAG
CTTGGAATCAAGACAAACGTCACGCTCATCTTTAACGCCAACCAGGCCTTACTTGCGGCA
CGTGCCGGGGCATCATACGTTTCTCCATTCATCGGACGCTTGGATGACATCGGACAAGAT
GGGCTTGATTTAGTTGAGACCATTGCGAACATCTTCGCAATCCATGGCATCGAGACAGAA
ATTATCGCAGCATCTGTGCGTCATCCGGTTCACGTGACAAAAGCTGCACTCCTTGGGGCT
GACATTGCCACAGTCCCTTACAAAGTTATCGAACAAATGATGAAACATCCGCTCACAGAC
AAAGGCATTGAGCAGTTTTTAGCGGATTGGAACAACGCTCAATCCAAATAA
>FODOLKFE_00262 UDP-N-acetylglucosamine 1-carboxyvinyltransferase 2
GTGGAAATTCTCCATATCGTTGGGCAGCAAAAACTAGAAGGAACCGTCGAGATTAGCGGA
GCGAAACAGAGCGCTCTCCCTTGCCTTGTGGCTGCACTTCTCACGGAAGAGTCGGTGACG
ATTGAAAACGTTCCGATGATTGAAGACGTGGAAGTGATGGTCAATTTGTTAAAAGAGTTA
GGGGTTCGAGTAGAGCGGGATGGCGAACGAATGACGATTCATTCGAATGAAGCAGTCGCA
ATGCCTCTCCTCGGTTCTGAGACGCGCAAAGTCCGTGCCGCTGTCTATTTACTCGGGGTC
TTCGCGGCTCGCTTTGGAAAAGGGGCGGTTGGGTTACCTGGAGGATATGCGATTGGTCCA
CGGCCGATTGACTTACATTTGAAAGCGTTGGAACGTCTCGGCATTCATGTTGAGAATGAA
TCAGGTCTCTATCATGTCCGGGTCGATGAACTTGTTGGGAATCGAATTTACTTGGACTTG
CGGTCGTTTGGGGCAACCGTGAGTGCAATGCTTGCGGCTGTTCTAGCGACAGGGACGACG
GTCATCGAAAACGCGGCTTGCGATCCGGAAGTCGTCGATGTGGCGACCATGCTCACATCG
ATGGGTGCACATGTGAGTGGGGCAGGAACGGATGAGATTCGAATTAAAGGGGTGGAACGC
CTCCACGGTTGTACGCACACACTCATTCCAGATCGTCTCGAAGCCGGAACGTTCATGATG
TTCGGTGCAGTGTCCGGTCGTGTGACCGTCCAACCGGTCATTCCGACACATCTCGAAGGG
GTCATTCAAAAACTGTTGGATTTCGGAGCGGACGTCGAGGTCGGTGAGGAGTCAATTACC
GTGACGGCGAACCAATTCATGCCAACAGATATTCGGGTATTCCATTACTCGGGGTATCCG
AGCGACTTGCAACCGGTGATGACGGCAGCCTTATTAAAAGCTGACGGAACGAGTGTTGTC
ACCGATAAATTGTATGCGCAACGATTCCGCCACATCGCCGAGATGCGACGGATGAATGCG
CAAATTACACTGGAGGATGCATCGGCTGTGATTCGTGGCGGCAATATGCTGGCGAACGCA
GAGATGGAATGCACCGATGCACGGAGTGCCGCGGCCCTGGTACTGTCAGCGCTCCAAGCT
TCTGGTGAATCGACGCTACTACATGCGGAACGACTGAATGATTCGTATGTCGACTTTGTC
GGCAAATTCAAACAACTCGGTGCGCTCGTTTGGGTGGAGGAACAAACCGAGGTATAA
>FODOLKFE_00263 Fructose-1,6-bisphosphatase class 2
GTGGAACGAAGTTTATCGATGGAACTGGTTCGGGTGACAGAAGCGGCGGCACTTGCTTCA
GCCCGTTGGATGGGACGAGGATTGAAAGTCGAAGCGGATGATGCGGCAACGACGGCCATG
CGCGACGTATTTGACACGATTCCGATGAAAGGGATTGTCGTCATCGGTGAAGGGGAGATG
GATGAGGCCCCGATGCTATACATCGGAGAAAAAGTCGGAAATGGCTACGGTTCTCGTCTC
GATGTCGCAGTCGATCCGTTAGAAGGGACAAACATCGTAGCGACCGGAACGTGGGGAGCA
CTTGCGGTTCTCGCGGTCGCGGATGCAGGCGATCTCCTTCATGCTCCAGACATGTACATG
GATAAAATTGCCGTCGGACCGGAAGCGGCAGGTCTCGTCAGTCTCGACAACTCGATTGAA
GAGAACATTGAAATCGTGGCGAAAGCGAAGAAGAAAAACGTGGAAGATGTCGTCGTCACG
ATTTTACATCGGGACCGTCACGAAGAAACCATTCAACGTGTCCGCGCGACCGGTGCGCGA
ATCAAATTGATTCCGGACGGGGACGTCGCCGCGGCCATCAACACCGCTTTCCCGAAAACG
GGTGTCGATTTGTTGCTCGGTTCAGGCGGGGCGCCAGAAGGTGTCATCGCTGCAGTCGCA
ATGAAGTGTTTAGGTGGAGACTTCCAAGGGCGTTTGCTCCCGGAAGATGAAGCGCAGAAA
CAACGTTGCCATGACATGGGAATCGAAGATACGGATCGAATCCTCCTCCTCAATGATTTG
GTGAAAGGTGAAGATTGTATCTTTGCGGCGACCGGCGTCACAGATGGTGAGCTGTTACGT
GGAGTCCAATTCACGTCACAAGGCGGACAGACCCATTCGGTCGTCATGCGTGCCAAGTCC
GGTACCGTTCGTTTCGTCGAAGGGAACCACTCACTTAAGAAAAAACCAAAAATGGTCATG
AAACCAGAATGA
>FODOLKFE_00264 Daunorubicin/doxorubicin resistance ATP-binding protein DrrA
ATGATTCAGGTTGAAGGACTCGTCAAAACATTCAAGGATGTTCCAGCTGTCGATGACGTG
TCATTTTTCGTGAAAGAAGGAGAAATCTTTGCGTTTTTAGGTCCGAACGGTGCGGGTAAA
TCGACGACGGTGCAAATGTTGACGACACTCGTGAGACCGACATCTGGAGCGGCACGTGTC
AATGGATTCGATGTCGTTAAACAAGAAAAAGATGTCCGATTATCGATTGGAGTTGCCTTA
CAAGAAACAGGAATCGATAAAGTGTTGACGGGACGAGAGCTCCTTGTCTTACAAGGGCGT
TTGTTTAAGATGTCGAATGAAGAGGCGCAACGTCGAGCCGATGAGTTACTCGAAGTCGTT
TCACTGACGGATGCGGCCGATCGCCGGAGTGGTACCTATTCCGGTGGGATGCGACGACGT
CTCGACTTGGCTCTCACACTCGTCCATCGTCCGACGGTCTTGTTTTTAGACGAACCGACG
ACCGGACTCGATCCGGCGAGCCGAATCGAAATTTGGAATGAAGGACGCCGATTGAACGAG
GAATTCGGGACGACGATTTTTTTAACGACCCAATACTTAGAGGAAGCAGATGAGTTGGCT
GACCGGATTGCAATCATCAATCACGGGAAGATTGTGAGTGAAGGAACGGCCGAGGAATTG
AAACAGCTCGTCGGTGGAGAGACGATTTCGATGGACTTCGCTACAGAATCTGAAGCTACC
CTTGCCGCGACGCGATTTCATACATCTTCGAATGGCACACATGTATCGTTTGAGTTACGT
GACATGACGTTGACTGAGATTATTCGTTCCTTGGATGAACAAGGGTTGCAGCCTGAACGA
TTGACTGTCAAGCAACCATCGCTCGATGATGTATTCTTGAAAGTGACAGGCGAATCGTAT
GAAGGAGGCGAGATCCGTGTGGACTGA
>FODOLKFE_00265 hypothetical protein
GTGTGGACTGAGACATGGCTATTCACGAAACGGAGTTTGCTGACGACTATTCGAAATCCG
TTTTCATTCATCCCGAACTTGATTATTTCTGTATTCTTTTTACTTGTGTATACGAGTGGC
TTGTCGAGCGTGGCCTCGTTGCCTCAGTTCGAAGGGAGCGACTATTTGAATTTCATCTTA
CCCGTATCCATTGTTTCAGGTGCAGTCGGGGGAGCGGGAGGCACGGGTCAGGCACTTGTC
CGAGATATTGAGAGTGGCTATTTCGCAAGGCTCTTGTTGACACCGGCGACCCGTACGGCG
ATTGTGCTCGGACCGATGATTGCGGGGATGTTGTAG
>FODOLKFE_00266 hypothetical protein
TTGAAGACACGAAATGCACAAGCGGCACAGGCAGGGACGTTGTTGTTCTTTCCTTTAATT
TTCCTGTCGACGACGTTCGTTCCGAAAGAATTGATTGAAGCCGAATGGTTGAAAGTGGCG
GCGACGTTCAATCCAACCACGTATATTTTCGAAGGGATGCGGGCAGTTCTGACGCAGCCG
CGGGTACGATGA
>FODOLKFE_00267 hypothetical protein
ATGAGTGTACTCATGATCGTCTTTGCTTGCGGCGACGAACGCGAGAGGGGCATTGAAGCA
AAAATAAAACGACTCGGTTTCGATGAACCGAGTCGTGATGTTGTATTAAAGGTATGA
>FODOLKFE_00268 putative endopeptidase p60
ATGTTAAAGCGTATTGCATCAATCGTCGTCGCTGCCACTGTCGCTTTCTCGGGTCTTATG
TTCTCAACAGGTGAACAAGCAGAAGCCGCTACCGGTACATTTGCTTACTCGAAAGTAAAC
GGTTTGAACATCCGTACTGCCCCGTCACTTACGTCATCGAAAGTCGTCGCGAAAATGGAT
AAAGGTCAACGCTATACATACCTTGGTAAATCCGGTTCGTTCTACAAAATCAACTACAAA
GGCACACACCGTTACATCTCAGCATCTTCAACGTTCACGTACTTGAAAGCGAACACGTCG
ACATCAACAACGGTCTCAACGTCATCTTCAAGCAAACGTTCGAAACTCGTCGCTGAGTCG
AAGAAATATCTCGGAACACCGTATCGCTATGGTGGAACAACAACTTCAGGGTTTGACTGC
TCAGGATATACTGGTCACGTGTACAAGAAAGCAATCGGAAAAACACTTCCACGTTCTTCA
CGTCAGCAATACTCAAGCGCAAAGAAAATCTCGAAATCATCGATCCAAGCGGGTGACCTC
GTCTTCTTCTCACATTCAGGCGGAACGATTCAACACGTCGGAATGGCACTTAGCAAAACA
CAAATGATCAGCTCAGAAACAGGCGGCGTGAAATACGCGAGCTTCACTTCTGGTTACTGG
GCACCACGCTACGTTGGCGCTGGATCATACCTTTAA
>FODOLKFE_00269 Transcription termination factor Rho
ATGAGTCAACAGACAGAACCGACAAAGAACTATACACTTCGTGAGCTTGAAACGAAGACG
TTGAAAGAATTATATGAAATTGCCAAAGAAGTCAAAGTACCGAACTTTCGAGAAGCGCGT
AAGCGTGAGCTCATGTTCCGTATTTTGAAATCACAGGCTGAATCAAAAGATTTATACTTC
CTCGAAGGTATTTTAGAGATCATCCCACCGAATCCACAGTCTCAAAATGATGGCGGATTT
GGATTCCTCCGACCAATCAACTATTCTCAATCTTCCGAAGACATCTATATCGCCGCATCG
CAAATTCGTCGCTTTAATCTTCGAAACGGGGACCTTGTCACAGGAAAGGTCCGTAAACCG
AAGGAGAATGAACGGTTCCAAGGTTTGTTGAGTGTTGAAGCGGTCAATGGAGAGTCGACG
GACTCGACGCGTTCGCGTGATTATTTCCCGGCATTGACACCGATTTATCCAGAACAACAG
ATGGTGCTCGAGACAGAGCCGACCCATCTTTCGGTTCGTGTCATGGATATGATCGCACCA
GTAGGGTTTGGCCAACGCGGGTTGATTGTGGCACCACCAAAAGCGGGGAAAACGTCGCTT
TTAAAAGAAATTGCCAACTCGATCACGACGAATCATCCGAACGTCGAATTAATCATTCTT
CTAATCGATGAACGACCAGAGGAAGTGACGGATATTCAACGCTCTGTACCGGATGCGGAC
GTGGCGTTCTCGACTTTTGATGAGACGCCGGAAAACCATGCGCGTATTTCAGAACTCGTT
CTCGAACGCGCGATGCGTCTCGTGGAACATAAGAAAGACGTGGTCATCCTACTCGATTCC
ATCACACGCTTGACGCGTGCGTACAACCTGTCTGTTCCACCGAGCGGACGGACACTCTCG
GGGGGGATTGACCCGGCGGCGTTCCACAAACCGAAAAAGTTCTTCGGAGCGGCACGGAAT
ATCGAGGATGGAGGTAGCTTGACGATCCTCGCGACAGCGCTCGTCGATACCGGATCACGA
ATGGACGACGTCATCTATGAAGAGTTCAAAGGAACAGGGAACATGGAACTGCATCTGGAC
CGGAAATTGGCAGAGCGCAGGATCTTCCCTGCAATCGATATTCGTCGCTCGGGAACACGG
AAAGAAGAGTTGCTACTCGGGAAGGACGAACTCGATTCGCTCTGGACAATTCGTCGTACG
ATGAACGAGTCTCCAGACTTCATCGAACAGTTCTTACGCCGCGTCCGTGAGACGAAAACA
AACCTCGACTTTTTTGCTGCGCTAGAGGCGGATAAGAAAAAAAGACGACCGGTGAAAAAA
ACGAAAACAGACTTGTAA
>FODOLKFE_00270 50S ribosomal protein L31 type B
ATGAAACAAGGAATCCACCCAGAATACCGTAAAGTCGTATTCATGGACTCGACGACAGAA
TTCAAATTCATCACTGGTTCAACTCGTTACTCTAACGAGACAATCACGATGGAAGATGGA
AACGAGTACCCACTCATCCGTGTCGATGTATCTTCTGATTCGCACCCGTTCTACACAGGT
CGCCAGAAATTCGCATCTGCAGATGGTCGTATCGAGCGCTTCAACAAGAAATACCAACGT
TAA
>FODOLKFE_00271 K(+)/H(+) antiporter NhaP
ATGGAATTTATACTCATTAGTATCAGCTTGTTGATCGGGGTCGGCATCATGTCCCAATGG
TTGGCATGGCGTTATCAAATCCCAGCAATCATCATTATGACGCTCGCTGGAGTATTGGCC
GGTCCAATCCTCGGGCTGTTCGACCCACGTGAATTATTTGGGGATTTATATAGTCCGATC
ATTTCGTTTGCGGTCGCCATCATCTTATTTGAAGGAAGTCTTGGGCTTCATTTTAGCGAA
ATCAATCAGTTCCGACGGTCGATTGTCCGCATTGTCACGATTGGAGTCGCGCTCTCGTTT
GTCGGGATGTCGCTACTTATTCAATATGTTGGAGGATTACATTGGGTCGTTGCCTGGACG
ATGGGGGCGCTCTTCGTCGTGACGGGTCCGACTGTCGTCATTCCGTTGTTACGTCAGGCA
CATTTGAAAGATCGGGTCGGAGCGATTTTGAAGTGGGAAGGCATCATTGTCGATCCTGTC
GGAGCATTACTCGGACTCTTCGTCGTTCGACTCGGATACATCGTATACGAAGGTATGGAT
TTATGGATGCAACTCCTCTTTGCAGGTGCCTGTATTTTAGGGATTGGACTCGGTTACTTG
TTCGGTCATCTCTTGATGGGATGGTTTGTGGCAGAAAAAGTACCTCGCTATCTCCGTGCC
TCGGTTACGTTGACGGCTGTCCTCGTCTTATTCTCACTCAGTGAGCTTATGATGCATGAA
GTCGGGCTGCTCGCCGTTACGGCGATGGGGATGACGATGGCCAATACGAAGCATCGGGAT
GAAGAAATCATCGAAGAACTGCAATCATTCAAAGAGGATATTTCCATCTTACTCATCTCG
TCTGTCTTCATCTTGTTGACGGCATCTCTGTCCCGGGCCGAGCTGTTGAACATTTTCCAA
TGGCCACTCCTCTTGACGATTGCGGGCATTCTCTTCTTGGTTCGCCCAGTTGCGATTTAC
TTGTCGACCATCGGTGGAGGTTTGCCGCTGGCGGAACGAGGATTCATCGGCTGGATTGCG
CCGCGCGGGATTGTCGCGATGACGGTCGCTGGATTCTTTGCTGAAGAAGTCGCGCATCTT
GGGATTGACGATGCGAAGCAAATGTTGCCGCTCACACTCGGTCTCGTCTTCATTTCCGTT
ACATTGCACGGTCTCACGATTCGACCGCTCGCGCGAAAATTGAAATTAATCGATGAACAA
AAAGAGGCGAACGCTGATGAATAA
>FODOLKFE_00272 Thymidine kinase
ATGATGCATGTGACGAACCGATATGGTTGGATTGAAGTGATTTGTGGGAGTATGTTTTCG
GGGAAGTCGGAGGAATTGATTCGCCGAGTCCGCCGTGCTCATTATGGAAAGATTCCGGTC
CAAGTGTTCAAACCAGCAATCGACGACCGGTATCATGAAGAGAACGTCGTCTCACATACG
GGGAATTCGGTCGTGGCCGTGCCGATCGCATCGAGCCAAGAATTATATGATGCCGTTCGT
GAAGAAACACAGGTTATCGCGATTGACGAGGTGCAATTCTTTGATGAAGGAATTGTAGAC
GTCATCGAACAACTTGCGAACGAAGACAAACGCGTCATCTGCGCTGGGCTCGATATGGAC
TTTCGAGGCGAACCGTTCACGATGATGCCTGAACTGTTGTCACGCGCGGAGTTTGTGACG
AAATTACAGGCCATCTGTTTGTCATGCGGCGCACCTGCTTCACGGACACAGCGTCTGATT
GACGGGCAACCGGCTCGGTATGAGGACCCGGTCATCTTGGTGGGGGCTTCCGAGTCTTAC
GAACCACGATGCCGACATTGTCATGATGTACCGAATAAACCACATCCGGTCCGCCATACG
GTGGTAGACTGA
>FODOLKFE_00273 Peptide chain release factor 1
ATGTTTGACCGTTTAAGTGTATTAGAAGATCGTTACATGCAATTGAATGAAATGCTCGCC
GATCCTGAGGTGCTCAGTGACTCGACGAAGTTGAGACAATATTCGAAAGAGCAGGCACAA
CTAGAAGAGACGGTACAGATGTATCGTCAGTATAAAGAGACAAGCGAAGCGTTCAAAGAA
GCGAAGGCAATGCTTGAAGACCGGACGCTCGACGCCGATATGCGTGAATTGGCAAAAGAA
GAGATGAACCTCCTTGAGCCAGAAGTCAAAGAGCTAGAGGCGAAACTGCGGATTTTATTG
CTTCCAAAAGACCCGAACGATGACAAGAACGTTATCGTCGAAGTTCGAGGAGCAGCAGGC
GGAGACGAAGCGGCACTTTTTGCAGGAGATTTATATAAGATGTATACGCGATTTGCTGAA
CGTCAAAATTGGAAAGTGGAACTCATTGACGCGAACTATACCGAACTCGGTGGATTTAAA
GAAGTCACGTTCATGATCAACGGAGCAGGCGCTTATTCAAAGCTCAAGTTTGAGAACGGA
GCCCATCGTGTGCAGCGGGTCCCGTCGACTGAATCGGGCGGACGAATCCATACGTCCACA
GCAACGGTTGCTGTTCTTCCGGAAGCAGAGGATGTCGAAGTGCATATCGATATGAAAGAT
GTACGAGTTGATACGTTCACTTCATCTGGTCCAGGGGGACAATCGGTCAACACGACGCAA
TCAGCTGTCCGCTTGACACACATTCCTTCAGGACTCGTCGTATCATGTCAAGATGAGAAG
TCGCAGCATAAAAACAAGGATAAGGCGATGAAGGTCCTTCGAGCACGCCTGTATGATAAA
ATGCAAAGCGAACATATGGAAGAGTTGTCTGCTCAACGAAAATCGGCTGTCGGAACAGGT
GACCGTTCCGAGCGGATCCGCACATACAACTTCCCACAAAGTCGTGTCACCGATCATCGG
ATTGGATTGACCCTTCAGAAGTTGGACCGTGTCCTAGCAGGTGAACTTGAAGACATTATC
GACGCACTCATCATGGACGAACAGGCACGTCTGATGGAGGATGCGGAATGA
>FODOLKFE_00274 Release factor glutamine methyltransferase
ATGATGCGGATTGCCGCGCTACTTAAGCAGACGGAAGAACGACTAGTTGAAGCTGGGCGC
GACCGTGCGGCTGCCGAGTGGTGGCTTATGCATGTGTTGCAAGTCGATCGCACCGGTCTC
CTCGTTCGTTTGTCGGATGAATTGTCTTTAGATGAGGCGGCACGGTTCGAGGCGGGAATC
GAGCGTTTATTGATGGGAGAACCGGTACAACACGTGATTGGTCATGCTCCGTTTTACGGG
CGCTCGTTTGAAGTGAACCGGGATGTGTTGATTCCGAGACCAGAAACGGAAGAGTTGATC
GACTGGGTACTTGGGCAACTTCGTCACATCAAGGATGATGAGATTGTCGATGTTGGAACA
GGAAGCGGAGCAATCGCAATCACATTGAGCCTTGAGCTCGGAGTACGCGTGCAAACCGTT
GATATTTCTCCGGAAGCAATAACGGTTGCAAAGCGGAATGCGACCGCTCTTGGTGCGAAT
GTACGATTTTATGAAGGCGACGGACTTGCACCGATTGGGGACCGCTCAATTCGCATCCTC
GTCTCAAATCCGCCCTATATCGAGGCGGATGAATTGTTGGATGAGACGGTCGTCGGCTAC
GAACCGCATCTCGCCCTCTTTGGAGGGAAGGATGGGCTCGACATGTATCGACAATTGATT
GCGGAGTCGGTGCGCGTCTTACGTGCCGATTGGCAGTTGATTGCGTTTGAAATCGGGTAT
AACCAAGGACAAGATGTGAAATCATTACTGTCTGAACGTTATCCTGAAGCAGAAACGGGT
ATTTTAAAAGATATAAACGGCAAGGACCGTATCGTCTATGCCGTAAGGGAAGGGATTGCG
TATGGAAACGAAATGGATTAA
>FODOLKFE_00275 Threonylcarbamoyl-AMP synthase
ATGGAAACGAAATGGATTAATTCGAATGAGATTGAAGAGGGGGTACGTCTTCTTCAAGCA
GGTGAAATCATCGCCATGCCGACAGAAACCGTCTATGGTCTCGCTGGAGATGCCATGAAC
GATGTGGCAATTCGAAAGATTTTTGAGGCAAAAGGTCGTCCGTCGGATAACCCGCTCATC
GTCCATATCGCTTCAATCGACCAAACGAGTTTGTTTGTCGATTCGATTCCTCCTGTTGCC
AAACGCTTAATGGATGCGTTTTGGCCAGGCGCTTTGACGATCATCTTGCCTTCAAACGGA
CAAGCCTCTTCGCTCGTGACCGCGGGCCTCGATTCCATCGGACTCCGGATGCCGAATCAT
CCGGCAGCACTCGAGTTAATTCGTAAGTCAGGGTTAGGGCTTGCGGCTCCGAGTGCGAAT
CGTTCCGGACGACCTTCGCCGACAACTGCTCAACACGTCGCGGATGATTTGAACGGACGA
ATCGCAGGAATCGTGGATGGGGGTCCTACCGGAATCGGAGTCGAGTCAACCGTTGTGGAT
TGTACGGGTGACACGGTAACGATTTTACGACCAGGTGGTGTGACGCGAGAAGAAATGGAA
GCTGTCATTGGACCGGTCGCCTTAGATGCCAATTTAAGTAACGATGAAGCCACACCACGA
TCGCCGGGAATGAAATATACGCACTATGCCCCAACGGCACCTGTTTTTTTAGTCGATGGC
ACACGTGAAGATTTGGAGCGTGTCATCGAGGAGCGGAAGCAAGCGGGGTTGCGAATCGGT
GCACTCGTCTTCGACGAGAACCCGACACCGGCTGAGGTCACGTATTCACTTGGGACCTCG
ATGGAAGTGGCGGCGCAACGTTTATACGACGCGCTTCGTCGATTTGATGAAACAGACGTG
GATGAGATTTATGTGAACACGATTGAACCGGTCGGAGTCGCACTTGCCGTATATAACCGT
CTATACAAAGCAGCGGGCGGAAAGATCGTGCACCCGACGAAAGATGCCTAA
>FODOLKFE_00276 Protein-arginine-phosphatase
ATGTCAATGAAACGCGTATTATTCATATGTAGTGGCAACACGTGCCGAAGCCCGATGGCG
ATGGCCTTGCTCCGTTCGAAGATGACCGGGGATGAGTTTGATATTCGCTCAGCTGGTCTA
CGGACGATGCAAGGATTCGATGCTTCAGAAAACGCACTGCAAGTTCTCAGAGAACGTGGG
ATTGAGCTCGATCATGTCACCCAGACGTTCGATGAAGTGTTAGGGAATTGGGCGGATATC
ATCTTGACGATGACACGCGCACACCGTGAACAAATTCGGGATACATACCCGGATTTGTCT
GAGCGGACGTACACGCTCTATGAATTCGTGACGGGGCTTGAACGAGACATCAACGATCCG
TTTGGCGGTTCGATGAATGTGTATCGCCAAGTGCGAAACGAGCTCGAACCACTCGTGAAT
CGACTTGTGTTAAAATTAACGAATGATGGGTCAAAGGTGACGAAACCACCGAGACGCCTA
CCAAAGAAGACGGGGGAATGA
>FODOLKFE_00277 Putative sugar phosphate isomerase YwlF
ATGAAAATTGCAATTGGCGCTGATCATGGCGGCTTCAACTTGAAGAAAGAAATCGTAGCC
TTGCTTGAGGAACTCGGACATGAGTATAAAGATTTCGGGACGCACTCAGCGGACTCGATT
GACTACCCGGATGTGGCCATCCCGGTCGCAGAAGCGGTAGCAGCAGGGGAGTTCGATCGT
GGGATTTTGATTTGCGGTACGGGAATCGGAATCGGGATTGCGGCGAACAAAGTCAAAGGG
ATTCGTGCGGCACTCGTCCATGATTCATTCAGTGCAAAAGCGACACGTCAGCATAACGAT
TCGAACATCATGACGATGGGCGAGCGTGTCATCGGACCTGGTCTTGCACTCGACTTGGTG
ACGACGTGGCTCGATACGGACTTTGAAGGCGGTCGCCATTCAAACCGTGTCGACAAGATG
AGTGCTTACGAATCGAAGTGA
>FODOLKFE_00278 hypothetical protein
GTGAGTCAAATGAAGACGGAACTTCTCGGATTATTAACGGAGCTTCACGAACGGTTCCCG
TTGAATGATGAGCGCATTCTCGTCATCGGATGCTCGACGAGTGAAGTGCTCGGAAAAACG
ATTGGGAAGGCAGGTTCCATTGATGTCGCAAGCGAATTGATGGAAGCATTCCTTGAATTT
AGAGAAAAGACAAGTGTCCATTTGGCGTTTCAAGGGTGTGAGCATATCAATCGTGCCCTC
ACCGTTGAGCGCTGGACACTCAAACAGTTCGGTCTCACAGAAGTGACGGTCGTCCCGGTC
CGATCGGCGGGCGGAGCGATGTCAGAGAAGGCTTATGCCAACTTTGATGAACCATGTGTC
GTCGAATCGATTCAAGCAGATGCCGGGATTGATATCGGCTCGACATTGATTGGGATGCAT
TTGAAACCGGTCGCGATACCGGTTCGGTTATCATCGAAGCATCTCGGAGAGGCGTACGTC
ACGTTCGCAGTCACGAGACCGAAACTGATTGGTGGGCCAAGGGCTCAGTATCCAAATAAA
TGA
>FODOLKFE_00279 hypothetical protein
ATGATTGAGACAAAAGAACTGACGATCACACCGTTCGAACGGACACGAACGGTCCGAATC
TACACACCTGCCGACTATGAGACGTCCGAAAAACGATATCCCGTCCTCTACATGCATGAT
GGACAGAACTGCTTTGATGACGAGGATGCGAGCTACAATATGAGCTGGCGCGTCGGTGAA
TACTTAGATGCCTCGAAGCGCGACATGATTGTCGTCGCCCTCGATAGTGCACCAGGCGAA
CAACGCCTCGATGAGTATGGACCATGGGAAAACCCTTATATCGGGGAAAGTTTGCTTGGA
CGTGACATCGTGCTCGGCGGGCAAGGTTCCGCCTATATCGAATACATCGCGCAGGAATTG
AAACCTCGAATCGATGCCGACTATCGGACGATCCCGGAAGCGACAGCGATGATGGGGAGT
TCGATGGGTGGGCTCATCTCGATATATGCAGCATGTGTGTATCCAGACGTCTTCAAGCGT
GTCGCTTCCCTGTCCTCTGCATTTTGGTTCAACCAAACCGAGCTGGAACAATTGATTGAA
GCGAGCGATTTGAAGGGAGTGGAACGTCTTTACTTAGACGTCGGCGCCAAAGAGGTCGAG
GAACCGATTGAAAATGGACCGACGAACGAGATGTATCGTGAGTCGAGCGAACGCGTGTAC
AACCTGTTAAAAGACAAGGTCGAGCACATCCGATTCGAAGTGATTGAAGAAGGAGTTCAC
AACGAGCTCGCCTGGCGCGAGCGTTTCCCGATGGTCATCTCCTATCTCTTTGGAGAAGAT
TTGTAA
>FODOLKFE_00280 Serine hydroxymethyltransferase
ATGGTAAACACGACGAAGTTGAAAGTGCAGGATGCGGAATTATTTGAGGCAATGCAACAC
GAGCTCGGTCGTCAGCGCGACAACATCGAACTCATCGCTTCAGAAAACTTTGTTTCAGAA
GCGGTCATGGAAGCGCAAGGAGGCGTATTGACGAACAAATATGCCGAAGGATATCCGGGA
CGCCGCTATTACGGTGGCTGTGAGTTTGTCGACGTTGCTGAGAACTTGGCGCGTGACCGT
GCGAAAGAATTGTTCGGTGCAGAACATGCGAACGTACAACCACACTCGGGTGCACAAGCG
AACATGGCGGTCTACTTCACGGTGCTTGAAGCAGGAGATACGGTTCTCGGAATGAACTTG
TCTCATGGTGGTCACTTGACGCACGGTAGCCCGGTCAACTTCTCAGGTGTGCAATATAAC
TTCGTCGAATATGGTGTAGACAAAGAGACAGAACACATCGATTACGACGTCGTCGCTGCA
CTTGCGAAGGAACATAAGCCGAAATTGATTGTTGCGGGAGCATCGGCATATCCACGTACA
ATCGACTTCGCGAAGTTCCGTGAGATCGCGGACAGTGTCGATGCTTATCTTATGGTCGAT
ATGGCGCACATCGCCGGACTCGTGGCAGCAGGTCTGCATCCGAACCCGGTCGAACATGCG
CATTTCGTCACGACGACGACGCACAAGACGCTCCGTGGACCACGTGGAGGGATGATTCTT
TGTAAAGAAGAGTTCGCCAAAGCGATCGATAAGTCGATTTTCCCAGGGATTCAAGGAGGA
CCGCTCATGCACGTCATCGCGGCAAAAGCGGTCGCGTTCGGTGAGGCACTCCAACCGGAA
TTCAAAGATTACCAACGTCAAGTCATTGCGAATGCACAAGCACTTGCGGCAGGCCTTGAA
GAAGAGGGACTTCGAATCGTATCGGGCGGAACGGACAATCACCTCTTGCTCGTCGATCTT
CGAGGAATCGACATCACAGGTAAAGCAGCTGAGCATACACTAGATGCAGCGGGAATCACG
GTCAATAAAAACACGATTCCATTCGACCCGGCATCACCGTTTGTCACAAGCGGAATCCGT
CTCGGAACGGCTGCGATGACGACTCGTGGCTTCAAAGAAGCGGATATGAAAGAAGTGGCA
CGTCTCATCGGGCGTGTGCTGAAACAACATGAAGACGAGGCGGTAATCGCGGAAGCACTT
CAAGACGTGCGATCGTTAACGGCGAAGTTCCCGCTTTACCCTGAACGAGGCTGA
>FODOLKFE_00281 hypothetical protein
ATGGATATTCGGACACTAGCAGAACGAGAGCTATCCGAACTTCCATTGTTCGATATGACA
GAATGGTTGGCTCGTAAAGGGGAATACGATCCGTCTTTCCGTCTTGTCGCCAGTGAGTTC
GGTGTCATCACGACGCTCCTCGACCATGGCTATTATGAAGAAGCGAGTGAACGAATCGTG
CCGCTCCTCGGGATGAAAGTGCCTGCTGCTTTCCATCGACTAGGTCTTGCGCTAGAAGTA
AAGGCGAACGGAAAAAAAGCGGCCAAGCGCCGCTTTCGTTCGTTCTCGTCGGCTGTCATC
CAACATTCGGATTTAGCCGAATGGCGACAGGCGTTCAAGTTCGATAAGAAATGGCTCGGA
CTCCCGCTTGTCGTTGGTCTTGCAGCTGTAGCGCTCGTATTTTGGCCAGATTCCGAACCG
CCGGTCGTCACGCCGGACGAACCGGACGAAGTCGTTGTCGAGACGGTGACAGAAGAAGAG
GCGCTCGCGGAACGTCTTGAAGAACTCGAGGCAGAAGTCGCCCGACTCGAAAAAGAGAAT
GAGAAACTTCAAGATTCGGACGAACAGAAGCCAGAGGAATCGACTGAAGAAGCACCGGAC
ACCTCAACGGATGTCGTACCGCTGGCTGAGGTAGAATCACTCGTCCAAGACAAACAGTAT
GAAAAAGCCGACCGCCTATTAGACGGGAACGCGAAAGTCGGACAAGAACAAGCAGTTGGA
TTTTATCGACTTCTTGTCGACAATAAGTTAGGACAAGCAGACATTGCGGACTATGCGGCT
TATCTCGAGTCGTATCCGGAATCCGGTTATAAGGCGGATGTCCTTTGGATGAAAGGGATT
GCCGAGAAAAAAGCGAATGACCCGGCTTATCGTGAAACATTGACGACCGTTTCAGAGATG
GAAGGGACGTATTGGGCACCGATTGCGAAGTCCGTGCTCGAAGAGTAA
>FODOLKFE_00282 hypothetical protein
ATGAAACGTGTAATGAAAACCATTGGAACAACTTTATTGGCGATCGGACTTATGGGAATC
GGACTTGCCGGATTTTTATTCTTCACTTCACCTGGACAAGCTAGCCTGTCGCAACTATCG
CTAGCGGCGCTGCAAGTCGAACAGCAGATGGAACAAGTCGATACGAAGTGGGATGAATGG
GAAGATGATTTAGAAAGACGAATCGAGCAAGCCATTCCGGAAGGCGTTCGTCTGTTTTTT
GCGGATTGA
>FODOLKFE_00283 Response regulator ArlR
ATGCAGACGATTCTCGTCGTAGAAGATGATTCGAAGATTGCGCGATTACTGGAGTTGGAA
TTGAAGCATGCGGGATATGCGGTCATGGTGGCGACAGACGGTCGTACCGGTTTGGAACGA
GCTCTCGCTGACGATGTCGACCTCGTGTTGCTTGACGTGATGTTACCTCAAATGAGTGGA
CTCGAGGTGGTCCGTCGTCTGAAAGAAGAGCGACCTTTGTTACCCGTTCTGATGGTGACG
GCCCGTGGCGATCGATACGATAAAGTGAGTGGACTCGATCTTGGCGCAGATGATTACATC
ACAAAACCATTTGAAATAGAAGAAGTGCTCGCACGGATTCGGGCATTTTTACGAATGCGC
CAGCTTGTTCGTCAAGACCATTCCGAACAGGTGTTGACATATGAGACATTGACTGTCGAC
GTGAATCGTCATGAAGTCTATTGTGACGGAAAGAAAGTAGAGTTGACTCGACGTGAGTTT
GACTTGTTGGTTTTCTTTTTAGAGAATCCGGAGCGAGTTTTGACGCGTGACCAACTCGTC
GAACACGTGTGGGGATTCGACTATTATGGGGATACGAACGTCGTGGACGTGTATGTCCGA
TACGTCAGGAAAAAATTGACCGGCTCTTGGATTCAAACGGTTCGCGGTGTCGGCTATATG
TTGAAGCGTGGTGAGTGA
>FODOLKFE_00284 Signal transduction histidine-protein kinase ArlS
ATGCTACGAACAAAGATTGCGTGGGCGATGACAGGGTTTATGCTGTTGCTTCTTCTCGTC
TCCTTTGGCGTGACCTGGTTCGTCGCCAGACAGGAAATTGTCGATTCGCGTTTTGACGTG
TTACTGCAGGCGTTGAATCTCTTGGAAGAAGATGTCCGGAATAGCGATGCGGTATTGTCG
CTTCATGAGGACAGTGTCGTGTTAGAACGTCAAGAAAACGGCGAATGGGGAATCATCGCA
GGAGAAGTGCCAGACGGAACGACGTTTCCCATCAATTACGGGGAACCGGCCCTCATCGAT
GATTGGTTTGTGGTCGCGACGACGGATGGACTAGCGTTCGGCTTTCAGGATCGAGATGTG
AGCAATACGATTCAAGCGCTCGCAACCATTTTTCTCGTCATGTTCTTCCTTGCCGTTCTC
TTGACGTTCCTCGGGACGTGGTGGATTTTACGTCAAGGTCTGTCACCGTTACGCCGATTG
ACAGAAACGATGGAACGGATCACGGAGTCCGGTAAGTTAGAGACAATCGAAGTGGCTGAC
CGAAAGGATGAAGTGACGACTCTTTCGGACGGATTTAATCATATGATCGAGCGAGTCGAA
GGGACGATGGAGCAACAACGTCGTTTCGTCGCCGATGTTTCACATGAACTCAAGACACCG
TTGACCGTCATCGAGGGCTATGCGAAGTTATTGCAACGGTGGGGACAAGAAGATGAGAGT
GTACGTGCCGAAGCGATTGACCATATTTTAACGGAGTCGCGTCAAATGCGACATGATTTG
ATTGAACCGATGCTCGAATTGAATCGATTTGCTGCACTCGAACAGGTAGAGCGAGAAGAA
ATCGATTTAGCTGAACTTGGGGAATCAATAGGGGAACGTTTTTTGCGGTCGCACGGCGTC
CATTTACCTATTGAAGCTACAGGAAGCTGGTTTGGTCATCGTGAGTCGTTACAGCGGATT
CTTGTCATCCTATTAGACAATAGTTTGAAGTATGCGGAAGAGACGAGCCTTCATTTGAAG
AGTGATCGAATTGAGGTACGCGATCGAGGACCCGTTCTAACGGATGATGTGAGGAATCGG
CTGTTCGATCGATTCTACCGATTAGATGAAGCGCGCGATCGCAGTGGGAGCGGTCTTGGT
CTCGCGATTGCGAAAGAAGTGGCGGACTTGAATGAGTGGACGATAGGAAGTAGATCGAAT
CATCCGGATGGCAGTATATTTTTCCTGACTCGATGA
>FODOLKFE_00285 hypothetical protein
ATGAAACGCATCGGTTGGATTATCGGCGCATTATTAGCTGTCATGGCAATTGTTGGAATT
GGATTTTACGTAAACGGGAATCAGACGGATACGGTCATTGTTCCACAAGCAATCAATCAA
GCGAGTGACGATCGATCAACGGACAACCCAGATGACCCTGCTACATCGGATGGCTCAAGT
AGCGCATCAGATGATTCGTCAGCAGCGCGAGTGGGAGATGGAGACGACTATAAACTATAC
GGGACGCTCGTGAAGTTATCGAAAGAAGATGTCACCATCAGCTTCAACGGAAAAGAGTCG
ACATACCCTTTAGCGGCGACACATGAAATCGATGACGATACACCGCAAGTGGGTGACCGG
GTAAAACTCGAATTGAACCGAGATGATGAAGTGAAGGAAGTGGACCGTGAGAGTGGTGAT
GATGATGCGTATATTTACGGCACGCTCGTCAAACTCACAAATCAAGAAGTCACGATTAAG
ATCGATGGGAAAGACAACGTATATCCACTTGCCGCACGTTCTGAAATCGATGATGACACC
CCGCGTGTCGGCGACTTTGTCAAACTTGAACTAAATCAAGATGGGGCGGTCATTGAAGTC
GACCGTGAATCGGAGGACGACCAGAATGAACAAGATGATTCTTCGCAGGACGACTCATCT
CAAGATGACTCACCTGAAGATGAGCGAGAAAACGACTGA
>FODOLKFE_00286 hypothetical protein
ATGCGTACGTATTGGGGAATCTTACTCAGTTGTATCTTGTTGAGTGGATGTGGTGCCGAG
ACGTTGAACGCAATCGAATTACGTCCTTTGTCTTCCTATCGAGTCGAGCAAGATCCTGAG
ATACTATTAACGAAACAAACACAAGAGAAACTGCTTACATACTGTGAGCGTCGTCCGACA
GATGTCTTGCCCGAGCGACGAGCCATGGTGGCGGAAGTGACGTTTCATCATCCGCTCTAT
GAAGTACTCGGCTCCAAGACAGTGAAATATTTTGCAGCGGGAGATGAACGGTACCTCACT
TGTGCGAACAGTAATGAGTTGATGGAGCGAACATTTGCTGTGGAGCCCATTCAAGCGTAT
GAAGCGCTTGAGCCAGAGCGGTTTCAAGAGTCGAACGTAGTTTCGACGATTGAGTTTGAG
CGTATCGACGAACTTAAAGCGGTGACCAGTACGTTCAACTTGAACGAGACGCATGAAGAA
GTGATATCCGATTCAGTTTTTCGTTATAAGACGCCAGATACGGGGGCAATCTATGTGACG
TTCGAGACGATTCGAAACGGACGCACACTTGACCCAATCATTGAACCAAAACTATACCCG
TTTCAAAGCGGAGAAAATGAAGGGTATGTCTTCTTGACGAGGCGGGCCGATGATCGTCTC
ACCCTACAAATCGGAGAGGCGTCCTCGCTCAAACAACTCGTCCTACCGAATATATATGAG
GCTCCTTATATGAAAGTCGATCCGAAAGAAGAGATTTCACTAAAGGGAAATCATCGCGAA
CTCATGAAACGCATCATCTTATCGGACCGACCGATTGAAGGGGATGTGGCTGAAGAGACG
TCGTTATCGTTATCGAAAACATATGGAACGGTCCTTGAAATTTGGGGACATGTCCGCCGT
CCTGTGACAAACAAGATGTCCACGCGCCCCGCCGAAGGGGAAACGCGCTTGGCCGTTTTT
GAATCGGATCAAGATACAATCTGGCTAGACGGACCAAAAACGCAAGAGTTGTTTGACGCC
TTGTCTCATATTCAGCCGCATGAAAAAACGTCTACAGCTGTCAAAATCGGAGACTTGCAT
CTGTATGAAGAATTGACCGAGCAATCCTTTGACGTATGGAAAACGGAAACAGAACTTTAT
TTAGTCGATCAACACACATCACAATCGTATGAACTTCCGGGCAATGATTATTTCCAGGTC
ATTCAACCATAA
>FODOLKFE_00287 Uracil phosphoribosyltransferase
ATGGGAAAAGTACATGTTTATGACCATCCTTTGATTCAGCACAAAATGACGATTATGCGT
AAAGTAGAGACGGGGACGAAGCAGTTCCGTGAACTCGTCGACGAAGTTTCTTCACTTATG
GCATACGAAATCACGCGCAGCCTACCCCTAACAGACGTAGAAATCGAGACACCGGTCTCT
GTTTCCACTCAAAAGATGATTGCCGGCAAGAAATTGGGAATCGTCCCTATTTTACGTGCA
GGACTTGGTATGGTGGATGGGTTCCTCAAAATGATGCCGAACGTAAAAGTCGGTCATATC
GGTCTTTACCGTGATCCGGAAACGCTTGAGCCACACGAATACTACTTGAAACTTCCGACA
GACGTCACAGAACGCGACTTTATCGTCGTTGACCCGATGCTCGCGACTGGTGGTTCTGCT
GTTGATGCGATCGCATCACTCAAGAAACATGGAGCGAAGTCAATCAAGTTGGCATGCCTC
TGTGCAGCACCAGAAGGCGTAGAACGTGTACAAGCAGAACATCCGGATGTAGAGATTTAT
CTTGCTGCACTCGATGAAAAATTAAATGACCACGGTTATATCGTTCCTGGACTTGGGGAT
GCGGGTGACCGTTTGTTTGGTACGAAGTAA
>FODOLKFE_00288 hypothetical protein
ATGGCGAAAAAAGACAATCGTTATCTATCCTATGCCTCGCTCGCTTCACAAATCTCGACA
GCACTTGCTGGACCGATTGTCATCGGTTATCTCGTCGGACAGTACGGCGAAAGACGTGAA
TTTTGGGGCACGTTTGGTTGGAATGTGTCGATTATCCTTGGACTCGTGTTCGGGGTTACG
GCGCTAGTTCTCACCCTTCGGAGTTTATTGACAGGAGAGGACGAATGA
>FODOLKFE_00289 hypothetical protein
ATGAATACGATTCAAGCAGACAGAAAAGCACAAAAAGAGTTGATGAAGCGTTATACGAAA
TGGTTTACCATATGGTTTGCAATTTTGTTAGTTGGCGCCTTCATCGTCCCGATGTACAAA
GCCGTTTTTCTCGGATTGTTCATCGGTGGGGTCGGAAGTCTCATCATTCTACATATGCAG
AATCGAAGTGTCATACGCATGTATGACGTCATCGAACATGGACGACGACCAAAGTCGCAC
GGGACCGTTTCAAGAATGGCGGTCGGTGCGTTAGCAGTGATAGTCGGTCTTCTCTACGAG
GATCGAGTGTCCGTCATCGCGGTGGTAACTGGTCTAATCGCCGGCCACATCATACAATTT
GGCGAGTTTACACTTGCCCAGCTCAGCAGGAAAAGAGGTGAATATTAA
>FODOLKFE_00290 ATP synthase subunit a
ATGGGTCATGAGTTTCCCACATATTCTCTGCACTTTGGGGACTATACGTTATACGGGAGC
TGGACGAACGTCATTACAGTGTTAATAGCAGCGTTACTCGTCTTCGTATTCGCCATCTGG
GGAACAAGACGTTTAGCTATGAAGCCGACTGGCAAACAAAACTTCATGGAATTCTTCGCG
GAATTCGTGCGTGGAATCATCGCAAGTGCGATGGACTGGAAGACAGGAGGACGCTTTATC
GGATTTGGGATGACGTTGATTTTGTTCATTCTCTTCTCAAACTTGATGGGTCTACCGTTT
AACGTCATTTCCGGACACTATCTGTGGTTCAACTCACCGACGGCCGATCCTTACGTAACC
TTGGCGTTGTCGACACTCGTCGTTGCAATGTCGCACTATTACGGGGTGAAGCTACACGGG
TTCAAGCACTATTCAGCGGAATTCGTAAAACCAGTCTGGTTCTTGCTTCCGATCAAATTG
ATCGAGGAGTTTGCGAACACGTTGACACTCGGTTTGCGTCTATACGGTAACATCTTTGCC
GGTGAAATCATGATTACCATCATCTTGGGACTCGCGATTACAGCCGAAGGCGCACTCAAC
CCGCTCGGTGCAATCTTTGCGGTCTTCCCAATGATTCTATGGCAAGGTTTCTCAATCTTT
ATCGGGGTTATCCAATCCTACATTTTCCTGACGCTTGCAATGGTGTACATCGGGCACAAA
GCTTCGGCCGAACATTGA
>FODOLKFE_00291 ATP synthase subunit c
ATGGAACAACTTAATCTTCTCGCAACAGCACTTGTTATCGGACTTGGAGCACTCGCAGCT
GGTATCGGTAACGGTTTGATCGTATACGGAACAGTACAAGGACAAGCACGTCAACCAGAA
CTCAAAAACGAACTTCGTCAAACAATGTTCATCGGTATCGGTTTGGTTGAGGCCCTCCCG
ATCATCGGTGTGGCTGTCGGTTTCCTTCTCCTCAACTCTTGA
>FODOLKFE_00292 ATP synthase subunit b
ATGGATACGATGATGATTGCAGCTGGTGCTGGCGGCGAAGGCCTCCGCATTCTGGATATG
ATCTTTACAATTTTCACATTCCTCGTACTCTTGGCCCTGTTGAAGAAATTTGCTTGGGGA
CCACTCCTTGGAATGATGAGACAGCGTGAAGAGTATGTAGCGAACGAAATTGAACTCGCT
GAAAAGAGCCGCAAAGATGCGGAACATTATGTCGTTGAACAACGTGACGCACTCAGTGCA
GCACGTACTGAGTCAAAAGAAATGCTCGACGCAAGCCGTCGACAAGCAGAAGCAGAACAA
GCACGCTTGGTGGAGCAGGCGCGTTTGGAAGCCGAACAAATTAAAATCGAGGCAGAGAAA
GCGATTGAGCGTGAGCGTGAGCTTGCGAAACAATCTCTTCAAACGGAAGTCGTCACACAG
GCGCTTTCGGCAGCACGCCACGTCCTTCAATCAGACCTTAAAGGCGATGAAGCGAAACAA
CGTGCCCTCGTCACAGACTTCCTGTCTAAAGCGAAAGGTGCGAACTGA
>FODOLKFE_00293 ATP synthase subunit delta
ATGAACGCATCACTAGCAAAACGCTATGCCAAAGCGCTCTTCGACTTAGCGCGGGAACAA
GGCACGCTCGACCAAGTCGAAGCGGAAGTGCGTCTGCTCGATGAAGTGCTCCACGCGACT
CCTGAACTCATGGATCTCTTAACGAATCCGGCAGTCAGTGACAGCGAGCTTGCACAGCTT
TTAAAAGACAGCTTTGGTGATATGACGGCGATTGTCGTGAACACACTTCTCGTCATGGTC
GAAAACGACCGTGCGGCAGAGGTTCGCGCATTGCCACGTTACGTCCGCGAATTGATCAAC
GACTATCGTGGAATTGCAGAGGGTATTGTCACAAGCGCCTACCCATTGTCGGCAACAGAC
TTGAAAGACGTCGAACTCGTCTTCGGACAGAAGCTCGGGAAGACGCTCCAATTGAAGAAC
GTCGTCGATGAAGAAGTCATCGGTGGACTCCGTGTCCAAGTCGGATACACGACGTACGAT
GATACGATTGAAACGAAATTGACACGCCTTGAGCGTGAATTGTTGAATGCGTAA
>FODOLKFE_00294 ATP synthase subunit alpha
ATGACAATCAAAGCTGAAGAAATCAGCGCCCTGCTAAAAGAACGAATCGCTTCGTACGGT
TCTGAAATCGAAGTCAGCGAGACAGGTACAGTCATCCAAGTAGGTGACGGTATCGCTCGT
GCACACGGACTCGATAACGTTATGGCGGGGGAACTCGTAGAGTTCTCTAACGGCGTAATG
GGCTTGGCGCAAAACTTAGAAGAAGGTAACGTCGGGATTATCATCCTTGGCGATTACAAA
GGGATCAAAGAAGGCGACTCTGTCAAACGTACAGGTCGCATCATGGAAGTTCCAGTTGGT
GAGGCACTCCTCGGACGTGTCGTTAACCCACTCGGACAACCAATCGATGGTCTTGGACCA
ATCGTAACTGACAACTATAACCCGATCGAGCGTAAAGCTTACGGCGTTATGGCACGTAAA
TCGGTTCACGAACCACTTCAAACAGGAATTAAGGCGATTGACGCCCTCGTTCCAATCGGT
CGTGGTCAGCGTGAGCTCATCATCGGTGACCGTCAGACAGGTAAAACATCTGTTGCCATC
GATACGATTATCAACCAAAAAGAAGAGAACATGATTTGTATCTACGTTGCAATCGGTCAG
AAAGAATCGACTGTACGTGGCGTAGTAGAGACGCTTCGTCAAAACGGCGCGCTCGACTAT
ACAATTGTCGTTTCGGCATCGGCATCACAGCCGGCACCACTTCTTTACCTCGCGCCATTC
GCTGGGGTATCGATGGGTGAGTACTTCATGGACCGCGGACAACACGTCCTCGTTGTTTAT
GATGACCTTTCGAAACAAGCGGCAGCTTACCGTGAGCTCTCGCTCCTTCTCCGTCGTCCT
CCAGGCCGCGAAGCCTACCCAGGGGATGTCTTCTACCTCCACTCACGCCTTCTTGAGCGT
GCAGCGAAGTTGAACGACGAACTCGGTGGTGGTTCATTGACAGCACTTCCGTTCATCGAG
ACACAAGCATCGGATATCTCAGCATATATTCCGACAAACGTTATCTCGATCACAGACGGT
CAGATCTTCCTTCAGTCGGACCTCTTCTTCTCTGGGGTACGCCCAGCGATCAACGCCGGT
CTCTCGGTATCGCGTGTTGGTGGTTCGGCTCAGGTGAAAGCGATGAAGAAAGTTGCTGGT
ACACTTCGTCTTGACCTCGCGTCTTACCGTGAGCTCGAAGCGTTCGCTCAGTTCGGATCA
GATCTCGACAAAGCGACACAATCGAAGTTGAACCGTGGTCAGCGTACGGTTGAAGTCTTG
AAACAAGACTTGAACGCACCGCTTTCTGTAGACAAGCAAGTCATCATCATCTACGCACTC
ACGAAAGGTCATCTCGATGACATCCCAGTCACAGACATCCGTCGTTTCGAAACAGAAATG
AACGCATGGCTCGACCAAAACCGTAAAGACCTCTGCCGTGAAATCCGTCAAACAGGAAAC
CTTCCTTCAGACGAGGCAATGGTCGACGCAATTACGGAATTCAAAAAGACGTTCTCGCCA
TCGGTTTAA
>FODOLKFE_00295 ATP synthase gamma chain
ATGGCATCATTACGTGAGATCCAGATGCGGATCACCTCGACCCAAAGCACGAAGCAAATC
ACGAAAGCGATGAACATGGTGTCGGCATCGAAGTTGAACCGGGCCCAAGGGAACAACGCC
AACTTCAAGCCGTACATGGACAAGTTGCAAGAAGTCATCTCGTCGATCGCCGGTGGTACA
TCAGGCGCGACACACCCGATGCTTCAAGTACGTCCCGTCAAACGGACTGGTTATATCGTC
ATCACGTCAGATCGCGGACTCGCAGGTGGATACAACGCCAGCGTCTTGCGTGACGTGTAC
CGTGAACTCAAAGACAAGCACACATCAACAGATGAGTACCGTCTTTACGTAATCGGAAAA
GTCGGCGTCCAGTTCTTCAAGTCACGCAACATTCCGGTGTATAGCGCGATGACAGGGCTA
AACGACCAACCAACTTTTGTTGAAGTCGCAGAAATCGTCAAGCAGACGGTTGGTGCCTTC
AGCGAGAGCGAGATTGATGAATTGAAGCTTTGCTACAACTCGTTCATCTCGGTCATCAGC
CAAGAAGTGAAGATTCAACAATTGCTCCCGCTCGGGGATATCGAACAGTCCGCATCCAAT
GTGATGTATGAATACGAACCAGAAGAAGAAACGATCTTAGCGGCGCTCCTCCCACGTTAT
GCGGAAGGACTCATCTATGGTGCATTGCTCGACGCGAAAGTATCAGAGCACGCAGCACGG
ATGACGGCGATGTCGAGTGCGACAGACAACGCGGATGAACTCATTCGCGGACTCAAGCTC
AAATTCAACCGCGCGCGTCAAGCAGCGATCACACAAGAAATCACAGAGATTGTCGGAGGT
GCGTCGGCGCTTGAATAA
>FODOLKFE_00296 ATP synthase subunit beta
ATGAACGAATACGGCATGAAAGGCCGCGTAGTCGCAGTCATGGGCCCAGTTATCGACGTT
AAGTTCGACAACCACTTACCGAACATCTACAACGCTCTCAAAGTCACACACGTGGCAGCG
ACAGCAGACGATGTTAGTGTCGACTTGACGCTTGAAGTAGCTGTTCACCTTGGTGACGAC
ACGGTCCGTACGATTGCGATGGACTCAACTGACGGCGTTCGCCGCGGTATGGAAGTACTT
GACTTAGGATCACCGATTTCGGTACCAGTTGGAGAAATGACACTTGGACGTGTCTTCAAC
GTTCTCGGTAATCCAATCGATGATAAAGAAGTGGCAGCTGACGTGCTTCGTGCACCGATT
CACCGTCAAGCGCCAACATTTGACGAATTGTCAACGAAAGTTGAAATCCTTGAAACAGGG
ATCAAAGTCGTCGACCTTCTCGCACCATACATCAAAGGTGGTAAAATCGGCCTCTTCGGT
GGTGCCGGTGTAGGGAAGACCGTCCTCATCCAGGAACTCATCAACAACATCGCGCAAGAG
CACAGCGGGATTTCTGTATTCGCAGGAGTCGGTGAGCGTACGCGTGAAGGAAATGACTTG
TTCCACGAGATGACGGACTCAGGCGTTATCAAGCAAACAGCGATGGTCTTCGGTCAAATG
AACGAACCACCTGGTGCACGTCTCCGTGTTGCCTTGACTGGTTTGACAATGGCAGAATAC
TTCCGTGACGAGCAAGGACAAGACGTTCTTCTCTTCGTTGATAACATCTTCCGTTTCACA
CAAGCAGGTTCTGAGGTTTCGGCCCTTCTCGGACGTATGCCATCGGCGGTAGGTTACCAG
CCGACACTTGCGACAGAAATGGGTATGCTTCAAGAGCGAATCACATCGACTGCAAAAGGA
TCGGTTACTTCGATTCAAGCGGTTTATGTACCAGCCGATGACTATACGGACCCGGCTCCG
GCAACAACGTTCGCCCACCTTGATGCCACAACAAACCTTGAGCGTCGTCTTTCGGAGATG
GGGATTTACCCAGCCGTTGACCCACTCGCATCGACTTCACGCGCCCTCTCTCCTGAAATC
GTAGGGAAAGATCACTATGAAGTCGCACGTAACGTTCAACAGACGCTTCAGCGTTACAAA
GAACTTCAAGACATCATCGCCATCCTCGGGATGGATGAGTTGTCTGAAGACGACAAACTC
ACGGTTCACCGTGCACGTCGTATTCAGTTCTTCTTATCACAAAACTTCCACGTGGCTGAG
CAGTTCACGGGCCAAAAAGGTTCATACGTGCCAGTCAAAGAGACAGTACGCGGATTCAAA
GAGATCCTCGAAGGTAAACACGACGATCTTCCTGAAGATGCATTCCGTCTCGTCGGTCCA
ATCGAAGACGTCATCGAAAAAGCGAAGACGTTGGTCTAA
>FODOLKFE_00297 ATP synthase epsilon chain
ATGAATACTGTTCACGTCAACGTCGTCACCCCGGATGGTGCAGCCTTTGAAGGAGACGCA
CGAATGGTCATCGCCAAATCGGTCACTGGTGAGCTCGGTATCTTACCGAAGCACATCCCG
ATGGTGACGCCACTCGACGTCTCAGTTCTCAAGCTGCGCCACGAAGATGGTGGACGCACG
CTGATCGCAATCAGCGGCGGTTTCATGGAAGTTCGTCCCGACACGGTGACGATCTTAGCT
GAAACAGCCGAAATGGCGGATAAGATTGACTATGACCGCGCTTCTGCGGCGAAGGTTCGT
GCCGAGCGTCGTCTTCAAGACACGAAGCTCTCGGAACTCGAATTCCGTCGTGCGGAACTT
GCGCTCAAAAAAGCGATCAACCGCTTAAGCATTCGCGATATGAAAGAATAA
>FODOLKFE_00298 hypothetical protein
ATGAAAGTTTACGTTGCGCGACAACCAATTTTTGACCAACAGTTACGCGTTTGCGGCTAC
GAATTGTTATATCGCCGCAGCGAAAATAATATTTTTGAGAATGTAGATGATTCGTTGGCA
ACGGCTGACGTCATTCATAACGCTTACCTTGTGTTCAATTTTCGGGAATTGACAGAAGGG
ACGCGTGCGTTCATCAACTTCCCTCAAACGTTGATTGAAGGGGAAGTGCCTTCGTTGCTA
CCGCGTCAATCGCTCGTCGTCGAAGTGCTCGAACATGTCGAACCGACGGAAAAGCTATTA
CAGTCTCTCCGCTCTTTGAGACGTCAAGGTTATACGATTGCATTGGATGATTTCGTATTT
GAAGAGAAGTATCGCCCATTGATTGGACTCGCCGACATCATCAAAATTGACTATCAAGCG
ACCCCGGTAGACCAGCAGCAAAAATTGATTGATGCGCTCGGACACCGAATCGAATTTTTG
GCGGAAAAAATCGAGACACCCGCAGAGTACGAGATTGCGAAACGACTCGGATATAAGATG
TTCCAAGGATACTTCTTTAGTCGTCCCATCGTGGAGCACGGGGCCGAAGTCCATCCGTTG
CGTCACACGCTCATTGAAATGTTAAAAGAACTCGATTGTCCGGAACCGAGCTTCCGACGG
ATTTCAGCGCAAATTGAGCGAAGTGTCGACTTATCCTATAAGATGCTCCGTACGGTCAAT
ACGGTGTATCAAAAAGGTCGACATACCATTCAATCCATCGAGCAAGCCGTCGCACGAATC
GGACTAGATGAGTTGAAACGATGGTCGTATTTGATGCTCTTACGGGAGATGCAGACCTCT
GAATCGAAAGAACTAATCAAACAGAGTGTCATCCGTGGGAAAATGATGGAGTTGATTGCG
GAGGATACATTGACAGATGTATTACCGTTTGATGCATTCATTACAGGAATCTTCTCATCA
CTCGACGTCATTCTCGATGAGGCGATGCAAACGTTGATTGCAGAGCTTCCGGTGGCGCCT
CCTGTAAAGGCAGCGTTACTCGGTGAACAGAATGGTTTGCGAAAGTTGTTAGAGGATGTG
ATCGCCTACGAACAGTTGACGATTCCACTCCATAACACAGATTCGGATTGGTCTCAATAT
TACGTCGAAGCGATTCGATGGTCTCGTAGCCTTGACGAGTCGATTGAATAA
>FODOLKFE_00299 hypothetical protein
ATGGTCAATACCGTATTTTCGCTAGCGATTTATATCATAGCGATCTACGTTGCTTGGTGG
GCACTCTTACCCGTCAAATGGGACAAGTTGCTCAATCAAGTGAGGAGTCCGCAAGCTGCT
GTCTTGCGCGTCCTCGTAGCGGTTGTCTTCGGTTCGCTGATTGCCCAGTTCTTTTTGGAG
TACATCCGACTGGCGCAGGCGCTCGCACCTATGCAGTAG
>FODOLKFE_00300 UDP-N-acetylglucosamine 1-carboxyvinyltransferase 1
ATGAAGGATTTGATCGTAGTCCGTGGAGGACGTAAACTGTCAGGTACTGTGCGTGTTGAG
GGAGCAAAGAACGCCGTACTCAAAACATTGGTTGCCACTCTATTAGCTAGCGAAGGAAAA
TCAATCTTACAAAACGTACCACGTCTTGCTGACGTGTACACGATTAACAAAGTACTTCGT
CACCTCGGTGCAGAGGTATCGTTCAATGAAGAAAAGAATGAAGTAACTGTCGATGCGTCG
GGCGACATCAAAGATGAAGCACCGCTTGAATACGTGCGAAAGATGCGTGCTTCAATCCTC
GTCATGGGACCTCTTCTTGCCCGTCTCGGTCACGCTCGTGTAGCGATGCCAGGCGGATGC
TCAATCGGATCACGTCCGATTGACCTCCACTTAAAAGGATTCGAAGCGATGGGTGCGAAA
ACGGTCATCGGAAACGGATTCGTGGAAGCTTCTGTAGAAGGCCGTCTCCAAGGCGCTAAA
ATCTACTTGGACTTCCCATCTGTTGGTGCGACAGAGAACATCATGATGGCAGCTGTGCTT
GCAGAGGGTACGACTATCATCGAGAACGTTGCAAAAGAACCTGAGATCGTCGACCTTGCG
AACTTCTTAAACGGAATGGGCGCACACGTTCGCGGGGCAGGTACAGAAACGATCCGCATC
GAAGGTGTCGAAACACTTCGCGGTGCAGAACACTCAATCATCCCTGACCGCATCGAAGCA
GGCACGTTCCTCGTCGCAGGGGCAATCACAGGTAGTGACATCGAAGTCATCGGTGCAGAA
CGTGAGCACCTTCGTCCATTGATTTCAAAAATGGAAGAAATGGGTGTCCACTTCGAGGAT
ACGGCAGAAGGCATGCGTGTCACGGCACCAGATGAATTGAAGCCGGTTGATGTGAAGACG
ATGCCACACCCGGGATTCCCGACAGACATGCAGTCACAAATGATGGCACTCGTCTTGAAA
GCGGGCGGTACATCTGTCATCACGGAAACGGTGTTTGAGAATCGCTTTATGCACGTCGAA
GAGTTCCGTCGTATGAACGCGGACATTAAGATTGAAGGACGTTCGGCAATCGTCAAAGGT
GGCGTACGCCTTCAAGGAGCGGAAGTTGTCGCAACGGACCTTCGTGCCGGAGCAGCACTT
ATTCTAGCAGGTCTCATCGCGGAAGAAGAGACACGCGTTGGAGATTTATATCATATCGAC
CGTGGATACGTTGACTTCCACAAGAAACTTCAAGCACTCGGTGCTGACATCGAGCGTATT
GAAGGAACTGTCGAAGTTGCTGAAGAAATGGTTCAGAACTAA
>FODOLKFE_00301 Rod shape-determining protein MreB
ATGTTTTCAAAAGATATCGGGATTGATTTAGGGACAGCAAACGTTGTCATTCACGTCAAA
GGGAAAGGAATCGTCTTAGACGAACCTTCAGTCGTTGCGATAAAACGCTCTACAGGAAAA
GTACTAGCAGTCGGTGCAGAAGCGTATGAGATGGTTGGTCGTACACCTGGTGATATCGTG
GCGATCCGTCCTCTCCGTGACGGAGTCATCGCCGATTTCGCCACAACAGAAGAAATGCTC
CGTCACTTCATCGAGAAAATTCAAGTCCGAGGCTTCTTCGGAGGCATCCGCATGCTGATT
TGTACACCTGCGAACGTCACGCCGGTTGAAGCAAAAGCCATTCGTGAAGCTGCTGAGAAA
GCTGGCGCGAAAGAAGTCTTCCTCGCCGTCGAACCAAAAGCTGCGGCAGTCGGTTCAGGC
ATGGATATTTGGAAGCCGGTTGGTCACATGATCATTGACATCGGTGGTGGGACGACCGAC
GTCGCCATTTTATCAATGGGAGACATCGTCTGCGGTGAGACTATCAAGATTGCAGGGGAT
CGCTTCGATACGGACATCCTTCGTGCCATCAAAGAGAAGCACAAGCTGATCATCGGAGAA
CGTACGGCTGAACAAATCAAGAAAGAAATCGCGACGGTCTTCCCAGGAGGGCGTAACGAA
TCGATGGATATTCGTGGACGTGACATGGTACGTGGATTGCCTCGTACGGTGACCATTACG
TCAGAAGAACTTCGTGAAGCGATGGCTGAATCAGCTAATGAAATCGTCGAAGCAGCGAAG
CGTGTCCTTGAACAGACACCACCAGAACTTGCAGCGGATATCATCGACCGCGGAATCATC
ATGACAGGTGGGGGATCACTCCTTCACGGTCTTGACCAACTCGTCGCAGAGCGTGTCATG
TTGCCGGTCATGATGGCCGAGGAGCCGACACTCAGTGTCGCGCACGGAACGGGAATCATG
CTCGAAAACTTAGATCGATTGAAATAA
>FODOLKFE_00302 Metallothiol transferase FosB
ATGAGCCTCATTCAACAAATCAAACAAATCTACATCCCTGTCAAAGATTTAGACCGTGCC
GTTCAATTCTATCGAGACACGCTTGAGGTACCCTTTCTCTTTCAAGCAGGATTGCTCGCA
TTTTTCGACTGTGGGGGCGTTCGCCTCATGTTGTCCCCTCCTGAGAATGATGTATTTGCA
AAATCAAGTCCAATTCTCTATTTGAGTATCGCATCCATCGATGATGCTTATGCTCAGTTG
AAAAATGCAGGAGTGACTTTCATTGATGAACCACACTGTGTGGCAAAAATGGGGACGACA
GAAACGTGGATGAGTTTCTTCAAAGATTCTGAAGGCAACGTGTTGGCACTCGTCTCCGAA
ATATTGAGTTGA
>FODOLKFE_00303 hypothetical protein
TTGAAAAAGTTGATCATAACGACATTTTGTACATGGATATTGAGTGCTTTGCTCTATGCT
GCCTTGACGGATGAATCATTTGTCACGCTTACCCAATCCGTCGACGTCAATCAGAACGTG
TTGGAGCGATACTTGACAACTCAAGTCATGTCTCCTAATTTCGGTGGGGATGTTTATGCC
AGCTATCAAATCCTCGGGACGAGTACGACTCGACAGGAAGTGTATGTATGGGTGCTTCTA
CAAGAATATTATCCTAACCATCAACAACTTGAGCGAGGGACCGGAATATCTGCTCCAATC
GTCTTACACATTGACCATTCCTCAGGAGTCTCTCGGATTGTCAATCATACGTTACCTCGA
GATGGCTCATATTATCCTGGCGACTTACATACCCTATTCCCATTACATATTTCTATCGGC
TTAATGTCTCACCCAACAGGACTTACCAACCGTCTCCAACGTCAACTTGAATCAGAGTTA
CCCCTTCCTGTTTCAAATACATATTGA
>FODOLKFE_00304 3-oxoacyl-[acyl-carrier-protein] reductase FabG
ATGAACAAACCACTTACACTCATTACGGGCGTCAGCCGCCATCAAGGCATCGGAGCTGCG
ATTGCACGAAAACTAGCACATGAAGGGCACAACCTTTATTTGACACACTGGAGTCCGTTT
GACGCGACCGACGGAATCGGGGAAGAGAGAGACTTCATCGAACGATTCGTTCAAGAGTTG
ACCGAACAGGGTGCCCGTGTCGAACATGAGGCGTATGACCTAGCCTCGGGTGACGAAGTC
GGGCTACTTAATCGGATTGAAGCCAAGCTCGGGATTCCGAGCAGGCTGATTCATAACGCG
ACCTATGAGCGACATGTCAACGTTGAGAACTTTACAACCGACGTATTGAGAAAACATTAC
CTGGTGAATAACGAAGGGACACTCGGACTCACCTTTGCGTTTATTGAGCGCTATAAACAA
GCGGGACATCAAGATGGGCGAATCCTGTTCTTCGTATCGGGGGGACCGGATGCGAATAAC
CTGGCCTACATCGCAACGAAAGGTGCATTGATTGCCATCACACCTGCGTTGGCGAATGGA
TTAGGAGAATACGGCATTTCGGTGAATGCTCTCGATCCGGGACCGACGGATACGGGTTGG
ATCAATGACGAACTTCGCGAACACTTGCTACCATTATTTCCTTATAAGCGAATGGGGACG
CCTGAAGATACGGCTCGCTTCGTCGCTTTCTTGATGGGCCCAGACGGCGCATGGGTGAAT
GGCCAACATCTTCACGTTGACGGAGGGTTTACTGGGCGCTAA
>FODOLKFE_00305 Transcriptional regulatory protein YpdB
ATGCGTACGATTTTAATTGAAGATGAACATCATATTTTAGGGATGATGGAGCGGATTGTA
AAAGAAGAGCCGTCTCTTGAGTGGGTTGGTTCATTCCAAAGTCCGGTTCAAGCTCTCACT
TTTATTCAAGAGCACCCGGTAGACCTTGTCTTTTTAGATATCGAGATGCCTGAAATGACG
GGGCTCGAATTGGCGACCTATTTGCCAGAACGGACACAAGTCGTCTTCACGACCGCCCAT
CAACAGTATGCCGTTGAAGCGTTCAATTTGCATGCCACGCATTACTTGTTGAAGCCCATC
ACAGAGCAGATGATTCATAACGTCATTCCGCGTATCATCCAGCGCTATGAGGCGATTCAA
CAAAAGAATCTCAATCAATCTTGTCGCATACAATTTCTAGATCGTTTTTCGGTACGAACA
CAAGATGGAAATCTTGTGAAGTGGCCAACACAAAAAACAGAAGAGTTATTTGCCTTCTTA
GTTTTTCATCGTAAGCAGGTCATTAATAAGTGGGTACTTGCCGAAACCCTTTACCCGGAC
ATCGATGAACCACAACGCGCCTTACACAACGTATACAACACGATTTATCGATTGAAAAAG
ACGTTAGCTGAACATGAACTCGATATAACTGTTAATACAATAAATAATGGCTATTCGATC
GAACTTGGTGATTCCTGTGCCTGTGATTATTATGATTGGCTTGATGCACCAAATCCTTCA
ATTTCTAAAACAGACTTAAAAAATCGTTTATTTGTTGATAAAGACTATACATGGCATTGA
>FODOLKFE_00306 Sensor histidine kinase YpdA
ATGACGCGTAATCGAATGACGTTTATCTTCATCCTTGTGTTGTTGGTTGGTGTCAGTCTC
ACTTTATTGATTCGACATCAGTCGATCAATCCGATCGTCACCGTTAACAAGGGCGAAGCT
TCTCTTCTCTCTTCTACTGTCGACGAAGAGATTTTGCGACTAGACGGCTCATGGCGCTAT
GAGTCAGGGATTGTCACCCAAGTTGATCGCCGCTCCTATCGAACCATTCCGTTTACAACC
CCTTATCGTGAATCCACCTATGAACTCGATCTCGCGTTGCCGAACGGTACGTATGCCTTG
CTCATTCCAAAGTCCCTCTCCTCTTCTACGATTTTGATAGATGGGAAAATGGTTGAAACG
GTACAAATTGGAAACAATCGTCTCGTCGAGCAGCCGTCTCTGCTCTTGCTCGATGATGAA
ACAAAACAATTCCGACTGACGATTCAACATGAACGACAGGCAGGTAATTTTGCACCCATC
GAAGAAAGTATATTAGTCGGACCGTTACATGCCATCATGACCACTCAAAACGCTTATGCC
GGCTACGAATTTTTCATATTGCTCATTTCACTTTTGATTGCCATGTTCTATGCCATCGTC
TATCTCTTTCACCGAAATGAACGCTTGTACGGTTTCGGGACAGCTTTCTTTTTGTTGACG
AGTTTTTCCATCATGTCCCGAGATGGCATGTGGATCTCGGGTAGTGATAAGTTGACGTTG
AGTTTAGCCTTACTGAGCATCATCATGTTGATTGAGTTTTCAAGATGTTTGGAACGTGTG
TCGTTTGACCGGTTTTTGGCCATTTCGAGGTACCCGTTGTACGGATTGACTGGTTTAGCC
ATCCTCTTGCCCGCTTCCGTTTACGAGGTGTTCGAATATTTTGTATGGATGATCGTTCTA
TTCATCACGTTCTTTTGGGTCGGCTTGAACATCGGATGGCTCCTTGAAAAGTATAAGACC
GGCAATCCGCTCGAATTACTAACTTTCACACTCGCCCAACTCGTTGGGTATATCGGAATT
ATGACGTCAACGTTCATCGTTTCGCCCAATCAGCAGCTGTACGCCAATACGTTTACCATC
ATTTATTTCCTATTGATGTTTTTACTTCTACCGATTCACTTGTCTACCGACAAAAGAAAA
AAACAACAAGTCGAAGTGTTGGCTTCCCAGCATGAGTTGTCCTTCTTCAACGCTCAAATC
AAACCTCACTTCCTTTACAATACGTTCGGGAATGTGATTGCACTCTGTTACACGTCTCCA
CCCGATGCGGCTCGTCTACTCAGTCACTTAAGCACTTACGTCCGCTTCATTTTTGAAAAT
GGTCGAACCGAAAACGAGATATCGATTCGCCAAGAAGTCGATATGATTGACTCGTATCTC
GCCATTGAACAGACGCGATTCCGTGATTCGTTCTACGTCGAGAAAAAAATTGATGAATCT
CTTCTCGACTGTTCGATTCCACCTTTATTAATTCAACCACTCGTTGAAAATGCCGTGCGA
CATGGCCTCTATCGACACCCAGGACAAAAGCGATTGACACTTTCTATCCAGGAACGAAAC
GGAATGATTGAGATTTATGTTCAAGATACAGGGAGTGGTTTTGATCCAAACGTATCAAAC
AAAACATCCGGGATTGGGATTTGCAATATTAAAAGTCGAATCGAACACCTTCATGGTGCA
ACGTTTGACTTAGCTTCCACTTTGAAAAAAGGCACCACCATTCACCTGCGTTTACCAAAA
CAGGAAAGGACGAATCATTTAGATGCGTACGATTTTAATTGA
>FODOLKFE_00307 Sensor histidine kinase ResE
ATGAAACGTTGGATTGAACAACGCATTAGTCGACAAGTTATGACGATTTTTTATATATTG
ATTGCCTTAGTGACACTCACATCGATTGGGACCTATTTTTATACACAGCAATCGATTCAA
GAGACGACCGTAAAATTAGAACGAATTAGTGAGCAACGTGCACGGGCGACAGATCTGTTT
GAAACGTGGCAATCGATGCAATATGAATTACGAGGGCACGTCCTGTTAGGAGAACGTGCG
CTATTAGAAGAAGTAAGAACAGCTCAAACGAATATCGACGAGCAAACGACATGGTTCGAA
GAACAGGCAAGAAACGCGGAAGAAGTACAGTTCGCAGAGGATGCGAGACTTCTCTTCTCG
ATCTATACGACACGCGTCATGCCGGCACTTGAGCAGTATGTGATTGCGAAGCAGGCAGGA
GAAATCGATGAATCGTTCCTGCAGATGCGCACCGTAGGGCAATTCATGCCGAAAAATGAA
ACATCGACTCAGACACGATTTAAACTGAACTCAAGTAGTGCTGCCGATATGAGTGCGAGC
ATCGTCGATATGGAGTCGGTCTTTACCGACTATCGACAAAATCTTGATTTTCAAGAAAGT
GAATTGCGAGATGCGCTGTCAAAACAGTTAGTGAAAGCCCAATGGATGTGGCTTTTGATT
CTACTCGGGGCATTGTTCATATTGTTTGTCGGGTTGCAGCCATATATTTTAAGGTTGACC
AATCAACTGCAGACGCTGATGGTAAACAGTGAGCGTCTCGCGAGCAACCCGAGCGCGACA
CTCATCCCGATTAAACCGCTACAAAACGAAGTCGGACAGTTGTCGAAAGCGTTTAATGAG
ATGGCGACCTCACTTCGGACCCAACAAGATCAAGTCGATCGTGAACGAGAGAAGACCGCT
CGAATTTTGCACACGATGCGCGATTCTATCGTCTATACGGAACTCGAGACGAATGAACGA
TTCGTGAATAGTGCACTCTTTGACTTGTATGAGCATCCACTTCCATCAACGGAACGGGGC
AGTCTATACCCGATTGCGATGTACTATCCGATGTTCATGAACCAGATTGACGATCCGGAG
AGGTTGAATCAATTCACAAAACGTGCAAAAGAAGAAGGTATATTCGATGAAACGTATACG
TATACGATGCAGGAAGGTCAGAAAACGATTCGCATGTACGCCGAACCGATTGATCTGCAA
AATGAACGCGTGGGTGTCATCTTCGTGTCACGAGATATTACCCAGGAAACAGAAATCAAT
CGCTTGAAGACAGAACTTGTGGCGACAGTATCCCATGAGCTTCGGACGCCCCTTACCTCG
ATTCTCGGTTTTTCAGAACTGCTCAAAAGGCGTCAATTGGAAAACACGAAGCGAGAGCGC
TATTTAGACATGATTGCGAGTGAGACGAAGCGGCTCGAACGTCTCGTGAGTGACTTGCTA
GATGTTCAAAAAATGGAGGCGGGTATGAGCGTACCAGACTTTAAAGTAGAGAGTCTATAT
GATTTATTATCAGATCTACTCGAAATCCATGCAGGATCGACGGAGCATCATTTCTTCCAC
TTTGATTGTGACGAATCGTTATTTGTCGCGGGAGATCCGGCCCAATTACGTCAAGTCTTC
TCGAACATCCTGAACAATGCCATCAAATATTCACCGAACGGTGGGAATGTGACGGTTGAT
GTCACGTGTGAGGGTGACACGATTCAAATCGGGATATCGGACGAAGGATTAGGTATTTCG
GAAGAAGATGCGACGCGAATCTTTGATAAATTTTATCGTTCGGCCTCGGAAGAAAGTAAA
CGCATCGGTGGAACCGGCTTAGGTTTAGCGATCTGTAAAGAGATCGTTCAACTGCACGGT
GGTACCATCTCTGTTCAATCTCAACTAGGAGAAGGAACGACGATGATTGTTGAGTTACCG
ATGGTCGACCATGTCAATGAAGAGAGTTCATCCTAA
>FODOLKFE_00308 Flagellar basal-body rod protein FlgG
ATGCTACGCGGATTATATACAGCAGCGGGAGCGATGAATGCCCTGCAGCGCCAACAAGAG
ATTTTGAGCAACAACCTTGGTAACGTGAGAACACCAGGCTTCAAAGCGTCTGATGGCGTG
GTACGTTCGTTTCCGGAGATGCTTCTTGCACAAGTCAGCAATCCGGATAACGCGAAATCG
CGCGTGAAGGGAGAAGTAGGTACCCTATCAATGGGCGTCTATCTTCAAGAAACAATGCCC
CGTTTCTCAGCTGGAAGTATCACAGAATCCGGTAGCCCGACCGACTTGTATTTAAAGGCA
CCTACTAATTTTGCGGGAGCCCCGATGTTTGCGGTCGAACAAGGCGGCGAGACGTTGTAT
ACGACAAATGGACGCTTCTCGATCGATGAGGCGCTCTTCCTTCGTTCTGCGGACGGCGGA
TATATCCTTTCTGATGAAGGGGAACGAATCCAACTGCCATCGAGCGAGTTTCAAGTAGGG
AAAGATGGTGTCATCACATCGCTTGGACAAAACGTGGCGACTCTTGGTGCCTACCAAATC
GATGACTTGACGACTCTTGAACAAGTCGGCAATGACTGGCGTGTGACGGGTGATGCCCCG
GCGCAGGCCCAGGTCGAAGTACTACAAGGATTTATTGAAGAAGCGAACGTCAACCTCGAC
CAGACGATGGCAGACTTGATGATGACGTATCGTCAGTTTGAGGCGAATCAAAAGGTCGTC
CAAGCGTATGATAAAAGTGCCGAGCGAGCAATCGAAATCGCTCGTATTCGTTAA
>FODOLKFE_00309 Flagellar basal-body rod protein FlgG
ATGCAGTCCATTTATAACTCGGTCAACTCTCTGTCTCAACTTCAGCGTCAATTAGATGTG
ACAGGTCACAATATCGCAAACGTCGATACGGTCGGCTTTAAGCGTCAACAGGGGCATTTT
GCTTCGCTATTGTCGCAGGCGTATAACAACCAACCGCGTCCTGAATTCGAAGTCGGTCGA
GACACACCGAACGGGATTCGGATTGGAGTCGGGGGACATGTCGCCGATATTACACAGCAG
TTCAATATCGGACAAGTACGTACGACAGATCGTGGATTGGACGTCTTTTTAAAGGCGAGC
CGTCAATTTTTTGTCGTGGACACGCCGAACGGTGTCGGGGTGACTCGAAGTGGAAACATG
CAATTGTCAGTCGGTGACGAGACGACGCTCGTTGATGTGAACGGGAATCCGCTTCTTGGA
GATGACGGTAATCCAATCACGATGCCGAACGATGCGACGAATCAGCGCATTCGTCAAGAC
GGTGTGGTCGTTGCGAGTGTGAATGGCGTTGAACAAGAATTCGGACGTCTCGACATCGTA
GAAGTCCGCAATACGTCGGAATTACGTCCGCTCGGAGATAACGTGTTCGCAGCGGATTTG
GAGACCGAAGTCGATCGTCCACTCGGAAATCTATTGATTGAAGGGACACTCGAGTCATCG
AACGTTGATTTGACGAAAGAGATGACTGATATGACAATCACACAACGAGCATATCAAATG
AACTCACGGGCGATGTCGATGAGCGATCAGATGATGGGGCTTGTCACGGCGTTACGTCCA
TAA
>FODOLKFE_00310 Glycerate 2-kinase
ATGCGGATTGTAGTCGCGATGGATTCATTCAAAGGCTCACTTTCGAGTATGGAAGCAAAT
CAAGCGGTCCTTCGTGCGCTTGAAGGGCATGAGGTCACCATCATACCGATCTCTGACGGA
GGAGAAGGTTTTTTGGATGCTTGGATTGCGACACATGCAGAAGGAACCATTATAGAAGAA
AATGTCGTGTGCTTGGATGGAATACAGCGCGTTGCACGTTTTGGTTTCGAGCCGTCAACG
AGGCACGCGGTAATCGAAGTGGCGGAAACAGCAGGATTGACACTCCTCGCTCATGTCAAT
CCGTGGCGCTACAGTTCAGTCGGAGTCGGTGAACAGATCGTTCAAGCGCTAGAGCGTGGG
GCGAGGATCATCACCGTCGGGCTCGGAGGGAGCGGGACGATGGATGGTGGAAAAGGATTG
CTTGAGGCGTTAGGTGTTCGTTTTCTCGATGCGAACGGTGCTGTGCTATCGACCATCCCC
CATCGAGTAGAAGAAGTGGCATCAATTGATTGGTCCGGTCTTCATCCGCGTGCGCGCGAG
GTCGTATGGAGAATGTCTTCCGATGTACAGAACCCATTGATTGGTGAAAGCGGAGCAGCC
TATGTGTTCGGCCCCCAGAAAGGATTGGCGGCAGATGTAGTGAAGCGATATGACCGGATC
CTGGATCACTACGCGAACTGTTTTGAAGTAGATAGAAGAGCACTTCCTGGAGCAGGGGCG
GCTGGCGGCATCGGCTTTGCGCTATTGCAGCTTGGTGCAATCTACGTGAGTGGCGTCGAA
GAAGTGGTCAGTTGGTCTAAGCTCGAAGAACAGTTAGAAAAAGCAGATTGGCTGATTACA
GGAGAGGGTAAATTTGACGCGCAAAGCTTTGAGGGAAAGGCACCGTATGGGTTGGCGCGC
CTTGCACATACGCATGGGGTCCCGACCCTCGTCTTCACTGGACAGTCCGATTACACATCG
CATATGGAGTCCGGCATCGTCGCCATTTTTCCAATCGTGTCTCGGATCATGACGTTAGAA
GAAGCGATTTGGGAAGCAGCTCCACTATTGACGAATGCGGTCCAACGCGTGCGTCACCTC
ATTGAAAAGGCGCCACGACAGTAG
>FODOLKFE_00311 Large-conductance mechanosensitive channel
ATGTGGAAAGAATTTAAAAAATTCGCGATGCGTGGGAATGTCATCGACTTGGCGATTGCT
GTCGTACTTGGTGCAGCGTTCACTGCCATCGTGAACTCACTCGTCAATGATATCTTTATG
CCGCTTCTCGGAATCATTATTGGAGGAATCGATTTTTCTGGCTTAAAAGCAAGTGTACTC
GGAGTGGATGTGTTATATGGCAATTTTATTCAACAGATTGTGTCCTTCTTCTTGATCGCC
ATCGCCCTCTTCTTGGTTGTCAAAGTCATCAATCGTTTACAGCGTGAAAAAGAAGTGGAG
GAAGCTGCTATTCCGACCCCAACGAAAGAAGAGCAACTGTTGACAGAGATTCGTGATCTG
CTAAAAAATCGTTCTTTATGA
>FODOLKFE_00312 hypothetical protein
GTGTCGAACGATGAACAGACGAGTTCGGAAGAACAAAAAGGTTCACCAGAACAAGAGACG
AAGCAGACAAAGCAATCGCGATTATCGAATCATCGTCGATTCCCGATTTTACTGCGCGTG
CTCGTTGTTTTAGTGTTGGCAATCGCGATGCTCGCCCTCGGAGCGGTCATCGGATATAGC
GTCATTGGCGGAGGCGATTGGAAAGATGTATTTGACATCGAGACCTGGCGCCATATCACC
GATTTTTGGCTAACCTCTTAA
>FODOLKFE_00313 3-hydroxyacyl-[acyl-carrier-protein] dehydratase FabZ
ATGTATACAATTGAGCAAATCAAAGAAGTAATCCCACACAGATACCCGTTTCTGTTAATT
GATCGAATTATCGAAGTCGAGGAAAAGAAGCGTGCTGTTGGATTAAAAAATGTCACGGCG
AATGAAGAGTTCTTTAACGGGCATTTCCCAGACTATAATGTCATGCCAGGTGTCTTGATT
GTTGAAGCACTCGCACAAGTCGGTGCTTTTGCAATGTTGAAAGACGAATCGAATCGAGGC
AAGCTCGCCTTTTTTGCAGGGATTGACAACTGCCGTTTCAAACGCCAAGTCGTCCCGGGT
GATCAACTTCGCCTCGAGGTAGAAATCATGAAAATTCGTGGACCAATCGGTAAAGGACGT
GCCGTGGCCACGGTCGACGGAGAAGTTGCTTGTGAAGCAGAACTCACTTTCGCCTTGAAG
TAA
>FODOLKFE_00314 hypothetical protein
ATGCGTGCTTTAGTCATTGTATTATTAGTTGGCTTGATGACGATTGTGGGTTGTCAGCAG
CTCCAGACAGAAGAGTCGAGTGAAGAGAACGTCGTTTACGAGCAAAATGTGGATGAAACG
ATGATTGATAAACGTGCAGGACAGTCCGATGCAATCGCCGTTTCTCTTGAACGAACGAAT
AACACGACGATGCTCTTCACGATTCGAATGCTCGAAAATCGTCGTCTTGATCCGACGACG
GTCATGAGTTATGAGGTCGAAGGCGAACGCGTTGCGATTCCATTTGGTGAACTGATTGCA
GAGCGTGAAGAGGATATTCGGACGTATGAGTATCAGACGGACGTAGACCCGGATCTGTTC
GTATCAGAGACACTTCCACTCTTCCATCTCGTTGAAGAAGGTGAATCGGAAGTCACGATA
CCACTCGAAGTCATTAATTCGACAAATGGTGAATAA
>FODOLKFE_00315 Methyl-accepting chemotaxis protein McpB
ATGAAACAGAAATCACAGTCGTTACAGACGCGCATTCTAGCATCAATGTTAGTCTTCGTC
ACGTTGCTCATCATTTTGTTTGGAGTAGTGCAATACTTCAGTACGAAGCATTCCGTACTC
AGTACGTTACATGCGACGTTAATTGAAGATGGTGAACGGATTAGGAAATCGTTGGATGTC
GATGCCTATGCATCCTTCGTAGCGAATCCGTCAAAAAATGAGCAGTATGAGCAGTTTCGT
GAATACTTAGATGCATATCGTCAGCAAATCGGTGCGATGTATGTCTACACGATTGCCACA
GAGGGCGAGGAAGTCCAAATCATCGTAGATGGTTTGAACGAGGCAGATGCCGCAGAAATC
GGTTCTCCGACTACAGCGATGACGTATGAAGGAGCAAAGCCCGCATTCCAAGGTGAGACC
GTCGCAACCGATGTCATCGATGATCCGGAGTACGGGAAGTATGTGACGGTGCTTGTCCCG
ATTAAACAAGGGAACGAGGTAGTTGGGGTACTCGGAATTGATAAAGCTGCTACTGAGGTC
TCCGCGATTACAGGAGATGTCTTAAAAGAGAGTCTAGTTCCAATCTTAATCGGTTTACTC
GTGCTCCTTGTCGTTTCGGGAATCATCATCTGGCGTTATCTTGGCTGGAAATTGCGTCCG
CTCCAAGCATTAGAGCGTGTGGCCACATCCATTGCTGAAGGTGATTTGGCGACAGCGACG
ACTGCGGTTGAAGGTATTAAGTTAAAATCTAATGACGAAATCAAACGTCTGACGGTGTCG
ATGGAGAAGATGACACATATGTTAAAAGATTTGATTTCCGGCATTCAAACGTCGGCACAG
ACGGTACGGGATGAGAGTGGCAACGTTTCAGGTATCTCAGAAGAGGTAAATGATGCCTCT
CGCCAAATTGCCTATACGATGGAAGAAATCGCAAGCGGTGTTGAGAATCAAAGTGTCTTG
ACGATGCGTCTTTACGGACATATGAATGAATTTTCGACACTTGTCGAGCAAACGACATCA
GACGGAGAACAAGTGAGTGAACAGGCGGAAGTCGTCAGTCGGGTGACGATGGATGGTCTA
CGTTACATGGAGAGTGCCGTCAATCAAATGACTCACATTCATGCGCAAGTAAAAACATCA
CAAGGACAAGTCCGCGACTTTGAACAACAAGCGGACGAGGTGACGGAACTGGTCACGATG
ATTCGTCAAATTTCACAACAGACAAACTTGCTTGCACTCAATGCAGCGATTGAAGCGGCT
CGGGCCGGTGAACACGGAAAAGGGTTTGCCGTCGTCGCCTCGGAGATTCGGAAACTTTCG
GATAGTGTCGCTGAGTCTGTCAGTGAAATTTCGGAAATCGTCGGAAGCGTCAAACAAAAC
TCGATTGCGCTCGGTCAAACCTTTACAGAGAGCATGACGGCTGCAGAGGAAGGGAAAGCG
ACACTTGAATCGACGAAGCTTGCATTCACTGAAATCGAACAGAGCGTTCGTCACATGCAA
CAGTTGACGAGTTCGATGCGTGGCCAACTCGATCGAGTGAAGACGAACCAGGATCACATT
CAACATGGACTGTCTGAAATTGCTTCGATTTCAGAAGAAAGTACGGCCGGAAATGAGGAA
GTGGCTGCTTCGACGGAACAGATGTCGGCGACGAGTGAGACGATGAATCGTCTCGTAAAA
GATTTGTCGAGCACGGCAGAGGACATGCAACGAATGAGTCAACAGTTCAAGTTATAA
>FODOLKFE_00316 hypothetical protein
ATGCAACAATTCTCTAGTGAACTGACACAGTTTCGGGGAAGTCATTATGACTTCGGACGA
TTTCAAGGAAAATATATTAAGCGCAGTCAATTGCTCGAAAATCGGACGGATCAGTGGAAA
CTACGCGTTCCGCGATTTGAGATTGATGCGACTGAGGCGAAGGCTGCCTTCGATGAATTT
GCTCCAAAGATTTGGGAGGAGTTGATTGGGTTACAAGATGAGCTGAAGCTGTCGCTCAAT
GACACGTTACTTCATTTCGGACATTTTCGAGTCAACAATCCAATCAGCGGCTGTTCGATT
TTGACGGGGGATAACTTTCTCGTTCGGAATTACGATTATCACCCGATGACGTATGACGGT
CGATACAACGTCTTTCAACCGGATGACGGGTATGCGGTCATCGGACCGGTCTCTCGTGTC
ACCGGACGTATGGACGGAATGAATGAAAAAGGACTTGCCATGGGCTACAATTTCATCAAT
CGTCGTCGACCCGGGGACGGATTTGTCTGTCAAATGATTGGACGAATCATTCTAGAAACA
TGTGCGACGGTGGAAGAAGCAGTCGATTTATTAAAAGAGATTCCGCATCGCGGGTCATTC
ACATACGTCGTCCATGACAAATCATCGAAAACACGTGTAATCGAGGCGACGCCTCGAGAC
ATCCAAGTACGGGAATCGAATATCTGTACGAACCATTTTGAACTACTCCAACACGAGAAT
CGCTATCATCTTGATGATTCGACTCGTCGCATGATGGAAATCAAAGTCGTGCAACACTTG
ATTCAAGATGCGGAGAGCGCATTCCGTCTCATGAACGACACCGACAAGGGCGTCTTTTCA
GAATTGTACAGGAGTTGGGCGGGAACGATTCATACGGCTGCTTATTTCCCTGAAACGCTC
GAGACCTGGTTTGCGCTCGGTGGAGACCGTGACCCGGTCATCTTCGACTTCCAAAAATGG
CTCGATGGGGAAGATTTCGATCTTCATGCACTTGACGGTGAATTGGCGACAGATATCGAG
TTTGCGAATACGGTTCAACTTTGGCGCTGA
>FODOLKFE_00317 hypothetical protein
ATGAAACGATTTGGAATCATACTCATCATGCTGACACTTGTTACACTACTCGGAGGTTGT
GTTCCGGGTGACGGGACGTACACGACGGATCCGGCAGGTTTTTTCTGGGGCATCTGGCAT
GGATGGATTGCACCAGTGTCACTCATTTTAGGATTGTTCAATGACACATATCGCGTGTAT
GAAGTGAACAATACCGGTTGGTTCTATGATTTAGGATTTTACATCGCTGTCATCAGTGGA
TTTGGTGGATTGACGTTGACACGGAAGAGTCGGGGATGA
>FODOLKFE_00318 putative diguanylate cyclase YeaP
ATGCACTCATATGAGTTTCAAATGTATCGGAATTTTGATGAGCTAGCGATTGACTTGATT
GAGTTAGCAAAAGAAATAGTACCAGATAAACTAGTCTATCTCACGTCAATTGAGAATGAC
ACCCAACATATACTCAAACTATCCTCACAAGATTCTCCTATCCTACTTGAAGAAGGCATG
TCCTTTGATTTGAAGGATACGGTATGTAATCGAATCGATTTCAATCAACGAGAAGTTTTG
ATGTATGAAGACATCGAATCGCAGATTGAATCGACGCGACTTCAGTCATTACTACGCGAA
GTGAACATCAAGTCGTATTTGGGAATCCCGATTCTGACGAAGAACGGGGATATTTTCGGT
ACGCTCTGTGTCGCCAATCATAAAAGCGCCCAGTACGATTCAAAAAGTGTCCGCTTGTTG
AAGCGCGTGGTTCGTATGTTCAGTTACTATTTAGAACTTGAACGTCGTGCCTCACGAGAT
GAATTGACGGATCTTTATAACCGACATTACTTGTCTAACTATTTTGAGACGAATCCGAAT
CAAGGTGGGGCACTGTTTTTAATTGATTTAGATGGGTTCAAATGGGTGAATGACACATTC
GGTCATGATGAAGGGGACCTCGTCTTGAAAGAAGTGGCGCTTCGTCTGAGACGTTTGATG
GAGCCGATACCTGATTCGAGAGTGTATCGTTTAGGTGGGGATGAATTCCTTATTAAAATC
GCACATGCGTTATCCAAAAAGACTGTCATTGGGTATGCTGAACAGATCTTGTATGTATTG
AAAGAATGGGACGACCATCTCCCGTTATCAGCGAGCATCGGCATCGCTCAATATGATTCC
GACGAACAGGCGGACCTCGGTCGATTATTGAAAGAGGCAGACATTGCACTGTATCAATCT
AAATCGAGCGGGAAGAACACGTACAAGTTTTATAAATAA
>FODOLKFE_00319 Demethylrebeccamycin-D-glucose O-methyltransferase
GTGTTACCACAAGTGCTACTGAAATGGATTGACAGTCAATACGAGAATCCAAGGGGTCCC
GTCGGAAAGTATATCGGGGAAAAGATGGTACGCCAACACCGGGTCGAAGTCGAATGGACG
ATTGAACAGTTAGACATTCAACCTGGTACAACCGTTCTAGAGATCGGGTGCGGGGCCGGC
GATGCGATGGCAACCATCCTTCAACGACATCCTGACGTACATGTCATGGGTATCGACCGA
TCTAAAACAATCATCGATTCAGCAAGACAGCGCAATCAGGCTTCGATTCATACAAAACGG
GCCAACTTGATCCAAGGAGATTTGCATCAGCTCGAGGTGACGGACGCATCCATCGATCAC
GTGTTCAGCATTCACACACTATATTTCTGGAGAGATGTCACGACCGTTCTGTCTGAAATC
GAACGCGTCTTGAAACCGAATGGCACCTTTGTCATCACCTACTGTGACGGGAAAGGTGAT
GTCGAATGGAACGACATCTCCGAGATGGTTCGGAATCAATTCATCCCCGCGGCGGTGAAC
CTCGGATTCAAGGACGTATCGGTACAACGTGGACCGGACTCCCGTGATTATCATACGGTC
GCCGTTACGGGATGCAAACCGAGCTCTTAA
>FODOLKFE_00320 (6-4) photolyase
ATGCGTTCATTTTGGATACTCGGCAACCAACTCTCGCACGAGCTTGCGATGCTGAAGGAT
ATGAAAGAAGATGATGTCATCGTCATGATTGAGGCGACGTCGCGCGCGACGTGGCGTCCG
TACCATAAACAAAAGCTCGTCCTGATCTTCTCTGCGATGCGCCACTTTGCGGAAGAATTG
CGTGATAAAGGATATACCGTGGATTATCATGAGGCGGATTCGTTCCAAGAGGCGTGGGAC
AACCATGTGAAACAGTACAATCCGGACGAAATTCATATCACCGCCGTCACGGACGAACCG
ATGGCGAAAAAACTGAAACAGTTCGGTAAGAAACATCACCTTGTCGAACATACGGATGTC
CCGCTCTTCTACTTATCAAAAGAGGAAGCGACCGAGACGCTCGGGAATGAACCGTGGCGA
ATGGATCGTTTTTATCGTTACATGCGTAAGCGATTCGACGTATTACTCGAAGACGGGAAG
CCTCGCGGTGGAAAATGGTCATTTGATACGGATAACCGAAAACCACCGAAAGAAGGACTA
TCGTTTCCATCTGCCATCCATTTCCGTCCAGATTCGATCACGAAAGACGTCATCGAAAAA
GTCGAGTCAACGTTCTCGGAGCATCCAGGAGAGGTGACCCCGTTCCATTGGCCGGTCACA
CATCATGAGGCGAGACGTGCGCTAAAACGGTTCGTAGAAGAGCGTCTTGAGACGTTCGGC
CCGTATCAAGATGCGATGATGACGGATGAACCCGAGATGTCGCACAGCCTGTTGTCAGCT
GCCATCAATATCGGTCTACTGACACCGCGAGAAGTCGTTGATGCGGCATGTCAGGCGGAT
GCACCGCTATCGTCGATTGAAGGATTCGTCCGGCAAATCCTCGGTTGGCGGGAATATATG
CGCGCCGTCTATCTCGCTGTCATGCCCGGTTATGAAGACGTGAACACGTTCAAGCATGAA
CGCGACTTACCGTACTTCTTCTGGGATGCGAAGACGGATTTGAACTGTCTGCATCAAAGT
TTGAAACCGGTCGTCGCGCATGCCCACAATCATCATATCCAGCGACTGATGGTGCTCGGA
AACTATGCGACATTGTTCGAGATTTCACCGCAACAGACGAGCGACTGGTTCAACGAGATG
TACATCGATGCCTATGACTGGGTCGTCTTACCGAACGTTCTTGGAATGGCCCTTCATGCG
GACGGTGGAAAGCTCGCCACAAAACCGTATGTCGCTTCGGGAAAATATATCGATCGGATG
AGTGACTATTGTCGAGATTGTCCATATAACCCGAAACATACAACAGAAGACGATGCCTGT
CCGTTCAACGCCCTCTATTGGCGATTCATCGATCGTCACGAAGAACGATTCTCGAAAAAC
CAGCGGATGAAGATGATGGTCCGCAATTGGCAAGGGCGGGATGATGACGTGAAAGCCGAC
ATCTTAGCGAAAGCCGAAAAGACGTTGACCGATTCCCCGTGA
>FODOLKFE_00321 Glycerol uptake operon antiterminator regulatory protein
GTGAATGATGCGATTGAACGGATTGGGCAAGAACGGATGATTGCCTCCATCAAAAGTCCA
AAACAAATCGAGACGTTTTTACGGACGGATGTGACGACGACGTTTCTCATGATGGGAACG
CTCAGTACGCTCGACCGCTATGTGGCGCACTTAAAGCGAGAGAATCGAACGGTCTTCCTC
CACGCTGAGCGAATCAATGGCATCAGCCTCGACCGGGACGGAATCGATTATCTTGCCAAA
CGTGTCGGTGCCGATGGGATTGTCACGACGAAAGCATCCGTGCTCCAGCATGCGAAGCGA
GCGGGGCTCTTGACGGTACAACGACTCTTTCTCGTCGACTCGGACGCGGTCACGAGCGGA
CTCAAGCTCGCAGAGGCGCAACAACCGGATGCGATTGAACTTATGCCGGGTCTGATTCCG
AGCGTGGTCGAGAAGATTTCCCAGGAAGTCTCCTTTCCGATTGTGACGGGTGGCATGATT
CGTCAACCGATTGATGTGCATCGCGCCCTCGATCATGGGGCATTCGCCGTATCGACCGGG
GATGAACGACTTTGGAACGTACAAAGTCAGAAGGAGGAATTAGCATGA
>FODOLKFE_00322 Maltose/maltodextrin import ATP-binding protein MalK
ATGAAATCGATTCAACTACAACAACTGACAAAATCATTCGGGGAGACGGAAGTCATTCGA
GGGATTGACGTGACGATTGAAGCAGGAGAGTTCTTCGCACTCGTCGGTCCGTCCGGCTGC
GGGAAGAGTACGATGCTTCGGATGATAGCCGGGCTCGAATCCATCACAAGCGGAACGCTT
CGCATCGACGGTGTGGCGGCGAACGGGATGAAGCCGAGTGAGCGTCACTTGTCGATGGTG
TTCCAAAACTACGCCCTTTACCCACATATGACGGTGGAGAAAAATATCACGTTCGGTCTA
CATACGAAAGGACTGACGAAGCTTGAACAGCGGGAGCGTTGCCTACAGGCAGCGGAAACA
CTCGGGCTCACCGATTACCTGAAACGGAAACCGCGTGAGCTATCTGGAGGTCAGCGACAG
CGTGTCGCCTTGGCACGTGCCATCGTGACTGAGGCACCGATTTGCCTGATGGATGAGCCG
CTCTCGAACTTAGATGCGAAGCTACGGGCAAAGATGCGTTCAGAGATTCGCCAGTTACAG
CGAAAACTCGGATTGACGATGATTTATGTCACTCACGACCAAGTCGAGGCGATGACGATG
GCGGACCGCATCATGCTCCTCAATGAGGGGGAAGTGCAACAAGTCGGAAAGCCGCTCGAC
TTATATAACAAACCGGCGAATACGTTCGTCGCTTCCTTTATCGGGTCACCTCCAATGAAC
CTAGTTGAGGTCACGCGACAAGAAAAAGGCTGGATGGCATCGGACGGTCGCATCTTCCAC
CCAAATGCCTTGACGGAAGTATCACAGGCGACACTCGGTGTCCGTCCTGAGCAAATCAAG
CCAGCGGACAAAGATGTGACATTTTACGCAGAACTGAAAAATATTGAAGTGCTCGGGACC
GAGACGATTCTCGCCTTTGACGTCGGAGGGAACGAATGGTTGGCAAAATGGCCGGGACAA
TGGCCGCTCACGGTCGGCGAAAAGGTAGCGTGTTATGTGGATTCGAAACAGATGTCGCTA
TTTGATACGAACGGACAGCGCATCGAGCCACGACAACCGAAACTATTTGAGGCGTTGGAG
GTGTTCCAATGA
>FODOLKFE_00323 Lactose transport system permease protein LacF
ATGACGGTCGCCTTACCGAGAGAGAAAGCCCGGACACGGCTATCTGACGCGGCGAGCGGT
CTGTTGTACTTGTCTCCGTCTATCATCTTGTTCGGTGTCTTTCTCGTCTATCCGCTGTTG
CGAACGATCTATTTAAGCTTTTTCCGGACCGACACACAGGGGACACCACTCGAATTTGTC
GGAGTCGGTCATTACAGCACGCTGTTCACGAGTGCCGCATTTTGGCAAAGCATTCAGGCG
ACAGTCGGATTCGTCCTTTTGACGGTCCCGCTCACGATTCTCATTGCGCTCGGTCTCGCA
CTCCTCGCCAATGAGAAACTGAAGGGCATTGGCATCTTTCGAACAGCGTTCTCGGCGACG
ATGGGGATGAGCGTCGCGGCGTCATCGGTCATTTGGATGTTCATGTACAATCCGTCAATC
GGTATTTTCAACCGGTTCCTCGAGGCTGTGGGGGCAAGCGGTGTACAGTGGCTCCTCGAT
CCACAATATGCGCTCCTTTCCGTGTCACTTGCGACCGTTTGGATGAACATCGGCTTTACG
TTCTTGATTCTACTTGGCGGTCTGCAAAACATCGATCGGACGTTATATGAGAGTGCGGAC
ATTGCCGGAACGAGTTATTGGACACAGCTTCGGGCGATCACCATCCCGATGTTGTCGCCG
ACACTTTTCTTTGTCGGGATCATCTCGCTGATCAACGCCTTCCAGACGTTTGGACAGATT
GATTTATTGACGAAAGGTGGACCGACGAATGCGACGAATGTCATCGTCTATGCCATCTAC
AAAGATGCGTTCATCAACTATAACGTCGGCAGTGCCAGTGCCCAGGCCGTGCTCCTATTC
ATCGCCGTCCTTTTGTTGACATGGATCCAATTTAAATTGGTTGAAAGGAAGGTGCATTAC
CAATGA
>FODOLKFE_00324 Lactose transport system permease protein LacG
ATGAGACTACGGAATGTTGGCGTCTATGTCTTACTCGTCTTGAGCGCCATCGTCATGCTG
TTTCCAATCGCCTATGCGTTTTCGATCAGTCTGATGGACGGGAAGGAGGTGCTCCAGGGA
CATCTCCTTCCACGTGAACCTTCATTGGAAAACTATGTGGCCGCGTTCGAACGCATCCCG
ATGATGACGTACCTGCTCAACAGTTTGATTGTCGCGCTCCTCGTGATGGTCGGACAGGTC
GTATTATCGAGTCTTGCAGCATTCGCGTTCGTCTTCATCGACTTTAAAGGAAAAGGGCTC
ATCTTTATGCTCTTCTTGGCGACGATGATGGTGCCATGGGAAGCGACGATGGTCCCGAAC
TTTTTGACGATCCAGTCGCTCGGCTGGCTGAATAGCGTCTGGGGACTGTCTGTGCCGTTC
TTCGCACTTGCGTTCGGGACGTTCTTACTTCGGCAACAGTTCAAAACGATTCCGTATGAA
ATGTACGAGGCGTCCCAAATTGCCGGGATCAGTCGCTTCCGATTCTTTTGGAACGTCGTC
TTGCCGGTATCGAAGACACCGCTCGTCACATTGTCGGTGTACAGCTTTTTGACGACTTGG
AATATGTACTTATGGCCGCTTCTCGTCACGAACACGGAACAGGCGCGGACGGTCCAAATC
GGCATCAAACAGATGCAGTCGAACGAAGTCGCCTCGGATTGGGGCGTCGTCATGGCAGCA
GTCATCTTGATTATCATTCCGACACTTGTATTGTTGTTCGCAGGACAAAAGCACTTGCAA
GAAGGATTGACGCAAGGCGCTATCAAATAA
>FODOLKFE_00325 sn-glycerol-3-phosphate-binding periplasmic protein UgpB
ATGAAAAAGTTAGGATTATTCGCAGGGTTGGCAAGTTCGGTGTTATTACTCGGGGCATGT
GGCAGTGAAGAAGCGGCACCCGTCGCGGCGACGACAGAAGACGGAAAGACAGAAGTCGTC
TTTTGGCATGCGATGAGTGGGGACTTGGAGACGGCTTTAAACAGTCAAGTCGATGCGTTC
AACGTTTCGCAAGACGACTATGAAGTCAAACCGGTCTTCCAAGGAACATATGAGGAAGCG
TTGACGAAATTCAATGCGGTCGCCGGTTCGGAAGACGCGCCAGCCATCATGCAGACGTTC
GAGGTCGGGACGAAATACATGATCGATTCGAACAAAATCACACCAGTTCAAGAGTTCATC
GACAAAGAGGATTTTGACACGAGCGTATGGGAAGAGAACATCTTGAGTTATTATCAGGTC
GATGGGAAGCAATACTCGATGCCGTTCAACTCCTCGACACCGATCCTCATCTATAACAAA
GAGGCGTTTGAAAAAGCAGGGCTCGATCCAGAGAAAGCACCACGCACATATGACGAGTTG
AAAGAGGCGGCGAAGAAGTTGACAACGGACGGTCAGACCGGCTTCACGATGCTCAACTAC
GGTTGGTTCTTTGAACAGCTCTTGGCCGCACAAGGTGGACTGTATGTCGACAATGACAAT
GGACGAAGCGGAGACCCGACGAAAGCCGTGTTTGATGGCGAAGAAGGACAGAACGCGTTC
AATCTCATCAAAGAGATGTACGATGAGAAGACATTCCTAAACGTCGGTCAAAACTGGGAC
GACATGCGCGCGGCATTCCAATCTGGAAAAGTTGCCATGTACCTTGATTCGTCAGCAGGA
ATCCGTACGGTAGCAGACAACGCGGACTTTGAAATCGGCGCATCGTACTTACCGGTACCG
AATGAAGCGGAGCGTCAAGGCGTCGTCATCGGCGGGGCATCGCTCTGGATGGGTGATGGC
ATTGCCGAAGAGACGAAAGAAGGCGCATGGGAGTTCATGAAGTATGTCGCTTCAACGGAA
GCGCAAGCACAGTGGCATGTTGACACAGGCTACTTCGCCATCAATCCGGAAGCATACAAT
GAACCGATCGTAAAAGAAATGTGGGCGAAATATCCACAACTGAAAGTGACGGTCGACCAA
CTCAGTGAGACGAAACCATCACCGGCGACACAAGGAGCGCTCATCTCGACGTTCCCGCAA
TCACGTCAAAGTGTCGTCAACGCGATGGAAAGTTTGTATCAAGGGGTGTCGGTCGAAGAA
GCATTGAAGCGTGCGGCCGATGAGACGACTTCCACCTTGGGGCAGTGA
>FODOLKFE_00326 Glycerophosphodiester phosphodiesterase
GTGCGGCCGATGAGACGACTTCCACCTTGGGGCAGTGACATGTTGATTTACGCACATCGC
GGCTATAGCGCCAATTACCCGGAAAATACATTGTCCGCGTTCGAGGCAGCTCTTCCCTAT
GTGGACGGAATCGAGCTGGACGTACAGCTATCGAAGGACGGGCGTCTCGTCGTCATTCAT
GACGAAACCGTCGACCGGACGACAAATGGAACGGGATGGGTGAAAGACATGACGCTTCAG
GAGTTGCGCCAGTTGAAGATTGACGGCTATGAACGCATCCCAACGTTAGAAGAGGTGCTC
GGACTGATTGAACGAAGCAACGTCACCCTGAATATTGAATTGAAGACGGATCAATATGCG
TATCCAGGAATCGAACGTCTCGCTTGGCTTGCTGTTGACGAGTTTGAACTCGGTGACCGT
GTCGTATTCTCCTCGTTCAATCGTGAAACACTCGTCCTCATGCGGGATGTGGCACCTGTC
GCCCGGCTTGCGGTATTAACACTCACGGGTGAGTCGGATACTGTCTCGTTCGCTGAAATG
ATTCGGGCAGAGGCGATTCACGCCCAGCCTGCATTTATCGGTTCGAAAGCATGGGATCAG
ATACAACAGACGACGCTCGAGACACGGCTCTACACGATCAACGACGTGAAGGACCTGCCC
CTGATAGCGGTTTCGGCCATCATGACAGATGAGGTTGAACGGTTTACAAAATGA
>FODOLKFE_00327 putative diguanylate cyclase YcdT
ATGACGCTCACCGTCTTGTTGCTCAATGCTTGTGTCGCATTCACCGGATTTTATATCATC
TCGAAGATTTATCATTCTTCGCTTTTTAATTCGTACCGTCTTCGTAGTTCTGTGATTGGA
ATACTCGCCGGTGCACTCGGTCTGTTTTTGATGTATAACGCCGTAGAAGCTAACGATATG
GTCCGTGTGGATTTACGTCACTTACCGCTCGTGTTGCTTGCTTTTTATGGTGCTCGTTTT
CCTTTATTCATTGCGACACTTGTCATCGCCAGTACACGATTTTTGTTCGGAATGACCGAG
CAGGCCGTGATTGCGTTTATCGCGACGTTCATCGTCAGCATCGGGATGCTCTGGATTCAT
CGGCTGCTTCGGGAGCGACTTTTCTTACAGAGTATCTTTTTGAACGTATGGGCGCTCTTC
ATTATTTCGATTGCCGTCTATATCAATATGGGTTGGAGCACAGCCTATGTATCCCTCGTC
TTGTCCATTTGGATGATTGGCATGCTCGTCGGTCTACTCTCGAGTATCCTCACCATCGAT
TTAGAACAGACGACCCGCCGTGCCATCGAGTACAAACAGTCGTCTGAACGAGACCATTTG
ACCGGTCTATACAATCGACGTGTGTGGGATCGATATACGGCTTCCATCGGGCAAGAGAAT
CGGACGTACAATGTACTCGCGCTCGATATCGATCATTTTAAACATGTGAACGATACATAT
GGTCACGGAAACGGTGATCTCGTCTTACAACAGTTCGCCAACATCTTAAAAGTCGAGACG
CGTGCCCATGACACTGTCGCACGAATCGGTGGCGAAGAATTCGTCATCTTGATGTACGAC
TTGACGCCAGAGAAGGTAGACAAAGTGGCCAACCGGATACGAGAACGGATTGCTGCTGAA
CTATTCCACTTGAACGATTTTCCACCGATTCAAATCACGACGTCTGTCGGGGTCGCGCAC
GGGACCTCGCTTCCCATCAAGCGGATGGTCGATCTTGCGGATTCGGCGCTCTATCAAGCA
AAACATGAAGGGCGCAATCAAGTTGTTGTCTCGACCTATGACACACCACAACCGATCATG
ACATGA
>FODOLKFE_00328 hypothetical protein
ATGAAACAACGTGGCTACTTATCGATTCCCGTCGCCGTCGTATTCGCCGTCGTTTTCGGG
CTCACCCTCGATAATTGGTGGCTCGGCATTGGAATTGGCATCGCTATGTTTTTTGCGTTT
CGAGGAACAAAGAAGAAAGCGTGA
>FODOLKFE_00329 hypothetical protein
ATGCTGAAAGGCTATAAATATAGGCTCCACCCAACGCCGGCACAGGCCGAGTTCCTCATC
AAGACGATCGGCTGCGCCCGGTTCATCTACAACAAGCTGCTCGAGGACCGCATCGCCATC
CGCGAGGAGGCGAAAGCGGGGAGTGGAACGAGACGGAAACCGGCGACACCCGCCTCCTAC
AAGCCCCTGTTCCCGTTCCTCGCCGAGGTGGACAGTCTCGCGCTCGCGAACGCGAAGCTG
AATCTCGACACCGCGTTCGCGAAGTTCTTCGCCGGGACGGGCGGCTTCCCGGCCTTCAAA
TCGAGACGGCGGTCGCGCGCCTCCTACACGACGAACAACCAGCACGGCACGATCCGCATC
GAGGACGGCAAGGTGAGACTTCCTAAAATCGGCTTCGTGAAGTTCGAACAACATCGCTCG
TTTGAGGGCGTCATCCGGTCGGCGACGGTGTCGATGACCAAGACGGGCAAGTTCTTCATC
TCCCTCCTCGTCAAACAGGACGATGCACCATGGATCCCAGCCGAGAACAAGGTCGGGATC
GATCTCGGTTTGGAGCACTTCGCCGTCATGACGAACGATGCGATGGTCTCGGAGAAAATC
GAAAACCCACGTCTCCTTCGTAAGTCCGAGGCGAAGGTCAAGAAGGCGCAACGGGCGCTG
TCGCGAAAGAAGATCGGAAGCAAGAATCGTGAAAAAGCCAAATTACTTTTGGCCAAGAAA
CACGAAAAGATCGCCAACCAACGCAAGGACTTCCTTCACAAACTGTCGAGACGGATCGTT
GACGAGAACCAAGTCATCGTCGTGGAGACATTGAAGTCGGAGGACATGATGCAAAACCAT
AAGCTCGCCAAATCGATTGCCGACGTCAGTTGGTACGAGTTCGTCCGGCAACTCGAATAC
AAATCAAACTTCTACGGACGGACGCTCATCAAGGCGGATCAATGGTTCGCATCCACTCAA
ATCTGTTCCACTTGCGGTGTAAAAGGCGAGAAGAAGGCGATGGATGTCCGTGAATGGACG
TGTGCCTGTGGCGCGCATCATGACCGTGACATCAACGCGAGCATCAACCTGTTGATGTTG
GCAAACTAA
>FODOLKFE_00330 Alkaline phosphatase synthesis sensor protein PhoR
ATGCGCCGATTCCATAGGATTAGGCAGAAACGCTCCGCTCGTCAAAAACAGCAACGCCAT
ACGTTCTCCATCGCTTCCATCGTGGAAGAAGTACAGGATGCGATGTGTTATATCGATTTC
TCAAGATGTCGTCTGTATTCGAATGATTCTCTTCGGCAATGGTACCCTTCTATGACAACA
CAATCTTTTGACACATTGGAAACATTGACTCGTTATGTATATACCACGTTGGAACAGCAT
GGGGCGGATTCCGCACAAGTCATGCACCTCATCCAGGAATTGCTCGAATGTGCGACCGAA
ACGGATCCAAGGATGACTTCACGTCGTCTGCGTTCTAATGACAAGACGCTACATTTGATT
TTCAACTTCACGCGGACACCACGTGGCGTTTTCATCATGTGGCGCGACCAAACGGAAGCC
GTCCGCTTTGAAGAACGTAAAGACAGTTTCCTTGCCGAACTGTCTCATGATTTCCGCACG
CCATTGACTGCCATCCATGGATATACGGAGCTACTCATGACACGCCATCAAGGTTCGGAA
AAATCGTATCAGATGCTAACACAAGTCAAACAAGAATCGGAACGGCTGGAGCGGCTCGTC
GATAACTTCCTCGATTATCAAAAAGAACGATACACGGCTGATCAACTGACCGTGACGACG
TTCGCACTCCGTCCTCTTTTAGAGGATGTCATGTCGAGCTATCAGACGACCTCCTCGCTT
CATACGGTGACGTTTGAAACGAATGATGTCTTGATTCAAGCAGATGAAGAAAAGTTACGG
CAATTGCTCCATAACCTCATTGGTAACGCCATCAAGTACTCTCCCGATGGCGGGACGGTC
CATACGAGCGTATTTGAAAGTGCTGGCACGGTAACTTTATCTGTATCCGATACCGGGATT
GGGATTCCAGAAGAAGCACTTCCCTACGTATTTGATGAATATTACCGTGTCGAATCCGCC
GCCCACCAAGCCATAAAAGGAACAGGTCTCGGTCTACGAATCTGCAAACGAATTGCCGAA
GCCCACGGTTGGGTAATTCATGCGGACTCGGTATACGGAGAAGGCACCACCTTTACAATC
GAGCTTCATACCAGACAGAGCTGTCCATTGCTGCCATCCCCTAAACATTCGGTTTCGTTC
GACTGA
>FODOLKFE_00331 Multicopper oxidase mco
ATGAAATCGAAAGGAATATGGTTTCTGTTGACGGGGATTTTAATTGGAGGCATCTTCGTT
TTACTAATCGTCCTTTTCAACGGGACATGGAACCATAACAACAATATGGACCAAGATCAT
ATGATGGGAAACGATTCGGCAACGGGTCAGATGGATGATCACATGATGGGTGATAATGGA
ATGGGGGGCAATAACGGACCGATGGGACACGGAGCGATGCAAGAGCTCCAAGCAACGGAT
GAACCGACACAGCCGCTTCCGATTCCGACTGCCTTACAGCCAAATCGTGTCACGGAAGAC
ACGGTCTACTATACGGTGGAAGCAACTAAAGGCACGTCACAATTTTTCAAAGACGGCAAG
AAATCGGAAACGTTCGGCTATAATGGAGACTTACTCGGACCAATGATCGAGTTACCGAAA
GGAAAAACAGTCGTAATCGATACCATCAATCGATTGGATGAACCGACAACGTTCCACTGG
CACGGACTCGTCATCCCTGCCGACATGGACGGGGGACCTCATCAGACCGTCGCACCAGGT
GAACAGGCACAAGTTCGACTCGACATCGATCAAGAACCTAGTACACTGTGGTTCCACCCC
CATCTGATGGGATTGACAGCCGAACAAGTTTATAAAGGGCTCGCCGGTCTTCTTTATGTG
ACCGACGATGCACAGAACGGTCTCCCGAATGAATATGGAGTCGACGACATCCCGCTCATC
GTACAAGATCGACTCTTCACGCCGAACGGTGAGTTGGATTATGATGCCCATATGAACGTT
GATGGAACGACGGGGGATACCATTCTTGCGAATGGAGCCATCAACACGACGTTCGACGTT
CAAACCGAGACGTTACGAGTGCGACTAGTCAACGGTTCGAATGCGCGTGATTTTGATTTT
ACGTTATCTAACGAGGCCGAGATGACGCAGATTGCGACAGACGGAGGGCCGTTAGAACGC
CCGATTCCCTTAGAGACCCTCACGTTGACACCAGGTGAACGGGCCGAGGTACTGATTGAT
TTTTCACAAGTTGAAGATGTCGCCGCCTTAAAAGCGGACGGGGTGACATTCACCACGTTT
CGTGTCGGTGAACTTGACAAGGCGTCCATTAAGATTCCGGTGACCGAAACGATGGAGCGC
TCGACAGATGAGACGGCAGATCGACGGCTCACCCTTTTTGGAATGGGTAACATGGTTTCA
ATCAACGGAAAGACCTATGATCCGGAGCGTATCGACATCGAAGCGAAACGCGGAGACACT
GAGGTATGGGAAATTGAAAATAAGCCGGATATGATGGGTGGGATGACACATCCTTTCCAC
ATCCACGGCGTCCAGTTCCGAGTCATTAGTCGAGACGGCAACCCACCATCCGATCAGGAA
AAAGGGTGGAAAGATACGGTAGCCGTCGCTCCGGATGAACGAGTAAAGATTGAAATCACC
TTCACGAAAACCGGCACATTTATGTATCATTGTCACATCCTCGAACATGAAGAAAATGGG
ATGATGGGACAAGTAAACGTGACCGAATGA
>FODOLKFE_00332 Copper-exporting P-type ATPase B
ATGGAACATACGCACGATCAACATCATGAACATCATGAGGAGAGTCACGAGTCTCATCAT
GGCGGGCACGGACACGAGCATATGATTGATGATTTCAAACGACGTTTCTTCATATCGCTC
GGACTGATGATTCCGATTTTATTGTTATCGGACATGATTCAAGAATGGCTGCGGTTTGAA
CTCGATTTTCCGCTTGAAAAGACAATCTTATTTGTATTGGCGACGATTGTATATGTATAC
GGCGGATGGCCATTCTTAAAAGGAAGTGTGGAAGAGCTACGAGAGCGTAGCCCGGGCATG
ATGATGCTCATTGGCTTGGCGATTAGCGTCGCTTACTTTTATAGCGCAGCTGTCGTCTTT
GGATACGGAAGTGGGCATGACTTCTTTTGGGAACTCGCTTCACTGATTGTGATCATGCTA
CTCGGTCACTGGATTGAGATGCGTTCGGTCATGGGGGCATCAAATGCGTTAGAACAACTC
GTACAACTGCTCCCGAACGAGGCGCATCGCATCAATGGGGAAGAAACGGAAGACGTTCCC
ATCTCTGAACTGAAGGAAGGAGACCGAATCCTCGTCAAACCGGGGGAGCAGGTACCCGTG
GACGGGAAAATCATCAAAGGACGAACGACCATCGACGAGTCGATGTTGACCGGCGAATCG
GTACCGGTCGAAAAAACAGAAGGTGAAGATGTCATTGCGGGTTCGATCAACCAAGAAGGG
AGCTTGACGATTGAAACGATTGGTACGGGAGAAAGAACGTACTTGTCAAAAGTGATTGAA
TTGGTGAGTGAGGCACAAAAGTCGAAGTCGCGGGCTCAAAATCTGGCGAATCGGGCGGCA
AAATATTTGTTCTATATCGCAATTGCCGCTGGAGTCATCACGTTCACGGTTTGGTTCATG
CTCGGATATTCGGTCGGGACGGCGGTTGAACGGATGGTAACGGTCATGGTCATCTCATGT
CCCCATGCACTTGGACTGGCGACACCTCTTGTTGTCGCTGTTTCGACAGCATTATCGGCG
AAACAAGGTCTTCTCATCCGCAATCGGACTCAATTTGAAGAGGCGCGTCGACTCGATGCC
GTCATTTTCGATAAGACCGGTACGCTGACGGAAGGGAATTTCGGAGTCACAGACATACAG
GCGAGCTTGTCTTATAAGGAAGAAGACGTGTTGCAACTCGCAGGAGCAGTTGAGCGTGAG
TCGCAACATCCTCTCGCGCAAGGGATTTTAAGAGAAGCCGAGAGACGGGAATTGAAACTG
GCGGCTGTCGACGACTTCGGTTCGATGACAGGTGTCGGATTGGAAGGAACGGTTGACGGT
GCGCGTGTTCAAGTCGTCAGTCCGCGACATATCCGCGATCAACACATTCAAATTGATGAG
GAGACGTTTGCACGACTCTCGGAAGAAGGAAAGACCGTCGTCTTTGTTTTGAAAGACGGA
GAATGGGTCGGGATGATTGCGATGGCCGATCTGGTGAGGGAAGAAGCGAAGGAGACCGTC
GAGGCACTTCATGAAAAAGGCATTCGCTCGATCATGTTGACGGGTGACAACGAGAAGGTC
GCGCATTGGGTCGCGGGTCAGCTCGGTATCGATGACGTGTATGCAGAAGTATTACCGGAC
GACAAGGCAAACCAAGTGAAAGACGTCCAAAAAGATGGCAGCAAAGTAGCGATGGTCGGA
GATGGAATCAATGATGCACCTGCCTTAGCACAAGCGGATGTCGGCATCGCAATCGGGAGC
GGGACAGACGTTGCTGTTGAGACGGCTGACATCGTTCTTGTCCGCAGTAATCCGAAAGAT
GTCCTATCGATTTTGGAGCTTTCACAGAACACGTATCGTAAGATGATTCAAAACTTGTGG
TGGGCAGCCGGGTATAACATCGTCGCCATCCCGCTTGCAGCAGGGGTACTCGCCCCAATT
GGAATCATCTTGTCCCCAGCCATCGGTGCCGTCTTGATGAGTTTAAGCACCGTGATTGTC
GCAATCAACGCCCGACTTCTGAAGATTTAA
>FODOLKFE_00333 hypothetical protein
ATGAAACGAATGTTGATACTATCACTATTCCTGACTCCACTGCTTTTAACGGCTTGTGGA
ACGGAAGAAGCACCGTCGGACACGAGTCAATCCGAGAACGTGACGACAACTACAAAAGAC
GAGTGGCAGCGTGTGAGATCCGATGAAACGGTTTCTCATATTCACGGGGCTGGATTTTGG
CAAGACGATAACCGTCCGGTCATTGCAACGCATGCCGGATTGATGGAATATCGTGAAGAT
GGCTGGTATACACTTCCGACGAATCGTCATGACTATATGGGATTCGAACTCGTCGAGGAT
GGATTTTATGCAAGTGGTCATCCCGACCGACGTACCGACTTCCAAAATCCACTCGGTGTG
TTATACGGGAAAGACCATGGCATGACATTAGACGTACGGGCACTGGAGGGAGAGGCAGAC
TTTCATTACATGAGTGCGGGTTATGCGACGGAAATGTTGTACGTCTACCTTGAGGAAGCG
ACGTCAGAGCTAGAACCTGGATTCTATCGTTCGGACGATGGCGGAAGATCGTTCGAGTCG
ATGCGAGGATCTGGGGTAGAGGGTGAGCAGGTGGCAGGGATTGTCGCCGACGCGACGGAA
GCGGAGCGGGTCTTCTTATACGGACCGTCCGGTATCCTCGTTTCGAAGGACTTTGGAGAT
TCGTTCGAGCCACTCGTTGAATCAGAACAGGTGATTACGGTCGGAGCGGATGAGGGGCAG
TTGGCATACGTACGACAGACAGATGGTTCTTTCGAAGGGGTTCGTTTCAATCTAGACGAT
GAGTCTACAGAGACGTTCGATCTTCCAGAGTTTCAAGCGGATGCTGTGCCGATTAAATTG
GCGATCAAAGAGGAGCGCATGCTGCTCGTCACATCTGACAATAGCGTATATGAGCTCATA
GACGAGAAGTGGCAGACACAACTTGATGCAGGTGAACTCGACTGA
>FODOLKFE_00334 Sensor histidine kinase ResE
ATGAGACGCAGTCGTAATAGCTTACCGTTCCGAATCAGCCTCGTCTTCCTGTTGTCTACG
TTGTTGATTGAAGGAGTCTTATTCTTGCTCCTTTACCACACACTACTTGGGGAACGCGTG
ACAGAAGAAGTCCATCGATTAGAATCACGGGCTGAGAGTCATGCGAATGTATTGGCGATG
AACTTTTCCGAAGAGACAATCGGTCATGTGGCTACCATGGAAAGTGAGACGGACACAAAA
GTTGCCATCACTGACCCAGCACATGATCTTCTTCAAACGTCCCGTTCTTTTCCACAGGTA
CTGGTCGATACCGTCGAAACGAAACGACGTGCAGGTCCATTCGATGATACGACTGTTCTA
GAGGACGACTGGGAAAACGAGCCGTATTTAAGCGTTCGTACGCCGATCACGGATGATCTC
GATACACGGTATGGGTACGTCTACATGTTTTTACCGACTGAGATCATTCATGGAATCAGT
CATCGCCTTCAGTTGCGATTTCTGTATATCACGACCATCGCACTGGTGACGACCGTGCTG
ACCTTCATCCTGCTGAGCCGCCTCATTTCGAAACCAATTCAGTCACTGAAACAAGCGACC
GAGAACGTACTGACGAATCCCGATAACCTACAGCTACCAACGAATCGCGTTGACGAAATC
GGTGAGTTGGCTCGCTCCATCGAGGCCATGTCCGTAGAGTTGGCTCGCTTACGTCGCGAA
CGACATCAATTTTTGTCCGATCTCTCACATGAAATCAAGACCCCTCTCACTTATTTGAGG
GGATATGCCGAGATTGCTTCGAAAGAAAGCACACCCGAACCACTACGCAATCAATCCATC
CAGACAATTTTAGATGAGAGTCGTTCGCTCACAGAACTGGTGGAAAATGCGTTTCAATTG
GCTCAACTCGACGTTAACACGTTCTTGTTACATCGAGAAGAAGTTTCTGTCACGACGTTT
TGTGAGGATTTACGACGAATGCTCGATACGATGTTCCGAATGACGACGATTCGGTTCGCT
GCTTCTCCGAACATAGAACAAGCAGACATCACGCTCACATTGGATCGACATCGCATGCTT
CAGGTCTTCCGGTCCATTGCCCACAACGCGATTCAGCATAGTGAGGCGACACATGTTTCA
CTTCATTCTAATACTTCAGACGCTTATCTCGTCTTGACCATCACTGACGACGGAAAGGGA
ATTCCTGAAGAAGATCTCCCACACATTTTCGACCGTCTGTACCGTGTTGAAAAATCACGA
TCTCGTCAAACTGGTGGAAGCGGACTCGGACTCGCCATCGCCAAGCAAATCGTCACACGG
CATGGTGGGACGTTGACGGTATCTTCGGATACAACAGGTACCTCGTTCACCGTCGCCCTA
CCACTCAGCAAAAAGACGCCTCTCCAGTAA
>FODOLKFE_00335 Phosphate regulon transcriptional regulatory protein PhoB
ATGAAGATTCTCATCGTAGACGATGAAGAAAAAATGAGACATTTGATTCGTTTGTTTCTT
GAGAGCGATGGGTATGCTTGCATCGAGGCAAATGATGCCGATTCCGCACTCGATAAGATT
GAAGAGCGACCGGACCTCATCCTTTTAGATATTATGATGCCGGAAGTGGACGGCATCTCA
CTTTGTCGTCAGTTGAAAACGATGGATCCGGCATTACCCATCGTCTTGTTGACGGCACGT
TCAGACAACGAGACCACCATTCAAGGGCTAGATGCCGGAGCGGATGACTACGTCACCAAA
CCGTTCGATGGAAATGTGTTGCTCGCTCGAATTCGAGCCGTCCTGCGAAGAAGTCGGGTC
GTTAACCTACAATACGGTCCACTCCGTTACGATGAAGAGAGTGGGCGCATCTTATATGAA
GAACAGGAAATCATTCTGACGCCAAAAGCAACAGCCATCTTGAAGCTATTTCTTCAGCAC
CCGAATCGTTTGTTCAATCGCTTAGATTTGTATGATCTCGTCTGGCCGTACTCTGCCGAA
TCTGACCCCCGTACAGTCGATGCACACATACGCATGATTCGAGAAAAGTTAGGGGACGCA
GGCTTTCCAATCGATGATTATTTGAAGACGGTATGGGGACGTGGGTATCGATGGACCGAG
GAGCGTTCCGGATGA
>FODOLKFE_00336 UDP-N-acetylmuramoyl-L-alanyl-D-glutamate--2,6-diaminopimelate ligase
ATGCAAGAGCGGACATTGCGTGACGTACTGGCAACACTTGATTCTGTTTTATCTTGGTCT
TATCTCGATCACCCGGAAGAAATGACAATTCGCGGAATCGGAACGACACCAGAAAAAATA
AATAAAATGTTTTTATATATATGCAAGCGCCCAATCAATGAACGTGGCGTCGATTTAGTG
AGGGCCGCCATCCGAAATGGTGCAGTAGCCATCGTCACGGATCGACCGATTGACGCGAGA
GTACCCGTCATTTACTGTCGAGACGTCGAACGCGCACGTGAACAACTACAGACTCTTTTC
GCCATGGAAGGAAATCACGCAAAGCACACGGAACGATAA
>FODOLKFE_00337 hypothetical protein
ATGAAACAGTACGGTAAATTTGGAATCATGATTGCGGTCTCGACATTCATTATGTATTGG
CTCATGTATTTGAACGTGTTTCAGTTCAATCATATCTTCTTTAGTCAGACGAGGTTGTAC
ATGGCACTCATCATGGGATCGGTCATGGCGTTCGTCATGCTTCTCTTCATGTGGGGGATG
TATAAGAACAAAACAGTTAACTTTATCATCCTAGGGGTCAGTGCTCTCGTCTTCAGTGCC
TCGCTTTGGCTCGTACGTAGCCAGACGACCGTCGATGATGTCAGTTGGATGAAAGCGATG
ATCCCTCACCACTCGATTGCCATTTTGACAAGTGAACGCGCTGAAATTGAAGACCCACGC
GTGAAAGAATTGTCTGAAGAAATCATCAAGGCACAGCGCCGTGAAATTGAAGAGATGAAG
CGATTGATTGAAGATTTAGAGGATGAAGAGGAGAACGCCGAGGAAAATCGTGAGTAA
>FODOLKFE_00338 Murein DD-endopeptidase MepM
ATGAAACGAAAGATGCTTTCTCTCTTCTGTGCCGTTCTTCTCACAGTCGGAATCTTCACT
CCGACAGGTACCCCGGCTGAAGCTGCTACCACGTATTATGTCAAAGTCACGACTAACAGT
TTAAACGTCCGTTCGGGTCCGGGCACGACGTATGCAATCGTCGGCAGTGCGAAGTTGGGA
CAATCCTTCAAATATCTCGGCGTGAGCGGGGGATGGACAAAAATCAATTTCAACGGGACA
TCCCGCTACGTATCCAGTACATATGTGAAGAAGTACAGTGTCTCCACGCTTTCAACCACA
TCGGCTGCGAAAATGATCATCCCGACAAAAGGGACGTTGACACAAAAGTATGGTCCGGCG
AGCGGGCAGTACGGTTATACGTTCCATAACGGTATCGACTTGGCTGCTCCAAGAGGAACA
CCGGTCGTGTCAGCCGCTTATGGAAAAGTCATCGTTTCTCGGAACTATGGGGCTTACGGT
AACCACATCATGATGAGCCACCAGTTGAACGGACAAACATACATCACAGTATATGCACAC
CTCGATCGTCTCAATGTCGTCACAGGACAGACGCTAGCAAAAGGAGCAACGATTGGAACG
GTGGGGAATACCGGTAACTCGTTCGGGAATCATCTCCACTTCGAAGTGCATCGGAACAGC
TATGTGTATAGCAGTTCATCTCCTGCTAACAGTATCAATCCGTATACAATGTTTTGA
>FODOLKFE_00339 hypothetical protein
ATGTTTGATCGGATTGGCCTCATGAGTATCGGTCTCGTCTTCGGGATCATCCTTATGTTA
CTTTTCAATAATCTATTCGGATTGGTGTTCGGTATCGTCCTTGGTGTCAGCTTCATCGCC
GCCAACCAAATCGAACGAAACAAACAAACAACATGGCATTAA
>FODOLKFE_00340 Inner membrane protein alx
TTGACCCTACTTATCGGGTTCTTACTCATCGTCATCTTCATGCTCGCACTTGACCTCGGG
GTGTTCCACCGTAAAGCGCACGAAGTCTCGCTCCGCGAAGCATGGACATGGACGTTTGTC
TGGATTGGGATTGCCATCGCATTCGGAGGATGGTTGTTCTTCACGCAAGGAAGTACAGCC
GCAACGGAATATGCGAGCGTCTACTTTATCGAAAAGGCACTCGCGATTGATAATGTCTTC
GTCTTTTCACTTGTTTTTGCCTATTTCGCCATCCCACTCAAGTATCAACACAAGGTACTG
TTCTGGGGGATTCTAGGAGCGATTTTCTTCCGCGCTGTCTTCATCGTCGCTGGCGTATCC
CTTTTAGAAAACTTCGGTTGGGTCTACTACGTGTTCGGAGCGTTTCTCGTTTATACAGGG
TGGATGATGTATAAGAATATCGGGAAAGACGAGTCACTTGAAGAAAACAAGACGATTCGT
TGGCTCGAGCGACGCCTGCCCATCACACAGGATATCTCATCCGGGAAGTTCACGAAGCGC
ATCAATGGGAAGTTGTTCTTCACGCCACTCTTCATCGCGCTCATCTTTATCGAATTGTCG
GATATCGTCTTCGCTGTCGATTCGGTCGCTGCAAGTTTCGCGTATTCACGTGACCCGTAT
ATCATCTTCTATGCGAACATCATGGCGATTCTCGGACTTCGTAGCCTCTACTTCGTCCTC
GCCAACTTGATCGACCGCTTCTACTATTTGAAACACGGTCTCAGCTTCATGCTCGTCTTC
ATCGGGGCGAAGATGATTTTCGGTGATGTGTACAAAATGCCGATTTGGATGTCTCTTGGA
ACCATCGTTCTCGTCATCCTGATTAGCGTCCTCTATAGTTTCTACAAAACGAAACCTGGT
TCGTCTAAACACGTATAA
>FODOLKFE_00341 Putative HTH-type transcriptional regulator YwnA
ATGACAATCAGTAGTCGTTTTTCGGTTGCCATCCACATGCTGACTCTTGTTGCGCTTTCA
CCACCAGAAGTGATTTCATCAGATTTTTTAGCGCGGAGCGTAAATACAAACCCTGCTCTT
ATTCGAAAAATCATGGCCATGTTAAAAAAAGCAGAATTGATTCAAGTTAAACCAGGTGTT
GCTGGTGCAATTCTTACTAAACCACTAAACACCATTTCACTTCTTGAAATTTATCAAGCC
GTTGCTGTCGTCGAACCAAATGAACTGTTCGGAATTCATGATCAACCAAATCCGGCTTGC
CCGGTCGGAAGAAACATCCAAGCAACGATTGAGCCCATTTTTATAACAGCTCAATCCGCC
ATGGAACGAGTCCTAGAGCAAATTATGCTTGCAGATGTTGTACAAAACATTGAACAAAGT
ATAGATTGA
>FODOLKFE_00342 Quinone oxidoreductase 2
ATGAAATATTTAGTCACAGGAGCAACGGGGAAACTCGGCTCGAAAATTGTAGAGGAACTA
CTTAAGTCGATTGATGCGAGTGAGCTCGCTGTAAGTGTACGGAATCCGGAGAAGGCGGCG
TCTCTTAAAGAGCGTGGCGTTGATGTGCGACATGGTGATTTTGATCAGCCAGACACACTC
GATGAAACGTTCAAAGGTGTTGAGCGTCTTTTGATCATCTCGGCAGATGGCGATAACGAT
ACGCGGATTCGTCAACATACGAACGCGGTTGAGGCGGCGAAACGGGCAGGTGTTTCATTC
ATTGCCTACACGAGTCTAGCCGATGCGACAGACAGTGAGAACTTGATGGCACCTCCACAT
GTCGTCACAGAGGAAGCGATTGTCGAGTCCGGTATTCCACATGCGTTCTTACGGAACAAC
TGGTACTTAGAAAACGAGTTATCAAGCATTCAAGCGGTAATTGACGGGGCGCCATGGATC
ACGGCGGCTCGGGACGGTAAAGTCGGTTGGGCTCTACAACAAGATTATGCGGAAGCCGCA
GCGAATGTTCTGTTGAAAGAACAACAGGATCATGTGATCTACGAACTATCAGGACCACTT
CATACCCAGCAAGATCTTGTAGACGCACTCAGTGAAGTGTTAGGTCGTGAAGTGATGATG
CAGGAGTTGAGTCTCGAGGCATACGAAGAGACGATGCGCGGGGCTGGGTTGCCAGAGGAA
GTCGTTGCGATTCTTGTGGGGATTCAGCGAAGCATTCGTCAAGGAACGCTCGAAATTCAT
GAGAGTGACTTCGAATCGGTTCTCGGACGCCCGGTCACACCTCTTCAAGAAGGAATTCGT
CAATTGCTCGGCCGATAA
>FODOLKFE_00343 Methyl-accepting chemotaxis protein McpA
ATGATGAGTTTGATCAAAAGAAATCAGTTGATGTTGTTGACGACGTTATTGATTGTGATG
ACGTCGGTTGTTGTCCATTTGCTACATCGTTTCACGGACTTTGCCTATGCGTATACGATC
CTACGAAACGGTGCGGACGGTTACGTGTATTCCGGTGTGACGTGGGTCTTGTTCGCCCTT
CCAATCCTCTTCTTTGGGATGATGGTCGTCGCCTCGAAGCGAGAATCCGTAGCATTTCCT
TATTGGATGATGCTGACGCTCACCTTCGCTAGCATCTCGACCGTCGCAGGAGGGCAAGGA
CTCGTTGAGTATCACTTCTCCATTTTTGTCGTCTTGGCGATTTTGTCGTTCATGCGTCGA
ACCGATTTGATTTTGTATAGTGCGGGGATCTTTGCTGTGCAACATCTAGTCGGATACTTT
TTAATCCCTGAGATGATTTGTGGGACGAGCGACTATCCGTTCAGTTTACTACTCGTCCAT
GCCGTGTACTTGATTCTTCTCAGCGTCGTGCTTGTCGCGCAAATCCACCTCCGTAACAAA
GAGACGCAACATGCCGAGGCACAGGAGCAAGAAACACGACAGTTGTTACAACAAGCGATT
CATGATGTCAGCGCCCTCGTTCAATCGTTAAACAGTCACGCCGAAGAGCTTGAATCTGCT
GCTAACCAGTCTCTTGAATCTGGTGAGCAAATCGCTGTCACGGTCGATCCAATTGTCGCG
CATGCTTCATCCCAACAGGAATCCATGGTGCAAGGGGCAGATGAAATTCACTCAATCCGT
TCTTTGACAGCGCTCATTCAAGAACGAATGGCCCAGACGGCCGCAGCGTCCTCGCGTATC
GCCAAAGATGCCCTTGCCGGGAACAAAGACATGCGACTAATGGAAACAAAAGTACAAGAA
ATCATCACCGAGTCGGAACAACTCGACCGGATTGTTGCGACGATGTCGAATCGTTCAACC
GAAATCCAAGGAATCTTGCAACAAGTCGGTTCCATCAGTGAACAGACGAATATGCTCGCC
TTGAACGCATCCATTGAAGCGGCTCGTGCCGGTGAGGTTGGACGAGGATTCGCCGTCGTC
GCCTCCGAAGTCGGGAAACTCGCTGTCCAATCGCGTGAATATGCATCCGAGATGACCCGA
GTCCTCGGTGGATTGATGGAAGATACGACCGTCGTATCCAAATCAGCGCATCTTTTCAAA
CAAGCGACCGAAAACTGTCAAACGGTCACGAACGATGTGACGGCTGTCTTTGGCCGTCTT
ACAGAAGATGTATCAGAAATCGACGAACAAATCGCTTCAATTCAAGAGACGCGCCAGCGG
GTCACGACACAGATGGAAACACTCGAAACACGACTTGAATCGACGAAATATGCGGCGAAT
GAACTTCAACAACAGATTCACCATGTTGCCGCAGCAACGGAAGAGCAAGTCGCTATTCAA
AAAGAACTCAGCTCGATGTCGGACCGACTCGCGCTAACCGCGAATTCGCTTGAAAACGTG
ACTTCTCAACTCGAGGATCACGCCACTCGCGCCTAA
>FODOLKFE_00344 Peptidoglycan-N-acetylglucosamine deacetylase
GTGTTTAAAAAAGTTATCGCCTGTCTTCTAGTTATTTTCATGTTATGTAGTTCGTCTGTT
TCAATTTCAGCAAAAGAATTTCATTCTCGATATAATAAAGGAGAAATGGTCTATCTAACC
TTCGACGATGGACCAAATCAATACACACCGAAGTTGCTCGATGTCTTAAAACGATATGAT
GTGAAGGCAACTTTTTTCATTTTGGGCAAGAAAATCAAAGGAAATGAAGCCATTCTCCAA
CGAATCGTGGACGAGGGTCATACAATCGGATTACATAGTATGACTCACGATAAGAAAACA
TTTTATCGTTCCCCTCAAACCGCAGTAAATGAGATGAAACAAGTTCAACAATTGATTTTT
GATATCACCGGCGTAAAGTCAACGACCATTCGCGTCCCTTATGGAAGTGTGCCTCATATG
ACCAAAGCACATCGTCAAGCGATGGAAAAGGCCGGTTTTGACATGTGGGACTGGAACGTT
GATACGCTCGATTGGAAATATAAAAAGGATCAAAAAACGATGCGCTATCAAACGATCAAA
CAAGTACGTGCTCATCGCGCTTACTATCAAGCATCTATCGTCTTGATGCATGATCACGCC
ACTTCTCCAGAATCACTCTCTTATATGCTGAGACATTTGACACGTGAGAAGTTTCTCTTT
TTGACGACGGATCAAGCAAAAAAACCGTATCATTTCTATAACAAGTGGTACGGCACATCA
CATTGA
>FODOLKFE_00345 TVP38/TMEM64 family inner membrane protein YdjZ
TTGTCACGACCACTTAAACTCACACTCTTTCTTCTCGTGTTTGGATCTTTGTTCTATATC
ACCCATTTCCACTATGAGTTGCGTCCGTCTGACATCCGGGACATCGTCTTGTCATTCGGA
TTTTGGGGTCCACTCTTCTTTATTTTTCTTTATGCCATCGGTCCGGTCGCATTTTTACCG
ACATCCGTCCTCTCGCTCGGAGCCGGACTCGCGTTCGGCGTATGGCCAGGTGTCCTCTAT
ATCATTATTGGTGCAACTGCTGCTGCGACGACCGGTTATGTGATGGGGCGTTTTTTCGGA
CGCTCAGTCATCAACGTCGACCGCTATCCATGGTCAGAGAAACTGTTCACACAAATGGAG
CGTCGTGGCTTTTTATATGTATTTGTCCTCCGGCTCATCCCGCTCGTCAGTTTTGACTTA
CTTAGTTATGCCGGTGGAATCTCACGTGTTCGCTTCCGTGCCTTCGTACCGGCGACCGTA
CTCGGCATGATCCCAGGTACGTTCGCCTACAGCTTCCTCGGGGCGAGCCTCGCCTCAGGC
AGTGTCACTACGATCTTCATCGCCGCGCTCGTCTTCGTCGGCTTGATTGTCGTGACGTAT
ATCTTCCGGGAACCGGTGAAAAAGTGGTTAGGCCTAAATTGA
>FODOLKFE_00346 hypothetical protein
ATGCTGAAAGGCTACAAATATAGGCTCCACCCGACGCCTGCACAGGCCGAGTTCCTCATC
AAGACGATCGGCTGCGCCCGGTTCATCTACAACAAGCTGCTCGAGGACCGCATCGCCATC
CGCGATGAGGCGAAAGCGGGGATCGTGACGAGACGAAATCCGGCGACACCCGCATCCTAC
AAGCCCCTGTTCCCGTTCCTCGCCGAGGCGGACAGCCTCGCGCTCGCGAACGCGAAGTTG
AACCTCGACACCGCGTTCGCGAAGTTCTTCGCCGGAACGGCCGGCTTCCCGACCTTCAAA
TCGAGACGACGGTCGCGCGCCTCCTACACGACGAACAACCAGCACGGTACGATCCGCATC
GAGAACGGCAAGGTGAGACTTCCTAAAATCGGCTTCGTGAAGTTCGAACAACATCGTTCT
TTCGAGGGGATCATCAAGTCCGCGACAATCTCGATGACGAAGACAGGCAAGTTCTTCGTT
TCCATCCTTGTCAATCAGGATGACGAGCAATGGATTCCGGCTAAGAACAAGATCGGCATC
GATCTCGGGTTAGAACACTTCGCCATCATGACAAATGATGACATGGTTTCTGAGAAGATC
GACAACCCTCGCTTTCTTCGCAAGTCCGAAGAGAAGGTCAAGAAGGCGCAACGCGCTCTG
TCTCGTAAGAAGATCGGGAGCAAGAATCGTGAAAAAGCCAAATTACTTTTGGCCAAGAAA
CACGAGAAAATCGCAAACCAACGCAAAGACTTCCTTCACAAATTGTCAAAACGAACCGTT
GACGAGAACCAAGTCATCGTCGTGGAGACATTGAAATCGAAGAACATGATGAAGAACCAC
AAGGTCGCCAAATCGATTGCCGACGTCAGTTGGTACGAGTTCGTCCGCCAGCTTGAATAC
AAATCAAACTTCTACGGACGGACGCTCATCAAGGCCGACCAATGGTACGCATCGACGCAA
ATCTGTTCCTCTTGCGGCGAAAAAGGCGAGAAGAAAAAATTAGATGTCCGTGAATGGACG
TGTGCCTGTGGCGCGCATCATGACCGTGACATCAACGCGAGCCTCAACCTATTGATGTTG
GCTGACTGA
>FODOLKFE_00347 Methyl-accepting chemotaxis protein McpA
ATGAGTCGAATCGAAAAGCTGAATGAAGAGACGAACGCATATTTGGAAAGCATAGACGTC
GTATTGCAACCTGCATTACGAAATGAAAACGAATCTGCTTACCGACAATATGGAACAGAA
TTACGTCCAATTCGACTTGCGCTTGTTGAGACAGCGAAAGAAGTTATGGATCAGTTGAAT
GTGGATGCGGAAACGGCCAGTGATACGATGCGGTCGGATCGAGAGGGTGCTGTGTTTATC
TTTTGGGGTCTTGTCATTTTGGGAGCTGCGCTTTCAATTGGATTAGGCGTCTACATCACG
CGCCTTGTGGTTGGTCCGGTGAAAGAATTGAACGTATTGATGAGTCGTGCCGGTGAAGGG
GATTTGACAGTCAATAGCACATACACATCACGCGATGAAATCGGGGCGCTCGCACAGTCA
TTCAATCAGATGAAAGAAAGTTTACGAGAGTTGATTGGTGGAGTGACTTCGACTTCTGGG
CGTGTTGCAACTTCATCGGACGATTTGAAAAATAACGTAGAAGAAACGACAAAAGCGACA
GAGATGGTAGCCGTGACGATGGAAGAAATCGCTTCAGGTTCACTCCATCAGTTGAAACGG
GTAAAGTCTTCAAATGGTACCCTTTCAGACTTGACGAATGGCATTCACCAAGTCTCTGAT
CGTGCTCAACAGATGACTGTATTATCGGAAGGGGCATTGGACAAAGTACAATCAGGGAAT
GAGCTAATCGTAACGCTTGAACATCAGCTTGAAGCGATGAATGAAAAAGTGAAGACGTTG
CAACAAGTCATTGAGCAGCTTAATACTCGTTCTCAAGAGATTGGTACAATCAGTGGGACC
ATTTCAGGAATTGCAGAGCAAACGAACTTACTTGCATTAAATGCAGCAATCGAGGCAGCG
CGTGCAGGAGATCAGGGACGTGGGTTTGCAGTCGTTGCTGCAGAAGTACGAAAACTGGCA
GAAGAATCAGCCGATGCGACCAAACAAATTTCCTCTTTAATTCATCATACACAGACAGAA
ACAAAGCATGCCGTAGAGACGATGCATGTCGTAGAAGGTGATATGGGACAGAGTGTGACG
AACGTGCGGCAGACAGGTGTTGCGTTTGATGAAATTAAAGTAGCCATTGAAGAAGTCGGG
CAACAAATAGAAAAAGTGTCCAGTGCTGTACAAGAAATGGCGGCGGGAGCGACAGAAGTG
TTGAACTCCGTGAATGAGATTCAAGGAATTACTGAATCGACTGCTACAGAAACGGAGAAC
ACATCAGCAGCTACTGAAGAACAGATGGCATCAATGGAAGAAATTACGGCAGCCGCTCAA
GAATTATCGAATATGGCGGATGAGATGCGAGAGATGACGAATCGATTTACTGTGTAA
>FODOLKFE_00348 hypothetical protein
ATGGATGTGACAGCACTCGTCGACGAGGCACGGCTCGATTCATTTATTCATCTGCTCGAG
GTCATCGATGATCATTTACCTGGCGGATTTGAAAAAACGACGGACGGACATGGTGTCCAT
TACGTCGTTCCACTCGATCGATATCCGTCCGGGTATCATGTCACACCGGGGACGCCACTA
CCGTTTATCAGTGTAATCGCGCAAAAGCGCCATGTCGGACTGTATCACATGGGCATTTAC
GCCGACCCTGAATTACTCGCTTGGTTCGAACGGGAGTATGCGAGTCGTGTCCCGACGAAA
CTTGATATGGGGAAAAGCTGTATCCGTTTCAATAACGTGCAGCGAATCCCGTTTGACTTG
GTCGGAGAACTCGTCGAGAAGATGACTGTCGAGGAATGGATTCAGCACTACGAAGGACAA
CGAGATAATAAAAAAGAGTCCGACTAA
>FODOLKFE_00349 hypothetical protein
ATGGGTCACCGAATCTATACGACGAGTTTCGCGAGCGTTTATCCACTCTACGTCGCCAAA
GCCGAACGCAAAGGACGGACGAAGGAAGAAGTCGACACCATCATCGAATGGTTGACCGGT
TACGATGAGACCGGACTCGAACGTCAGATAGCCAATCAAGTCGATTTTGATACATTTTTC
GCTTCAGCACCTCGTCTCAACGAAGACCGCGCCCTCATCAAAGGCGTCGTCTGCGGGGTT
CGTGTCGAGAACGTCGAAGAACCGCTCATGCGTGAGATCCGTTATTTGGACAAACTCATC
GATGAATTGGCAAAAGGAAAGAAAATGGAGAAGATCTTACGAGGAGGCGAATCATGA
>FODOLKFE_00350 Transcriptional regulator SlyA
ATGATGCATGACCATTTACGAGAGATCGGGATGATTGCGCGTGCCCTCGATTCAATCAGC
AACATTGAATTTAAGGCACTCGGTTTAGAAAAAGGGAAGTACTTGTACGTCGTTAGGATT
TTTGAACACCCAGGTATCATTCAAGAGCGGCTGGCAGAGTTGATTAAGGTAGACAGGACG
ACCGCCGCACGTGCCATCAAGAAACTGGAGCAAGAGGGATGGATTGAGAGACGGTCAGAT
TTAGAGAACCAGAAAATCAAACGGTTATACGTGACGCAGAAGGGCGAGACATTGTACCCG
CTCATCATTCGGGAACATGAATATTCTACATCGGTCGCGTTATCAGGACTCGACGAGCAA
GAAAGTGAAGAGTTGTTACGCCTTTTGAAAAAAGTACGACGTAATGTTGAAACAGATTGG
ATCGAAGTGAAGAAAGGCAAGTATCGAGAATACTGA
>FODOLKFE_00351 Spermidine/spermine N(1)-acetyltransferase
ATGATTGAAATCTCAAAAGTGACAGACGTAGAAGTCTTACGTCACATTAGCATCCAGACG
TTTACGGAGACGTTCGCACGTCACAACACAGAAGAACATTTGAACGCTTACTTAGAAAAA
GCGTATGCGCCTGAGCAGTTGCAGCATGAGTTGGCACATCCCGATTCTTATTTTTATTTT
GCACATGTAAAAGGTGAGTTGGCAGGCTATTTGAAAGTGAACGTACGCGATGCTCAATCT
GAACCGATGGGCGAAGATGCGATTGAAATTGAACGAATCTACGTATTAGAAGCGTTTCAA
GGTCAAGGGGTGGGGAAAGCGTTATTTACTCAAGCAACCGAATTGACGAAGGAACTACAC
AAACGAAAGATGTGGCTCGGCGTATGGGAACGTAATGAGAGAGCGATTCGATTCTATCGA
CGAAACGGGTTCGAACAGACGGGGGTGCACACCTTTTTCATGGGGGAAGATGCACAAAAC
GACCTCATTTTCATGAAGTCGTTCACGGACTAA
>FODOLKFE_00352 (S)-2-haloacid dehalogenase
ATGAAACCAACGATTAAAGCCATCGTCTTTGACGTATACGGCACCTTATTCGACGTCCAT
TCGGTGAAGGATGCCTGTGAACAAGAGTTCCCTGAAAAGGGCGCAGCCATCAGTCAAGTG
TGGCGGACGAAACAACTTGAGTATTTCTTTTGGCGGCACATGATGGGACGCTATGAAGAT
TTCGATACAGTGACCCAGGACGCACTCCGTTACGCATTAGCCGTGCATGACGCACCATTC
ACAAAGGAAATCGAACAACGTCTGACTGCATCGTATGCGCACCTCACCCCGTATAAGGAG
ATCGAATCGGTCCTAAAAGAGATGCATGACGTGAAGACCGTCATTCTCTCAAACGGGACG
GACGAGATGCTTAAGGCATTGCTTCACAACGCCGGTCTCACCGATTATTTTGATGAGGTT
GTCAGCGTCGACGGCATCAAACAACCGAAACCGACGCCTGCCGCCTATATGCACTGGTTC
AAGACGTCTGGTCTTCGTCGTGACGAGGTGCTCTTTTTATCGTCGAACGGTTGGGACATC
GCCGGGGCGAAAAACTTTGGCTTTCATGCGGCCTGGATCAATCGGAATGACTTACCATTT
GAAGCATTTGATATAGAACCAGATGCCATCTATCCGAACTTAAACAACTTGTCAGAATGG
CTTTAG
>FODOLKFE_00353 Protease synthase and sporulation protein PAI 2
ATGTATATTCCAACTCAATATTCCGTCACAGAGCGAGCTGAGATTTACGCGTTTCTCCAT
GCCCATCCGTTCGGTGCGATCGTGACACATGATGGGGACAAACCGATTGCGACACATGTC
CCGTTACGATTCGATGAGGCGAATGGTCAACTGACGACGCATATTGCGAAAGCGAATCCG
CAGTGGCGAACGATTGAAAATCAAACCGTTCTCGTCATCTTTCAAGGACCAAACGCTTAC
GTGTCGGCGTCCTGGTACGGCCATGAGGACGTTTCGACATGGAACTATCAAGCCGTACAC
GTGTACGGACGTGCGACGATTCTCAATGAGAAAGAATTAGTGGAGGAACTTTCAGGATTG
CTCCAAGAGCATGAAGGGGAACGCGAGCATGCGGTGCGTTGGGATGCATTATCCGAACCG
GTGAAGCGACAAATGAACGGCGTCGTCGGGTTTCGGATCGACATCACCGATATGCAGGCG
ACGTTCAAGTTAAGCCAAAACCGAAACGACGTGGACCATGAACGGATCGTATCGGAGCTT
GAAAAACAAGATGAACCGATCGCGGACGTCATGCGACAACATCGAAAGTCCTAA
>FODOLKFE_00354 putative siderophore-binding lipoprotein YfiY
GTGAACAAGACAATGAAGAAGTGGTTACATATGTTTATTTTTGCTTCAGCGTTTGCACTC
ATCTTAGCCGGCTGTGGTTCGGAAGAAGCTGAGAACGCTTCCACGAACGAAGGGACGGAA
GAATCAGCAGAAGGTTACCCCATCACGATCGAGCATGCGTTCGGTGAGACTGTCATCGAA
GAAAAACCAGAGCGTGTCGCAACGATTTCGTGGGGAAACCATGACGTCGCACTTGCACTC
GATGTCGTACCGGTCGGATTCTCAGCTGCGAACTACGGTGTACAAGATGATAGCGGGATG
CTTCCATGGACAGCAGAGAAGTTGACAGCGCTTGGCGAAGAGAACCCGAACATCTATCAA
GATACGGACGGATTAGACTTTGAAGCAATCGCAGATTCAAATCCCGATGTCATCTTGGCC
GCCTACTCAGGCATCACGCAAGAAGACTATGACACGCTTAGCCAAATCGCACCGGTCGTG
ACATATCAAGAAACACCTTGGGTCACCTCATGGCAAGACATGGTTCGTTATGACTCACTC
GCAATGGGACTTGGTGAAGAAGGCGAACAGTTAATCAAAGACACGGAGCAGTTGATTACT
GACAAAGCGACAGCCGTTCCTGAGATTGCTGGAAAGAAAGCCGCTTTCGTCTCGATGAGC
GCAGAAGATCTTTCAAAATTCTATATCTATACAACAGGTGATCCTCGTGGTGCCTTCATC
GAAGAACTCGGCATGGAGTACCCACAAAACATTGTCGACGAAGCTGAAAAAGCAAATAGC
TTCTATCTCGAGCTCAGCAAAGAGAACGCCGACATTTTGAACGACGTCGACATCTTCGTC
ACATACGGAAATGAAGACACGTTGAAGGCGCTTCAAGCAGACCCGCTCTACAGTAAAGTA
CCAGCCATCGAACGCGGATCGGTCGTATTGATTGAAGACAACACGCCACTCGCAGCGGCT
GGAACACCGACGCCACTCTCGATTGAATATACGATTGATGAGTACGTTTCACGCGTATCG
GATGCCCTTGCGAAAGTAAAATGA
>FODOLKFE_00355 putative siderophore transport system permease protein YfiZ
ATGATGCAAAATCAGGTGAAACAGATGCATACCCCGAAGTACTTCCCGCTCCTGTTAGTT
GGGACGCTCGTACTGACGGTGCTATGCATCGTGGCATCCCTTGCCTTCGGCTCTCGAACA
GTCGGGTGGAATGAACTGCTGGACGGTTTATTCCGTCCGGCTGTTCAGTCGTATGAGGCA
GACATTGTCCGGGAGCGGGTCGTCCGGACAATTTTCAGTTTTATGTGTGGCGCAGCACTC
GGTGTGGCAGGTGCACTCATGCAGTCGGTGACGCGTAACCCAATCGCTGACCCGAGTATT
CTTGGGGTCAACACGGGAGCAGCGCTCGCCGTCGTCATCGGCATCGCATTCTTCAACATC
GCGACGGCGAGTGCGTTCATCTGGTTTGCGCTCGTCGGGGCGCTATTGACGGCCATTTTC
GTTTTCGGCATCGGTTCACTCGGAAGGGGAGGGGCGACCCCGCTCAAACTCGTCTTGGCG
GGAGCGGCGACAAGTGCAGCATTATCGTCGCTCGTCATGGCTCTTATGATTCCACGCTCA
AACGTCATGGACCAGTTCCGCTTTTGGCAAGTAGGGAGTGTCGGTGCGGGAAATCTGGAT
TCGATTTATACATTTTTACCGTTTCTTCTAATCGGTCTCGTGATTGCGGTAGTGACCGCA
CCTTCCTTGAACGCACTTGCGCTCGGGGAGGAGATGGCGAAGAGTCTTGGTGTTCGGACG
GGGACATTGAAGTTGACCGCCTCGTTCGCAGGCGTGATTCTGTGTGGGGCTGCGACTGCA
CTCGCTGGACCGATTGGGTTTATCGGACTTCTCGCCCCACATTTGATTCGACTCGTGCTC
GGTCCTGACCAACGCTACCTCATGCCGATGTCTGCCTTAGCAGGTGCCATCATCTTGACC
TTCTCGGATGTCATCGGACGTTTGCTCGGAAGTCCAGGTGAACTTGAGGTCGGGATTGTG
ACGGCGTTCATCGGGGCACCGATCTTGATTCTATTGACAATGAAAGTGAAAGTAAGAGGA
CTATGA
>FODOLKFE_00356 Ferric enterobactin transport system permease protein FepG
ATGCAACCAGCGATTGAACAAATCAGACAAGGTCGCATGAAGCGACGCCGTCGTTATGTC
GGGATGACGATTCTTTTGACCATCGTAGCGGTAGCATTGAGCGGGTTGATGCTCATGTTG
GGCAATACGATTTATCCGGTTCAGGATGTCATCCGCGTCTTGCTCGGGGAAGACGTAAAA
GGGGCGACGTTCGCCATTGAAGTATTGCGTCTACCACGTATGCTCGCTGGTGTCTTTGCC
GGTGCAGCATTTGGTGCTGCGGGAACGATTTTCCAAACGATGCTTCGAAATCCGCTTGCC
AATCCAAATGTCATCGGGATCACAACGGGGTCCAGTGCGGCGGCTGTCTTCTGTATCGTC
GTCCTACAATCGAGTGAAGCGATAATCTCGATCGCTTCGATTATCGGAGGGCTCGTCACC
GTGCTGGTCATCTATTTCCTATCCAAAGGGGCGGCTTTCTCCATCGGTCGTTTGGTGTTA
GTTGGAATTGGGATTCAAGCGATGTTAACAGCCGTCATCAATTATCTATTGCTCATCAGC
CGACAAAACGATGTCGCGATGGCGATGCGGTGGTTGACAGGAAGTTTAAATGGGGCGAAA
CTTGAAGAGTTGCCACCTTTAATCATCACGGTACTTATCTGTTTACCGATTGTACTGTTA
CTCACTCGTCAGCTTGAAATGCTCGAGCTCGGAGAAATGGCGGCGACAGGGCTTGGAATC
AACACGAACCAGACCAGACTTCTGCTCATTGTGGCGTCAGTATTCATGCTCGCCCTTGCA
ACAGCGACAACGGGACCGATTGCGTTTATTGCCTTCTTGGCAGGGCCGATTGCCAAACGG
CTCGTCGGAACGAGCCACGCGGGAATCTTGCCGGCAGCGCTTGTCGGAATCATTTTAGTA
CTAGCGGCCGACCTTGTCGGACAATTCGCCTTCACGGCACGCTATCCGGTCGGTGTCATC
ACCGGCATCATCGGCGCGCCTTATCTCTTATACTTGTTGATTCGGATGAACCAGAAAGGG
GACTTCTAA
>FODOLKFE_00357 putative siderophore transport system ATP-binding protein YusV
ATGGCATCCATTATGAAAGTGGAACATCTCACCTCGGGATACGAGGACAAGATGATTTTG
AACGATATCAGCCTTGAAATTCCGAGCAATCAAATCAGCATCATCATCGGTGCGAACGGT
TGCGGGAAGTCGACGCTCCTGAAGACGATGGCACGCCTCATCAAACCGAGTGCCGGTCAA
GTGACGCTTTACGATAAGCCGATTTCGAAAATGGCACCGAAAAAGCTAGCGCGTGTCCTC
GGGATGTTGCCACAGTCCCCGGTCGTACCGGAAGGGATTACGGTCGCCGATCTTGTCGGT
CGTGGTCGTTACCCTCATCAATCCTTTTTAAAGGGCTGGACGAAAGCCGATTACGAAGCT
GTCGCCGAGGCGATGGAGATGATGAACATCACGGAGTTCGCGGATCGTCCCATCGACGAG
TTGTCAGGCGGGCAGCGCCAACGCGTCTGGATTGCGATGGCACTGGCTCAACAGACGGAC
GTGCTCTTTTTAGATGAACCGACGACGTATCTTGATATCACGTATCAGGTCGAGATTCTC
GACTTGTTGACGGACTTGAACCGGAAGTATGGGACGACGATTGTCATGGTGTTGCACGAT
ATTAACTTGTCGGCGCGTTATGCGGACTACATCTTCGCGCTCGACAAAGGAAAGTTGATC
GCCGAAGGAAAGCCGTCGGACGTCATCACGTGTGATTTGATCCATCATGTGTTCAACCTT
CGCTGTTCAGTCATGTGTGACCCGGTATCCGGTTCACCTTCCGTTATTCCGATTGGGCGT
CATCATGTGCAGACGGAAACGGAAGAGGCGGCTGTCGCGCAGCTTGAATTGGTGTGA
>FODOLKFE_00358 Cytidine deaminase
ATGAACCAACAACAATTAGTCGAGCGCGCACGCCAATTGAAGGACAATGCGTATTCACCA
TATTCGAAGTTCCGCGTCGGGGCGGCACTTCTCATGAAGGATGGTACGGTCATCGACGGC
GTCAACGTCGAGAACGTCTCGTTCGGAGCAACGAACTGTGCAGAGCGCACAGCCATTTTC
ACAGCGGTCGCAAAAGGATACAAAAAAGGTGACTTCGAAGCGGTTGCCGTGTCTGGGGAC
ACGGAAGACTTCTTGCCACCATGTAGTATCTGCCGTCAGGTCATGGTCGAGTTTGGCGAT
CCTGACTTCAAAGTACTTCTCACAAACGGCAACGCCGATGTGAAAGAAGTGACGCTTGGG
GAGCTCGTCCCACTTGCGTTCACCGATTTGGATATGTGA
>FODOLKFE_00359 hypothetical protein
ATGCATCACCAGAACAAAAAGTTCATTCACTTATTCAAAGACGGTCAGTTCGATGACATT
TATCATCAAATGACCGATTCTTGCAAATCTCATTGTTCCATGGCCATGTTTCATCACGAA
GCGTCTTCGTTTCATCATGGAATTCGGCGCTATCGTCTGCTCAATGAGATGATGTTGAAC
GGGAATCGGTATGCATTGTGGTCGGATTTCCGAAAAGAAAAGTTATTGTCCGTTCAATTC
AATCGCGTGAATCAGGTTGAATCCATTCAGATGACGGTCACATCCTCTTCAAAAGAGACC
AATCCTTTCACGAAAAACAAATACCACCTTCCATTCAAAGAGCAGTGGTTCGTCGTCTCA
GAAGGGACAACCCTCGGAATGTATCATCATGATCCAACTCGAAAAAAGCGTGATGGCTAT
GACTTTTTGAAAACACAAGAGCAACAACCTTACAATCGTAGAAAAATCGGGATGGATGGC
TCGTATGCGTTTGGAGAACGAGTGATTGCTCCATTACACGGGACAATTCATCAAGTCGTG
GATGGGTTGTCAGACGAACTAGATGCTGATCATCCATTCGGTAATCACGTCATCATTCAA
CATGCGAACGATGAATATTGCCTTCTCGCCCATCTAGAGAATGGTTCCATTGCCGTGAAT
GTGGGAGAAACGGTCAAAACCAAACAGTTGATTGGGCGCTGTGGGCGTTCCGGAATTACA
CCTGAGCCACGCTTGCATATGCGTGTCATGAATCACCCAGATGTGGACAGCGCGACCGCC
CTCCCGATTCGATGGAAAGGTCGATTGCGACCTGTGCGTGGAAAAGTAGCCACCTCTCGT
GAGGAAGAGGGATGGTCGTATGGAATTGCAGCCCTCGATTTTTCAGAACTGCTTCTTTAC
ATTGTTCAAGCCATTCCGCGATTATTTTTTCGCTTTTTTGGATAA
>FODOLKFE_00360 Antitoxin YefM
ATGAGGAGTGATGTGAATGTCTACGGTTCCATACCGGAAAGCGAAAAAAAGTTGAACCAC
TTGCTTCATCAAGTATGTGAAAATGACGAGACGATTTTCATCTCGAAAGAAGGCAGGAAG
AATGCTGTTATCATTTCTGAACGAGAATATAATAGCTTGTTAGAAACCATTTACCTGACG
AGCAGTCCAAAAAATGCTGAGCGTCTATTTGAATCCCTAAGGCAGCTTGAATAG
>FODOLKFE_00361 Mannosyl-D-glycerate transport/metabolism system repressor MngR
ATGAAAGCTAAATCTCCGCTATACCAGCGGATTGCTCAGGAGATGCGCACGTTTATCGAG
ACCGGCGATTGGGCGCCCGGTGAAGCAATTCCGACAGAAGCACAACTCGTCGAGAAATTT
AAAGCGAGTCGAGTCACCGTTCGACAAGCCGTCAAACTACTTCAAGAAGAAGGATTGCTT
TGGAAACGACAAGGGAGCGGCACATATGTACAATCCGAAAAGATTGAACATAATATGTAC
GAATTAAAAAGTTTCACTGAAGACATGAAACGGGAAGGAAAGGACGTCACGAGTAAAGTA
CTTACTTTCACCGTTCAACCTCCGACTGAAAAAATAAAGGAAATACTCGAGCTTGATGAA
GACGCTCTTGTCTACTATATTCGCCGGTTACGCTTTGCGAACGGAGAACCGCTCATCGTC
GAAGATACGTATCTTCCACTCCAATTATTTCCCGATTTAACGTATGAGGTAATGACACGG
TCGAAGTATGATTACATTGAAAATGTCAAAAACCTGAAGATTGCAGACAGTGTTCAGGAA
TTTATCCCGGTCTTGCCGACGAAAGAAATTGCTGAAATGCTCGAGGTGAGCGATCGAACA
CCGATACTCAAAGTCGAACTCTATTCGTTTCTCATGGATGGCAATCGCTTTGAGTTCACC
GAAACGTATTTCAAGAGTGAAGAGTATCGCTTTATCATCCGTGCCGGTCGAAGACATGAA
ACAACAAACACCCAGTGA
>FODOLKFE_00362 Phospho-alpha-glucosidase PagL
ATGAAAACACCACAGCGTCTCGTAGTCGTCGGTGGAGGTAGTACGTACACAATCGGCATG
ATCATGAGTTTGATTAAGGAAAAAGAACACTTCCCACTTCGTTCTATCACGTTTTACGAT
ACAGATGAATTACGTCAAGAACGTGTCGCGAAAGCGAGTGAAATCATCTTGCGTGAGCAT
TATCCAGAACTCGAGTCGTTCGAATATACGACGGACAAAGAATATGCTTTTAAAGATAAA
GATTTCTTCTTCGTCCAAATTCGGACAGGTGGTTTGGAAATGCGCGAAAAAGATGAGCAG
ATTCCGCTTCGACATGGCGTGGTGGGACAAGAGACGTGTGGACCGGGCGGAATGTCATAC
GGGATGCGCTCAATCGGAGATATGATTGAACTCGTCTCTGACATTCGCACCGGCTCACCG
AATGGCTGGATCTTAAACTATACAAACCCTGCTGCGATTGTCGCCGAGGCGCTCAAACGT
GCTTACCCGGACGATCAAAAAATATTAAATATTTGCGATATGCCGGCAGCAATCATGGTG
AGCTATGCGAAGATTCTCGGTAAAGAGATTTGGGATCTCGTTCCGGAATATTTCGGACTC
AACCACTTTGGTTGGTTCACAGGTATCTTCGATAAAGAAGGAAATGAATTGACTGAAGAT
ATCAAACGCGCCATTTTAGAAGACGGTTTCATCCCGGAAGATTCGGAGATTGCGAATGAT
CCATCTTGGATCAAGACGTTCAAACAAGTAGAGAAGATGCTGACGGATTTCCCGGAGTAC
TTACCGAACACGTACCTTCAATATTATTTATATCCATCTGACATGGCAGAAAAAGAAGAT
GTCACGAACACACGGGCACGGCAAGTAATCAACGGACGTCAAGAACGTGTCTTCTCGATG
TGCGATCAGATTATTCAAGATGACTCGCTCGAAAATGTTCACCTTGAGGTCGATATCCAC
GGCTGCTATATGATTCGGGTCGCTGCTTCGCTAGCCTATAATAACGGTGATATTTTCATC
GTCATGGTGAAAAATGAAGGGATTATTTCGAACCTGCCGGACGATGCGATGGTTGAAGTG
CCTGCGATGCTTACCAATCGTGGACCGAAACCATTCGCAGTCGGAAAGATTCCTCGTTTT
TACAAAGGAATGATTGAAGGACAGCTTGCTTACGAGCAACTTGTCGTCGACGCATACTTC
GAAAACAGTTATGGGAAGGCACTTCAGGCGTTGACACTAAATCGTACAGTCATCGATGCA
CCAATAGCTCGTCGAATCTTAGATGATTTGATTGAGGAAAACAGAACGTACTGGCCGGAA
TTAAAATCGGGCGAGACAGTAGCAATACGGTAA
>FODOLKFE_00363 hypothetical protein
ATGGTACCGGTCGCTTTATTACCGGCTGCCGGAATTTTGCTAGGACTAGGTGCGGCACTC
ACGGGACCATTAGCCGAAAGCTGGACGTTTTTACAGAATGGAACAGTATAA
>FODOLKFE_00364 PTS system glucose-specific EIICBA component
ATGTTACAAATTGGTCTTAGTATTTTTGCGAACTTACCAATCATTTTTGCAATCGGGGTC
GCAGTTGGTTTGTCAGGAGGATCAGGGATTGCCGCACTCGCAGCACTCGTCGGATATGTC
ATTATGAATACGACAATTTCAATCTCCCTCGGCATCACGGCAGAAATGGCTGCCGAGAGT
GGAGAATATGGCATGTTACTCGGTATTCCTTCCCTTGAAACCGGTATACTCGGAGGGATT
GCGGTCGGGTTGCTCGCAGTATGGGTGTATAAAAAAGTTCCATACGTTCAATCCACCAGA
AGTGTTGGGATTCTTTGCAGGTGA
>FODOLKFE_00365 PTS system glucose-specific EIICBA component
ATGGTCTTCTTCTCGATTTTACTTGGATTTGTCATGATGCTCATCTGGCCGCCAATCCAA
TCGACACTCACTTCAATGGCAAACGTCATCGCGAGTGATGCGACCAATCCTGCATATGTT
GGGTTATATGGAATGTTGGAACGATTATTGATTCCGACAGGATTACACCACATTTGGTAT
GCCCCGTTCCTCTGGACATCTCTCGGTGGAACGGCAACGGTCGGTGATGCGGTCGTGAAC
GGTGATCAGTATATTTTCCTCGCTCAAATCGCGGAAGGTGTCGAAGTGACGGCGGGACGT
TTCATGTCTGGTAAGTTCCCAATCATTATGTTCGGTTTACTCGGGGCGGCGCTTGCGATG
TATCGTCAGGCTGACCCAGACAAACGTCCTGTCGTTCGAGGCTTATTGATTGCAGCAGCC
GGTACAGCTTTTCTAACAGGAATCACAGAACCGATTGAATTCACTTTCTTATTCGTGGCA
CCTATCCTTTATGTCATCCATAGTGTGTTGACGGGGATTTCCTTTGCGCTCATGTATGCG
CTCGACACACATATCGGTTGGGCTGGAGGATCAGGGTTGATTGACTATATTTTAGTGAAC
GTCTTACCAGGAACACCACGCTGGTGGATGAATGTCGTCGTCGGCATTGGTTTCTTCATC
GTTTACTATAGTATCTTTACTTTCGCTATCAAGAAGTGGAATTTGGCAACACCAGGGCGT
GGCGGACAAGAAGCGAAACTGTTTACGCGTAAAGACTACAATGATAAAAAGTCAGGTCAA
TCAGTGATTCAAACGACAGCACTTGCGATTGAAGAGGCACTTGGGGGACGAGAGAACATC
CGTGATATCGATGCATGCTTCACACGACTTCGTGTTGAAGTAAGTGATGTTTCTCAAATC
AATGAGGATGAACTAAAAGCACTCGGAGCAGCTGGAGTCGTCAAAGTGAAAAATAACATT
CAAGCGATTTTTGGAGGTCGCTCTGATTTATACAAAAACGAATTGCTACGTATTCATAAG
GAAATGGATGAAGCAAATTGA
>FODOLKFE_00366 hypothetical protein
ATGAAAAAACGACACTTGCAACTGATTCGGCTACTCAATCGCGGACGACGTTTCACGGCG
GAAGAACTGGCCCAAGAGACAGGCGCCTCCATTAGGACGATTCAACGGGATATGCTCTCG
CTCGAAGAACTCGGTTATCCGATTTGGAGTGTTCCTGGAACTGGGGGCGGCTATGAAATG
TTGCCGAATCGTTTATTGCCCCCGCTCCATCTCCGCGAACAAGAAGCCGTCGCACTCTAT
CTCACGCTCAAATGGATGGAACACATTCCTGATGTGCCGTTCGGGGACATACGAAGTACG
TTGTCCGATTGGTACGTGAATGAGTTACCACATGACGTAGAGTCGAAAATTCGACGATTG
GAGCGAAACATTCTCTGGCTTGGAAACAAACAAATTCCAAAAGCGCCGTTCACAAAGGAC
ATCTATCAGGCGGTCGAGCGCAAAAACAAGATCGAGATGACGTATCGATCGACGAACGGA
TCACGTACGTTCCCCATCGCACCGGTCGGTATGGCACTCCTTGACTTAAAGTGGTATGTC
TTCGGGCTCTCCGAACTCGGATTCCGTCAATATCGGATTGATCGCATCGAAGCGGTCCAA
GTGCTCGAGGAATCGTTCGAGTCCGAGGATTTGGTGACCTTGCTTCAGAGAAGTGATGAA
CGGGGCGGTGTGACCGTTCAACTCGAGCTGACGTCACTCGGTCGTCGTTTACTTGAAGAT
GTATTACCCGATATCGAAGAGAAGAATGAATGGGACGTACCTAAAGAAGAGCTGCCGTTT
TTGTCGAGACAGCTGTTGAAGGCCGGAGCCGAAGTGAAGGTCAAGGCACCGCATGCGTTG
CGGGAGATGATGAAGGAGCATGCGGAACGTCTTGTAACATTATACGTATGA
>FODOLKFE_00367 Dihydrofolate reductase
ATGATGCCGAATGTTGTGTTATATATTGCGATGAGTTTAGACGGAAAGATTGCCCGGTCG
AACGACCAACTCGATTGGTTGTTCGCTGTAGAGGGGGATGGGGACAACGGCTATGCTGAT
TTTTTCAAGACCGTTGGTGCTGTCATCATGGGACGGAAGACGTATGAGGAAGTATTGAAG
TTAGAACAAGGAGAGTATCCGTATCCAGACATCCCGAACTACATTTTGACACGTCAGGCT
GACCGTGAGGCCGAGCATGTCACATTCACGGACGAACCAATCAAAGAACTCATCAATCGG
TTAAAGCAAGAAGTTGATCAAGATATTTGGCTCATCGGCGGGGGAAAAGTCATCAAAGCC
GCGATGGAACATGATTTGATTGACCGCTATGAGATTGCGATTGCGCCGGTCGTGTTAGGA
GGGGGAATCCCTCTTTTCCTAGAAGGCACGAAAGAAACGAAGCTTCGACTGACGAGTCAC
CACGCCTCCGGTCAATTTGTGATGGTGACCTATGAACGACAAATGAGCATCGAGTCCACA
TAA
>FODOLKFE_00368 Peptidoglycan-N-acetylglucosamine deacetylase
ATGATGAAACGCGTTCTTTTGCTCATGTCGATCTTTCTACTGATTGGGTCTTTGTCACAG
GCTGCGATTCCGGAGCCGAAGGCCTATAACGACCCGAGTCTCATCTATTTGACGCTCGAT
GATGGACCGAACTGGAAAACGGGAAAGCTACTCGATGTCTTGAAGAAACATCAAGTGAAG
GCAACCTTCTTCATCCTCGGAAAGAACATCGAAGGAAATGAGCATCTGCTTCACCGCATC
ATTGCGGAAGGTCATTTGATTGCCTTACACGGGATGCGACACGACCGGGATGAATTTTAT
GAAACACCGTTGACGGCCGTGCTTCAGATGCAGGAAGTACAAGCACTTATCTATGAAGTG
ACCGGCATTCATACGAACATGGCCCGCACCATTTATGGGAGCGACGCCGGCATGTCACCC
GCACACTGGCAGGCGATGACCGATGCCGGTTTTGAGATTTGGGACTGGAACGTCGGTAGT
CTCGACCATGTGTATAAGAAAGACAATGCCCGTGTCGAGCAACGTGTATTCGACCGACTC
GAAGCGAATCGCGCCGCCAATATTGCTTCGATTATTTTAGCGCACGATCACTCGATGACG
CCGAAAGCACTCGATACAATCATTCGTTATGCGAAAGAACGAGATTATGAATTCCGTACG
TTAGAGGGTGTCCAACCGGTTCACAACTTTTCTGATGTATGGGAACCGCATTTAAGCGAA
CGAGCGACCCCATGA
>FODOLKFE_00369 hypothetical protein
TTGAATGGTAAGACAACCATGATCACGACAACCCGTTGCCTCATCCGCCCATTCGAACGC
CAAGACATCGAATCATTCATGATTTACCGGAATGACTTGGATTGGATGAAAGATCAGTCA
TTCAAAGGACTCAGCTTTGAAGAATACGAGAACGCCCTAATCGGCGCACAATCACTTCAA
CACGGCATGCAACTCGCCATCATCGACCAAGCGACCGATGAATTGATTGGGGACGTGTAT
ATCCAGCAAGAAGGTATGACGCATTGGATCGGCTACACGATTACCCCTACGCGCGCTCGG
CAAGGCTATGCATTTGAAGTGATGTCGGAATTGATTCGTCACTTGACTTACCAAGGAGCG
AAAGAGTTCAAAGCCGGTGTGCTTGGGACGAACGCGGCATCCATCGCGCTATTGAAGAAA
TTGAACTTCACCTTTTTCGAGACAGAGCTTGACGAACAGATTTATCGTCTCGATGTCTCC
AACATATGA
>FODOLKFE_00370 hypothetical protein
ATGGCGATTGCAATCGGATATCTCATCGCAGGTCTAGGTGCATTCGTGGCATATTGGTTC
AGTACCGGCGAAGCACGAAACACAAAATTGAAAATATGGGGAATCGCTCTTATGATTCCT
ATATCACCAGCCTTAGCGTTTTCCATCGGCCTTTCGTACGCAATCAGTGTACAGAACGGA
TGGGCTGGATTGATCATGTGGTTTATTTTCCCTGTGATTTTCTTGAGTGGTCTGGCGTTG
CTATTGATTGGTCTTTTCAAAAAAGAAAAGAAGTTGGTTTGA
>FODOLKFE_00371 Xylulose kinase
GTGTTTACGATTGGGGTCGATATCGGGACGACGAGTACGAAAGCCGTCCTGTTCAACGGT
CATCAACAACTGGCGGTACATAACGTGTTGTATCCGCTTCTCACGCCCGATACGGAGACG
GCCGAGCAAGACCCGGTCGTCATCTATGGGGCCGTGCTCGAAGCTGTCTCGGCGGTCCGC
GCCAAAGCGGACGGTCCGATTCGCTTCGCATCGTTCAGTTCGGCGATGCACAGTTTAATC
GCGCTCGATGCATCAGGACGTCCGCTCACGAACAGCATCACGTGGGCCGACAGTCGCGCG
AATCCATATACGCAAGAAATCAAACGCGATGTTGATGCGAGTGCGCTCCATATGCGCACG
GGCACCCCGGTCCATCCGATGGCACCGCTGTCGAAACTGCGCTGGTTGAAAAAAGAACAT
CCTGACGTCTTTGAACAGACAGCCAAGTTCGTCTCCATCAAAGAGTATGTCTTCTATCGC
TTGACGGGTCGCTTCGTCGTTGACTACTCCATCGCCTCGGCGACCGGACTCTTCAATTTA
AAGCAACGAGACTGGGACACGGAAGCACTTGATGTCGCCGGTGTGACACCAGAGCGCTTG
TCTGAACTCGTGCCGACGACAGAGATTTTACCGGTGACACCTGAGGTGACCGAGACGCTC
GGCTGGGACTTCCCGCTCGTCATCGGGGCAAGCGACGGCGTGCTCTCGAACCTCGGGGTC
GGCGCCTTCGAACAAGGCGTCGTCGCCGTGACCATCGGGACGAGCGGCGCCATCCGGACG
GTCGTCTCGGAACCGGTCGAAGATCCGAAAGGTCGCATCTTCTGTTATGCGCTGACGGAC
AAGCATTGGGTGATTGGTGGACCGGTCAATAACGGCGGCATCATCCTCCGCTGGCTCCGT
GACGAGTTCGCAGCAAGTGAGGTCGAGACGGCGAAACGACTCGGGATCGACGCGTACGAT
GTGTTGACACGAATCGCCGAGACGGTCAAACCGGGTGCCGACGGACTGTTGTTCCATCCG
TATTTGATGGGTGAACGGGCTCCGCTCTGGGATTCAAACGCCCGCGGTTCATTTTTCGGG
CTCAGCATTCACCATAAGCGCGAACATTTCATCCGTGCCGTATTGGAAGGAGTCATCTTT
AACCTCTATACGGTCATGCTCGCACTCGATGAGTTGACGGGCGCCCCGAACCGCATCCAT
GCGACGGGGGGGTTTGCCCAGTCGAGTCTCTGGCGTCAAATGATGGCAGACATCTTTGAT
ACACCGGTCGTCGTGCCGGAGAGTCATGAAAGTTCATGTCTCGGGGCTGTCATGCTCGGG
GAATACGCTTTCGGGGACATCGAGGAGTTCCAAGAAGTACCGCAAGTGACCCATGAGCAT
ACACCGGACATGGAAGCGACGAATGTGTATCGTGAACTTTTGCCGATCTACATTCGCTTA
TCGCGCCATTTGTCTGAAGAGTATGAAGCGATTTCAGCGTTTCAGCGGAAGCATGTATAA
>FODOLKFE_00372 Low-affinity gluconate transporter
ATGTCTGGCTCAACACTTATTTTGATCGCCTTAGCCGGGATCTTCTTGCTCTTATTTTTG
GTCATTCGCACAAAGCTTCATGCATTCGTTTCGTTGTTACTTGTCAGTTTAATCGTCGGG
GTCGCAGCCGGCATGCCACTCGGGGATGTCATCGCCTCCATCCAAAACGGGATGGGCGGA
ACGCTCGGCTTCGTCGCCGTCGTCGTCGGTCTTGGCGCGATGTTCGGGAAGATGCTTGAA
GTATCGGGTGGCGCGGAACGTCTTGCCCAGACACTCGTCAGCAAGTTCGGGGAAGACAAG
GCACAATGGGCGCTCGGGATTACCGGATTCATCGTCGCCGTCCCGGTCTTCTTTGATGTC
GGTTTTATCATTCTCGTTCCAATCGTATACGGTCTCGCAAAAAAGACGGGACGCTCGCTT
CTTTACTATGGGATTCCGCTCCTTGCGGGTCTCGCGGTCACACACAGCTTCATCCCGCCG
ACACCTGGTCCAATCGCTGTTGCGAACTTGATCGGTGCCGACCTCGGTTGGGTCATCTTG
TTCGGTGTCCTCGCTGGGATTCCGGCCATGATTTTAGCCGGTCCGGTTTTTGGGAAGTAT
ATTGCTAAGAAAATTCATGTGACGATTCCGGATTACATGGAATTTGAAGAAATCGATACA
TCGAAAGAACTACCAAGTTTCAAAATGATCTTGTCGCTCATCTTGATCCCACTTGTGTTG
ATTTTAGCGAACACGCTCTCAGCGGTTCTCTTGAACGAAGGCAACGCTGTCCGTGATTTC
TTGACGTTCCTCGGACATCCATTCGTTGCCTTAACGATTGCGACGCTCCTCACGTTCGTC
TTCCTCGGGACACGTCGTGGATATTCACGTGACGAAGTACAAGAGATCGCAACGAAAGCA
CTCGAGCCAGCCGGAATCATCATCCTCGTCACGGGGGCCGGTGGTGTGTTCAAACAAGTA
CTCATCGACTCTGGTGTCGGTGACGTGCTCGGTGAAATGATGGCTGGCTCACCACTTCCG
GCAATCGTTCTTGCCTTCTTGATCGCAACGGTCGTCCGTGTCGCCCAAGGGTCGGCAACG
GTGTCTATGGTCACAGCGGCCGGACTCATCACACCGCTACTCGAAATCCAAAACATCACG
GGCGCGGCGCTCGGATTGATTGTCATCGCCATCGCTTCAGGGGCGACCGTCCTCTCACAC
GTCAACGACTCAGGCTTCTGGCTCGTCAACCGGTACTTCGGTCTCGACGTGAAAGACACG
CTCAAATCATGGACGATCATGGAAACGATTATCGGACTCACCGGCTTTGCCGTCGTGTTC
TTGATTAGCCTATTTATCATCTAA
>FODOLKFE_00373 6-phosphogluconate dehydrogenase, NAD(+)-dependent, decarboxylating
ATGGAAATTGGTTTGATTGGTTTAGGTAAGATGGGATACAACTTGGCACTCAACTTGAGC
GACCACGGACACACGGTCGTCGGGACGGACGTCGGGAATGTCACTTCGGACGCGTTCTCC
ATCGTGCCGACGCTCGAAGATGTCGTGAACAAATTGTCTACGCCACGCGTCATCTGGACG
ATGGTCCCTGCCGGCGACGTCACCGAAGCGGTACTCGCTGAACTATATGAGCGCCTCGAA
CCCGGCGACATCGTCATCGACGGCGGGAACTCGAACTACAAACTCTCGGTCGCACGCGCC
GAACAGTTCGCCGAGAAAGAGATCAAATTCTTCGATTGCGGGACGAGCGGAGGCACGGAC
GGGGCACGAAACGGTGCCTGTACGATGGTCGGGGGTGACGCGGAGGCGTGGCCAACGATT
GAACCAATCTTCAAAGATCTGTCTGTCGAGAACGGCTACTTGTATACAGGTCCTGCCGGA
AGCGGTCATTTCTTGAAGATGATCCATAACGGCATCGAGTACGGGATGATGCAGGCGATC
GCCGAAGGATTCGATATCTTGGAGAAGAGCCCGTTCGACTATGACTATGAAAAAGTCGCT
CGTGTATGGAATCACGGGTCGGTCGTACGTTCTTGGCTCATGGAACTCACAGAGAATGCC
TTCAAGAAAGATGCGAAGCTCGATGAGATTCGCGGGGTCATGCATTCATCCGGTGAAGGT
AAATGGACGATTGAGACGGCGCTCGACCTTCAAGCCGCGGCACCGGTCATCGCCCTGTCG
CTCATGATGCGCTACCGTTCACTCGAAGACGACACGTTCTCAGGAAAAGTCGTCGCCGCG
CTCCGCAACGAGTTCGGTGGCCACGCGGTCGTCAAGAAGTAA
>FODOLKFE_00374 Multidrug resistance protein MdtH
ATGGAATTATACCGTTGGGACCTCAATCTGAAAGTTCGCTTATTCGGCGAAGGCTTATTC
AACCTCTTGTTTTGGATGTACTTTCCATTCATCACCGTCTATTTCGCCCGGACGCTCGGT
GTCGAGCTAGCCGGACTACTCATGGCCGTGCCACCGTTGTTCCTGCTAGTCGGCAGCTTG
ATTGGCGGTTCGCTTGCAGATGAGATTGGTCGCCGCCCCGTCATGCTCGCCGGGACGTTC
TCACAAGGTTTCCTATTCCTCGTTTTCGCTTTATCAACGAACGCCTATGTCGATTACATC
ACCTACATCAGCATCGGTTTTATGGGTGCCATCTACAAACCGGCCAGCTCGGCGATGGTC
GCCGACCTCGTTCCGACTGAACATTTACGGAATGTATTCGCGACGTTTATGGCTTCGAAC
AATATCGGTGCTGTTCTCGGTCCGCTTCTTGGTGCGGTCCTCTTTTTCGAGTATCGTCAG
GCGCTCCTCCTCGGCTGCGCCCTTGTTCTTTTTGGTTACGGGGGTTTGCTCGCGGTTCTA
ACCAGTGAGACACGACCGGTCTCGACCGAGAAGACGGTCGCAACGACATTTTTCACCCAA
GGGCGGTCGTATGCGACGATTTTGATTGACCCGCTTTTCCGCCTCTATCTGATTGCTGGC
GTATTCGCCTTAATCCCAATCATGCAACTAGACGTGTATTTACCTGTCTATTTGATTGAA
CAAACTCCGGCCACGTTCAACGTCTCGAATACAGTCTTATTCGGCTGGCTCGTTGCATAT
AACGGCCTCTTGTTCGTCGTCTTCATCATTCCTGTCACACGTGTGTTTCGGGCGTGGGAC
GAACGGCGTGTTTTACTATTGTCGACTTTCCTAGGAGGTTTCGGGACGTTTCTCGTCGCC
TTCTCATCAAATATCTGGTACTTGCTCATCGTCACGACCATGTTCACGTTCGGGGAGCTG
ATTCGTTCTCCCGTCAGTCAGAGTTTCGTTAGTCACTATGCACCAATCGAGTCACGTGGA
CAATACCTCGCGACCGATACGCTCCAAAACACAATCGGCAAGTTCCTCGCACCGGTGACG
GTATTTGCATCAGGATTTCTCTCCCCTCTCGCTGTGTTCACACTCATCTTGCTGTCGGCA
CTCATCGGTATGGGGCTGTATGCGAAGCTATTTGACAAGCTGAACCAAATGAAAGTTTCG
TCTTAG
>FODOLKFE_00375 putative signaling protein
GTGATTCCCGAGTGTGCTACTCTAATAAAGCACTTTTTCATTCATTCTTTGTACCATTTG
AAATTGAAAGGACTGTTTCTCATCGAACATCACCTGAGTAGCTCATATAACTTCACACTC
GTCATTCTTTCCATCGCTGTCGCCATCTTCGCTGCCGGTGTCGCTCTCGATATTAGCAGT
CGTTTGAAATATGCGAAGCACGCCTCGCGACTCAGGTGGGTCGTCGCTGGTGCCTTCAGC
CTCGGTCTCGGCATTTGGGCCATGCACTTCATCGGTATGCTGGCGTTTCACTTGCACGAT
GATGTGACGTACCATCTCGGCATCGTACTATTATCCATCGTGCCGGCCGTCGTCGCTTCC
GGACTTGCCTTTTGGATGATCAGCCATCCGGAGACGCGACCCATTCAGCTCGTCTTCGGT
GCCTTCTTGATTAGCGTCGGCATCGTCTCCATGCATTACATCGGGATGGAAGCGATGCAA
ATGAACGCCATCCTCACATACGACCCCATCATGTGGATTGCATCTGCCATCGTTGCCTTC
GTTGCGTCGCTCGTCGGACTATATATTCTCTTTTATATCCCAAACGTCTCGCGATTCCAT
TGGCGCCGTCTAGCCAGTTCGGTCTTGATTGGGGTTGCCGTTTCTAGTATGCATTATGTC
GGGATGGGCGCAGCCCGTTTCACCCCGATGGAAGGTGCGGCCAAACCGGTCAGCGACTAT
GCCGTCGACAGCACCCTACTCGCCTATGTCATTGCGGCGAGCGTCATGACACTATTCATC
TTGATGTACATCTCGCTCCGGACGGCATCACAACTCGAGGCACAGTCGGAAGAACTAGAA
TTAAAATTCGAATCCATCATCGAATCTGCCTCGGATGCCATCATTGTCGCCGATCACAAT
CGCACCATCCTTCAGTGGAACCAAGGGGCGACCGACTTGTTCGGATATACGTATGACGAG
ATGATCGGGCAATCGATTGTCGCCATCATTCCGGAACGATTCCGAGATGCGCACGAGCGC
GGGATGAAGCGTTATGAAGCGACAGGTGAAAAACGCGTCATCGGTCAAACGGTCGAGCTC
ATCGGATTACGAAAAGACGGTGTCGAAGTGCCAATCGAGATGTCACTCGGAACGTGGAAG
ACGGACAAGGGCATCTTCTTCAGTAGCATTATCCGTGACATCAGTGAACGGAAACGAATC
GAGGCTCAAATCAACGACCTCGTCTATTTGGACCCGCTCACCGGTCTCCCGAACCGTCGT
CTATTCAGCGACCGACTCGACGCGCTACTCGGTCAGTCCCAGCAAGAATCGTTCGCCTTA
TACTATATCGACTTGGACAACTTCAAGGTCATCAACGACCGGTTCGGCCACTCGATCGGC
GACCAATTCTTGAAACAAGTGACGACCCGCATCCAATCGACGATTCAAAAGTCGGACACG
CTCGCCCGTCTCGGCGGAGATGAGTTTATCATCTTGTCGCCACATACGAAAAGTAACCTC
GCGGCCCATCGTGCGCAGGAGCTCATCAACATCCTCCATCCTCCGTTCGAACTCGAGAAC
GAGGAAGTGTTCACCGGTGCCTCGATTGGGATCAGTCTCCATCCATCCGACGGGGATACG
GCAGAGGATTTAATCAAAAATGCTGACATCGCTATGTACCGGGCGAAGGCCGACGGCAAG
AACGGCTATCAGTTCTTCACGAACGAACTGAACGAGTCCGTTTCCCGTCGTTCGAACTTG
TCGATGGCACTCCGGAAAGGGATTGGACGTGGCGAGTTCACCGTCCACTATCAACCGCAG
ATCCAGCTAGAGACAGAAATGGTCATTGGTATGGAAGCACTCGTCCGCTGGAATCATCCA
GACCTCGGGATGATTTCGCCTGGCGAGTTCATTCCGATTGCCGAAGAGACGGGAAGCATC
CATCGCCTCGGCGAGTTCGTCTTGAATGAGGCGTGTCGCCAAAACAAGGCGTGGCAAGAT
GCGGGCATTCCCCCGTTTCGGGTCGCCGTCAACATCTCGGCCATTCAGTTCGCTCAAAAA
GACTTGCCGGAAGTCGTCAGCCGCGCACTCGACTCATCAGGTCTCGACGCGCAGTATTTA
GAACTCGAGTTGACCGAGAGCGTCATCCAAAGTGCAGACCGCGCCATCGAGACGATGCAT
GAGCTCGTCGCCCTCGGCGTCCACCTCTCCATCGACGACTTCGGGACCGGTTATTCATCA
CTCAGTTACTTGAAGCTGTTCCCGATTGATACGCTGAAGATCGACCAGCACTTCACGAAG
AACATCGAAAGTGACGAGAAAGACGCTGCCCTCGTCAAAACGATCATCCGCATGGCGCAC
GAGCTCGATTTGAACGTCATTGCGGAAGGGGTCGAGACCGAGAATCAAGTCGCTTTTCTG
AAAGCCGAATCATGTAACCAGGCACAAGGATATTTCTACAATCGTCCTTTGCCGGCGGAA
GAAATCGAAGTCTTCTTCCAACAATATAAGAAAGCATCATCAAGTTAA
>FODOLKFE_00376 putative HTH-type transcriptional regulator YbbH
ATGGAAACGATGAACGGGACGGCCCGCATCCGTGGTGCCTATTCGACACTGAGCAAGAAA
GAACAACGTATTGCCGACTATATTTTGAAGCAACCAGAAAAAATCATTCATCATACGATC
AATCAGGTGGCAGATGACCTCGATGTGGCAGAGTCGACTGTGTTTCGTTTTTGTCAGCGT
GTCGGATTCAAAGGCTATCAGGCGCTAAAAATCGCACTCGCCTCAGATGTCGTCGCACCG
CTTCAAGATATTCATGAAGATATTATCGAGACGGATACGGCACTCGAAATCGCAGAGAAA
ATTTTTTCGACGAACGGGAAGACGATTGAGTCAACGCGTCAGATTTTAGAGGGTGCCTCT
CTTGAGAAAACCATTGAGCTGTTTCTTGGGGCGCGCCGTATCGAATTTTTCGGAAGCGGC
GGGTCGGCCGTCATCGCGTTAGATGCCTATCATAAGTTTGTCCGGAGCGGGCTTCAAGTG
AGCGCGATTCTCGAGTCGCATATGCAGCTCATGTCGGCCTCACAATTGACGACCGCAGAC
GTCGCCGTCGTCATCTCGCATTCCGGTGCCTCGAAAGAGACACTCGATATCGCCAAACTC
TTAAAAGAGAAGGGCGTGCCGATGATTGCCATCACCAACTATGCGAAGTCCCCTCTCTCG
AAACTGGCGGATGTGTCGCTCTATACCGTATCTCAAGAGACGGCATTTCGCTCGGAGGCG
CTCGCTTCCCGGATTGCTGAATTGAGTCTGATTGATGCGTTGTTCACAGCCGTCATGATG
CGCCGAGGCGAGGCAGCCCGGGCGTCGCTTCAACAGATGCGTGAGGCGATTTCGCTGCGC
CGAATCTGA
>FODOLKFE_00377 hypothetical protein
ATGAACCATATTGATTTTTTATCTTCCGACCATTACAACGAGTTCAAACGGTTGGCACAA
CGGCTCACGGATCCGGGGAGTACCGGTCGAGAATATTTCGCCGCGCTGTATGTGATTGCG
GGAAATGAACATATACGTGAATGCCTACTTCCTTATATGGATCTTGAATCAGGTAAGATT
CGCACTTCGACGATTATCGATGACAATACGTTTGATAAACGAGAGTTTGTGCTCGCCAAG
CTCGTCATCCATCTGTATAACTCAAAAGAATGGGTCCTTCCGACCGAGTTGATTGCCTTG
CCGGAAGAAGACTATAAGTTGGCGATGCAAGCAATCACGCTATGCCGCAATGAACAATTT
GACGGGGTCACGATCCCGAACGACTGA
>FODOLKFE_00378 Glutamate synthase [NADPH] large chain
GTGTCACTCACCACATCGATGTTAACCATTTTACTGATGCTCATGTTGCTCATCATGATC
ACGCCACCGCTCTTGATTTTTTATCTGTGGCGGCGTGACCGGAACCAACGCGAACACTCC
GTCCTCCGGAACTTCCCGATTCTCGGAAAGTTGCGCTATATATTTGAGAAGATGGGACCC
GAACTTCGGCAATACTTGTTCCTGAATGACAATGAGGCGAAGCCGTTCTCACGGAATGAT
TATGAGTCGGCCGTCATCGCAGGGAAGTATAAGTCGCGCATCATCGGATTCGGCTCGGAG
CGAGATTTTGACGCGGGTGGGTTCTATCTTCAAAATGCATTGTACCCGACAAATCGGAAC
GAGTTACGAATCGACAATTCAACGAAAGTGTCGACATGGGTGTATGAACTCGATGAAGAC
AATCTGTTCACCCGAAAAGAACATCTCGTCGAACGAGACATCTCCCCGTACTTATTAACA
GAAGAAGATACCGTCATCATAGGCGAACAGACGTGCCGGGAACCGTTCTACGTTCGGGGG
CTTGTCGGTCAGTCTGCCATGAGTTTCGGGTCGCTCGGAGACAGGGCCATCACAGCGCTT
TCGATTGGGCTCGGTCGTGCGGGTGGCACGTGGATGAATACTGGGGAGGGTGGACTATCC
GACTATCATTTAAAAGGGGACGTCGATCTCATCTGTCAAATTGGACCGGCGCTCTTCGGT
GTCCGGGATGAAGACGGTAGGTTTTCAGTCGAGGCATTCAAACAAAAGAGTGACCTTCCG
CAAGTGAAAGCGTTCGAACTGAAACTTGCCCAAGGCGCGAAGACACGTGGTGGACATATC
GACGGATCGAAAGTGACCGAGGAGATTGCCCGAATCCGTCGTGTACGAGTCGGGGAAACC
ATTGACAGCCCGAACCGCTTCTCTGAATTTCACACCCATGTGGAATTGTTGGCATTTGTT
GAGAGGTTACGTGAAATCGGTGGGAAGCCCGTCGGCATCAAACTTGTAGTTGGGAAGTTG
CAAGACATCGACTCGCTCGTCCGAGAGATGGCGAGATCTCAAATTGTACCTGACTTCATC
ACCATCGACGGGAGTGAAGGGGGTACGGGTGCGACGTATCAAGAGCTTGCGGATACAGTC
GGTTTACCGCTGAAGGCGGCGCTCCCTTACGTGCATCACCTTCTCATCGAGCACGGTTTG
AGAGACCGAGTCAAACTGTTCGCCTCTGGGAAACTCATCACGGCGGATAAAGTCGCCATC
GCACTCGCGCTCGGCGCAGACCTCGTCAATATCGCTCGCGGACTTATGTTCAATGTCGGG
TGCATTCAGGCACAGGTTTGCCACACGAACCGCTGCCCGGTCGGTGTCGCAACGACCGAT
GCGAAACTGCAGCGTGCTCTCGTTGTCGACGAAAAGAGCTATCGGGTGACGAACTATATC
ATCTCGCTTCGGGAAGGACTATACAATATGGCGGCTGCGGCAGGCGTTCGCTCGCCGACG
GAACTGTCACAAGAGCATGTGGTCTATCAGGAACCGGACGGCCAGATAAAATCGATTATA
GACAGATATGATTAA
>FODOLKFE_00379 hypothetical protein
ATGAAAGCCTTGTTTTTGAACTGTACGTTAAAAGGTGGCGACATGACGTCGCATACGGAA
GGGTTGATTCGTGATATCATCCCGCACTTCGATGCGCTCGATGTTGAATCTGAGATCGTT
CGAATCGTCGATTACAACGTCACGTTCGGTGTGACGGAAGATGAAGGGGATGGGGACGAG
TGGCCACAGATTTTTGAAAAAGTGAAGGCCGCGAACATTGTCGTGATCGGGACACCACTC
TGGCTCGGGGAGAAGAGTAGCGTCGCCACCCAAGTGATTGAACGTCTATACGGCGGTAGC
GGGCTGACGAATAAATCGGGACAGGCCATCTACTACAACAAGGTCGGAGGAGTCGTCGTC
ACGGGGAATGAGGACGGGGCGAAACACGCCTGTGCTTCGATTCTATATGGATTGTCCCAC
ATCGGTTTCACCGTGCCGCCGAACGTCGATACTTATTGGGTCGGGGAAGCGGGACCGGGT
GACTCGTACCTCGATGCTGGACGAGAAAATGAATTCACGAAGTCTCATGGCAAGACGATG
GCATATAACCTCGTTCATTTTGCGAGAATGCTTAAAAACCATCCCATTCCGGCAGAAGGG
AATACGATGGAATGA
>FODOLKFE_00380 6-phosphogluconate dehydrogenase, NAD(+)-dependent, decarboxylating
ATGGAAATCGGTATGATCGGACTTGGTAAAATGGGCCTCAATTTGGCTCTGAATTTGACA
GACAATGGGCATCGTGTCGTCGGGTATGACCCGGGAAACGTATCGACGAGTCAATTTGAG
ACGAAAGACTCTTTGCAGGAGGTCGTTTCCACGCTTCTGGCCCCTCGCGTCGTCTGGGTG
ATGGTGCCGGCGGGTGACGTGACCGAGCACGTCTTGAACGACTTGCACCATCTTCTCTCC
CCAGGTGACATCGTCATCGATGGAGGAAACTCGAACTACAAGGAGTCAATGCGACGTTCC
GAGCACTTTAAAGAAAAACTAATTTATTTCTTCGATGTCGGGACGAGTGGTGGGATGGAA
GGTGCCCGTCACGGAGCGTGTACGATGATTGGAGGCGACTTGGAAGCGTTCGGAAAAATC
GAACAGCTCTTCCAAGACGTCTCGACCGACCACGGTTATCTGTATGCGGGACCAAGTGGA
AGTGGTCACTTTTTGAAGATGGTGCATAATGGGATTGAGTATGGGATGATGCAGGCGATC
GCAGAAGGGTTCGAAGTGCTTGAGAAGAGTCCGTTCGACTATGACTATGAAGATGTCGCA
CGTGTGTGGAATCACGGCTCGGTCATTCGCTCGTGGCTCATGGAACTGACGGAGAGTGCC
TTCTCGAAAGATGCGAAGCTCGACGACATCCGTGGGGTCATGCATGCGTCCGGTGAAGGC
AAGTGGACGGTCGAGACGGCACTCGAGTACGACGTCCCGACGCCCGTCATCGCGCTCTCC
CTTATGATGCGTCAACGTTCGCTTCAAGACGATACGTTCTCAGGTAAAGTCGTTGCCGCA
TTACGAAATGAGTTTGGTGGGCATGCGGTGGAGAAGAAAGAGTAA
>FODOLKFE_00381 hypothetical protein
ATGTTTGAAAGTATGTTTCGACTGGCCGTGGACGTCAGGCATCGATTCAAAGACCATCAT
ATTAACGATTATAGTGCCACACTGGCGTTTTTTTGGTTTTTAGCCATCTTTCCGACGTTT
GTCGTCCTCTTCGCCGTGATGGCATGGTTTCAAATCGATGACGCGCTTCTCATCGAGCAG
ATTGAAACGCTCATTCCCGGTTCAAGTGTGCGTGAGCTGTTATCTATCGTCTATGATGTG
AGCGGAAACTTGAACGGCGGACTGTTATCGGTCAGTGCCATCATCGCGTTTTGGTCCGCT
TCGAACGGGACGGCACGACTCGTCAAGCTGACGGTGTTCGCATATGGGGAGACGGAAGCG
CGTGGCTATATCTTCCGACGGTTGATCGGGTTGCTCGTGATTTTAGCAGGGAGTATCGGA
GCGGTCATCTTGATCGTGTTTCATCTATTCGGTCAAGAGTTTGTCGAACTGATTTATGCC
CTCTATCCACAAGTTGAGGAATTCGACCGCTTGTCGACGGTGACGCGTTATACGGTCTCG
ACCATCATTTTGATCATCGCGTTCTCGCTCTTTTATAAAATCGCGCCACAGCAGCGAGTG
CGCTTCATCGAAACACTTCCCGGAGCCGTGTTTGCGGTCATCTCGTGGCAATTGCTGTCG
ACCGGATACAGCGTCTATGTCGAACGTTTCTCGATTCTCGGGGATACGTATGGCACGATC
GGTGCGGTCATCCTGCTACAGATTTGGCTCTATCTGACGGCGGCGACGATGCTGATCGGG
GCAGAAATCAATGCAGCCTGGCCCTACCATATGACCCGTCAACCGATCCGGACCCATTTC
CCATAA
>FODOLKFE_00382 Transcriptional regulator LytR
ATGGCGAAACATCGTAAACCATCAAAGTGGAAAATCGTACTAGGGGTTGTAGCAGGCGTC
ATGGCCTTGGTGCTCATCACAGGTGGCGCGTTCGTCTGGTCAATGGTAAAAGAAGTCGAT
GACACCGTCGCACAAGTGAATGACAACTTGAACATCAGCAAAGAGCGTAAACAGGTCGAG
ACCATTGAACGCAAAGAGTCGGTTTCCATTCTCTTGCTTGGAATCGACCGACGCGGGACC
GAACAGGGACGAAGTGACTCGATCATCGTGCTGACACTCAATCCGGAACTGGATGAAGGC
GCGATGCTCTCGATTCCTCGGGATACATTGACCGAAATCGTTGGGAAAGGGACGCGCGAT
AAGATCAATCATGCCTATGCGTTCGGTGGAGCCGAAATGGCTATGAATACGGTCGAGAAT
TTCCTCGACATCCCAATCGATTATGTCATCGAGACGGATATGGAGGCATTCAGCGACGTG
GTGGATGCACTCGGAGGCATCACGGTCATGAATAAATTCGCGTTCTCGACAGAAGATTAC
ACGTTTCCCGTCGGTGAAGTGACGCTAGACGGAGAGGCGGCACTCGATTATACGCGGATG
CGCTATAACGATCCAAACGGTGACTTCGGTCGTCAAGAACGTCAGCGGGATGTCGTCGCC
GCCATCATTGAAAAAGGACGGACGGACTTCTCGCTCGACAAGGTCACTGCCTTACTGGAG
GTCGTCGGTGATCAGGCGAAGACGAATATCGAACTCAATGAATTCGTCTCATTGTCGACG
GACTATATGAACGCGTTCCGCAATGCGAGTGTGTTACGGCTCGAGGGGGCGGGTGGATTA
GCGGGGGACGGGATCTATTACTGGAATCCGGATTCTACTTCGTTGAATGGCGTTCAGGAA
GAGTTGCAACGATTGATGGAGTAA
>FODOLKFE_00383 hypothetical protein
ATGAAATGGGAAGCGATTGAAGAGGTGCTTCACGAACTCGGGGAGACCTCACAAGAAAAG
TGGGAGCAGTTATTTGAAAAGTGGTCGGATCATCGTTGGCATGACCATGAGCGTCCGTCT
GAAAAAACAAACGTCTTGTTGATGGATGCCGGGTTTATTCTGACGGACGGTCGAGCGAAC
CTCGAGGCGCTCCATCAATGGTTAGCCGATCACGTCCAAACGACGGTGAGTGATCTTTAT
CTCGTCTCTATTTTCCCATATCAATCGAAACAACAGGACACGGCGATCGACTCGCGGGTG
CAACTATTCGAAGACTTAGGACGTTTCACCGACACGTTCGATTTGATTTACGAGATGACG
CCTGAAGCATGGAATGAGGCGCAATTCGACCTTGTCACCGTAACGGATGAACTGATCGAA
CGTCTAGCGTACGGAGCGACGAAAATCCGCGTCCATGTCGAGTCGTTTCGTGGAATGGAG
CCGGAACGAGTCAAACACATCCTCAAGCTGTGGCGGACGATCATGCATGCGTATAAGCCT
AATGCGCAACTGATTATCGCCAATGAGCGTGTGGATTCTGCCCTCATCTATGAGGCGGAG
GCGGACGTCGTCTGCCATTTCGACTTATCCAGCCATGTGATTTTAGCGTTTGCGCAGGCA
GATGTGACACGTTTGAGCGATTGGGCGAGTCAGGTGCATCCGCTGAGAGCCGATCAAACC
TATTTCAACTTCCTCTCTTCGGCGGAACGTGATCCGTTTGAGAAAAATCTGATGGACACT
AACCCAGATGTGATTCTCGCAGCCCACAGTGTATTGTTGTCGCTTCAAGGGATTCCGTTG
ATTGATTACCGAACTTTATTTGGGGTGACGCAACCGATTGAACAAGAAGACCTCGTTCGA
GCGTTGAAGCGTGATCCAAATCGACTTCGTGTCTATGAAGGGATATTGAGTCAATTGAAT
GTGAAACGACTCCAACCTGCCTTTTCACCGTATACCGACCAAGAAATCGTACGTCTCGAT
CGCCGCGTATTCGCCGTCAAGCGGAAGCACCAAGAAGAGTCTCTCCTGTTATTGACGAAC
ATGAGTGAAGAGACGGTACAGACGGATTGCGAAGGAACGAGTCTCTTTACAGAAGAATGG
ATGAGCCATGTGACGCTTCGCCCATATGAATACGTTTGGCTAAAACAAACACACACTGGA
GAGTGA
>FODOLKFE_00384 Tyrosine-protein phosphatase YwqE
ATGATTGATGTACATTGTCATTTGTTGCCTGAGGTAGACGACGGACCACGTACGATGGAA
GCGTCCCTGCAACTCGCAAGGCGTGCAGTCGAAGAAGGGGTGACGTCGATTGTCGTGACA
CCACACGCGTATCATCCGTACTTCGAGACGGAGCATCATGACATCACGAAAGAAGTCGCG
CATCTACAACAACGACTCGATGAGGAACAGATTCCCTTGACCTTGTATGTCGGGCAAGAG
ATTCGAATCTTTGGGGAGTTGATTGATGCGCTCGAGTCTGGGGAGGCACACTCGCTCGCC
GGGTCCCGCTATGTGCTGGTGGAACTACCGAGTCAAAGTCTGCCTGCTTATACGGAATCC
TTGTTCTTTCAACTGCAGGCGGCTGGATACGTTCCAGTCATCGCGCATCCAGAGCGGAAT
CGAGAGTTTGCACTCCATCCCGAAAAATTGCACCATCTCGTATCAGCAGGTGCGCTGTCG
CAAGTGACGACAAGCAGTTTGACAGGGCAGTTCGGAAGACAGGTCCGGGAGCTCGCGCTC
ACGTTCATCAGTAACGGGTTGAGTCACATCGTCGCCTCCGATGCCCATAACGTAGAACAT
CGTGATTTCAATTGGTTAGCAGCAAGACAGGAAGTCATCAACGAACTAGGAGAAGAGATG
TGGCAACAGCACCTCCACTTTACGGAGGAGATGTTAGCGGATGAACCGATTTCGGTGAAT
CCTCCACGTTTACCTGAGAAAAACTGGCGAGGACGTTGGAAGTGGTAA
>FODOLKFE_00385 Aldose 1-epimerase
ATGAAACAAGCGACGATTCAAAACGCCAACGGCATGACACTATCCGCCATCGACTATGGC
TGTGCGATGACGGAACTGACGGCCCCGGACCGGAAAGGGAATTTCGACTCGGTCATCTTG
AAGTATGGTGACGTCTCTCAATACTTAGAAAACCCGGTCTATCTCGGGTCGGTCGTCGGA
CGGATTGCCGGACGGATTCGTGACGCAGAGATCGAAGGTGTCGCCTTGACCCCAAGCGAG
GCGCCCCACCATATTCACGGAGGCGACAAAGGCATCACGGCCCGTCACTGGGAGATGGAC
GCCGACGAACAGTGCATCCAGTTCACGTATCTCAGTCCGGACGGGGAAGAAGGATACCCG
GGGAACGTCTTCTTTAAAGTATTGTATGAACTGACGGATGACAATGAACTGATTATCACG
ATGACAGCGGAGACGGACCAACGGACGTGGATTAACTTAAACCATCATAACTACTTCAAT
CTCGGCGGACGCCCGACCATCCACGACCATGAACTGACGCTACCAGCCGATTCAGTCGGG
GTGCTCAATGCGGAGTCGCTGCCGACAGGAGCGTTGCGGGATGTGGGCGGGACGCCGTTC
GACTTCCGAGACGGAAAACCGGTCCGAGAGGCGCTCGTGTCGGGAGACGAGGCGATTGAA
CGGGCGAGCGGTCTCGATCATCCGTTTATCTTGAAGGATGAACCGATTCGATTGCATGAC
CCGGTGAGCGGACGGACGATGACGGTCGAAACGAATCAACCCGTCATGGTCGTTTATACA
GGGAATTTCTTGAGTGAAGAGACACCCGTGACGCTCAATGGTCGACAAAAACATAGCGCG
ATTTGTCTCGAGGCACAGGCGTTCCCGGACGCCCCGAATCATCCGGACATCGCGACCTCC
ATCGAACTGAAACCGGGTGAGCTCTATCACTCGCGGACGGTGTATCGGTTTGGGGTGGAA
TAA
>FODOLKFE_00386 Aryl-phospho-beta-D-glucosidase BglH
ATGAGTTTTCCAAAAGGATTTTTATGGGGTGGCGCCATTGCCGCCAACCAAGCAGAAGGC
GCTTATGCAGAAGGGGGAAAAGGTTTAACTACCGTCGACTTGTTGCCGACGGGTAAAAAA
CGCTTCGATGTCATGTTTGGAGAATTGCCATCATTAGAACCTATACCCGGAGAGTTTTAT
CCTTCGCATGAAGCGATTGATTTTTTCCATCGCTACAAAGAAGACATCGCTTTATTCGCT
GAGATGGGATTCAAGGCGCTTCGCCTCTCGATCGCATGGTCAAGAATCTTCCCGAACGGA
GATGACGTGGAGCCGAACGAGGAAGGTTTGCAGTTTTATGATGATGTCTTCGATGAACTA
TTAAAACATGGGATTGAACCGGTCGTGACAATCGCTCACTTCGATGTACCTGTCAGCTTG
ATCAAAAAATATGGAAGCTGGCGCAATCGACGAGTCGTCGACTTCTTCGAGACATATGCG
AAGACCCTCTTCACCCGCTACAACGGTAAAGTGAAGTATTGGATGACGTTCAACGAGATC
AATATGCTACTCCACCTCCCATTCATTGGAGCGGGCATCGTGTTCGGGGACGGAGAAGAC
AAGCAACAAGTGAAATATCAGGCGGCCCATCATCAACTCGTCGCGAGTGCGAAAGCCGTC
AAAGCAGCCCACGAAATCAATCTTGATCTACAGGTGGGTTGTATGCTTGCTGCTGGTCAA
ACATATGCCTATTCGTGTAACCCGAATGATGTGTTAGATGCAATGGACAAAGACCGTGAA
TCGTTCTTCTTCATCGACGTCCAATCACGTGGAGAGTACCCGGGATATGCCAAACGATAT
CTCGAGGAGCAAGGTATTACGCTTCAGATAGAAGAAGGTGACCTCGAACTGTTGAAAGAG
CATACGGTCGACTACATCGGCTTCAGCTATTATTCAAGTCGGACGACGAGTACGGATCCA
GAGATAAATCAGTCGACCGAAGGAAACATTTTCAGTTCACTTGAGAATCCGTTTCTCGAG
AAATCGGAATGGGGCTGGACAATTGACCCGACCGGTTTCCGGATCACGGCGAACCAACTG
TATGACCGCTATCAAAAGCCGCTATTCGTCGTCGAGAACGGACTCGGTGCCGTCGATACA
CCGGATGCGACTGGATATGTCGAAGACGATTATCGCATCGACTATATGGCGAAACATATC
GAACAGATGCACGAGGCTATCAAGGACGGTGTCGAGATCATCGGCTACACAAGCTGGGGT
CCGATTGACTTGGTGAGTGCGTCGACCGGTGAGATGAAGAAACGCTACGGCTTCATCTAT
GTCGATAAAGACAATGAAGGCAACGGGACGCTCACACGTTCCAAGAAAAAGAGCTTCGAT
TGGTATAAGCAAGTGATTGCGACGAACGGGGCGGACGTCACTACTCCTGTTCAAACTACT
AAATCTTGA
>FODOLKFE_00387 PTS system beta-glucoside-specific EIIBCA component
ATGAAATATGAACAGCTCGCACGCGATATTATTCAACATGTTGGCGGGAAAGAGAACGTC
AATAGCGTCGTCCACTGTATCACCCGTTTGCGTTTCAAATTAAAGGATGAACAAAAAGCA
GATACTGAAACCATCAAAAACATGGATGGGGTCGTCACGGTCATGAAGAGCGGTGGTCAA
TACCAAGTAGTCATCGGGAATCATGTACCGGAAGTGTATAAAGCCGTCGTCGAGGTCGGC
GGATTCCAACAACAGTCTCCAATTGAAGAAGAGAACGCTCCAAAGGGATCGTTGTTCAGC
CGTTTTATCGATATCATCTCTAGCATCTTCACTCCTGTGCTCGGCGTCTTAGCAGCGACC
GGGATGATCAAAGGATTCAACGCCCTGTTCGTCGCACTCGGTTGGCTCGACAATACGTCA
GGTACGTATCAATTGTTGAATGCCATCGGGGATTCGCTGTTCTACTTCTTCCCGATTTTC
CTCGGCTATACGGCCATTAAGAAATTCGGAGGAAGTCCGTTTATTGGTATGGCCATCGGG
GCGTCACTCGTCTATCCGACCTTATCGACGCTGACGGCTGGAGATCCTCTCTATACGGTC
TTTGCTGGAACCATGTTCGAGTCACCGATTCATATCACGTTCCTCGGTGTTCCTGTCATC
TTGATGACGTACTCGACTTCCGTCATTCCAATTATTATCGCGGCATTCTTTGCAGCAAAA
CTCGAGAAGTTCTTGAAGACGATCATTCCCGACGTCATCAAAATGTTCATCGTTCCACTA
CTCACTTTGTTGATTGTCGTACCACTCACATTCATCTTGATTGGACCAATCGCGACTTGG
GCAGGGATGCTTCTCGGTAGCGCCACGGTCGCTGTATATAACTTGAGCCCGCTCGTCGCC
GGTATTTTCCTCGGTGGATTTTGGCAAGTGTTCGTCATCTTCGGTCTTCATTGGGGGCTT
GTCCCGGTCGCCATCAACAACTTGACGTCACTCGGGGCTGACCCGATTCTCGCACTTGTG
TTTGCAGCATCGTTCGCACAAATCGGTGCCGTGCTCGCAGTCTTCTTCAAAATTAAAAAT
CAAAAGATTAAAACGCTCACGATACCGTCCTTCATTTCAGGTATCTTCGGTGTGACCGAA
CCCGCTATTTATGGGGTGACGCTCCCCCTCAAAAAACCGTTCATCATGAGCTGTATCGGT
GGTGCTGTCGGTGGTGGAATCATGGGTGTCATGGGTACACAAACTTATATCATCGGGGGG
CTCGGTGTCTTCGGCTATCCGTCCACCATTTCGCCTGAAGGCATCACAACTGGTTTTTAT
GGTTCACTCATCGGAACGGCCGTTGCTTTCATCGTCGGGTTCGTCTTGACTTACCTCTTT
GGCGGTGTCAATCAAGCAGCAACCGCGACACCACAATCAGAAGTTACAACGGTCGCCAAA
GAAGTATCTGCGACAACTGTCAGTCAGGAACAAGTCGTTAGCCCGCTTCAAGGAACTGTC
GTCCGTTTGAAAGATATCTCGGATGTCGCCTTCTCATCTGGTTCACTCGGTCAAGGTGTT
GCCATCGAACCGACGGAAGGGAAACTGATCGCTCCGATTTCCGGTACCGTGTCTGCCCTC
TTCCCGACACATCATGCCATCGGGATCACAACGGAATCAGGGGCTGAAATCCTGATCCAT
ATCGGTATGGATACCGTTCAACTAGAAGGGAAGCATTTCAAAGCACACGTCACACAAGGT
GAATTTGTCGAAAAAGGACAACTGCTGATCGATTTCGATATCGACGCGATCAAGCAATCA
GGTCGTGCGTTGACGACACCTGTGATTGTCACGAACCGAAAAGCACTCTCACCAAACTAC
GCCTCACATGTCCAGACGGGCGATCCGATTTTCATCATCTAA
>FODOLKFE_00388 putative capsular polysaccharide biosynthesis protein YwqC
ATGAAGGAACAAACGACGATCGTGGGCGATCTCGTGGAAGTTCTCAAGAAAAGTAAGAAA
TGGATGTTCGTGAGTATGGTTCTCGTCGGACTCTTAGCTTACTATGTGAGCACTTCATTC
ATCCAGCCGAAATATGAGGCGTCCACACAAGTGCTACTCGTTACACAACAAGAAGACAAC
CGCGTAGACAGTTCGGAAGTGTTATCCTCGCTCTCACTCGTCAATACGTATCGCGTCATC
ATGAAGAGCCCGGCTGTTCTTGAAAAAGTCAAAGAACAGGTGCCGAGCGCACCAGACCCG
CTCTCAGATGCGCTCACCGTAGAAAGTGAAGAGGAATCGCAAGTCATCAATGTGTTCGTC
ACCGCGAACGATCCGGTCGTGGCAGCGGAAACGGCCAATGTGATCAGTGAAGTGTTCGTT
TCTGAAATCCCGGATTTGATGAACATCGACAACGTTCGAATTTTATCTCCAGCCGAAATT
CCGGAAGCTCCTGTCTCACCGAACGTGCTGCTCAACACGGCAATCGGTCTATTCGCCGGA
TTCTTGTTAGGTGGATTCATCGGTCTATTACGCCACGTCTTTGATAAACGCATCCGGAAC
GAGCAAGAAGCGGAACGGTTGCTGGACTTGCCGGTCATCGGGTCGATTCCGACAATCGAA
CGACGGGATTTGAAAACGAAAAATGTGAAGGAAGCGACACCCCAAGTGAAAGGAGACGTT
TCGCATGTTCGGTCGAAAAAAGAACGCCAATCGTCTTGA
>FODOLKFE_00389 Tyrosine-protein kinase YwqD
ATGTTCGGTCGAAAAAAGAACGCCAATCGTCTTGATTATAAAAAACGGGATCTCGTCACA
TTGGCGAATCCGAAGTCACGGATTTCTGAACAATATCGGACGATTCGGACCAATCTGGAG
TTCACGTCCGTCGGTCATAAGTTACAGATGATCACCATCACATCCGCCTCGTCCGGGGAA
GGGAAGTCGACCACGGCGGCGAACCTAGGGGTCGTCTATGCGCAACTCGGAAAAAATGTC
GTCATCATCGATTGTGATATGCGCAAACCGACGGCACACCAAACATTTCAGTTGTCAGCA
CATGCGGGACTGTCTACCGTATTGGCCGGTCGGGTCACCCTCGAACATGCGCTTCAAAAA
ACGGATATCCCGCGCCTGACTTTGCTTGCGGCCGGTCCAATTCCACCGAATCCGACCGAA
CTGATCGCCTCGTCACGCATGACGGACCTCCTGAGTGAGTTGCGTGAGCAGTTTGATATC
GTGATCGTCGATACGCCTCCGATGATGCACGTCGCCGATGCACGACTGTTGGCCAACGTA
TCCGACGGGACAATTCTCGTGATTGGCTGCGAGAACTCAGATCGTCAGCTCGTCCTGAAG
GCGAAAGAGCAACTCGAGCGGACCGGATCGCAACTTCTTGGACTTGTCCTCAACAAGCGT
TCTTCTCGTAATACGAACACCTACTACGCATACGAGTGA
>FODOLKFE_00390 Spore coat protein SA
ATGAATATTCTTCACATCAATGCCATCAACGAAGTGAAAAGCACCGGTCGGATGTGTAAA
GAGCTCGCATCCGTTCATGCCTCTTATGGACACCACGTCCGAATCGCCCATGCGACCGGA
CCAGTGACCGAGAAAAGTGTGGTGGTTGGTCAGGCGTGGGAAACGAAACGGCATGCCCTC
CATGCCCGCGTGACGGGGCGTCAAGGTTATACGTCCAAACGGTCGACCGCTGACTTGATT
GCCTTCATGGACAGCTTTCGACCGGACGTGGTTCACCTTCATAATCTTCACGCCAATTAC
CTTCATCTTCAGACGTTGTTTGAGTATTTGGCGAAAAGGGACATCGCCACCGTCATGACG
CTCCATGACTGCTGGCTATTCACCGGGAAATGTACCCACTACACGGCGGTCGGGTGTGAG
CGCTGGAAGGACGGATGTGGACAGTGCCCGCTCTTAAAAAAGGACATCCCGAGCTGGTTT
TTAGACCGGACCGGAGAGATGTTGGCGGACAAGCGACAATGGTTCGATGCCATCCCTCGC
TTGGCAGTAGTCGGAGTGTCGGATTGGATCACGATGGAAGCCCACTTCTCGATTTTGCAA
CATGCGTCCATCATTCGTCGTATCCACAACTGGGTCGATTTGGAGACGTTCACGCCGAAA
GAGCCAGGCCCACTTCGGGCACGCCTCGGGTTGACGGGACAACACATTCTTCTCGGCGTG
GCGAGCCATTGGACCGAGGCGAAAGGACTGTCTGCCTTCATGGAGTTGGCCAAGGCCAGA
CCGTCCGACCAAATCGTCTTAGTCGGACAGATGCAAGAACAACATGACCTGCCGGCGAAT
GTGCTTCACATTCAAGAGACACATGACCCGAGCGAATTGGCTTCGTACTATGCCGCGGCA
GACGTCTTGTTGAACCTGTCAGAGGAAGAGTCATTTGGAAACGTGACGGCAGAGGCGCTC
GCATGCGGCACGCCAGTCCTCGTCCTCGATTCCACGGCCAGTCCGGAACTCGTGACCGAA
CGGACCGGCGTCGTCGTCGCCACACGATCGGTCAACGATGTGATGGACGGACTCGATCGT
CTCCATCACGCCTCGATCTCACGAATCGCTTGTGCGAACGAAGCGCGTCAACGGTTCGAC
TTATTCGAACGGGCGGAGGATTACCTGCACGTGTACGAGGAGCTGCAAACCGAGAAAGTG
AGGAACGCCTTATGA
>FODOLKFE_00391 putative glycosyltransferase EpsJ
ATGACACCACTCGTATCCATCATCATCCCAGTCTATAACGGGAGCGATTATTTACGAACA
TGTATCGACAGCGCCTTGGCCCAGACGCATCCTGCGATTGAAGTGATTGTCGTCAACGAC
GGCTCGACCGATGAGGGAAAGACGGCGGCGATTGCCACAAGTTACGGCAAGCAAATTCGC
TACGTGGAAAAGGAGAATGGGGGCGTCTCGAGTGCATTGAATCGTGGAATTGAAGAGATG
AGCGGAGACTACTTCTCCTGGCTCAGCCACGATGACGTGTATGCGCCGACAAAGATCGAA
CGACAGCTCGATGTGATGCGCGAGCAACATCTCCCGATGAATCAGACGATCGTCGTGACA
GGGACGGCGTTCATTGACGAAAAGGGGGAGGCGATTCGACGGGTGCAACGGAAAGTGAGC
GGATTCTATTCGAGTCAGGACATGTTCCGTCACTTATTGTTGTCGTCGACTTTGAACGGA
TGCGCGCTTTTGATTCCGCGACGAGCGTTCGAACATCGGCGTTTTTCGTTAGAGGACCGC
TTCATTCAAGACTGGATCTGCTGGGTCGAGTTGGCGCTCGATGGGTTCGACTTTTACGTG
ATGCGTGAGCCGCTCGTCTATTCACGGATTCACGGCGAGCAACAGACGAAAAAAATCGCA
CATCGAGCCACGATGGAATCGAATCGCTATCTGAAGCGGCTACTCCAGGACGTCGAGGTG
CGTGATAACGGAGAGAAATTGACCACTATCATTCTGAAGCACACGTTCAAAGAAAATGCG
GCGGACGTACGGGAACAGTACTTAACGACACATGATGTGACTCGTTACTTTGGACCGCTG
GAATATCAGTGGCTCCGATGGAACGGCATCTTGTTTTCAAACCTGCTGTCTCTATATCGG
GGGATGACGAACCTGATCTATCGGTAG
>FODOLKFE_00392 Transmembrane protein EpsG
ATGACGATCTATTTAGTCAATATGGCGCTGTTGGTCGGTTGGGCACTGCTCTTGATGCGT
CATGACATTCCGAGTCGACGCGGTTGGTTCGTCTCATTTGCCACGATTCAATGGATTGTC
TTGTCCGGTCTTCGAGATATCTCGGTCGGAGACGATACAGCCCAATATAAGGCGCTCTTC
CTTCAATCTCAAGCCCTACCGCTTCATACGTTCACGGATCGCTTCTTTCAAATTCTATTC
ACGGAAAGTGAGGATCCGGGGTATTACTTGTTCCAGCGTCTTTTGCAATACGTGATCACG
GACTATCAAGTGTATCTCGTAATCGTGGCGATGATTTTCATGATTCCGCTCGGCTATTTC
ATTTACAAATATTCAAGCGAGGCACTCATCAGCTTTCTTCTCTTCTCGGTCTTGTTTTAC
GAATTTTTCGCCGTCACGGGACTACGTCAAACGATCGCGACGGCACTCGTCGTGCTCGTC
GGTTATCACTTCGTCCGTGCTCGTAAACTCGGGTGGTTCCTCCTCATCGTATTTGTAGCC
ATGACCATTCATAAGTCGGCGCTCATCTTCCTCCCGTTCTACTTTTTAGCGAACAAGCAA
CTGACCAAGGCGTATGTGATGACGATGTTCGGGGTCATCGTCGGATTGTTCGTCTTTCGG
AATCCATTCTTCGACCTGCTCGTCCAAGTGTCTGGTTACGATACGTACAGCGCCATGGAC
GGCGCCGGGGCGATCAACTTCAGTCTGATGTTGCTCTCCGTCCTCTTCGTAGCATTATGG
CGAAAAGATCAAATTCTAGCGAACAATCCATCTGCCATCCATTTCTTCAATGCGCTGTTA
CTCGCCGCCTGTCTCTTGCCGTTGACGTTCTTGAACCCATCCATGATGAGGCTCGTCCAA
TACTTCTCGCTCTTCCTGCTGTTGATGATTCCGGAGATTGTCGGCACGTTCGAGCGGCGG
GAACGACTCGTCGTCTATTACTCGGCGGTCATGTTGCTCGGTCTCTTGTTCATTCGCGAA
GCGCCGGTGTATTCGTTCTTTTGGTAA
>FODOLKFE_00393 putative membrane protein EpsK
ATGTCGACACGCATGACGCTAGACGAGGCAGCCAGTAACCGCAAAATCAAGATCGGGGCG
GTCATGTCCTACACGCAAATCTTTTTCGGCATCTTATCCGGTCTCATCTATACGCCGTGG
ATGATTCATGAGATCGGGCAGGCGAGTTACGGGTTGTATATGCTGACCATCTCGCTCATC
AGTATGTTTGCGATGGACTTCGGGCTCGATGCGGCCGTCTCACGATTCATGAGCAAGTAT
ATGGCGGAGGGGGACCACGAGCGGGCAGGACGATTTTTAGGCATCGCCTATAAACTGTTC
ATCGCCATCTCGCTCGTCCTCTTCCTCATCCTCACCGTCGTCTACTTCTTCTTGGACTCG
ATTTACTCGAGTTTGACGGCGACCGAGCTCGAACAGTTGAAAGTCCTCTATGTGATCGCG
GGACTGTTCATCGTCGTCTCGTTCCCGACGAAGCCATTCTCTGGCATTCTCGTATCCCAT
GAACAATTCCTCTTCTCGAGTGCCCTGCATCTCGCTGAGAAGGTCGGGACGGTCGCTTTG
ATGGTCACCGCGCTTCTTCTCGGCTATGGGTTGTATGCCCTCGTCATCGTCAATGCGTTG
GTCGGCACCATCGTCTTACTCATCGAGTACGTCTTCATTCGGCGCAAGACTCTCGTCCGT
GCCAACTTTCAGAATCGAGAGAAGGGGATTTATCGGGACATCTTTAGCTTCACGTCCTGG
AGCACGATCACGCTCGTCGCCCAACGCTTCGTGTTGAACATCACCCCGAGCCTACTGGGG
ATTCTAGCAGGCAGTGCCTCGATTGCCCTCTTTTCCGTCGGGATGGTCATCGAAGGGTAT
GTCTGGACCATCGCGGCCTCGCTCGGTTACTTATTCCTTCCGAAGGTCAGTCGGATGTTG
TCCCGAAACGATCGTGAGGCCATCGGGTACCTCTTCGTCCGCATCGGCCGGATTCAACTG
TATATCGTCGGACTCATCCTCGCCTCGTTTTTCATCCTCGGTCGCGAGTTCATGCACCTA
TGGGTCGGACCAGACTTCACCGACTCCTACGTCATCGCCCTTCTCTTGATTGCACCGAGT
GTGATCACGTTGACGCAAGACATCGGCAATACGACACTCATTGCCGAGAACAAAGTGAAG
TATCGGGCGTTCGCTGCCCTCATCGTGGCCGCCATCAGTATGACACTCTCACCACTGTTG
ATTCCACACTTTGGTCCGATCGGTGCGGCCATCGCCATTTGTATCGGCAACATCGTCGGA
CTCGTCTTCTATATGAACGTGATTTACCATCGGGTCCTCGGTCTCGACATCCTCGACTTT
TTCCGCAAGTGCCATCTGAAGCTCTTGCCCGGTATTCTCCTGTACACGCTCATCGGCTGG
GGGATCCAGTTCTTCTTCCCGTCCTCGAATTGGTTCGGCTTCGGGGTGAAGGGAATCGTG
CTCATCAGTATTTACGCCGTAATCATGTGGGGACTCGCATTTGATGAGACGGAGAAAACC
ATGTTCCGCCAAGTGTTCGCTCAATTGAAACTACGCATCCTATCCATTCACCACACATCC
TAG
>FODOLKFE_00394 UDP-2,3-diacetamido-2,3-dideoxy-D-glucuronate 2-epimerase
ATGAAACGACTCAAGGTTATGACGATTGTTGGGACCAGACCCGAAATCATTCGATTGTCC
GCCGTGATGGCACGTCTCGAAGCCTCCGAGGCAATCGATCATGTGCTCGTTCATACGGGA
CAAAACTATGACTATGAATTGAATGAGATTTTCTTTGAAGACTTCGGACTCCGGACACCG
GATTATGTGTTAGACGCCTCGGCGGATGGTCCGATGGCGACGATTGGGAATATCCTCATC
ACCATCGATCCCGTGCTCGCATCTGTTCGTCCGGACGCGGTCTTGTTACTCGGGGACACG
AACAGCTGTCTCGCAGCCATCGCCGCAAAACGCCACCACATCCCCATCTTTCACATGGAG
GCGGGGAATCGTTGTTTTGACGAACGGGTCCCGGAGGAAACGAATCGTCGCATCGTCGAC
CATATCGCCGACATCAACCTGACCTATAGCGATATCGCACGCGAGTATCTACTTCGTGAA
GGGTTACCGGCGGACCGCATCATCAAGACGGGGAGCCCGATGTACGAGGTACTCCACCGT
CAACGGGATAAGATCGAGCGGTCAGACGTGCTCGAGCAGCTCGACTTGGAGCGAGATGCC
TATTTCGTCGTATCGGCCCATCGCGATGAAAACATCAGTGATGACGAGAACTTCTTCGAT
CTCGTCGACACGCTCAATGCGGTCGCGACCACGTACCAGCTTCCACTCATCGTCAGCACC
CACCCCCGGACGGCAAAACGTATTCGTGAGAGCGGGGTGCGTCTCCATCCGAACATTCGT
ACCCTCAAACCGCTCGGCTTCAGTGACTACGTCCACCTGCAACTCCATGCGAAGGCCGTG
TTGTCGGACAGCGGCACGATTAGTGAAGAGAGTTCGATTCTTGGAATCAAAGGATTGAAT
ATCCGCCAAGCGCATGAACGTCCGGAGGCGATGGAGGAAGGGGCGGCGATGATGGTCGGA
TTGAAGCGGGAGCGAGTGCTGCAGGCGCTTCGAATCTTAGAAGAGACGGATGGCTCGATG
CGACTCGTGAGCGATTACGCCATGCCGAACGTCTCTGATAAGGTGCTGCGCATCTTGTTG
TCCTACACGGACTATGTGATGCGAGAGGTGTGGAAACAGCACACGGTGTCGACCGAGAAG
AAAGAGGTGTGA
>FODOLKFE_00395 putative sugar transferase EpsL
ATGGACTATATGACGTTCAAACGAATCTTCGACGGGACGCTCAGCGGAGTGGCGCTCCTT
CTTCTCGCACCGTTCCTGCTCCTCATCGCCCTCTTGATCAAAATCGATTCGCCGGGTCCC
GTTTTCTTCAAACAAAAGCGCATCGGGTTACGGGAGACACGCTTTTGGATGTATAAGTTC
CGGACGATGCATCAGGACACCCCGAACGATGTCCCGACACATCTGTTTAACGACTCCACG
AAACACATCACGCGCGTCGGGGCGTTTCTTCGCAAGACGAGTCTCGATGAATTGCCACAG
CTCGTCAACATTTTAAAAGGCGAGATGGCCATCGTCGGACCGAGACCCGCACTGTGGAAT
CAAGATGACTTGGTCGAGGCCCGTCGACAAGTGGGCGCGACAGAAGCGCTACCGGGGCTG
ACCGGGTGGGCACAGGTGAAGGGTCGAGATGAGCTTCCGATTGAGGTGAAGGCGAAACTT
GACGGGGAGTACGTGCGCCAGATGAGCTTTTGGTTCGACCTGCGCTGTATCGCCTTGACC
GTTCGGAACGTCTTGCTCCGGGAAGGAATCGTGGAAGGGGCACCCCCACCGAGCCCGTTG
TCTGAAGAAAAGAAGATGATGCATGTTGCGAAAAAATGA
>FODOLKFE_00396 UDP-glucose 4-epimerase
ATGTTTTCCAACAAAACATTGCTCATCACGGGTGGGACGGGATCGTTCGGCAATGCCGTG
ATGGAGCGATTCCTCGATACGAACATCAAAGAGATTCGCATCTTTTCACGGGATGAGAAG
AAACAAGAAGACATTCGCAACCGCTATCATCATGACAAGTTAAAATTCTACATTGGTGAT
GTAAGGGACCCGAACAGCGTCAAAAATGCCATGTACGGCGTCGATTACGTCTTCCATGCG
GCGGCACTGAAGCAAGTTCCCTCGTGTGAGTTTTTCCCGATCGAGGCGGTGAAGACGAAT
ATTCTCGGTACGGAAAATGTTTTGAATGCCGCCGTCGAAGCGGGTGTGGAGAAGGTCATC
TGTCTCTCGACGGATAAGGCGGCCTACCCGATCAATGCGATGGGGATCTCCAAAGCGATG
ATGGAAAAAGTCTTCGTCGCCAAGGCCCGTGCGGTCGGACCAGACCGGACGCTCATCTGC
GGGACCCGTTACGGGAACGTGATGGCCTCGCGTGGGTCGGTCATCCCATTATTCGTGGAA
CAGATTAAAAGAGGGGAACCGCTCACCGTGACCGATCCGCTCATGACGCGTTTCTTGATG
AGCCTGGCCGATGCGGTCGAGCTCGTCGTCTTCGCATTCCATCATGCGCATGCCGGTGAC
ATCATGGTCCAAAAATCACCTGCCTCGACGATTGGTGTACTCGCCGAAGCGGTGAAGCAA
CTGTTCGGGGTCGATCTTCCCATCAAAGTCATCGGGACCCGCCACGGCGAGAAAGCGTTC
GAGACGTTGATGACCCGGGAAGAGAAAGTCGTCTCCGAAGACATGGGTGGATTCTTCCGC
GTCCCGGCCGACAATCGAGACTTGAACTACGAGAAGTACTTCAGTGAAGGCAGCCAGGAA
CTGACGGCTCAAGGGGAGTACAACTCGAACAATACGAGACAGCTCGATGTGGAGGAAGTG
AAGGAACTCTTGTTGACATTACCTTACATCCAGGAAGAACTCGCGAAATGGACAATTCCC
GCTTCCGCGAAACGAATCGGGTGA
>FODOLKFE_00397 hypothetical protein
ATGGACAATTCCCGCTTCCGCGAAACGAATCGGGTGAGCGTGATGACCAGACAACGACTC
GTCTTCTTATCCAACATCGCTTCCCCGTATCAAGTAAAATTCGCTGACGTGCTTCAAAAG
CACGTTGATACCGAGTTTTGGTTTTATAAACAAATCACCGATCAGCGACCTGACTGGTGG
ATTATCCCACTAGGTAAACGCTGTCGCGTCTTGAGAGGATCGTATTTCTCGAAAAAGACG
AACTATCTCTCGTTCGACGTCTTTCTCCAACTCATCCGATTTCGACCGCATATCTTGCTA
CTAGCCGGCTTCACCCCGTTCCATGCCCTGCTCTTACAAATCGTCAAACTGTTCGGGGTG
CGCGTCGTCGTCATGAGTGAACCGATTCGAAACGTACGGGGCGAGACGAGCGGCGAATCG
ACGTTATTGACAAGAGAGAACGGCTTGCACAAGACGACGCGGATTCATCGATTGTTCAAG
CGGACCGATTTGATTTTTGGAATGGGGAACGTCGCACGTGATCAATTTATCAAGGAACTC
GGCTTTCCTTCCGAACAAGTCGTCTCGGCACCCTATCCGATCGATATCGAGACGCACATG
TCGCACCCGTTACGTCAGAAAGGACCAAACGACTCGATTCATCTGTTGTTTGCCAATCGC
TTAGTTGAACGTTATCAACCGCTCGTCGCCTTAGAAGCGTATCGAATCTTGAAAGAAGAA
TATCCGAATCTTTCCATGTCGCTCAATCGCGACGGACACCTCGCGGATGCATGTCGACGA
TATATCGAAGACGAGCAGTTGAAGGATGTCACGTTCCTTGACGAAATCGAGTCGTGGGAC
GGATTGAATCTCGTTTACCGGAGTTCAGATATTCTCGTGTTACCGGCGACTTATTCGAAT
GGGAACATCAGCATCATTGAAGCCTGCGCGTCGGGGATGGGAATCGTCGTCAGCCATGAC
GTCAACAACGTCGCGCGTCATCTTCACGAAGGAATCAATTGTTACAAGTGCGAACCGACC
GTGGCATCGCTCGTGACCGAACTGAAACACTATCTCGACCATCCCGAACGATTGACAACC
CACGGACAGCAATCGAAAGAACTCGTGACGCCAAGATTGAACGCCAACACGGCTGCCGTC
TATGTCGATTTACTCCAACCACTTTATCGCAAAGGAGATTCTCACCATGCTGAAGCTGCT
GTTGCTCGGGGGAGCGATGCATCAAGTTCCCATCATCCAAAAAGCGAAACAACAAGGGAT
ATCCACCGTCCTCTGTGA
>FODOLKFE_00398 Carbamoyl-phosphate synthase large chain
ATGCATCAAGTTCCCATCATCCAAAAAGCGAAACAACAAGGGATATCCACCGTCCTCTGT
GACTATCTACCGGATAATCCAGGTCGCCTCGTGGCCGATCGCTATTACTGTACGAGCACC
CTTGATCGGGAGGCAGTCCTCGCCATCGCGAGAGAAGAAGGCATCGATGGGATTGTCGCC
TATGCGTCCGACCCGGCGGCGCGAACGGCCGCCTATGTTGGAGAAGCGCTCGGGTTAGTG
ACGAACTCACTTGAAACGGTCGAAACGTTGACGAATAAAGCGAAGTTTCGGACATTCCTA
CAGCGACATGGATTTGCCGTCCCGAAAACCTTTGCGTTCACCGACGTGGAAACGGCGGTC
GAGACGTTACGGGAGCGAACAGGTGATTACATCATCAAACCGGCCGACGCCTCCGGGAGT
AAAGGGGTCAACAAATGGAGTCGTGGGAAGGGGATTGCGCAGCTTCGCCACCATCTCCGA
GTGGCATTTACGATGTCATTCAATCAGGAAGTGGTCGTGGAGGAGTTCATTACGCGAGAC
GGCTATCAATTAGCAGGTGATGGATTTGTCGTCAACGGGGAGTTAGTGTTTCGCTGTTTC
GGAAACGGACACTTTAACGTGAACGGAGTCAACCCGTTCGCCCCGATCAGTGCGAGTTTT
CCGAGTGTGCATCCGCCTCACGTGCTTGAGCGAGTCCATCAGACGTTGCAACGTATGTTG
ACTGAAGTCGGCTTCAAGCAAGGAGCGTTCAACTTCGACGTCTTCGTCAAAGGAGAAGAC
GTCTATCTGATGGATATTGGTCCACGGAACGGAGGGAATTACATCCCACAAATCATCGAA
CAAGCGACAGGCGTCGACTTGGTTCAGGCGACGATTGATGTCGCACTCGGGATGCCGGTG
ACGCTCGAGATGAAACCGGTCACCGTACCGTCCGCTTATTTCATCGTCAGCAGTCAAGAA
ACGGGGCAGTTCATGGGTGTCCATTTCGATGAGGACGCATATACGATTCGACAAGCGAAC
ATCTATTACAACGTCGGAGATGTGGTCCCTCGCTTCGAAGGGGCAAATCAAGCGCTCGGT
AGTTTGATTCTGGAGTTTGAAGACGTCGAGACGATGCTTCGACTCGTCGAACATCCCGGG
CGATGGCTGACCTTACACATCAAGTCAACCGAAGAAACGGAGGGAGAATCATGGACATCG
TCGTCACCGGTGCGAACGGTTTTTTAG
>FODOLKFE_00399 UDP-2-acetamido-2,6-beta-L-arabino-hexul-4-ose reductase
ATGGACATCGTCGTCACCGGTGCGAACGGTTTTTTAGGCAGACACCTCGTTCACGCCTTG
GAGCGGGCTGGGCATCTCGTCCTCCCGATCACCCGTTCGACCTCATTCATGGAACGAAGC
AGCTATCTGCGTCGAGCGGACGCCGTCTATCATGTGGCCGGAGTGAACCGTCCCGAACGA
GTCGAAGAATTCACGACGGGAAACGTCGACTTGACCGAGGCGATCGCCACCGAATTGCTG
TCCTATAATCCGGTCCCCGTCTTTTTTGCCTCGTCGATTCAAGCGACTCAAGACAATCCT
TACGGAAACAGTAAACGAGAAGCGGAGGACATTTTGCGGCTGTACGGTCAACGGAGCGGG
GCACCGGTTCACATATATCGGCTCCCGAACCTGTTCGGCAAATGGGGGAGACCATTCTAT
AACAGTGCGGTTACGACGTTTTGTTATCAGATTGCACGAGGAGAGGACGTCACGGTCACG
CATCCCAATCATGTGTTGACGCTCGCCCATGTCGATGACGTCGTCGCCTCGTTTGTAGGG
GCGCTGCATAAAACAGAAAGCACTGATTCAGACGTCCCGACACACCAGATCACATTATTC
GACCTTGCCCGAATGATTGAATCGTTCGAAGCGGTCCGAATGGCTAGAGGGGTACCGGAT
GTATCGGATCCTTTTACGAAAAAGCTGTACAGCACGTACTTAAGTTACTTGCCGAAAGAA
CGGATGGTCACGCCTCTCTTGATGCATCAAGACGTGAGGGGATCGTTCACAGAACTGTTC
AAGACGCCTGACCGTGGTCAAGTCTCCGTCAACGTGGCCAAACCCGGAATCACAAAAGGG
GAGCACTGGCATGAGTCGAAACATGAACAATTCATCGTCGTCAGCGGTGAAGGCGTGATT
CGGCTCCGGTTGATGGACCAAGATCAAATCATCTCGTTCCATGTTAGTGAAGAACAGCTT
GAAGTCATCGAGATTCCGCCAGGTTACGTCCATCATATCGAAAACACGGGCGTGAAAGAT
TTAGTGACGGTGATGTGGGTGAACGAGCCGTTCGACGCGAGTCAACCGGACACCTATCGA
GCCACTGTCGCACAAGACGCGGAAGTCTCATAA
>FODOLKFE_00400 Putative glycosyltransferase EpsE
ATGGTCATGGTGAGCATCAACTGCATCACATACAATCACGAGAAGTACATCGCTCAGGCG
ATTGAAGGCTTTTTGTCACAGCGCACGAACTTCGAGGTCGAGATTCTGATCCATGATGAC
GCCTCGACGGATCGGACGGCAGACATCATCCGGGAATACGTTCAGAAATATCCTGAAAAA
TTCAACGTCATCTATCAGACGGAGAATCACTATTCAAAAGGCGTGTTCATCGGTCGGTTG
AACGAGGAGCGGGCACGCGGCAAATATATCGCGGTTTGTGAGGGCGATGATTACTGGACC
GACCCGTACAAATTGCAAAAACAAGTCGACTATATGGAAGCCCATCCGGACTGTACGCTT
TGTTTCCACGATGCGTACGTCGAGACAGGTGGGAAGCTCCACACGAATTGGCACGTCATT
CCATGGATGCCGGAAAATCGAAAGCTCGCTTCATCCGTGCCCCGGACGTATGATGCCGGA
GAATTACAGTTACTCGGGTTCGTTCCGACGATGTCCATGTTGTATGTGAACGATTTCCGT
GACGCCCCGCGATGGCTCGAGGAGACGCCGGCGCGAGATGCATCGATTCGCTTGTATATC
ACGAGCAGGGGATACGCCTACTACATGCCGGAAGTGATGAGTGTCTATCGCTACGAAGTC
GAAGGGTCGGCGACGACCATTTGGAACGAGGGGAATGTCGAACGTGACGTGAAGCGACAT
GAGGAGTTCATTCGTTTCATCAACTTATTTGATGCCTATACCGATGGGAAATACCATCAG
GAGCTGGAGTTGTCCCGGATTTCCTTTGAAGTGGGGCTCCACCGATTGAAGGGGGAGTAT
GATGCGTTACGTTCTACTCGATATGACGCGTATCTCGATCGATTCGTCGGAATCGATCGA
ATCCGACCTTACTTGATGATCAAGCAGCCACATTTAACGGAGTGGCTGATTAAAATACGA
AATCGGGCATTCGCTTGA
>FODOLKFE_00401 dTDP-4-amino-4,6-dideoxy-D-glucose transaminase
ATGAGTGGTTCAAATATAGAAACAGATGCCGTCATTCCCGTCACGCGACCGAGTATGCCG
GACTTTGATACGTATGTCGAGATGATTCGTCCCCTTTGGGAATCGCGTCACTTGAGCAAC
CGTGGCGAGCATGTGCGAGCGTTAGAAGAAGAGTTAGAGCAGCGTCTAAACGTCCCGCAC
GTCTCCTTATTGACGAACGGTCACCTGGCCCTCGAGACGGCGATTGATGTGCTCGGGTTA
ACGGGTGAGGTCATCACGACACCATTCACGTTCGCCTCGACGACGCATGCGCTCATCCGA
AAACAGATCACTCCTGTCTTTTGTGACATCAACCCGATAAACTACACGATTGACGTCAAC
AAAATCGAGGCGTTGATCACGGAATGGACGACGGCTATCCTACCTGTTCATGTGTATGGG
AACGTATGTGACGTGGAGGCGATCGAACAACTCGCAAAACGCCATGGACTTCATGTCCTC
TACGATGCGGCGCACGCGTTCGGTGTCCGGCAAGACGGGCGCGACGTCTCGACGTTCGGC
GACCTGACGATGTTCAGCTTTCATGCGACAAAAGTGTTTCACACGATTGAGGGTGGTGCG
CTCACGTTCCGGGATGCCCGTTACGTCGAAGCGATTCATCAAGCCGTCAACTTTGGGATT
ACCGGACCAGAATCCGTCGAATCGGTCGGGGGCAACGCCAAGATGAACGAGTTTCAGGCG
GCGATGGGACGGTGCAACCTCCCACGGATCGATGCCGACATTGAAAAGCGAAAACGTTTG
GTCGAGCGATACGACACCCGTTTAGCGGACGCTTCATTTCTACGCTTGAACCTTCGGGAT
GAACGGACGGAGTCCAACTATGCGTACTATCCAGTTCTCGTCAAGAAAGGGAGAGCGGCA
CGCGATGACATGATGGCATCCTTAGCGCAGCATGGGATTCTCGCCCGGAAGTACTTTTAT
CCACTCGTGACCGATTTTTCCTGCTACGCATTCGACGCATCCGTACCGAACGCCACGTAC
GTCTCGGATCGGGTGATCACGTTACCGCTCTATCCGGACATGACAATGGAGATGATCGAC
CGCATTTGTGACGTAATCCTTGAAGGAGGGAATGAACGATGA
>FODOLKFE_00402 Glucose-1-phosphate thymidylyltransferase 2
ATGAAAGGAATCATTCTAGCGGGTGGGAACGGGACGCGTCTCTACCCGATGACGAAAGCA
GTCTCGAAACAGCTGTTGCCGATCTATGACAAGCCCCTCATCTATTATCCGATGTCGGTG
CTGATGCTCGCCGGCATCAAGGAGATTTTATTGATCTCGACCCCGAAAGACATCTCCGGG
TATGAGCGACTGTTCGGTGACGGGCATCAACTTGGAATCTCGATTACGTACCAAGTACAA
GAGCGTCCGGTCGGTCTCGCGGATGCCTTCATTCTAGGAGAATCGTTCATCGGGGACGAC
TCCGTTTGCCTCATCTTAGGGGATAACGTCTTCTATGGGCCGAACTTGACGCGCTTTTTA
CAGGATGCGAAAGAGCGACAGTCAGGCGCGACGGTGTTCGGATATCCGGTCAAGGACCCA
CGGGCATTCGGTGTCGTCGAGTTCGATGCGGATCGACGCGTCTTGTCCATCGAAGAGAAG
CCGGCGGTCCCGAAATCCAATTATGCGGTACCGGGGCTTTACTTTTATGACAATCAAGTC
GTCGAGTTTGCGAAACAAGTGAAGCCGTCGCCACGCGGCGAGCTCGAGATCACGTCGATC
AATCAAATGTATTTGGAACGAGGCGAGTTGAACGTCGTCTTGTTCGGTCGCGGGATGGCA
TGGCTCGATACCGGGACACCTGAAGGGATGATTAAAGCTTCCATTTTCGTACAGACAGTA
CAGGAACGGCAAGGTTATTACATCGCATGTCTGGAGGAGATTGCATGGCGTCGTGGGTTC
ATCACACGAGAGCAATTGGTCGACATCGGTCAGACGCTCAAGATGACCGATTACGGACAG
TATTTGATATCGCTTCTAGAGGAGGGAGAACAGACCCATGCATACAATCCTAGTGACTGG
CGGAGCCGGGTTCATCGGTTCAAATTTCATAAAACACTTTCGGGACAAACATCCAACGTC
ACGCATCCTTAA
>FODOLKFE_00403 dTDP-glucose 4,6-dehydratase
TTGACCTATGCCGGCAATTTAGAGAACGTCCAAGCGTTCGAGCACGACCCGCTCTACGTG
TTTCGGAAAGTAGACATCCGCAACCGTCCGGCGATTGACGAACTGTTCTCTCTCTTTGAG
ATTGACGAAGTCGTGCATTTTGCGGCGGAATCGCATGTCGACCGAAGTATCCTTGAGCCG
GAGTTGTTCCTCTCGACGAATATCCTGGGCACACAAGTGTTGCTCGACGCGGCCATGCGG
CATTGGAAACGGGATCAGGACGATAAAAACAGTCGAGAATACCGAGATGACGTCTGTTTC
GTCCATGTCTCGACGGATGAGGTGTATGGGTCGCTCGGGGAGACGGGATTCTTTACTGAA
GAGACCCCCCTCGCCCCGAACAGTCCTTATTCCGCCTCGAAGGCCGGGTCTGATTTGCTC
GTTCGTTCCTATCATGAGACGTACGGCTTACCGATCAAGATCACCCGTTGCAGCAACAAT
TACGGTCCGTACCAATTCCCCGAGAAACTGATTCCGCTCATGGCGCACCATTGTATGACC
GATCAACTTCTCCCGGTATATGGGGACGGAGGACATATCCGAGATTGGTTACATGTGCAG
GACCACTGTGAAGCGATCAATCTCGTCCGACAAAAGGGGCGAGTCGGAGAAGTCTATAAC
ATCGGTGGACATAACGAGAAGACGAACCTGGAACTCGTCCGAACGATTTTACGAGCGTTT
GACTTGCCTGATGAGCGCATTCAATTCGTGACGGATCGCCCTGGCCATGACCGTCGTTAT
GCCATTGACGCAACGAAAATGAAAGACGAACTCGGGTGGGTGCCACGCTACAGTTTTGAA
CAAGGGATTGAAGAGACGATCGAATGGTACCGGTCACATCCCGAATGGGTCGAGCGCATC
GTTTCGGGAGCGTATAAAACTTACTATCAAGACATCTATTCTTCCTAA
>FODOLKFE_00404 Putative glycosyltransferase EpsE
ATGGTGATGGTCAGCATCGACTGCATCACGTATAACCACGAACCGTACATCGCCAAAACG
ATTGAAGGATTCTTGATGCAGGAAACGGATTTTGAATTCGAGATCCTGATTCATGAGGAT
GCCTCAACGGATCGGACGGCGGACATCGTGCGCGAATATGAAGAACAACATCCGGACCGG
ATTCGGGTCATCTATCAAACGGAAAACCAATATTCTCAAGGGGTCATGGTGAATCTGTTG
AACGAAGAGAGGGCGCGTGGCAAGTACATCGCCCTTTGTGACGGGGACGACTACTGGACC
GACCCACACAAATTGCAGAAACAAGTCGACTATATGGAAGCCCATCCGGACTGTACGCTC
TGTTTTCATGATGCGTATGTCGAAACGGACGACACACTCCATACCGGATGGCGCGTCATC
CCGTGGATGCCTGAAAACAGAAAGTATGCCTCGACGGAGCCGCGGTCCTATCATGCCGGG
GAGTTACAGCTACTCGGCTTCATTCCGACGATGTCCATGCTGTACCGGAATGGACTGACA
GACGATCTGTTAGATTGGATCGGCGATACGCCCGCCTTCGACGGCGCGCTCAAACTGCAC
GTCGCAAGCAAAGGTTACGCCTACTACATGCCTGAGGTGATGAGCGTATATCGATTCGGT
GTGTCCGGGTCGATCACCACGAAGTGGCGTCAACGAAACAGGGAGCGTGATATCGAGCGG
ATGGAGGCATTCATCCGAATGATGGATGCGTTCGATTCCTATACGGATGGCAGATTTCAT
CAAGAAATCGAAATTTCTCGCTTATCGTTCGAGGTCGGCTTGCATCGGCTCCGACGAGAT
TTTCAAGCGCTGAAGTCACCCCGGTATGATCGATATGTGGAGCGTTTCGTCGGGAGAGAG
CGGCTACGTCCCTACTTGATGGTACGACATCCGCACTTGATGGAGTGGTTGATTCGCATG
CGCTCGTTCCAGCTGGGCTAA
>FODOLKFE_00405 hypothetical protein
ATGAAATTAGGGATTATGCAGCCGTACTACTTCCCATACCTCGGTTATATTCAATTGATG
AACGCGGTGGACCAGTTCGTCATCTTGGACCATGTGCAATTTGCGAAACGAGGATGGATT
CATCGAAACCGCATTTTGGTCGAGGGACATATCAAACCGATCCATCTGAAAATCGATCAT
ATGACACAACATCGTACGATCCGTGAGCATGAGCGGATTCTCGATCCAGTTCATGAGAGC
TATCAACTGCGCTTATTACACCATGCATATCAACGCGCACCAAGTTATGCCGACGTCATG
CCGATGGTGGAACGAATCATTCAAAATGAGGAACGCAATGTCGCCACTTATCTAGAAACG
TTATTGACGGAAGTGCGTGACTATCTCGAGATGGATACGGAGTTATTGGTCGCCTCCTCG
CTCGACTACGACAAGTCGCTGAAGTGTGAACAACTGGTGCTCGAGATTTGTCATCACTTG
CGTACCTCGCATTATATCAATGCGATCGGCGGGCAGGAACTTTATGACAAACAGCGGTTT
GCGGAATCCGGGGTGCCGCTTGATTTTATCCAGATGGATGCGGTGGAATATGCTCAATTT
GGTCATCCGTTCACGCCCAACTTGTCCATTATCGATGTCTTGATGTTCAATTCGAAGACG
AAAGTGCGTGAATTGCTCCACGCCTATACGCTCGTCTAA
>FODOLKFE_00406 hypothetical protein
ATGAACACGTTGAACACATCATTTGAATGGACCAATCGACGTCTATTCTTCAGCCCTCAG
CGAGACGCATCACTCGACTGGATGGATGCGTTCGCACAAGGACCTTGTGTGTTGGAACGC
GATACCTATTTGCGGATCTACTTCAGCTGTCGACCGAAGCCGATTGATGGACGATACGTC
AGTCACAGCGGGTATGTGGATGTCGCAAAAGAAGATTTCTCGATTCTTCGGGTGAGTGAA
CGACCGATATTGGAGCTCGGTGCACGTGGGACGTTCGACGAGTTTGGTGTCTATCCGTTT
TCGGCGATTGAGGTCGGGGATGAGGTACATGCCTATTACGGGGGCTGGACGCGTACGGTG
TCCGTTCCATTTAATGTGAATATCGGAAAAGCCATCAGTCGAGACGGCGGACGTACGTTC
GAGCGCGTCGGTCCAGGACCGATCCTATCGTATACGCTCGACGAACCCTTCATCTTGAGC
GGACCGAAGATTCGGCGTTTTCAGGACACGTGGGTGTTGTTCTATATCGCCGGACGAGAG
TGGATCATGGATGGTGAACGTCCGGAACCGGTGTATAAGATTCGGCTGGCCACGTCGAAG
GACGGGGTCACGTGGGTGAAAGCGGGACGCGATTTGATTGAAAGCGTACTTCCGAATGAG
GCGCAGGCTAGTCCAGACGTCTTTTATGAGGATGGACGCTATCATATGTTTTTCTGTTAC
CGCGACGCGACCGATTATCGGAAAAATCCCGAGCGGACGTATCGAATCGGATATGCCTCT
TCTCCGGATTTCCTCCATTGGACGCGTGACGATGACGTGATGAAGTTCTCGCGGACAGAA
TCAGGATTCGATGACGAGATGGTCGCCTACCCCCATACGTTCACGTTGAACGGGAAACGG
TATTTACTTTACTTGGGGAATGAAGTCGGACGAGAAGGATTCGGCATCGCGGAGCGCAAG
GAGGGAGCGAGATGA
>FODOLKFE_00407 hypothetical protein
ATGAAGTGGAAGAAACTCGGACACATCTTCGACCCGGAGCCGTACGGATTTTTCGGGAAG
TACTCCTCGTTCGCCCAGTCCCCTCAGGCGCTCGTCTTCGAGGATTTTGTGCGCATCTAT
TTCTCGACCCGTGAACCGGATGGTGACATGTTCAAGAGCCACGTCCGATACGTGGACATG
ACACGTGATTTCAACATCATCGACGTGTCCACAGATGAGATCATCCCCCTTGGAAAACGG
GGGACGTTCGACGAACACGGGATTTTCCCATTTCACGTCACACGGACACGTGATGGGCTT
TATGGCTATACGAGTGGCTGGAGCCGTCGTGACTCGGTAGCTGTCGAAACGGGGATTGGC
CTCTCTGTCAGTCGGGACGAGGGAGAGACGTTCGAACGGCTCGGAGACGGACCAGTATTA
TCGGCGAGCATCGAGGAACCGTTTCTCGTCGGCGACCCCTTTGTCGTCACACGGGAACAA
TACTATATGTATTACATTTACGGGACGACATGGAAAGAGGGGCCGGATGGCGTCCAGGAA
CGAACGTATAAGATTGCGCTCGCCACGTCAGAAGATGGACAGACGTTCAAGCGTCACGGA
AGAATCGTTTCGGATACGATTGCGGACGAGAGTCAGGCGCTTCCGACCGTGTTCGAAGCG
GACGGACGCTACCATATGATCTTCTGTTTTCGAGACACATTCGGCTTTCGGACCGACCCG
TTACGCGGATATCGATTAGGTTACGCCTATTCGGAAAATCTGTTGGACTGGACGCGGGAT
GATGCGGCGCTCGGATTCGAGCGAAGTTCCGACGGGTGGGACGCGGACATGGAGTGTTAT
CCGCATGTCTTCGAGTGGGGAGGTCGGCACTATCTTCTCTATAACGGGAACGAGTTTGGG
CGACATGGATTTGGTGTCGCAATTTTGGAGGACGTATGA
>FODOLKFE_00408 hypothetical protein
ATGACTCGCGACCAAGGGACGGTCTCTGACTATGTGGCGCATCTTGAGGCGTGTGATCAC
CTGTTCCCGACCAAGCTGTCGGAGCGGGTGGCGCTAGAGCCATACGCTTTGAAGCTCTAC
GAACGGGCGACGTCATATGAAATTTGGAATGACGGGTGTCTCGTCGGGCTAATCGCAGCA
TACATGGATACGGACATCGTCTTCATCAGCCATATTTGCGTGTTGCCGAAAGCGCCGTCC
GGTAGTGGGCACGCCTTATTGGAAGCGTTATGCGAAGAAGCAATCGAGACGAACAAAAGG
AAGATTCACTTGCACGTCGAGACAACGAACGAACGGGCGATTGCCTTCTACATGCGACAC
GGCTTCAGCGAGCTCGACCGAATCGATGATGTGCTCGTCATGGAGAGTGTATTATGA
>FODOLKFE_00409 hypothetical protein
ATGGGCTTAATCGCTTTCTTCTTAGTGACATTGTTCGTTTATTTTTGGCTTCCGGTCCGG
GGGAGACTGAAAACCTTTTTGCTAGTCTTGATCATGGTGAGCGGATGGCTCTCCATTTTT
GAACTCGTCTCGATTCTCGAAGCCCATCCATGGGTCATCGCGCCAATCCTGATCATCGTT
GGATCGGTGATTTGGAAAGTACAACGTGATCGGAAACGAGAGCTCAAGAAAAGTGTTTGA
>FODOLKFE_00410 UDP-glucose 6-dehydrogenase YwqF
GTGAAATTTGGAATTATTGGTTTAGGATACGTTGGATTGGCTACACTTTGTGGTTTGGCA
AAAGCCGGTCATCACGTCATCGGGGTTGAAGCGGACGAAGAGAAGCTACGTCTTCTCATG
AGTGGACACCCACCATTCCATGAACCAGGCATGGCAGAGGTGTTGCAAGAGCACGCCGAC
CAGATCACCCTGACAAGCCGAATCGCGGATACGGAGCAGGTCGACTATTTGATTCTTGCG
GTCGGGACACCGAGCAAGTCGGATGGAAGCTGTGACTTATCTTATATCGAAGCAGTCCTA
TCGGAACTAAACACGAAGCATAAAATCGTCATTCGTAGCTCGGTCCCACCCGGCACGACA
GATTTACTGAACATCATGTATCCCTCTCATACGTTTGCAATCGTACCGGAATTTTTACAA
GAAGGACGCGCGCTCGCAGATGTCATGAAACCACACCGGGTCGTCATCGGGTGTGTAAAC
TTCGAAGTCGCAGAAGAGTTGGCAGGAATCTACGGACGCCTTGGCGTTCCGCTCATCTGT
ACAACACCGATCAATGCAGAACTCATCAAATACGCCTCGAACGCCTTTTTGGCCACGAAA
ATTAGCTTCATGAACGACTTGTCGCGTCTAGCCGATCAAGCTGGCGCTGACATTTCGACG
ATTGCGGACGGGATGGGACTCGATCCGCGAATTGGGCGTTCGTTCTTGAACGCGGGCATC
GGGTACGGAGGTTCGTGCTTCCCGAAAGACATGAACGCACTCCTACACGTCGCGAGTGAA
AACGAGATCGATCTACGTGTCATCCGGGCGGCGACGAAAGTGAATGAGACGCAAATCGAG
TACGTGCTCTCAAAATTGAACGTTGAACCGAACATGCGCGTGGCTATCCTTGGTTTGGCA
TTCAAACCAGGAACAGACGATATGCGAGATGCCCCATCAATTCTACTCGCTCACCACATG
GTGGCCCGTAACGTAGACGTCATCGGGTATGATCCGATTGCGACGTGGGACTATCCACAA
GCGACGACGGTCGAAGAGGCGCTGAAGGGAGCCGATTATGCCATTCTCGTCACAGAATGG
GATGAGATCGTGAACTTGGCACCGGATGCTTTCAACGGCATGCGCCAGCGTCGATTGATC
GATGCACGAAACGCATGGAAGTTCGCACGCGATCCGGGCGATGTGTCATACGAAGGAATC
GGACGGATGCAACGTCCGTCGAACACACCGACTTCAAACTAA
>FODOLKFE_00411 hypothetical protein
ATGTGGATTCTCATTCTAGCAGCAGGAATCGTCATCGCGTTAGGCTTCGCGGTTGACAGG
CTCGGTTGGTATCACTTCATCTCTGGATACAATACAATGTCGAAAGAGAAACAGGAGCGG
GTCGACATCAAAAAAGTGGCGCGACTGATTGCCTGGATGTGTTACGGGATTAGTGCGCTT
TTTCTCATCATTGCGCTCATCGAACTGTCTGGTTGGAACGTTCCGCTCGAGCCGTTCTTT
CTCGCCCTGATGGTATTCATTGTCGGGATGCTTTGGCGGATGCAGCGCTATGACGGTAAC
ATCTACGATGGAGCGGGGCGCTTGAGGCCAGATGGGAAAAAACGTCTCATTCCGATCATC
ATCGTCTCTGTCGTATTACTCGTCGGTGTGCCGGCGCTCATGTTTTGGTTCAGTCAACCG
ACTGAGGTGATCATGACGGATGAAGCGATCGTGATTGAAGGCAGTTATGGTCGTGAGGTC
CCGTTTGATGAAGTGGAAGACGTGACATGGACGACATTGCCGGATATCGCGCGTCGAACG
AACGGAGCAGATACGGGAACGCGTCTGACCGGACATTTTCGGACGGAAGCAGGGGAGGAT
GTACTCCTCTTTATCGACCGTGATGTCGAGCCGGTGATCCGACTCGATTGGTCAGACAAA
ACAATCTATCTCAATCAGTCTTCGTTTAAAGAAACGAGGCAGTTATATGAGGACATTCGT
TCACGCTGA
>FODOLKFE_00412 Oxygen sensor protein DosP
ATGGGCCAACCCCGTTTTGCAAAAATTCCATACCGTACCTACACGATGGCGCTCGCGATT
GCTTGTCTCATCGGTGTCCTGTTGTTTGGACTTGGCACGAGTTTTTATTGGCATGAAAAA
CAAGAAGCCATCGACCAGACGATTACGAATTTGAATCAAGCGGCAAACCTAGCTGGTGTC
GAAGCATACGTCTCTCTTTTCGAAGCGGCGACCCGGTATGAGGAGCAGTCGAATCCGACG
ACATCCTTCCTCTCCACACCGTACAAAGAACGGGCACTCCAATACAATGAGCGTTTATTG
AACGACTTTGAGGACGGTGTGAACGAACGGGAACGGGAGACGCTCCAGACGTTCTCAAAT
GAGTTGAATCAAATTCTCGAGGCTGAACAATTCGAGGCGGTCCCAACCGATGTCATCAGT
TCCATCAATCGACGCTGGCTATATCAAGCACTCGAGCAAACGAATCAATCGAATGCGGCA
TACGAACTGACTGATGCCATCATGCGAATGCAATCGATTCTTATGCGGAATCGTGAAGCC
CTCTTCCGTAACCCGATTGATGCGGGTCAACTCACAAACACCGTGGATCTGATTGTCGGC
GAAGCAAAACTTGTTCAAACCATCATTGAATCGAATGAGACACTGCAGTCGAAAGCGGTC
ATCGACGTGGCGGAAAGCGGACAGTCCTTTGCGAATATGGCGAATCGCGAGGCGTCTCTA
GAAGCTCGTTACGTCAATTCAACGAATGTCTACGAGGACGCCTATGGTGCCCTTCGTTCC
ATCCGTTCGAGTTCTGAGACGATGCTTCAAGAAGAAAGTAAGCATTATCAAGTCTTAGCC
ACCACTTCATTCGTGGTGACGTTGCTGTTATCGCTCGGACTCCTATTTCTGCTCTACTAT
ACACGCAATCGTTACAATCACGATTTGGCGCATCTCAAAGCACGCGCACTCGCCATCGAC
CCTAGCCTAGAACCTGTCGAAGCGATGTTTCCGAAAACACATGATTTCCGAGGGATCGAG
GACGAGTTACGCGAGATTGCCACGAGTGTCCATTCGACCGTTCACGAACTAGAGAATCGT
TCACAAGACCTCGTGCGTTACCATGAGCGCTGGTCGTCTCTCTTCTCTGAGACGGGACTC
GCCATCGCCCTCATGGATGACTCGTATAACCTGATTGAGCGCAACGAGATGTTCCGGCAG
TTTTTCGGTGATCGGAACTTATATGAGATCAACCAATTGTTCACCGAGACGGGTCGCCGC
TTGTTCGAGCAAGCGCTCGAAGGTGTGACTGAACATGGGACGAGTGCGCAGTTCATCATT
CATCTGAAAGGGGAACATCTCCGTTATCTGAATGTGAAACTGACGCCGCTCAAGCGTGAG
GAAAAGTTGACGTATTACCTCATCGTCGAAGATGAGACGGACCGGGTCGAACGGGAACGG
AAGGTCGACCGTCTCGTCCGTTTCGACTTGGCGACCAACCTCTATAATGAATATGGCTTT
GTTCGCAAGTGGGAAAAGCAAGAGATTGACGGTGCATTTATCCTTATCCGGATTCATGAC
TATCATCATCTCGTTGATTGGTACGACCCTGCGTATGCTGATTTGCTCATGATTGAGTTT
GCGCGAGCCGTCGAGTCCCGTCTTTCGAAATATGCCCAACATCTCTTCGGTCGATACCGA
GACGACACGTTTATGTTGTATGTCCGAGGCTTCTCATACGAGGACGAGCATGAGCTGTTG
GAGCTCTTCCCGACTGAAGTGACAATCAACCATAAACGCCAAAACGTACATATTCAAATC
GGGGCGACCGAAACGGAAGGGGCATACAACGACTGTCTGTTTAAGGCGATGAAGGCGTTA
CAGCACGCCAAAGAGACACGTACCCCTTCGGTTTGGTATGACTCCGAGATTTTAGCCCAG
ATGCAACTCGCCGCATTGATTGAACAAGCACTTCCGGATGCCATCCGAAAAGGAGAATTG
ACGGTCGCGTATCAACCGCAAGTCGAATTGAAAACAGGTCGCGTCGTTGGCGCGGAAGTG
CTCGCTCGCTGGACACATCCTGACATCGGAGTCATCCCACCGAACGAGTTCATTCGCATC
GCGGAACGTTCCGATCAAATCTTATGGCTCTCACATAATATTCTCGATCAGACGATTGCC
CAGCTCGTCGCATGGCAAGGGACTTCATTTGAAGACATCTCCTTGTCGTTCAACTTGTCG
GCCCATTCGGTCGACCCTTCCATCGTGGCGAAGCTTCGGGATTCGATTGAGGTATACCCG
TGGCTACCTGACCGATTGAAGATTGAATTGACCGAGTCCTCTGACATCATGTCGTATGCG
AGTGAACTCGAACGATTAGAAGATATCGCTGACCTCGGCTATTGCCTATCAATCGACGAC
TTCGGGACCGGATACGCCTCATTCGAAGCGATTTGGCACCTACCGATTCAAGAAGTGAAA
ATTGACCGGATGTATGTGAGTGGAAAGGCGAAAGAAAGTACGTCCTTCTTACGTGCCGTC
TCTCGCTTTGCGAACGAGCAACAACTAACCGCTCTCGCCGAAGGGATTGAGACCGAAAGC
GACCTGTCACGCATGCTTCGTGAAGGGGTCGAACTCGGACAGGGCTTCTACTTCTCACCC
GCCCTGGACGCAGCCTCATTCGAATCATGGGTCAACACAAAGGGACACTCGCGTTGA
>FODOLKFE_00413 putative peptidoglycan endopeptidase LytE
ATGAATCCAAAGTCTGGTCTCACCTATTCATTCGCGGCACTCGCAGCGGTCAGCGTGCTT
GCCCACGCAGACGAAGCAGCAGCGGCGAGCACACATACGGTGCGTTCGGGTGATACGTTA
TGGTCGATCAGTCGGTCCTATGATGTGTCCGTTGCGACGATTAAATCGTTGAACGGTCTC
TCTTCCGATCACATTCGCATCGGTCAAAAACTAAAGCTCACAGGCAGTCCCTCTGCTGCG
ACAGGTGGTTCCTCGTTAACCACGGCGAGTACGAACCGCGTCACGACGACACACGCATTG
AACATGCGGGTCGCCGGGGGAACGTGGCATCGTGTCCTCTTGACGATTCCAAAAGGTACG
GCGCTCACACCGATCCAATCAAACGGTTCATGGACGAAAGTCAGTTACGGCGGACAGACC
GGTTGGGTGCATAACGATTATTTGCAAAAGGCATCTATGTCGAGCAGTACCGACAAACCA
ACAACGGTCACACCGAGCTCGACTACAGCTCAAACGAAAGCCAACTTGAATCTGCGTTCG
TCGAAGTCTACGAAGACGACCGTATTGCTCACGATTCCAAAAGGCAAAACCGTGACCGTC
TTATCTGTCGAAGGGTCATGGTCGAAAGTGAAGTATGGGTCGAAAACAGGATATGTCGCC
AATACATATTTAACAACATCAGGAGCGGCGACACCGACAACACCGAGTACAGGACAATCG
ATCAATCAACAATTCACTACGACGGCAAACTTGAACGTTCGACAAGGTGCAGGCGTCGGT
TATCCGCTCGTCACGACTATCCCGAACGGAACCGTCGTCAAAGCGACGAGACAGTCGGGC
AGTTGGTACTATGTCACGTATAATGGGAAGTCCGGATACGTGAGCGCCGGTTACTTGAAG
CAGACGTCCACGACACCGAGCAACCCGGCTCCGAACGAAGGCGATGCCGGTGCTGGTAAT
GCGGCTGTCGATTATATCGTCAACACACCGTCCTTGAACGTACGTTCGAGCGCATCGACG
AGCGCGACCATCATCGGGAGTGTCAAAGCAGGACAGACGTTGCGCGTCGTCCAGTCGTCA
AAAGGCTGGCTTCAAATCTATTACGGGAATACGGTAGGATTTGTCGCCTCGGCTTATGTG
AAAACCATCCCGAAAGGTTCGGCAGACGGCCCGTCTTGGGTTGAAGGTTCTTATGATTCG
AATTCATATTATACGTACTATCCAACATCGATTCGGTCACAGGCGAACGAGTCGAGTAGC
ACGGTCGGCTCGACACTTCGGGGAGAACTCTTGAACGTAATCGGGGAGACATCGACCCAC
TATCGTCTCGCATCAGGATTCGTCGCAAAATCAGCCGTCGCTGAAATCAAAGGGCAAAGT
GCCCAAGCTACTAGGCTTTCGACCATCGATGTGGCAAAACGCTTCGTCGGCACACCGTAC
GTATGGGCATCATCAAGCCCGGCAAATGGTGGATTCGATTGCTCAGGACTCATCTATTAT
GTATTCAATCAATCCGGCGTCAGCATCCCACGGACAAACGTGGCTAATTATTGGGGTGGT
GCTTATTTCGGACCTCAATTGCCCAAGTCATTCGTCCCGCAAGCCGGTGACCTCGTCTTC
TTCGAAAACACATATACCGCCGGGCCATCGCACATGGGTATCATGATCAATTCCGATACG
TTCATCCATGCCGGTTCATCTGGATTAGGATACAACCAAATCAGTAAAGAACCGTATTGG
CAGTCACGCTTAATCGGTTATAAGCGACCGTGA
>FODOLKFE_00414 Cyclic di-GMP phosphodiesterase Gmr
ATGATCGAGAACAACTTTTCAAACCGAGTATATCGTAAACATCAAGAGAAACTGTTCGCG
CTCGTACGGATGCCGATTGTAACGGAAGAAACGGTGCAGGAGGCAATTCTGTATATGTGT
GAGATTGTCGCCGATATGTTGGCAGTCGATACAGTCTCGATCTGGCATTTTGATACATCG
TATCGATCTATTTCATGTCAAGTCGCTTATTCTCACGAATCAGGGACACATCATCCGAAG
TTGACGGTCCAGCGTGAACTTGCGCCTGACTATTTTGATGCGCTTCAAACAGAGCGAATC
CTTTCGTTTGAGGATGTTCGCAGTCATCCATGGGTGAAGGACTTGTACAAAGAGTACTTT
GTAGAAGGAAAGCGTGTGTACTCCATGCTAGATGCTCCGATTTATGCAAACAATCGTGCC
ACAGGTGTGATTTGTTGCGAGACGTTTCTGCCTCGGGAGTGGAACTATCTTGAGGAATTG
ATTGTGAGTACACTTGCGGATTTTATTGCCATCCTGTACTTCCGGCTTGACCGGCAGCTT
GTGGATGAACGGATTCATCAGTTAGCCTACACGGACGAACTGACAGGTTTGATGAACAAA
TATGCATTTGTCGAGGAAGTCGATCAATTACGTCAACAAGCGAGAGGGTTTTTAGGAGCA
GTTTTATATATTCGAGCAGACGATTTTCGGTCTATTGAGGATGCGATTGGAACCGAAACA
TCGAATTTGATCGTGAAAGAAATGGCGAAACGACTACGAGCAGTAATCGATGAATCTAGG
ATGGCACGTACCTCGCAATCGGGATTTGTCATTTGGGTACCTTACGGGGAACGGAGGAAA
ATACGTTCGTTTGCAGAACATTTATGCGAGCAAGTGACGCGTGCGCCATATCGAGTCAAT
GAATTAGACGTTGTACTGACGACGAGCGCATTCATCTCCATTGAACATGAAAGTCGATCT
ACTTTGGATATGATTCATACAACACGTGTCGTTGCAGGTCAATCAGATGAGAAACGTGGG
GTCATCAAGTTTTTTGAAGAGGCCATGGCGCAAGAAGCATCTGAGAGACTCTTGTTAGAG
ATGAATTTACGTACTGGTGTGATATCAGGTCAGTTTGAACTGTATTTCCAACCGAAAGTG
AATGCTTCCTCAGGTAAACTGAAAGGGTTTGAAGGGTTGATGCGCTGGAATCACCCAGAG
CGAGGTCTCGTGCCGCCGCTCGACTTCATTCCGCTTGCCGAATCAACTGGTGTCATCATC
GACTTAGAGGAATGGGCGTTCGTGACGGCCTGTCGCCAACTCAAACGTTGGCATGAACGG
GGAGACCGGTATGAACTCGCCCTCAATTTATCGGCGCGTCACTTCTTATCCGAAGGGGTC
GTCGAAAAGTTTGCCCAGATCGCACGGGAAGAAGGGGTCAGTACGAGTTATTTGACCTTA
GAAATCACGGAAAGCGTCGGGATGGAGAACCAGAAACACGTCATCGATCGTTTTGTTGCA
TTCCGAGAAGAAGGTTTTTCCATCTCGATTGACGACTTCGGGACAGGGTTCTCGGCGTTC
GTCTACTTGAAGCATTATCCGATTCATGAGATCAAAATCGATCGCCAGTTCATTCAAGTG
ACCGAGAATGACCCGACCGGCAACGTCATCGTTGAATCGATTGTCGATTTGGCCCGTGGC
TTGAACTTGAAGACGGTGTGTGAAGGCGTCGAGACGCTTGAACAGTGGAACGCGTTACGC
GAACTCGGCTGTGACGAGATGCAAGGATATTATTTCTCTAGACCGTTACCGCTTGAAGAA
CTGGAAACATGGATTGTTGACTATACGGTAAAATGA
>FODOLKFE_00415 tRNA-Ser(tga)
AATGATTTTTGGGGAATAGGTAAGACTCTCTTTATTTTGAATATGAATATTGTTCATGAA
GTAGGCTCTCCTTTAGGTTCGATTACTAACTCGTTCC
>FODOLKFE_00416 Sensor histidine kinase ResE
ATGGCTTTTTTTACTCACTTTTTCGTAATCGACTGCGGCACGTCCGCACGGGACACTTCC
TCATATGAGGTGACCGTTCGAGTCGACGGTGACATCGTGACGATTGTAGATGATGGAAAT
GGGATTACCGAATCCGAATCGCCTTATATCTTTGAACGCTATTACCGAGGCACAAATACA
GATGACGCACGCGGGAGTGGTCTCGGCATGGCCATCTCACGGGACATCATCGAAGCCCAC
GGCGGGAAGGTCGAAGTCGAAAGTGCACCGGGATACGGTACCACGATTCGAATCACATTC
ACTGCATAA
>FODOLKFE_00417 hypothetical protein
ATGAACAGCCTAGACCTCGCAAGCTTTGCCTCAATTCCTTCCGCTCAACACGACTTCGAC
CAAGCCGACCTGACGTTTTCAGCGACCGAATGGGATACATACCGGCCGGAACAAGGAAAA
CCAATTTCGTATAAAGAGCAACATTTGATTGTCTATCCGCTCAAAGAATTGAGCCGCGCC
TTTAGTGTGGCCGGCATCCCACGCAGCCAACAGCAATTGATCAAGTGGGAGACCGATGGC
GTCTTGCCGCCGACCCCGTTCACGTTTGGTCGGAAGCGATTCTATACGGAAAATCAGATT
CGTACCATTGTCGACATCGCATTGGAATGCGGATTGCGCCCACGAACACACGTCAAAAAG
ACGAACTTCTCCGAATTGGTGCATCATGAACTAACGTACATATTAAAACTCGAACTAAAC
GCTTATGAGGCGCCTGTCGTCTGA
>FODOLKFE_00418 hypothetical protein
ATGGCAGCATATCGAGAAACAGCGACGATGCTTTATTTGGACACCCGGCGACAACTCGAC
GGCAAAGAGAAAAAGCAACTCGTCCGCTATGGACCGCTTGGAAGTCGGATGGATGAGGCA
CGGATGAAACAGTTTGGTGACTTGATCAAGGCACTGATTGATGTGGAATCCGCCAACTAC
GTCGTGGCCCAAGAATTTCTAGTGTATTAA
>FODOLKFE_00419 hypothetical protein
ATGGCTGTCTTAACAGAGAAGAAAGCAACGTTCGTGTTGACGACGCATCATGACGTACAA
ACAGCAAAACCGACTAAGAAAGCACAACGGTTCGGTCCGATTCGTGCCGATCTGACGGCA
GATACGATTGACGCGTTCGGTCGTCTCTTGATCGACCTCGTCATTCAAGAGGAAGCAGAC
CTCGGCATCGTCCGTGAATACGATTTAGTCTAA
>FODOLKFE_00420 hypothetical protein
ATGACTGACACAAAACTTGAAATCTCATTTTTAGATGCATTCCATAAGGTCGTACGCTTC
CGCTTGAACAACGTGAAACAACCGGTCGAAGCCCAAAAGGTAGAAGCGCTTGCTGACTTC
ATGGTCGCCAATGATCCGCTCGCGAAGAACGTGATGGAGTGGACCGAAATCAAGATGATT
GAAGGTACGCAGACGGTATTGAGTGAGAAATAA
>FODOLKFE_00421 Methyl-accepting chemotaxis protein 4
ATGGCATGGAAATCAACATGGTCGAAGGCACTGAGCCGAATCAAACGAAAACCGACATGG
ACGTGGAAACCGACACTCAAGTGGAAACGCGGAGAGAAGCGTGAACGCACGACATCTTTC
GGAGCGAACGTTGGAAAGAATTTGACGATTCGTCAAAAATTATGGGGGCTCGTCATCATA
TCGCTCGTCATGGTCATTGGCGTCGGTGGTTACGCACTGTTTTCAATGAGTGACGCGAAC
CGTCAAGTGGACGATATCGTCAACAATTGGAATAAAGGGCTCGATTACGCGCACGAACTC
AATACGCTCGCTGCGAACTACCGCACGCTCGAACTCGATCACATCGTGACGGAGGATGCG
GCACAAAAAGAAGAACTGATGACACGAATGAAAGAGATTCGTGACGAAATCAACACGATT
GCACCGAAGTATGAAAAAACGGCTTCCGGTGAGGTGGACAAGGAACTCTTTACGAATTTC
TCGCGTCAATGGGAGATGTACCAACGTGTTTCAGACAACATGTTGACGTTCAGCTCGACC
GGTAACACAGGGATGGCTCGCTCATACTATGATGCACAGTCCAAGTCTACGTATGACAAC
TTCACACAAAAACTAGCAGATCTGGTCGACTACAACTCAGAAGGGTCGCAACGTGTCGGT
CAGGACATGGAGCGTGAATTCATGCAGTCTCTCATGGCATTGATTGCCGTGACGGTCGGG
GCCGTGGTGATTCTCTTATTCCTCGGACTCAGCCTGTTACGCTCGATTATTCGACCGATG
CAAACGCTCCAGACACGCTTTGATGAACTCGCGACACAAGGTGGCGACTTGACGATGACG
ATTCCGGTCACGTCGAACGACGAGATCGCACAAGTCAGTCGTTCGTTCAACACGTTCCTC
GGCACACTTCGTGAGATCATGATTGATGTCGACGAGACGGCGAAAGTCGTCCTCTCGTCT
TCAAAAGACGTATCAGCCGAAGTGACGCGACTCAGTCACTATATGGAAGAGACGTCGGGT
ACGGTCGAAGAATTGACGGCCGGGATGGAAGAAACGGCAGCCTCTTCACAAGAAATGAGC
GCTTCGACGACCGAGATGGGAAGTTCAATCGATTCAATCGTCGACTTATCCAATGAGAGT
GCCGAAACAGCAAATCGTGTCGAGACACGGGCTCACCAAATGCGTGAGCAAGCTGTCGTC
TCGAAAACAGAAGCAGTGGCAATTATCGAGAAGAAACAGGTCGAGCTCGCAGAAGCCATC
AAAGGGGCCAAGTCGGTTGAAGAGATTCGCGTCTTGACGACAGCTATTCTTGCGATCGCC
GACCAGACGAACTTGCTCGCCTTGAACGCATCGATTGAAGCGGCACGGGCAGGGGAAGCG
GGTCGCGGATTCGCGGTCGTCGCATCCGAGATTCGCAAACTGGCGGAAAACTCACGTCAG
ACGGTCAACGAGATTCGTGACGTGTCAAACACGGTCATCGATTCGGTCGAACGACTCAAT
ACGAGTTCGGCAGACATGTTGACGTTCCTCAATACGAAAGTCATGGCCGACTACGACCGA
CTCGAAGATGCCGCAACGCAATACGAACAGGATGCGACAGTATTCGGTGAGACGGCGAAG
ACGTTCGAAGGTAACGCGCTTCAACTTCGTCATATGACGGACAACATTCTTGGTGTCATT
CAAGAAGTGGCGACGACCGTGACAGAAGGCGCGGACGGAACGCAGTCCATTTCAGAGAAA
GTTCAACTCTCAGTCGAGCGTTTCAACGACGTTCAGGCGAAGATGGGCGAAACAGAACAA
CGGGCGACCGAACTCTCGAATCGCGTGGCGCAATTCAAGCTATAA
>FODOLKFE_00422 Putative methyl-accepting chemotaxis protein YoaH
GTGAAAAAGCTATCGAACAAATGGACGTTATCAAAAAAAATCATGGCAAGTGTCGGCTTA
ATCTTGATTCTGACATTGGTCGGGATGGCCTATAATTTGTGGACGCTCGATCGGATGACA
AGTCAGTATGAGCACATGATCTCAAACGATGTCATGAAAATGAAAGCGGCGGACGACTTG
GCGCTCGGGATGGTGCGTCAGGCGTATGGGGTGCGTGGGTATGTGCTCGTACAAGACGAT
GAACGGAAACAAGAAATCATCCGAGGTGGAGAAGAAAAGAAAGCCGCCATCGAATCGTTG
ATTGAACTCGCGGACAACGAGTCCGAACGAAAAGAATTTGAATCGTTACTCGGATACGCG
ACAGGATATGATGAGTTGGCGACACAAGCCATCGCGGCGATTGACTCAAAAGATCAAGAA
GCAATCGATCGTTTGACGCTCCGTCTCATGCCGGACGTGACAAAATCGATTGCATCGACC
GGTGAAGCACTGCAGACCGAGACAGAAGAGAAGATGTTGGCGATGCAGACGGAACTCCAA
GAAGCGAGTCAGCGTGCCTTCTGGTACTCGGTCGTCATCGCCATCGTCAGTTTCGTCCTG
ACGATGGGCGCCGGATATGCCATCAGCCGTATGGTGACGACACCGCTCCGTTTCTTGGCA
AAAGAAGTGGACGTGGTGGCGGAAGGAGATTTGACACGTGAGGACCTGCAGGCGCTCACA
CAAGATGAAATCGGACAATTGATGACCGGCTTCAACCGCATGAAAGGCAACTTACGTGAA
CTGATTGACCGTGTCACCCAAAACGCGCAGGAAATTACGGCGCAATCGGAAGAACTGTAT
GCGAGCACGGAAGAGATGGCATCACAGACGGAGGAAACGACCCGTCTCATCGACCGAATC
GTGGACGAAACGATTGCGCAAGCGAAAGAAGCGACGGGAACGTCGCAAGCGGTCGCAGCA
GCAGATGAAGGCATTGGCAAAATTGCCGGGTCCATCGGCTCAATTGACGATGACGTGTCA
CAGAGTTTGAAGCTCGCCGAAGAAGGCGGTGCGACGATGGCTCAGGCGAAAGACGAGGTA
CTCGCTTTGGAGCGGGAGACACGTCTGACGGGAGAATCGATTTCGGCACTGAAGCAACAG
TCTGACGAGATCGCACTCATCACCGAGGTCATCCAATCCATCACGGATCAGACGAACTTA
TTGGCATTGAACGCGGCCATCGAGGCGGCACGTGCCGGTGAACAAGGAAAAGGGTTCGCC
GTCGTCGCAGAAGAAGTCCGTAAGCTTGCCGAGCAGTCGAAACAGTCGGCGACACAAATC
GCCGGGTTAATCGAGTCGATTCAGGCACAGTCGAACGCCGTTCTCGACCAACACGTCGTC
AGTGCGAAACGCGTCGAGACGAACACGTTGTTGCTCGAACGAGCGACACGTGCGTTCGAA
CAGATTGTCAGTCAGCTCGAGACATCAGTCGATAATACGTCACATATCCGCATCGCCTCG
CATGAGATTGCGGAGACGACGAAACAAGTCGCGACGTCCTCTCTTCAAATGTCACAAGAC
AGTGAAGGGATGGCCGACACAATGCGTACGGTCGGTGAGACGGCTGACGCCCAACTCGCG
ATGATCCAAGAATTGAACGGTGTCGCTGAATCACTCGGCAATATGACGAGTGACCTGCAG
ACACTGATTGGTCGATTCACGACATAA
>FODOLKFE_00423 Sulfoacetaldehyde reductase
ATGAAGTATACGGTCATTACAGGAGCTAGTTCAGGAATCGGCTATGAGACAGCGAAGCTA
CTCGCCGAAAAAGGCAAGTCGCTTGTGCTCGTCGCAAGACGGAAAGAAGAGCTTGAGTCG
CTACGTGATGAGATCAAATCCATCTCGCCAGATAGTGATGTCATCATCAAATCGACCGAC
CTATCATATAGCGAAAACGTGTATGGTCTCTATGAATCGCTCGCGGACCTCGATATCGAA
ACGTGGATCAACAACGCCGGATTCGGGGATGCGGATCTCATCAAAGATGTCGACCTCGGT
AAAATCGAGAACATGATTCGTCTGAATATCGAAGCGCTCACCGTCTTATCGAGTCTATAC
GTCCGAGATTATCATGACGTCGAAGGGGCGCAACTGTTGAACGTGTCGTCTGTCGGGGGC
TATCGGATCGTCCCGAACTCGGTCACGTATTGTGCGACGAAGTTCTTCGTGAGTGCGTAT
ACGGAAGGGCTCGCGCAAGAGTTGAAGCAGAGTGATGCCAAGCTTCGGGCGAAAGTACTC
GCACCGGCTGCAACCGAAACGAGTTTCGCCGACCGGGCTCGCGATACGGAAGGGTTCGAC
TATAGCGAGAACGTCGCAAAGTATCACACGGCGCGCGAGATGGCAGAATTCCTATGGGAG
TTACTTGAAGGCGACGAAGTCGTCGGGATTGTCGATCCGGAGGACTACTCGTTCAGCCTG
CGCGGACCGATTAAACCGTATGCCGGATAA
>FODOLKFE_00424 hypothetical protein
ATGGCGAGAAGTCGGCATACGATCGAACAAAAATTGAGTGCGCTGCATCGAGAGGAGGTC
GTGATCATCCAGGTACGGCTACAGCAACGATATATCGCCATCAAAGAATTAAACGAAGAG
GAGGCCCTTTCGATCGTGCTCCTCTGTCGAGTCGCCGGCATCTCACGGGCGGTCTATTAC
AAATGGTTGAATCGTACCATACCGGTGCGTCAAGAAGAGAACGAGAAGCTTCTGGAGGAC
ATCCGTCTACTCTATGACCAGGCGAACGGCACATACGGGTACCGTCGGATCACGATGACC
ATCAATCGGCTGCGCCGGCAACAGAGCCTGTCCCCGTTCAATGAAAAGCGGATCTATCGC
TTGATGCATATCCATGGGATCCAATCGATCATCCGCCGGAAGCGGAAGAGACATAAGAAA
TCAACGCCACAACATGTGGCCGAGAACCTGATGAACCGAGAATTCAGTGCATCCCGGCCA
GACGAGAAATGGTGCACCGACGTCACCGAGTTCAAATACGGCGCCGGGAAGAAGGCCTAC
CTGAGCGCGATCATCGACCTGTATGACGGCTCAATCGTCGCCTATCGCATCGGGAGGTCC
AACAACAACGGGCTCGTGTTCCATACGATGATGCCAGCCATCGCGGGGCTCCGTACAGGA
GCACGTCCGATGATCCATAGCGACCAAGGGTTCCAATATACCTCGAGAGGGTTCAAACGG
ATGGTAGAAGACGCGGGAATGACCCGAAGCATGTCCCGGGTCGGACGTTGCATCGACAAT
GCGCCGATCGAGAGTTTTTGGGGCACCTTGAAAGTGGAGATGTACTACTTGCGTGAGTTC
CAAGCATATAGCGAACTCACATCGGCCATCGAGACCTACATATCGTTCTACAACCACGAT
CGTTTTCAGAAACGACTAGGCGGCTTGAGCCCTGTCGAATACAGGGCTCAAGCCGCCTAG
>FODOLKFE_00425 Inner membrane transport permease YbhR
ATGAACGCGATTGCCTTACTAGAGCTGAAAAAGAAGACACAGGATAAGGGACTATGGTTT
TGGACATTTCTGTTACCCATCATCTTCATCGTCGGCTTTATCACGTTATTTGGAGAGAGC
ATGGGTGCAGAGCCCGAGCAACTTGTCGTCCAGATCGTGCCGGGGTATACAGTCATGTTC
TCGTTCTACATCATGATTTCCATCGTCATCGCGTTTATCAAAGATCGCGACAGTGGCATG
ACGGCGCGTATGGCCAGTACACCATTGTCGCGGATGGAGTATTTCCTTGGCAAATGGTTG
CCGTTCGTCGCAGTGGTCTTGTTACAGATCATCGTGCTGTTCGGGTTTGGTGTAGTTGTC
TATGACCTTCCTCTCGGCGACCCGGTGGCGCTCGCTGTACTCTCTGTCGGCCTGGCATTT
GTTGCGACAGGCTGTGGAATGGCGATGGCAGTGCTCGCCAAGACGGAAAACATGGGAATT
GCTCTCACGCAAGTCATTGCTCTCGGTGGTGCAATGCTCGGTGGTCTCTGGATGCCCGTT
GAATTTATGCCGGAGGTGATGCAGAACATTGCGAGGTTCCTACCACATTACTGGGCACTG
GAAGGCTACAAGACCGTGCTCTTGGAGCAAGGTACTCTACTAGATGTTTGGGCATCTCTA
GCAATTCTTGTGGTTTTCGGAACAATTTGTATCGTCACAGCGCTCGTATTCTATCCGCGG
TACTTGAGGCAGGCGAAGAGTTAA
>FODOLKFE_00426 Daunorubicin/doxorubicin resistance ATP-binding protein DrrA
ATGATCGAGATTCAAGGCGTCCGCAAGAACTATGACAAACGGCAAGCGCTTGACTCAGTA
AACCTCGATATACCGAGGGGAAGCTGCTTCGGTTTGGTCGGCCCGAACGGAGCAGGAAAG
TCGACGCTCATGAAGATTTTAGTCGGTGTGGTGGAAGACTATGAAGGAGATGTCCTTGTG
CAAGGAGCACCATTTAAACAGAATGTCACAGCCATTAAACGGCGCATCGGTTACGTCCCG
CAAGACATCTGTTTAGAAGAGACGTTGACGGCGCGTGATAACTTGCTGTTCTTCGGAAGG
CTGTATGGGTTGAAGGGTTCTAAGCTTCAAGAACGCATACAACAGGTACTCGCACTAATC
GGTTTAGCTGATCGAGAAAAATCCCTTGTCCGCACCTTCTCTGGAGGGATGAAGAGGCGA
TTGAATATCGGATGTGCCTTACTTCATGATCCCGACATCATTGTACTCGACGAGCCGACA
GTAGGCGTCGATCCTCAGTCACGTTGGGCCATCTTCGAATTGATTCATGACTTGAAAAGG
CAGGACAAGACGATTCTTTATTCCAGTCATTACATGGAAGAAGTGGAGCAGTTGTGTGAC
GCGATAGGGTTTATAGACCAAGGAAACGTCGTCGAATACGGAACCATGCAAGAGGTTCTC
GCCAAACACCGACACGCGGCCATCTATTTGGAAGGTCCGTCCGTGACGCGAGAAGGGTTA
AACGGATACGAGGGTGTGACTGCGCGGGATAAGGGGTTTGTGATTGAGAGTGCAGAACCT
TTACGTCTTCTGGAGCGGATCGCCAAACAGTTTGCCGCTGAGGCCATCATTCCGGAACGC
CTTGAACTCAGTCAAGCGAAGCTCGAGGACATCTTCTTCAAGCTGACTGGCACGCATTTA
CGCGACACGAGACAGGAGGGAGTGCAATGA
>FODOLKFE_00427 hypothetical protein
GTGGTGAGTAAATTGATTGTCCGTATGTTTGGTGGATTTGGTGTAGGGGCTGTGGTGACG
CTCATTGCGCTTGTTGTACTGAATAATCCCGAAGATACCGTTTCTTCTCACCTGATTGCT
CTGAACTTACTCGGCAGCATGTTGATCGGTGCGTACTTTAGCATAAGCGCTTTATTATTC
GAAAGAGACGAATGGAGCATGTTGAAGCAGACCTTGTTTCATTATGTAACGTCGCTGATT
GTGCTGTTTCCTGTCTTTACTTGGCTCACAGGTTGGGTTCCACTCACACCACGTTCACTT
GCCATTGGATTTGTATTTTTCACAATCACCTACATCCTCAACTGGCTCGGCTGGTTTACG
TACTTTAAGCAAATGGAAAAGCGCATGAATGAATCCTTGCAACAACGAAAATAA
>FODOLKFE_00428 putative HTH-type transcriptional regulator
ATGAAAATCAAAATTGATATTGACCCGGCCCACGAAGACACTCCCATGGTGACCATCCAG
GCAAGCGAGTGGACCGAAGAAGTAGAGGCGATTGTGCGGCATCTGAAGGAACTCGATAAA
TCAGAAGGTTCACCGAAGCGACTTGTAGCTGTAGACGGCGAGGGGTCTGTGATCTTGCAG
CCGAGTGAGATTGACTATGTCTATTCGGCAAATCGAAAGGTGTACGCGCAGATGCAGACG
AAAACGCTAGAGTTGAAGCTCAAACTATATGAACTAGAAGAATTCTTGACCAACTACAGC
TTTATTCGCTTCTCCAAATCGGTCATCGGCAACATGGACCGGATTGACAGATTCGAACTA
TCGTTCAACGGAAATCTGTGTGTCTTTTTTAAATCCGGTAATAAAGAATACGTCACACGA
AGCTATGTGCAGCATCTGCGCAAGCAATTAGTGGAAGGAGGTGGCGGCCGTGGTGAGTAA
>FODOLKFE_00429 hypothetical protein
GTGATCAGCCAGGTACGGCTACAGCAACGATATATCGCCATCAAAGAATTAAACGAAGAG
AAAGCCCTTTCGATCGTGCTCCTCTGTCGAGTCGCCGACATCTCACGGGCGGCCTATTAC
AAATGGTTGAATCGTACCATACCGGTGCATCAAGAAGAGAACGAGAAGCTTCTGGAGGAC
ATTCGTCTACTCTATGACCAGGCGAACGGCACATACGGGTACCGTCGGATCACGATGACC
ATCAATCGGCTGCGCCGGCAACAGAGCCTGTCCCCGTTCGAGGAGGGGCGTTCATGCAAC
AAATTGTGCATGTCAGGCTTCCGTTTTTGCAACTCATACATAAACATACACCAATTGTGA
>FODOLKFE_00430 hypothetical protein
ATGACAAAAGGAAGAAAAACTACATTCGAAGAGCGCCTTGAGATCGTGAAATATTGTTTG
GAGAATGGACGCAACTACCAGCAGACCGCGGAACAATTTCAGGTGTCCTATGCCCAGGTC
TATGGCTGGATCAAAAAGTATGACACGGGCGGGGCAGAGGCGCTCGTGGACCGCCGTGGG
CGTACGAAGCCAGAGGACGAACTAAGCGAAGAAGAGAAGCTTAAGCGCCGTATCCAGCAA
ATGGAGCTTGAGAACGAACTTCTTCGTGCAGACATCTTGTTCCTAAAAAAGTTAGAGGAG
ATCGAGAGGATGTCGTGA
>FODOLKFE_00431 hypothetical protein
ATGGCGAGAAGTCGGCATACGATCGAACAAAAATTGAGTGCGCTGCGCATGATGGAAGAA
GAAACATATACTTGGAAGGAAATCATGGGGGCTCATGGGGGCTCTAGGCACACCCTCCAG
GTGTGGAAAGTGAAATTCGATACCGGTGGGATCGATGCGTTGAAGGAATCGAAGGCATGG
AAATCTTACACCAAGGAACTGAAAATCGCGGCCGTCCGCGACTATCTCGATGGGTTCACT
AGAATGGAGGTACTCTCCAAGTATCAGATCAGTAATTGGTCTGTTCTTCGTAAATGGATT
AAGAAGTATACTAGTCATAGCGAGTTAACAGATTCGAGAAAAGGAATGGATTGA
>FODOLKFE_00432 hypothetical protein
ATGACACAAACGATCGATTTACACACCCCAGAGTTCCAGCGCACGTTCCTTGAGATGATG
CTCCTCGCAGAATTAACAGAAGCTTATAACGCTGAAGCCATCAATGACATGGCAACACGT
GGCGAGACCGCGTTCCCGGATGACCCATTCTTCCCGGCGATGCGCGCTTATCCATACATT
CGAGAAGGTGACACTGATTCGGCCAAACCGTGGCTCGACAAAGCGAGCGCGCTCGGCGAT
CACTACATTCTTCATATGTTGAAAGGGTTCGTCAGTGAAGACACCGGGTTCACGTTCGAA
GCGGAACAACACTTTCTCCGTGGCGTCGAACGCTATCCGGACGTCCCGATCATGCACCGC
GCCCTTGCCGTCCACTACTTCGACCGCAAGTTCCATGGCGAGGCCGGTCTTCATATCATG
AACTATGTCCGTCTAGCCGGATTCGGCCCGGACACCGTCCCAATGTTGCTCGAATTTTTC
CAAGTGTATGACGACATTCCGCTCGATATGGTCAATGAACTGATGAAGACTTCGAGCGGT
TACTTAACATTAAATCCGCATGACCCGCATGCCCATTCCTTATACGCGTCTATGTGTAGC
CATCGTTTCGCTGCACTGACGGCCGAGTTGAAGGACGATGACCCGCTTACCGACGAGATG
ATTTGGATGCTCCTAGAAGTCGAGAATCACGGGATGTGGAGTGCGACTTATGACCGCAGT
GAAGAGCGGATGTTCCGTCACATGTTCGCGGAATACGTCGACAACGTCATTCTTCCGAAC
ACGTCGCAGCTCTATGTGTGGCGCCTTCGGTTGCGTTACTGGACACGTCGCCTGACACAC
CGCTTCACGGGTGGTTACTCTGTACCGACGTCATGA
>FODOLKFE_00433 hypothetical protein
ATGGCGACGTTCACTGGATATGTCGCAGAGGTGATGGAGGAAAAAATCCGCGTCACGCCG
ACGCGGGAAGCGGAACCGTTTGATGGCATCGTGTTTCATGTAGCGAGACCTCTTTTGGAC
GAGACACCGCTTCTCGTCGGACAACAGGTTCGAGTCGAGCATGATGAACGATTGACACGC
TCCTTGCCGCCACAAACAACGGCATATCGAATCGTTGTGTTATGA
>FODOLKFE_00434 hypothetical protein
ATGGGACAACGGAACTTTCTATGGCTCGGAGCCGTCGTCGGCTTCAGCGCCCTCGTCGTC
TGGTTGTTGCAAGATGCGCTCCCGTTCTGGGCGCTGTCGATTCTGCTTCTGGCATTAGGA
GCGGTGCTCGGCAATCTCCAACGACGCTTCACACGTGACGAATAA
>FODOLKFE_00435 hypothetical protein
GTGACTTGTCCCCACTGCGGAAAGAAGACACGATCGAAAACGGTCTGTCCGACGTGTGGC
CGCCGCTCACGTCGCACGATTTGGTTATTTGCCACCCCATTCGCTATCGCACTCATTGCC
TTTGTCACCTTCATTGGAAACGCCTATTTCACGGACATGCTACGTTCGACCGACTCGCTC
GCCGATCAGGTCAACTTGCCGATTGGGGAAGATACGGTCTCCGCTGACGAAGCGACACCG
GTCGACTTCGCCGCACTACAAGATAGCCTCTTCACCGTCAGTTACGGGACGGGATTTTTG
GTGAGTTCACGCGATGTCGTCACAGCCGCCTCGAATGTGGCTGGATTGACGAATATCATC
ATGTACCATGAAGGGCAGGCCGTATCGGGCACCGTCGTCGGTCGGACGAATCTCATTGCT
GTCATTCGAATCGAAGAGACGGAGAATACACCATACACCCTCACGCAAGCGATTGCAGCA
GAGGATGAGACGTTGATCACATTGACGATGCAAGAACGCATCAACGGGACGGTCACCTTC
GCCGAGAACGGCTATAGCCGAAACTTTAAATTACCTCGTCATGCGTATGGCAGTCCACTC
CTTTCAGCATCCGGTCGAGTCGTCGCCATCCATTTGCGTGGAATCGCCTTACCGACTGCA
CTATTTGAACAAGACATCCGGACGTTCATCGCAAAAGATGCACCGGCACCGCCACCTATC
GAACTCGCACCGGTCGAACCGATCAAACCAGACTTGACCGAAGAACCGGTCGTCGTTCCG
GAAGCACCCCCTATTCTTGAGGCGCAACCTGAAATCCCACCGGCCACTGAACCGGAGGCA
CCGGTCGAGGAAGAAGTCGAAGAGGATGTTGTGGAAGAGCCCGAACCGACGACACCGGAA
GTGACGCCAGAAGAGCCTGCGGAACCGCCGAGCGAACCAGAGGAACCGACGGACCCACCG
GAAACGGAAGAGCCGATTGAAGACGATCCCCCGGTGACGGAGCCGGAGCAACCGAGCGAA
CCGGAAGAGCCAACGGAGCCAGAAGAACCGACGACACTCGAACCAGACGGGGATGAGGAC
TCCATCGTCGAAGACGATCCAGAAGAACCGATTGAAGAGGAAAACGACACGAGCACCCCA
TCCGAATGA
>FODOLKFE_00436 hypothetical protein
ATGAAATTCATCATCTTATTTGGTCCGCAAGCCGTCGGCAAGATGACGGTCGGGCAGGCG
CTCGCCGACAAAACCGGACTGAAATTATTCCATAACCATATGACGATCGACCTCGTCGGA
CCGTTCTTCAATTACGGGACGCCGGAAGGGAAGCGACTCGTCCAACACTTTCGTCAAGAA
CTGTTCGAATCGGTCGCCAAGAGTAATCTACCCGGCATGATTTTCACGTTCGTCTGGGCG
TTTGACATGCAGGAGGACTGGGATTACGTGAAGAAAGTGACGGATTTGTTCGAGTCACAC
GGGGCGGACATCTATTACGTCGAGCTCGAGGCCGAGATGGAAGAGCGCCTCGCGCGCAAT
ACGACGGAGAACCGTCTTGCCCATAAACCGTCGAAGCGTGACATCGCCTGGTCCGAGGCA
GAACTGAAGCAGACGGCGACGATGTATCGATTGAACTCACGTCCGGGAGAATTAGACGTC
GAGCACTATCTTCGGATCGATAACACGAACTTAAGTCCGGAAGAGACGGCGGCACAGATT
CAACAAGCATTCGACCTATGA
>FODOLKFE_00437 Chitooligosaccharide deacetylase ChbG
ATGCCTAAAACGTTCGTCCTCGTCAACGCTGATGATTTCGGATTGACGACAGGTGTGAAC
GCCGGCACCTTGGAGAGTCATCTGAATGGAATCGTCAATTCGGCGACGATGATCATGAAC
GGGTATGCCGTCGAGGAAGCGGTCAGACTCGCGAAACAACATTCGTCGCTCCGTGTCGGG
GTCCATCTCGTCTTATCTTGGGGCAAACCGCTCGCCGACACGAGCGCCCCTCTCACGAAA
GAAGACGGCACGTTCCGCTACACAAGCCGTTTCTTGACTGAAGACTCACCTGACCCGGAG
CTCGTCTATCTCGAGTGGAAAGCCCAAATCGAGGCGTTCCTTGCGACCGGACTTCCGCTC
GACCATCTCGACAGCCACCATCACATTCACGGTTGGCCGGTTCTGCACGACATCATCATT
CGTCTCGCTGAAGAATATGACACGACGTTTCGGGCCTTAACGACGCTCGGGTCACGCCGA
GACTTGTGGGTGACCGAACGGTTCAGTGATCAGTTCTATGCGGACGGTGTCTCCCATGCG
ACGCTCGACGCCATCGAACCAGGTGGATCCATCGAAGTGATGGTCCATCCGGCCGACCTC
GATGATTGTCTTCCGAGCGTCACGTCTTACCTCGAGCCACGCCTCCTCGAAAAACAGGTG
TTGGTCGACTATGAACGCCCCGATTGGTGGGCATGA
>FODOLKFE_00438 PTS system oligo-beta-mannoside-specific EIIB component
ATGAACATCTTACTCGTCTGCTCGGCAGGAATGTCGACATCAATCTTAGTGGAAAAAATG
CGGAAAGAAGCTGCCGCACGCGGACTCGACGCATCCATTGACGCGATCCCCGAGTCGCGC
TTGAAAGAACAGTCGAACGTCGACGTCATTTTGATCGGACCCCAAGTCCGTTACCTCGAA
GGCAAAATCAAGTCGTCCGTCGACGTACCGGTCGCGGTCATCGATAACATGGCGTACGGG
ATGATGAAAGGTGACCTGGTCCTCGACCAGGCACTCGGTCTCGTCAATGCCTAA
>FODOLKFE_00439 Lichenan-specific phosphotransferase enzyme IIA component
GTGAAAACCGAAACCATCCAAGAACTCTCGTTTATGATGATCTTACATGCCGGAAATGCA
CGCTCCTCTGCATTCGAGGCTATCGCTGCCGCGAAACGCGGTGAAGCGGACGAAGCGGCG
GCAAAGTTGAAAGAAGCCGACGCGGCCTTCTTGGACGCGCATAAGCTTCAGACGGAGCTG
TTACAAGAAGAGGCACGGGGGACGACGAGCGACATGAGCGTCCTCCTTGTCCACGCGCAA
GACCATCTCATGACGGCGATGACCGTGAAAGAGCTCGCCGTCGAAATGATTGACATGATC
ACCCGTTTGAATCGATTGGAGGAAACGACATGA
>FODOLKFE_00440 Lichenan permease IIC component
ATGAACAAGTTTATTGAAATCGCGGGACGTATCGGGTCCCAAAGGCACTTAGTCGCCATC
CGTGACGGATTCGTTTCCGTCATGCCACTCATCATCGTCGGGTCGCTCGCGGTCCTTATC
AACAACTTCCCAGCCGTCAACATCGGTGGTCTCTCACTCGACTTCGTCGGATCAATGAAC
AGTATGTTTGGCGAAGGCAACTGGCAAGGACTCGGTGGTAGTATTTGGAACGCGTCCTTC
GCGATACTCGGGCTCCTGATCGCCTTCTCCATCGGGTATAACTTGGCCCGTTCATACGGG
ATTGACGGGCTCGCGGCGGGGATCTTGTCGCTCGCCTCGTATATCATGCTCGTACCGGTC
ACTGCTGACTGGGGTCTCAACTTCGCATGGCTCGGCGCACAAGGTCTCTTCGTCGCTATC
ATCGTATCGATTGTCGTCACAGAAATGTTCCGCTACCTCATCAATACGAAACTGACGATC
AAGATGCCAGAAGGTGTACCAGGTGGGGTCACACGTTCATTCCAAGCGCTCATCCCATCA
ATGATTATCTTGACGGTCGTCGCAGGATTCCAGCTCTTCATGACGCTCGTCGTCGAACTC
AGTGTATTTGAAGTCATCTTTAAAGCGATCCAACAACCGCTCCAAGGATTCGGTGACTCA
CTCCCGGCTGCCTTACTGATCGCCTTCTTGAACCACATCCTTTGGTTCTTCGGGCTTCAC
GGGACGAACATCATCGGCTCGGTCATCGAACCGGTCTATCTCCCGCTCATCGAGCAAAAC
TTGGCTGCCTTCCAAGCTGGAACGTCAGCGTTTGATGTACCGTACACAGTCACAAAACCG
TTCTTGGATGCGTTCGTCTTCATGGGTGGATCGGGTACGACGTTCGCGCTCTTACTCGCG
ATCTTCATCGTCGTCCGCAAACAACGGAATCACCCGTATCACCAAGTGGCCAAACTGTCG
ACACCAGCCAGTCTCTTTAACATCAACGAACCGGTCATCTTCGGTCTTCCGATCGTATTG
AACCCGATCATGCTCGTACCGTTCATCTTAGTGCCGGTCACGCTCACCATCGTCTCTTAT
GTCGCGCTCTCGACAGGCATGGTTCCGAAGACAGTCGCCATCGTCCCTTGGACAACGCCA
CCGATCATTAGCGGCTATTTGGTCACAGGCGGTAGCGTCCGCGGCGTCTTGCTGCAAATC
GTCAACTTGTCGATTGCCACAGCGATGTACATTCCATTCGTCATGGCAGGAGCGAAGGCG
ATGACAGCCGAAATCAATAAAAATAAAGCTGCGACTGAGGAAGGAGAAAAGATTTCGTGA
>FODOLKFE_00441 putative 6-phospho-beta-glucosidase
ATGGCAGTCAAGGTCGTCATCATCGGCGGTGGGTCCAGTTACACCCCGGAAATCATCGAA
GGATTGATTGATCGACAGGCAACGTTCCCCGTTCGGGAGATCGTGCTCGTCGATATCGAA
GAAGGGAGGGAGAAATTAGAGATCGTCGGTCGTCTCGCCAAGCGGATGATTGAGAAGGCA
AAGGCCGAGATCACACTCAGTTGGACGCTCGACCGAAGAGCCGCACTCGTCGGCGCAGAT
TTTGTATCCACACAGATTCGGGTCGGTGGACTCAAGGCACGTGCGCTCGATGAACGCATC
CCGCTCAAGCATGGCTTCATCGGGCAAGAGACGAACGGCGCAGGCGGATTATTCAAAGCG
TTCCGTACCATCCCCGTCTTGATTGACTTGGCAAACGAAGTCGCCGAGATTTGTCCGGAC
GCCTGGCTCGTCAACTTCACCAATCCGGCGGGCATCGTCACCGAGGCCGTACTCAAGCAC
TCATCTCATAAGAAGGTCATCGGTGTCTGCAACATCCCGTTCAACATGCGAAACTCGGTC
GCTGAGATCCTCGAGACGCCTGTCGAACGAGTCGCGATTGAATTTATCGGATTGAACCAT
TTCGTCTTCGGTCGTCACGTATGGGTCGACGGTGTGGACCGGACGAGTGACGTCCTCGCC
TCGCTCAACGCAGGCAACGACTACTCGCCGGCGAACATTGTCGGGCTCGGTTGGAGCGAA
TTGTTCCTATCGTCACTCGGCATGTTACCGAACCCGTATCATCAGTATTACTTCCAGACG
AAAGATGTATTGAAGAAAGACCTCGAGGCGTACGAACAAAACGGCACCCGTGCCGAAGTC
GTGCAACAAGTCGAGGCACAGTTGTTCGAGAAGTACAAAGACGTCGATCTCGCCGTCAAA
CCGGAAGAGCTTGAAAAACGTGGAGGCGCCTACTATTCAGACGCCGCCTGCAACTTGATG
GACTCGATTCACAACGACCGCGGTGACATCCAGACGGTCAACACGCTCAATAACGGCACG
ATTCGGGATTTACCAGACGACGCGGTCATCGAAGTGAACGCCGTCATCACGAAGTCGGGG
CCTCGCCCCATCTCCATCGGCGCGTTGCCGCTGCCGATCCGTGGGCTCATCACGAACTTA
AAAACGTTTGAACAGCTCGCCATCCAAGCGGCTGTATCTGGCACGTACGAGGACGCCTAT
CTTGCCTGCCTCATGAACCCGCTCATCCAGGACGAGAAACGGATCGACCCGCTTCTCAAA
GAGCTGTTCACAGCGCACGAGGCGTACCTACCCCAATTCAAAAAGGAGGTTTACTCATGA
>FODOLKFE_00442 HTH-type transcriptional repressor DasR
ATGTCGCAATCGACGCTCCAAACCGCAATCAAGGATGAACTGCTGTCCCGCATCAAAAGT
GGGCACTATAAAGAAGGGGAAAAATTTCCGACCGAATACGCGCTTTGCGAGGAGTTCGAT
GTGAGCCGGACGACGGTACGGGGCGCACTTAACCAGTTGACGATGGAAGGCTATCTAGTC
CGTCAACAAGGACGCGGGACGTTCGTAGCCGGGAAGAAAGTCCAACAAACGTTGTCGTAC
ACGCCGAACAACTATGCGGCTCAGCTCGCCGTCCAAGGAAAACGTGGGCAAGTCGCCTTG
ATCGACATCTCGGTCATCTCGGCGTCTGGTCAAATCGCATCGGTGTTTGAAGCGGAAGAC
AATGCCCCGATCCAGAAGATTGAGCGAATCCGTCATGCGGACGGGGAACCAACCCAGTAC
GAGGTCTCGTTCATCCCATGGCAGATTGCACCGGGGATCACGAAGGAACAGGCGGAGCAT
TCGCTCTTCCGGACACTGGCCGAGGTTCACGACGTGCATGTCGCCAAGACGACAGAGGCA
CTAGAGATTGCCTTAGCTGACGAGAAGGTGAGTGCGCTCCTCGACTGTCCACTCGGGTCG
CCGTGCTTCCATATCGAGACGGTGACAGAGGATGAGTCGGGACGGGCGATTGAATACTCA
CGCTCCTACTTCCGCGGAGACAAGACGAGCTTCGTCATCGAACGGGAGTATAATTAA
>FODOLKFE_00443 hypothetical protein
GTGACGATGTTTACCATCTTCGGTGTCTTGATTTTCGGACTATTGTTGTTGGGAATCAGT
GTTGTGATGAAGAAGCGATGGTTATCCATACTCTCGATGGTTCCGATAGTTATTGCTGTA
GGACAACTTGCGATGCTTTATTTAATGGGGATGTAA
>FODOLKFE_00444 Glycine betaine/carnitine/choline transport ATP-binding protein OpuCA
ATGTCAATCATTGAATTCAAAGATGTGAGTCATCAAGACATCCTGCACCATGTGTCCGGG
ACGTTCCGGGAAGGACGAATCACAACGTTCGTCGGACCGAGCGGCGCCGGCAAGACGACG
TGTCTGAAGCATATCAACGGATTGCTGTCACCAGACACGGGCACGATTCTTTTTAAAGGG
GAAGACATCGCGGAGATGGACATCCTCGAACTTCGAAAGAAAATCGGGATGGCGTTCCAA
AGCGCGCCGATGATTCAAGGGACGGTGTACGACAACTTGAATCTCCCGAAAGCCATCTTC
GACGAGACACTTGACCGCGATCGGGCTGCCGAATTGCTCCATCGCGTCGACTTGAATGAG
GCGCTCCTCGACCAACCCATCAAATCACTGTCGGGTGGGGAACGAAGCCGGGTCGCCATC
GCACGAACGCTCGTCAATAAACCGGACGTGCTCTTGCTCGATGAGATCACGGCGAGCCTA
GATTACCGAACGGTGAAAGAGATCGAGCGACTCATTCGAAAACTGCAACAATCGTACGGC
GTGACCGTCATTTGGATCACCCATGATCTCGACCAGGCACGGCGGGTAAGTGACGACATG
TGGTTCTTGAAGGACGGGGAACTACTTGCATTTGGGGACGCATCGTTCATCGATGAGTCG
GACAATCCCGTCATCCAACGATTCGTCAGGGGGGAAGATTGA
>FODOLKFE_00445 putative iron export permease protein FetB
ATGTCATATATTGAACTCGCGACGGCGCTCATCTTCGTCGTCATCCCGCTCGCCTTGACA
CTCGTCCTACGACTTGGACTCGAGCGTGATATTATCATTGCGACCGTCCGCTCCATCATT
CAACTGCTGATCATCGGCTATATCCTGACGTTCGTCTTTGAGAGCGACAGTCCGATTTTC
ATGCTGTTGATGATCCTACTCATGATTGTCGCCGCGACACAAAACATCCGACGGAAAGGG
GACGGCATTCCGGGTATCATGTGGATCATCGTCTTGACGCTCGTGACGATCGAAGCGCTG
ACGATGGGACTCATGCTCGGGCTTGGTATCATCCCATTTGAGCCGGAAAAAGTCATTCCG
ATCAGCGGGATGGTCATCGGGAACAGCATGGTGTTGTCACTCCTGTTCTTGAATAAGTTC
AAAGACGAGGTCGAGCGGAGTGACGATGTCATCGAACTCATTCTCTCGCTCGGCGGAACG
CCGAAAGTGGCCATCGACCGCAGCTTGAAGAATGCGATTCGGACGAGTATGATCCCGACC
GTCGAGGCCCAAAAGACGATGGGACTCGTCCAGCTACCGGGAATGATGAGCGGACTCATC
ATCGGAGGAGCCGACCCGATGGAAGCGGTCTTGTATCAACTCTTGATCCTGTTCTTGATT
TTGACGACTGCCTCGATCTCGGCGACGCTCGTCGGCTATCTGGCGTACCCACGTTTGTTC
AACGAGAAGATGCAGTATATCGGACTGACCTATCGGAAGGGGAAATGA
>FODOLKFE_00446 hypothetical protein
ATGATCACAGGGATTCATCACGTCCAGATCACGATTCCAACTGGAGCGGAGCAAGAGGCG
AAGGCATTTTACTGCGATTTTCTCGGTCTACGTGAAATCGAGAAGCCGGATTCATTGAAG
GGACGAGGTGGATTTTGGCTTCAGGTCGGCGACCGTTCCGTTCATGTCGGGGCAGAGGAC
GATGTGGAACGACAGAAGACGAAAGCGCATATCGCATATGCGGTGACGGATTTAGATTAT
TGGAAGGAAGCGCTTCGAGAGAACGAAATCACCTACTCCGAAGGTATTCCGATTCCGGGG
TTCGACCGGTTCGAGTTTCGGGACCCGTTCGGCAATCGGGTCGAGATGATTCAAGCGCTC
TGA
>FODOLKFE_00447 hypothetical protein
ATGAAAGACAAAACGTTTCGCGCCCTTTATCATATCCCTCCCTCTTTCGTCGAACATCCG
CTTCAAAAGCGCGTCCTACAGGCAGTCGGTCGTACTCAAGAATCGATGGTCGAGGTCATC
TTCCGCGTCGGTGGGTTCGGCACGTATGATGTGAGTACGATCACCTTTTTTGAGAGGGGC
ACTGTCCTTCGTCACATTGAGCGGTCCGACCGAGCGATCACCGAGCCCTTTGAATTCGAA
TACTATGAGGGCGAGGAAGCGAAACAGATGCGTGTCGCGTTTCATCTGCTTGGAACAAAT
TGGTGGCCACCCGTTTTCGAAGAACTCGAAGGGGTTCGCACGCTAGACGGTACGCAGTGG
AGCCTCAGCGTATACACGAACGGGACACTCATTCACGAACATCATGGCAGTAACGCCTAC
CCGTCCGAATGGGAGCACGTGACTCGCCTGTTCGGTATTGCTTGA
>FODOLKFE_00448 hypothetical protein
ATGAACGAGTTGGCAGATCATCTTCAAACACTAGAAGAAGCGTTATTGACGACGGAAGTC
AGGCAGTCGACGGAGCGATTGCGTGAACTGTTGACCGACGACTTCTTTGAAATCGGTAGC
TCGGGACGGTTGCTGTATCAAGACTGGGATCAGACGACACTCCAGCTCGACCCGATCGAG
GCGGAGTTATCCGAATTCACGCTGTATCCCTTGACGGAAAGTCACGTTTTGGTAACGTAC
CGTCTCGTTCAACCGGTATTGAATCGCGAAACACGCCGCAGCTCGATATGGGTATTCGTG
GACGGACGTTGGAAGATGCGGTTCCATCAAGGCACGGCTGTCCCACCGAAGGCAACTTGA
>FODOLKFE_00449 Multidrug resistance protein EbrA
ATGAAATCCTATCTTTTACTGTTCTTTTCTATCGGATTTGAGGTGCTCGGAACGTCGATG
TTGAAACTGTCGGATGGATTCACGAATCTCGTGCCGAGTGCCATCCTCTTGGTCAGTTTC
GCCGCCTCGTTCACCCTCATGGGCATCGTGTTGAAAACGATCCCCCTCAGTATCGCCTAT
AGCATCTGGGCTGGACTCGGGACGGTGGCGACGGGACTCATCGGAGTGTTCATATATGGG
GAAGTTCTCTCGGCATTGAACGGCATCGGTCTGTTGTTGATCGTCCTCGGCGTCATCGTG
ATGAATCAACGAAGAGAGGAAGTCGTGACATGA
>FODOLKFE_00450 Multidrug resistance protein EbrB
ATGGGATTCATCTATTTGATTGGGGCCATTGCCTCGGAACTGTTCGGGTCGAGCATGTTG
AAAGTGAACGCCACCTCGACGAGTCGACTCCCGATTCTCGGCGTCGCCTTCGGATATGGG
ACGGCGTTTTATCTCTTATCGCTCGCCCTCTTTACCATTCCACTCAGCTTCGCGTATGCG
TTTTGGAGCGGGGTCGGGACGGCACTCACGGCGGTGATCGGATTCGTCGTCTTCCGGGAA
CAAATCAGCCGTCAAAAAATTGCAGGGATCGGGCTCGTCATCATCGGGCTCATCTTGATG
AAAGTGTGA
>FODOLKFE_00451 hypothetical protein
ATGAATAAAAAACAATTGTTGCTACAGACTGCCGCCCAGATGATTCGAGAGGACGGGATC
AGTCAGTTGTCGCTCGAACGATTGGCGACGAAAGCAGGAATCACGAAAGCTGGGGTCCTC
TATCATTTCAACAATAAGGCCAACTTATTGCGACAGATGAACGAATTCGCCATCGAGACG
TTCGAGAAACGAATCACCGCCCATCTATCGGACGGTCCATATTCGTTTACCCGTGCCTAT
GCGCTGGCGACATTGGATGATGTCGATCACGGAGATATGGACCTCGTCGCCGTCTTTATC
TCCTCGCAAGAGGATGCGACGAGCGAGTCGATTTGGAGTGACGTGTCGACCGGTTGGGAC
GAGCGATTCGCTGTCGACGGGCCGGATCAGGATGCGATTTTGAAACTTCGTCTCCTCTGC
GACGGCTTTTGGTTCGCTGTCTTGTATGGATATAGCGAGTCGTTCAAGGACCGTGCGGCG
ACACTCATTCGGGAAGCATGTGACGAGTTGATTCAAGGAGGATTGTAA
>FODOLKFE_00452 hypothetical protein
ATGGGTTCACATTTGATGCATCTCGTCATCGCGAACGAGATGTTACCAGCGTTGTCGGAG
GTGGATGAGGTCGCATTTTTGCTCGGAAGTCTCGCACCGGATGCGACGACTGAAAAAGAG
GCATCCCATTACTACGCAGGACGCCATGATGATTTATCTCGTCGCTTGGATCTTTCCCAA
TATTGGATTGACAGCAAGGAGGAAGACTTCTCGTATCGACTCGGCTATTACGCGCACCTC
GTCGCGGATGAGGTCTGGTTGCAGGGGTTCTATAAAGGTTGGTTGAAAGAGCTCATCACC
CAGGACCCGTCAAAACAGGCGGTCTATTATGCGGACTTTGATGCGTACAATGCTCGGCTG
TCGGAACGCCTCGGGACGTTCGATTTTGAACGCTTGAAAGGAAATCCAGAGCTCGTTGAA
CTGGTCGAGAAAGTCGAGCGGGACGCGGCGATGACAGAAGAGGGGACGTACACGATGTTC
CTCCCGCATCAATTGGATGGCTACGTGGATACGTGTGTCCGCCGCTGCCTCGAGATGGTC
AAACGGAAGCGGGCGATGCTCGTATGA
>FODOLKFE_00453 hypothetical protein
ATGAACAAGCGATACGCACCACTATACGCAACGCTCGGACTCTTTATCGTGACGGTGATT
ACCTTCTTCACCTTGAACGGTCGAGTGTTTCCGAACCTCGATTTGATGATGGTCATTTGG
GTATATCTCCCGATTGACATCGCCTTGTTCGCCACGTTGATTTGGGGTCTGTTCACGAAG
GATCGAATCATAAAAATCTACACGCTTCTTGCGACAATTGGCTTGATGATTCCGTTGTCG
ATTTGGATTTTCCTGTTGCTGTTGGCGAACGGGATCTCGGAGGCATGA
>FODOLKFE_00454 hypothetical protein
ATGGACGAACCGAAGAACATTCCGTTTCTAATGCGCCGCGTGCCGTTTTTCATATTAGCA
GCCCTCGTGGCCCCGGTAGCGCTCGTCCTTCTAGTCATATATTGGCGAGATTTGGACGAT
GATTTACGATTTGGACATCTTATTTTTTCGGTCATCTTATCCTTATTTTTCGTGGTGGAC
CTTCTGCCGAGAGGGATGACACAAACCGTATTATTGGCGTTTACAATCACATGTGTATGG
TTCATCACCTATATTGTGTTCCGGGGTAAAAAGAGGGCACGGCACAATAATGATTGA
>FODOLKFE_00455 putative ABC transporter solute-binding protein YclQ
GTGGGGAAATTTAAGATTTCACTCATGTTGACGTTGCTCGTCTTCGTACTCGCCGCATGT
GGCGGAACGAGTGAGACGAAGAAAGAAGAAAACGTCGACGGCGCAACAAAGACAGAGACG
GTCGAAATTACAGACGCACATGGCACAATCGAGGTACCGGTCAACCCGGAGAAGGTCGTC
GCCCTTGATAACCGGACGTTTGAAACATTGGCAGCATGGGACATCGATTTGGTGGCGGCA
CCGATCGGACTCCTTCCAGCGGAATCGCCATACGCATCAGACAAAGACATCGCGGACGTC
GGCATGCACTTCGAGCCGAACTTAGAGGCGATTGCGGGAGTTGACCCGGACGTCGTCATC
GTCGGTCAACGTTTCGCAGATTACTACGAGGACATTAAAAAGTTGGTACCGGAAGCAGCG
GTCATCGATTTGAACATCGAGATCCCAGAAGATTCAGGCACACCGGGTGAGATTTTAGTC
AAAGGATTGACAGACACGACGCTCACACTCGGGAAAATCTTTGACAAAAACACAGAAGCC
GAAGCCATCGTCGCGGACCTCGACAAATCGATCGAAGACGTGAAAGCGGCATACAACGGA
AAAGACACAATCATGTCGGTCATCGTATCGGGCGGAGACATCGGGTTCTCAGCACCGGTA
ACGGGACGCGTGTTCGGACCGATGTACGACATCTTCGGATGGGTCCCAGCCCTTGAAGTC
GAGAAGACGACAGGTGATCATGAAGGTGACGAAGTATCCGTCGAAGCCATCGCGGAAAGC
AACCCAGACTGGTTGTTCGTTCTCGACCGTGACGCACCACTCGGTGACGCAGAAGGCGCA
GTACCAGCAGAAGACGTGATCGACAACGCACCGGCGCTTCAAAAGACGACGGCTGTGACG
AAAGAGCAAATCGTCTATGCCCCGAAAGACACGTACTTGAACGAATCGATTCAAACGTAC
GCAGAATTCTTCAACAGTGTCACGGAAGCGCTCGCTAAGTAA
>FODOLKFE_00456 Hemin transport system permease protein HmuU
ATGCAAAAACCATTGACAGCCAGGGTTGAGACGATGTCTCAGCCCTCCTTTTCTAGATTG
TGGACGAAGTCGTTCGTGTTCACCGTGATCATCGTCCTCGGTTTGGCGGTGCTGTCGCTT
TTTACCGGGGTGTACGATCTGTCACGGACAGACGGCTTCGATATGTTTTGGATCACCCGA
GTCCCACGGACGGTCGCCCTCATGCTGACGGGTGCGGCAATGGCGATGGCGGGGCTCGTC
ATGCAGCTCATCACGCAAAACCGACTCGTCGAACCGACGACGACGGGGACGCTCGAATGG
GCGGGACTCGGACTGCTCACCGTTTACTTGCTCGTACCGGCACCGAGCCTCATGATGCGG
ATGACCGGGGCGATCGTCTTCTCGTTCATCGGGACGATGGTCTTCTTCTGGTTTTTACGT
TCGGTGAAACTTCGTTCATCGCTCATCGTGCCGATCATCGGGCTCATGTTAGGGGCGGTC
ATCTCCGCCATCTCGACGTTCCTCGGTCTGTTCTTCCGGGCAAGTCAGGCGATCGAGGGC
TGGTTCGTCGGTTCGTTCGCCTCGGTGCAAATCGGGCGCTACGAATATCTATGGGTCATC
ATCGTCGTGACGGTGCTCATCTTCTTACTGGCGAATCGCTTGACGCTAGCGGGGCTCGGG
GAAGACATCGCGACGAGTCTCGGCGTGAACTATAACCAGCTCATGATGATGGCGACGGGG
CTCATCGCCTTATCGGTCGGGGTCGTGGCGACGGTCATCGGAAATTTGCCGTTCCTTGGA
CTCATCGTCCCGAACCTCGTCTCGATGTGCCGTGGGGATGATTTGCGCAGCAACCTTCCA
TGGGTCTGTCTTGTCGGGATGGGTGCGATTCTCGTCAGTGACTTGATCTCGCGGACGATC
ATCATGCCGTTCGAACTCCCGGTCTCACTGATTCTCGGGACGGTCGGGGCAATCGTCTTC
ATCATGATCTTGATGCGACAACGGAAGAAGGGAGGGGTTCGATGA
>FODOLKFE_00457 Iron-uptake system permease protein FeuC
ATGAGTACGGTCATAGAACGAGATGGTGTCGAAGTATCAATCGGGGAATTGAGAGAAGAA
CGTCATGCTTCAGCGTTTCAATCGAAACGGGCGAGCAGGCGCTATTGGCTCTTCTTAAGT
GCCTTCATTCTCGGCGGACTGTTGTGTGCGCTCGGGCTTCTCCTTTATAACAACCCGGTC
CCGATGGACTCTCCATCATTCGTGCCGGTCGTGGAACGGCGAATCGTCGCCATCGTCACG
ATGCTGATTGCGGCACTCTGTCAAAGCCTCGCGACGGTCGCATTCCACTCCGTGACGAAC
AACCGCATCATCACGCCATCACTCCTTGGATTCGACGCGCTGTACTCGACGATTCAGACG
AGCATGGTCTTCTTCTTCGGGGCAGGGGCGTTGATCGGCTTCTCGGGGACAAGTGCCTTC
TTGACACAGGTCGGCCTCATGGTGACGATGAGTCTCCTCCTTTACGGATGGCTCTTGTCA
GGGAAATACGCCAACCTGCAGCTCATGCTGCTCATCGGGATCATCATTGGGACGGGTCTG
AACTCGGTGTCGTCGTTCATGCGCCGCATGCTCGCCCCGTCCGAGTTCGATATCCTGCAG
GCACGACTGTTCGGTTCGGTGACGAATGCCGACGTGGCGTACTTTCCCATCGTCATCCCG
ATCGTCGTCATCGCCGGGACACTCTTGTTCCTGTTCTCGAATCGATTGAATATCGTCGCA
CTCGGCAAGGACGTCGCGACAACGTTCGGGATGAACCATCGGAGGAGCGTCATCTACACG
CTCGTCCTGATTTCACTTCTCATGTCCGTCTCGACGGCGCTCATCGGACCGCTCACGTTC
TTCGGATTCCTAGTCGCGACGCTCAGCTATCAGGTCGCCTCGACGTACGACCATAAGTAC
GTCTTTCCGATGGCGTTCGCCCTAGGGTTCTTCGTCTTGACGAGTGCATATTTCTTTATG
TATCACATATTCCAGACGCCAAGTGTCGTCTCCGTCATCATCGAACTGTTCGGCGGACTC
ATCTTCTTGGCCGTCATTCTAAGGAAGAGGTCGCTATGA
>FODOLKFE_00458 Ferric enterobactin transport ATP-binding protein FepC
ATGATTCAAATCGAACAAGTCAAAAAATCGTATACAGACGACGTCCACATCGGACCGCTC
ACGCTCGACATCCCGAAAGCCGGGTTCACTTCACTCATTGGGCCGAACGGGGCGGGCAAA
TCGACGACGCTCATGATGATCGGACGGTTGCTCAACTTAGACGAGGGACAGATCCAAGTC
GCCGGCATGGACGTGTCGAGCACGAAATCGAAAGACTTGGCGAAAATCATCACCATCCTG
CGCCAAGAAAATCACTTCGTGACAAGGCTCACGGTCCGACAACTCGCCGGATTCGGGCGT
TTCCCTTATTCGAAAGGACGTCTCACAAAAGAGGACGAGGCCATCATCTCGAAATATATC
GACTTCCTCGATTTGACCGCGCTCGAGAACCGCTATCTCGACGAGCTATCAGGGGGACAA
CGGCAGCGTGCCTATGTGGCGATGGTGCTCTGTCAGGAGACGGAATACGTCCTCCTCGAT
GAGCCGCTTAACAACTTAGACATCGCACGTTCGGTACAGATGATGGAGTATTTACGCCAC
GTCGCCGACGAGTTCGGACGGACAATCGTCACGGTGCTCCACGACATCAACTTTGCGGCG
AAATATTCGGACCGCATCTGTGCAATGAAAGACGGACAAATCGCTGCGTTCGGAACGGTC
GATGAGATCATGGACGCGAAGATTCTATCCGATATTTTTGAGACGAAACTGGAAATCATC
GAAGGGCCGTATGGGCCGATTGCGGTGTACTGA
>FODOLKFE_00459 hypothetical protein
[truncated: 2,450,409 more chars]
