# Supplementary material for: Bacterial diversity in the jelly of shark Ampullae of Lorenzini: a holobiont perspective
Source: PeerJ. 2026 Jan 5;14:e20461. doi: 10.7717/peerj.20461 (PMC12782034; doi:10.7717/peerj.20461)
Supplement: Supplemental Information 3 [file peerj-14-20461-s003.zip › mandar_natali_28junparaarticulo/I0N_12102019.ffn]

>IKJBOMAE_00001 tRNA-specific adenosine deaminase
TTGTCAGATTCTCAGTTTTCCCCTCAAGACGAACTATTTATGCGCCGTGCGATGGAGCTT
GCAGAGCAAGCAGAAGCTGAAGGGGAAGTGCCGGTTGGTGCTGTTTTAGTGAAAGACGGA
GAGATCATTGCGGAAGGTTGGAACCGCTCTATTTGTGCTCATGATGCGACTGCTCATGCC
GAGATCCAGACATTACGCAAAGCAGGAGAAGCTTTAGGAAACTATCGACTGCTTGATACC
ACTTTGTATGTCACGCTGGAGCCTTGCCCAATGTGTGCTGGTGCGCTGTTACATAGCCGA
GTGAAACGTGTCGTATACGGTGCGCCTGATTTAAAAGCCGGTGCGGCAGGGACGGTATTA
AACTTGTTCGAAAGCCAAGCGGCGTATCATTACGCGACAGTCGAAAGTGGGTTGCTAGAG
GATGAATGTCGCTCGCAGTTACAAGCGTTTTTCAAACGTCGTCGCAAAGAGATTAAAGCG
AAGAAGCAAGCGCAAAAAGCGAACGATGATGAACAGGAAACAAAAGGCGAATAG
>IKJBOMAE_00002 Membrane-bound lytic murein transglycosylase F
ATGCAAATAAGTCAGTTCAACCGACTCAAGCGCAGCGCCCTACTTTTCGCTTCTGTGCTT
TTACTTTCTGCCTGTCAGATTGAGTCGGAACCCAAAAGTGAATTCGAGCAAATCCAAGAG
CGCGGTGTCCTACGTGTGGGCACGCTAAACAATCAACTCTCCTACTACATCGGTCCTGAT
GGCCCTGCTGGCTTGGATTATGAACTGGCGCGTAAATTTGCAGAACAACTCGGCGTTAAG
CTCGAGATCAGGCCCGCTTTTCGTCAGGCAGAGTTATTCCCTGCCTTGAAAAAAGGCGAT
ATCGATATTATCGCAACCGGTCTAAATCAAACCTCTCAAGCGGTGCAACGCTTCCGTCCT
GGACCTGCTTACTACTATGTGAGCCAGCAAGTGGTGTACAAAAAAGGCCAGCTTCGTCCT
CGTGATATCAACCAACTCATCAACTACCAAGAGTCGAAAGATGAGAAAGCGGGCAATGAA
GACACGAACGCAGGAGCCGAGACGCTACAAATCGTTGAACAGTCTCAATTTGTTCCAACA
CTAACGGCATTACAAAAAGAGCATCCAGAACTTCAGTTTGAAATTGTTGGTGACGCAGAT
ACTCGAGATCTTCTAAAACACGTGTCGACGGGTGAACTGCGTTTTACCGTTACAGACTCT
GTGGAACTGTCTTTGGCTCAGCGCCTTTACCCAGATCTAGCTTTAGCCTTTGAGCTAACC
GAAGACCAACCCGTTTCTTGGTTCACTCGTCGTTCTGAAGATGAAAGCTTGTATGCCATG
TTGATCGAGTTCTTTGGCAACATTAAGCAGTCTGGTGAACTCGCGACGCTCGAAGAGAAA
TACATCGGCCATATTGAAGCTTTCGACTACGTAGACACTCGTGCCTTTATTCGCGCCTTG
GATAACACCTTGCCGAAATGGTCACCACTGTTCCAAAAATACAGTGAAGAGTTTGATTGG
CGCTTGATTGCAGCCTTGGCATACCAAGAGTCTCACTGGAAACCGAAAGCGAAATCGCCA
ACAGGTGTGCGTGGAATGATGATGCTAACGCTGCCAACAGCGAAGAGCGTTGGGGTAACA
GATCGCCTAGATCCAGAGCAGTCTGTGCGTGGTGGTGTGGAATACCTTCGCCGTATCGTG
GCTCGTGTGCCAGATTCAATTAATGAACATGAGAAGATTTGGTTTGCATTGGCCTCTTAT
AACGTGGGTTATGGCCATATGATGGATGCAAGACGCTTAACGAAAGCACAAGGTGGCGAT
CCAAATGCATGGGCAGATGTGAAAGAACGCCTACCATTGCTGCGTCAGAAACGCTTCTAC
AGCCAAACTCGATATGGTTATGCTCGTGGTGATGAAGCTCGTAACTACGTCGAAAATATT
CGTCGTTACTACCAATCGATCATTGGTCACGTCAGTCAGAAGCCAGCGATTGATGAAGAC
ACAGAAGATCTGCAAGTGATCCCGCCACTCAGTCCAGATTTGTTAATTTCTGGAGCAGTG
GAAACCTTGGCGGAGCAGACTTCTGGAGCGGTTGAAACTATCTCCAGTACTGAGGAAAGT
TCACCTCAAGAGGCGGAACAAACACCCGAACCAAAACCGGAATAA
>IKJBOMAE_00003 Phosphoribosylformylglycinamidine synthase
ATGAGAATTTTGCGTGGCTCCCCAGCTCTTTCTGAGTTTCGTGTTAATAAACTACTGGAA
CTTTGTCGTGAACAAGATCTGCCTGTCACTGGCATTTACGCTGAGTTCATGCACTTTGCG
GATCTAAAGTCTGACCTTGATGCTCAAGAGTTGGAAAAACTGGAAAAATTGCTGACTTAC
GGTCCAACGATCGAAGAGCATGAGCCAGAAGGTCTTCTACTTCTTGTTACGCCTCGTCCG
GGCACTATTTCGCCTTGGTCTTCTAAATCTACTGATATCGCCATCAACTGTGGTCTAGAC
AAAGTAAAACGTCTTGAGCGCGGCACTGCATACTACGTAGAGACATCGACTCCTCTTAAC
GATGCTCAAATTGCTGATGTAAAAGCACTCATCCATGATCGCATGATGGAAGTGACATTT
ACTGATTTTGATGCAGCAAATGCATTATTCCAAGCGGCAGAACCTGCTCCTGTAGCAGAC
GTTGATCTATTAAAAGGCGGTCGTGCTGCGCTTGAAAACGCAAACGTTACCCTAGGTCTT
GCACTTGCAGATGATGAAATCGAATACCTTTACGATGCGTTCGTAAATAAGCTAGAACGC
AACCCGACTGACATTGAGCTAATGATGTTTGCACAAGCGAACTCAGAGCACTGTCGTCAC
AAGATCTTCAATGCAGATTGGACTATCGACGGCGTTAAGCAAGAGAAGTCTCTGTTCAAG
ATGATCAAGAACACATTCGAAACTACGCCTGAAAACGTACTGTCTGCATACAAAGATAAC
GCAGCGGTAATGGTAGGTTCTGATGTAGGTCGTTTCTTCCCGAACCCAGAAACTCGCCAG
TACGGCTACAGCCAAGAGAAAGCGCACATCCTAATGAAGGTGGAAACGCACAACCACCCG
ACAGCGATCTCTCCATGGCCGGGCGCTTCTACTGGTTCAGGCGGTGAAATCCGTGATGAA
GGCGCGACTGGTATCGGTGGTAAGCCAAAAGCAGGTCTTGTTGGCTTCACTACCTCTAAC
CTACGTATCCCTGGTTTTGAACAGCCATGGGAAACAGATTTCGGTAAGCCGGGTCGCATC
GTTAACGCTTTAGATATCATGCTAGAAGGCCCACTTGGTGGCGCGGCGTTCAACAACGAA
TTTGGTCGTCCAAACCTACTTGGTTACTTCCGTACTTACGAAGAAAAAGTTAACTCACAC
GCAGGTGAAGAGGTTCGTGGTTACCACAAGCCAATCATGATTGCTGGTGGTATGGGTAAC
ATTCGTGACGAGCACGTTCAGAAGAAAGAGATCCCAGTAGGTGCAAGCCTAATCGTACTT
GGTGGTCCTGCAATGAACATCGGTCTTGGCGGTGGTGCTGCTTCTTCTATGGCATCTGGT
CAATCAGCAGAAGACCTAGATTTCGCTTCAGTACAGCGTGAAAACCCAGAGATGGAACGC
CGCTGTCAGGAAGTGATCGACCGTTGTTGGCAACTTGGTGATGCTAACCCTATAGCATTT
ATCCACGATGTGGGCGCGGGCGGTATCTCGAACGCACTTCCAGAGCTTGTTGATGATGGC
GAGCGTGGTGGTATCTTCCAACTGCGTGACGTACCAAATGACGAGCCGGGTATGAGCCCA
CTTGAGATCTGGTGTAACGAATCTCAAGAGCGTTACGTAATGGCAGTTGCGCCAGAGAAC
ATGGAACTATTCGATGCAATCTGTAAGCGTGAACGTGCACCATACGCCGTTGTTGGCATC
GCAACAGAAGAGCGTGAGCTGAAACTTGAAGATTCACACTTCGAGAATACGCCAATCGAC
ATGCCAATGGATGTGCTTCTTGGTAAGACACCTAAGATGCACCGTGATGCGAAAACGCTT
AAAGCGAACAACCCAGCGGTTAACCGTGACGGTATCGAGCTAAACGAAGCCGCGGATCGC
GTTCTGCGTCTTCCAACGGTTGCAGAAAAAACATTCCTAATCACTATCGGTGACCGCACG
GTGACTGGTCTTGTTGCGCGTGACCAAATGGTTGGCCCTTGGCAGGTTCCAGTAGCAAAC
TGCGCGGTAACCGCAGCAAGCTACGACACTTACCACGGTGAAGCGATGTCAATGGGTGAG
CGTACACCTGTTGCTCTACTAGACTTCGGAGCTTCAGCTCGTCTAGCAGTTGGTGAGGCA
ATCACGAACATTGCAGCGACGAACATCGGTGATATCAAACACATTAAACTGTCTGCAAAC
TGGATGTCTCCAGCTGGCCACCCAGGTGAAGATGCAGGTCTTTACGAAGCAGTTAAGGCT
GTGGGTGAAGAGCTATGTCCAGCACTTGGCCTGACTATCCCAGTTGGTAAAGACTCAATG
TCAATGAAGACCAAGTGGGAAGAGAACGGTGAGCAGAAAGAAGTTACTTCGCCACTATCT
CTAATCATCACTGCGTTTGCTCGTGTTGAAGATGTTCGTAAAACAATCACACCTCAGCTT
CGCACAGATAAAGGCAATACTAGCCTTGTCCTAATCGACCTAGGTAACGGTCAAAACCGT
CTAGGTGCAACGGCTCTAGCACAGGTTTACAAGCAGCTTGGTGATAAGCCAGCAGACGTA
GATAACGCAGCACAGCTAAAAGGTTTCTATGAAGGCGTTCAAACTCTAGTCGCGAACGAC
CAAGTAGTGGCTTACCACGATAAAGGTGATGGCGGTCTATTCGTTACGCTTGCTGAGATG
GCATTTGCTGGTCACTGTGGTGTTAAAGCTGACATCGCTGACCTTGGCGAAGATGCGTTA
GCTGCACTATTCAACGAAGAACTAGGTGCGGTACTTCAGGTTAAGAACGAAGATTTAGAC
GCTGTACTTTCAACGCTAGCAGCAAACGGTCTTGAAGCATGTTCACACGTAATTGGTTCA
GTAGAAGCTTCTGATGAGCTAGTGATTACTTCTGGTGAGACAGTAGTTCTTGAGCGTAAC
CGCACTGAACTACGTACTATCTGGGCTGAGACAACGCATAAGATGCAAGGTCTACGTGAT
AACCCAGCATGTGCTGACCAAGAGCACGAAGCGAAGAAAGACAACTCGGACCCAGGTCTG
AACGTTAAGCTAAGCTTCGATGTGAACGAAGACATTGCAGCGCCATACATTGCGAAAGGT
GCGAAGCCTAAGATGGCAATCCTACGTGAGCAAGGCGTTAACTCTCACGTTGAGATGGCA
GCAGCATTTGACCGTGCAGGCTTTGAAGCAACGGATATCCACATGAGCGACATCCTAACG
GGTCAAGCGGTACTAGAAGAATACAACGGTCTAGTGGCTTGTGGCGGCTTCTCTTACGGT
GACGTATTAGGTGCTGGTGAAGGTTGGGCGAAATCTATCCTGTTCAACGAGCAAGCTCGC
AACCAGTTTGAAGGCTTCTTCCAGCGTGAAGATACCTTCTCTCTAGGTGTATGTAACGGC
TGTCAGATGCTATCGAACCTGAAAGAGCTAATCCCAGGTGCAGACCTGTGGCCTCGCTTC
GTTCGTAACGAGTCTGAGCGTTTTGAAGCTCGTTTCAGCCTAGTTGAAGTTCAGAAGTCT
GACTCTGTATTCTTCGACGGCATGGCTGGTTCTCGTATGCCAATCGCTGTGTCTCACGGT
GAAGGCCGCGTAGAAGTACGTGATGCTAACCACCTAGCAGCGATTGAAGCATCAGGTACG
GTTGCCGTTCGTTATGTGGACAACCACGGTAACCCAACGCAGCAATACCCGAACAACCCG
AACGGCTCGCCAAATGCAATCACAGGTCTAACGACTCAAGATGGTCGCGTAACTATCATG
ATGCCGCACCCAGAGCGTGTATTCCGTACAGTTGCGAACTCATGGTCTCCAGAAGGTTGG
GGTGAGAACGGTGCTTGGATGCGTATGTTCCAAAACGCACGCAAGAACATCGGCTAA
>IKJBOMAE_00004 hypothetical protein
ATGGCTAAAAATCCAAAATTTGCTATCCGCGTAACTGAAAAACGTAACGGTTGGAGCGCA
GAGATCACTCGTCAGGTGACTTCTCGTAAAGTAGTGGTATCAAAACGTGAAACTGGTTTT
GACAGCGAAGAGAAAGCACAAGCTTGGGCTGAGCAGGAACTAGCGGGTTTTGTACAAAAC
CAAGTAGTTCGTAACGAGCGTAAAGCAGTACAACGTCAAGAGCGTGAAGCAGAGCAACTA
GCGGCAAAAGTTCGCAAAGAAGAAGCTCGTCAAGCTCGTGAAGCAGACGCTGACGAAGAA
TAA
>IKJBOMAE_00005 hypothetical protein
ATGAAGAATATGACAAGAACACAAAAAGCCAAAACAACGCTTGTTGCAATAGGCCTGTCC
TGCGTTGTTACGCCCTGTTTAGCACAACAAAACCTCACTCAATATTTAGAACAACAAAGC
AATGATTTATCGCAGGAAGATCATTACTCAGCTCCCGTTGCGGGGAACTTAGATCTTGAT
GCTAAAGCAAACACAATTGTATGGAAAGACGACCAAACGCCTAGAGATTGTCAGTACGCC
AAAGGAGAGGCTACCGAAGCAAGAGATTACGACTACGGTGTGGCAAACAATCTATCAGAC
GGGTTACACCACATTGATTTACAGCCTGTTCACACGCCGAAAAAGCTGCGCAAAGATCAT
ATCTACAATACCGCGTCATCGGGCAGTTCAGTGAAGTTCTCAGTTTCTTCTGACTGCTTA
TAA
>IKJBOMAE_00006 TonB-dependent heme receptor A
ATGAATATGAAACGATTATCGCCCCATCGCTTAAAAGTAAGCCTTGTCTCGCTCGCAGTG
CTCAACTCACTTTCTCTCCATGCAGCGGAAAACGCCGACGAAGAACTCGAAGTCATTGGT
GTCCACTATGCCAAACCGATTACCGTCGCAGAACCTGCTGAAACCATCATTGATTGGACC
CAAGTCGAAGAGCAGCAATACTCTAACTTTGCAGCAATGATTGACGCCGTGCCTGGTGCC
ACGCTTGACGGGGGTGCTCGTTCTGGTGGTGAGCGTATTAACATTCGTGGTTTTGACGAC
CCTAGTGACATCGCCGTATTCGTTGATGGCGCTCCAATAGGTTTCCAACAATATCGTTAC
GGCACCTTCTTCTTTGACCCCTTCTTGATTGGTGAAGCGAAAATCATCAAAGGTGCGCAC
GACTACCGCGCGCTAAACGGCAAATTTGGTGGGTCTATTCGAATCAAAACCAAAAGCGTT
GATGACTTGCTCGAGGGCGATCGCAACTTCGGCGTTCGAGCATCAACGGGTTATAACAAT
AATGGCGATGAGAACTCGTACACACTCTCCCTTTATGGCAAAAATGATGCTGGCTTCTAC
TTCCTAGCTAACGGCTCAGTAAAAGATTCCGACGATATTAAAGTCGGTGGCGGTGAGACG
CTGGATTACTCGGGTTATGAACAAGAGAATATGCTCGTAAAAGTTGGCTATGAAAATGAT
GACCACGAATTTGAAATCAGCCATACACGCTACCAAGATGAGGGTCGTAAACCATGGGCT
AACCGTCGTGGTCAAATGCCAACTATTTCGGATTACAACATCAAAAAATATGGCTCGTTA
GAAAAAGCACAATACGCTTACACGGTCTACAACGAATACAAAGACAATACGACGACTATC
TCCTACCATTACATGCCAACCAACCCTTATATTGATTTCAATATCAAATTGGCTCGCTCG
GAGAATGACCGTCACTGGGTTCGTCCTGATATCGCTTTCGAGAAAATGTTCGTCTCAGTT
GGCAGCTACGGCCACGAATCTTGGTTGAGCTATCAACGCGATTACGTCGACGTATTCAAC
CAAGCTCAACTTGGAGACCACACACTAGTCACTGGGCTTCAGTACCAAAAAACGGATCGT
GACTCTTTGGTATTTAACGCTTCTTATGATGATAAAGAAGCAAAAAACTACGGTTGGTAT
ACTCCGTACTATGAGCCATCGGGCACTCAGTCTATATACGCGGCCTACATTGCTGACCAC
TATCAAGCAACCGACCGCCTGACGATTACCCCTTCTCTGCGTTATGAGTACATCACGAGC
GAAGGTAAAGGTAACGCGGCGCCAGATTACAATGATCAAGCAGCAGGCCATGATTACAGC
GAAACCAGCCACAACGGCTTTAGTCCACGTTTGGATATCGATTTTGACGCGACCAACAAT
ACTCGTTTGAACTTCTCTTATGCCTACGCCTTAAAAGCTCCAACCGTCGATAACATTTAC
TCTGTGCAATATGCCCGAGCAACAGCCACAGCAACGGCACGCGATCTCGATGTTTCTCGT
ATTCATGCTTATCAAGCCAGTGTGATTAATTTGGCCAAAGGATTGGTTAGCGAGCGCGAC
AACCTCGCAACAGAACTGACGTTGTTCTACAACGATGTGAGTGACACTGTTGATATCCGA
ACTGGTGAAAACTTAGATAAAGACAGCGGTGATATTCAAAGTTGGAGCACAAACCTAGAT
GGTTTCAAAAACTACGGCTTCGAGTTGATTTCGCAGTACCGCATCGCAGATTTCTATTCT
GATTTCTCAGCAAGTTACATTCGCGGTAAAAACAAAGGCAGCCTATCAGACTCTACGGGC
TCTGATGATGACTACCCAGGAGTACCACCTCTGAATATTAACCTTGGGTTGGGCTACGAG
TGGATTCCGGGTCTGCGAACAGGTTGGGAAGTCCGTTGGTACGATGCACAAACGAAAACC
AAAGCGGAAGGCGACAACCTAAAAGTCAAATCACCAAGCGAGCAGTACACATTACAAAAT
GCTTACGTTGTCTGGGACGTACAACAAGTTAAAGGTCTAAGTGTCGGAGCAGTCGTCAAC
AACCTAACTGATCGTTATTACGAAGCTTACTTGTCGAATGGTGTGCCTTCTCCTGGCCGA
GAAGTGAAATTGAATCTGACTTACCAGTACTAA
>IKJBOMAE_00007 N-alpha-acetyl-L-2,4-diaminobutyric acid deacetylase
ATGGCCAGAAGTAAAAAAAGCAAAGTATTTGAGCTGCTCGGGCACCAAGTACAACCAGGA
CAACGACTAGAAACCGAATTTGAAGCGGCACAGCTTTACACGCACTCGCCTCTTTCTATT
CCTGTGGAAATTATCCACGGTAAACAGGAAGGCCCTGTTTTAATGGTAAATGCAGCGATC
CATGGTGATGAGCTTAATGGCGTAGAGATCGTTCGTCAGATGATCAACCAATTGGATCCA
GCAAAACTAAAAGGCACGGTGATTGCGGTTCCTATCGTAAACGTGTTTGGCTTTATCCAT
AAGTCGCGCTACCTTCCAGACCGTCGCGACCTAAACCGCTGTTTCCCGGGCAGTGAGAAA
GGCGCATTGGCATCACGCATGGCGCATGGCTTCTTCAACAATATTGCTAAGCGTTGTGAC
TATATTTTGGATCTTCACACGGGTGCGATTCACCGTACTAACCTACCTCAGATCCGTGCG
AACTTGAGCAACCCAGAAACACTACGCATTGCAAAAGCATTTGCGACACCAGTGATCGTA
GACTCAGCTCTACGTGACGGTTCTCTTCGTAGTGAAGCGGAAAAGTGCGATATCCCAGTA
CTGACTTACGAAGCGGGTGAAGCTCTGCGCTTTGACCCATTGTCGATCAGTGCAGGTGTA
CTAGGTGTGCAACGTGTGATGCAGGCTATCGGCATGCTACGTGCGAGTCGCAAAAAACTA
CCAGAACCAATCATCGCAAAATCCACCAGCTGGGTTCGCGCATCGGGCAACGGTATTCTA
CGTACGGTTGTGAACTTAGGTGATAAAGTAGAAGAAGGCGAGACTCTCGCTTACATCAGC
TCGCCTTTAGGTCATGACGAGCTAGAGCTGTTGGCACCAAAAGGCGGTATCGTAATTGGC
CAGCAAACACTGCCACTGGTTAACGAAGGTGATGCTATCTTCCACATCGCTTACTTCAAG
CAAGATGATGACATGGTTGAGCAAACGGTAGAAAGCTATATTGAAGAGCTGACTGAGTTT
GATGTCGACCAAGTGACGACGGGGCAAATCCCACTAGAAACGCAACAATAA
>IKJBOMAE_00008 hypothetical protein
ATGAAAAAGGCGATCGCTAAAATTGGCGCACTAACTGCAGTCGCAGTTTCTCTTTCTGGC
TGTGTAGGCAGCAACGCAGTAACGGGTTACGTTATGGGCTTCAACTTGAAAGCCGTTGAT
AACCGTTACGCTCGTGGTGGTCTAAACATGCTAATGGCGCCAGTTTACGGTGTTGCGATT
GCGGCTGACTACATTGTGTTCAACTCGCTAGAGTTCTGGACTGGTAAAAACCCGCTAAAC
GGTAAGCCACACATCTTTGATAAGAAGATGGACACTTACATCGACGTAAACCACCAGTTA
GATAAGTCTCTAACGACAGCTCCTGTTGGTCCTATTACGAATAACCGTGTTATCGAACAA
GGTCAAATGCAACAGATCGACGAAAACACAGTTCAAATGGACATCACTTACAATAACGGT
GAAAAAGCGACACTAATGGGTGTTCGTGAAGGTGAGTTTGTTACTTACTACATCGATGGT
GAAGTTGTTGCTAAGACTTCTATGGATGAGCTAGCGTCATACGCGCAAACTCGTGCATAA
>IKJBOMAE_00009 Cytosol non-specific dipeptidase
GTGTCTGAATTCCATTCTGAAATCAGTACCTTATCACCTACTCCACTTTGGCAGTTTTTC
GATAAGATTTGTTCAATTCCTCACCCTTCAAAGCATGAAGAGGCGCTAGCTCAGTACATT
GTTACTTGGGCAACAGAGCAAGGTTTTGACGTACGCCGCGATCCAACTGGCAACGTGTTC
ATTAAGAAACCAGCTACTCCTGGCATGGAAAACAAGAAAGGCGTGGTTCTTCAAGCGCAC
ATCGATATGGTGCCGCAAAAGAATGAAGATACTGATCACGACTTCACAAAAGATCCTATC
CAGCCATACATCGATGGCGAATGGGTAACCGCAAAAGGCACAACACTTGGTGCGGACAAC
GGCATCGGTATGGCTTCTTGTCTTGCGGTTCTTGCTTCTACTGAAATCAAACACGGCCCT
ATTGAAGTGCTGCTAACGATTGATGAAGAAGCTGGAATGACTGGCGCATTTGGCCTTGAA
GAAGGTTGGCTAGAAGGCGATATCCTTCTAAACACGGATTCAGAGCAAGAAGGCGAAGTG
TACATGGGTTGTGCTGGCGGTATCGACGGCGCAATGACATTCGACATCACTCGCGATGCC
ATTCCAGCAGGCTTTGTTACTCGTCAGCTAACGCTAAAAGGCCTAAAAGGTGGTCACTCT
GGCTGTGATATCCACACAGGTCGTGGCAACGCAAACAAACTGATTGGTCGTTTCCTTGCT
GGTCACGCACAAGAGTTGGATCTTCGTCTTGTTGAGTTCCGTGGTGGCAGCCTACGTAAC
GCTATCCCTCGTGAAGCATTCGTTACGGTTGCTCTACCAGCAGAAAACCAAGATAAGTTA
GCGGAATTGTTCAACTACTACACTGAGCTACTAAAAACTGAGCTTGGTAAAGTTGAAACT
GACATTTTGACTTTCAATGAAGAGTTCGCGACTGATGCACAAGTATTTGCAGTAGCAGAT
CAACAACGTTTCATCGCGGCGCTTAACGCGTGTCCAAACGGCGTAATGCGCATGAGTGAC
GAAGTTGAAGGTGTGGTTGAAACGTCACTTAACGTTGGCGTTATCACAACAGAAGAGAAC
AAAGTAACCGTACTTTGCCTAATTCGCTCACTGATCGATTCAGGTCGTAGTCAAGTTGAA
GGCATGCTTCAGTCTGTAGCTGAACTTGCTGGCGCACAAATCGAATTCTCTGGTGCTTAC
CCAGGTTGGAAACCAGATGCGGATTCTGAAATCATGGCTATCTTCCGTGATATGTACGAA
GGCATCTACGGTCACAAACCAAACATCATGGTTATTCACGCAGGTCTTGAGTGTGGTCTA
TTCAAAGAACCTTACCCGAACATGGATATGGTTTCTTTCGGTCCAACCATCAAGTTCCCG
CACTCTCCAGATGAGAAAGTGAAGATTGATACCGTTCAGCTGTTCTGGGATCAAATGGTT
GCACTTCTAGAAGCAATTCCAGAAAAAGCGTAA
>IKJBOMAE_00010 Adenine permease AdeP
ATGCTCGAAAGGCTCTTTAAACTTAGTGAAAATGGCACCAACGTGCGCACTGAGATCATC
GCAGGTATTACTACCTTCCTAACTATGGCTTACATCATCTTTGTAAACCCAGCTATCCTT
GCGGATACTGGTATGGATCGTGGTGCCGTGTTCGTTGCGACGTGTCTTGCTGCAGCTATT
GGCTGTTTCATCATGGGCTTAGTAGCAAACTACCCAATCGCTCAGGCTCCAGGTATGGGC
CTAAACGCGTTCTTTACCTACTCTGTTGTGTTGGGTATGGGTTACACGTGGCAAGTAGCG
CTAGCAGCCGTATTTGTTTCTGGTCTGTTATTCATTGTCTTGAGTGTGTTCAAGATCCGT
GAGTGGATCATCAACTCCATTCCACTTTCTCTTCGTACAGGTATCTCTGCAGGTATCGGT
CTGTTCCTTGCGTTCATCGCACTGAAAAACGCAGGCATCGTAGTAGATAACCCAGCAACG
CTAGTTTCAATGGGTAACATCACTTCGCTACCATCTGTACTCGCGGCTATTGGCTTCTTT
ATGACTATCGCGCTGGTTCACCGTGGTGTGAAAGGTGCGGTTATGATTGCCATTTTGGGT
GTGACAATTCTTGGTCTTATCTTTGGTGACGTTCAATGGGGCGGCATCATGTCTACACCA
CCAAGCATTGCACCAACCTTCATGCAGCTAGACTTTTCTGGTCTGTTCGAAGTTGGCATG
ATCTCGGTAGTATTTGCTTTCCTATTCGTTGACTTGTTCGACACTGCAGGCACGCTAGTT
GGCGTTTCACAAAAAGCAGGTCTAACTGACGAGAACGGCAACATTCCACGTCTAAACAAA
GCGCTACTTGCTGACTCAACAGCAACGTCAGTAGGTGCTCTACTGGGTACATCTAACACG
ACGTCATACATTGAGAGTGTTTCTGGTGTAGCAGCAGGCGGTCGTACTGGTCTAACAGCT
GTGGTTGTTGGCGTATTGTTCCTTCTAGCTCTGTTGTTCTCGCCACTAGCAGGTATGATT
CCAGCTTACGCAACATCTGGTGCGCTGTTCTACGTAGCGATCCTAATGCTTTCTGGTCTT
GTTGGTATCGACTGGCGTGACCTAACAGAAGCTGCGCCAGTTGTGGTTACTTGTTTGGTA
ATGCCTCTTACTTTCTCGATTGCAGAAGGTATCACGCTAGGTTTCATCGCTTACGCTGCT
ATCAAACTGTTCAGTGGTAAAGGCCGTGAAGTATCGATGAGTGTGTGGGTGATGTCTGCT
ATCTTCATCGTGAAATACATGGTCGGTTAA
>IKJBOMAE_00011 Xanthine phosphoribosyltransferase
ATGAGTAAAAAATTCATTATCACTTGGGATGCGATGCAGTCTTACTGCCGTGAACTGGCT
GAGAAACAAATGCCAGCTGAGCAATGGAAAGGTATTTGGGCGGTAAGCCGTGGTGGTCTA
GTTCCTGGTGCAATCCTAGCGCGTGAACTGGGTATTCGTCACGTTGATACTATTTGTATC
TCTAGCTACGACCACGATCACCAGCGTGATATGACAGTAGTTAAAGCACCAGAAGGTGAC
GGCGAAGGTTTCCTAATCGTTGAAGACCTAGTAGATAGCGGTGACACAGCACGCAAGCTA
CGTGAAATGTACCCGAAAGCGAAGCTTATCGCAGTATGTGCTAAACCTGCAGGTGTTGAG
CTACTAGATGATTACGTAGTAGACATCGCTCAAGACACTTGGATCGAGCAACCTTGGGAT
ATGTCTATCCAGTTTGCTGAGCCAGTGAACCGTAAGCAAAAATAA
>IKJBOMAE_00012 Esterase FrsA
ATGCCAGAAGACGTCAGTAAAAACCTCTCCGAAACTTTGTTTGTAAAACACAAGCAAGCG
AAAGAAACCTCCGCACTTACTCAGTACATGCCGACCAGCCAAAAGATTCTTGATGAGCGA
GAAGAGCATGGCGACCGTGCTTGGTATCGCCACTTAAGACGCCTCCAATGGGCGTGGCAA
GGTTTGTCACCAATTGAAATGGAAAGTGTTCTGTCTAAGATTGCGTCGTCCAAGCACTCT
CGTACCGAAGACCAGTGGCTCGACACTGTCATGGGCTACCATAGCGGTAACTGGACGTTT
GAATGGATCAAACTGGGCATGGAACACCAGCGCCGTGCGGGTGAAATGAAAGGTGAAGAG
GCTGCTGACGAACTTTTTACGGCATCACTATGCTTCAGTATTGCGGGCTACCCACATTTA
AAGAACGACAACTTAGCGGCTCAAGCTCAAGTGTTAGCAAACAAAGCTTATACCGAAGGT
TCTGAGAAAACTCAGTACGTTATTAAGCAGATCGAAGTGCCTTACCAAAAGCGAAAGATC
ATCGCGAACTTACACCTTCCACGCACAGATAAACAACTTCCTGTTGTCATGGTCAGTGCT
GGACTGGATAGCTTACAAACCGACATGTGGCGTTTGTTCCGCAATCACCTGGCGCCAAAA
GATATCGCGATGTTGACCATTGATATGCCATCGGTCGGCCACAGCTCGCATTGGCCTTTA
ACGGAAGACTCAAGTTGTCTGCACCAAGCAGTACTCAATGAGTTGGTCTCTTTACCTTGG
GTGGATCATCATAAGGTGGGTTTGATTGGTTTCCGCTTCGGCGGCAATGCGATGATTCGT
CTTTCTTTCGTTGAGCAAGAGAAGATCAAAGCTTGTGTAGCATTGGGCGCGCCGGTGCAT
GATCTGTTTACCTCGCCGAAGAAACTGCAGCAGATGCCGAAGATGTACCTAGATCTGCTG
GCGTCTCGTCTGGGTAAGAACGCCGTGGACATCAATAGCATGGCAGGCCAGATGATGGCG
TGGTCGTTGAAGGTGCAAGGCTTTTTGAGCAGCCGCAAAACGAAGGTGCCAATTCTTGCG
CTGAGCTTAGAAGGCGACCCTGTTTCACCGCACAGTGACAACCAGTTAGTTGCGCTGTTT
AGCCAATATGGGCAAGCAAAGAAAATCAGTTCCAAGACAATTACAAAAGGTTATGAGCAA
TCCCTCGATTTGGCCATAAAGTGGTTGGAGGAGGAATTATTAAGATGA
>IKJBOMAE_00013 Sigma factor-binding protein Crl
ATGTCAGAGACGACTCAAGGGCCGACTCACTTTCGCTTGATGTCAAAGTTGAAGGCGATA
GGTCCTTACCTGCGCGAACCACAATCACAAGAAGGGCATTACTATTTTGACTGCCTATCT
GTCTGTGTTGACGATAAAAAGTCACCAGAAAAACGTGAATTTTGGGGCTGGTGGATGGAC
TTGGAGTCCATTGAAGGTGGCTTTACGGCAAAATACCACATCGGTAAATACAACAAAGAA
GGGGATTGGACCTCAGAACCATTGCCAGATAAGGTGACAGAAGAAGTGTACCTCACTCAG
AGTACCTTCCATCAAAAGCTTATCGATACAGTGGCTGAGCATTTCAAACTGGAAGTGGAA
TATCACACAGAATCGTTTGATTTCGCCTAA
>IKJBOMAE_00014 Glutamate 5-kinase
ATGACAACGAATCAACAGAATGCAGTTATTTCACAACCACAAACCGTCGTTGTGAAACTG
GGTACAAGTGTGCTGACAGGCGGCACTTTGGCGTTAGACCGTGCTCATATGGTAGAGCTG
GCTCGTCAATGTGCTGAACTAAAGAAACAAGGCCATTCAGTAGTAATGGTTTCGTCTGGT
GCAATTGCAGCAGGCCGTGAGCATCTTGGATACCCCGCACTGCCCAACGCGATGGCGAGC
AAACAGTTGCTTGCAGCCGTTGGCCAGAGCCGCTTGATTCAAACATGGGAGTCTTTGTTT
GGCATTTATGGCATCAAAATTGGTCAGATGTTGTTAACTCGTGCTGACTTGGATGATCGT
GAGCGTTTCCTAAACGCACGTGACACCATTAATGCTCTGGTAGCAAACGACATTATTCCG
ATCGTGAACGAAAACGACGCAGTTGCGACAAACGAAATCAAGGTTGGTGACAACGATAAC
TTGTCTGCTTTGGTGGGGATTTTGTGTGGTGCAGACAAATTACTGCTCTTGACTGACCAA
AAGGGCTTGTTTACCGCAGACCCACGTAAAGATCCGAATGCTGAGCTGATCAAAGAAGTG
AAAACCATCGATGATACTTTGCGTAAAATTGCGGGTGGTAGTGGCACTACGCTAGGTACA
GGCGGTATGGCAACTAAACTTCAAGCGGCAGATATTGCTCGTCGTGCGGGTATTGAGGTC
ATTATCGCAGCGGGTAGTGCGCCAAATGTTATCTTCGATTCATTGAGTTCGGAGCCACAA
GGCACACGTTTCTTACCTTGTTCAGAAGCACTGGAAAACCGTAAACGTTGGATCTTAGCT
GGTCCTGCGGCATCGGGTGACATCATTATCGATGATGGTGCAGTGAACGCCGTTGTGGGT
AAGGGCAGCAGCCTACTTGCAAAAGGTGTGGTCAAAGTCAGTGGTGATTTTGCTCGTGGT
GAGGTTGCACGCGTAACAAACGCACAGGGTAAATTGGTTGCTCGTGGTATTAGCGCCTAC
TCAAGTGAAGACCTAGCGAAAATTGCCGGTAAGCACAGTAAAGACATCATCTCTATTTTG
GGTCATGACTACGGCTCAGAAGTGATTCATCGCGATGATCTTGTCGTCATTCAAGAATAG
>IKJBOMAE_00015 Gamma-glutamyl phosphate reductase
ATGGGTAAAGCTGCTAAAGATGCAGCTTTCGAATTGGCGACAGCGTCAACCGCACAAAAG
AACCAAGCACTAGCGATCATCGCTGATGAGCTAGAAGCAAATGCAGCAACCATTTTGGCT
GCAAATGCAAAAGACATCGAACTCGGCCGTGAAGCGGGCCTAACCGATGCGCTACTAGAC
CGTCTTCTACTTAACGAAGAGCGTTTGACAGGCATTGCTAATGACGTTCGTAACGTGATC
AGCCTAAACGATCCTGTGGGCAGCGAAATTGACAGCAAAGTGCTAGAAAACGGCATGTCA
CTGTCTCGTCGTCGCGTACCACTGGGTGTGGTCGGTGTGATTTACGAAGCGCGTCCGAAC
GTAACCATCGATATCGCAGCACTGTGCCTAAAAACAGGCAATGCAAGCATCCTACGTGGT
GGTAAAGAGACGTTCTTCTCTAACATGGAGTTGGTGAAAGTTATCCAATCAGCATTGGCG
AAAGCGAACTTGCCAGCAGCCTCTGTACAATACATTGAAAAGCCAGACCGTGAGCTGGTT
TCTCAACTGCTTAAGCTTGATGATTACGTTGATATGATCATTCCACGCGGTGGTGCTGGT
CTGCACAAAATGTGTAAAGAGAACAGCACAATTCCTGTGATCATTGGTGGTTTTGGTATC
AGCCATATCTTCGTTGATGAAACTGCGGATTTAGAGAAATCTTTGAACGTAGTTGAAAAC
TCGAAAGTTCAACGCCCATCTGCATGTAACTCACTAGACACTTTGCTTGTACATGAAGAT
GTTGCGGCGCAATTCCTACCAATGATCGTAGAGCGTATGAACGATAAAGTGACCTTCGTG
GCAGAACCAAAGGCAAAAGCACTGATGGCTCAAGCAACACAAATTCGTGATGCAGCGGAA
GGTGACTTTGATACGGAATGGTTAAGCTACACGCTTGGCGTGAAAGTGGTTGCAGACGTG
AAAGAAGCGATCGACCACATGCGTGTTCATAACGCGAGCCACTCTGATGCGATCATGACC
AACAGCTTGGTGAACTCTGAACTGTTCATCAATTCTGTCGGTTCTGCAGCGGTTTACGTA
AACGCAGCAACACGTTTCACTGACGGTGCACAGTTTGGCTTAGGTGCTGAAGTGGCGGTA
TCAACTCAGAAGCTGCACGCACGTGGCCCAATGGGTTTAGAAGAGCTAACCAGCTACAAA
TGGGTTGGTAAAGCAAACTACCTAGCACGCAGTTAA
>IKJBOMAE_00016 Transcriptional repressor NrdR
ATGCATTGTCCTTTTTGTTCTGAGAACGATACAAAAGTAATTGATTCCCGCTTAGTTGCG
GACGGCCATCAGGTTCGTCGCCGTCGCCAATGTTTGGCGTGTAGCGAACGTTTTACCACG
TTTGAAACGGCTGAATTGGTGATGCCGAAAGTGATTAAGTCTAACGGCAACCGTGAACCG
TTCGACGAAGATAAAATGGTTGGTGGTATTCAGCGCGCACTAGAAAAGCGCCCGGTAAGC
GCCGATTCAATCGAGCTTGCAATCAGCATGATTAAGTCCCAGCTGCGTGCAACGGGTGAA
CGTGAAGTACCAAGTGAGATGATTGGCAATCTCGTGATGGATCAACTGAAAGAGCTGGAT
AAAGTCGCTTACATCCGTTTCGCATCGGTTTACCGCAGCTTTGAAGATATCCGTGAATTC
GGCGAAGAAATTGCTCGCCTAGAAGACTGA
>IKJBOMAE_00017 Riboflavin biosynthesis protein RibD
ATGGCTCAACAATCTCTCTCTTCAGAATTTACCCCTCAAGATTTCGAAATGATGTCGCGT
TCGCTCAAATTGGCGAAACGCGGCATTTACACCACAGCACCTAACCCCAACGTAGGTTGC
GTTATTGTCCGTGATGGTGAGATAGTTGGCGAAGGTCATCATCACCGAGCGGGTGAACCT
CATGCTGAAGTTTATGCAATGCGTATGGCGGGTGATAAAGCCGAAGGTGCAACGGCTTAT
GTGACGTTGGAGCCTTGCTCTCATTATGGTCGCACACCGCCTTGCGCTGAAGGGTTAATC
AAAGCCAAAGTGGCTCGTGTTGTCTGTGCGATGGAAGACCCAAACCCAAAAGTAGCAGGA
CGTGGTTTTCAAATGCTGCGTGATGCTGGCGTAGAAGTTCAGGTTGGCTTGTTAGAAAAC
GAAGCTATTGAGCTGAACAAGGGCTTCATCAAATTTATGCAAACGGGCATGCCATACGTT
CAGCTAAAAATGGCGGCCAGTTTAGACGGACAAAGTGCGCTCAGCAATGGCCAGAGCCAA
TGGATCACCTCCCCAAAGGCTCGCCAAGATGTGCAGCGTTACCGTGCATTGAGTGGCGGT
ATTCTCTCAACCAGTAAAACAGTGATTGATGACAATGCATCACTGAACGTACGTTGGGAC
GACTTGCCTAGCAGTGTAAAAGCGCACTACCCACAAGATGAAGTTCGTCAGCCTCCTCGT
GTTATTTTGGATCGTCAGTCTCAACTTAGCGATGATCTAAAGCTATTCAAGACCGATGGT
GAGCGTATTATTGTTAGCCAAGGTGGCGATATTGCGCCTGAGCTAGATAAAAACGGCCAA
GTCGACTTGGCGGCAACACTTAAAGCGGTCGCAAGCGGAACTCATATTAATCATTTGTGG
GTTGAAGCTGGAGCGACACTCGCGAGCTCACTAATCAAAGCTAACCTTGTAGATGAACTG
ATCGTTTATCTTGCGCCCAAGTTGATGGGCAGCGATGGACGAGGTTTGATTGGCGCACTT
GGCCTGACTGAGATGGCGCACGTTATCGACTTAACTATTACTGACGTTCGAATGGTGGGT
GTGGATATTCGCATCACCGCAACCGTCAAACGCAACCAAAGCTAG
>IKJBOMAE_00018 Riboflavin synthase
ATGTTTACAGGAATTGTAGAAGCAGTTGGCAAACTAACTGCGATTACGCCAAAAGGCGAA
GACATCACCGTAACGGTAGAAGTTGGCAAGTTGGATATGGCTGACGTGAAGTTAGGCGAC
AGTATCGCTACTAATGGTGTCTGCTTGACGGTCGTAGACTTCGGTAGCAACTATTACAGT
GCAGACTTATCATTGGAAACGCTGAACAAAACAGGTTTTGCTGCGTACCAAGTTGGCGAT
AAAGTGAACCTAGAAAAGGCCATGTTGCCGACGACACGTTTTGGTGGTCACATTGTTTCT
GGCCATGTTGATGGCGTGGGTGTGATTGTTGAACGTAACCAAGTGGGTCGTGCGATTGAG
TTCTGGGTAGAGATGCCTGCTGAAATCACTAAGTATGTTGCAGAGAAAGGTTCTATCACG
GTAGACGGTATTAGTCTGACGGTGAATGACCTACGTAAGAATGGTTTTAAGCTGACGATT
GTTCCTCACACCAGTGAAGAAACGACCATCGATCAGTTCCAAATTGGCCGTAAAGTGAAC
CTAGAAGTGGACGTATTAGCTCGCTACATGGAACGCTTGTTACAAGGCCAAAAGGAAGAG
ACGCAAGAATCTCGCATTACGATGGAATTCTTGCAGCAAAATGGTTTTGCTTAA
>IKJBOMAE_00019 Riboflavin biosynthesis protein RibBA
ATGCCTATCAGCACGCCACAAGAAATTATTGATGATATTCGCGCGGGCAAAATGGTCATC
CTAATGGATGATGAAGATCGTGAGAACGAAGGTGATTTGATCATGGCTGCCGAGCACATC
ACGCCGGAAGCTATCAACTTTATGGCTACGCATGGTCGTGGCTTGATCTGTCTTACTATG
ACTAAAGCTCGTTGTGAAAGCCTAGGTCTTCCGCCGATGGTGCAAGACAACAACGCGCAA
TACACCACGAACTTTACCGTTTCTATTGAAGCGGCTGAAGGTGTAACAACGGGCATTTCT
GCTGCTGACCGTGCTCGCACTGTTCAAGCGGCAGTTGCGCCAAACGCGAAAGCGGCTGAC
CTAGTGCAGCCGGGTCATATTTTCCCTCTTGCTGCTCAAGATGGTGGCGTTCTAACTCGT
GCTGGTCATACAGAAGCGGGTTGTGATTTGGCTCGTCTTGCGGGATTTGAGCCTGCATCG
GTTATCGTAGAAATTCTAAATGACGATGGCACGATGGCACGCCGCCCAGACCTAGAAGTG
TTTGCAGAAAAGCACGATCTTAAGCTAGGCACCATTGCGGATCTTATTGAATACCGCAAT
AACACAGAAACAACGATTGAACGCGTTGCTGAGTGTGCGCTACCAACAGAATTTGGCGAA
TTCACGCTTGTGACTTACAAAGACACGATCGACAACCAAGTACACTACGCAATGTGTAAA
GGTGATTTAGCGTCTGAAGCGCCGCTAGTTCGTGTTCACCTACAAGACGTATTTACGGAT
GTGCTTCGCAGTGACCGTAATGCAGAGCGCAGCTGGACTCTTGAGAAGGCAATGAAGCGC
ATCGGCGAAGAAGGTGGTGTGTTGGTTGTCCTTGGTAACGAAGAGTCAACAGACCTGCTT
ATCCATCGTGTGAAAATGTTTGAAGCACAAGACAAAGGCGAAGCGCCAACGTTAGCGAAG
AAGCAAGGTACATCTCGTCGTGTTGGTGTTGGTTCGCAAATCCTTGCTGATCTAGGCATC
CACGATATGCGTCTGCTTTCTTCTACTAACAAGAAATACCACGCACTTGGCGGATTTGGT
CTCAACGTCGTTGAGTACATCTGCGAATAA
>IKJBOMAE_00020 6,7-dimethyl-8-ribityllumazine synthase
ATGAAAGTGATCGAGGGTGGCTTCCCAGCGCCAAATGCAAAAATTGCTATCGTTATTTCT
CGCTTCAACAGTTTTATTAACGAAAGCCTACTTTCTGGTGCGATCGATACACTAAAGCGT
CACGGACAAGTAAGCGAAGACAACATCACTGTTGTTCGTTGTCCAGGTGCCGTAGAACTA
CCTCTAGTAGCTCAACGTGTTGCTAAAACTGGTAAGTACGATGCTATCGTATCTCTAGGT
ACAGTAATCCGTGGCGGTACTCCACACTTTGATTATGTTTGTAGTGAATGTAACAAGGGT
CTTGCACAAGTTTCTCTGGAATACAGCCTTCCAGTAGCATTTGGCGTACTGACTGTTGAT
ACTATCGATCAAGCGATTGAACGCGCAGGAACCAAGGCTGGTAATAAAGGTGCAGAGGCT
GCACTAAGCGCACTTGAAATGATTAATGTACTATCTGAAATTGATTCCTAA
>IKJBOMAE_00021 N utilization substance protein B
ATGGGGGCCAGTGTGAAACCAGCCGCACGTCGTAACGCACGTCAATTCGCGCTACAAGCG
ATCTATTCATGGCAAATTACTAAAGATAATGTTGCCACGATCGAAGAACAGTTTTTGTCT
GGCGACAAATACGATGAAGAAGAACTTCACGCATCTGAGCCTGCACTAGCTGCTCCAGAA
ACAGACGTAGCTTACTTCCGTGAACTACTAAGCGGTGTTGTACTTAGCCACTCTGAGCTA
GATAGCAAAATCCGTCCATACGTGTCTCGTCCAATGCAGGATCTAGACATGATGGAACTT
GCTCTTCTTCGCCTTGCTATGTACGAGATGACTCGTCGCGAAGATGTTCCTTACAAAGTG
GTAATCAACGAAGCGATTGAACTTGCTAAAGTATTCGCGGCAGAAGACAGCCACAAATTT
GTGAATGGTGTGCTAGATAAAGCGGCGCCACACGTACGTAAGAAATAA
>IKJBOMAE_00022 Thiamine-monophosphate kinase
ATGTCTGGTGAATTCAGTTTAATCGATAAGTATTTTGTTGGGCGTCAAAGCCAGCGTAAA
GACGTGCACCTCGCTGCGGGTGACGATTGTGCGTTAGTAAAGGCGCCTGCGAATGTGCAG
ATAGCTATTAGTACCGATACGCTGGTGGCGGGGACTCATTTTCTCGCGGAGGCGAATCCT
GCTTGGGTCGCTCACAAAGCACTTGCCTCTAATATCAGTGATTTAGCAGCAATGGGAGCA
ACGCCGGCTTGGGTCAGTTTTGCATTGACGATGCCAGAGCCTGACGAAGCATGGTTAGCG
CCATTCTGTGATGCGTTTTTTGACCTAGCTGATTACTTCGGGATTCAGTTAATTGGCGGT
GACACGACAAAGGGGCCATTAAGCCTAACTTTGACGGTGCAAGGCTTTGTTCCAGAGGGT
AAAGCATTGACTCGCTCAGGGGCAAAAGTCGGAGATTGGGTCTACGTGACGGGTAACCTT
GGCGATGCGAAAGCGGGGCTCGATGTAGTTCTTAATAATACATTACGCACTCGAGTTGCT
GCGCCTGAGTTAGAGAAAGCACATTATCTCAGTACGCCTCGAGTTTTAGCTGGGCAAGCG
TTAGTTGGACTCGCGTCGTCGGCGATTGATATCTCTGATGGTTTGATTTCTGATATTAAA
CACATTCTTAAGCGTTCCGAGGTTGGAGTCAGTTTGGATGTTTCCCAACTACCAATATCT
TCAGAATTGGTTCAGTTTTTAGATGATAAGGTGAGCGCGCAGCAGTATGCTTTATCCAGT
GGTGAAGAATACGAACTGTGCTTTACCGTGCCAGAGCAAAACCATGGCTCACTACAAAGT
GCTTTGTCTCACACTGGGTGTAAAGTAACGTGCATTGGCCAGATACGACCAAAAGGTACG
TTCGAGCTGCATGATAACAATCAACCTCTTGATTGGGATCTCAGTGGCTTTGACCACTTC
AAATGA
>IKJBOMAE_00023 Phosphatidylglycerophosphatase A
ATGACCAACCCTCTCTCTCTGATTTCATTAAAGAACCCGTGGCACTTATTAGCGACAGGT
TTTGGTAGCGGCTTATCGCCTGTTGTTCCCGGCACCATGGGGACGCTTGCGGCGGTTCCA
TTATTCTTGTTGCTTGCTCAATTGCCTTTCCCTATTTATGTGGTTGTTGTGCTTATCTCT
TGTTTGGTTGGCATTAAAATTTGTCAGGTGACATCCGATGATATGGGTGTGCACGACCAC
GGTTCGATCGTGTGGGATGAATTTGCAGGTTTTTGGATCACCATGAGTTTAGTGCCTGCA
TTGAATATTCCGTTAACGGAGTGGAAATGGTTACTCACCGGTTTCATCTTGTTCCGCTTC
TTTGACATGGTGAAACCGTGGCCAATCGGTTGGTTAGATAAACGTGTTCACGGCGGCTTA
GGTATCATGATTGATGATATCGTTGCGGGCATTATGGCGGGCATCGCGCTGTTTTTAGTG
GCGAAATACGCAGGTTGGATGTAA
>IKJBOMAE_00024 1-deoxy-D-xylulose-5-phosphate synthase
ATGACTCTTGATATTTCAAAGTACCCAACACTGGCGTTAGCAAATACACCGGAGGAGTTG
CGTCTTCTTCCGAAAGAAACATTGCCAACTTTGTGCGATGAACTACGCACGTATCTGCTA
AATTCAGTGAGTCAGTCTAGCGGACATTTAGCGTCTGGCTTAGGCACGGTAGAGCTAACT
GTCGCTCTGCATTATGTTTACAATACTCCGGTTGACCAGTTGATCTGGGACGTGGGCCAT
CAGGCTTACCCACACAAGATTCTCACTGGCCGTCGTGATCAAATGCCAACTATCCGTCAG
AAAGACGGTCTTCACCCATTCCCATGGCGTGAAGAGAGCGAATACGACACCCTTTCTGTT
GGTCACTCCTCAACTTCTATCAGTGCTGGTCTTGGCATGGCCATCAGTGCGCAAAAAGAA
GGTGAAGGTCGTAAAGTCGTGAGTGTTATTGGTGATGGTGCGATCACAGCAGGTATGGCA
TTTGAAGCCATGAACCATGCTGGTGACGTTCATCCGGACATGCTAGTGATTCTGAACGAC
AACGAAATGTCGATCTCAGAAAACGTCGGCGCACTGAACAACCATCTTGCTAAAGTGCTT
TCTGGCAGCTTGTACACTTCTATCCGTGAAGGCGGTAAGAAAGTGCTGTCTGGCGTTCCA
CCAATTAAAGAGTTGGTGCGTCGTACTGAAGAGCATCTAAAAGGCATGGTAGTTCCAGGT
ACTCTGTTTGAAGAGCTTGGCTTTAACTACATCGGCCCAATCGACGGTCACGATGTCAAT
GAGCTCGTCAAAACGCTGAAAAACATGCGTGAGCTAAAAGGTCCTCAATTCCTGCATATC
ATGACCAAGAAAGGTAAAGGTTATGAGCCAGCAGAGAAGGATCCGATTGGCTACCACGGC
GTACCAAAATTTGACCCATCACACAGCAGCCTACCTAAGAGCAGCGGTGGTAAGCCTACC
TTCTCTAAGATCTTTGGTGATTTCCTATGTGATATGGCAGCTCAAGATCCTAAGCTGATG
GCGATTACGCCAGCGATGCGTGAAGGCTCTGGCATGGTGCGTTTCTCGAAAGAGTACCCA
AGCCAATACTTCGATGTTGCCATTGCTGAGCAACACGCTGTGACGCTTGCTACCGGTATG
GCGATTGCGGGTGATAGCCCAATCGTTGCGATCTACTCAACCTTCCTACAGCGTGGTTAT
GATCAACTGATCCACGACGTTGCGATTATGGACTTGCCGGTGATGTTCGCTATCGACCGT
GCTGGTCTGGTTGGTGCAGATGGTCAAACTCACCAAGGTGCGTTCGACTTAAGCTTTATG
CGTTGTATCCCAAACATGGTGATCATGGCACCAAGCGACGAAAACGAATGTCGCCAGATG
CTGTACACAGGCCATAAGCACACAGGTCCAAGTGCCGTTCGTTACCCACGCGGTAGCGGT
ATGGGCACAGAAATCGAAAAAGACTTCACTGCACTTGAAATCGGTAAAGGTCGTATCGTT
CGTAAAGGTGAAAAAGTGGCGATTCTTAGCTTCGGTACCTTCTTGGGTAATGCGCTAGAA
GCGGCTGAAAACCTAAACGCAACGGTAGCAGACATGCGCTTTGTTAAGCCACTTGATGAA
GCCTTGATTCGCCAACTAGCCGCTGAGCACGATGTTCTGGTTACGCTAGAAGAAAACGCG
ATTGCAGGTGGTGCTGGCGCGGGTGTGATTGAGTTTATGATGAAAGATAAGATCATCAAG
CCAGTACTCAACCTTGGCTTGCCAGATCGCTTCGTTCCTCAAGGCACACAAGACGAGCTA
CACGAAGAGCTTGGCTTAGATGCGAAAGGCATCGAGAAGTCGATCAACGATTACTTAGCC
AAGTAA
>IKJBOMAE_00025 Farnesyl diphosphate synthase
ATGCAAGAGACATTGACGTCTTATCAACAAAGAAATAACCAACAATTAAACCTGTGGCTG
GAGCAACTGCCTCATCAAGAACAGCCGCTGATTCAAGCGATGAAATACGGCCTATTGCTA
GGCGGTAAACGTGTTCGTCCATTTCTTGTGTACATCACAGGTCAAATGCTGGGTTGTAAG
CCAGAAGATCTCGACACTCCCGCTTCTGCGGTTGAGTGCATTCACGCCTACTCTCTTATC
CATGATGATCTGCCTGCGATGGATGATGACGAACTGCGCCGTGGACAACCTACTTGCCAC
ATCAAATTTGATGAAGCGACAGCGATTCTCACCGGCGACGCACTCCAAACTCTTGCCTTT
ACTATCCTTGCAGAAGGTGAACTGAATCCGAACGCTGAAAGCCAGCGTATAAAAATGGTA
CAGGCACTGGCGCAGGCGTCTGGCGCGAGCGGCATGTGTCTTGGACAAGCGTTGGATTTA
GGTGCAGAAAATCGTCGTGTTTCTCTCGCAGATTTGGAAGAAATTCATCGCAATAAAACC
GGAGCGCTGATTAACTGTGCGGTAAAATTAGGTGCTTTGGCCGCTGGAGAAAAAGGCCTA
GAAGTTTTGCCACACTTAGAACGTTACTCAAAAGCGATCGGTCTGGCGTTTCAGGTTCAA
GACGATATTCTTGATATCATCAGTGACACTGAAACACTGGGTAAGCCTCAAGGTTCAGAC
CAAGAGCTGAACAAGAGCACTTATCCATCGTTGCTGGGTTTGGAGGGAGCAATGGAGAAA
GCTCACACTCTGCTACAGGAAGCGCTTCAAGCATTGGAAGCAATCCCATACAATACTCAG
TTACTCGAAGAGTTCGCCCGATATGTCATCGAGCGCAAGAACTAA
>IKJBOMAE_00026 Exodeoxyribonuclease 7 small subunit
ATGGCGGTCAAGAAACCAGAAAACATGACCTTCGAAGCGACCATTGAAGAGCTAGATAGC
TTGGTTGATCAACTAGAGAATGGCGATCTTGCCCTAGATGATGCTCTACGTAAATTTGAA
CGTGGCATTGCACTGGCTCGTGCTGGTCAAACTAAACTGAGCGACGCCGAACAGCGCGTA
AGCATTCTTCTTAGCGAAGATGATGAAGCACCACTGAGTGACTTCAACCCTGAGTCAGAA
TAA
>IKJBOMAE_00027 Chemotaxis protein PomA
GTGGATTTAGCAACCCTAATAGGTTTGATTGGTGGTTTTGCATTCGTCATCATGGCGATG
GTGCTAGGTGGCAGCATCAGCATGTTCATCGACGTCACCTCAATCCTAATCGTCGTTGGT
GGTTCAACGTTTGTAGTATTGATGAAGTTCACCATAGGGCAGTTCTTCGGCGCAACCAAA
ATTGCGGGCAAAGCATTCATGTTTAAAGCGGACGAGCCGGAAGACTTGATCGCGAAGATT
GTAGAAATGGCAGACGCAGCACGTAAAGGCGGCTTCCTTGCTTTAGAAGAGATGGAAATC
AACAACAGCTTTATGCAAAAAGGCATCGACTTGTTGGTGGATGGCCATGATGCAGACGTG
GTGCGTGCCGCGCTACAAAAAGACATCGCACTGACCGACGAGCGTCACACTCAAGGTACT
GGTGTATTTCGCGCATTTGGCGATGTAGCGCCTGCGATGGGTATGATTGGTACGTTAGTT
GGTCTGGTTGCCATGCTTTCGAATATGGATGACCCAAAAGCGATCGGTCCTGCGATGGCG
GTTGCCTTGTTGACCACGCTTTACGGTGCGGTGCTTTCTAACATGCTGTTTTTCCCGATT
GCGGACAAATTGTCACTGCGACGTGATCAAGAAACGTTAAACCGTCGTTTGATCATGGAT
GGAGTGCTTGCCATTCAAGATGGTCAAAACCCGCGAGTTATCGACAGTTACCTGAAGAAC
TACCTCAACGAGGGTAAACGCGCCCTTGAGATTGACGACTAA
>IKJBOMAE_00028 Motility protein B
ATGGATGAAGATAATAAATGTGATTGTCCGCCACCCGGCCTCCCCCAGTGGATGGGGACA
TTTGCTGACTTGATGTCATTGCTGATGTGTTTCTTCGTACTGCTGCTTTCGTTTTCGGAA
ATGGACGTACTGAAGTTCAAACAGATCGCGGGGTCGATGAAGTTTGCTTTTGGTGTTCAG
AACCAACTTGAAGTGAAGGACATCCCAAAAGGCACCAGCATCATTGCCCAAGAGTTTAGA
CCGGGTCGTCCGGAACCAACGCCAATTGATGTCATCATGCAACAAACCATGGACATCACC
CAGCAGACGTTAGAATTTCACGAGGGAGAATCTGACCGAGCGGGTGGCACTAAGCGCGAC
CAAGGTAAGCTAACGGGGGGGCAATCACCTGAAACGTCAACGCAAAACAACCAATCGGCG
GAATCAGACATGCAACAACAGCAGTCTGAGCAAACTTCGCAAGAGATGGACACCTTGATG
GAAAGCATCAAGAAAGCGTTGGAGCGTGAGATTGAGCAAGGAGCAATAGAAGTTGAAAAC
CTTGGTCAGCAGATAGTAATCCGAATGCGTGAGAAAGGTGCTTTCCCTGAGGGTTCTGCG
TTCTTACAACCGAAGTTTAGACCTTTAGTGCGTCAAATCGCGGAATTGGTCAAAGACGTC
CCGGGTATTGTTCGAGTATCAGGTCATACGGATAACCAACCGCTGGATTCTGAACTGTAC
CGCTCTAATTGGGATCTGTCGTCGCAACGTGCGGTGTCGGTTGCTCAAGAAATGGAGAAG
GTTAGGGGATTCTCGCATCAACGCTTACGTGTGCGTGGCATGGCAGATACTGAGCCATTG
GCTCCAAACGATTCTGATGCGAACCGAGCGCTAAACCGCCGCGTTGAAATCAGCATCATG
CAAGGCGAGCCACTCTACAGTGAAGAAGTGCCAGTAATTCAATAA
>IKJBOMAE_00029 tRNA sulfurtransferase
ATGAAATTTATTGTAAAGCCCCATCCAGAAATTTTTGTAAAAAGTGAATCTGTGCGTAAG
CGCTTCACAAAGATTTTAGAGTGCAACATTCGTAACATCGTTAAGAGCCGTACGGAATCT
GTCGCGGTATTCAACCGTCGTGATCACATTGAAGTGACCTCTGAGAGTGACGAGTTTCAC
GCTGAAGTTTTAGAAATCCTGACGCACACGCCAGGTATTCACCACATTCTTGAAGTAAAA
CAAACCGAATTCAAAGACTTGCACGACATCTTCGAGCAAGTGTTGGAGCTAAGCGGATCA
CTGATCGAAGGTAAAACTTTCGTTGTGCGTGCTAAGCGTCGCGGTAAGCACGATTTTACT
TCTATTGAACTAGAGCGTTACGTAGGTGGCGGTCTTAACCAAGCAGTAGAAAGCGCTCGA
GTTAAGCTAAGCAAGCCAGACGTAACGATCAACGTTGAAGTGACTAACGACAAGCTAAAC
CAAGTGTTAGCGCGTCATAAAGGTCTAGGTGGTTTCCCACTAGGTACACAAGAAGACGTA
CTGAGCCTGATCTCTGGTGGTTTCGACTCTGGTGTTTCAAGCTACCTGCACATCAAACGT
GGTTCAAAAGTACATTACTGTTTCTTTAACCTAGGTGGTCCAGCACACGAGATCGGCGTT
AAGCAGGTTTCTCACTACCTATGGAATAAATACGGTTCTTCAGCAAAAGTACGTTTCATC
TCGGTTGATTTCGAGCCAGTAGTTGCCGAAATCCTAGAGAAAGTTGATGACGGCCAAATG
GGCGTGATTCTGAAGCGTATGTTCATGCGTGCAGCAGGCATGATCGCTCAGAAGATGAAG
ATCGAAGCATTGGTGACTGGTGAAGCGCTAGGTCAGGTATCAAGCCAGACACTAACGAAC
CTACGCCACATCGACAACGTGACAGACACGCTGATTCTTCGTCCGCTAATCAACTGGGAC
AAAGAAGACATCATCAACCTAGCGCGTGAAATCGGTACAGAAGACTTTGCGAAGACAATG
CCAGAATACTGTGGTGTTATCTCTAAAAAGCCAACTGTGAAAGCGGTGAAAGGCAAGCTA
GAAGCAGAAGAAGAGAAATTCGACTTCAGCATCCTTGAGCAAGTGGTTCAAGAAGCTCGC
ATGATGGACATCCGTGACATCGCAAAAGAATCTGAGCAAGCGGCACCAGAAGTTGAGCAA
GTACAAGCAGTAGAAGGCGATGCAATCGTATTGGATATTCGTAGCCCTGAAGAGGAAGAC
GATAGCCCACTAGAAATCGATGGTGTTGATGTGAAACACATTCCATTCTACAAGCTGGGT
ACTCAGTTTGGCGATCTAGACCAAGCTAAGACATACCTACTGTACTGTGACCGTGGTGTG
ATGAGCCGTCTGCAAGCGCTTTACTTGCAAGAGCAAGGCTTCAACAACGTGAAGGTTTAC
CGCCCATAA
>IKJBOMAE_00030 Glycine cleavage system transcriptional activator
ATGTCTCGCAGATTGCCTCCGTTGAATTCGCTTCGCGTTTTTGAAGCGGCTGCTCGTCAT
CTCAGTTTTACCCGTGCTGCTGAAGAGCTATTCGTCACCCAAGCGGCAGTAAGTCACCAA
ATAAAAGCGTTAGAAGAGTTCTTATCTTTGAAGCTTTTCCGTCGCCGAAATCGCTCTCTC
TTGCTTACCGAAGAAGGGCAAAGTTACTTCCTAGACATTAAAGATATCTTCACTTCGATT
GCAGAAGCGACCGATAAGGTATTGGAACGTAGTGAAAAAGGCGCATTGACCATCAGTTTG
CCACCAAGCTTTGCTATTCAGTGGTTGGTTCCGCGCTTGGCCGATTTTAACGCGCAAGAA
CCAGACATTGATGTGCGTATTAAAGCGGTAGATATGGACGAAGGTTCACTGACCGATGAT
GTCGATGTTGCTATCTACTATGGTCGTGGTAATTGGCCTGGTTTGCGTGCCGATAAACTC
TACCAAGAGTTTTTGATCCCACTTTGTTCACCTTCGTTACTTTTAGGTAACAAACCATTA
GAATCTCTAAGTGACCTTAAATTGCATACCTTGTTACATGACACCTCTCGTAAAGATTGG
AAGCAGTTTGCTCGTCAGCACAATATTGAAGGTATCAATGTAAATCATGGTCCTATTTTC
AGCCACTCGACCATGGTGCTTCAAGCGGCTGCGCACGGACAAGGCGTCGCACTAGGAAAC
AACGTATTAGCCAAACCTGAAATGGAAGCGGGACGCTTAATTGCGCCATTTGATGAGGTT
TTGGTGTCGAAGAATGCCTTCTATGTAGTGTGCCACGAACAGCAAGCGGACATGGGACGT
ATCGCAACGTTTAGGGATTGGATGTTGGCCACTGCAAGAAAAGAACAAGAGGAAGTATTG
GATGAGCCATTGGATAGTTGA
>IKJBOMAE_00031 hypothetical protein
ATGAGCCATTGGATAGTTGAGGGACCTGAAAACGGACCGCTGTTTGTTTTTGCTCACGGT
GCGGGTGCGGGCATGGAACACGATTTCATGTCTGCCGTTGCCAAAGGATTAGTTGAGCAG
GGCATACGCGTGGTGCGTTTTAATTTCCCTTACATGGTTAAGCGAGCGGAAGATGGCAAG
AAGCGTCCGCCCGATCGTGCGCCAAAGCTTCTGGAAGCTTATGAAGAAGTGATCACTCAC
TTTACTTCTCAACCTATTGTTATTGGTGGCAAATCGATGGGTGGTCGCATGTCGAGCTTG
CTTGCCGATAATGAGCTGGTGGCGGGTATTGCCTGTTTAGGTTTTCCTTTTCACCCTCCG
GGCAAGCCAGAGAAATACAAAGGCGAGCATCTGGCCAACATTGAAAAGCCAACCTTAATT
CTACAAGGTGAGCGCGATACATTCGGCAAGCGCGAAGAGTTCGATGGTTTTGCGTTGTCA
GAGCAAGTGAAAGTGCGCTTTTTGCCCGATGGTGACCACAGCTTTAAGCCTCGTAAGAGC
TCTGGTTACACAGAAGCAGGCAACATTGCCTTGACGGTAGAGCAGTTAGCGGCATTTATT
AAAGAGGTGTACCGTGAAAAGTAA
>IKJBOMAE_00032 hypothetical protein
GTGAAAAGTAAGTGGTTACTCTCGTTTACTGGTCTTTCTGGCTTAACCTCGGTGGCGTTA
GGTGCATTTGCAGCGCACGGTTTGAAAGCGACGTTGTCCCCGTATTTATTGGGCGTGTTT
GAAACCGGCGTTTTGTACCAATTCATCCATACTTTAGCTATCGCATTGTGTGCCATCTTA
CTGCTGTTGAATTTGGGACAAAAAGCACAAAAGTATTTTTTCATCGCCGCGATTTGCTTT
ATCATCGGCATCTTTTGTTTTAGCGGCAGTCTTTACGCGCTGGCGCTGACGGGCATTAAG
TGGTTTGGACCCATCACTCCTATGGGAGGATTCTTGTTCATGATCGGTTGGTGTCTGTTC
TTTTTTGCTGCGTTTAATATCAAAGAGGTCTCCAAGTGA
>IKJBOMAE_00033 Ribosomal RNA large subunit methyltransferase M
GTGAAACAACTAATGCTCTATTGCCGTTCTGGCTTTGAGAAAGAGTGTGCTGGTGAAATT
CAGGACAAAGCGACACAGTTGGAAGTGTATGGCTTCCCTCGTGTTAAGAAAAACTCAGGT
TATGTTGTCTTCGAGTGTTACCAAGATGGAGACGCAGACAAGCTTGCTAAAGGTTTGGAC
TTTAGCGCCCTGATTTTTGCACGTCAGATGTTTGCTGTGGCGGCTGAGTTTGAAGCGCTA
CCAAGCGACGACCGCATTAGCCCAATTCTTGCTGAACTGTCAGAAATCGAAGAATTCCCA
CGTTGTGGCGATCTGCGCATTGAAACCCCAGACACGAACGAAGCAAAAGAGCTATTGAAG
TTCTGCCGTAAGTTCACGGTACCAATGCGTCAAGCGATGCGTGGTAAAGGTCTGATGTGG
AACAAAGACAACGCGAAGAAGCCTGTACTGCATATTTGCTTTGTGGCTCCGGGTCATTGT
TACGTCGGTTACTCATACCCGGGCAACAACTCGCAGTTCTTTATGGGTATTCCTCGTCTT
AAGTTCCCAGCAGACGCACCAAGCCGTTCTACTTTGAAACTAGAAGAAGCATTCCACGTC
TTCATTCCTCGTGAAGAATGGGATGAGCGTTTAGCGCCAGGTATGTGGGGTGTTGACCTA
GGTGCATGTCCGGGCGGTTGGACTTACCAATTGGTTAAACGTTCGATGTTCGTTCACTGT
GTGGACAACGGCATGATGGCGGATAGCCTAATGGAAACGGGTCAAATCAAGCACCACATG
GTGGATGGCTTTAAGTTTGAACCAGATCGTAAGAACGTTACTTGGATTGTGTGTGACATG
GTTGAGAAGCCAGCACGCGTTGCGCACCTTATGGGCCAATGGCTGCTAAAAGGTTGGGCG
AAAGAAGCGATCTTCAACTTGAAGCTTCCAATGAAAGGTCGTTACGATGAAGTGCTGCAA
GATCTTGAAAACCTAAAAATGTTCCTGATTGAGAACAAGGTGAAGTTCAAGCTGCAAGCT
AAGCACTTGTACCATGACCGTGAAGAGATCACGATTCACATTCAGTGTCTGTCTAACATT
TCTCCGCACTAA
>IKJBOMAE_00034 Nuclease
ATGAAAAACATCGTCTTAGTATCTTTAGTCACGCTCCTATCCTTCCCTACTCTTGCTGAA
ACTTGCGGTCAACACCTTGATAAAGGTATGCCTTCAACCAACAGCGATCAGTTCCTTTGC
CGAGATGGCTATGCGGTTGGGTACAACTACGACACCAAAAACGCAGACTGGGTTGCTTAC
CACGTTACCGCGGAAAGCGTGAATATCACAAACAAACGCAGTAACTCCTTCAAAGAAGAC
ACTGAAATGCCCGATTACGCCCGCTCGACCCTAGCGGACTATAAAGGCTCAGGTTACGAC
AGAGGACACCTTGCGCCGTCAGCGACAATGGACTTCACCCGAGAGTCAATGAAGCAAAGC
TTTTTGATGAGCAACATGTCGCCTCAACTTCCGGGGTTTAACCGAGTTGGTTGGCGCGTT
CTAGAAGAACATGTTCGTGATCTCGCCAATGAATACAACGAACTTTATGTGGTGACTGGA
CCGATTTATGAAGGCGACGAAGGAACAATCGGTAATGGAGTGGTGATCCCGAGCGCGTTT
TACAAAGTCATTCTTGATCCAAGCTTTGATGAAGCTATTGCGTTCATTGTCCCGCATCGT
GATGTTTCAAGCTCTGAGTTAGCCAACTTTATTACCACCATTGACGAAGTTGAACGTCAA
ACTGGATTAGACTTTTTTGCTCAAACGCCAGATAGCATCGAAGACAACATGGAATCAGTA
AAATGGGAAGAGATGTGGCCTACCAGCAACTAA
>IKJBOMAE_00035 Flap endonuclease Xni
ATGTCTATTCATCTTGTTATCATTGATGCCCTAAACCTGATTCGCCGCGTGCACTCAGCG
CAACCTGATCCAACTGACATAGCAAGAACCATCACCACTACAGGTAGAACCCTGACTCGC
ATTCTGTCTGAAGCGCAGCCGACGCACATCATTGCGGTATTCGATCATCACGAACAAGAC
CGAGGTTGGCGCGCGGAAATCCTTCCAGACTACAAACAAAACCGCAAACCTATGCCAGAG
CCTCTGATGCAAGGTTTAGACGCGATTCAACAAGCGTGGTGGGAACAAGGCATTGATTCA
CTGCTGTCTGAAGGTGATGAGGCAGACGATCTCGTTGCAACACTCGCAACCAAAGTCGCG
AGTCACGGCGAAAAAGTCACGATTGTCTCGACCGACAAAGGCTACTGCCAACTGCTCTCC
CCGACTCTGCAGATCCGAGATTACTTCCAGCACCGCTGGCTAGATGAACCGTTCATCGAA
AAAGAGTTTGGCGTAAAACCATCTCAGCTTGCGGATTATTGGGGATTGACGGGAATCAGC
TCAAGCCAAGTTCCGGGCATTCCGGGTGTTGGCCCTAAAGCAGCCAAAGAGATCTTAACT
CAATTCGAAGACATTGAAGCCGCGTACGCGAGCGAAGAACTGGTCCCTAAATATCGTAAG
AAGTTTGATGAACATATTGAGTCAGCACGCTTATGTAAAAGAGTTGCGGCGTTGAAATGC
GATATCGAACTCGGCTTTAACCTACAAGACATTCGCTTTACCGGACCAAATAAAACCGAG
TAA
>IKJBOMAE_00036 hypothetical protein
ATGATTACCCATATAAGCCCCGCAGGTAGCATGGATCTGCTATCACAACTGGAAGTTGAA
CGTCTTAAAAAAACCGCATCAAGTGAGCTTTATCTGCTCTACCGTAACTGTACACTTGCG
GTCCTCAACTCCGGCAGCCACACCGATAACTCAAAAGAGCTATTAGACAAATACCTTTCG
TTCGATGTTAACGTCGTGCGTCGTGAGCGCGGTATCAAACTTGAACTAGCCAACCCACCT
GAGCACGCATTTGTCGATGGTGAGATCATCAAAGGCATTCAAGAGCACTTGTTCTCGGTT
CTTCGTGACATCGTGTATGTCAACATGCACCTCGCGGATAACCAGCGTCTGAATCTCACC
AATGCCACTCACATTACCAACCTCGTGTTCGGCATTTTGCGTAATGCTGGTGCACTCACA
CCGGGCATTGAACCGAACCTAGTGGTGTGTTGGGGTGGTCACTCGATCAACGCGACCGAA
TACCAATACACACGCGAAGTGGGTAACGAACTTGGCCTGCGTGAACTAAACATCTGTACT
GGCTGTGGTCCGGGTGCGATGGAAGGTCCAATGAAGGGTGCGGCAATTGGTCACGCTAAA
CAGCGTTACACAGAACAGCGCTATCTTGGCCTAACAGAACCTTCAATCATTGCGGCTGAG
CCACCAAACCCAATCGTGAACGAGCTGGTGATCATGCCAGATATCGAGAAACGTCTCGAA
GCCTTCGTTCGTATGGCGCACGGCATCGTGATCTTCCCGGGTGGCCCTGGTACTGCCGAA
GAGCTGCTGTACATCTTGGGTATCATGATGCACCCAGAAAATGCTGACCAACCTATGCCG
ATCGTCTTAACCGGCCCGAAAGAGAGTGAAGCTTACTTCCGCTCTATCGATGCGTTTATT
GCCGATACATTGGGTGAAGAAGGTCAGAAACATTATCAAATCGTGATTGATGACCCTGCG
GAAGTGGCGCGCATCATGAAGCGTTCAATGGAAGACGTTCGCCAACATCGTAAAGAAAAA
GGCGACGCATACAGCTTTAACTGGTCGTTGAAAATCGAGCCTGAGTTCCAACTACCGTTC
GAACCAACTCATGAGGCAATGGCGAGCCTAGATCTGCATTTGAATCAACAACCGCAAGTA
CTGGCTGCGAGTCTGCGCCAAGCCTTCTCTGGCATCGTTGCGGGTAACGTCAAAGCGGAA
GGGATTCGAGAGATCGAACGCAAAGGTCCATTCACCATCAACGGTGACCCAGTATTGATG
ACCAAACTCGACAAGCTATTGAAAGACTTCGTAGAGCAACACCGTATGAAACTACCAGGC
GGCACTGCTTACGAGCCATGTTACCGTATTGCCCATAAGGAAAATGGTGGTCGATAG
>IKJBOMAE_00037 Diguanylate cyclase VdcA
ATGGGAATCTTGGAATCCGATATTCAGTCGCAGCTTCATCAGCTGAGTTGTCAACTTGAC
CAACTCAGGCTGACTCATCGTGATACTTCGCTCAAATTTCAACGTGAGCAGCAAGTTCTT
AAGCGAGTTGTGGCATCATTGTCTTCTGCTTGTCAGGGTTCAAACTCTCAAGTAACCAAC
TACCTGCGCGAAATTCAGCAAGAACTGGAACATCAAAAAGATGTCAGTACGCTGATACCT
CGTTTAGCAGTGCTAGAAAGAATGCTCAAACAGCAGTCTAAGGCGATGGAAAAACAAAAC
GGTTATCTCGACGAACAAATCAAACACAGTGGTGAAACGCTTCAACGTATCACCGGCTTG
CCTGCGCAGCTAAAACGTGAATTGCGCAATCTGATGAGCTTTTCTGAAGTTCATGCAGGC
AAGAAAGTTGACCAAGCAACCAAGCTACTAAGCATCTATGAGCGTGCGCTCAAGATCATC
ACTTCCAATTCTCGCCTTAACCTTGGTGAATTAGAACACGGCCCAGATAAATCCCAATTA
GAGTGTCTCGCGAGCGACTTGCAGCACACCATCACCGAACTAGATTTTGAAGGTGAGTCT
GGCGACCAACTGTTGGATATCCGAGCTAAGTTGCTGTTGGGGGTTAACGCAGAATCTCTG
ATCGAACTGACTTTAAATACCCTCAAATTGGTCGTAGAAGCGACTAAATACGAGCGCAAA
TCATCAGAGCAATTCTTAGAGCAGTTGAATACCTCACTGTCTAGCAATTTAAAGACGGTT
CATCAGAACGTCGACCAGCATCAAACCTACTTTGAACATCGCCAAGAGCTGAACTCAGAG
ATGACGACTTTGGTTGAACGCAGCCAAGAATCTCTGGAACACGCACAAGATCTCGAAGAG
TTGAAAGGTGAAGTATCACCATTGCTGGCCAAGATGGCCTCTTTGACTGAGCGCTTAAGA
ATGACCGAAGAGCGCGAACAAGCCCTTCAAGAACGCTTAAGCTACAGCAAGAATCAACTC
GAAGCCGTATTTGAAACGACTCAAGACTACCGTCGCCGCTTGGAAGACCAAGCACAACGT
ATGCTGCTAGACCCTTTGACGAAGGTATACAACCGTGCCGCTTTCAATGATCGTTTAGAG
TTGGAATACCGTCGTTGGATTCGCTCACAGCAAAATCTTCGCGTAGTTCTGTTTGATGTT
GATAACTTTAAAGCGGTTAACGACAGCTATGGCTATACCGCTGGCGATAAAGCGCTCAAG
ATCATTGCTCGCACCATGAGCAAACGCGTCGCTGATACAGAAACCGTGGCTCGTTTTGGT
GGTGAAGAGTTTATCTTACTCATCCCAGAGCAAACGGAAGAGTACACTCTTGAGCTGATG
AAAAACATCCAGCGCGACATCAGTAAACTGCCATTTAAGTTCCGTGAACAGAACATCATG
ATCACCCTAACGGCCGTCTCTACTTGCTTTAAAGAAGCGGACAACCCTGAATACGTATTA
GATCGCCTTGCCAATATGCTCAAAGACGCCAAGCAGCGCGGCGGTAATCAGGTGAACTGG
GGTTAA
>IKJBOMAE_00038 hypothetical protein
ATGTTTTGGGACAGTTCGCGTCTATTTAGGCTGATTGGCTTTCTTTGCTTATTGTTAGCA
CAGCCACTTCACGCGACCATTTTATCTTCCGCTTTGCTTAATGAAGCTCAGCAACTGGCT
GAGATCGACCCTGTACAGGCAAAGCAAGCGGCCAAAAACTACCTTTTGCAACGCGAACTG
ACAGAACGTCAAGACAACGGCAGCCCTTCTTCAATGTCTCGCGAAGAGACCGACCGTAGC
ATCCGCACGCCAAGCAGCACGATTGAAGCACACAAAATCATCGCGCAAGCTGACTACACA
ATGGGCAACATTCGCTCTGCCATCAACAACCTTGATGAAGCAGAACGCCTCGCCAACGAA
TATCAATTGCCGTACATGAATCTTGATGTACAACTGATGCGCAACCAAATGATTTGGATG
TACGACAAAAACTATGCAGCCGCAGAAGAAAAGCTCGACCAAATCGAAAAACAGATTGAA
GAAGCCAATCCAGTATTACAACGCACCGACAGTGTTCGTTATCGCTTGGTCATGCAACGA
GCACTATTAGCAGCCAACAGTGGTGACAGCGTTAATGCCGATCGCTTATACACAAAAGCG
AAAACCATGCTGGAAGACAACCGTTCTGATCTGACTCTGATTGATTACCATACCGCCGTT
GGCGAGTTTTATCTGAACGACAAGAAATACAACCTTGCCCTTTCTGAGCTGCTCTACGGT
TACTGGCAATCCATTGAGAGCGATAGCGGGGCACGCCTTGCGAAAGTAAATCGCTTGCTG
GCTCGCCTGTTCCAAGAACGCCGAGTGTATGACAAAGCAATAGAATACCTCTCTCAGGCG
GCTGATTATTACGACAGCTACCCAAGCTCACCGATTTTGGCCGACGTGCTAGAGCAAATG
GGCGACATCTATTTCTACCAAGGCAAGTTTAATCTGGCTTTGGTGCACTACTTCAACGTA
CTGGACCATGACAGCACCAGCAAAAACATCAACCGCATCATTAAGATTCGTCTGAGCTTA
GCGGCCACTTACTTACAGCTCTACAACTATGCATTAGCAGAACAGTACCTAGACCGCTCA
ACCGATCTGTTGGAGTACGCAGACCTACCTCAACTGGAAGCCAAAGCCGCCTTGTTGCAA
TCTGGCTTGGCGTACCATCAAAACGACAGTAAAGACGTCATTGAAAACGCCAAACGAGCG
CTCGATTTAATTGAAAAAGCCCCAGATGATACTGGCTTTATCAAACAACAATCTTACCGC
TTATTGGGTCTAGGCTATGAGCAAGCTGGCGAGTACCAACTCTCATTACAAGCGTATAAG
AAATACGCCAGCCTAGTGCGCCTAGAACAAAAGCAGCTTAACCAAATCAGTGAAGATGCG
TTCCGCCAACAAAAAGAATTTGCCGAGCAAAGTATTCATCACGTAGGCCAAGCTGAGAAA
TTGGCACAAGTCGAAATGGAGCATCGCAAATTCCAAAAAATCTCGTTTGCGTTGTTCATT
ACTGTCTTGGTCATGTTCCTGTTCATCATGCGCCGTGGCGTCATCAATCAACGCCAAACC
GCTGAGATTGAAAAACTGCGTAATGACCTGTTTACCCACTCCCGTTCTCGCCTGCGTAAC
CTACGCATGTTGAATGTGAAGTTGTCCCGCTCATTGAAGAAATCGAGCGACACCTTCGAG
CAGTGGCAAATGGGTGAATTGATTCACGAGCCTTTGAACGACCGTTTGCGCTTCGTGATG
ATCGATCTGCCATTCCTGCGCAGTATGTACGTTCAGCATGGTTACAAAGCCGGCTTAGAG
TTAGAACGTGCTTTTGGTGAGTTCCTAGCAGAACGTATTCAGAAGCCGACACGTTTGTAC
CATTTCTCCGATGCAAACTTGTTGTACATCGAGCCAAATGCCGATCGTGATGCATCAGCA
GAAGCAACGTTCGAAAAATTCCAAAGCTGGGTGGATGAGTTCGCGGCCAAACACAACGTC
AACCGCATCATCCGAATGGGCATCAGTGACTACCCATTCTTACCACGTGCATACACGGCA
ATTAACGATGAAGAATTACTCGATCTATTGCTGCTCGCCACACACATTGCGCGTGAAGTC
AGCTTAAAAGATAAACACAGTCATTGGGTGTTCTTGAAGGCCATTGATAATGCTCCGGCA
GCAAGCTTTGCAACCGGTGACATAAGGACTGCGTGCCAACACGCCATCAACCAAGGGCTA
ATTAAAATTCATTCTTCGTACAAGAATGAGGACGACATCAAAAAAATATTAAAAAACGGA
TAA
>IKJBOMAE_00039 NADPH-dependent 7-cyano-7-deazaguanine reductase
ATGAGCAAATATTCTGACGCTAAAGAGCTTGCTGGCCTGACTCTGGGTAAAAAGACCGAG
TACGCAAACCAATACGACGCGAGCTTGCTGCAACCAGTACCTCGCAGCCTAAACCGTGAT
GACCTTGAACTTGGCGACAGCCTGCCGTTTATGGGCCACGACATTTGGACGCTGTACGAG
CTATCTTGGCTAAACAGCAAAGGCTTGCCTCAAGTTGCGGTTGGTGAAGTGTACATCCCA
GCAACCAGCGCTAACTTGATTGAGTCAAAGTCGTTCAAACTGTACTTAAACAGCTACAAC
CAAACGCGTTTCTCTACTTGGGAAGAAGTGACTGAGCGTTTGACGCAAGACCTATCAGCA
TGCGCAGGTGAACAAGTACTTGTGGAAGTAAACCCAGTAACGCATTACACCAACCAACCT
ATCGTGACGATGGAAGGCGAGTGCATTGACGATCAAGACATCGAAATCACCAGCTACGAT
TTTGACGCTGCACTGCTTGAGGGGGCGGCTGGTGATGAGCAAGTAGAAGAAATTCTTCAC
AGCCATCTACTGAAATCTAACTGTTTGATCACCAACCAGCCAGACTGGGGCAGCGTAGAG
ATTCGCTACCAAGGCGCTAAGCTTGATCGTGAGAAGTTGCTTCGTTATCTCGTTTCATTC
CGTGAGCACAACGAGTTCCACGAGCAATGTGTGGAGCGTATTTTCACTGACCTGATGAAA
TACTGCCAGCCAACGAAACTGACAGTATTTGCACGCTACACACGTCGTGGTGGTTTGGAT
ATCAACCCTTACCGCTCAACGGAACAAGACAAGCCCGCACACAATAACCGCATGGCGCGT
CAGTAA
>IKJBOMAE_00040 Protein Syd
ATGACCCAAACCGTTCCTCAGGCTTTACAGGACTTTAGCCTGCGCTACCAACAAGCTTGG
CAAGACAAACACAACGAACTGCCACGCAGTGAAGAGCTTGCTGATCTTGTTTCTCCGTGT
GTAGAAGAGAAACGTGATGAGGTCGTTTTGTGGAAATCGGTTCCACGTGAAGAGATGGCA
GATTTCACCAACGTTGAGAACGCTATTGAATTGACGTTGCATGAAGACATCAAGCTTTTC
TATGGTTCGCAATACAGCGCGGATATGGACGCGACTTGGCAAGGCAATGAACTGACACTG
CTGCAAGTATGGAGTGATGATGACTTTACTCGTCTGCAAGAGAACATTCTTGGTCACCTT
GTGACTCAGCGTCGTCTAAAACTAAAACCGACGGTATTTATTGCAGCGACCGATGCCGAG
CTGGATGTGATTTCAATCTGTAACTTAACCGGTAATGTCATTCTTGAGCGCTTGGGTTCT
GATAAGCGTGACGTACTGGCTGAAACACTGACCGAGTTCCTGAGCAAGCTTGAGGTAGCG
GTGTAA
>IKJBOMAE_00041 hypothetical protein
ATGTACGTTGTTGAGTTGCAGTTTGAGTGTTTTGATAACACCACCGTAAGCGCGGTTGAT
AAAGCGATTAATGGTCTGATGGACGCACTACGTTACAACGGACAAGTTTTGGGTCGTGAA
TTTCCTATCGTGATGGGTGATGGCGAGTTTTATGTTCGCGTGGTTTGCCCAGAGCAAGAC
AGTTTGCACCCTCGCTACCATTCTGACTTCGTCAAAGTGTGCATGAATCGTTTGTCGGAA
GCGTCGTTGCTTGCGCCGAAAATGCGCATGTTGGGTCGTGATTTGAATTCAGAAGAAGCG
GCTGAAGAAGAAACACCAAGCTGGCAAGTGCTCTACACCACGTACGTTCATACTTGTTCT
CCCCTGCGCAGCGGCGAGACACTTTTGCCAATTCCACTGTACCGCAATGGGGCAACACTG
AATGGTGACCACAAAGCAGTGGTGAAATGGCAAACCGAATGGCAAGCGTGTGATGAAATC
CAAATGGCTGGCGGGTGTCGTGCAGAACACGCGGCATTGCACGAAATTTGCGATGCTGAC
AGTGTGCTGTTCCGCCGAGGTTGGGATTTGCGAGGTCGTATTGAATACCTCACAAAGATC
CCGACGTATTACTACCAATACCGAGTTGGTGGTGAGTCACTTGAAGCGGAAAAAGCGCGC
AAGTGTCCAAAGTGTGGTGGTGAGTGGTTACTCGATGAACCGCTGCACGACATCTTCTAC
TTTAAGTGCGACGATTGCCGAATCGTTTCCAACATCTCTTGGGACCACATCAAGTAG
>IKJBOMAE_00042 Trifunctional nucleotide phosphoesterase protein YfkN
ATGACTTTATTTAAACGAAGCCTAGTCTGCATTGCTGTTGTCGGCTTAATGGCTGGTTGT
AACGATGATGACACCAAGTACGTAGAGGTACCGTCGGATTACAGCCCTGTAGTCGCAGAA
GGTAAAACACTAACCAACACGCCAGATGTGGTTGTGAAAGGTGAAGCAACACAAGCGGAT
GAAGTAACCATTGCTATCGCAGCAACATCGGATCTACACGGTCGCTTGTTTGGTTTTGAC
TACGCGCTGAACGCAGAAGACGATGACGCGGGTATTACTCGTGTGGCCACTTTGCTTGCT
GACCAAAAAGCGGCACATCCAAACATGATTCTGATTGATATCGGTGATACGGTTCAGGGC
AACTCCGCGCAACTATTCAACGATGATCCAACTCACCCAGTGGTCGAGAGCATGAACTCT
CTTGGCTTTGACGTTTGGGTACCAGGCAACCATGAATTCAACTTTGAGCGTTCGTTTGTC
GATCGCAACCTCGATCATTTTAATGGTGCGGTACTGTCTTCAAACATCAAATGGGAAAGC
AACGATGTGAACTACATTCGTGCGTTCCAAATGTTTGAAGTGGAAGGCGTGAAAGTGGCG
ATCGTTGGTCTAACGCCATCGAACGTGCCGAACTGGGAAGCATCTGCACCGGATCACTTC
AAAGGCTTGAAGTTTGAGAACGAATTAGATGCAACCAAAGAAGCGGTTGATCAACTGATG
TCTGAATACAATCCAGATGTGATTGTTGGTGCGCTTCACCTTGGTCGACAAGAAGACGGT
GGTGTGGGCGTTTACGAAATCGCGTCAGCAATGGCAGATAAATTCGACGTCATCTTAGCG
GGTCACGAACACGCCAACTACATCGAGCAAGTGAACGCAGACGGCACTGTAACACCAATC
AGCAAATCCACATCAGAAATTGGCGGTGAAAATACGCTGATTGAAGATAAAGCGAAGTCT
GGCGAATACAACCAAGACAATCGCGCGCAAAGCGTGAAAATCATTGAACCAGGCAAGTGG
GGTGCTTACCTAGCGAAAGCTGAAATTCAATTGAAGAAAGTCGATGGCAAGTGGACGATG
GAAGACACCACATTGACCAACATTGGCACGAAGAAAGTGGAAGAAGAGCAAGCGCTGCAA
GCGAAATTCCAATACGTGCACGATATCTCGGTTGAAGACGCAACTCGCGAGCTTGGCCGT
GTAACGGGTAACTTCACACCAAGCGCAACGGGCTACCCTGATGAAGCGACTGCGACGGAT
TACAACTACACGGCAGAGCGTTTGTACTCGACGATTCACCTTGCGAAAGTGGTTGATACG
CCATTAATGGACGTGATTAACCAAATCCAAATGCAGAAAATCGAAGATGCTGTCGGTGAA
GGTAATGGTGCGGTTGTGTCTGCTGCGTCGCTGTTCTCTGATCAATCTAACCTGATCGAT
GGTGAAGTGTACACCAAAGGTAAATCGACCAACTTGTACAAGTACGATAACACTTTGCTT
GGCGTTGAGATGACAGGTGCAAACCTGAAACGCTTCATTGAGTGGTCATACTCTTACTTC
AACCAGTACCAACCAGGTGACATTACGGTGTCGTTTAAGAAAGGCGCGCCAGCTTACCTG
TACGATCAGTTCGATGGTGACATCGAGTTCACTGTGGATCTAAGTAAACCGTCTCTAGAG
TTGGATGAAAACAACACGGTGACGAATGAAGGTAGCCGCGTAAACATCACCAGCATTGGT
GGCGAGCAGTTCGATCCAAACGCAACTTATAAAGTGGCGATGAATAGCTACCGCTTTGGT
TCGCAAATCCAGAAGTTTGGTTGGGCGAGCAAAGACGACGTGTTCTACGACTCAGTGAAC
GAACAAGTCTACGCAATTCGCGATATGCTGACGGCGTATGTTGAAGAGAACAAAGGTATC
AACGTGGCAGATTTCAGTGGTAGCGTTGGTAACTGGTCATTCACTCAATACCTACCAAGC
GGTGATATCACGACACTGCGTGAGGGCGAAGGCAAAGCGCTGTGGGATCAATTGAAGAAC
ATGGAAATCTGTGTCTCGATTGACTTGGAAAACCCGAAATACCCAGCGATTGTTAAGTCT
GTGAACATCAATGATTCGTCTAGCTACTTTGTTAACCCTAACAAAGACGCGGCGACCCTT
GATGAGAAAGTCGCAGGTTGTAACCCAACTCATTAA
>IKJBOMAE_00043 hypothetical protein
ATGATCAAAAGAATCTATAACCGATGGGGTTTCACCCTACTGATTACCCTTATCTCCACG
CTTATCTTTCAGTTTTCTTCTTCGTGGAGTGAAGATTTCCGTCCTAAATCTCGCCAGCAA
CAAGAGTTTGTTGAAGCGACCGTCACGCGTTCTATTTCAAACCATGTTGCGCCAGATCCG
CTCGTGCCGGATGTGATGACAGGTAAACAAGTTTTCATGGCAAAAATCCTTGAGGGAGAG
AGCGAAGGCTTAGAGGTGGAAGTCACCAACCCACTCAGTCGCCAGCACAACGTGTATGTC
AGTGAAGGCGATAGTTTCATTATGATGATCCGCGAAACCACCAATGGCACCGTTTATTGG
GCGTATAACCACAAACGCTCAGATGCGATTTACCTTATGCTTGCGCTGTTTTGTGCGCTG
CTGCTGAGCTTTGGTAAGAAAGAGGGCATCAACTCGATGGTCGCGCTCTATTTTACTGCC
GCCTTGATCGTTGGCGTATTAGTGCCGAGTATTTTTGCGGGTTGGAATCCGATGTTGGTT
AGCATCTTATTGATGGTGGTGATCATCGTGGTCAGCTTTATTCTTGTTTCTGGCTATAAC
CGGAAGAGTTTATGCGCCATGGGCGGCACGTTACTTGGCGTAATCGCTGCGGGTGTAATG
GCGCAGTGGTTTGGCGAAATGGCACACTTGTCAGGCATTTACCTCGATAAAGGCGAAGAC
GTGATTTACCTAACGTCGGTGAAGATGGGCATCCGTTGGTTGATGTTCGTGACGATTGTC
GTTGCGGCACTTGGCGCTGTTATGGACGTTGCGATTTCGATTGCATCGGCGTACGCGGAG
CTGCAACAAACCGACCCGAAACTCAAACCAAAGCAGTTGGTTAGAGCGTCGATGAATATT
GGTCGAGACATCATGGGTACCATGACTAACACCTTGATTTTGGCGTTTGCTGGTGGCTCA
TTGACGACCATCATGATGGTGTGGGGGCTTAACATGCCAGCGAGCCAGTTTATGAATATG
CCGTTAGTGGGACTTGCAGTGGTGAATGCGTTAGCGGGCAGTGTAGGCATTGTACTTACT
ATTCCTTTTACTGCGTTTTTAGCGCCTTATGTGTTCAAACATCCTCAATTGGATACGCAG
CTAGAGCAGGAGCAAAAGAAGGTTGAGCAAGACGAAGTTCAGCTGTTCTAA
>IKJBOMAE_00044 D-methionine-binding lipoprotein MetQ
ATGAAATTTAGCCTTAAGAGTCTTTTGACTGTTGCAACTGCCGCTTCTGCACTGGTTCTT
GCTGGTTGTGGCGAAAAAGAAGTTGACGTGAACAAAGTAAAAGTTGGCGTTATGGCAGGT
GCGGAAGCACAAGTTGCTGAAGTTGCAGCAAAAGTTGCTAAAGAGAAATACAACCTGGAC
GTTGAGCTTGTTACCTTTACTGATTACGTAACACCAAACGCAGCGCTAGATGATGGCTCA
ATCGACGCAAACGCGTTCCAACATAAGCCATACCTAGACCAGCAAGTAACTGACCGTGGC
TACAAGCTAGTAACGGCTGGTAACTCTTTCGTATACCCAATTGCTGGTTACTCTAAGCAA
GTAAAATCAGTGGATGAGATCGAAGATGGCGCTCGTATCGCAGTACCAAACGATCCAACC
AACCTTGGTCGTTCTCTTCTACTGCTTGAGCAACAAGGTCTGATCGAACTGCGTGATGGC
GTTGGTCTACAAGCAACAGTACGTGACATCGTTGGTAACCCGAAAAACATCACTATCGTG
GAGCTAGATGCAGCACAACTTCCACGCTCTCTTGATGACGTAGCGGTTTCTATCATCAAC
ACAACTTACGCAAGCTCAATCGACCTAACACCTGAGCGTGACGGTATCTTCGTAGAAGAC
AAAGAGTCTCCATACGTAAACCTAATTGTTGCTCGTGAAGACAACGTTCAAGCAGCTAAC
GTACAAAACTTCGTGAAAGCATACCAAACTGATGAAGTTTACGAAGCAGCGAAAGACATC
TTCAAAGGTGGCGTAGTGAAAGGTTGGTAA
>IKJBOMAE_00045 D-methionine transport system permease protein MetI
ATGTCCTTTAATACGATTTCTGAATGGCTGAGCTTAAACAGCAACCTACTTTTAGGCGCA
ACGTGGGAAACCTTTTACATGGTAGCGGTTGCAGGCATCGTTGGTTTCGCTGTCGGCATT
CCTCTAGGTGTGATTCTGCATACCACTAAAAAAGGTGGCCTGCTGGAAAACACCAAACTC
AACGGCATTCTTGGCGCGATCGTCAACGTGGGCCGTTCGGTTCCTTTCCTAGTATTGATG
GTTGCGATTATCCCAGTAACCAAACTGTTGGTTGGTACCTTTATCGGTACAACAGCAGCA
ATCGTACCTTTGACCATAGGCGCAATCCCATTTGTGGCACGTCTAATCGAAGGCGCACTA
CTGGAAGTTCCATCAGGTTTGGTTGAAGCCGCGCAATCTATGGGTGCGACACCAACACAA
ATCATCACAAAAGTTCTGCTTCCTGAAGCAATGCCGACTATTGTTAACTCAGTGACGATT
ACCCTAGTAACACTAGTAAGCTATTCAGCAATGGCGGGGACAGTGGGCGGCGGCGGTCTT
GGTGACGTAGCCATCCGTTATGGCTTCCACCGTTATGATGTAGTCATCATGGCCGTGACT
GTCGTGATGCTGATCGTTCTAGTACAAATTATTCAGTCTATCGGTGATGCAATCGTACGC
CGCGTAGACCACAGATAA
>IKJBOMAE_00046 Methionine import ATP-binding protein MetN
ATGATAGAAATAAAAAACGTCAATAAAGTGTTCTACCAAGGCAGTAAGGAAATTCTTGCC
CTTAAGGACATTAATCTAGATATCGCGAAGGGCACCATCTTTGGTGTTATCGGCTCATCG
GGCGCGGGTAAAAGTACCCTGATCCGTTGTGTGAACATGCTGGAAGCCCCAACATCGGGT
TCCATCATCGTAGATGGCGTTGATCTAACCAAATTGAGCAAAAAACAATTGGGAGAAACT
CGCCGTAATATCGGGATGATCTTCCAACACTTTAACCTGCTGTCGTCTCGCACCGTTTTC
GACAATGTCGCACTCCCTCTTGAGCTAGCAGGCAAAGACAAAGCGCAAATCACAACAAAA
GTGACTGAGCTACTTAAACTTGTTGGTCTTTCAGACAAACATGAAAGCTACCCAGCAAAC
CTCAGTGGTGGTCAAAAGCAACGTGTGGCAATTGCACGTGCACTGGCATCAGACCCTAGC
GTTCTACTGTGTGACGAAGCAACCAGTGCGCTGGATCCAGCAACGACTCAGTCCATCTTA
GAACTACTCAAAGAAATCAACCGCAAGCTAGAAATCACCATTCTTCTGATCACTCATGAA
ATGGAAGTGGTTAAGAGCATCTGTCACGAAGTGGCGATTATCGGTGATGGTGAGCTAGTG
GAAAAAGGCACTGTCGGTGAAATCTTCGCTCATCCGAAGACGGCTCTGGCACACGAGTTC
ATTCGTTCGACTTTGGATCTTTCTATCCCAGAAGATTACCAAGCTCGTTTACAAACCACT
CGCGTGGAAAACAGTTACCCATTGGTTCGCCTGGAGTTTACTGGCGCAACTGTGGATGCC
CCTCTGATGACGCAAATCGCTCGTAAGTACAACATCGACGTGAGCATCCTAAGTTCTGAT
CTCGATTACGCTGGCGGCGTGAAGTTCGGCATGATGGTCGCAGAACTGTTTGGTAGTGAA
GAAGACGATAACGCAGCAATTGAATTCCTGCGTGAGCACAACGTGAAAGTTGAGGTACTT
GGCTATGTCCTTTAA
>IKJBOMAE_00047 D-glycero-beta-D-manno-heptose-1,7-bisphosphate 7-phosphatase
TTGGCAAAACCTGCTGTTTTTATCGATCGTGACGGCGTGATCAACGTTGACCACGGCTAC
GTTCATGACGAACATGATTTTGAGTACATTGACGGTGTCTTTGAAGCGACAAAAGCGCTG
AAAGATAAAGGCTACCTGTTGGTGCTTGTGACCAATCAATCTGGCATTGCACGTGGTAAA
TTCAGCGAAGACCGTTTCTTATCTCTGACTCAGTGGATGGACTGGAACTTCGCTGATAAT
GGCGTTGAGTTTGACGGCATCTACTACTGCCCACACCATCCAGAGCATGGCATCGGTGAA
TACAAGCAAGATTGTGAGTGCCGTAAGCCAAAACCAGGCATGTTTATTTCTGCACGTGAT
TTCTTGAAGATCGACATGGAGAAATCTGTGATGATTGGCGACAAAGCCGAAGACATGATG
GCAGCAGAAGCAGCAGGCGTTGGCACTAAGATTTTGGTTCGCACTGGTAAGCCAGTAACA
GAACAAGGCGAAGCGATTGCAACGGTAGTATTAGATAGTATTGCAGACGTGCCTGCGTAC
CTAAACAAGTAA
>IKJBOMAE_00048 HTH-type transcriptional regulator TreR
ATGAGCAAAAAACTCACCATTCTTGATATCGCGAAATTGGCTGGCGTGGGCAAATCGACG
GTCAGCCGTGTGCTTACCAATGATCCCAAGGTAAAACCGCAAACGCGTGAGAAGGTAGAG
CAAATCATTCGTGAATCAGGCTACGTCCCATCAAAGTCTGCGCAGTCGATGCGTGGTGGC
AGTCAAAAGGTGATCGGCGTGATCATCTCTCGTTTGGATTCACCATCAGAAAACCGCGCC
GTTGGCACTATGCTCAACGCTTTGTACTCAGCAGGGTACGACGTTGTGATCATGGAGAGC
CAATTCGATCGCGATAAAACTAATGAGCATTTGGATGTGCTTAAACGTCGCAACGTCGAT
GGGGTTATCGTGTTTGGTTTTACTGGGTGTGATGAGCAAGCTTTGGCGGAGTGGGGCAAT
CGCATTGTCGTAATTGCGATGGACACGCAAATGGTCTCCTCGATCAACTACGACAACCAA
GGCGTTATCGATATGGCGCTCTCTCATCTGGAACAACAATCTATTTCTCGTATTGCCTAC
ATTGGTGTTGACCCAGAAGACCGCACCACGGGTCTTGCTCGCCTAAACGCTTACCAAACT
TGGTGTGAGAAAAAGTGCATCGAACCTCGCTTTCAAACCGGCAAGCTTAACCACGAAAGT
GCTTATCAGCTGGTGGATCAAGTCCTTCAATCCGATACACAAGCCATCGCTTGTGCCAGT
GACACTATCGCTCTCGGTGTAATTAAACGTCTGCAAGAAGTGGGACGTGAGGATGTGGTG
GTTACCGGTGTCGGTGGTAACGAATTACTGTCTTTTCTCTTCCCTAATGTCTTCAGCGTG
GATCCTGGCTACTCTCATGCCGGTGAAAAAGCCGCTAACATGCTGATTAATCAATTAAAT
GGTGATGAGTCTGTGGTGCATTTTACCCAGCAGCCTATCCGTCATTAA
>IKJBOMAE_00049 PTS system trehalose-specific EIIBC component
ATGAGTAAGATTGCGCGTCAAGATGTACAGCGTCTTATTGAGCTGGTCGGGGGATCGGAC
AATATTGCCAGTGTAAGCCACTGCTTAACTCGCTTGCGTTTCGTGTTGAATGACACTGAC
AAAGCCGATACAAAACAGTTAGATGCACTGCCTATGGTGAAGGGCTGCTTTACTAACGCA
GGTCAATTTCAGGTCGTCATCGGCACTGAAGTTGATGAGGTTTACAAAGTACTGATCGAG
CTAAGCGGAAAAAGTGAAGCGAGCAAAGACGAGTCTAAGAACGCTGCTCGTCAAAACATG
AATATCGTTGAGCGTGGTATTTCCCACCTTGCTGAAATCTTTGTACCACTGCTACCAGCG
ATCATCACCGGTGGTCTGATTCTTGGCTTCCGTAACGTGATTGGCGACATCAAGATGTTT
GATGGTCAAACGCTAACGGAAATCAGCCAGTTTTGGGCTACGGTACACTCTTTCTTATGG
CTGATTGGTGAGGCAATTTTCTTCTTCCTACCGGTTGGTGTGTGTTGGTCTACAGTGAAA
AAACTCGGTGGTACTCCAATTCTGGGTATCACATTGGGTGTCACGCTGGTTTCGCCACAG
TTAATGAACGCCTATCTAATTGGTAAGCAAGTGCCTGAAGTATGGGACTTTGGCCTATTC
GCCATCGAGAAAGTGGGCTACCAAGCACAAGTGATTCCGGCAATGCTCGCTGGTATGGCT
CTGGCGTTTATTGAAACCAACTTAAAACGTATCATTCCGTCTTACCTTTACCTAGTGGTT
GTGCCGTTTGTTTCTATCATCGTGTCTGTGATTCTTGCGCACTCTATCATTGGTCCATTC
GGTCGTATGTTGGGTGACGGCGTTGCATTCGCAGCAAAAGCAGCCATGACGGGTGACTTT
GCAATGATTGGCTCTACCATCTTCGGCTTCCTATACGCGCCATTGGTAATTACCGGTATT
CACCACACCACCAACGCGGTTGACCTTCAACTAATGCAAGAGCTAGGCGGCACGCCAATT
TGGCCTCTGATTGCACTTTCAAACATTGCTCAAGCGTCTGCAGTAGTCGGCATCATTATC
ATCAGTAAAAAACATGGCGAGCGTGATATCTCAGTACCTGCGGCTATCTCAGCTTACCTT
GGTGTGACTGAACCAGCGATGTACGGCATCAACTTGAAATACAAATTCCCAATGTTAAGC
GCGATGATCGGTAGTGCGATTGCAGCTGCTATCTGTGGCAGCGCAGGTGTGATGGCGAAC
GGTATCGGTGTGGGCGGTTTGCCGGGCATCTTGTCTATCCAACCGCAGTTCTGGGGCGTA
TTTGCTCTGGCGATGTTGGTGGCGATTGTGGTTCCTGTAGCGCTGACGCTTGTGTTGTAT
AAGCGCGCACAGATGAAAGGCGAGTTAGAAACCGCTAACGCGTAA
>IKJBOMAE_00050 Trehalose-6-phosphate hydrolase
ATGGCAATGACCAAGCATGATGAGAGCTGGTGGAAAACCGCAACCATCTACCAAATTTAC
CCAAAAAGCTTTTGTGACAGTGGAAGTAAAGGCACGGGCGATATTAAAGGGATCATTTCT
AAACTGGATTATCTAAAACACCTTGGTGTGGATGCGATTTGGCTGACGCCGGTTTATCAA
TCGCCAATGATCGACAACGGTTATGACATTTCTGATTACTACGCGATCAACCCAGATTTC
GGCACCATGCAAGATTTCGATACCCTGTTGGCTGAGGCTCACCAGCTGGGTATTCGAATC
ATCATGGATATCGTGGTCAACCATACTTCGACAGAACACAAGTGGTTCCAATCAGCATTG
GGTGACAAAAACAGCCCGTACCGTGATTACTACATCTGGAAAGATCCGGTAGATGGTGCA
GAGCCAAACAACTGGCAATCTAAGTTTGGTGGCAACGCTTGGGCGCTGGATGAAAAAACG
GGTCAGTACTATTTGCACCTTTTTGCTAAAGAGCAAGCGGACTTAAACTGGGAAAACCCG
GTAGTGCGTGAAGAAGTGAAAGAAGTCATCAGCTTCTGGGCTGAAAAAGGTGTCGATGGT
TTCCGTCTTGACGTTATCAACCTGATTTCCAAGCAGCAAGATTTCCCAAGTGACGATATT
GGTGATGGTCGCCGTTTCTACACGGATGGTCCGCGTGTGCACGAATACCTTCAAGAGATC
AGTGAAGCCGTATTCCAGAAATATGGCAGCGTGACGGTGGGTGAAATGTCTTCCACCACA
CTAGAGCATTGTCAGCAGTATTCAGCGCAAGATGGCAAAGAGCTGTCGATGGTGTTCAAT
TTCCACCACCTGAAAGTCGATTACCCGAATGGTGATAAGTGGACGAAAGCGCCGTTTGAT
TTCATTCAACTGAAACAGATCTTCAACCATTGGCAAACCGGCTTAAATGGCAAAGGATGG
GGCGCACTATTTTGGTGTAATCACGACCAACCACGCGTTGTGAGCCGATTAGGTAACGAC
GAACAATACCGTGTTGAATCTGCCAAAATGCTTGCGGCATCGGTACACATGATGCAAGGC
ACGCCTTATGTTTATCAGGGTGAAGAGATCGGTATGACCAACCCGGGTTACACCGAAATC
AGCCAATATCGTGATGTTGAAAGCACGAACATGTACGACATTATGGTCAATCGCGATGGC
GTATCTCACGACGATATGATGGCGATTTTGGCGCAGAAATCGCGTGATAATTCACGTACG
CCAATGCAATGGAACAGCGCGAAACATGCGGGCTTTACTGAAGGCACGCCGTGGTTAGAA
GTGGCTCAGAACTATTCAGAGATCAACGCGGAAGCCGCGATTGCCGATTTGAACTCGGTG
TTCTACTTCTACAAGCGCTTGATTGAACTGCGTAAACAGGTTCAAGTTATCACTGATGGT
CGTTATGAGGACTTGCTGCCAGAGCACAAACGTATTTTTGCTTACGCTCGTCAGAACGAC
AAGCAAACGCTGTTGTGTATTAACAACTACTACGGCGAAGAAGTGGAGTGTGTGTTACCA
GAGCGCTTTGATATGAGCAAAGCCAAGAATCTGCTTTCCAACTATCAGAATACGACCAGC
GCGATTGCTTCCAATCACCAAGTTTTGCGTCCTTACGAAACCCGCATTTTGCTGATTGAA
TCTTAA
>IKJBOMAE_00051 hypothetical protein
ATGCTTAAAAAAATGACGCTTATCGCAGCAGCTACGATCGCACTTTACGGCTGTGGTGGC
GGCTCTTCTTCTGGCTCTTCAAGCGGCAATAAAGGTCCACAAAACAACTTTGATTACCCA
ATAAAAAATGCGACTTTCGCGCCAGTTGAAACCACAAAACTAGGCTATGCGTTCGCTGTA
GATGCGCAGCCTGCCGGTAGCATGATAATGAACTTTAAGCCTATCAGTGCTCAAGACCTT
GTCGATTTTGCCGAGCAAGATCCAGACGCAGCAATCGTCGCTCCAATCATTAATGATCTC
ATCAACAATGGCATCACTCAGTTTTACTTATCAACGCAAGATATCGAAGGTAAACCTGAA
AGCGAAGAAAACCTATACTTCGCAGGCACAGACGGTGCACTCCACGAATTCAACGATACT
TTTCTGGTTGACCACAAGCTAATCTCGTTAGTGATGAACAGCAGCCCTCTATTTCGCTTG
GAAGGTTCGACAGTTAAGGAGAAAGATCCGAACATTGATATCAGCGTAAACACCATCTCT
ATTGATTTATCGCTGAATGGTGAACAGGTAGCTAACTTGCTTGACAACTTTTCAGACCAC
GAGTGGGTACAAAAACTGCCTGACGATGCTTCTTGCCAAACATATTGGAGCCAACAGATC
ACTGAGACAGGTGCACGTAAAACCTTCACTGTATCTGGTCAATCTATTGAAGCGGCATAC
CTAACCGAGAAGAACACCTACAACCTAAGATGTGAGGGTATGGATTCTATGGAATTTGAA
ACATCAGTAGAACGTTGGTTTAACCCTGCACTAGGCTTGATTGAGCAAGTTGAACTGTTG
AAAGCAGAACAGACTCAAATCAGTGAAGAGAAAGCAACACTGAGCAAGATCGAGAAAGCA
TAA
>IKJBOMAE_00052 Transcriptional activator CadC
ATGCGCGACTTCCTACAACAAGCCAAACAAACCAACAGTCAGATTGTTATTGGCGAGCTG
ATCTACAACCCAGAGACTCAAACGCTTCACAAGCAAGCGATCGTTATCGATCTTGAGCCG
CGTAGCATCGAGTTATTAGAACTGTTGCTCACCAGTGTTGGCCACCCGCTGTCTGCAGAA
ACCATCATAGAGACCATTTGGCAAAGTAAGTTTATCTCAAAGAACGTACTTACCAATCGA
ATCAGTACACTTCGAGCCTTGCTACAAGAGCACTTACCAGAGCACGATGCCGCTAAGCTA
TTGGTGACCTACCCGCGTAAAGGCTACTTCCTCAACCCAGCGAACGTTCAACTATTGCCA
CCAGCAAAGTCGAGCAAGCGCAAAGCAAAACTCGCCAATGAGGGTAAAACGCCCTCTTCA
CGTAAACTTGGGGTTGTTTATGGCTTATGTGCTTTATTCGCGCTGACTGCTATTGGATTG
GGTGTGGCTCTCTGGCAACAACAAGGCATTTCCACTCAGCAGACGCGTAACCAACTGCTG
ATCCCGAAAGTCGAGCTTCTCCTAAATCGAGTCGATGCGATAGGCACCGCTGCACGTGAG
TATCGTACCGTAGTGAAAGCCATCTTGCTCCAACAGCAAGTTGAATACCCTTATACTGAT
ATTGCCAACCAAGATGCTCCGAGCTACTTTCTCGATCCAATCAACGAGACGCCCTACTTC
CCTGGCGCACGCAATATGCAGACCAGTGATTATCAGCTCAATATCGAACTCAAAGACAGC
CCGACAGAGGGCATGATAAAAGCGCAGATGAACCTGATTTACCCAGCGACAGGAAAATTA
GCGTTTCGAAATCAGTACGTCCTACGTATCGACCACCTGCAATCAGACTTATTCCGCTTA
CACAGCGACATTGCTCAGTACTTCAATCTGCCAGAACCTTCAAAAAGCACTTGGCACTTT
ACTGACACACACGAAAAGATGTTGCTCGACGAGCAGTTTTCCAACGCACCAATTGAGCAC
ATGGACGAGTTCACTGCTATCACCATCGCTCGTCATCTTGCGTTGTACGAACAAGATAAA
ACCAAGCTAGAGGAATACCTCACTCAGGCTCAATCGGAATTTGATGTCCTCCCCGACGAG
CTGAGTTTGTGGCTTGGTATCTTGCACTACAAGTTAGGTAATCTCGATAAAGCCAAAACG
TTACTGACGACGCCAGCTGGCGACTCACGAATTCAAAACGCCTTGGTGTACACCTTTGTT
TCTCATATCGCTTACAAGCAGAATAAGCTCGACCAATTCCGCCTCAATTATATGGAGTCT
TTGGTGGCTCTGCTGCGCGTCATGCCTTCTGAAGAATTATTCAGTCGCTTGTCACAACCA
GAATCAAAAGAGACCTGCTTACAACCTTGGACAAAACTGCGTGTCAGCATTAAAGAAAAA
GAAATTGTGATGCGTTGGAAGGCGCTAATCGAAGAATACTGCACGAATATCGACGCTGAA
ATTACTCCAGATAAAACAAAGACCTAA
>IKJBOMAE_00053 hypothetical protein
ATGGAAAAACACTCAAGAAAAGAAGACTGGATGGCAATTCTTACAGGTACCTTTTTGGTA
GCTCAAGGCGTTTTCTTTCTCCAATCCGCAGACCTCTTAACTGGAGGCACAACAGGATTG
GCTCTGCTTATTAGCCAATTTACACCTTTTACGTTTGGTGTGCTTTACTTTTTAGCCAAC
TGTCCATTTTACTTGCTCGCATGGAAACGCTTTGGCCGTCGTTTTGCGATTAATAGTGCA
ATTTCTGGCGCTTTGGTTTCTATCTTTGCAGATAATCTGTATTTACTGATTTCACTCGAG
TCGATTAACGAGATTTACTGTGCCGTGGCAGGTGGCTTGCTTATGGGCTTGGGTATGCTG
ATCCTATTTCGTCATCGCTCAAGTTTGGGTGGCTTCAACGTATTGTGCTTATTCATTCAA
GATAAGTTCGGTATCTCAGTAGGAAAATCTCAGATGGCGATTGATGCTTGTATCCTATTT
GCGTCTTTCTTCTTCGTCACACCTTGGGTTATCGGCCTATCGATTCTTGGTGCATTCGCA
CTGAACCTAGTGCTTGCGATGAACCACAAACCACATCGCTATTCTGTGAGCTACGGTTCA
TAA
>IKJBOMAE_00054 Serine hydroxymethyltransferase 1
ATGCTTAAGCGTGATATGAACATCGCAGATTACGATGCGGAACTGTTCGCAGCTATCCAG
GAAGAAACACTTCGCCAGGAAGAACACATTGAACTTATCGCTTCTGAAAACTACACAAGT
CCACGTGTAATGGAAGCACAAGGTTCTCAGCTAACGAACAAATACGCTGAAGGCTACCCA
GGCAAGCGTTACTACGGCGGTTGTGAGTACGTAGATAAAGCTGAAGCACTAGCAATTGAT
CGTGCATGCCAACTATTCGGCTGTGAGTACGCGAACGTACAGCCTCACTCAGGTTCTCAA
GCAAACAGCGCAGTTTACATGGCGCTTCTAAACCCAGGCGACACAGTTCTAGGTATGAGC
CTGGCGCACGGTGGTCACCTAACTCACGGTTCACCAGTAAACTTCTCTGGTAAGCACTAC
AACGTTATTCCTTACGGTATCGACGAAGCAGGTCAAATCAACTACGACGAGATGGAACAG
CTAGCGCTTGAGCACAAGCCTAAGATGATCATCGGTGGTTTCTCTGCTTACTCACAAATC
GTTGATTGGAAACGTATGCGTGAAATCGCAGACAAAGTTGACGCTTACCTATTCGTAGAC
ATGGCACACGTTGCTGGTCTAATCGCAGCAGGCGAGTACCCAACACCAGTTCCACACGCT
CACGTAGTAACAACAACTACGCACAAAACGCTAGCGGGTCCTCGTGGTGGTCTTATCCTT
TCTAACGAAGGTGAAGAGCTGTACAAGAAGCTGAACTCAGCAGTATTCCCTGGCGGTCAA
GGTGGTCCTCTAATGCACGTTATCGCTGGTAAAGCTGTAGCGTTCAAAGAAGCGATGGAG
CCTGAATTCAAAGCATACCAAGCTAACGTAGTGAAAAACGCGAAAGCAATGGTTGGTCAA
TTCCAAGAGCGTGGCTACAAGATCGTTTCTAACGGTACTGAGAACCACCTATTCCTAGTT
GACCTAATCGACAAAGACATCACTGGTAAAGATGCAGATGCAGCACTAGGTGCAGCAAAC
ATCACAGTAAACAAGAACTCTGTTCCAAACGACCCACGCAGCCCATTTGTAACGTCTGGT
ATCCGCGTTGGTACGCCAGCAATTACTCGTCGCGGCTTCACTGAAGATGACGCGAAAGAG
CTAGCAAACTGGATGTGTGACGTTCTAGATAACATCGGCAACGAAGAAGTTATCGAAGCG
ACAAAACAGAAAGTTCTAGAGATCTGTAAGCGTCTACCAGTTTACGCATAG
>IKJBOMAE_00055 Lipoyl synthase
ATGAGCAAACCAATCCAGATGGAAAAAGGCGTTAAATACCGCGACGCCGACAAGATGGCA
TTGATTCCCGTAAAGAACATGCCTACAGAGCAGAAAGAAGTGCTACGTAAGCCTGATTGG
ATGAAAATCAAGCTACCAGCAGACAGCCAACGTATTCAAGACATCAAATCAGCAATGCGT
AAGAACAACCTTCACTCAGTATGTGAAGAAGCGTCTTGCCCTAACCTAGCTGAGTGTTTT
AACCACGGTACGGCTACTTTCATGATCCTAGGCGCGATCTGTACTCGCCGCTGTCCATTC
TGTGACGTTGCCCATGGCCGTCCGCTTGCTGTTGAAGCTGAAGAGCCGAATAAACTAGCG
AAAACCATCGCAGACATGAAGCTGAAGTACGTAGTAATAACTTCTGTTGACCGTGATGAT
TTACGTGATGGCGGTGCAGAACACTTTGCTAACTGTAACCGTGAAATCCGCGAACTGAAC
CCGCACATCAAGATTGAAACGCTGGTTCCTGACTTCCGTGGTCGTATGGATGTAGCACTT
GATCTAATGAAAGACAACCCGCCAGATGTCTTCAACCACAACCTAGAAACAGCACCTCGT
CTGTATCGTAAAGCTCGCCCAGGCGCGAACTACAAGTGGTCACTTCAATTGCTGCAAAAA
TTCAAAGAGCAGCATCCAAATGTACCGACGAAATCAGGTCTAATGATGGGTCTTGGTGAA
ACCAAAGAAGAGATCATCGAAGTACTGAAAGACCTTCGTGCACATGGCGTAACTATGCTG
ACGCTTGGTCAGTACCTAGCGCCAAGCCGTCACCACTTGCCAGTAGAACGTTACGTTCCA
CCTTCAGAGTTTGACGAGCTAAAAGAAATCGCACTAGAACTTGGCTTCACTCACGCAGCG
TGTGGTCCATTTGTTCGCTCTTCTTACCATGCCGATATGCAGGCTCAAGGTATTGAGATT
AAATAA
>IKJBOMAE_00056 Octanoyltransferase
ATGCAACACCAACTTGTTGTGAAACGACTTGGACGCCAAGATTATGAGCCTGTATGGAAG
GCGATGCATGAGTTCACTGACCAACGCACAGACGACACGCCTGATGAAGTTTGGTTGGTA
GAGCACAACCCAGTATTCACACAGGGTCAGGCGGGTAAAGCCGAGCACCTGATTAATACG
GGTGACATTCCTGTTGTTCAAAGCGATCGTGGTGGTCAGGTGACTTATCATGGCCCAGGT
CAATTAGTCGCGTACTTCTTGATCAACCTGCGTCGCAAGAAATTAGGAGTGCGAGATCTC
GTTACGCACATCGAGAACCTCGTTATTAACACTCTTAAGGCATACAATATCGATTCTGCT
GCGCGACCTGACGCTCCGGGCGTTTATGTCGACGGTAAAAAAATATGTTCTCTCGGACTT
CGCATTCGAAAAGGATGCTCATTCCATGGCCTAGCGTTGAACGTCAATATGGACTTAGGT
CCGTTTTTACGTATAAACCCATGTGGCTATGAAGGAATGGAGATGGTTCAGGTTAGCCAA
GTTGGTGGGCCAGAAGACATCGAAGCCGTGGAAAAACAACTAATACAAGAACTCGTTACT
TTGCTTGATTACGAGCAAGTAGAATTCAGCACAGAAGCACCTTCTCAAGGTAACAAAGCA
TGA
>IKJBOMAE_00057 hypothetical protein
ATGCTAACCATCAACTCTGATGCAAAATTGAAAGACCTGCTTGAGTTCCCTTGTTCATTT
ACATACAAGGTAATGGGTCATGCAAAGCCTGAGCTTCCAGAGCTAGTTCTAGAAGTTATC
CAGCGCCATGCTCCAGGTGACTACAGCCCAACAGTAAAACCAAGTGCTAAGGGCAACTAC
CACTCGGTGTCTATCAACATCACTGCAACGTCTATCGAGCAAGTTGAAACCCTTTACAAA
GAACTGGGTGAAATCGACATCGTACGCATGGTTCTATAA
>IKJBOMAE_00058 D-alanyl-D-alanine carboxypeptidase DacA
ATGAATAAAAATAAGTTTGTGAAATCTATTCTCGTTTCTTCGGTTGCCCTATCTGCAACC
ATCGCTCAATCTGCTTTTGCTTCACCAGTTGTTGTCCCAGATGCGCCTCAAATCGCAGCT
AAAGGCTATGTCCTTATGGATTACAACTCAGGTAAAGTTCTGGCTGAGAAAGAGATGAAC
ACAAAATTGTCTCCTGCTAGTCTGACAAAAATGATGACCAGCTACGTAATTGGCCAAGAG
CTAGCGCGTGGTAATATTTCAGAAGACGATGATGTGACCATCAGTAAGAATGCTTGGGCG
AAAAACTTCCCTGATTCTTCAAAAATGTTCATCGAAGTAGGCACAACGGTTAAGGTTCAC
GACCTAAACCGCGGCATCATCATCCAATCAGGTAACGATGCTTGTGTGGCAATGGCAGAA
CACATTGCTGGCTCAGAAGACGCCTTCGTTGATCTAATGAACGCATGGGCAAACACACTA
GGCATGAAGAACACGCACTTCGCGAACGTTCACGGTCTAGACAACCCGAATCTATACTCA
ACGCCTTACGATATGGCGCTACTTGGTAAAGCACTGATCCGTGACGTGCCAGACGAGTAC
CGTATCTACTCAGATAAGAAATTCACTTACAACGGCATCACTCAGTACAACCGTAACGGT
CTACTGTGGGATAAGAGCATGAACGTTGACGGTATCAAAACGGGTCACACGAGCAATGCA
GGTTACAGCCTAGTAAGTTCTGCAACAGAAGGTCAGATGCGTCTGGTTGCTGTTGTAATG
GGTACGAAAGATGCAAACGCACGTAAATCAGAAAGCAAAAAGCTACTGAGCTACGGTTTC
CGCTTCTTCGAAACAGTGGCACCACACAAAGCGGGTGAAACCTTCGTAGAAGAAAAAGTA
TGGATGGGTAACAAAGACACAGTAGCGCTGGGTCTTGACCAAGATACTTACGTGACGCTG
CCTCGCGGCGAAGCGAAGAACCTAAAAGCAAGCTTCGTACTTGAAAAAGAGCTAGAAGCC
CCAATTAAGAAAGGTGATGTAGTTGGTAAGCTATACTATCAGATTGATGGTGAAGATATT
GCTGAGTACCCACTAATGGCACTGGAAACAGTAGACCAAGGCAGCCTATTTAGCCGCATG
TGGGACTACATCGTATTGTTGTTTAAGAGCTTCTTCTAA
>IKJBOMAE_00059 Endolytic peptidoglycan transglycosylase RlpA
ATGCAAAAACGCGCTTTATATTCCTTAGTCTTCTCTGCTGTGATTTTGGCCGGCTGTTCG
TCTACCGATCAAAAAACACAAGAAGGCCGTTATGAACTTGAATCCGACGTGGCTCCTGAC
AAACCACTTTCGGTCGAGCACATTGAGGATGCGCATCCTAAATATGAGCCGTACAGCTTA
GGCGGTAACAGCGATTACAACCTACGCGGTTCGGATTACAAAATCGTTCGTGATGCAAAA
GGCTTTACAGAAAAAGGCCGTGCCTCTTGGTACGGCAAGAAATTCCAAGGCCACTTAACA
TCGAACGGTGAAATCTACGACATGTATTCGATGACAGCGGCACACAAAACGCTGCCACTG
CCAAGCTACGTGAAAGTAACCAATACCGACAATGGCAAATCAACCGTTGTACGTGTTAAT
GACCGTGGCCCTTTCCACGAAGGTCGCATCATTGATTTGAGCTACGCCGCGGCACATAAG
CTAGATGTCGTAAAAACCGGTACTGCGAACGTAGAGATTGAAGTTATCACGGTAGACAAG
CCAACCGATGAAAAGTCACTCGCTGCGCACCCGAGATATGTCATCCAAGTTGCTTCTTCA
AAATATGAAGATCGAGCGCGAACTTTAGGCCAAGAGCTTGGTCAAAAGCTGGATACGGAA
ACTTTCTTGGAATCAACGAAAGATACGTATCGCTTGTTGTTGGGTCCATATACTGACTAT
TCCCTGACGCAAGCCACTCTGGATAAAGTAAAGTTGCTCGGCTATTCGTCCGCATTTATT
AAAAAACACAAAACTGGCAAATGA
>IKJBOMAE_00060 Peptidoglycan glycosyltransferase MrdB
ATGAAAATGGATCCCTCTACAGGTAAAAACCGCGCCCTGTTTGAACGCTTCCATATCGAC
TTGCCGTTATTGCTCGGCATCTTTGCATTGATGGGCTTTGGCCTAGTGATTATGTACAGC
GCAAGTGGTCAAAGCTTGGCGATGATGGATCGCCAAGCGATGCGTATGGTGCTGTCTTTG
GTTGTGATGATCGTTCTGGCGCAAATCTCGCCCAGAACCTATGAAAGCCTTGCCCCATTG
ATGTTTGTTGGTGGTGTGGTGCTGCTGTTTGGCGTATTGTTCTTTGGTGAAGCCTCCAAA
GGTGCTCAGCGCTGGCTAAACCTTGGCTTCGTCCGATTCCAACCATCAGAACTTCTCAAA
CTCGCGGTGCCGTTAATGGTCGCGCGTTACATCGGCCGCCAACCACTTCCGCCGACATTC
AAAACACTCATCGTCGCGCTAATTATGGTCTGCTTACCGACCATTCTTATCGCAAAACAG
CCTGATTTAGGTACGTCGATTCTGATTGCCGCTTCCGGTATTTTCGTTATCTTCTTGGCA
GGTATCAGCTGGAAAATCATTGCGGGTGCCGCCATCGCACTCGGTGGTTTCATTCCTATT
CTGTGGTTCTTCTTGATGCGCGAATACCAAAAAGTTCGCGTACGTACTTTGTTTAACCCA
GAGTCAGATCCGCTTGGTGCGGGCTACCACATTATCCAAAGTAAAATCGCGATTGGCTCT
GGCGGTATTTCCGGCAAAGGTTGGTTGCAAGGTACTCAATCACAACTGGAATTCCTTCCA
GAGCGACACACTGACTTTATCTTTGCAGTAATTGCAGAAGAATGGGGTATGATTGGATTT
CTTTGCCTACTAACCATCTATCTATTTATTATTGGCCGAGGTCTCTACCTCGCTAGCCAA
GCGCAAACTGCGTTTGGTCGAATGATGGCAGGCAGTATTGTACTCAGCTTCTTTGTGTAT
ATTTTTGTAAATATCGGCATGGTGAGTGGCATCCTACCTGTAGTAGGCGTACCTTTACCG
TTGATCAGCTATGGTGGTACCTCAATGGTGACGCTTATGGCTGGTTTTGGCATTCTAATG
TCGATCCATACGCATCGAAAAGCATTCTCTAAGGCAACCTAG
>IKJBOMAE_00061 Peptidoglycan D,D-transpeptidase MrdA
ATGATTCGTAAACGCCGCAGTCAAATTCGAGATTACCAAGCAGAAGCGCGCCTATTTTCT
AGTCGCGCTATTTTTGCTTTTCTGGGTATCGTCATTTTGATGGGCTTGCTGGTCGCCAAC
ATGTACAACATTCAGGTGAACCAGTTCCAAGACTACCAAACCCGTTCTAACGACAACCGC
ATCAAAGTGGTGCCAATTGCACCTAACCGTGGTCTTATCTATGACCGCAACGGTATTTTG
CTCGCTGAAAACCGCCCTGTCTTCAACCTGGAACTGACTCCAGAAAAAATCAAAGACATT
GACGGTACGATCAAAGAGCTACAAACCATCCTTGAGATCACGCCAGAACAGGTCGAGCGT
TTCCATCGTGAACGCAAGCGTACTCGCCGCTTCAAATCGGTACCATTACTGACTCAATTA
GATGAAAGCCAAGTGGCTATCTTCTCGGTAAATCAATACCGATTCCCAGGTGTGGAAATC
AGCGCAACACTGAAACGCTATTATCCATTCAGTGAAGTTCTTACCCACGTTATCGGCTAC
GTATCGCGTATTAACGATCGCGATATGCAACGTCTGATCCGTGAAGAGAAAGATGCCAAC
TACCAAGCAACTCGTGACATCGGTAAGTTAGGTATTGAAAAGTACTACGAGGATTTATTG
CACGGAACGGCGGGCTACCAAGAAGTTGAAGTCAACAGTCGTGGCCGCGTGATCCGCACC
TTAAAGTACGTGCCACCGATTCCGGGTAAAGACATCGTATTGAACCTTGATATCAACCTA
CAGCTCTACGTACACCAACTGCTTGATGGTCGACGTGGCAGTGCTGTCGTACTTGATCCA
AGAGACAACGGCGTACTTGCGATGGTATCGAGCCCAAGTTACGACCCGAACGCGTTCGTT
CACGGTATTTCTGGCAAAGCATACCGCGCTCTACTGAACGATAAGAATCGTCCGTTGGTA
AACCGAACGACGCTAGGTATCTATCCACCAGCCTCAACCATCAAGCCATTTATGGCGGTA
GCCGCGCTGGAAGAAGGTGTTATCACACCAAAAACAACGCGTAATGACCCGGGTTACTGG
CGCATTCCAAATTCAGACACTCGTCCATTCCGTGACTGGTTACGTTGGGGCCATGGCCGA
GTCGATATCATTAAATCGATTGAAGAGTCCGTCGATACCTTCTTCTACCAAGTTGCTTAT
GACATGGGTATCGACCGCATCTCGAATTGGATGATGATGTTTGGTTTTGGTGACTACACG
GGCATCGATATTTACGAAGAAAGTAAGGCCAACATGCCGACTCGTGAGTGGAAGATGGCT
CGTCATAAAACGCCTTGGTACAAGGGTGACACGATTCCGGTTGGTATCGGTCAAGGTTAC
TGGACAGCAACGCCAATGCAGATTGCCAAAGCAACCTCAGTACTGGTCAACGAAGGGGCT
GTGACCGCTCCTCACTTATTGAAAGCTACCATCGATAATGGTGGTGATTTCGAAGAGCAA
GAAAATTCGGAATACGTCACCTACCCACCGATTCAAAATGTACCAGACAAGTACTGGAAT
ATGGCGAAAGAAGGCATGCGTTTAGTAAACCATGGTACGAAAGGCACCGCTCGTCGCTCT
TTCTACAACATGGATTACCAAACCGCAGGTAAGTCTGGTACGGCTCAGGTCTTTGGCCTT
GGCGAAGACGAAGAGTACAACGCTGATGAAGTCGCAGAACACTTACGTGACCACGCCTTG
TTTACTGGCTTTGCCCCATTTGAAGACCCGGAAGTTGTGGTATCAGTCGTACTAGAAAAC
GCCGGTGGTGGTTCGAGTAACGGTGCGCCAGTCGCGAGAAAGATCTTCGACCGAGTCATT
ATCGGCCCTGAAAAAATAGAACCTGATGAAGAGCAAAACAACGCGAAAGAAGAGGTAACG
CAGTAA
>IKJBOMAE_00062 Ribosomal RNA large subunit methyltransferase H
ATGCCAAAATGGGTCGAAGAAGGGTTTCAAGAATACCGTCGTCGTTTCCCACACGATATG
CCACTTGAGTTGGTTGAAATCCCTGCGGGCAAACGCGGCAAAAATGCAGACATCGCACGT
ATCTTGCAAAAAGAAGGCGAAGCGATGTTGGCAGCCGTACCGAAAGGTGCGCGTATTGTC
ACCCTAGATATCCCGGGCAAAAAGTGGGACACCCCACAACTGGCAGAGCAATTGGAAGCG
TGGAAACTCGATGGACGTGACGTATCGATTCTGATAGGTGGCCCTGAAGGTTTGGCTCCA
GCTTGTAAAGCCGCAGCAGACCAAAGTTGGTCACTGTCAGCCCTGACGCTACCGCACCCA
CTTGTGCGTATCGTGATGGCGGAAAGTTTATACCGAGCGTGGAGCATTACTGCTAACCAC
CCTTACCACCGCGAATAA
>IKJBOMAE_00063 Ribosomal silencing factor RsfS
GTGCTTCGCGAAGAACTTAAAGACTTTTTAGCCGATAAAGCCGACGACATGAAAGCGGAA
GAGATTGTTATTCTAGATGTAGAAGGCAAATCAAGCGTGACAGATTACATGATCATTTGT
ACTGGTACGTCTAAGCGTCACGTTTCATCTATCGCTGATCACGTCGCATCTGAAGTGAAG
AAAGCAGGTCTAGAGCCGCTAGGTATGGAAGGCGAAAATGAAGGTGAATGGGTTGTCCTA
GATATGGGTGACGCAATGCTTCACGTGATGCAAGAAGAGCACCGCGAGCTTTACCAACTA
GAAAAACTCTGGGGTTAA
>IKJBOMAE_00064 DNA polymerase III subunit delta
ATGCGAATTTTTGCCGACAAGCTGGCTGACCATCTAGCGAAACACATCAAGCAGGTTTAC
CTGATCTTTGGTAATGAACCTCTGTTGATTCAAGAAAGCCGTCAAACGATCCAAAAAATG
GCTCGCCAACAAGGCTTTGAGGAAAGACACCGTTTTGCTGTCGATGCCAGCTTAGATTGG
AATCAAGTGTACGACTGCTTCCAAGCGCTCAGCCTATTCTCTAGCCGTCAGCTTATTGAG
CTGGAGCTGCCAGAGGCAGGAGCTAACGCAGCGATCAGTAAAGAGCTGGTCAACCTATGC
GAAATGCTGCACGACGACATCATGCTTGTGATTGTGGGCAGCAAGCTGACCAAAGCGCAA
GAGAACGCAAAGTGGTTTAAAGCACTGAGCAGCAAAGGCGATTGGGTAAGCTGCTTAACG
CCGGATTTACAGCGTCTGCCAATGTTCGTGCAAGCACGTTGCCGAGCTTTAGGGCTAAAG
GCTGATCAACAATCACTGCAAATGTTGGCACAGTGGCATGAAGGTAATTTGTTCGCGCTA
TCGCAAAGTTTAGAGAAACTTGCTCTACTCTATCCTGATGGTGAACTGACCGTTGTACGC
TTAGAAGAGGCTCTGAGTCGCCATAACCACTTTACAACGTTCCACTGGATTGATGCTCTG
CTTGCAGGCAAAGGCAACCGTGCTCAACGCATTCTGCGCCAACTGGAAGCAGAAGGCGTA
GAAACCGTCATTCTGATCCGTAGTGTCCAAAAAGAGTTCAACCAGCTACTGAATATGCAC
CGCGACTTGACCCAAATGGGTATGAGTCAGGTGTTTGAAAAGCATCGAGTATGGCAAAAC
AAGCGCCCACTCTACAATGCTGCGCTGACTCGTCTGTCAGCCTCACGAATTTGTGCACTT
TTGTCTCTTTTGGCGCACGCCGAGATAAAAGCCAAAACCCAATATGATGAATCTGTGTGG
CCAACGATCCACCAGTTGAGCTTAGAAACCTGCTCTCCTGATATTAAGCTGGCAATTTAA
>IKJBOMAE_00065 LPS-assembly lipoprotein LptE
ATGCGCTTTTTCTCTTTGATTAAACTACCAGTGGTATTGGTATTAGCGGGGCTTCTTTCT
GCCTGTGGTTTTCACCTTCGTGGTGAGTACTCCGTTCCGGAAGAACTGCACACAATGTCT
TTCACGAGCTACGATGAATACAGCCCACTTACGCGCTACATCCGCGATCAACTTGAATTG
AATAAAGTCGACTTGGTTCAACCATCTTCGAACACACCAAACCTGCACCTCATTGAAGCA
ACCATCGACGAGCGCACGCTGTCTCTGTACCAAAACAGCCGTGCTGCAGAAAAAGAACTG
ACTTACGTAGTGCAATACCGCGTGACCATTCCGGGTTTCGGCGCAAAAAACTTTACGACA
ACGGTAAACCGTAACTACCTAGACAACCCGCTAACTGCACTAGCAAAATCGGTTGAACGT
GACGTTATCGAAGACGAAATGCGTCAACAAGCGGCGAGCCAAATGATGCGTCAGCTTGGT
CGTGTTCGAGCGGAATACGAACAAGGCCACGTTTCTCCTGAAGCGACAAACGCTAACTCT
ACGAACACTAACTCTTAA
>IKJBOMAE_00066 Leucine--tRNA ligase
ATGCAAGAACAATACAATCCACAAGACCTTGAACAGAAAGTTCAAAAGCACTGGGATGAC
AACAAGACCTTTGTTGTAAGTGAAGACCCAAACAAAGAAAAATTCTACTGTCTATCCATG
TTCCCATACCCAAGTGGTCGACTGCACATGGGTCACGTGCGCAACTACACCATCGGTGAC
GTAGTATCTCGTTTCCAACGCCTACAAGGCAAAAACGTAATGCAACCAATCGGTTGGGAT
GCGTTTGGTCTACCTGCAGAAAACGCAGCGGTAAAAAACAACACCGCGCCTGCACCTTGG
ACTTACGAAAACATCGAGTACATGAAAAACCAACTTAAAATGCTTGGTTTGGGCTATGAC
TGGGAACGTGAGTTCGCAACATGTACACCTGAGTACTACCGTTGGGAGCAAGAATTCTTC
ACTAAGCTTTACGAGAAAGGCCTAGTTTATAAGAAAATGTCGACTGTTAACTGGGATCCA
GTTGACCAAACCGTTCTTGCGAACGAACAGGTTGTTGATGGTCGCGGCTGGCGTTCAGGC
GCAATCGTTGAGCAGAAAGAAATTCCTCAATGGTTCATCAAGATCACAGAATACGCTCAA
GAGCTAATCGATGATCTAGACACGTTAGATGGTTGGCCGGAAATGGTTAAAACCATGCAG
CGCAACTGGATTGGCCGCTCTGAAGGCGTCGAGCTAAAGTTTGAAGTGAAAGGTCAAGCA
GACCTAGAAGTTTATACAACACGCCCAGACACGCTAATGGGTGTGACTTACGTTGGTATC
GCAGCAGGTCACCCTCTAGCAGCAGAAGCAGCCAAGACAAACCCTGAGCTAGCAGCGTTC
GTTGATGAGTGTAAGAACAACAAAGTAGCCGAAGCTGAAATGGCAACAATGGAGAAGAAA
GGTATGGCAACAGGCCTTACTGCTATTCACCCATTGAACGGCCGTGAAGTTCCTGTTTAC
GTGGCTAACTTTGTACTGATGGACTACGGTACAGGCGCTGTAATGGCAGTACCTGCGCAC
GACCAACGTGACTACGAGTTCGCGACTAAGTACGGCCTAGACATCATCCCGGTAATCAAG
CCAGAAGATGGCAGCGAGCTAGATATTTCTGAAGAAGCGTACACTGAGAAAGGCGTACTG
TTCGATTCAGGTGAGTTCGACGGTCTTGATTTCCAAGCGGCATTCGATGCAATCGCAGCG
AAGCTAGAATCAGAAGGCAAAGGTACTAAGACTGTAAACTTCCGTCTACGTGACTGGGGT
GTTTCTCGTCAACGTTACTGGGGTGCACCAATCCCAATGGTAACGACTGAAGATGGTGTT
GTTCACCCAGTACCAGCAGACCAACTACCAGTCATTCTTCCAGAAGACGTGGTAATGGAC
GGCGTAACAAGCCCAATCAAAGCTGACAAAGAGTGGGCGAAGACAACCTTCAACGGCGAG
CCAGCTCTACGCGAGACTGACACGTTCGATACGTTCATGGAGTCTTCTTGGTACTACGCG
CGTTACTGTTCACCACAAGCTGACGACATTCTAGATCCAGAAAAAGCAAACTACTGGCTA
CCAGTAGACCAGTACATCGGTGGTATCGAGCACGCTTGTATGCACCTACTGTACTCTCGC
TTCTTCCACAAACTGCTACGTGATGCAGGGTACGTAACATCTGATGAGCCGTTCAAGCGC
CTACTATGTCAAGGCATGGTGCTGGCTGACGCCTTCTCTTACGAGAACGAGAAAGGTGGT
ACAGAATGGGTTGCTCCTACTGATGTAACTGTTGAGCGCGATGGTAAAGGCCGTATCACT
TCTGCTAAAGACAACACAGGCCGTGACGTTGAGCACTCAGGCATGATCAAGATGTCTAAG
TCGAAGAACAACGGTATCGACCCACAAGAGATGGTAGACAAGTACGGTGCTGACACAGTA
CGTCTATTCATGATGTTTGCTTCACCAGCAGATATGACACTTGAGTGGCAAGAGTCTGGC
GTAGAAGGTGCTAACCGCTTCCTGAAACGTGTTTGGAAACTGGTTAACACTCACGCTTCA
AAAGGCGCTGCTGAGTCTGTTGATACAGCTGCACTTTCTGGTGACCAAAAAGCGCTACGT
CGCGACGTTCACAAGACAATCGCAAAAGTGACTGACGATATCGCTCGTCGTCAAACGTTC
AACACTGCGATTGCCGCTATCATGGAACTGATGAACAAGCTTGCGAAAGCGCCTCAAGAG
TCAGCACAAGATCGTGCGATCCTTGATGAAGCACTTAAAGCAGTGGTTGCAATGCTTTAC
CCAATCACTCCGCACATCTCATACGAGCTATGGACTGCGCTAGGTGAATCAGACATTGAC
AACGCAGTTTGGCCAACGTTTGACGAGAAAGCACTGGTTGAAGACGAGAAGACTATCGTT
GTAATGATCAACGGTAAGCTACGTGCGAAACTAATTGTTGCTGCTGACGCTTCAGAAGAG
CAAGTTCGTGAGCTTGGTCTAAACGATGAGAACGCGAAGAAGTTCCTAGATGGCCTAACT
ATCCGTAAAGTCATTTACGTACCAGGTAAACTCTTGAACATCGTTGCAAACTAG
>IKJBOMAE_00067 hypothetical protein
ATGCCTAAACGTAAAGCAGGTTATGAGGAAATGCTCGAGGATGTGATTGAAACCTTGAAG
CACAGTCCGGATGAAGTTAACAAAGTATTCGAAACGTCGGGCAAAGTGGTGGATGCTGCC
AACGACATGACCAAAGACGAACTCTCACTGATATCCGCTTATGTAAAAGCCGATTTAAAA
GAGTTTTCCGACAACTATGAAGAAGGTAAGAGTGGACCTTTCTATCTCACGATTGCTGAT
TCAATTTGGCAAGGTCTGCTCGATATTACCGATCGAACCAAAGTGGAATGGGTCGAGCTA
TTTGATGATTTGGAACATCAAGGGCTTTATGAGGCGGGTGAGGTGATTGGCCTTGGTACT
TTAGTCTGTGACGAGTGTGGTCATAAGACGACGTATAATCATCCGACCGTGATCATTCCA
TGTATCAAGTGCAATCACACAGGATTTAGTCGTCAGTCACTAAAGCCATAG
>IKJBOMAE_00068 Apolipoprotein N-acyltransferase
ATGATGAATGTACTCTTTCATCGCCTCAAGCGGCCCTTAGTGGCCGCTTTTGTTGGCGCC
TCCACTACCCTAGCATTTGCCCCTTACCAGTTATGGCCAATCGCCATACTCAGCCCTGCT
ATCCTACTTATTCTTCTTGCAAACCAGTCACCTAAGCGTGCGCTTTGGATCGGTTATGCA
TGGGGTTTAGGACAATTCGCTACGGGTGTAAGTTGGGTTTACGTCAGCATTGCTGGCTTT
GGCGGTATGCCGCTGATTGCAAACGTCTTCCTAATGGGCCTACTGATCGCTTACCTGTCG
GTGTACACCGGCCTGTTTGCTTGGCTCAGCAATAAGTTCTTCCCTGAATTCACGATAAGC
AAAGCCCTTCTAGCAGCTCCAGCGTTATGGCTAGTTACTGATTGGCTGCGTGGCTGGGTG
ATGACAGGATTCCCTTGGCTATGGCTTGGCTATAGCCAAATCGACGCGCCTTTCGCAAGC
TTCGCCCCTATCGGTGGCGTAGAGCTTCTAACGCTATTCATTATGATCAGCGCCGGTGCG
CTCGCTTACGCTTGGGTTCACAAACAGTGGTTGATGATCGTCATCCCTGCGGTGCTATTA
AGTGCGAGCTTCGGTATTCGCCAATATGACTGGGTAACCCCTCGTGTTGAAGACACCACC
AAAGTGGCTCTGATCCAAGGTAACGTTGACCAAAATCTAAAATGGTTACCGAGCCAACGT
TGGCCAACCATCATGAAGTACGCAGATCTGACTCGTGAAAACTGGGATGCAGACATCATT
GTCTGGCCAGAGGCTGCCATTCCTGCGTTTGAAATCGAAGTACCATCTTTCCTAAGAAAC
ATCGACGCCGCCGCGAAGATGAACAACAGCGCCATCATTACCGGTGTCGTGAACCAAGGT
GAAGACGGCCAGTTTTACAACAGCATTCTATCGCTGGGTGTGAATCCATACGGCGACTAC
AGCTTTGATATGGATAAGCGCTACCACAAACACCACCTATTACCATTTGGTGAGTTTGTG
CCGTTTGAAGATGTACTGCGTCCACTAGCACCATTCTTCAACTTACCGATGTCATCGTTC
AGTCGTGGTGACTTTGTTCAGCCAAATATCGTGGCGAACGGTAAGCACATGGACCCAGCA
CTGTGCTACGAGATCATCTTCAGCGAACAAGTACGCCAAAACGTCACTGACGATACTGAT
TTCATCCTAACGCTGTCTAACGACGCGTGGTTTGGTCATTCGATTGGTCCATTGCAACAC
ATGGAAATCGCACGTATGCGTGCTCTTGAGCTTGGTAAGCCGCTTATCCGCTCTACCAAC
AATGGCGTAACCGCAGTAACAGACCACAAAGGCAAAGTGATTGAACAGATCCCTCAGTTT
GAAACCGCTGTACTTCGTGCAGAACTTGTTCCAACTGATGGACAAACACCATACCGCGTC
GTAGGCACTTGGCCGCTGTACATTTGGTCGGCGCTGAGCTTGCTACTTGCTTGGTGGTTA
CCAAGAAAGAAAAAGTCATAA
>IKJBOMAE_00069 Magnesium and cobalt efflux protein CorC
ATGAACGAAGATAATTCTCCCTCTTCTAATGAAGGCAAGAAAGAAAAGGCAGAAGGTCCG
AGTAGAAAGTCCTTCTTTGAACGTCTAGGTCAACTATTTCAAGGCGAACCAAAAGACCGC
CAAGAGCTTGTAGATGTAATCCGCGACTCTGAAATTAATGACCTGATTGACCACGACACC
CGCGACATGCTTGAAGGTGTTATGGAAATCTCCGAAATGCGCGTGCGTGACATCATGATC
CCGCGTTCGCAAATGGTTACCGTTGAGCGCACAGACGATCTTGATACTTTGATCGCGCTA
ATTACTGATGCTCAACACTCTCGCTACCCTGTGATCAGCGAAGATAAAGACCATGTGGAA
GGCATTCTACTAGCGAAGGACTTACTCAAATACTTGGGCTCAGGCAGTAACCCATTTGAT
ATCGAAGAAGTAATTCGACAAGCAGTGGTTGTACCGGAAAGTAAACGTGTCGACCGTCTG
TTAAAAGAGTTCCGTGAAGAACGTTATCACATGGCGATTGTTGTCGATGAATTCGGTGGC
GTTTCTGGTCTAGTGACTATCGAAGATATCCTTGAAGAAATCGTAGGGGATATTGAAGAT
GAGTTCGATGACGATGAAGAAACCGATATCCGTAAGCTAAGCAAACACACGTTTGCTGTC
AGAGCTCTGACAACCATTGAAGAGTTTAATGAGACATTCGGTACCAACTTCAGCGATGAA
GAAGTGGATACCGTTGGCGGCATGGTAATGACTGCTTTTGGTCACCTACCATCGCGTGGC
GAAGTCGTAGAAATTGATGCATACAGCTTCAAAGTAACGGCTGCCGACAACCGTCGTGTC
ATTCAACTACAAGTGACGATTCCAGACGAAGAAACGCTGGTTGAAGCCACTCAAGAGTAA
>IKJBOMAE_00070 Endoribonuclease YbeY
ATGGCAATTGAACTTGATTTGCAACTGGCAGTCGAAAATGAAGAAGGCTTACCTTCTGAG
CAAGATTTCCAATTGTGGCTAGATAAGACCATTCCTCTTTTCCAACCACAAGCGGAACTG
ACGATTCGTATTGTCGACGAGCAAGAAAGTCACGAGCTAAACCACGAATACCGTGGTAAA
GACAAGCCGACCAATGTGCTGTCTTTCCCATTCGAAGTACCACCAGGTATGGAGATGGAT
CTACTGGGCGATTTGATTATCTGTCGCCAAGTTGTTGAAAAAGAGGCAGTAGAGCAGAAC
AAGCCTCTACTAGCACATTGGGCGCATATGGTTGTACATGGCAGCTTGCATCTGCTAGGT
TATGACCATATCGAGGATGATGAAGCTGAAGAGATGGAATCCCTCGAGACAGAAATCATG
CAAGGTATGGGTTACGAAGACCCGTATATTGCTGAAAAAGAGTAA
>IKJBOMAE_00071 PhoH-like protein
TTGAGCAATAAAATCGTAACGCTAGAAATCAATCTAGAACCTTCAGACAACCGCCGACTA
GCAAGCCTGTGCGGTCCATTCGATGACAACATCAAGCATTTAGAACGTCGTCTAGGCGTT
GAAATTAACCACCGTAGCGACCTTTTCACCATTGTCGGTAAACCTCATACCGCAGCAGCT
GCGCTGGATATTCTGAAAACCCTTTATGTAGACACCGCTCCTGTCCGCGGCGAAACGCCT
GATATCGAACCAGAGCAGATCCATCTGGCGATCAAAGAATCAGGTGTGTTGGAGCAAAAT
ACCGAGTCGAACATCGAACACGGTAAAGAAGTCTTCGTAAAAACCAAGAAAGGCGTGATC
AAGCCTCGCACACCAAATCAGGGTCAATACCTGATGAACATGGTGACGCACGATATCACT
TTCGGTATCGGCCCTGCAGGTACAGGTAAAACTTACCTAGCGGTTGCAGCAGCCGTTGAC
GCACTAGAGCGCCAAGAGATCCGTCGTATTCTATTAACTCGTCCTGCGGTTGAAGCGGGC
GAGAAACTGGGCTTCCTACCTGGTGATTTGAGCCAGAAAGTCGACCCTTACCTACGTCCT
CTGTACGATGCCCTATTTGAAATGCTGGGCTTTGAGCGCGTAGAAAAGCTGATTGAACGT
AACGTGATTGAGGTAGCACCTCTTGCTTACATGCGTGGCCGTACTCTAAACGACGCCTTC
ATCATTCTTGATGAGAGCCAAAACACCACCGTCGAGCAGATGAAGATGTTCCTAACGCGT
ATCGGCTTCAACTCTCGTGCAGTTATCACTGGTGACGTGACACAGATTGACTTGCCTCGT
GGTGCAAAATCGGGTCTTCGTCATGCAATTGAAGTACTGAGCGAAGTTGACGACATCAGC
TTTAACTTCTTCCAAGCTGACGACGTAGTGCGCCACCCAGTGGTTGCTCGTATCGTTAAC
GCTTATGAGAAGTGGGAAGCGCAAGACCAGAAAGAACGTAAAGAGTTTGAAAAACGCCGT
CGTGAAGAACGTGATGCCAAACTGCTAGAAGCAGCCAAAGCAGAACTGAGTGCACAAGTC
GCGGCGACTAAGGAATAA
>IKJBOMAE_00072 tRNA-2-methylthio-N(6)-dimethylallyladenosine synthase
ATGAGTAAGAAACTGCTAATTAAAACCTGGGGCTGCCAGATGAACGAATACGATTCATCA
AAAATGGCCGACCTGCTTAATGCTGCAAACGGCTATGAGCTGACCGAAGAGCCAGAGGAA
GCAGACGTACTTCTACTTAACACCTGTTCGATCCGTGAAAAAGCGCAAGAGAAAGTTTTC
CACCAGCTCGGCCGTTGGAAGACACTAAAAGATAAAAAGCCTGGCGTAGTTATCGGTGTA
GGTGGTTGTGTAGCAACTCAAGAAGGTGACCACATCCGTCAGCGTGCTCCATACGTTGAT
GTAATTTTTGGTCCACAAACTCTTCACCGTCTTCCTGAGATGATCAAACAATCTCAATCG
GATGAAGCACCTGTAATGGACATTTCATTCCCAGAAATCGAAAAGTTCGACCGTCTACCT
GAGCCTCGTGCTGAAGGTGCAACGGCATTCGTTTCTATCATGGAAGGCTGTTCTAAATAC
TGTACTTACTGTGTAGTACCGTACACTCGTGGTGAAGAAGTAAGCCGTCCAATGGATGAC
GTACTGTTCGAAATCGCACAGCTAGCAGATCAAGGCGTACGTGAAGTAAACCTACTGGGT
CAAAACGTAAACGCGTACCGTGGTCCTATGCACGACGGTGAAATCTGTTCATTTGCAGAA
CTGCTTCGTTTGGTTGCGTCTATCGATGGTATTGATCGTATCCGCTTTACAACAAGCCAC
CCATTAGAGTTTACTGATGACATCATCGCAGTATATGAAGACACACCTGAGCTAGTGAGC
TTCCTTCACCTACCAGTACAAAGTGGTAGTGACCGAGTGCTGACTATGATGAAACGTCCT
CACACTGGGATTGAGTACAAGTCGATCATCCGTAAACTGCGTAAAGCACGTCCTGATATC
CAAATCAGTTCAGACTTTATCGTTGGTTTCCCTGGTGAAACAGACAAAGATTTCCAAGAC
ACAATGAAGCTAATCAAAGACGTAGACTTTGACATGAGCTTCAGCTTCATCTTCTCTCCA
CGTCCAGGTACGCCAGCGGCAGATTACCCTTGTGACCTATCAGAGCAAGTGAAGAAAGAG
CGTCTATACGAGCTACAACAAACCGTAAACGCACAAGCAATGCGCTACTCTCGTCTAATG
CTAGGTACTGAGCAACGCGTTCTGGTTGAAGGTCCTTCTAAGAAGAACCTAATGGAGCTT
CGTGCTCGTACAGAAAACAACCGTGTAGTAAACTTTGAAGGTAGCGCAGACCTAATCGGT
CAGTTCGTTGACGTGAAGATTACGGATGTATTTGCTAACTCACTACGTGGTGAGCTAGTA
CGTACAGAAAAAGATATGGACCTTCGTAGCGTGATTTCACCAACGCAAATGATGGCGAAA
ACGCGTCGCGAAGATGAGCTAGGTGTAGCTACTTTTACGCCATAA
>IKJBOMAE_00073 2-octaprenyl-3-methyl-6-methoxy-1,4-benzoquinol hydroxylase
ATGAACAAGTATGACATCGCCGTAATCGGTGGCGGCATGGTCGGGGCAGCGGTGGCTGTT
GGCTTTGCCAAGCAAGGCAGAAGCGTTGTAGTGGTTGAAGGTGCAGAGCCAAAGGCGTTT
GAGGCTTCTCAAGCGTTGGACATTCGCGTATCTGCGATTTCTCATCAGTCAGTGAAGCTA
CTTGATTCATTAGGTGCATGGTCAGCCATTGAGAGCATGCGAGTGTGTCCTTATCGCCGT
TTGGAAACGTGGGAACACCCAGAGTGCCGTACCCGTTTTCACTCTGATGAACTGTCATTG
GAGCAGTTAGGATATATTGTTGAAAACCGCCTAATCCAACTAGGCCTTTGGCAAGCTTTC
GCACAATACGACAACTTAACGGTGATGTGCCCAGAGCGATTGAAAGACATCGAATTTGCC
GAGGTAAACCGTGTAACGCTAGAAAGTGGCGAGCAGTTTGAAGCGAGTTGGGTGATTGGT
GCTGATGGCGCGAACTCGAAAATTCGTCAATTGGCGGGTATTGGCGTAACCGCATGGGAT
TACCGTCAACATTGCATGCTGATCAACGTGAAAACCGAACTTCCTCAACAAGACATCACT
TGGCAGCAATTTACTCCGTCAGGTCCTCGTTCGTTCTTGCCGCTATGCTCGTTAACTGAA
GATGGAAAAGAAGTCGGGCAGGGCTCGTTGGTGTGGTATGACTCACCAAAACGCATTAAG
CAATTGTGCGCGATGACCAACCCTCAGCTAAAAGAAGAGATCCTACGTCATTTCCCTGCT
GAATTGGGTGATATCGACGTTTTACAGTTTGGCTCATTCCCATTGACTCGCCGTCATGCT
CAAAGTTATTCAAACAAGAATTGCGTATTAGTGGGCGATTCTGCTCATACAATTAACCCA
CTTGCTGGGCAAGGCGTGAATCTTGGCTTCAAGGATGTTGATGTCCTGCTTTCAGTGACG
GATCAGCAAGAGCAACTTAATGATTCATTACTCGCCAAGTATGAGCGCGCGCGTCGACCA
GATAACTTGCTAATGCAAACGGGCATGGATGTGTTCTACAAAGGCTTTAGTAACGATTTA
GGGCCACTGAAGTTCGCTCGTAATGCGGCATTAAAGTTGGCGGAAAACTCAGGGCCGATT
AAAGCACAAGTATTGAAGTACGCATTGGGTATGTAA
>IKJBOMAE_00074 tRNA-Leu(tag)
GCGGTCGTGGCGGAATTGGTAGACGCACCAGATTTAGGTTCTGGCGCCGCAAGGTGTGAG
AGTTCAAGTCTCTCCGACCGCACCA
>IKJBOMAE_00075 tRNA-Gln(ttg)
AGGGCTATCGCCAAGCGGTAAGGCAGCGGCTTTTGATGCCGCCATTCCCTGGTTCGAATC
CAGGTAGCCCTGCCA
>IKJBOMAE_00076 tRNA-Leu(tag)
GCGGTCGTGGCGGAATTGGTAGACGCACCAGATTTAGGTTCTGGCGCCGCAAGGTGTGAG
AGTTCAAGTCTCTCCGACCGCACCA
>IKJBOMAE_00077 tRNA-Gln(ttg)
AGGGCTATCGCCAAGCGGTAAGGCAGCGGCTTTTGATGCCGCCATTCCCTGGTTCGAATC
CAGGTAGCCCTGCCA
>IKJBOMAE_00078 tRNA-Leu(tag)
GCGGTCGTGGCGGAATTGGTAGACGCACCAGATTTAGGTTCTGGCGCCGCAAGGTGTGAG
AGTTCAAGTCTCTCCGACCGCACCA
>IKJBOMAE_00079 tRNA-Met(cat)
GGCTACGTAGCTCAGCTGGTTAGAGCACATCACTCATAATGATGGGGTCACAGGTTCGAA
TCCCGTCGTAGCCACCA
>IKJBOMAE_00080 tRNA-Leu(tag)
GCGGTCGTGGCGGAATTGGTAGACGCACCAGATTTAGGTTCTGGCGCCGCGAGGTGTGAG
AGTTCAAGTCTCTCCGACCGCACCA
>IKJBOMAE_00081 tRNA-Gln(ttg)
AGGTCTATCGCCAAGCGGTAAGGCAGCGGCTTTTGATGCCGCCATTCCCTGGTTCGAATC
CAGGTAGACCTGCCA
>IKJBOMAE_00082 tRNA-Leu(tag)
GCGGTCGTGGCGGAATTGGTAGACGCACCAGATTTAGGTTCTGGCGCCGCAAGGTGTGAG
AGTTCAAGTCTCTCCGACCGCACCA
>IKJBOMAE_00083 tRNA-Met(cat)
GGCTACGTAGCTCAGCTGGTTAGAGCACATCACTCATAATGATGGGGTCACAGGTTCGAA
TCCCGTCGTAGCCACCA
>IKJBOMAE_00084 tRNA-Leu(tag)
GCGGTCGTGGCGGAATTGGTAGACGCACCAGATTTAGGTTCTGGCGCCGCAAGGTGTGAG
AGTTCAAGTCTCTCCGACCGCACCA
>IKJBOMAE_00085 tRNA-Gln(ttg)
AGGGCTATCGCCAAGCGGTAAGGCAGCGGCTTTTGATGCCGCCATTCCCTGGTTCGAATC
CAGGTAGCCCTGCCA
>IKJBOMAE_00086 tRNA-Leu(tag)
GCGGTCGTGGCGGAATTGGTAGACGCACCAGATTTAGGTTCTGGCGCCGCAAGGTGTGAG
AGTTCAAGTCTCTCCGACCGCACCA
>IKJBOMAE_00087 tRNA-Gln(ttg)
AGGTCTATCGCCAAGCGGTAAGGCAGCGGCTTTTGATGCCGCCATTCCCTGGTTCGAATC
CAGGTAGACCTGCCA
>IKJBOMAE_00088 tRNA-Leu(tag)
GCGGTCGTGGCGGAATTGGTAGACGCACCAGATTTAGGTTCTGGCGCCGCAAGGTGTGAG
AGTTCAAGTCTCTCCGACCGCACCA
>IKJBOMAE_00089 tRNA-Leu(tag)
GCGGTCGTGGCGGAATTGGTAGACGCACCAGATTTAGGTTCTGGCGCCGCAAGGTGTGAG
AGTTCAAGTCTCTCCGACCGCACCA
>IKJBOMAE_00090 tRNA-Met(cat)
GGCTACGTAGCTCAGCTGGTTAGAGCACATCACTCATAATGATGGGGTCACAGGTTCGAA
TCCCGTCGTAGCCACCA
>IKJBOMAE_00091 tRNA-Gln(ttg)
AGGTCTATCGCCAAGCGGTAAGGCAGCGGCTTTTGATGCCGCCATTCCCTGGTTCGAATC
CAGGTAGACCTGCCA
>IKJBOMAE_00092 tRNA-Leu(tag)
GCGGTCGTGGCGGAATTGGTAGACGCACCAGATTTAGGTTCTGGCGCCGCAAGGTGTGAG
AGTTCAAGTCTCTCCGACCGCACCA
>IKJBOMAE_00093 tRNA-Met(cat)
GGCTACGTAGCTCAGCTGGTTAGAGCACATCACTCATAATGATGGGGTCACAGGTTCGAA
TCCCGTCGTAGCCACCA
>IKJBOMAE_00094 Ribosome-binding ATPase YchF
ATGGGTTTTAAATGTGGCATCGTTGGTCTTCCTAACGTTGGTAAATCAACTCTGTTTAAC
GCACTAACTAAAGCGGGTATTGAAGCAGCAAACTTCCCGTTCTGTACCATTGAACCAAAC
ACTGGTGTGGTTCCTGTGCCAGATCTACGTCTAGATGCTCTAGCAAAGATCGTTAACCCA
CAGAAAGTTCTGCCTACTACAATGGAATTCGTAGACATCGCTGGTCTAGTTGCAGGTGCA
TCTCGCGGTGAAGGTCTAGGTAACAAATTCCTAGCGAACATCCGTGAGACTGACGCAATC
GGCCACGTTGTACGTTGTTTCGAAAACGACAACATCGTTCACGTTGCAGGTAAAGTATCT
CCAATCGAAGATATTGAAGTTATCAACCTTGAGCTAGCAATGGCTGACCTTGATTCTTGT
GAGCGCGCGATTCAGCGTAACGCTAAGAAAGCAAAAGGCGGCGATAAAGACGCAAAATTC
GAACTAACTGTTCTAGAAAAACTGCTTCCTATCCTAACGGAAGGTGGCATGGCGCGTACT
GTTGAGCTTACGAAAGAAGAACTAGCAGCAATTGGCTACCTAAACTTCCTGACGCTAAAA
CCAACTATGTACATCGCTAACGTGAACGAAGATGGTTTTGAAGACAACGCGTACCTAGAC
GCAGTACGTGAGTTTGCAGCAAAAGAAAACAACGTTGTTGTTCCTGTATGTGCAGCGATC
GAATCAGAGATGGCTGAACTAGAAGACGACGAGCGTGAAGAGTTCCTAGCTGACCTTGGT
ATCGAAGAACCAGGTCTAAACCGTGTTATCCGCGCGGGTTACGAACTGCTAAACCTACAA
ACTTACTTCACAGCTGGCGTGAAAGAAGTTCGTGCATGGACAATCCCTGTCGGTGCAACT
GCGCCAAAAGCAGCAGCGAAGATCCACACTGACTTTGAAAAAGGCTTCATCCGTGCAGAA
GTTGTTGGTTACGACGATTTCATCCAATGCAACGGTGAAAGCGGTGCGAAAGATGCAGGT
AAATGGCGTCTAGAAGGTAAAGAATACATCGTTAAAGATGGCGATGTTGTACACTTCCGC
TTCAACGTATAA
>IKJBOMAE_00095 Peptidyl-tRNA hydrolase
TTGACTCAACCAATCAAACTTCTTGTTGGTCTTGCTAATCCGGGACCAGAATACGCCAAA
ACTCGCCACAATGCGGGCGCTTGGGTTGTAGAAGAATTAGCTCGCGTTCACAACGTTACC
CTGAAGAACGAACCAAAGTTCTTTGGCCTAACAGGACGCATTATGGTCAATGGCCAGGAT
CTCCGTTTGCTAATCCCAACCACCTTCATGAACCTATCTGGCAAGGCGATCGCAGCACTC
GCGAAGTTTTACCAAATTAAGCCAGAAGAGATCATGGTTGCTCATGACGAGCTAGACTTA
CCGCCAGGTGTCGCTAAGTTTAAGAAAGGTGGCGGTCACGGTGGCCATAATGGTCTGCGT
GACACGATTAGCAAACTGGGCAATAACAAAGATTTTTATCGTCTTCGTATCGGCATCGGC
CATCCGGGACACAAAGATAAAGTGGCAGGTTTTGTACTAGGCAAAGCTCCAGCAAAAGAG
CAAGAGCTACTAGACGCCGCAGCTGACGAATCAGTGCGCTGTCTAGATATCCTAATTAAG
GATGGTCTATCAAAAGCACAAAATCGCCTCCACACGTTCAAAGCTGAATAA
>IKJBOMAE_00096 Ribose-phosphate pyrophosphokinase
GTGCCTGATATGAAGCTATTTGCTGGTAACGCAACACCTGAACTAGCCCAACGTATTGCT
GATCGTCTTTACATCTCTCTAGGTGATGCATCTGTTTCTCGCTTTTCTGATGGCGAAGTT
GCAGTTCAAATCAACGAGAATGTTCGTGGTAGCGATGTTTTTATCATTCAATCCACTTGT
GCACCGACTAACGACAACCTAATGGAACTGGTTGTTATGATTGATGCAATGCGCCGTGCT
TCAGCAGGCCGTATCACTGCAGTTATTCCTTACTTCGGCTACGCTCGCCAAGATCGTCGT
GTACGTTCTTCTCGTGTGCCAATTACTGCAAAAGTTGTTGCTGATTTCCTATCTAACGTT
GGTGTTGACCGCGTTCTGACTATCGACCTACACGCAGAGCAAATCCAAGGCTTCTTCGAT
GTACCAGTTGATAACATCTTCGGTACGCCAGTACTTCTAGAAGACATGCAATCTCGTGGT
CTAGAAAACCCAGTAGTGGTTTCTCCTGACCTAGGTGGCGTTGTTCGTGCTCGTGCAACA
GCAAAAGCGCTAGGCGATATCGACATCGCTATCGTTGACAAGCGTCGTCCACGTGCAAAC
GTTTCTGAAGTAATGAACCTAATCGGTGACGTTGAAGGTCGTGACTGTGTGATCGTTGAT
GACATGATCGATACAGGTGGCACACTATGTAAAGCAGCTGAAGCGCTAAAAGAACGCGGT
GCTAAGCGTGTATTCGCTTACGCAACTCACGCTGTTTTCTCTGGTAACGCTGCAGACAAC
ATCAAGAACTCAGTTCTTGACCAAGTTATCGTAACTGACTCTATCTCTCTATCTAAAGAG
ATGGCTGCAACTGGCAAAGTAACTACACTAAGCCTATCTCGCATGCTAGCTGAAGCGATT
CGTCGTATCAGCAACGAAGAGTCAATCTCTGCAATGTTCAACTAA
>IKJBOMAE_00097 4-diphosphocytidyl-2-C-methyl-D-erythritol kinase
ATGATCGATATTTCAACCCGCTGGCCATCTCCGGCGAAATTGAATCTCTTTCTTTATATC
AATGGCCGCACTGAAAACGGCTACCACGAGCTACAAACACTATTCCAATTCGTCGATCAC
GGCGATGAACTCACTATTCAAGTGAACGACTCTGGTGAGATCACCATTTCACCAGAGATT
GAAGGTGTTCCTCTAAAAGACAACTTGATCTGGAAAGCTGCCACGGCATTGCAACGCTAC
GCAAATTGCTCCTACGGTGCCCATATTGACCTTCATAAGATCTTGCCGATGGGCGGTGGC
ATTGGTGGCGGTTCTTCAAATGCGGCAACAGCGCTGGTTGCACTGAACTACCTATGGCAA
ACCCACTTAAGTGATGATGAATTAGCCGAAATCGGCCTTGCGCTTGGTGCGGATGTACCC
GTTTTTGTTCGCGGCTTTGCGGCGTTTGCGGAAGGTGTTGGTGAGAAACTTTCTCCGGCT
CATCCAGATGAGAAATGGTATTTGGTTGTTCGCCCAAATGTTTCCATTGCAACCGCCGAC
ATATTCGGTCATCCAGATCTGACCCGAAATACGCCAAAACGCGATTTAGAAACGCTTTTA
AACGCGCCAAGCGTAAACGATTGCGAAAAAATTGTACGAATGCTCTACCCAGAGGTTGAT
AAGCAACTTTCATGGCTGCTACAATACGCGCCGTCAAGATTGACGGGGACAGGATCTTGC
GTTTTTGCTGAATTTTCGAGCAAAACCGAAGCGGAAACTATCCTTGCACAACTCTCTGAT
AAAGTCTCGGCATTTGTCGCTCAAGGGCGCAATGTTTCGCCACTGAAAGAGACTTTGGCT
GAATACCAATCAGCCTCACACCGACCTATTTAA
>IKJBOMAE_00098 Outer-membrane lipoprotein LolB
ATGAAACTGATTAATAAGCCATCAAACATGACCTTACGCTCCTTTCTCATCTTGCTCTTA
TCGAGCCTAGTACTCGCGGGTTGTAGTTCTGTTCCTGAAAGTGTCACCAGTGTAGAGTGG
CAAGCGCACGAACAGCGACTGGAAACCATTGATAACTTTCAAGCTACAGGCAAACTTGGC
TACATTGGCCCTGATCAAAGACAAAGCCTGAACTTTTTCTGGAAGCACTCTTCCGCCTTA
AGCCAATTGCGCTTAACCACTCTGCTTGGTCAAACCGCATTAAAGCTCACGATTACCCCG
CAAGGCGCGACGGTCGAAACGTACGATGACCAAGTGCTCTCTGCTCGTGATGCTAACCAA
CTCATTTTCCGTTTGACCGGTTTGATGATGCCAGTCGACCACATGCCAGATTGGCTACTC
GGCTTGCCAACCGATGCAGACTCTTTCCAGCTTTCACCAACCAATACATTACAAGCCCTC
GATAAACAGATCGGCCCGAATGATTGGAACATCGCGTATCAACGCTATGGTGACATTGAA
TGGCATCAACAGACATTGCCTCTACCAAACAAGTTAAAGCTGAGCACAGCAGACGTAAAA
ATTAATTTAGTGATCACAAAATGGAACATCACCCAATGA
>IKJBOMAE_00099 Glutamyl-tRNA reductase
ATGTCCTTGCTTGCTATTGGAATCAATCACAATACAGCGTCTGTTGACTTGCGAGAGAAA
GTGGCGTTCGGACCCGATAAATTGGGCCCAGCACTTGAGCAACTCAGAGACCATGAAGCC
GTAAATGGCAGTGTGATTGTTTCTACCTGTAACCGTACCGAAGTGTACTGCGACGTGAAG
CAAGGAGCGCGAAATAAGCTTATCGACTGGCTAGCCCAGTTCCATCAAGTTAATCAAGAA
GACTTGATGCCCAGCCTTTATGTCCATGAAGAGCAAGCGGCGATTAAGCACTTGATGCGT
GTTTCTTGCGGCCTTGATTCACTGGTACTAGGTGAGCCTCAGATTTTGGGTCAGGTAAAA
CAAGCGTTTTCTGATTCCCGAGATCATCAGGCGGTGGATGCGTCGATTGATAAGTTGTTC
CAAAAGACTTTCTCAGTCGCAAAACGTGTTCGAACAGAAACTGATATTGGTGGTAACGCC
GTGTCGGTGGCTTATGCTGCATGTACACTGGCGAAACACATCTTTGAATCACTGTCTGAC
TCAACAGTATTGTTGGTGGGCGCAGGTGAAACCATCGAATTGGTGGCGAAGCACTTGGCG
TCGAACGGCTGTACTAAGATGATTGTTGCTAACCGTACTCGAGAGCGTGCTCTTGTGTTA
GCGGAGCAATTTGGGGCAGAAGTGATCAGCTTGAATGAAATTCCGGACCATTTATCAAGA
GCAGACATCGTGATCAGCTCAACGGCGAGCCCACTGCCTATTATTGGTAAGGGGATGGTT
GAGACTGCGTTGAAGAAACGTCGTCACCAGCCGATGCTCTTGGTGGATATTGCGGTACCA
CGTGATGTGGAAGCGCAGGTCAGTGAATTGAATGATGCTTACTTGTACTCGGTGGATGAC
TTGCAGTCGATCATCGATAGCAACATTGAACAACGTAAAGTAGAAGCGATTCAAGCAGAA
GCGATCGTTAGCGAAGAAAGCGCGGCATTTATGACGTGGCTACGTTCACTCCAAGCGGTG
GACAGTATTCGTGATTATCGTAAATCGGCCAACGAAATTCGTGAAGATTTGCTAAGTAAG
AGCTTACAATCATTGGCAACGGGCGCAGACCCAGAAAAAGTGCTGCGCGAGCTTAGTAAT
AAACTCACCAACAAACTGATTCACGCTCCAACTCGTGCGCTGCAAAGTGCGGCCGAGCAG
GGCGAACCAGCAAAATTAACGGTTATCCGCCAGACCCTTGGTTTGGATGATCTGTAA
>IKJBOMAE_00100 Peptide chain release factor RF1
ATGAAAGCCTCTATTCTGACTAAGCTAGAAACGCTAGTAGAACGTTACGAAGAAGTTCAA
CATCTTCTTGGTGATCCTGATGTAATTGGAAATCAGGATAAATTCCGCGCTCTATCAAAA
GAGTACTCTCAGCTAGAAGAAGTTACTAATTGCTTCCAAGCGTATCAACAAGCGCAAGAT
GATCTCATCGCTGCTGAAGATATGGCTAACGAAGACGACGAAGAAATGCGTGAAATGGCG
CAGGAAGAAATCAAAGAAGCAAAAGATGCGATCGAGCGTCTGACTGATGAGCTACAAATT
CTTCTTCTTCCAAAAGATCCAAACGATGACCGTAACTGTTTCCTTGAAATCCGTGCTGGT
GCAGGCGGTGATGAAGCAGGCATCTTCGCGGGTGACTTGTTCCGCATGTACAGCAAATAC
GCAGAGAAGCGTGGTTGGCGTATCGAAGTGATGTCTTCTAACGAAGCAGAACACGGCGGT
TACAAAGAGATGATCGCGAAAGTGAGCGGCGACGGTGCATACGGCGTATTGAAGTTTGAG
TCAGGCGGTCACCGTGTACAACGTGTTCCTGCTACAGAATCTCAAGGTCGTGTTCACACT
TCTGCGTGTACCGTAGCGGTTATGGCGGAAATCCCAGAAGCGGATCTGCCAGAAATCAAA
GCTGCAGACCTGAAAATCGATACCTTCCGTGCATCTGGCGCGGGTGGTCAGCACGTTAAC
ACCACGGATTCTGCAATCCGTATTACTCACTTACCAACTGGTACAGTAGTAGAGTGTCAG
GACGAGCGTTCACAGCATAAGAACAAAGCGAAAGCGATGGCAGTACTTGCTGCGCGTATC
GTTCAAGCGGAGCAAGAGCGTCGTGCGGCAGAAGTGTCTGACACACGTCGTAACCTACTA
GGTTCTGGTGACCGTAGTGACCGCATCCGTACTTACAACTACCCACAAGGTCGTGTTTCT
GATCACCGTATCAACCTAACCATCTACCGTTTGAACGAAGTGATGGAAGGTGATCTACAA
AGCCTGATCGATCCAGTAGTTCAAGAGCACCAAGCAGACCAACTAGCGGCGCTAGCTGAG
AACGGCTAA
>IKJBOMAE_00101 Release factor glutamine methyltransferase
ATGAGCCAAGTTCAATCTATTGAGCAAGCACTGAAAAGTGCGACGGCAATTCTGACAGAA
GGCGGCAAAGAGTCGCCTTCTCTCGATGCAGCTGTCCTTCTTTGCCATGTCCTTGGCAAA
CCAAGAACCTACCTACTGACCTGGCCAGAAAGAGCATTAGAAACCGAGCAACAAGCTCAG
TTTGATGCACTATTGGCACGACGCATCGCTGGTGAGCCCGTGGCTTACATCATTGGTGAA
CGTGAGTTTTGGTCTTTACCTCTTAAAGTCTCGCCATCCACATTGATCCCAAGACCAGAT
ACTGAACGTTTGGTTGAAGTCGCATTAGATAAGACTTTCGGACAAACGGGACCGATCTTA
GACCTTGGCACAGGAACTGGCGCGATAGCTTTAGCATTGGCGTCTGAGATGCCAAATCGC
CAAGTGATGGGTATCGATCTTAAGCAAGAGGCGAAAGAGCTGGCTGAGTACAATGCGTCG
CAATTAAACATCAAAAATGTGACGTTTGATCAAGGTAGTTGGTTCGAACCTATTGCCAGC
GGAACAAAGTTTGCTTTAATTGTCTCCAACCCACCGTACATCGACGAAAAAGACCCACAC
CTCTCTCAAGGAGATGTGCGTTTCGAACCAAAATCGGCGTTGGTTGCCGATGAGAATGGT
CTAGCGGATATTCGTCATATCTCTGATCTTGCGCGTCAATATTTGCAAGAGGGTGGATGG
TTAGCGTTCGAACATGGTTATGATCAGGGCGAAGCCGTTCGTGAGATCATGACGCACTTT
GGTTTTGAACAAGTCGTTACGGAAAAAGACTATGGTGATAACGATCGAGTGACGCTCGGT
TGTTACAAACCGCAATAA
>IKJBOMAE_00102 hypothetical protein
ATGTACGTAGCTCTAAAACACATTCACTTAGTAACGATCGCATTGAGCGCGACGCTGCTA
TCGATCCGATTTGTATTGTTGATGATGGATTCTCCAAAGCGCAACAATCGCTTCTTGAAA
GTTATCCCACACATTGTTGATACGGCGCTATTGCTGTCAGGTATCGGCCTAATTATGGTG
ACTGGCTTCATTCCATTTACGGATGCTGCACCTTGGCTAACCAACAAAATCACTTGTGTG
CTTGCGTACATCGCTCTTGGTTTCTTCGCTCTGAAAATGGCGAAAAACAAGCTGCTGAGA
ATTTTTGCCTTCTTTGGCGCTCTGGGCTGGTTAGTCATGGCCGCCAATATTGCAGTATCT
AAAAATCCAAACCTATTTGGGTAA
>IKJBOMAE_00103 hypothetical protein
ATGCTTGAGTTTTTTGACGAAGATTTTGACAACATGGCGTTGGTGGAAGGCGCGTTAGAG
CTAAACCATTCCATCAATCCAGACACCAATGTCCATTGGGCAAAACTGGAACTAGAACGC
CTTTATAAAGAAGCGGAAGCTATCTTGGTTCACGAGACGGATGAAGAACAACGTTTCGAA
TCGTTTCTGCGCTTATTCTTTTATGAGTGGGGCTTTAAAGGCGACGAGCAAGAGTACTTT
ATCTCTGACAACAGCTTTATCGATAAAGTGTTGGAGCGCAAAAAAGGCATTCCGGTCAGT
CTTGGTGCCATCTTGCTTTACTTGGGCAATCGTCTTGGCTTCCCGATGAAAGGGGTGACA
TTCCCGACTCAGTTTTTGATCAAAGTGGATTGGATGCACAAAACACCAGACTACATTAAC
CCATTTAATGGTGAGTATGTCGGTGAGAAAATCCTTCAAGCTTGGTTGATTGGTCAAGAA
GGTCCGCTGGCTACATTAAAGCCAGAACACTTTGAAGAAGCGGATAACCCGACTGTAATT
GGTCGCTGGTTGGCGTTGATCAAGAGCGCCATGTTACGTGAAGAGCGTTACACATTGGCG
CTGCGCTGTACCAATCTTGCGTTGACGTTTGTACCTGATGACCCATACGAAATTCGTGAT
CGTGGTTTTATCTTCCAGCAGTTGGATTGCCATCAGGTAGCGGTGTCTGATTTTCAGTAC
TTTATTGACCAATGCCCAGACGATCCGGCATCAGAGCTACTAAAATCACAAGTTAACGCC
ATGAGCGAAAAGCACGTTACGCTTCACTAA
>IKJBOMAE_00104 2-dehydro-3-deoxyphosphooctonate aldolase
ATGGAACAGAAAATCGTTAATATTGGCGACATTCAAGTTGCTAACGACAAGCCATTCACC
CTATTTGCAGGTATGAACGTTCTTGAGTCTCGTGATCTTGCTATGCAGATCTGTGAGCAC
TACGTAAAAGTAACGGACAAACTTGGTATCCCATACGTGTTTAAGGCGTCGTTCGACAAA
GCGAACCGCAGTTCTGTTCACTCATACCGTGGCCCAGGTCTAGAAGAAGGCATGAAAATC
TTCCAAGAGCTGAAAGACACGTTCGGCGTGAAGATCATCACTGATGTTCACACTGAAGAG
CAAGCTCAACCAGTCGCAGACGTGGTTGACGTTATCCAACTTCCAGCATTCCTAGCTCGT
CAAACTGACCTTGTTGAAGCAATGGCAAAAACAGGTGCGGTGATCAACGTGAAGAAACCT
CAGTTCATGAGCCCTGGTCAAGTGGGTAACATCGTTGAGAAGTTTGCAGAGTGTGGTAAC
GAAAACATCATCCTTTGTGAGCGCGGTTCTTGCCACGGTTACGACAACCTAGTGGTTGAT
ATGCTTGGCTTTGGTGTGATGAAAAACGCATCGAAAGGTAGCCCAATCATCTTTGACGTA
ACGCACTCACTACAAATGCGTGACCCATCGGGCGCGGCATCAGGCGGTCGTCGTGAGCAG
ACTGTTGAACTGGCGAAAGCAGGTCTAGCAACAGGTATTGCAGGTCTATTTATCGAAGCG
CACCCGAACCCAGATCAAGCACGTTGTGATGGCCCATCTGCGCTGCCGCTAGACAAACTA
GAGCCGTTCCTAGCGCAAATGAAATCACTAGACGATCTAATCAAAAGCTTTGCAGACATC
GATATCAAATAA
>IKJBOMAE_00105 Mannosylglucosyl-3-phosphoglycerate phosphatase
ATGAAGCAACGCCTGATTGTAAAAACCGCTTTGAGCGCAGCTATCTTGGCAACTCTTGCC
GGATGTGCCACGCAACCAGCACACGAATGGAATGAAGACACAACTTACAAACTGACCGTA
CTGCACACCAATGACCACCACGGTCGTTTTTGGCAAAACAAGTACGGTGAGTACGGCATG
GCGGCACGTAAGACGCTGATTGATGAACTGCGTTCAGAGATTCAAGCCGAAGGCGGTAGC
GTGCTTCTACTATCAGGTGGTGATATCAACACTGGTGTTCCTGAGTCTGACTTACAAGAT
GCTGAGCCTGACTTCAAAGGCATGAGTAAGATTGGTTACGACGCAATGGCGCTGGGTAAC
CACGAATTCGATAACCCACTGGAAGTGTTGTTCAAACAGCAAGAGTGGGCAAACTTCCCG
ATGCTGTCTGCCAACATTTACGACAAAGAAACTGGCAAGCGATTGTTTCAACCTTATGCC
ATGTTCAACAAGCAAGGCATCAAGATTGCGGTGATTGGCCTTACGACAGAAGACACGGCA
AAACTGGGTAACCCAGAGTACATCGGCGAGGTTGATTTCCGTGATCCGAAAGAAGAAGCG
AAAAAGCTGATTGCTGAACTGAAGCAAACTGAAAAGCCAGATCTTATCTTCGCAGTGACA
CACATGGGTCACTACGAAAACGGCAACCGTGGTGTGAATGCTCCCGGTGACGTGGCCTTG
GCTCGCTACCTAAATGAAGGTGATTTGGACATGATTGTGGGTGGTCACTCACAAGAGCCA
GTTTGTATGGAAGGCCCTAACGTCATTAAGAAGAACTTTAAGCCGGGTGAGGAATGTAAG
CCAGATGAGCAAAACGGTACTTACATCGTACAAGCGTACGAGTGGGGTAAGTACGTTGGT
CGAGCTGATTACGAATTCCGCAACGGCGAATTGTCTATGGTGAGCTACGATCTGATTCCG
GTTAACTTGAAGAAGAAAATCAAAGTGAATGGCGAGTCTCAACGTGTATTGGTTCAAGAT
GAAATCGCACAAGACTCAGCAATGTTGGATTTCCTTCGCCCTTACCAAGAAAAAGGTCAG
GGCCAGTTGAATGTGAAAATTGCCGAATCTAACGGAAAGCTAGAAGGTGACCGCAACGTT
GTTCGTTTCCAACAAACCAATCTTGGTCGTTTGATTGCAACTGCCCACATGGAGCGCGCT
AAAGCGGATTTTGCTGTGATGAACTCAGGCGGTGTGCGTGATTCGATTGAAGCAGGCGAC
ATCACCTATAAAGACGTGCTGACGGTTCAGCCATTTGGCAATATGGTGTCTTACGTCGAT
ATGTCGGGTAAAGAAGTGCTCGATTACTTAAACGTTGTGGCGACAAAGCCAGTTGATTCA
GGCGCTTACGCTCAGTTTGCTGGCATTACCATGACGGTTGAAAATGGCAAAGTATCGAAT
GTTTTCATCGGTGAAAGACAGCTTCGCTTAGATGGTCAATACCGCTTTACCGTACCAAGC
TACAATGCGTCAGGTGGTGATGGCTACCCGAAAGTGAATACTCATCCGGGTTACGTCAAC
ACGGGCTTTACGGATGCAGAGGTACTGAAAGAGTTCTTGGAGTCACACAGTCCAATTGAT
GTAAATGAGTACGCGCCTTCTGGTGACATCGTTTACAAGTAA
>IKJBOMAE_00106 Cys-tRNA(Pro)/Cys-tRNA(Cys) deacylase YbaK
ATGACTCCGGCCATTAATCTTGCGAAAAAGAAAAAAGTTACACACACCATTCACCAATAC
GAGCACGATCCAAGAGCTGACAGCTATGGGTTAGAAGCGGCTGAGGTATTGGGACAAGAT
CCAAAGAAAGTATTCAAAACCTTGTTGTTCTGTTTGAACGGCGAGCCAAAGAACCTTGCG
GTTGCGATTATCCCGGTTGATCAAAAGCTGAACCTAAAACTGGCGGCGAAAGCAGCGAAG
GGCAAAAAGGCTGATATGGCCGATCCCGAAATCGCACAAAAGACCACAGGGTATGTTGTT
GGTGGGATTAGCCCACTGGGGCAGAAGAAAGCGCTGCCGACTTTTTTGCACGAAAGCGCA
ACGGAGCAAGACACAATATGTGTGAGTGCAGGTAAACGTGGTTTAGAAATCGAGTTAGCC
CCGAAAGATTTGCTGAACTTAACTCGCGGTCAGTTTGCCCCTCTTTGTCTCTAA
>IKJBOMAE_00107 23S rRNA pseudouridine(2604) synthase
ATGTCACAAGACAACGCAAAACGCTTAAACAAATACATCAGCGAAACGGGCTTCTGCTCG
CGTCGTGAAGCAGACCGTCTTATTGAGCAAGGCCGTGTCACTATTAATGGTCAACAACCA
GAGATGGGTACAAAAGTACTGCCAGGCGATGATGTGTGCGTGGATGGCAATCCTGTTGCA
GCGAAAGAAAAACCAATTTACATCGCGTTGAACAAACCAACTGGTATCACTTGTACTACT
GAGCGTGATATTCCGGGCAACATCGTTGATTTCATCGGTCATAAAAAACGTATCTTCCCT
ATCGGTCGTCTGGATAAACCTTCCGATGGTTTGATCTTCCTTACTAACGATGGCGACATC
GTTAACAAGATTCTGCGTGCTGGTAACAACCACGAGAAAGAATACGTAGTGCGTCTTGAT
AAGCCAATCACCGGTGAATTCCTTAAGCAGATGTCGAGCGGCGTGAAGATTCTTGATACG
GTTACTCTGCCTTGTAAAGTAGAGAAAGAGACCAAATTCTCTTTCCGTATTGTACTGACT
CAGGGTTTGAACCGTCAGATCCGTCGTATGTGTGAAGCGCTAGGCTATGAAGTATTCAAG
CTGCGTCGCGTACGTATTATGAACATCTCACTTGATGGCATTCCTAACGGTAAATGGCGT
TACCTGAGTGACGACGAAGTGACAGAGATCCTAGCAATGTGTGAAGGCTCTGTGGGTACA
GAGGAAGCATCAAAAACAGATTCTAGAGGCCGCAACATTCGTAAAGCGACCGACGCGAAG
CTGTACGATAGCCGTGAAGAGAACCAAGGTTCAACGGCGCGCCGCAACCAGAAAACACGT
ACTTTCCGTGGTAACAATGCTGATGAATTCCGTCATGCACCGAATTCGAAAAAAGGCCAA
CAGCGTCGTCAACGTGATGATGAAGGCGGACGTCCTGCAAAAGAACATTACAAAGCGAAA
CCACAAGGTGAACGCAGCAGACCGCAAGGCGAGCATGGTAAATCGCAGCGTAAGCCAGAT
GCATCGAGCAATACGCATTCAGCAAACAAACCTCAATCACCGAGTAAGCCTAAGCAGCAT
TACATGAACCCAAATGCCGCGAAGCCAAACAAACCAGCTAAACGCACTGGTGGTACATTG
AGTCTGAAGAAGTAA
>IKJBOMAE_00108 putative DNA endonuclease SmrA
ATGTCTCAAGACAACGATTTTGATCTGTTCCAACAGATGATGGGCGATGTAAAGCCTATC
GACCAAGACACTGCCGAGCATAAAAAAGTGCACCAAGTGACGGATGCTCAACTGGCGAAA
CGCGAAGCTGCAATTTGGCTTACGGAAGATGATCCAGAATACTTATCGATTGACCATGCA
GAAATGCTCAAACCCGATGACTTTATCGAGTTCAAACGCGATGGTGTACAAGATGGCGTA
TATAGAAAGCTGCGCCTTGGTAAGTACCCGATCCAAGCTCGACTTGATCTGCACCGTAAG
ACGCTAAAAGAAGCGCGCGACGAAGTCGTTAAATTCCTCAAACAATGTATCGAGATGGAC
ATCAGAACGGTCGTCATCGTGCATGGCCGTGGTGAACGTTCAAATCCACCAGCATTAATG
AAGAGTTTTGTCGCGAGTTGGCTACAACAAATTCGTGAAGTGCAATGTGTTCACAGTGCA
CAACGATTCCATGGTGGCAGTGGTGCTGTGTACGTTTTATTAAGAAAGAGTGCTGAAAAG
AAAATGGAGACCCGTGAACGTCATCAAAAACGTTTAGGCTAA
>IKJBOMAE_00109 hypothetical protein
ATGGACTTTTGGCTTGAACTCCTATTTGGTAATGCGGTGGGACTATCGTCAATGATAGTA
ATCTTTGGGACAATTGGACTGATGTTGTTTTTCAGCGGTTTCTTCATTTACAAGATAATG
AACGACAAATCTCCTCACTAG
>IKJBOMAE_00110 tRNA-Pro(tgg)
CGGTGAATAGCGCAGCTTGGTAGCGCATCTGGTTTGGGACCAGAGGGTCGGGGGTTCGAA
TCCCTCTTCACCGACCA
>IKJBOMAE_00111 hypothetical protein
ATGTTTCGACTCTTGTCCGTAATGTCATCCCTGATCGTCTTTTTTACTTCTTATTCAGTT
CAAGCCGAGCCACAGCATTGGCTAGCAAAGAAAGGCGACATGGAATACATGATTATTGGC
TCCGTCCATGTCGGTGACAAAACCATGTATCCACTGCCAAAAGCCGTCACTCAGTTCCTC
AAAACCAGTGATGGCTTAATCATCGAAGCCGATGTTCGAAATACTAAAGGCGTGACCTAC
CCAAAAACTGCATTTCTGGCCAAAGATGTTTTAGATAGAACCCAGCGCAAACATCTTGCT
GAGATAGCCAATGACTTAGGCCTACAAGAAGCACAGTTACTCAATGCGCCGCCATGGTCT
GCGGCTTTAACCATTCAGCTAATGTTGGTAAACAAACTGGGTTATGCATCCGACCAAGGC
GTCGACATGCACTTGATTAACCTAGCCGACAAACAGCAAGTGCCGGTGCTGCCTTTGGAA
AGTGTGCAGTTTCAGTTGGATTTAATCGCAGGACAAAAAGATGGTGGTAAAGAGTTGCTG
CTTTCTTCGATTGAAGAATACGATGGTGGTGAAAAACTGGTGCAATGCTTAATCGACAGC
TGGAAGAGCGGAGACGGCAGCACATTAGAAGAAGCATCGATGAGTGAACAATCGAGCGAT
GAGTTCAACGAAGCTTTCTTGTATGACCGCAACCGAGATTGGGCTGAGAAATTAGATTCT
GGCAGCGTGTTACCGAAGAAGTCAGGCCAATACACAATTGTTGTCGGCAGCTTGCACTTG
GTCGGTAAAGACAACCTGATTGAACTGCTCGAAAAACGCGGCTTTACGATTGAACCACTT
GGCAATACACGTAAGGCAGACTGCGATATCTAA
>IKJBOMAE_00112 N,N'-diacetylchitobiase
ATGTTGAAACATAGTCTGATTGCTGCTTCTGTTATCGCTACATTGGCAGGTTGCTCTTCA
CTACAAAACTCTGAGCAACAAGTTGTAAACTCATTGGCTGATAACCTTGATATTCAATAT
GAAGTGTTGACTAACCACGGCGCAAATGAAGGTCTTGCATGTCAAGACATGGGTGCTGAG
TGGGCGTCTTGTAACAAAGTAAACATGACGCTAGTTAACCAAGGCGAAGCGGTTGACTCT
AAAGATTGGGCTATTTACTTCCACAGCATTCGTCTGATTCTGGATGTTGAAAACGAGCAG
TTCAAAATCTCTCGCGTAACGGGTGACCTACACAAACTAGAACCAACAGATAAGTTTGAT
GGTTTTGCTGCGGGTGAAGAGGTTGTACTTCCTCTTGTTGCTGAATACTGGCAGCTATTT
GAAACCGACTTCATGCCTGGCGCTTTCGTTGCTGCACCAAATGCAGAGCCTAAGATGATC
GCTTCTCTTAACACAGAAGACGTTGCATCTTTCGTGACTGGCCTTGAGGGTAACAACCTA
AAACGTACGCCAGATGACAACAATGTATTTGCAAACGCTGTGTCTCGTTTCGAGAAGAAC
GAAGACCTAGCAAAACAAGACGTATCAACCACGTTACTACCAACGCCAATGTCTGTTGAA
GCAGGTAAAGGTACGGTAGACATCGCGGCGGGTATTGCGCTGCCTAAAGACGCATTCGAT
GCGGCTCAATACGCAGCAATTCAAGATCGTGCAGAAGTGGTAGGTGTGGATGTTCGTGGT
GATCTTCCTGTAAGCATCACTGTTGTTCCTGCAGACTTCACCGGTGAATTAGCAAAATCT
GGTGCTTACGAAATGAGCATCAAAGGCGACGGTATTGCGATTAAAGCGTTTGACCAAGCA
GGTGCTTTCTACGCAGTACAATCTATCTTTGGCCTGGTAGATAGCCAAAATGCTGATTCT
CTACCACAACTGTCTATTAAAGATGCGCCGCGTTTTGATTACCGTGGTGTGATGGTGGAC
GTGGCTCGTAACTTCCACTCTAAAGACGCAATTCTTGCAACGCTTGACCAAATGGCAGCG
TACAAGATGAACAAACTACACCTTCACCTAACGGATGATGAAGGCTGGCGTTTAGAAATC
CCGGGTCTGCCTGAGCTGACTGAAGTGGGTGCTAACCGTTGTTTCGATTTGGAAGAGAAA
AGCTGTTTACTGCCTCAGCTTGGTTCAGGTGCAACGACAGACAACTTTGGTTCTGGCTTC
TTCAGCAAAGCAGACTACGTGGACATCTTGAAGTACGCGAAAGCGCGTAACATCGAAGTG
ATTCCTGAAATCGATATGCCAGCGCACGCTCGTGCTGCAGTGGTATCAATGGAAGCACGT
TACGACCGCCTAATGGAAGAAGGTAAAGAAGCAGAAGCGAACGAGTACCGCCTGATGGAT
CCTCAAGATACATCGAACGTAACGACGGTTCAGTTCTACAACAAGCAAAGCTTCATCAAC
CCATGTATGGAATCTTCAACTCGCTTTGTTGATAAAGTGATTTCAGAAGTAGCAGCAATG
CACCAAGAAGCGGGTACGCCGCTAACAACATGGCACTTTGGTGGTGACGAAGCGAAGAAC
ATCAAGCTAGGTGCTGGTTTCCAAGATGTGAACGCTGAAGACAAAGTAAGCTGGAAGGGG
ACTATTGACCTGTCTAAACAAGACAAGCCATTCGCACAATCTCCACAATGTCAGACGCTA
ATTGCAGACGGTACGGTAAGCGACTTTGCTCATCTACCAAGCCACTTCGCAGAAGAAGTG
TCTAAGATTGTGGCAGAGAAGGGCATTCCAAACTTCCAAGCTTGGCAAGATGGTCTTAAA
TACAGTGAAGGTGAGAAAGCGTTCGCAACGGAAAACACACGTGTTAACTTCTGGGACGTT
CTTTACTGGGGCGGCACATCATCAGTGTACGAGTGGTCTAAGAAAGGTTACGACGTGATC
GTTTCTAACCCAGACTACGTGTACATGGACATGCCATACGAAGTTGACCCGAAAGAGCGT
GGTTACTACTGGGCAACACGTGCAACAGATACTCGTAAGATGTTTGGCTTTGCACCAGAG
AACATGCCTCAGAACGCAGAAACCTCTGTAGACCGCGATGGTAACGGCTTCACTGGTAAA
GGTGAAATCGAGGCGAAACCTTTCTACGGTCTATCAGCACAGCTTTGGTCTGAGACAGTA
CGTAACGACGAGCAATACGAGTACATGGTATTCCCTCGCGTACTAGCAGCCGCTGAGCGT
GCATGGCACCGTGCTGATTGGGAAAACGACTACAAAGTGGGTGTTGAATATTCGCAAAGC
TCTAACCTAGTAGACAAAGCTGCGCTAAACCAAGACTACAACCGCTTTGCGAACGTACTT
GGCCAACGTGAACTGGCTAAGCTAGAGAAATCAGGTATCGACTACCGCCTACCTGTACCA
GGTGCGAAAGTAGAAGATGGCAAGCTAGCAATGAACGTTCAGTTCCCAGGTGTGAAGCTT
CAATACTCTCTAGACGGCAAGAACTGGCTAACTTACGCAGACAATGCTCGTCCTAATGTG
AAAGGTGAAGTGTTTATCCGCTCTGTATCTGCGACAGGCGAGAAGATAAGCCGCGTGACT
AGCGTGAAGTAA
>IKJBOMAE_00113 hypothetical protein
ATGAAAAACGTTTTTGCACTAAGTGCACTTTCTCTTGTTTTCGCATCAAGCGCTTTCGCA
GGCTCATCTTACGTAACGGGTAACATCCAATTCCACGATGATGGCCGAATCCACGGTTCG
GACATGACATCAACGCTAGAAGCAGGCCACACTTTCGATAACCAATTCGGCGGCTTCACG
GTTTACACTGAGTTTGACGGCATTCAGCTAGGTAAACTAGAAACTGAAAACGGCGGCGCA
GGTAACACAACTCCAGCAATCACTGTGGGTGGTGAGCAAGCATTTAACATCACTGATCAC
CTATGGGTTGCAGCAGGTTACCAACACCTATTCTCTGCGGGAGAGAGCATCCAATACCGT
CCTTTGGTAAAAATCGGCTACAACTTCGATAACGGTATCTCGCTAAGCAACCGTACTCGT
GCACACATTGATGCAACAGACGCTGATGCAGATACAGATTACCGCATGGATAACCGCATT
GGTTACGCGATGAATGAAGACGTGACCTTCAGCTACAACAACGTTTACATGATTGAAGCA
GAGACCATGGACCACGAGTTGCGTGCAACATGGACTCGTAAAGGCGTACAGCCATACTTT
GAGTTCCGTAGCCAAGCTCACGGTGCAGAAAACTCAGCGGGTGACAGCCTAGTGAACAAC
GCGTTCGTGTTCGGTGCGTCTTACGGCTTCTAA
>IKJBOMAE_00114 hypothetical protein
ATGAAGTTGAAACTATTGACCTTTACAATGCTTGCTGTCACATCGGCGAACGTATTAGCC
GCTGATGTCATCAACCACAAATCGCCATACTGTGGCTGCTGTGGCGAATGGACAAAACAC
ATGGAAGAGAACGGCTTTACTGTGGAAGAAAAGCTGCATGATGACATGAATGCGATCAAA
CGCGATTTGGGCATCAAGAACGAACAGCTTTACTCTTGCCACACCGCGGAGATCGATGGC
TACGTATTTGAAGGTCATATTCCTGCCGACGACATTAAAGCGTTTTTGGAAAACCCACCT
CGAAATGCAAAAGGCCTGACTGTACCGGGTATGCCAATGGGCTCTCCGGGCATGGAGTAC
GGCGATAAGAAAGACAGCTACGCTGTTTACGCCTACAACGAGAAAGGTCAGGTTTACGAA
TACCGCTACCACAAAGGTAACGACCAATAA
>IKJBOMAE_00115 Copper-exporting P-type ATPase A
ATGTATCAGTTCGTTGTACCTATGTCAGGGCTCAACTGCATGGGCTGTGCGAGAAAAGTT
GAGAAAGCTTTACATGCCAAACACAGTGTTGAGATCATCAATTTGTCCCCGACCATGGTT
GAAGTAAAAACCGAATCCCCTCTTGCTTCTATTGTTGAATCGATCGAGTCCCTGGGTTAT
CACGCTGGCCATCAATATCAGTTTCACCTAGTTGGATTAAGCTGCGGCGGCTGTGTGAAG
AAACTCTCTTCTTTATTAGAAGCGAATCAAGACGTCATTGCGTTTCAAGCATCGACAACC
CAACTCGATATCACAACTCTACTCTCAGAGCAGCAAGTTATCGATCTTGTGGCAACTCTT
GGCTATACCGCTAGCCTTGATTCTATTGAAGTAGAAGAAGAAAGCTCACTAGAGATTGAA
CAGGTAGAAAAGCAAAGCAACATTAAAGATGCGCAGGAGCCACCAGCGAGCATTCAACTG
CAAATGCTGATTCAAGGCATGACGTGTGCGAGTTGCGTCTCTTCAGTAGAGAAAGCACTT
ACTAACGTAGAAGGCATTGAGAAAGCACAAGTAAACCTTGCAGAGCAAAGTGCATTAGTG
TTCGCCACTCAAGATACACAAGCCCTTCACCAAGCGATCGTTGAATCCGTAAAACAAGCC
GGTTACCAAGCAGAGATCTTGCAAGACGCAGCAACCCAGCAAGAAAAGCAAGCGGCTCAA
CAAGTTGCCCAACAAAAACGCTTCAAGTTGGATGCCATTGCTGGCTTAGTTGTCGGTGCG
CCACTGATGTTGTGGGGAGTGTTTGGCGGCAACATGGTGATTCGCAATACGAACGACCAG
TTGGCTTGGGGCGCGATTGGTATTCTGTGTCTCTTACTGCTTGCAACCGCGGGTAAGCAC
TTCTTTACTAACGCATGGTTAGCAGCCACTCACAAACGCGCCACCATGGATACGCTAGTC
GCGCTAGGTACTGGTGCGGCGTGGTTCTATTCAATGCTTGTGGTGATTTTCCCAGACTGG
TTCCCTCTTGCTTCACGCCATGTGTATTTTGAAGCAAGCGCAATGATCATCGGCTTAATT
TCTCTTGGTCACTATATAGAGGCAAAAGCCAAAGCCAACACAACACGCTCACTGCAGGCT
CTGATTAACCTGCAACCTCAACAAGCGACTGCGATTACAGAACAAGGTGATCAACAGATC
GCAGTTGAGCAAATCACGCTAGGCATGAAACTGCGCATCAAACCGGGCGAGAAGGTGCCA
GTAGATGGCGTTGTGATACAGGGTGAATCGTACATTGATGAGTCGATGCTAACCGGTGAA
CCCGTACCAGTGTTAAAAGCGCAAGATGCGCAAGTGTCTGCCGGTACATTAAATACCGAT
GGTGGATTAGTCATCGAAGCAACGGGCATCGGCGCGAACACCATGCTGGCTCGAATCATT
CGCATGGTACGCACGGCGCAAAGCAGTAAGCCTGCCATTGCCAAATTAGCAGACCAGATT
TCATCGGTATTTGTTCCAGTCGTGGTCGGTATCGCAATCCTTGCCGCTTTGGTTTGGTTT
GCCGTAGGTCCAGAGCCTAAAGCCAGCTACATGCTTGTAGTAACGACCACAGTGCTGATC
ATCGCCTGCCCTTGTGCGCTAGGCTTAGCAACGCCATTGTCGGTCACCGTTGGTGTCGGT
AAAGCCGCAGAGCTTGGCATTCTGATCAAAGACGCTGATGCACTGCAGTTGGCGAGCAAA
ATCGACACGGTCGTATTCGATAAAACTGGCACGCTTACTCAAGGTAAACCGAGTGTGCAG
CAAGTGTTTACTCACGCCACCAGCCAAGAGCACATGTTGGCTCTTGCATACGCGGCAGAG
CGTCAATCGGAGCACCCGTTGGCAAAAGCCGTGTGTGATTACGCGAGAAAGAACAAGACT
GAAAGTGTTGAATTGAGCGCATTCGAGAACATTCGTGGCCGTGGCATTACTGCGACTTAC
CAAGCACAGCCGCTACTCATCGGCTCATTACAATTTATGCAAACCGAGCAGATTGATACC
AGCTCAATGAAGCAAGCGATTGAAGATTGTGCAAACAACGCTTGGACACCAGTAGCTGTA
GCGCTGAACAACGAACTGATTGGTTTAATTGCCATCGCTGACCCGATTAAATCTGATGCC
AAGCAAGCAGTGTCTGCATTAAAATCGCAGGACATAAAAACCGTCATGCTCACAGGCGAC
AACCAACACGTAGCCAATGCTATCGGTAAAGAGCTCGGCATTGATGAAGTCATCGCTCAA
GTAATGCCCGACGAGAAAGCACAACATATTGAACTGCTGCAATCTCAAGGCCGCACAGTT
GCGATGATCGGTGATGGCATCAATGACGCACCAGCCCTTGCGCTGGCGGATCTTGGTGTC
GCAATGGGAAGTGGCAGTGACGTGGCAATCGAAAGCTCACAAATGACCATTCTCAATACA
TCACCAATGGCCGTTGTGCATGCGATTGAACTCTCGCGCGCGACACTTAAGAACATGAAA
CAAAACTTGTTCGGCGCCTTTGTTTATAACTCGTTGGGTATCCCTATCGCCGCAGGCGTA
CTTTACCCAGCGTTTGGATTTTTGCTCAGTCCTGTCGTTGCTGGCGCAGCGATGGCACTG
TCTTCAATCACGGTCGTCAGTAATGCAAATCGACTACGACTGTTTACCATTAAGTAA
>IKJBOMAE_00116 Chitoporin
ATGTCTTACCTAAAGAAAAGCCTACTTGCTACTGCAATCACAGGCATGATGTTCAGTGGT
TCAGCTTTTGCTGATGGTGCAAACAGTGATGCAGCGAAAGAGTACCTAACTAAAGACTCT
TTCTCTTACGAAGTTTACGGCATTATCGCGATGCAGGCCGCGTACCGCGATTACGATTCT
GGTAGCAAAGCAACTGACGACGATTTGGGCGGCATGCAGCTAAACAACGAATCACGTATC
GGCTTCCGTGGTAAAAAGCAATTCGCTAACTTTGAACCAACGTTCATTTGGCAAATCGAA
GGTGGCTACGTAGACCCAAGCTTCGGTGGTGAAGGTGCAGGTCTTGGTGAGCGTGACACA
TTCGTAGGTTTTGAAAGCGCGTCTTGGGGTCAAGTTCGTCTAGGTCGTGTTCTTACTCCA
ATGTACGAGTTGGTTGACTGGCCAGCATCTAACCCAGGTCTAGGCGATGTTTACGACTGG
GGTGGTGCGATCGGTGGTGCTAAGTACCAAGACCGTCAATCAAACACTGTCCGTTGGGAC
TCTCCAATGTTTGCTGACAAATTCTCTCTAGATATCGCAGCGGGTGCAGGTGACGAAGCT
GGTCTAGGTGCTGGTGACGATTACTGGGGCGGCATTGCGGCTCACTACAAGTTAGGTCCA
CTACAATTGGATGCTGCGTACGAAGGTAACCGTAACATCGAGTCTGAAGATCAAACTTGG
GAAAACAATACGTACCTAGTAGGTGTTCAAGGCTGGTTTGAAAACGGTATTTCGTTCTTC
GCTCAATACAAATACATGGAAGCAGATGGCAGCAAAGGTGTAAGCGAGAAGCAAGATGCA
ATGTCTGCTGGTCTGATGTACACAACAGGTGATTGGCAGTACAAACTGGGTTACGCAGCA
AACTTCGACCTAGAGCGTGACGGTAAGACAATCGACAACACGGCAGATGATGTACTATCT
GCACAGATCATGTACTTCGTAGACCCATCTGCAGTACTTTACGCTCGTGCTCGTACGCTA
GACTTTGGTGATGGTGCAACTTACGCGAACGGTTACACTGATAAAGATGGTGGCACGAAC
CGTTGGAAGTCAGCTGACTACGACGAGTTCTCTGTAGGTGTTGAATACTACTTCTAA
>IKJBOMAE_00117 hypothetical protein
ATGATGAAAAAAACAACCACACTATTAGGACTTTGCGCAATCCTTTCTGCGCCTGCATTT
GCTGCTCAACTGACTCTGCAAGCGGAATTGGTTCCTCGCGTTCTCAACAGTGAGTTCGTC
TACCCTGAGTGGATCTCTGATAACAACAGCATCAAAGTTGAAGATGGTGCAAACCAACTT
GCTGTGAATGTTGGTCAAATTGTGTTTGAGGATGGCAAGCGTCGTAAATTTGATTCACAG
CCGCTTCTACTTGAGTTCGATGCACCGAAAGATGCAGAGCTCACGCTGACATACAATAAG
TTCCGCACTATTGAAGAAGCAAATGCTTTTGAAATGGACCCAAAGCTGACGCTGAAAGAT
GCAAGCGGCAAAGATGTTGAGTTTTCAATGGTTCAACTTCGCAAAGGCGGCCTACAAGGG
TTCCGCGACTATGAACGTGAAGTGGCTGATTACAACAAAGCAATGAACACGCAATCGACG
AAAGCAAGCATCGCGGCGTCTCCGGCTGTCACTAAGACATTGAAAGAGTCCTTCAGTGAT
CTAAGCCGTCAAGAGCAACAAGAATTCATGCAGTGGGCGATGCAGAATCTAAAATAA
>IKJBOMAE_00118 Glutamate--tRNA ligase
ATGACGGTTAAAACTCGTTTTGCTCCTAGCCCAACTGGCTACCTACACGTTGGTGGTGCG
CGTACTGCACTTTACTCTTGGCTATACGCTAAAAACCAAGGTGGTGAATTCGTTCTACGT
ATCGAAGATACTGACCTTGAGCGTAACTCTCAGGAAGCGGTTGATGCGATCCTAGAAGGC
ATGGAATGGCTAGGTCTTGAGTGGAACGAAGGTCCTTACTTCCAAACTCAACGTTTTGAT
CGTTACAACGAGATGGTTGATAAGCTTCTAGAAGAAGACAAAGCATACAAATGTTACGCA
TCTAAAGAGCTGCTAGACGAAGTTCGTGCAGAGCAAGAAGCAAACAAAGAAATGCCTCGT
TACGATGCTAACCATCCAAAGATCAAAGCGGCAAACGAAGCGGCAAAAGATGGCGATCCA
TGTGTTATCCGTTTCCGTAACCCGAAAGAAGGCAGCGTAGTATTTGATGACCAAATCCGT
GGCCGTATCGAAATCAGCAACACACAAATGGATGATCTGATCATCCGTCGTACTGACGGT
TCGCCAACGTACAACTTCTGTGTAGTGGTTGACGACTGGGATATGGGCATCACTCACGTA
GTGCGCGGTGAAGACCACATCAACAACACGCCTCGTCAGATCAACATCTACGAAGCACTA
GGTGCGCCAGTACCAACATTCGCACACTGTGCAATGATCCTAGGTGATGACGGTGCGAAA
CTGTCTAAGCGTCACGGCGCTGTATCAGTAATGCAATACCGCGATATGGGTTACCTACCT
GCAGCACTAAACAACTATCTAGTGCGTCTTGGTTGGTCTCATGGTGATCAAGAGATCTTT
ACTCAAGAAGAAATGATCAACCTATTTAGCCTAAACGCAGTATCTAAGTCAGCGTCAGCA
TTCAACACTGACAAACTGCAATGGTTGAACAACCACTACATCAAGAATTCAGATCCAGCG
TACGTTGCACAGCACCTACAATGGCACCTAGATCAACAAAAACTAGACGTAACAAACGGC
CCAGCTATCACTGAAGTGATCAAGCTAGTGGGTGAGCGTTGCAACACGCTAGTTGAGCTA
GCTGAGCAAATCCGTTACTTCTACGAAGACTTCGCTGAGTTTGAAGCGGGCGCGGCGAAG
AAACACCTACGCGGCGTTGCTAAAGAGCCTCTAGAGCTTGCTCTAGCGAAAGCAGAAGCA
CTGACTGAGTGGACGACAGCGAACATCAAAGATGGCGTTATCGCAGCAGTATGTGAAGAG
CTAGAAATCGGCATGGGCAAAATCGGTATGCCACTGCGCGTAGCAGTAACAGGTGGCGGC
CAGTCTCCTTCTGTAGACGCAGTAATGGAACTGATTGGCAAAGAGCGCTGTGTTGCTCGC
ATCAAGATGGCGCTTGAGTTCATCGCTGAGCGTGAAGCAAACGCATAA
>IKJBOMAE_00119 Outer membrane protein A
ATGAAAAAACTAGCAGCGGTAATTTCAGCTTCTTTACTTATGGCTTCAGCAGCACACGCA
GAAGTATACGTGGGCGGTAAGATGGGTAAGTCTTGGATGGAAGACGCTTGTGTAGCTGGT
CAAGCTTGTGACAAAGATGGCTCTACTCTAGGTGCTTTTGTTGGTTACGAAATGAATGAC
TACTTCTCAGTAGAAGCTGGTTTCGACAACCTAGGTGACTTCGACCAAACTTCTTTCGGT
GGTCACGTAGAAGCAATCACTCTTGCTCCTAAGTTCAGCCTACCAATCACAGAAGACATC
GCACTTTACGGTAAAGTGGGTGGTGCTTACCTAATGATGAACGACGGTAAAGATGACTAC
TCTTACCTAGGTGCAGCTGGTCTTGAATTCAACATCAGCGAAAACGTAACAGCACGTGCG
GAATACCAAACAATCACTGACATCAGCAACGATTCAGTGAAAGCAATGGGCAACTCTGCA
ACTCTAGGTGTTGCATTCAAGTTCGGCGGTAACGACGAAGTTGTTGTTGAAGAAGAGCCA
GTAGTTGAAGAAGTGGTTGTAGAAGAAGTTGCTCCAGTAGTAGTAACTAAGACTTTCGAA
ACTCAAACAATCGGTACTGGTAGCTTCGCGCTAAACAGCACTACTCTTAAACCAGAGAGC
GCTGCAAAACTAGACGACCTAGTAGCATTCCTAAACGAGTACCCACAAGCGAACGTTGAC
GTAATTGGTTACACAGATACTTCAGGCCCAGCAGCTTACAACCAAAAAGTTTCTGAGAAG
CGTGCTGAATCTGTAGCTAACGCTCTTGTAGAAAAAGGCATCGACGCAGATCGCATTCAC
GCTCGTGGCGAAGGTGAAAACAACCCAATCGCTTCAAACGAGACTCGTGAAGGCCGTGAA
CAAAACCGTCGCGTAGAAGTTGTTGTTCCTGAGTTCGAATACCAAGTTCAGCAATAA
>IKJBOMAE_00120 hypothetical protein
ATGTCTAAGAGCAATTTAATTACAAATACTGGACACCGCTTCATTTCGAAAGGCAAGACA
GCCTTTAAGATTCATATCCACACACCGGAAGATACTGTTTTGCATCGTTCCGTTGGATTT
GTGCGCATTGGAGAAAAGAGAGGTCTTAAGAAGGCCATCAAACTGCGTAATGAGCTCGGG
CGTGAGATGTGGGGGAAGTTTTGGCGGAGACTATTGAAAGACCCGTACTTAATGACGCGT
TTACCACACAGTGTGGAGCCTAAGATAGTCCACAAACCAAATCCGACGTTGGATGATCCA
GACAACCGTGACACTTGTTACATTGCAAAGTGGCGTGAGTTTAATGACGCCGGCGAATAC
AAGTACAAAACGGTCGTGCGGTCTATCAACAAGTACGGCAAGCTTGCGGCTTATATGCAA
ACCAAAAAAGCCTTGCTTGATGCACACAAAGATAACCTCGAAATCTTGACCTTTATGGGG
CGTCTCAACAGCATCGACCTCAAATAG
>IKJBOMAE_00121 tRNA-Arg(cct)
GCCCCCATGGCACAGCTGGATAGCGCAGTCCCCTCCTAAGGGACAGGTCGTAGGTTCGAA
TCCTACTGGGGGCGCCA
>IKJBOMAE_00122 hypothetical protein
ATGACGCCATTTCGTGCGGCGGCATCTTGGTATGAAGTGACAGGCGTTGCCACTATCGTT
TCTTCTGAAGAAGCGGCAAGGCTGCATGCGTTGGAAGATGCGCTCTTCAAGGCTGTCAAC
TTTTCGGGCGCAGACATTGGCAGCATCAGTAACTTGATGCCATTGCTGGAAGAAAACCGC
AAAGAGTACCAATTCACCAACCATGAAGTGCGTTACATCCTGGTCGAATCAGAGCGTAAA
CGCAGCGGCAAGGTGGAAATGAGGATCCGAGTGGACATTTATCCATCGGCAACGGGTTGC
CACGTGGATCAATACAAAAAGACGATCTTAGTCGGCAACATCGACGTCGCTTCTCCTCAA
CAAGCGGTCATGGGCCAAATTTACAATGTTGGTGATGATTTTAGCCATGTGGTCAATCGT
CAGCTTGATCAAACCTCACGCAGTTTTGTGTCTGTTGGCACTACCGATTACTCCATCAGT
GCTAATTACCCAGAGCGCACTAAGATGATCGCGCAAGACAATGGCGCGCAATACATCATC
GGCGGCGTCATTACCGATTTGACCGCCACGATCGATGCCAAACTGCTTAAAGATGATGTT
ATCAACCGCCAGTTTGCGATGGAGATGAAAGTCTTCGACGGAAAGACAGGCCACGAGGTT
TACCACAAGAACTACCGCGAAGTGGCGCGTTGGCCATTTGCTAAAACCAGCCAAGTCGAT
ACTCGCAGTGCTCGTTTCTGGGCATCAACTTACGGTGAGATGATGCTGCGCGTTAGCCGC
AACATTATGTTGGATTTAGAATCAGAGCTGTCTTGTAAAATTACGCTGCCAGAAGTCGTG
GCTGTATTTGGCAATACTGTAACCATGGATCTTGGCCGCATGCACGGCGTACAAGAGGGT
GACCAGCTGCAATTGTGGCACACAGCGTCTTTCATCGACCAAAACGGCTTGCCGCGTAAT
AAGGTCTCCCAGAGCGATATTACCCTAAGAGTGACTCGTGTTTACGAACACGAAGCGGAG
CTGACTATTGAACAGCCAAACCTTGCCTCTAGTGTGCAAATTGGCGACGTAATGAACAAG
ATGCTTTAG
>IKJBOMAE_00123 hypothetical protein
ATGAAAAGATGGCTTGTTGCCGCATCGATGATGACGCTTTTAACATCGTGCGCGTACTCA
CCAATTTACAATGGTAAAGAACCGTATTCTGGCAGCCAATTCATGCTGATGGACAGTCCA
CGTCATACGATGGACTATTTCATTGAGAGCATGACGGAAGAGCTGATGGTTTCGAACGTT
GCAGTATCGTCGCGTACACCGATTGCGATTACTTCTTTTGTCGATCTGCAAAACATGGAT
GCAACCAACTGGCTTGGTAACTCGGTATCGGAAGGATTTATTCATCAATTCCAACGCCGT
GGTTTTAAAGTCGTGGATTTCAAAACCACAGGTTCAATCCAAGTGACTCAGCAAGGCGAT
TTTGCACTGAGCCGTGATTGGCAAGATCTGGCACAAGAGCAAGAGATCCAGTACGTGCTG
ACAGGCACTATGCTTCGCCAAGAAGGTGGTGTGCTCGTGAATGCTCGTGTTGTAGGCATG
CAGAGCCGCATCGTGGTTGCAACGGCGCAAGGTTTCTTACCTGCGGATCGTATTGGCCGT
GATTTGGATACGCTGAACAGCATCCGCACCCAAGATGGCGTGCTTATTCGCTCTGACCCT
ACTATTCGTCAGCCATACACTGTGATTCTCCGCCCGTAG
>IKJBOMAE_00124 hypothetical protein
ATGAAGAAGTTATTATTTATTATCGCAACATTGGTGCTGGTGGGATGTCAGCCTCTACAA
CAGATGCGCCAAGATGAGATTTTGTTGGCGGTGGGTTATGCAAGCGTGAGTGAGCAAACT
GGCCGTACTGTAGAAGAGAAACGTGTTCGTGCAATGCGTGCGTCTAAGATTGATGCCTAC
CGTGAACTTGCTGAGCAAGTATATGGTATGCGAGTGAGTGGGCGTGCAGAGCTTGCTGAT
CAACGTCTAGGCATTGAAAGCACATCGGGCGCGGTCGATGGCGTTATTCGAGGTGCAGAA
GTGGTACGTAGTTACTTAGTAGAAGACAGCTATGTGACAGAGTTGCGTTTGGATATCCGT
AAGATGGATAAACTGCGTGACTACGGTGAAGTACAACAGGTGCCTGAGAAGCGTCAGCAG
ACCTTGTTCTAA
>IKJBOMAE_00125 hypothetical protein
ATGGCAGCATTAGTCGATCTTGTTAACTTCCAGCTAGAAAATGCAAAAGCACTTTCTGGT
GTGTTACGTCAAGAAACACAGGCGATCAGCGCACGTGTATCTACTGAGATCGAGAAACTT
GCCAAAGAAAAGATGACACTCATTGGTCAATTAAGAACAACTGACCAGCGAATCGCCTCT
CACCCGCACGTCAATCAACTTACCGAAGATGCAAACCTAAGTCAGGTTGTCGCACAGATC
CAATCTATCATTCTCGATTGTCAGCAAGTAAACCAAATGAACGGTGAATCGCTCAATCGT
GCTCAATCCAGTTTCAATAAACTTAACAACATGCTTCAGCGTACCCACGGTAAGGTCGGC
ATGACCTACAATGCCGGTGGCAAAACGCACACCATTTCTACTCTAGGCACCAACATTAAA
GCCTAA
>IKJBOMAE_00126 hypothetical protein
ATGGCAGGTATAGATAATATACGTTCAGGTCAGATGATGACGACAACCAGTCGCGCACCT
GCACGAACGGATTCTGGTGCAACCAGCACTATAGAATCGAAAAAAGCGCCAGCACAACAA
GACGCGGTATCACTAAGCCAACAAGGCAAAGCAGTCAGCAAACTCCAGAAGGATATGGCA
GCTTCTCCGGCTTATGACAGCGCAAAAGTGGCGGCAATCAAAGAAGCAATTGCAAACGGT
TCATACAAAGTTGACCCAGAGAAACTGGCGGACAACATGATCAAGTTTGAAAACGAATTG
CAAGGCAAAAGCTAA
>IKJBOMAE_00127 hypothetical protein
ATGGCGTATCATAATATGAATTCAACACCATTTACTATGACAATATGTAGAGCGTTATTT
ACAAAGTACGCTAAGTCTATCGGCATTTTGCTCAGTATGTTTAGCTTTTTTGTTCATTCA
GCAACGGAAAGTCAGATCGAGCAAATCCGAACCGCCGCCGAGCAGCACATTCTTAGCACG
GTAGAGCAGCCAGCGGGAGGAAATTTGTCCGTCAATGCGGCAAATATTGATCCACGTATC
AAAGCCACCGATTGCCCAGAGCCCCTTGATACATCTGCATCTTCAACCAGTAGCACACGC
AGTAACATCAACGTATTGGTAGAATGCCCCATCGATGACTGGAAGGTTTATGTTCCTGTG
AGGATCTCAGCATCGGTTCCGATGATCGTTTCAACACGTCAACTCGGCCGTGGTGAGATC
ATCAGCGCTTCTGATGTGACGACTTCGATGATCGAATTACAGCGTTTTCGTAAAGATGGT
TTTAGCAATATGGATCAAGTGATCGGTTCAAAACTAAAACGTAACGTTCGCCTTGGCGAT
GTTGTAGAACGCAATGATGTCTGCGTGGTATGCCGCAATGAGAAAGTCACGATCAAAGCA
GTAAAATCTGGTATGACGATCACCACGCAGGGCACGGCATTACAGGATGGATCCGCTGGA
GATCAAGTAAGAGTGAAAAATGATAAGTCCCAACGTATAATAGAAGGAATTGTGACAGGC
ATTGCGGAAATCACCATCACCTTCTAG
>IKJBOMAE_00128 Chemotaxis protein CheV
ATGACGGGGATTCTTGACTCGGTGAATCAGCGTACGCAACTCGTCGGCCAAAACCGATTG
GAACTACTCACTTTTCGGTTGATGGGACGACAGCGCTACGGCATTAACGTATTCAAAGTA
AAAGAAGTACTACAGTGCCCTAAGCTGACTTCGATGCCAAACCTACACCCGCTAGTGAAA
GGTGTCGCTCATATCCGTGGCCATACCGTGTCAGTGATTGACTTAAGTTTGGCAATCGGT
GGCCGTCCAACGACAGACATCGATAAGTGTTTTGTTGTGATTGCTGAGTTCAACCGTACT
ATCCAAGCGTTTTTGGTGTCTTCGGTTGAGCGCATTATTAACATGCATTGGGAAGCGATT
TTGCCGCCACCTGATGGTGCTGGTAAAGCGCACTACCTAACAGCGGTAACAAACATCGAC
AACGAGCTAGTAGAAATTCTGGACGTTGAGAAAATTTTGGCAGAGATTGCACCAGTAGAC
GAAACCATGGATTCAAGCATCGGCGAAGAGATCGCAGTTGCTGAACAAGAGAAGCCAATC
GTGCGTCGCGTATTGATCGCAGATGACTCGACGGTAGCGCGTAAACAGGTTGAGCGTGCA
ATTACTTCAATCGGTTTTGAAGTTGTCTCTGTGAAAGATGGTAAAGAAGCGTACAATAAG
CTGCTTGAAATGGCACAAGAAGGTAGCATCTACGATCAGATCTCTTTGGTCATTTCAGAT
ATCGAAATGCCAGAGATGGATGGCTACACACTAACGGCCGAAATTCGCCGAAATGCAGAT
TTGAAGAACCTTTATGTTATCCTGCACTCCTCATTGAGTGGCGTCTTCAACCAAGCGATG
GTTGAGCGCGTAGGTGCTAACACCTTCATTGCGAAATTTAACCCAGATGAATTGGGTAAC
GCGGTTAAATCTGCATTAACACAATAA
>IKJBOMAE_00129 Chemotaxis protein methyltransferase Cher2
ATGACTGCTATTACAATCAGTGATCAAGAGTATCGTGACTTTAGCCGTTTTCTAGAATCA
CAATGTGGCATCGTATTAGGTGACAGTAAGCAATACCTAGTGCGCAGCCGACTGAGCCCG
CTTGTGACAAAGTTCAAGCTGGCGTCGCTGTCGGATTTGCTACGTGATGTCGTGACAGGC
CGCAATCGTGAACTACGCATTGCCGCTGTTGATGCGATGACGACTAACGAAACATTGTGG
TTCCGAGATACTTATCCGTTCACGGTATTAGCTGACAAACTGTTGCCGGAGATGGCGGCA
AACAAGCGACCAATCAAAATTTGGTCGGCTGCGAGCTCTTCAGGCCAAGAACCTTACTCA
ATGGCAATGACCATTCTGGAAACGCAGCAGCGTAAGCCAGGTTTATTGCCAAGCGTGTCG
ATCACCGCGACGGATATTTCAGCAAGTATGTTGGATATGTGCCGTGCGGGTGTTTACGAT
AATCTTGCCTTAGGTCGTGGTCTTTCACCTGAGCGTCGTCGCACCTTCTTTGAAGATGCA
GGCGATGGTCGCATGAAAGTAAAAGACAACGTAAAACGCCTAGTGAACTTCCGTCCACAA
AATTTGATGGAGAGCTACGCGTTAATGGGTAAGTTCGACATCATTTTCTGTCGTAACGTA
CTGATTTACTTCTCACCAGAGATGAAGTCGAAAGTACTGAACCAAATGGCAAACAGCCTA
AACCCGGGCGGTTACCTACTGCTGGGTGCGTCGGAATCACTGACGGGTTTGACAGACAAA
TTTGAGATGGTGCGCTGCAACCCAGGTATTATTTACAAGTTAAAGTAG
>IKJBOMAE_00130 Flagellar basal body rod protein FlgB
ATGGCTATATCTTTTGACAATGCACTAGGCATCCACCAGTACACGGTGGGCGTACGTGAG
CGCAATGCGGAGGTGATTTCCACCAACATCGCGCAAGCTAACACGCCTGGCTACAAATCA
AGAGGTTTAGATTTTGCTAAGGAATTGCAGGCGGCAACATCTGGGGCAAGCATTGGTCTT
AGCCGCACAGATGGTCGGCACATTCCTGCCACTACGACGTTGGTCGGGGACAAACTATAT
CGTCTTCCTACGCAACCAGATACGGGCGATGGCAACACGGTAGATTTGGATTTAGAGCGT
AACTTGTTTATGCAAAACCAAATCAGACACCAAGCATCACTCGACTTTCTAGGCAGCAAA
TTCAAGAACTTAACCAAAGCAATCAAAGGGGAATAA
>IKJBOMAE_00131 Flagellar basal-body rod protein FlgC
ATGAGCTTATTTAACGTTTTCAATGTGACAGGTTCCGCAATGAGCGCTGAATCCGTTCGT
CTGAATACTACCTCAAGCAACTTGGCGAACGCCGACAGTGTCAGCAGCTCTGCGAAAGAC
ACTTACAAAGCGCGTCATGCTGTGTTTGGTGCTGAGTTAAGCAACGCCATGCGTGGCGGT
GATACGGTGCCAGTGAAAGTGATGGGTATTGTAGAAAGCGATAAACCGCTGAATGCGGAG
TACAACCCAGACCATCCCCTTGCAAACGACGAAGGCTACATCTACAAGCCTAACGTGAAT
GTAATGGAAGAAATGGCAAACATGATTTCGGCATCTCGCGCATACCAAACCAATGTGCAA
GTAGCTGATTCTAGTAAACAAATGCTGCTGCGTACGCTGCAGATGGGTCAATAA
>IKJBOMAE_00132 Basal-body rod modification protein FlgD
ATGGCCGGAATTAACAACGTTGGTCAAAGCGGCTTGTCCTATATCGACCAGCTTAAGAGC
CTACAAGAGAACAAGAAGACTGAAGAGAGCACAGGTAAGCAGGACCTGAAACAGGAAGAC
TTCCTATCTTTGCTCACTAAGCAATTGTCTCAACAGGATCCTTTTAAGCCGGTAGGTAAT
GACCAGATGATTGCGCAAATGGCGTCATTTGCGACCGTAGATGGTATCGGCAAGATGAAC
TCTCAGTTCGAGAGTTTGAACTCGTCAATGACATCAAACCAAGCGTTACAAGCTTCCTCT
TTGGTTGGTCGTGACGTATTGGTCCCAGGTGCGGCGGGTGTAAAGCAAGACAATGCAACA
ATGGCGGCAATGGTTAAGCTTGCACAACCTCTCGACAACCTGTTTGTTCGAGTGGAAAAC
GAAGCGGGCCAATTGGTGCGTACTTTTGAGGTAGGTGCGAAACCAGCCGGCGACACTCGT
GTGCTTTGGGACGGTAATGATGAAAACGGAAATCCAATGCCTGCTGGCAAATACAATGTG
AAAGCGTCTGGCTTGGTAGATGGGGAGTCGCAAGAATTCCCAGTGTCTACTTACGCGAAC
GTGAACAGTGTATTGCTAGGTAAGGGCGACGGAAACGTATTACTCAATCTGGCAGGTTTT
GAATCGCCAGTTCGACTTGCAGAAGTATTGGAAGTCGGCAAAGCGTAA
>IKJBOMAE_00133 Flagellar hook protein FlgE
ATGTCATATGTATCTTTAAGCGGTTTGTCCTCCGCTCAACTGGATTTGAACACCACCAGT
AACAACATTGCGAACGCCAACACGTACGGCTTTAAAGAGTCTCGTGCGGAATTCAGCGAT
GTGTACTCAAACTCTTTGTTCACTAACGCAAAAACCACTCCGGGTGGCGGTGCGCAAGCG
AACCAAGTGGCGCAACAGTTCCACGAAGGTTCAAGCATTTACACCAACAACCCAATGGAT
TTGCGTGTATCGGGTACGGGTTTCTTCGCGGTAGCGAAAGATCGCCTTATCCCACAACAA
AATGAAATGACACGTAACGGTGCGTTCCATTTGAACAAAGAAAACTACATGGTAACAGCG
AACGATGAGTTCCTACTTGGTTACCAAGTAAACCCTGAGTCTGGTGAGGTATCGTCTTAC
GAGCCACAACCAATCAATATCCCTGCAGAATTTGGTAAGCCAAAGCAAACAGCGAACATT
GAAGTGGGTGTGAACTTACCGGCTAATGGTGATTTGAAAGATCCGACTCAGTTTGATTTC
TCAGATCCAGATACATACAACCGTTCGACTTCTTCAACGATTTATGACTCGATGGGTCAG
TCTTACAAGCTAACGACTTACTACTTGAAAGACCAAACTCAGCCGAACACGTGGCAAACT
TACTACACAGTGACAGACAAAGGCGGCGAGAAGCCATTGAACGTTGCTAACGGTGATGCT
GCAACGCCAACGGGTCACGTTGGTCACACGATGAAGTTCAACAACGATGGTACGTTGGCA
AGCCTAAACAACGGTCAGCCAATCACATCGGTAGCGTTGGGCGATCCTGCGACAAACACT
AACCCAGTGGATTTAAACGGTGCGGATCCTGCGCAAACACTTAACTTTGGTTTAGGCTCA
GCGACTCAGTTTGCTGCACCATTTGAACTGACTAAGTTCGATGAAGATGGCGCGACAACG
GGCTTCCTGACTAAAGTAGACTTTGATGAAAACGGCAGCGTATTGGGTACTTACTCAAAC
GGTGAAAACGTAACATTGGGTCGTGTGGCGCTAGTGCGTGTTCCAAACGAGCAAGGTCTG
GATAAGAAAGGCGGCACTCAATGGGATTCAACTCAGTTCTCTGGTGACAAGATCTGGGGT
GAATCAAACAAAGGCTCTTTCGGTACTATCAACAACGGTATGCTAGAGCAATCAAACATT
GATATGACTCAGGAGCTGGTGGATCTGATCTCTGCTCAGCGTAACTTCCAAGCGAACTCA
CGTGCGCTAGAAGTACACAACCAGCTACAACAAAATATCCTGCAGATTCGTTAG
>IKJBOMAE_00134 Flagellar basal-body rod protein FlgF
ATGGATCGCGCACTGTTTCTCGCAATGAGCGGCGCCAAGCAAAATATGCAGGCCCTGCAA
TTGCGTGCCAACAACCTGGCAAACGTGAGTACAACTGGCTTCCGTGCTGATTTAGCACAA
GCTCGCTCTATGCAAGCTTATGGTGAAGGTTTGCCTTCACGTGTATTTAGCATGACGGAA
CGTCCAGGACATAACTTTGCGCAAGGTAGTGTGATCACAACCGGTCGTGACCTAGATATT
ACGGTAGAAGGCAGCGGCTGGATTTCTGTTATGGACCAAACTGGCAAAGAAGGTTTGACT
CGTAACGGTAACCTAAAAGTGGATCAAAACGGCTTGCTAACGAATGCAAGCGGTCATGTG
GTGTTGGGCGAAAACGATGCGCCAATCACCTTGCCAATCCCAGTCTCCAAAATCGAAATC
GGTCGTGACGGCACCATCTCTGTACTGCCTCAAGGTGCGCCAGCTGAAGAATTAGAAGTG
GTTGATCGTATCAAGCTTGTACGCACAGACGATCAAAACTTGTTTAAAGATACCAATGGC
TTATTCCGCCATAAAACTCCAAACCAGCCTTACGAAGCAGACGGCTCTATCAGCATCCAA
ACCGGTGCGATTGAAGGTAGTAACGTGAATGCCGTAGGTGAAATGACCGCTCTGATTGAC
CTTCAACGTCAGTTTGAAATGCAGGTCAAAATGATGAGCACCGCTGAAGAGATGGATAAG
TCTTCAGATTCATTGCTTCGTATGAGTTAA
>IKJBOMAE_00135 Flagellar basal-body rod protein FlgG
ATGCATCCAGCACTATGGGTAAGTAAAACAGGTCTAGACGCCCAACAGACCAACATCGCA
ACAATTTCGAACAACTTGGCGAACGCCTCAACCGTAGGTTACAAAAAGAGCCGTGCGGTA
TTTGAAGATTTGTTCTACCAAAACATCAACCAGCCAGGCGGCCAATCTTCTCAGAACACG
GAACTGCCAAGTGGTTTGATGCTGGGTGCCGGCTCTAAAGTGGTTGCGACGCAAAAAGTG
CACACGCACGGTAACGCGCAAACCACCACTAACGCACTCGATATGATGGTGGAAGGCGAT
GGCTTCTTCCAAGTGACTTTGCCAGACGGCAACATCGGTTACACCCGTAATGGTCAGTTC
ACGTTGGATGGTGAAGGTACGTTAGTGACTTCTGGCTCTGGTTACCCAGTAGAGCCGGAA
ATTGTGATTCCTGAAGATGCAATTTCTATCACGGTTGGTACAGACGGTGAAGTCTCTGTG
CGTATTCGTGGTGAGCAAAACAACGTTGTAGTTGGTCAGCTAACCATTACTGATTTTGTA
AACCCTGGTGGTCTTGAGCCAATCGGTCAGAACCTTTACCTACCAACTGGCGCAAGTGGT
GACCCACAAGAAGGTGTCCCTGGTCTTGATGGTTTGGGCGAAATTCGTCAATCCATGCTG
GAAGCGTCTAACGTGAACGTGACGGAAGAGCTGGTCAACATGATCGAAGCTCAACGCGTG
TACGAAATGAACTCAAAAGTAATCTCATCTGTCGACAAGATGATGAGCTTCGTCAACCAG
CAGTTGTAA
>IKJBOMAE_00136 Flagellar L-ring protein
ATGAAACGTATTTGTCTACTTGCACTTATCACGACCATGTCTGGTTGTGCGATGCTAGAG
CCGATTGAAACCGACGAAGTCAGCCAAGCGACAACGGTGGTGGATGCGGTTGAAGGCGAT
AAGTCGAAAGAAGAGAGCAGCGGCATCATTGATACTTTGCGCGGCAGAACCGATCCGGTG
GCAGGCGATCCGGCATGGGCACCGATTCACCCTAAACAAAAACCAGAGCACTATGCGGCA
GCAACGGGCTCTTTGTTTAGCACCGAGCACATTACCGACCTATACGACGATTCTAAACCA
CGTGGCATCGGTGACATCATTACCGTAACACTCGACGAAACGACTCGTGCTACTAAGAGT
GCCAACGCCGACCTATCAAAAACCAACGATGCGAAGATGGAACCTCTGTCTGTCGGTGGT
CAAGAGCTGCAAATTGGCGGTAAATACAACTTCTCGTACGATCTGAACAACACCAACACC
TTTGCAGGCGACTCTTCGGCTAAGCAAAGCAACAGCATCAGCGGTTACATCACGGTAGAA
GTCATTGAGGTGCTGGCAAACGGCAACCTAGTGATCCGTGGTGAGAAGTGGATGACGCTG
AATACGGGTGATGAGTACATTCGTCTAAGTGGCACAATTCGCCCTGATGACATCAATTTT
GACAATACTATTGCGTCAAATCGCGTATCTAACGCAAGAATCCAATACTCTGGCACGGGC
TCACCACAAGATATGCAAGAGCCAGGTTTCTTGGCACGATTCTTTAATGTAGCCCTGTAA
>IKJBOMAE_00137 Flagellar P-ring protein
ATGAAAAGAATCCTATTAGCACTGTTGAGCGTTGCGCTATTTGCAACCACAGCCCAAGCT
GCACGTATCAAAGACGTCGCGCAAGTGGCAGGTGTGCGTAGCAACCAACTTGTGGGTTAT
GGCTTGGTTTCAGGCTTACCGGGTACGGGTGAATCAAACCCGTTTACAGAACAAAGCTTC
GCGGCAATGCTGCAAAACTTCGGCATTCAAATGCCGCCGGGTACCAAACCAAAAATTAAG
AACGTTGCCGCAGTTATGGTAACGGCAACATTGCCGCCATTTTCAAAACCGGGTCAGCAA
GTGGACGTCACCGTCTCTTCGATCGGCAGTGCAAAAAGCTTGCGTGGTGGCACCTTGCTA
CAAACCTTCCTAAAAGGTCTAGACGGCCAAGTGTACGCTGTCGCGCAAGGTAACTTAGTC
GTGAGCGGTTTCAGTGCAGAAGGTGCTGATGGCTCTAAAATCGTGGGCAACAACCCAACG
GTTGGTCTTATTTCAAGCGGCGCAACCGTAGAGCGTGAAATTCCAAACCCATTCGGACGT
GGTGACTACATCACCTTCAATCTGCTTGATTCTGACTTTACCACTGCACAGCGTATGGCG
GATGCGGTAAACAACTTCCTTGGTCCTCAAATGGCTAGTGCGGTTGACGCGACGTCTGTT
CGTGTCCGTGCTCCACGTGATGTGAGCCAACGTGTTGCCTTCTTATCGGCAATCGAAAAC
CTAGAGTTCGACCCTGCAGATGGCGCGGCGAAAATTATTGTGAACTCTCGTACCGGTACG
ATTGTGGTCGGCAAGCATGTTCGCCTGAAACCTGCGGCAGTGACGCACGGTGGTATGACG
GTAGCGATCAAAGAAAACCTCAATGTGAGCCAACCAAACGGCTTCTCTGGTGGCCAAACT
GTGGTTGTGCCGGACTCTGATATCGAAGTGAATGAAGAGAAAGGCAAGATGTTCAAGTTC
GAACCGGGTTTGACACTAGATGACCTAGTCCGTGCAGTGAATGAAGTCGGTGCAGCTCCG
TCGGATTTGATGGCGATTCTGCAAGCATTGAAACAAGCTGGTGCCATTGAAGGCCAGCTG
ATCATCATCTAA
>IKJBOMAE_00138 Peptidoglycan hydrolase FlgJ
ATGGTTAACAATCCTAACGATATCGGTTTTATTCATGACATCAGTTCCCTTGATACACTT
CGTCAGAAAGCGGTGAAAGAGGGCAAAGATGGTGAGCATGAAGCATTGCAAGCGGCCGCT
CGCCAGTTTGAATCGATCTTTACTTCGATGATGTTGAAGTCGATGCGCGAAGCGAACGAA
GGCTTTGAGTCGAATTTGATGAACAGCCAAAACGAGAAGTTCTACCGTCAAATGCTGGAT
GAGCAAATGGCGAGTAACTTAAGTGCATCGGGTTCGATGGGCTTGGCTGACATGATTGTT
AAGCAGTTGACGGTTGGGCAAGGCGACGACAAGGCTGAAACAGCCATGCGCGATGCAGCA
AACAATGCTGTGGAATACCGTCGTGTTGATCCGAAGAAAGCACGTGAAATAGAGCAGCGC
TTGATTGAGTCAGGTCAGCTATCACGACCGGGCTCAGAGCCATCACGTTTTGATTCGCCA
GAGTCTTTTGTTAACTCGATGAAGCCATACGCAGACCGTGCAGCAAAAGCCTTGGGTGTT
GAACCTTCATTGCTATTGGCTCAAGCCGCGCTAGAAACAGGCTGGGGGCAAAAAGTCGTT
AAGAACGCAAGTGGCAGCAGCAACAACCTGTTTAACATTAAAGCTGACCGTAGTTGGCAG
GGTGATAAAGTGACGACTCAAACGCTAGAGTTCCACGATAACACGCCTGTGAAAGAGACG
GCTGCATTCCGTTCTTACTCGAACTACCAAGACAGTTTTAACGACTACGTTCGCTTCTTG
AATGAGAACCCGCGCTACGAGACTGCTCTTCAACAAGGCGGTGATTCTGAATCCTTTATT
CGTGGAATTCACAGCGCAGGGTACGCAACTGATCCAAGCTACGCAGACAAAGTACTGCAG
GTAAAACAAAAAATCGAGAGTATGTAA
>IKJBOMAE_00139 Flagellar hook-associated protein 1
ATGGCGTCAGATTTGTTGAATGTAGGTACACAAAGTGTGCTTACCGCTCAGCGACAGTTG
AACACGACTGGTCATAACATTTCTAATGCGAATACAGAGGGTTACAGTCGTCAGTCTGTT
ATCCAAGGCACCAACGATCCGCGTCAATTTGGTGGGTCAACTTACGGCATGGGCGTGCAT
GTGGAAAATGTTCGCCGCTCTTGGGATGAGTTTGCCGTTAAAGAACTAAACCTTTCCACG
ACGAATTACGCCAGTAAGCTTGATAACGAGAAGAACCTTGATCTGCTCTCAAGCATGTTG
TCTTCAGTGGCATCGAAAAAAATCCCAGAAAACATGAACGAATGGTTTGATGCGGTAAAA
ACCATGGCGGATACCCCAAATGACATGGGGGCGCGCAAAGTCGTGTTGGAAAAAGCCAAA
TTGCTCAGCGATACCCTAAACGAATTCCATGAAACTGTACGTCAGCAATCCGATGTGGCC
AATAAATCACTGGATATGGGCATTGAACGCGTGAACCAACTTGCTGTTGAGATCCGCGAT
GTTCATCGATTGATGATGCGTACTCCTGGTCCTCATAACGACCTGATGGACCAACATGAG
AAACTGATCAAAGAGCTTTCTGAATACACCAAGGTGACGGTAACGCCACGTAAAAATTCG
GAAGGTTTTAATGTCCATATCGGTAATGGACACACTCTTGTTTCGGGAACAGAGGCCAGC
CAATTGAAGATGATTGATGGCTCACCAGATGTTCACCAACGTCGCCTTGCTATGGTTGAA
GGTGGTGGCATTAAAGCCATCAAATCAGATGATATTGACGGCAAAATTGGCGCGTTACTT
AAGATGCGTGATGAGCACATTCCACAAGTGATGGATGAGCTTGGCCGCTTAGCGACGGCG
TTTTCTAGTGAGGTAAACCACCTGCAATCGCAAGGCTTGGATCACTACGGTAATGTGGGT
GACCCATTGTTTACCGATGTGAACTCAGAGCGACTAGCGAAATCCCGTGTCGTTGCAGGC
CCTCAATCGACGGCTGATATGGCGGTTTACATCAATGATATTAGCGCGCTGAAAGGTGGC
GAATACTCATTACGCTACGATGGCGACAGCTACGCCGTGACTAAGCCAAATGGTGAAACC
GTTAAGCTTAATACTGATGCTGGTAATGCGCTCTACATCGACGGAATGCGGGTTGAAGTG
CGTAGCGAGCCTAAAGTCGGAGAGCATGTGTTGCTTCGTCCTACCCGTAGTAGCGCAGCG
CAAATGAAAGTTGAAACCACTGATCCAAAAGCCATTGCAGCGCAAAGTTATGAAGCGTCG
ACGACCTTTGCTCAAGGTAATGCCAAATTTGAAATCGTTGATGCGGGTGACTTACGTGAA
TTTGAAGTGGTTGTCTCTCCAACCGGCGACCAATTTGCGGTAACCGATACCAAAGGTAAC
GTGATCATGGCGCCCCAGCCATATCCACCGACCGGACCGGTTTCGGTCAGTTTACCGAGC
AATCATCCCGCTTATAAAAACGGCGGGGCGACAGTATTTGAGTTAAGTGCGGGCGCATTA
GCGAACGATAAATTTACCGCGAACCTAGTGCCATCTGAAGGTGACAACGGCAACTTGCGC
AAGATGCAAAACATCCAAACCGACAAGAAGATGAACGGCAATGAATCGACGATCATGAGC
TTGTACTTCAACTTGAACACCGATGTGGGTTTGAAAACGTCGACCGCAAGTCGACTCGCC
GATGTTGCTCAGTTAGAGAGTGAGGCGGCACAAGAGCGCGTGGCATCGATATCGGGGGTA
AACCTCGATGAAGAAGCGGCAAACATGATGAAGTTCCAACAGGCGTATATGGCCTCTTCT
CGTGTGATGCAGGCAGCCAATGACACCTTCAACACCATCTTGCAGTTGCGATAA
>IKJBOMAE_00140 Flagellar hook-associated protein 3
ATGTTAACGCGAATTTCTAGCTTCCATAACTACCAGTCAGTGCAGAACGACCTGCGCCGT
CAGGAAAACAAAGTTCACCATAATCAGGAGCAGCTTGCTTCTGGTAAACAGTTGACCAAG
CCGAGTGATGATCCACTTGCGACGCACTATATTCAGAGTATTGGTCAACAAGAAGAGCAG
TTAAAACAATACCTTGATGCCATTGTTCTGGTTCGTAACCGACTAGAAAACCAAGAAGTG
GTGATTGCCAACGCTGAGCAATTTACTGATGAGTCGAAACGCATCTCGATGGAAATGATC
AACGGTGCGTTTTCTCCGGAAGACCGTGCGGCGAAAAAGCGCGAACTGGAAGAGATTGCA
AACAACTTCTTGGCGTTAGTGAATACGCAAGACGAATCGGGCAACTACGTGTTTGCTGGT
ACGAAGCCAAAATCGCAGCCTTTCTTTCGTGATTACGATGGCAGCGTGGTTTATACCGGT
GACGATTACCAACGCAAGATGAAGATCGCCAGCAACATTGAGCTCGGTATCAACTATCCG
GGTAATCATCTGTTTTCGGAGATCCCAAACCCGTTTGGTGATTTCGAGCCGCAATACGAT
TTACAAGAAGGCTCTGAGCTGTTGCTTGGTCAAGCAACGAGTGCGTCAGAAGATAACTCA
AACTACAAAGTCACCTTTGTGGACATGAGTAACGGCAAGTTTGGTTACCAATTGGAAAAA
GATGGCAGCATCGTACAAGTCGATGACTACTCGCCAATTGACGGCATCCAGTATGAAGGC
ATCAACATTCAGCTGAAAGGACAAGTTTCCGCTGGGGATAGCATTACGCTAGAGCCGCGC
CAAACCTTCAGTGTTTTTGATGCATTCAAAGAAACCATGCAGTGGTCGGAAAGCTCAGTA
TCTGACGCGTCGGCGACAGCAAAGCTGCATCAAATGACGGAAGAATTTCAAGCGGCGTTT
GTTCACATGAACAAAGTCAGAACCGACTTGGGTGCTAAGTTGAGCACGCTCGATATTCAA
GAGCAAAACCACGAAGATTTTAATTTGTCTCTGGCGAAAGCGAAGAGCAATTTTGAGGAC
TTGGATTACTCCAAGGCAGTGATTGAGTTCAGTGAGAACTCACGTGCGTTGCAAGCCTCA
CAACAGGCATTTGGTAAAACCAAAGACCTGACGTTGTTTAACTATATTTGA
>IKJBOMAE_00141 Flagellin D
ATGGCTGTAACAGTTAGTACTAACGTCTCCGCGATGACCGCGCAGCGTTATTTAAACAAG
GCGAGCAACGAGCTAAACACCTCGATGGAACGTCTATCATCTGGTCACAAGATTAACAGT
GCAAAAGACGATGCAGCAGGTCTGCAGATCTCTAACCGTCTAACCGCACAGTCTCGTGGT
CTTGATGTGGCAATGCGCAACGCGAATGACGGTATCTCTATTGCCCAAACGGCAGAAGGG
GCGATGAACGAAGCGACGTCAGTCATGCAGCGTATGCGTGACTTGGCGATTCAATCTTCA
AACGGTACTAACTCTCCAGCAGAGCGTCAAGCGATCAACGAAGAATCATCTGCGTTGACG
GATGAACTAAACCGTATCGCAGAAACAACATCATTTGGTGGTCGTCGTCTATTGAACGGT
TCGTTCGGTGAAGCGGCATTCCAAATCGGTTCAAGCTCTGGTGAAGCGATGATCATGGCG
TTAACGAGCATCCGTGCGGATGACCAGCGTATGGGCGGTGTGACTTTCTTCTCTGAGAAC
GGCAAAGACAAAGATTGGGGCGTGGATCCAACTAAAGCGGATCTAAAAATCACGCTGCCA
GGCATGGGTGAAGACGAAGACGGCAACCCTGACGATCTAGAAATCAATATCAACGCAAAA
ACAGGCGATGATATTGAAGAGTTGGCAACGTACATCAACGGCCAATCTGATATGATCAAT
GCATCGGTGAGTGAAGACGGCAAACTACAAGTGTTTGTTGCGCACCCGAACGTTCAAGGC
GAGATTTCAATCTCTGGTGGTCTAGCATCGGATCTAGGTCTAAGTGATGAAGCGGTACGT
ACATCAGTGCAAGATATCGATATGACAACCGTGCAAGGTTCTCAGAACGCGATTTCTGTA
CTGGATTCAGCGCTTAAGTATGTTGATTCACAACGTGCTGACCTTGGTGCGAAACAGAAC
CGTCTAAGCCACAGCATCAATAACTTGGCAAACATCCAAGAAAACGTTGATGCATCGAAC
AGCCGAATTAAAGATACGGACTTTGCGAAAGAAACGACGCAAATGACCAAAGCTCAAATT
TTGCAACAAGCAGGTACTTCGATTCTTGCTCAAGCGAAACAGTTGCCAAACTCTGCGATG
TCACTATTGCAGTAG
>IKJBOMAE_00142 Flagellin D
ATGGCAGTGAATGTAAACACAAACGTATCAGCGATGACCGCTCAGCGTTACCTAAACAAC
GCAAACTCAGCACAACAAACTTCTATGGAGCGTTTGTCTTCAGGTTTCAAAATCAACAGC
GCGAAAGACGACGCTGCAGGTCTTCAAATCTCGAACCGCTTGAACGTACAAAGCCGTGGC
CTGGATGTGGCTGTTCGTAACGCGAACGACGGTATCTCTATTGCACAAACTGCTGAAGGT
GCAATGAACGAGACAACTAACATCCTGCAACGTATGCGTGACCTATCTCTTCAATCTGCG
AACGGCTCTAACTCAAAATCTGAGCGTGTTGCGATTCAAGAAGAAGTAACGGCACTAAAC
GACGAACTAAACCGTATCGCTGAAACGACATCTTTCGGTGGTAACCGCCTACTTAACGGT
ACTTACGGCACTCAGTCTTTCCAAATCGGTGCGGACAACGGTGAAGCAGTAATGCTTAAC
CTAAAAGACATGCGCTCAGACAACAAAATGATGGGCGGCGTGAGCTACCAAGCTGACAAC
GGTAAAGACAAAAACTGGAACGTTGAAGCTGGCAAAAACGACCTGAAAATCAGCCTGACT
GACAGCTTTGGTCAAGAGCAAGAAATCAACATCAGCGCGAAAGCGGGTGACGATATCGAA
GAGCTAGCGACGTACATCAATGGTCAGACTGACCTAGTAAAAGCGTCAGTAGACCAAGAC
GGTAAGCTGCAAGTTTTCGCTGGTAACAACAAAGTAGAAGGCGACGTAGAATTCTCTGGC
GGCCTATCTGGCGAGCTAGGTCTAAGCGACGGTAAGAAAGTAACGGTTGATACTATCGAC
GTAACATCAGTAGGTGGCGCACAAGAATCTGTGGCTATCATTGATGCAGCATTGAAATAC
GTAGACAGCCACCGTGCAGAGCTAGGTGCTTTCCAAAACCGTTTCAACCACGCAATCAGC
AACTTGGATAACATCAACGAGAACGTGAACGCGTCGAAGAGCCGTATCAAAGATACAGAC
TTCGCGAAAGAAACGACTCAAATGACCAAGTCACAAATTCTATCGCAAGCGTCAAGCTCA
ATCCTTGCGCAAGCGAAACAAGCGCCTAACTCAGCGCTAAGCCTACTAGGTTAA
>IKJBOMAE_00143 Flagellin D
ATGGTCTCTTTAAATACCAATGTCACTGCGATGATGACGCAGCGACACCTCAGTCATGCG
GCTGAGCAAAACATAGAGTCTCAGCGAAACCTCACCTCGGGTTATCGGATTAATTCCGCC
AGTGATGACGCTGCAGGGCTGCAAATCTCCAATACTCTTAATGTTCAAACTAGAGGGCTT
GATGTCGCCTTGAGAAATGCGCACGATGCGTATTCAGTGGCACAAACTGCAGAAGGCGCT
TTGCATGAGAGCAGTGATATATTGCAACGCTTGCGCTCTCTGGGGCTGCAAGCGGCAAAC
GGCAGTAATGACTCAAGTGATAGGCAAAGTATTCAATACGAGGTCGTAGCGCTGCAAGAT
GAGCTTGATCGTGTCGCGATCACGACGACATTTGCAGATAAAAACCTGTTTGATGGTTCT
TACGGCTCGCAAAGCTTCCATATTGGTGCGAATGCCAACTCTATCTCTCTGACACTGCGA
AATATGCGCAGTCACATCCCGGAGATGGGAGGACAGCATTATGTTGGTGATGCGGTCGAT
AAAGATTGGCGAGTCACTAAAGATAATCAAACCCTTAAATTTGAATACCAAGACAGTAAA
GGGCAAACCCAAACAGAATCTATTGGGCTCAAGCTAGGAGATCGCATCGAGCAAGTTGCT
ACTTATATCAATGCGCAGCAATCGATAGTGAGTGCCTCAGTGACTGAAAACAATGAACTG
CAATTCTTTGCCTCGACGCTGAATGCACCTGAAGGTGTAACGTTAGAGGGCAGTTTAGCG
GATGAGCTTGACGTTAGTGCTGGTGGTTTAGTCACAATGGACGACATCGATATGTCGACT
GTTGGCGGGGCACAGCTTTCAATTGGAGTGATTGACGCGGCAATTAAGTATGTTGATTCG
CATCGAAGTGAAATAGGTGGCTTCCAAAACCGGGTTAGTGGCACGATGGATAACCTTAAT
ACGGTGAACCGTAGTGTGACCGAATCAAAAGGGCGGATACGCGATACGGATTTTGCTCGA
GAATCGACGGAGATGGTGCGTTCGCAAGTGTTGCAAGACGCGACTACCGCATTGTTAGCC
CAAGCGAAGCAGAGACCGACCTCGGCACTTGGCTTGCTCAGTTAA
>IKJBOMAE_00144 PTS system glucose-specific EIIA component
ATGGGTCTGTTTGACAAACTTAAGAAGCTAGTATCTGACGACAGCGCTGACGCAGGTGCA
ATCGAAATCATCGCACCACTTTCTGGTGAGATCGTGAACATCGAAGATGTGCCAGATGTT
GTTTTCGCTGAGAAAATCGTTGGTGATGGTATTGCTATCAAACCTGCTGGTAACAAAATG
GTAGCTCCTGTAAACGGTACTATCGGTAAGATCTTCGAAACGAACCACGCGTTCTCTATC
GAGTCTGACGACGGTGTTGAGCTTTTCGTTCACTTCGGTATCGATACTGTTGAACTTAAA
GGCGAAGGCTTCAAGCGTATCGCTGAAGAAGGTCAAACTGTTAAAGCTGGCGACACTGTA
ATTGAATTCGACCTAGCTCTTCTAGAAGAGAAAGCGAAATCAACGCTAACTCCAGTTGTT
ATCTCTAACATGGACGAAATCAAAGAGCTGAACAAGCTTTCTGGTTCTGTTACTGTTGGT
GAAACTCCAGTTCTACGTGTAACTAAGTAA
>IKJBOMAE_00145 Phosphoenolpyruvate-protein phosphotransferase
ATGATTTCAGGCATCCTAGCATCTCCAGGTATTGCAATCGGTAAAGCACTACTACTTCAA
GAAGATGAAATTGTCCTAAACACAAACACTATTTCTGATGATCAAGTAGAAGCAGAAGTT
GCACGTTTCTTTGACGCTCGTAACAAATCTTCTGCTCAACTAGAAACTATCAAGCAAAAA
GCGCTTGAAACGTTTGGCGAAGAAAAAGAAGCGATCTTTGAAGGTCACATCATGCTTCTT
GAAGACGAAGAGCTAGAAGAAGAAATCCTAGCACTTATCAAAAACGACAAAATGTCTGCG
GACCACGCAATTCATTCAGTTATCGAAGAGCAAGCATGTGCTCTTGAGTCGCTAGACGAC
GAATATCTGAAAGAACGTGCAACTGACATCCGTGACATCGGTTCTCGTTTCGTTAAGAAC
GCTCTAGGCATCAACATTGTTTCGCTAAGCGACATCAATGAAGAAGTTATCCTAGTGGCT
TACGACCTAACGCCATCTGAAACTGCACAAATCAACCTAGATTACGTTCTTGGTTTCGCT
TGTGACATCGGCGGTCGTACTTCTCACACTTCAATCATGGCTCGCTCTCTTGAGCTTCCA
GCTATCGTTGGTACTAACGACATCACTAAGCAAGTTAAGAACGGCGACATGCTGATTCTT
GATGCGATGAACAACAAGATCGTTATCAACCCTTCAGAAGCTGAACTAGAAGAAGCGAAA
GCAGTTAAAGCTGCATTCCTTGCTGAAAAAGAAGAGCTAGCGAAGCTTAAAGACCTACAC
GCAGAAACAACTGACGGTCACCGCGTAGAAGTTTGCGGTAACATCGGTACAGTTAAAGAC
TGTGACGGTATCATCCGTAACGGTGGCGAAGGTGTTGGTCTGTACCGTACTGAATTCCTG
TTCATGGACCGTGATGCACTTCCAACTGAAGAAGAGCAATACCAAGCTTACAAAGAAGTT
GCGGAAGCAATGAATGGTGAGTCTGTGATCATCCGTACTATGGACATCGGCGGCGACAAA
GATCTTCCATACATGGATCTTCCAAAAGAGATGAACCCGTTCCTAGGCTGGCGTGCAGTA
CGTATCAGCTTGGATCGTCGTGAAATCCTACGTGACCAACTACGTGGTATCCTACGTGCA
TCTGCACACGGTAAACTACGTATCATGTTCCCAATGATCATCTCTGTTGAAGAAATCCGT
GAGCTTAAGAAAGCGATCGAAGAGTACAAAGCAGAACTACGCGCTGAAGGTCATGCATTC
GACGAAAACATCGAAATCGGTGTAATGGTTGAGACTCCAGCTGCAGCAGCTATCGCACAC
CACCTAGCGAAGGAAGTTGCTTTCTTCTCTATCGGTACAAACGACCTAACTCAGTACACA
CTAGCGGTTGACCGTGGTAACGAGATGATTTCTCACCTATACAACCCACTATCACCAGCT
GTACTTACTGTGATCAAGCAAGTTATCGACGCTTCTCACGCTGAAGGTAAGTGGACTGGT
ATGTGTGGTGAGCTAGCAGGTGATGAGCGTGCAACACTTCTACTTCTAGGTATGGGTCTA
GACGAGTTCTCAATGAGCGGTATCTCTATCCCTAAAGTGAAGAAAGTTATCCGTAACTCT
AACTTCGCAGAAGTGAAAGCAATGGCTGAAGAAGCACTTTCTCTACCAACAGCAGCAGAA
ATCGAAGCAGTTGTAGAAAAGTTCATTGCAGAGAAAACTCAATAA
>IKJBOMAE_00146 hypothetical protein
ATGGGTGCGCTAACGAATAGTATTAGCTTAGTTTTGAGCCTATTTCCAACGAAGCCATTT
TGCTTTCACAAAATGGCTTCTGAAATAGGAGACCGAATTAGTGTAGTTGGTCCATTAGAG
CAACTAGGTGGTCAACTGCTTGCTGAGCTTGTGGGCCTTCAGCTGAGATAG
>IKJBOMAE_00147 Phosphocarrier protein HPr
ATGTACGAGAAGCAAGTAGAAATCACAGCAGAAAACGGTCTTCACACTCGTCCAGCTGCA
CAGTTCGTTAAAGAAGCTAAAGCATTCGACGCGGACATCACTGTGACTTCTAACGGTAAA
AGCGCTAGCGCTAAGAGCCTATTCAAGCTACAAACACTAGGCCTAGTAAAAGGTACTCTA
GTTACTATCTCAGCTGAAGGCCCACAAGCTCAGCAAGCAGTTGACCACCTAGTTGCTCTA
ATGGACCAACTACACTAA
>IKJBOMAE_00148 Cysteine synthase A
ATGAGCAAGATCTACGAAGACAACTCTCTTACCATTGGTAATACTCCCCTAGTTCGCCTA
AACAAAGTGAGCAAGGGTAAAGTTCTAGCGAAAATCGAAGCGCGCAACCCAAGCTTCAGC
GTTAAGTGCCGTATTGGTGCAAACATGATTTGGGAAGCTGAAAAAGCAGGCACGCTCAAG
CCAGGCGTTGAGCTAGTAGAGCCAACCAGTGGTAATACGGGTGTTGCGCTTGCATTCGTA
GCAGCAGCTCGCGGTTACAAGCTAACACTGACGATGCCTGAATCAATGAGCCTTGAGCGT
CGTAAACTTCTTAAAGCACTAGGTGCAAACTTAGAACTAACAGAAGCTGCAAAAGGCATG
AAAGGCGCGATTGCGAAAGCCGAAGAAATCGTAGCAAGCAACCCAGACAAATACCTTCTT
CTACAACAGTTCAACAACCCTGCAAACCCAGAGATTCATGAGAAGACAACGGGTCCTGAA
ATTTGGGAAGCAACAGACGGTGAAATCGACGTATTCGTAGCAGGTGTTGGTACGGGCGGT
ACTATCACTGGTACAAGCCGTTACATCAAAGGTGAAAAAGGCAAAGCCATCACTTCTGTG
GCGGTAGAGCCAGCAGAATCACCAGTGATTGCGCAAGCGCTAGCAGGTGAAGAAATCCAA
CCTGCTCCTCACAAAATCCAAGGTATCGGCGCTGGTTTCATCCCTGGTAACTTAGATTTG
GAACTTCTAGACCGTGTTGAGCAAGTAACTTCTGAAGAAGCGATTGAGATGGCTCGTCGC
CTAATGGAAGAAGAAGGTATCCTAGCGGGTATTTCTTCAGGTGCAGCAGTCGTAGCAGCA
AACCGCCTTGCAGAACTACCTGAATTTGAAGGAAAAACGATTGTGACGGTTCTTCCAAGC
TCTGGTGAACGTTACCTAAGTACGGCACTATTTGCCGGTATCTTTACCGAGAAAGAGAAC
CAACAGTAA
>IKJBOMAE_00149 hypothetical protein
ATGTGCCTCCTCAGTTATTTTGTGGATTTCTTGACCAACCTCATAAGATATAACTTTTTA
ATCCTTTTCCCTTTTTTTTATACCGCATATTCTTCTATCCATATTCACAAAACGTGTAAT
GAAGGAACATCACTATGA
>IKJBOMAE_00150 Sulfate transporter CysZ
ATGGATATGAAGTCGAATAATCAGCCTAGAACCGGATTCGGTTACTTCCTATACGGAATT
CAAATAGCTCTCTCCCCAGAGATCCGACGTTTTGTCGTCTTGCCGCTGCTTGCCAACATT
TTGCTTGTTGGTGGCGCTATCTTCTATTTATTTTCCCATCTTGATGTTTGGATCGAGAAT
TGGATTGGTAAGCTGCCAGAGTTCCTCTCTTGGCTCACCTACATCTTATGGCCGATATTG
GTGTTGACCATTCTGGCCACGTTCTCCTACTTCTTTAGTACATTAGCCAACTTTATCGCT
GCGCCTTTTAATGGCTTGTTGGCAGAGAAAGTAGAAGAGTCTCTTACAGGACAAAAGGTC
AATGACGACGGCTTTGCGGCACTTATCAAGGATGTACCTCGCGTGATGGCCCGTGAATGG
CGCAAACTACTGTACGTGTTACCAAAAGCGATAGGCCTGTTTTTACTCTTGCTCATCCCA
GCATTAGGTCAAACCGTTGGACCTTTTCTATGGTTTATCTTCACCGCATGGATGTTAGCG
ATTCAATATTGTGACTATCCATTTGATAATCACAAAGTCCCTTTCAACGACATGCGTTAC
AAATTGAAACAAAAGCAAGGTAAGGCCTATGGGTTTGGTGTGTTGGTTTCTGTATTCACG
ACTATCCCAATTCTCAACCTTATCGTTATGCCTGTTGCAGTCTGTGGCGCAACCGCGATG
TGGGTAACCGAATTCAAGCATCAATAA
>IKJBOMAE_00151 Cell division protein ZipA
ATGCAGGAATTGCGATTCGTACTCATTGTTGTTGGCGCATTAGCCATCGCCGCATTGCTA
TTTCATGGTTTGTGGACAAGCAAAAAAGAAGGCAAAGCGAAATTTGGTAACAAGCCGCTT
GGTAAGTTGGACGTTGACCAAGAGGATAAAGACTCCCTAGATCAAGAGCGTGAAATCGCT
CCTGCTCCAGAAGACGATTTCGAAATCATCCGCAAAGATCGTAAAGAGCCTGACTTTGGG
ATGGAAAGTTCTTTCGACAATAAATTTGCCTCTGATCCACTGATCGATGATGTTCTTGAT
GTTAGAGAAAAAGAACACAAAGAAGAGCGCGAAATCCCTGCTTTTGTCGCAACGAAGAAA
ACCGAAGACGAACTAGAGCCTGTTCTGCAAGAGCCAGCACAGTCGTCGGTTGTTGAAGAA
GAAATTATTGAACCAGTCTTTGAAGCTCCTGAAGTACCAGAAGCGCCAGTTATGCCAGAA
GTCGAGGCGACACCGGTAATGGCTGAAGAAGTGATTGAAGAGCCAAAACCAGAACCTGAA
ATGCAAGTGATTGTGTTGAACGTTCATTGCGCTGGCGATGAGCCTTTCATCGGCACTAAG
CTGTTCGATAGCATGCAGCAAAATGGATTGATTTACGGTGAGATGAATATCTTCCATCGT
CATGTTGATTTATCAGGCAATGGCAAAGTGCTATTTAGCGTGGCCAACATGATGCACCCA
GGTACGCTAGAACACGGTGACCCAGCTGAATTCAGTACTAAAGGTATTTCGTTCTTTATG
ACGCTACCTTGTTATGGCGAAGCAGACCAAAACTTCAACCTTATGCTGCGTATTGCACAA
CAAATCGCTGACGATATGGGCGGTAACGTTTTGGATGATCAACGTAACTTGATGACACCA
GATCGATTGGCCTCATATCGACGTCAAATAGTTGAGTTTAATGCTGCTAGCGCATAA
>IKJBOMAE_00152 DNA ligase
ATGTCTGAATCAGTACTTCAGCGACTAGAAGAATTAAAAGAGTCGTTGCATTACCACGCT
GTTCGTTACTACGTGGAAGATAACCCAGAGATTCCAGACGCAGAATACGACCGTATGATG
CGTGAACTATTGGATATTGAAGCCGAGCACCCAGAGTTGGTGACTGTTGACTCTCCAAGC
CAACGTGTTGGTGGTCAGCCTCTGTCTGAATTCAGCCAAGTCACTCACGAAGTGCCAATG
CTGTCTTTGGACAACGCGTTTGATGATGCTGAACTGGATGGTTTTCACAAACGTGCTCAA
GACCGTGTCGTTGGCCATACCATTAAACAATACTGCTGCGAGCCTAAGCTTGATGGCTTA
GCTGTGAGCCTGCTGTATGAAAATGGCGTTTTGGTACAAGCGGCAACGCGTGGCGACGGT
ACAACGGGTGAGAATATCACTGAAAACGTACGTACTATCAGTGCCATCCCATTAAAGTTA
CAAGGTAAAGACTGGCCGACACGTCTAGAAGTGCGCGGTGAAGTGTTTATGCCAAAAGCG
GGTTTTGACAAACTTAACGAGAACGCACGAAAAAAAGGCGAGAAAGTTTTTGTAAACCCA
CGTAACGCGGCAGCAGGTAGCCTACGCCAATTAGATTCCCGTATCACGGCTTCACGCCCT
CTAAGCTTTTATGCATACAGTGTTGGCGTTGTGGAGGGAGCAACTCTTGCTAACAGTCAC
TACGAACGATTCTTACAAATCAAATCGTGGGGCTTGCCAATGTGTCCAGAAACCAAGCGT
GTCGATAGCTTGGAAGAGGTTAAAGCGTACTACCAAGATATTCTTACTCGTCGTGAAGCT
TTGGCTTACGAAATTGACGGTGTCGTTATCAAAGTGGACGACATTGCGATTCAAGAGCGT
TTAGGTTTTGTCGCTCGTGCTCCTCGTTGGGCTATTGCCTACAAATTCCCGGCTCAGGAA
GAAATCACCACACTGAATGAAGTTGAGTTCCAAGTTGGTCGTACTGGCGCGATTACTCCA
GTAGCCAAACTTGAACCAGTATTTGTTGGTGGTGTAACAGTCTCTAACGCTACGCTTCAT
AACGCAGATGAGATTGAGCGTTTGCAAGTGATGGTCGGTGACCAAGTCGTGATTCGCCGT
GCTGGTGACGTGATTCCACAAGTGGTGTCTGTTATCAAAGAGCGCCGTCCTGAAACGGCT
CGTGAAATCCTTTTCCCAGATGCTTGTCCGGTATGTGGCTCTCACGTTGAGCGTATCGAA
GGTGAAGCGGTAACACGTTGTACTGGCGGCTTAGTATGTCAGGCACAACGTAAAGAAGCG
TTAAAGCATTTTGTTTCCCGCAAAGCGTTAGACGTAGATGGTCTGGGTGACAAGGTGATT
GAACAGTTAGTGGATCGTGAGATGGTGGAAACACCTGCTGATCTATTTAAGCTTTCAGCG
GGTGTCTTAACCGTACTAGAGCGTATGGGGCCTAAATCGGCAACCAACGTTGTCAATGCG
CTTGAGAAATCAAAACTCACTACATTGCCACGCTTTTTGTACTCACTCGGCATTCGTGAA
GTAGGGGAGGCAACCGCAGCCAACCTAGCACAACACTTCAAGAATCTGGATGTGATTCAG
CAAGCGACAGAAGAGCAATTGATTGAAGTTCAGGACATTGGTGTGATCGTGGCAAAACAC
ATTACGACTTTCTTTGGCGAAGAGAAAAACCAAGCTGTTGTTCGTGACTTGCTAGAACAA
GGCATCAACTGGCCAGAGATTGCAGCACCACAAGAAGGTGTTGAATTACCATTGGAAGGC
AAGACGGTCGTATTAACTGGCACGCTATCTCAACTAGGTCGCTCAGAAGCGAAAGAAGCA
TTACAGAACCTAGGTGCGAAAGTAACGGGTAGTGTATCGAAGAAAACAGACATTCTGTTT
GCTGGTGAGAACGCTGGTTCTAAGCTTGCAAAAGCGCAAGAGCTCGGTATTGAGATTCAA
ACTGAGCAAGACTTGCTCAACTTGATGAATTAA
>IKJBOMAE_00153 Chitoporin
ATGGACAAATTTTTTAAAGTATCTGCCCTTTCTGCGGCAATGATGGGTGCAGTAGTTGCT
GCTCCAGCAATGGCTGAAGATCCATTAGGTCCAGAGTACGCTGGCGCAGTTTCAGAGTTT
TTCTCTGAGTCGACTATCAGCGGTAACCTTAACTTTTGGATGCGTGCTCGTGACCGTGGC
AATGTAGATGCAAATGGTAACGACACTAAAAAGGTAACGAACCTAGACCACGGTTCTATC
TTTGCAAACCTAGGCTTCAACTCTGGCTATGTTGGCGGTGTTGCTGGTCTTGATGTTGTT
ATCTACAGCACATTCGACATGTGGCAAAACGGTGGTGCAGACCACGAAATGAACTTCTGG
GGTGTAAACAACCCATACGATAAAGAAGCGAAAGACAGCGCATGTTCTGATGTATGGACT
GACTGTACAGACAACGGCGTTTCATTTGCTACTGCGGCAGCGAAGTTCAAACTAGGTGAT
TCTGCTACTGCGAAACTTGGTTACTTCCAACCATCTGTACCTAGCTCTCTAGGTGTTAAC
TGGTCATTCGCTCCAGGTACTTACCTAGGTGGTGAAGTTGGCGGAAAAATCGGTGGTTTT
GACCTAGGTTTGGTTGTTGCGACTGAATACAAAGCACCGTGGTTCAAAGAAACTTACGAA
TTCAGAACAACTAAGGGTGAAGACGCAGGTACACTTTACTCTGTAGGTGGTCGTTACACT
CTAGACAACGGTATCTCTCTAGATGCAGCATACGGTGGTCTATCTGATGGTGACCGTTGG
AACGCTCACTTTAAAGTGAAAGGTACAACAGAAGGCGGTCTATACTGGTCTCCTCAACTA
TACATCGTTGACGATAGCGAACAGTACGACAGCACTGCATACCAGCTAGCACTTTTGACA
AGCTTCTCTTCTGGTCAGTACTCATACCGTGCTGAAGCGACATACACTGGCGCAGATTCT
GGTGACCCAGCAAACGTTGGTAACATGTCTTACCGTCTAACTAGCCAATACGGTGGTTCA
AACGGTGCTTACGAAATCTGGTGGAACAACCGTTCTGACTTTAACCACGATGAAGAGCTA
GCGGTATTTGGTTCTGTGTCTCGTGACTTCTCTGATATCGGTGGTAAAGGCTTTAGTGCT
GGTCTAAGTGGTGCATACGGCTTCGGTTCATCTGCTCAAGGTTACGATGACCTTAGCGAG
TACGCATACAGCGTCTTTGCAAACTACGCAATCCAAGCTGGCGCACTTAAAGATGCTCAC
ATCAGCTTCTACTACACTAACTACTACAATGATACAAACGCTCCGAACTGGACAGGTTAC
ACTAACTTGTTCCAAGATGAGGAAGATTTCAAGCTAGTACTAGCAATTCCGTTCTCAGTT
AAATAA
>IKJBOMAE_00154 hypothetical protein
ATGAAGAAAGCACTGATCATTCCATTTGTATTATTCTCCCTTCAAGCTTGCAGCACTGCC
CCTAAAACTCCAGCCGAGTATTGGTATGGGCAAGGTGAACGGTTTGGCTCAAATGGCTAC
CGCTACGACAACGATGTTTTAGCGAACTTAAAAGAGAGTGTTTCTTTTGACGAAGCATCC
TACAAGGCGGGCTATGAAGCAGGTAAAGCAGAGTACTGTGATCCTTTCAAAGCGTTTGAA
AAAGGTATCCAAGGTACTCGTTATACTGACCAATGTGCAGCTCAGCCTCAAGAAGTCATG
ATCAAAGCGGAATGGCAAAGAGGGTGGGATGCATTTATCGGTGCTGACTTCTACAAGTTC
TAA
>IKJBOMAE_00155 hypothetical protein
ATGAAAAAGATTGCTGCTTTATTTATCGCGTGCTTTATTTTTGCATCTCCAATTTCTTTA
GCACAAAACTCAGCGGGACATGCATTCGGTGCCGGCGTAGATTGCACATTTAGTGATGGT
ACAGTAAAACACCTACCACGCGAATTATGCACAATGTACGGTGGTACATTTAAATAA
>IKJBOMAE_00156 hypothetical protein
ATGAAAAAGACAATGATGTTGTTCGCTGTGGTGTTGTTTTCATCAAGCGTGTTTGCCTAC
TCAGGCTCAAACGGTAACAGTGCTACAGGGCCCAACGTGCAATGCTATCTACCAGACGGG
ACTAGCGATTATATGCCAATCGTCTTATGCCAACATCAAAATGGTACGATAAAGAAATAA
>IKJBOMAE_00157 Inner membrane protein YbbJ
ATGGATTTATTTAGCCTATTGGAAGGCGTTACGTTCTGGCATTGGATTGCGTTTGGCTTT
GCTTTGCTAGCGATCGAGCTACTCGGCACTGCTGGCTATTTCTTATGGCTTGGCATATCA
GCGCTTATCGTCGGAACCATTTTGTCCTTCTTGCCCATCAGTTGGCAGATGCAATGGTTG
GCTTTTGCCGCTTTCAGCTTGATGACAACGTGGCTGTGGTGGAGAAAGCAATGGTCGAAA
GATCGTAAGAGCGACAGCGCGCGCGATCTTAACCAAAAGCAGAAGCAATTAGTCGGTAGT
ATCGTGACATTAGATGAAGACTTCACGGTGGGGATGAACCGTTTACGAGTGGCAGATACT
ACTTGGTCCGCTGAATCAGAACACGATTTACCAGCCGGAACTCGAGTCGAAATTATCGCC
GTTGACGGTATTATTCTTAAGATTAAACCGGTTTCTCGCTGA
>IKJBOMAE_00158 Modulator of FtsH protease HflK
ATGCCAATTGACTCATTGATCACCATCGGTATTTTCGTTGCTCTAGCCATCATCCTCCTC
GCGTCTGCGATTAAAACCGTTCCTCAAGGCAACAACTGGACAGTTGAACGCTTTGGGCGC
TACACCCACACTCTTAAACCAGGTTTGAACTTAATCATTCCGTTTGTCGATAGAATCGGC
CAGAAGATCAATATGATGGAACGAGTTCTCGACATTCCAGCTCAAGAAGTCATTTCTAAA
GATAATGCGAATGTCGTTATCGACGCAGTCGGCTTTGTTCAAGTTATCGACGCAGCCAAA
GCAGCCTATGAAGTAAACGACCTAGAGCATGCTATTCGTAACCTTACGTTGACTAACATC
CGTACCGTTCTAGGTTCAATGGAGCTAGACGAAATGCTCAGCCAACGTGACATGATCAAC
ACCAAGCTTCTCTCTATTGTTGACCAAGCAACTAACCCTTGGGGTGTTAAAGTGACACGT
ATTGAGATTAAAGACGTTCAACCACCCGCAGATCTGACTGCAGCGATGAATGCCCAGATG
AAAGCAGAACGTAATAAACGTGCAGAAATCTTAGAAGCTGAAGGTGTGCGCCAAGCTGAA
ATCTTACGCGCTGAAGGTCAAAAACAATCAGAGATCTTAAAAGCGGAAGGTGAAAAGCAA
TCTGCGATCTTACACGCAGAAGCCCGCGAACGTGCTGCGCAAGCGGAAGCAAAAGCAACT
TACATGGTGTCAGAAGCCATTGCTAAAGGCGACGTCAAAGCAGTGAACTACTTTATTGCT
CAGGGCTACACTGAAGCATTGAAGAGTATCGGCCAAGCAGAAAATGGTAAAATTATCATG
TTACCGATTGAAGCAACTGGACTCATGGGGTCCGTTGCTGGTATCGCAGAGATGTTCAAA
CAAAGTAAAGACTAA
>IKJBOMAE_00159 hypothetical protein
ATGACTTCACACTCTAAACAGCCCGCTCAGTTCACAATTGGATTGGGTTGGTGGAACATT
TATTTTATTGCCAAAGTTGCCCTCTTCCTCCAAGGGATCATCGATTTCCATCCGTTAGAA
AACTTTGCGCTCTTGCTCTTTATTCTATTACCCGTGCCAGTAAGAGCATTGAATGTCCTG
CGGCATGTTATCGCAGTGATCATCGCTGCATGGCTACTGCATTATGACTCTTTCTTACCT
CCGTTAGAGCGATTATGGGCTCAGGCGGGTCAGTTGATGCAGTTTGAGTTTAGCTATCTT
GTCGAACTCATGGGACGCTTCATCTCGGTGCAAGCATTGCTTGGGTTGTTTGCTTTGTGC
GCAGCGTATTTCATCCTGAGTAAGTTTTTACGTGTTTCTGTATTCGTTGTCATCGCAATG
ATTTACGTCAGCATTCCAAAAACGCCACAGAGTTCAGTCACCGTTGAGACAACTCAGCCT
GCGCCACCAGCAACTACGGAAGTGGCGGAAACGACACAACCTCAAGTCACAGAAATCAAC
GATGAGTCACTCAACAGTATGACAGCAGATTTCTTTGCGAAAGAAGCGTCACGACGTGTG
TCGTTCAGCCCTGATAGTGCACAAGATGCTCCGTTTGATTTGCTGTTCTTGAGCATCTGC
TCCGTCGCTTGGGATGACATTGAGATTGCTGGTATGGCTGATCACCCATTGTTCAAAGAG
TTTGATGTCATGTTTGATAATTTCAGCGCGGCGACATCCTACAGCGGACCTGCCGTTGTT
AGACTACTGAGAGCGAGCTGTGGTCAGCAAGAACACAGTAAACTGTTCGAGCCTGCTCCA
AAGCAATGTTACTTGTTCGATAACCTGAAAGATCTCGGCTTCAAAGAAAATCTGCTGATG
AACCACAACGGTGTGTTCGATAGCTTCTTAGAACTGATCAAAAAAGATGGCGATTTAAAA
ACGAACCTGATGTCTCAAGAAGGGTTCAAGCCTTATCAAAAATCATTTGATGGCTCGTCA
ATCTTCCGTGACAAACAGGTGCTTGATGATTGGTGGCAACAACGAATCAAAAGCGATGAT
GAGAAAGTGGTTGCGTTGTATAACACCATTTCATTACATGATGGTAACCGCATCATCAAT
GCCAATTCGACAACGTCTATGGTGAGTTACAAGAAACGCCTAAAGAACCTTCTTGATGAT
CTTTATTCGTTCTTCCAAGAGCTTAAAGCCTCCAAACGCAATATCGTTGTTGCTTTGGTG
CCAGAGCATGGCGCTGGTATGCGAGGAGATAGAATGCAGATTTCAGGCATGCGTGAGATT
CCGGCACCAACGATCGTTCACACTCCTGTCGGAATTAAAGTCTTCGGCGAAGGTATCCAA
CGCCAAGGTGATACTAAGCACGTTAAAGCGCCATCAAGCTATTTAGCGCTATCACAATTG
GTATCGAATATTCTTGAGCAAAACATTTATGAGAAGAAATCCTTCAGTCCGGATGAGTTA
GCAGGAAACCTACCAGAAACACAAGTGGTCGCGCAGAACTCTGGCTCAACGGTGATTGAA
GTAAATGGCAAGTACTACGTCTCGTTAGATGGTTCAAGTTGGATTGAATATCCTAAGTAA
>IKJBOMAE_00160 hypothetical protein
ATGAACATTGATGACTTTATGCTCACCGTAGGCATTAGCCTTTGCGTAGGATTAGTCCTT
GGCTACTTTCTGCGTGATGCAGTAAACGCGATCAAGCGACTCTACAATAGATATTTAAAA
CGCGCGCAGTACTTTGAACAAGATCTTTCTGTAAACAAAAACAAGAAGCTTAAGTGA
>IKJBOMAE_00161 hypothetical protein
ATGTCATTAATAAACGGTCTATCCGCAATTACCAGTGAACGAGAAAATCGATCTGTATAC
GTCAATTTATTTTCTCAAAAACACATGACAATTGATTTCTTAATTAGTGCATCAAGCCAA
AATTACAACACTTCACTTACAAGTTTCACCAATAAAGAAACTTTCCTTTCCGGCCTAAAC
CGCGAAGCATCACAAAAATTCAATGACTTATCTGATAGTTATCTTGATAAGATCTACTTC
ATAAGTAATAAAAATCAAAAAAAGAAGTTAGACCCAATTAATCTTGCCAAAGACATTCAC
AAAATAAATATTAGTAAGAACTCTAACTATATTTTGTTTATTCCCGACTCGATTTTATCT
CACTGCAGCGACAAAGATGTAGGCATATTCCTAAGAACAATAAATGAATTCGCCCATAAA
AAATCGCTCATTATCAATATATGTATCTATGGTCATTTGGCGACATCGATACTTAAACCT
AAGTTGTTGACGAATAATCAATACCTTGCCGGTCTAGCGACGATGAGCGCATTAGATGAA
ACACGATACAGTTACTTTGTCGACTTTTGGTCCAGCAAACATGGGGTGAAATCAGAAGAG
GAATACATCCTATCTTTTGATAAGAACGGCCACTTGCTCGCGACACCATATGAAAAGTTG
CAAACGAACGACGTTACAGAAGACAAAGCCGATAGCGAACGACTTTACATTACGAAAGAA
GCCTTGGGTGACAGCACAAAAGTGCCAAGAGGAATGCACCTAGCAGAAAATAACCAACAG
CTATTGGAGATGTTAGACAGCCCTAGAGCATCGACGATCGTTTTCAACTGTTCAAGTCAG
AGCGAAGTGCAACAGTTGGCATTGGATTGCTACCGACTGCGCACAAAAGCGGGCAGACAA
CTCAAGCTCGTGATCAGAGAAACACAACAATGTTTACGATATGCGGATGAAAAATTTTTG
CTTCGTGCTGGTGTAAATCTGATTTCACCAGTGCAAGTACCTCAGATGCGCTTTATGACT
CAGGTAGAGGCTATACAAGGGCAAATGCTGACGCGTGCATTGCCTCAAAGCTTAGAGGCC
TTACTAAAGTACGACGTTAAATTTGGCAGCAAAGGCTACCTGCATAACAGAGACTTCAGT
CAATACTGTACGGATGTGATCGCCAGTTCGAGCCGTTCTAATGTCAACTTTGCTCTGATT
AAGTTGAATTTGCTGCCGGGAATGAGCCCTGAAGAATGCCTTCGTTTGTGCCACATTCGA
CGAGATGGTGATGTTGTCACCGCGTGTAACAAAGCATTGTATGTTTTGTTCAGTGCTATC
CGTCATAACGACATCGATGTTGCACTCAACAACATTTTCGAGTTTCCACCTCGAGATTTG
TTTCACTCAACGCGCACCTTCGATACCCATTACGATATCGAAGCTGAACTAAAATACATC
CTAGAGGATGAAGTCAGCATCTCCGAGGAGGTATCAAGCTTGACCACAGAGAAACAGATT
TTCGCGGTAACGAAAAAGCCTATGATCGAGGTACCTGCTTTGTTCGCAGTTAAAAAAGCC
ATCGCCATTAAGGAGCAGAAATGA
>IKJBOMAE_00162 hypothetical protein
GTGACAGAGCCAGCAAAAGACATTAATTCGATCTACTCTTCATATGACTTAACTCAGCAT
CAATATGTTGAGACGACAGAAAACGAGTCGTATCTCAATGTGAAAAGTAAATGGTTGGTT
TTTCAATCTCAATCGACCAAAGACAGTGGGACTGGGATCAAAAACAAACAAGCAGGTCTT
GAAACGGAAGCGATATGA
>IKJBOMAE_00163 Nitrogenase iron protein
ATGAAGCGCCTTCTTTTTGTTAGCCTGAGGGGCGGGTGTGGAGCAACCACGATAACCGCA
AACTTGGCTCAAGCTTTAGTAAAAATTAACAAGCAGGTTCTTGCGATCGACGCAGTGCCT
GAGAATCTGTTACGCCTTCATCTTGGTCTTCCTTACGAAGAGCGAGACGGTTGGGCAGCA
CGTGTGTTGTCTGGCGATGCATGGGTAGAGGCCGGGTATCAAAGCCCGCAAGGCGCTCTG
TTGCTACCATTTGGCGAATTGGATGCCGACCAAAAGGGGCTGTTCGCTCAATCTTATCAA
TTCCTTCAAGCGCTTGGTCGCTCAACCTTGCAAGTCACAGATGCAGAGCAATGGCAGTTG
TTCCACGGTGATATGTCTTACCTCATGGCTCCAGAAATGAACGCGTTTGTTGAGTCGATG
GACATGGTGTTTGTGGTTATTAACGCTGATGCAATGAACTACGCAGCGTTACAAACGGCG
CTTAGACACTCGTCTCAAATCAGCAACCTAGTTGAGTCTGGTAAGCTGCGTTACATTCTT
AATCAATATCAGCCTGAGACTGAGATTGGTCGAGATTTCATGCTGGTGTTTAAGAAGGAA
CTGCAAGCGTCGTTAGTGCCTGTTCTCATGCACCGTGATACGGCATTGGCTGAATGCGCC
GCCAACTTGACGACTGTTCAGCATTACTCTCCGACGAGCCAAGCAGCGAAAGATTACCAG
TCTTTGGCATTTTGGTGCGTTTCTACGCTTGCTGCTGCAACTTCTCAGGGCTAA
>IKJBOMAE_00164 Cellulose synthase catalytic subunit [UDP-forming]
ATGCGTAGTCTCAACCTTATCTTCCAAGGCTGGATAGTCGATCAATTTCAGTCGCACAAG
CAGGCGTATGAGCAAGCTTGGGAATGCAAAACCAATTGGTTGGGCAACATTGTGCTTTCT
GTTTGGTTTTCATTGAGCTTTGTTTTCCTAAAACCTGTGATTTCTGGTGTTCCCTCTTGG
AAACTGCCTCTAGTCTATTTCCCACAAGTTAACTATGCCGCTCCACGCTTGTTCGACCCG
ATTCGATTTGTTGTCCAGAGTGTTTGGTTACTGTGTTTTAAGCAAAGTGTGGTGTCTGCT
TGGTCTCATCAAGCCAGTGGCGTCGTGATGCATCTTGCTGAGAAAATCCGCAATGCTTTC
TACTTGCCGTTTGAGCTGGTGGCTAAAAGTGTTCGTTGGTTAGAACAAACGGCCAACCAA
GTTAAAGATCCTGAAGTTCGTGAACGCATGAAAGCCAGCAAGTCCGCGATGGTATTGAAC
TATGCATTGCTGTTCCTCGTGGTGTTGCTCGCGTTGCTCTGTTTTACTGTGCCATTCGGC
TATCAGGCACAGACTGTATTTGTGCTTTTATTGTGGGCACTTGCCATGATGGTGCGACGC
ATGCCGGGGCGCTTTCCGACCATGTTGCTCATCATTCTTTCGGTGACAGCATCTTGCCGT
TATCTCTGGTGGCGTTACTCATCAACCTTAAACTGGGACGATCCTATTGCACTGATCTTA
GGGGGTATTTTGCTTTTGGCAGAAACCTATTCTTGGATCGTGTTGATGCTGGGTTACTTC
CAGAATATATGGCCGCTTAACCGTAAGCCGGTTTCGATGCCACAAGATCAATCGACTTGG
CCAACCATCGACTTGATGATTCCGACTTACAACGAAGATCTCGATGTAGTTAAAGCGACG
GTGTACGCCTCAATGGGTGTGGACTGGCCAAAAGACAAATTGAAAATTCACATTCTCGAT
GATGGTAAAAGAGACAGCTTCCGTGACTTCGCAAAGAGTGTGGGGGTCAACTACATTCGC
AGGCCGACTAACGAGCACGCCAAAGCCGGTAACATCAACTATGCGTTAAAGCAGACGGAT
GGTGAGTTTGTGGCGATCTTCGACTGTGACCACATTCCAACTCGAGCATTCTTCCAGCTC
ACCATGGGCATGTTCCTCAAAGATCCGAAGCTGGCGCTGATTCAAACTCCGCACCACTTC
TTCTCTCCGGACCCGTTTGAACGTAACTTGTCGAATTTCCGCAATGTGCCTAACGAAGGC
AACTTGTTTTATGGGTTGATTCAAGATGGTAACGATTTGTGGGACGCGACGTTTTTCTGT
GGCTCGTGCGCCATTTTGCGTCGTGAACCGCTCGAAGAAGTGGGTGGTATTGCAGTTGAA
ACCGTAACGGAAGACGCACATACGTCACTGCGCATGCACCGATTGGGCTATCGCTCTGCT
TACCTTAAGCAGCCGATATCAGCGGGTTTAGCGACAGAAACTTTATCGGCACACGTAGGA
CAACGTATTCGCTGGGCGAGGGGCATGGCGCAGATCTTCAGGGTCGACAACCCGCTCACC
GGTAAAGGGCTGAAGTTGTCGCAGCGGCTTTGTTACGTCAATGCCATGCTGCATTTCTTA
TCCGGTATACCGCGTATTGTGTTTTTGATTGCACCTCTGGCGTTTTTGTTGCTGCACTCT
TACGTCATTTACGCACCAGCATTGGCGATCATCCTGTACGTTTTGCCGCACATGATCCAC
GCCAGTATGACCAACTCACGCATGCAGGGTGACTATCGTTACTCCTTCTGGGGAGAAGTG
TATGAAACCGTGCTTGCTTGGTACATCGCAAGACCAACCACCGTCGCTTTGTTTGCGCCT
CATAAAGGGACATTCAATGTAACGGCGAAAGGGGGCTTAGTTGAAAAATCGCATTACGAC
TGGGTGATCTCTCGACCGTATTTGGTGCTCGTGGCACTGAATATTCTTGGTTTTGCCGTG
GGTCTGTATCGAATGGGGTGGGGGCCCCAAGATGAGGTCGGCACTGTCATCGTGAACTTA
GTATGGACGATGTACAACTTGCTGATCTTAGGTGCAGCGGTCGCGGTTGCGGTAGAAGCG
AAACAGGTACGAAAAGATCACCGCGTAGAGGTGGCAATTCCTGTTGCGGTGAGATTGCAC
TCTGGGCATTTGATTCAAGCTCAGATGAAAGACTTTTCATTAGGGGGCGTCCGCATCGAA
ATCGATGGCGTTGACGAACAAACTTGCCAGTACTTACTCGGTCAGTCACTCGAAGTGATT
CTGAATCGTGGTGGACAAGAATTCGTGTTCCCGATGACGGTTGCCTATGCTCATAAAGGC
ATGTTCGGTATGCAACTCAATGAATTGTCGCATCAACAACAAATCCAATACGTCCAATGT
ACATTTGCACGAGCAGATACATGGGCGAAATGGCAACAAGGCTATCAAGCAGATAAGCCA
CTATCGAGTATGCAAGCCGTTCTACAAGTCGGCTTTAATGGATACAAGCGCTTGCTACAA
CACTGCCCGAAATTTGTCGTGGTCAGTGTGGATGCACTTTTATTTTGTATCGAATTTATT
TGGTCACTTCGACCTCGCTATGTCCCAATCAGGACCACAAGTCATGCTAAATAA
>IKJBOMAE_00165 Cyclic di-GMP-binding protein
ATGCTAAATAATAAAAAACTAACAGCGTTGACGACGGCAATCACTCTGATGTGTATGTCG
GGCAGTCTCGCGGCACAAGAAGTAAAACAGCAATTGTCGGAACCTCAAGCTCAGCAACAA
GACGCGGAAAATGCCACCGTCTTTAAGCGAGTTGTTCCATTTACTCAATTGGGCTACAGC
GGCTCAATTGCGATTCAAGGCAGTGAAGCGAACGCTTATGTTGGCTTTGGCTCTCGCCTT
GATGAGGTGGTTTCAAAAGCCACGTTGTACTTTGATATTACGCCTTCGCCAGCGTTACTT
GCCTTGGTTTCACACGTCAAAGTGTACTTGAACAATGAGTTGATGGGCGTGGCGTCTATC
GTTGATGGCCAGCAGGGTAAAAAGCTCAGTCTTTCTATGCCGCTGGATACGCGTTACTTC
AGTAACTACAACCAAATTCGTTTTGAGTTGATTGGCAATACTCAAAAAGACTGTGCCAAC
CCTAATGATTCCAGTATTTGGGCCGAGATCAGCCAAAGTAGCCGCATCGAAATGTTTGTG
CAAAAAACGCAGCTAGAAAGCGATTTGAGCTTACTGCCAGCGCCTTTCTTTGATGTTCGT
GACTTTAGCCAACTTAATTTGCCTGTTGTGATGGGCGATAAATATGACTTAGACGAAGTC
AAAGCCGCGGGTGTTTTGAGTTCCTACTTCGGTTCTTTAGCGGCTTGGCGTGGTGCGCAG
TTCCCTCTGAGTTTCGACACTTTGCCAGAGCGCAACGCCGTGGTGTTTATCACCAACGAC
AACAAACCTGAATTCCTAAAAGACTTCCCAGATACAGATGGTCCGCGAGTACAGGTGATC
ACCCACCCAACCGACCCCTACGTGAAGTTATTGCTGGTGATTGGTCGTGATAGTGCTGAC
CTAAACACCGCAGTACGTGGCTTGGCATTGGGTAACCAGATTCTTACCGGACCAATTGCC
AAGATCAACGAGGTGAAGCAAATCAAACCTCGCGTGCCTTACGATGCGCCAAACTGGGTG
AGCACAGATCGACCGGTTGCGTTGTCTGAATTGGTTGAGCAAAAGAGCATGCTGCAAGTG
GAAGGTCGCACACCACCGCCTATCAGCGTGAGCCTACGTTTGCCACCAGATCTGTTTACT
TGGCAGAGCCGCGGTATTCCAATGGATCTGAACTACCGTTACTCACCGCCAACGGAAGAC
CATTCTGGCTCCCGTCTGACATTGAGCATTAACGACCAGTTCATCGAAGCCTTTAACCTG
ACTACTGCTGGCCAAGGTGGCGACTCCAACCGCGTCCGTGTGCCATTGTTGGATGACAGC
ATTCTTAGCAGCGACGACCGTGTACGTATTCCTGCATTCAAAGTGGGCAGCAAAAACCAG
ATCGATTTTGAATTTGGCTTTGCTTCTGTCACTGATGGCTTGTGTCAGGTGACTCAACCA
AGCAAGCAATATGCAGTGGTTGATGGCGACTCGACGATCGACTTTAGCGGCTTCCCGCAT
TACATCGAAATGCCAAACATGCGTGTGTTCGCAACATCTGGCTTTCCGTATACACGCATG
GCGGATCTGTCTGAAACTGCTGTTGTGGTGCCAAAAAACGCACCAAAAGAAGCACTGCAA
ACCTTCTTGAATGTGATGGGCTCTTTGGGCGGCGATTCTGGCTACCCAGGCATCCAAGTA
TTGTTGACCGATAAGTGGGATGCACAAGCGCTAAAAGACAAAGATATCTTGAGCATTGGT
GTGGTGCGTTCATTAGAAGAAGCGGCTAACGACCCAGACCAAGTGAATCTGGTGGTTGAA
GCAGGCGAGCGCCAAATTCGTCTACCGAGCAAGAATGAACAACAGCTTGGTATGAACTGG
ATGAACCCAAGCGATGCGAACCAAGTACCGGCTGATTATGTGTCGGTGGAAGCAGGCGGC
TCCTTTGCTGCGATTTATGGTATGGAATCACCTTACACAAATAATCGCAGTTTAGTGTCT
ATCATGGCTGCTCATCCTGCTGATTTTGCTACGGTTGATGAAGCACTTGCGGATTCGGGC
AAAGTGGAGCATATGTTTGGCTCTGTAGTGACGCTAAGAAACGATGAAGTCGCGAGCTAT
AACGTTGGTTCTCACTACTTTGTGGGTGAGCTGCCAGTGTGGCAATTAGTGTGGTTCCAC
TTCTCAAATCATCCAATCATCGTGGCATGCTTCGCTGCGTTATTGATGGTGATCGTGACT
ATTGTGCTTTGGCGTGTTCTGCGTCAGGTTGCTGCAAAACGTCTAGAGAAAACTGAGGAG
GAAGAGGAATGA
>IKJBOMAE_00166 Endoglucanase
ATGAAAAAGCTGATTGCACTTATCATGCTACTGACTTCTCCTCAGCTGTGGGCAAACACC
TGTGACTGGCCACAATGGGACACATTTAAGTCGGTTTACATCGAACAAGGTCGAGTCGTG
GATGGCAGCGATGAGCGCATGATCACCACATCGGAAGGCCAGTCTTATGCGCTGTTCTTT
GCTTTGGTTGCCAATGATCAAAAAGCGTTTGCCGAAGTATTAAACTGGACTCAAGTGCAT
TTAGCTGGTGGCGACCTTACGGCAAGATTAACAGCTTGGTTATGGGGTAGAAAAGAGAAC
GGCAGTTTTGGTGTGTTAGATACCAATGCAGCATCGGATTCAGATCTTTGGATTGCTTAC
GCTTTGGTGGAAGCAGGTCGATTGTGGGATAACTATTATTACCAATCGCTTGGTCATCTG
CTTGCTAGTCGCATTCTACGAGAAGAGACTGTAACTATTGACGGTGTGGGCACCGTGTTA
CTGCCTGCACCAACAGGGTTTGAGTTTGGTGATCGCTACCGTGTGAACCCGAGCTATGTG
CCGTTACAGTTGATTGCACGAATGGAAGCTCTGTATCCGCAATATTCATGGGATGATATG
TATAAAGCAAGCGCGCAAATGCTAACGCAAACCATGCCAAAAGGTTTCAGCCCTGATTGG
GCGACGCTCAGCCAAGGCCAGTACAGTGCGGATTCGGTGACTGGGCCAATTGGCAGCTAC
AACGCCATTCGTACCTACTTATGGGCGGGTATGCTTGATGACCAAGTCGCAGAAAAAGCT
CAGCTGATTCAGCAAATGCAGCCCTTTGTCGCAGCGACTAAAGCGCTCGGCGCACCACCA
CGAGAAGTGAATACAGAAACGGGTGAATACACTCAAGTTGGCAGTGCGGGATTTTCTGCT
GCTGTATTGCCTTTGTTGGCGGCTTCTGGTGAGTCTGAGCTGCTCAAAGCACAAGCAAGC
CGAGCGCAGCAAGAGCTTATCTCGGACAGAAACGACCAATACTACGACAATGTTTTGAGC
TTGTTTGGCCTAGGCTGGCATCAGGCGCGCTACCGCTTTGGCAAACAAGGTGAACTGTTG
CCGGCATGGAGCGAGCAATGCCAAGAATAA
>IKJBOMAE_00167 Cellulose synthase operon protein C
ATGCCAAGAATAAGACGTGCTTCGTGGTTGATTTCGCTGGCCATGATGGCGAGCGGGATT
GCTCCTGTTTATGCACAAAGTTTTAGCTCAAAGCCGCTTAGCAAAGCGCAGTTAGCCGCG
GTTTATCAACCGATCGAAACGGTTCAGTTCTCGACGTCTCTTGCTCGGGTAAACTCGGTG
GAGTGGCTGGTTGAACAGCTGAAACTGGCGGATGCAATAGGACGCGACGACATTGTTGAA
AGTACGTTAGAGCGTTTGTTTGCGATTGAGGAAGGCAACCCGATTGGCTTGTATTACCAA
GCCAATATGTACTTAAAGCGTAAGCAACCTGAGTTGGCGAAGCAGACGTTTCAGCGTTTA
ACCAAACAATCGCCAAATTCTCCACAAGCCAAAGACTTGGCTGCCATCATGTCTCTTCAA
GGAGATAAGAAAGGCGATTACCAACGAGCTAAGTTGCTAGCTAAATCTGGCCGTTACGAA
GAAGCCATCCAAGCGTATAAAGTCATTTTTCCAAACGGCATGCCTTCTGCTGCATTGCAG
TTAGAGTTTCTTCAGCTGCAAAGCAATCTTGATGGAAGTTGGCAGACAGTAAAACAAGGT
TTAGAGCGCTTAAATGCAGATTACCCGGGTGTGCCTCAGTTTCAACTCGCATTGGCGAAT
CATATCCGCAAAGAGAATCCAGCAGCCCCATGGATTTTGGATACCTACAAAAAGCTCGCT
TTAGCGCCAGTCATTGGCAGCAGTGCGGCGACATCTTGGTTGCGTGCTCTCGATCAACTG
CCTATCTCAGAACAAGTGGTTCAACAATACGCGATTTTAGCGAGTTACTATCCATCAGAT
CTTGAGATACAACGAGCTAACCAAGGCGCGAAGAAGCGCTGGGCAACCGAGCAAGATCTG
CGTAAGGACCCAACCTATCTTGCCAAATTGAAAGGTCTCAAACTGCTGGATGAAGACAAA
ACCTTGCAAGCTGAGAAGCAGTTGCGGTATGCGATGACGACGCGTCCGAACGACCCAGAA
ATATTGGGTGGTATGGGCAAGGTATATTTGCGTAAAGGTCAGCAACAAAATGCGCTTGAG
TATTTTGAACGTGCACAGCAGCTAGACAAAGACCCAGATAGTGCTTCTAAATGGGCCACT
CTGATTGAAACCTCGCAATATTGGGCTTATTTGGATCACGGTGATGCACTGGCTGAGAAA
GGGCAGTTTAAACAAGCTGAAAGCCTTTACCGTAAAGCCATTCAGTCTGATAAAACACAG
CCTTATGCCTTTACCTCTTTAGGGGCGCTTTACTTAGCACAAAAGAACTATGCCGCGGCA
GATAAAGCTTATATCCAAGCACTACAGCTTGAAGCTCTGAACGGTTCTGCCTTACGTGGA
CGACTCGATGTTCGTATTGAGCAGCAGGACTGGGCGGGAGCGGCTTCACTTGCACAGCGC
TTTTCTCCAGCACAAAAACAGGTGGTGTCTGAGAAAATCAATGGCATTCAATCTGAGATT
ATTCTGGCGAGATTGCGCATTGCGATAGCGAAAGATGACCAAGCAGGTATGCAATCCGCT
GTTGAAGATTTGATTGGGTTAAAACCAACATCGCCGTGGTTGAGATTGGACATCGCCGAT
GTTGTTCGCTCCATGGGGGATAAACGTCGTGCCGACAGGCTGATGTCTGAATGGGCGACG
AACAGCACTGATCCGGAAATGAAGTTCGCTTATGCCTTGTATCTTGCTCAAGATTTTAAA
GTAGATGCGGCTATTTCTGAGTTAGAGAGTGTGCCGAAGCGCGAAGTTACCCCTGCCATG
GAGCGTAACCTCACACGCTTAAAGCTCAATGCTGATTTACAAGATTTACCCGCGCGTTAT
CAGGCCTCACCGAAGGCTGTCACTACCATGTTGACGTCACTTGAGTCTCAATATGCTGGG
CAAGTTCAACCTCTAGCAAGGCTTGTGAGTGCTTGGGTAGAGATTGAAAAGGTCGATGAA
GCGCAGCGTATTTATCAAAGTATTCGCCCCTCAAGCAAATGGACTACCGACGAAAAACTC
GCTTACGGCAGTATGATGGTGAGCTTGAATCAGTTTGACGATTTCGACCAATGGTACGAA
GGCTTGGCGTTGAGTAAAGACCAGCAAGCAGTCAGTGCCTCTGAAGCGCTGCAATTTGAT
GAACTCAAAACACGTCGTACTTTAGCGCAAGCGGATTTGTTACTCGCGAATCAACAGCCA
GAGCAAGCAATGGCTTTGTATGAACGTATCTCATCAAAACCTGAACCATTCAAGACGCAA
GCTCAGGTGGGGTTGCTGCAAGCTAGCGCACAGAGTGGAGATGAGGCAACCTATCACGAC
TTGCATCTGATCTTGAATAAGAAGCGCGATACGCTGAATGCAGCTCAGCTGATGACGGTT
GCTTCAGTCTTCAATCAACTTGGTTACCGCAATGATGCGAACACCCTGAACCGCTTGCTC
GACGATACACAGGACGTTGACGCTCTGGCGTATCGAAACAGCATGTCTATTGCGATGGAC
AATCAGCAATGGACGTTAGCGGAAGAGCGCGGACGTCAGGCACTGAACAGTGATCGAATT
GAAAAAAGTGCAAAACCAGATGAAGCAAGTCTAGAGACACTTACTTTGCGTGAGTTGTAT
GACACAGCCGATGACTACTGGCTAACGCGAAATGTTAAGTCGGACATCGATACGCTCCAT
GACCGCAGTGATGGTCATGTACTTATCGGCTGGGATTACAGTGCCCGTGATGGGCGTAAC
TCATCCAAACAAGTGCCAATCGAAGCGCGTATTCCGATTGAATCACTCGATGGTCATCTG
CTGTTGAGAGCGGATTACGTTTCTATCGATTCCGGCGAGCTTGATTACTACGAGAAAACA
GACGGCTCTGACAGCACCTCATTCCAAGATGATGCGTCGGGTATGGCGCTGGGTGTGGGT
TGGCAAGCCAAAGATTGGCAAGTGGATATCGGCACTACACCGATTGGTTTTGACCATACT
ACTTGGGTAGGTGGAATTAGCGTGGATGGTGATCTTGGGGACTTCGGATGGACAGCAGAA
GCGTCTCGCCGACCTGAAACCAGCAGCACACTTTCTTATGCTGGAATGACAGTACCGAGT
GGCACCAGTGATCCTCAAGGCAAAAAATGGGGTGGTGTAGTTCGAACAGGCGTTAAGCTC
AATTCGAGCTGGGATATAGGTGGCCCTTACGGTTTTTGGAGCAGCCTGCAATACCATGCA
CTGACGGGTGAAAACGTTGAAGACAACACTCGCCTCGGTGTGCTTGGTGGAGCTTACTAC
AAACTGATCGCAACGGATGATCAGCGCCTGAGCATTGGCACTAACTTGATGTACCTCGAC
TATGACAAGAACTTGGGTGAATACACACTTGGCCATGGTGGCTACTACAGCCCTCAAAGT
TATTTCTCGGTGTCATTGCCAGTCAACTATTACGGTCGCTACGACAGCACATGGTCGTAT
CAATTGAGTGCTTCCATTTCTAACTCATGGACAGAAGAAGATGCGCCTTATTTATCTTCT
AGTGATAGTTCTGAGCGCGGTGGCGGTTTTGGTGCTTCGCTGCAAGCCGCCGTTGAGAAA
CGAGTGAGTAAACGTTGGTATATCGGTGCGCTGGTGGATCTACAGCGTTCAGAGTTTTAT
ACGCCAAACCATTTCATGCTGTACGGAAAATACACCTTCAATGACCGCTGGCAGCCGATT
GAATACCCACCTGCGGTACCTACGCTGTACAGTGATTTTTAG
>IKJBOMAE_00168 Thioredoxin 1
ATGCAATCCCCATTTATCGTTGAGTTAACAGAACAAAATTTCCGTGAAACGCTTGAAGGA
TCAATGAACACGCCTGTATTGATTCACTTTTGGGCGGGCGCTCAACCAGAAAGCGCACAA
GTGATTCCTGATCTACAAATGCTGACTCAGCAATACAACGGCGCATTTACCCTTGCTCTA
TTGAACTGTGAACAGCAACCTGCTCTTGCTTCGCAATTTGGCGTGCAAGTGCTGCCAACC
ATCGCATTATTCATGAACGGCCAAGCCGTCGATGGTATGGGTGGTCCTCAACCTATTGAT
GCGATCACCGCAATGCTACAAAAGCATCTACCAAGCCAAGATGAGATGCAGTTGAAGCAA
GCAAGTGAATTGCTCCAACAAGGTGAGCATGCTCAAGCATTAACGATTCTTCAAACGCTA
TCGGAAGAGCTTCAAAACCGTGGCGACGTGAAACTGGCGATGGCAGATTGCTTGCTGGAA
ACCAAACAGTTTGAATTGGCACAAACGCTGTTAAGCGCGATTCCACTGGAATACCAAGAC
AACTACTACAAAGGTTTGATCGCGAAGTTAGACCTGCACCTTCAAGCAGCAGAAAGCCCA
GAGCTTCAGCGTCTTGAACAAGAACTAGCAGCAAACCCTGATAACATTGAATTGGCGTGT
GAACTCGCGATTCAGTACAACCAAGTAGGTCGCGATGAAGAAGCGTTAGAGCTACTTTGG
AACATTCTTAAGACCAACCTAGGCGCACAAGATGGTGAAGTGAAGAAAGTCTTTATGGAT
ATCTTGAGCGCACTTGGCCAAGGCAACGCTCTGGCAAGTAAGTACCGCCGTCAACTTTAC
TCGATTTTGTACTAA
>IKJBOMAE_00169 putative oxidoreductase
ATGAAAAAGTCAGTTCTGATCACCGGATGCTCCACAGGCATCGGATACGTATGTGCCCAT
GCTTTACAAAAAGAGGGCTTTCACGTTATTGCCTCTTGTCGCAACGAGCAAGATGTTCAA
CGCTTAACCAGTGAAGGCTTAACCTGCATTCAGTTAGATCTTAATGATCCTCAAAGTATT
TCTGCTGGAGTTTCTACCGCTCTGGAACTGGCCGAGGGAAAGCTCTACGCCGTATTTAAC
AATGGCGCTTACGGACAGCCTGGTGCATTAGAAGATCTACCGACAGAAGCACTTCAAGCA
CAATTTCAGACCAACTTTTTTGGCTGGCACCAACTCGTAAGAGAAGTGTTGCCACACATG
CGCAAACAGGGTGAAGGAAGAATCATCCAAAACAGCTCTGTGCTAGGGTTTGCGGCGATG
AAATATCGTGGTGCCTATAACGCCTCTAAATTCGCACTTGAAGGCTGGACAGACACGCTA
CGTTTGGAATTGATGGACACCAACATCAAAGTTGCGCTGATCGAACCCGGCCCGATAGAG
ACCCAGTTTAGACAAAATGCCTTAAAAGCGTTTGAGCAGTGGATTGATGTGGAAAACAGT
GCCCACAGAGCAGCTTACGAAGGACAAAAGCAGCGTTTGGATAACGACAAGTCGAACAAC
AAATTTGTCCTTCCTGCTGAGTCTTGTATTGAGCCAGTGCTTCACGCACTCACCAGTGAT
AAACCAAAGATTCGCTACCGAATCACCACACCGACCAAAGTATTTGCGGTATTAAAGCGC
CTGTTACCAACTCGTGTTCTTGATAAGATTTTGCGACAAGCAGCATAA
>IKJBOMAE_00170 Epimerase family protein
ATGAAGATATTACTGACTGGCGGTACAGGCTTTATTGGTTCAGAGCTCCTTAAGCTCCTG
ACTACGCACCAAGTTATTTTGCTGACGCGTAACCCTGCCCAGGCAAAACAGCGATTACAG
CATGCCGATGCCGGTAACATTCAATATCTAGACTCCCTAGATTCGATTGAAGATCTCAAT
GACGTCGATGCGGTGATTAACCTTGCAGGCGAACCGATTGCAGATAAACGCTGGAGCAAG
GAGCAGAAAGAGGTCATTTGTAACAGTCGTTGGAAAGTGACCGAGCGAATTGTTGAATTG
ATTCACGCCAGTACCGAGCCACCAGCGGTATTTATTAGCGGCTCTGCGGTTGGCTATTAC
GGCGATCAACAAGACCACCCTTTTGACGAATGCTTACACGTAAATAGTGAGGCATTTGCG
CACTATGTTTGTGCTCGTTGGGAGCAAATTGCCAAGCGTGCAGAATCCGAGCAAACTCGA
GTGTGCATACTTCGAACGGGCTTAGTGCTTGGACAAAATGGTGGAGCGCTTGCCAAAATG
CTTCTCCCCTACAAGCTCGGCTTAGGCGGCCCACTAGGAAGCGGTAAACAGTACATGCCT
TGGATTCATATTTTGGATATGGTTCGGGCTATCATGTATTTGCTCGAAACACCGCATGCT
CATGGCGAGTTCAACTTGTGTGCCCCCCACCCGGTCAGCAACAGAATATTTAGTGGCACG
TTGGCGAAAACCCTTAAACGGCCACATATCCTGTTTACCCCTAAATGGGTCATGAACATG
GCAATGGGCGAATCGTCTTGTTTGCTGTTTGATAGCGTTCGAGCCAAGCCTAAAAAGCTT
ACCGAGCTTGGCTTCAAGTTCAGCTATTCTCGCGTCGAGCCAGCACTCAAGAACTTGCTT
CAAGACAGAAGTTGTTGA
>IKJBOMAE_00171 hypothetical protein
ATGGAAGCATTTGTTGCTCTGTTTCGAGCCTTGCTCAGTAGCGCCCGTGATTTGCTGCCG
ATTGTCCTTGTTATTACCTTCTTCCAACTTGTGGTGCTTCAAGAGCCACTTCCTAATCTG
GTTTCGATTTTATTTGGCCTCTTACTGGTTATTCTGGGTTTAACCTTTTTCATTTTTGGC
TTAGATCTGGGCTTATTTCCGATTGGCGAAAACATGGCGCAAGCTTTTGCCAACAAAGGG
AGTGTGTTTTGGCTGCTGATTTTCGCGTTCTGCTTAGGCTTCGGGACAACCATTGCTGAA
CCTGCATTGACAGCTGTAGCGGAAGAGGCTTCGGAGGTAGCGGCCGAGGGAGGGATGATC
GCCAATACTGAGCAATCAATGGAGGAATATGCAGATGGCTTGCGCTTAACGGTTGCTTTG
TCGGTAGGCGTGGCGATTGTATTGGGTGTGCTTCGGATTCTTAAAGGTTGGCCGATTCAA
TATATGATCATCGGTGGCTACATCGGTGTTGTGATCCTGACCGGATTTGCGCCGGAATCC
ATCATCGGTGTGGCTTACGATTCTGGCGGTGTGACGACTTCTACTATTACTGTGCCATTG
GTGACCGCGCTTGGGGTTGGACTGGCGTCGGCGATTAAAGGTCGAAATCCTATGATTGAT
GGGTTTGGACTTATCGCTTTTGCCTCTTTGTTACCGATGATGTTTGTGATGGTTTACGGG
ATGGTGGTGGCATGA
>IKJBOMAE_00172 hypothetical protein
ATGATTTCCTTTGCGCATTTCATCGACACTTTTATCTCAACCATCAGTGATGTGGTTCCT
ATCGCGACCATTATCTTCGGTTTTCAGTTGGCAGTGCTGCGTCGTCCAGTTTCAAACTTA
CCCAAAGTAATACTTGGCTTTGGTTACGTTATTTTAGGGTTATCGTTGTTTTTGCTTGGT
TTGGAGATGGCGCTGTTTCCACTTGGTGAAACCATGGCGACTCAACTGACCGCACCTGAT
TTCCTTCGGGAGTTTAAAGTTTCAATTGGCCAAGCGTTAAGTTGGGTTGATTACTATTGG
GTGTACATTTTTGCGTTCTTTATTGGTTTTAGCACTACGATTGCGGAGCCTTCTCTCATC
GCGGTCGCCATCAAGGCCAATCAAGTGTCCGGCGGCAGTATTAGTGTCAATGGATTACGT
GTTGCCGTCGCATTAGGTGTTGCGGTGGGTATTGCACTTGGAAGCTACCGGATTGTGGTG
GGTGACCCGATTCATTACTACATCATCGCGGGTTACATCGTGGTGGTGATTCAAACCTTT
TATGCGCCAAAGCTGATTGTGCCTTTGGCCTACGATTCCGGTGGTGTGACGACGTCGACG
GTGACTGTTCCCTTGGTGACTGCTCTTGGCTTGGGGTTAGCGTCAACGGTTCCTGGAAGA
AACCCAATGATTGATGGCTTTGGTTTGATCGCCTTTGCCAGTTTATTCCCAATGATTTCC
GTCATGGGCTATGCCCAAATCACCCAGTGGTTGAACAAAGAGACCGCGGAGGAGAAAGAA
AATGCGCTTTAA
>IKJBOMAE_00173 hypothetical protein
ATGCGCTTTAAATTGATTCTGGCCTTTGTTGAAGACAGCAAAACCGACAAAGTGCTTGAT
GCCGCTCGTGATGCCGGTGCGACAGGTGCAACCGTAATCAACAATGCTCGGGGGCAAGGT
TTAAACCAGAAAAGGACCTTCTTTGGTCTGACTTTAGAAGTACAAAAAGACGTGTTGTTG
TTTGTGGTTGAAGAGCATTTATCGAGGCACATTTTGGAAACCATCAGTGAGGTTGGAGAG
TTTGATCAAGAGTCTGGTCAAGGCATCGCAGTGCAGATTGATGTGGAAGACGCAGTGGGC
GTTGCACACCAAGTAGAGAAACTGACCAAAGTAGTAGAGGACGAGTTATGA
>IKJBOMAE_00174 hypothetical protein
ATGAGCCATCATGAGTTGATTCGAGTTAGAGACGTAATGGCAGCGACCTACATCATTGTT
GATGGGTTAATTACGGTCCATGAAGGGATAACCCTAGCAAGAAAGAGTGAAGTGAAAGCG
CTTGTGGTGAAAAAACGCGATGAGGATGATGAGTACGGAATTGTACTAATGAACGATATC
GCGAAAAAAGTATTAGCGAAAAACCGCTCGCCACAACGAACCAATCTTTATGAAATCATG
ACCAAGCCCGCGCTTTCTGTCGATCCTAATATGAATGTGAAATATTGCGCGCGTTTATTT
GAGCGCTTCGGTATTAGTCGTGCACCAGTGATTGAAAACGGTGAGGTTATTGGCATGGTG
AGTTACAACAATATCGTGATTAACGGCATGGCACGAGAAGAGTTATAG
>IKJBOMAE_00175 hypothetical protein
ATGCCGCTAGTCGCTTGTCCTGTATGTGAGAAACAAATTTCAAAACGAGCTCATACCTGT
CCGGGGTGCGGAGAACCCGACCCATTAAATCACTTAGCTAAGTCTAAGTTCCTATCGATG
ATCTTTTGGGCCGTGGTCTTGGTCGGTGCCGGTTACTTTGCGTGGTTCTACTTGGTGCCA
ATGTTGGTTGAAATGCTTCGTAACCACTAG
>IKJBOMAE_00176 Phosphodiesterase YfcE
GTGAAATTATTTTTTGCCTCAGACTTGCACGGCTCTTTGCCAGCAACCGAAGAAACCATT
CAGCTTTATTTGGCCTCTGGTGCCGAGCATCTAATCTTGTTGGGTGATACGCTCAACCAT
GGGCCAAGAAACCCGGTCCCAGAAGGTTACAATCCCCCACAAGTCGCGGAGTTGCTTAAC
CAGTACAGTGAGCAGATCATTTCTGTGCGCGGTAACTGTGACAGCGAAGTAGACCAAATG
CTGCTGAACTTCCCAATGATGACAGACTACGCTTGGTTGCTATTAGAGTCAGGCAAGCGT
GTGTTCCTCACTCATGGTCACTTGTACAACAGCGCGAAACGTCCACCACTGCGTGAAGGC
GATATCATTGCTCATGGTCATACTCATGTCCCTGTGGCAGAGATGCAAGAAGGAGCGGTG
ATTTTCAATCCTGGTTCTATGACCTTCCCAAGAAACGGATTGCCTCGCAGTTATGGTTTG
ATGGAAGGCAATACGCTGACTGTGAAAACACCTGAAGGTGAAGTGCTGGCTCAGACTACG
ATTTAA
>IKJBOMAE_00177 hypothetical protein
ATGGATAAAGCCATCATAGACATTCACTACTGTCGTCAGTGCAATTGGATGTTGCGTTCA
ACTTGGCTATCACAAGAATTGCTTCACACGTTCAGTGAAGAGATTGAAACCGTCAGCTTA
CATCCTGATACGGGTGGCCGTTTTGAGATTTTTTGCAATGGTGTCCAGATTTGGGAACGT
AAAAAAGACGGAGGTTTCCCCGAAGCGAAAATCCTAAAACAACGCGTAAGAGACATTATC
GATCCAGAGCGCGATTTAGGTCATTCTGATACAAAATAG
>IKJBOMAE_00178 hypothetical protein
ATGCCCCCTTTTATTTTGCACATGGACTGGCTAAATACCCTCACTCTCTTCTTTGGTTCT
CTTATCGCAAATACGCTCGCTTCGCTCTCTGGCGGTGGCGCTGGGTTACTGCAATTTCCG
TTATTGATCTTTCTTGGTTTGCCTTTCTCCGTCGCACTAGGAACACATAAAGTCGCTTCC
GTTGCCCTTGGACTTGGTGCTGCGAGTACACACCTAAAAGCAGGCACAATAAAACCTAAA
GTCGCGCTTTATCTGATTCTGGTGGGCAGCATTGGGGTCGTGATTGGCGCTAATCTGATT
GTCCAAATCCCCGACAACATCGCTGAGAAAATGCTCGGGGCGATGATCCTTGCTCTTGGA
ATTTACTCTCGCTTTAAGAAACAACTGGGCCAGACAGAGATACCAACTCATCGTGATACC
TTTGGCTGGATAGTCGGCGGGTTAGGTTTGATGTTCATTGGTGTAGTGAATGGCTCGTTG
ACTGCAGGTTCTGGCTTGCTTGTTACCCTCTTCCTTGTTCGTTGGTTTGGTTACGACTAC
AAGCAAGCGGTGGCCTACACAATGATTTGTGTCGGTCTGTTTTGGAACGGTATTGGTGGC
GTCGCAGTGGTACAAGCCGGAGCACCAATTCATTGGGTCTGGTTACCGGTTTTATTAGTG
AGTTCATTTTTAGGCGGCAGCTTAGGTGCATGGGCGGCGACAAAGTACAGCAATCGAGTT
ATCAAAATCGCGTTTGAGATCCTCACCTTTGCGGTGGGAATAAAACTACTGCTTTAG
>IKJBOMAE_00179 Transmembrane regulatory protein ToxS
ATGAAGATTAAGATAGCATCTGCGGTTTTGGCTGTATCAATCCTTTTTAGTGGTTGGTTA
TACTGGGGAAGTGACCTGAAGATAGAACAGGTTCTCACATCAAACGAATGGCAATCGACC
ATGGTGACACTGATCACCGATAACTTGCCAGACGATACGGTTGGTCCTCTACGTAAAGTC
AATGTGGAATCGAATGTGAAGTACTTGCCTAATGGTGATTACATTCGCGTGGCAAACATT
CGCCTGTTTGCCCAAGGTTCTAATACAGAATCCACGATCAATATTTCTGAAAAAGGCCGT
TGGGAAGTGAGTGACAACTACTTGCTTGTCTCACCAGCTGAATTCAAAGATATTTCAGCT
TCTCAATCTAAAGATTTTTCTGAGTCACAACTTCGTCTCATCACACAAATCTTTAAGTTG
GATGCAGAGCAAAGCCGTCGCATTGACGTAGTGAACGAAAAAACGTTACTACTGACTAGC
CTGAACCACGGTTCTACGGTACTGTTTAGAAACTGA
>IKJBOMAE_00180 Transcriptional activator CadC
ATGACTAACATAGGCACCAAATTTCTGCTTGCTCAAAGATTTGTCTTTGACCCAAATAGT
AATTCGCTCGCTGACCAACAAAATGGCAACGAAGTTGTACGATTAGGAAGCAACGAAAGC
CGTATTCTCCTCATGTTGGCAGAGAGACCTAACGAAGTGATAACGCGTAACGAGCTGCAC
GAGTTCGTTTGGCGTGAGCAAGGCTTTGAGGTGGATGATTCAAGCCTAACTCAGGCTATC
TCAACGCTGCGTAAAATGTTGAAGGACTCGACAAAATCACCAGAATTCGTAAAAACCGTG
CCAAAACGCGGCTACCAACTTATCAGTACGGTTGAGCGCTTAAGCCCACTTTCTTCTGAT
TCAATCTCTGAACTTGATGAACAAGAAGAAGAGAACGAAGCACCTGTTGTCGACCTAGAG
CAATTTGCAGAATCTGCGGTTGAGACTCCGGTAGACAAGACAACAGAAGCTGAAGTGACG
GCTGAAAAACCTAAAACAGCCCCATCACAAAAGAACGCAAACTGGCTGTTTCGTATTTTA
GTTGTGGTAGCAGTGTTGCTGCCTGTTTGTGTACTGATGCTGACTAACCCTGCGGAATCT
CAATTCCGTCAAATTGGTGAATACCACAACGTTCCGGTAATGACACCAGTTAACCACCCT
CAGTTAAACGATTGGATGCCTTCGATTGAGCAATGCATCAAACGCTACGTGGAACACCAC
GCAGAAGAGTCCTCTCCGGTAGAAGTGATCGCAACTGGTGGTCAAAACAACCAACTGATA
CTGAACTACATTCACGACAGCGAGCATTCCTACGAGAACGTGACGCTGCGTATTTTCGCT
GGTCGTAATGACCCAACAGACATCTGCAATTAA
>IKJBOMAE_00181 Chaperone protein HtpG
ATGAGCGAAACCGTATCTCAAAACAAAGAAACTCGTGGCTTTCAATCAGAAGTAAAACAA
CTACTTCACCTGATGATTCACTCTCTTTATTCCAACAAAGAGATTTTTCTACGTGAGTTG
ATCTCAAACGCGTCTGACGCATCAGATAAGCTTCGTTTCAAAGCGCTATCTACTCCAGAT
TTATACGAGGGTAATGCTGACCTTGGCGTTAAGCTAGCGTTTGATGAAAATGCTAACACA
TTAACCATCTCTGATAACGGCATCGGTATGAGCCGTGATGATGTGATTGAACATTTAGGT
ACGATCGCAAAATCAGGGACAGCAGAATTTTTCTCAAAGCTGTCGGATGAGCAGAGCAAA
GACTCTCAACTTATCGGTCAGTTCGGTGTGGGTTTCTACTCTGCATTCATCGTTGCGGAT
GCCGTAACGGTTCGCACTCGTGCGGCTGGTCTTCCTGCTGAAGAAGCCGTTCAGTGGCAC
TCAGCTGGCGAAGGTGACTACACCATCGAGACTATCACGAAAGACTCTCGTGGTACTGAC
ATCGTGCTTCACATGCGTGAAGAGGGCAAAGAGTTCCTAAACGAATGGCGCCTACGTGAT
GTGATCAGCAAATACTCTGACCATATCGGTATCCCTGTTTCTATCCAAACTGCGGTTCGC
GATGACGAAGGCAAAGAAACGGGTGAGAAGAAGTGGGAGCAAATTAACAAAGCTCAAGCA
ATTTGGACACGCAATAAATCCGATATCTCGGATGAAGAGTACCAAGAGTTCTACAAACAC
GTTTCTCATGATTTCGCTGATCCTCTTACTTGGAGTCACAACCGTGTAGAAGGTAAGAAC
GATTATACGAGCTTGCTTTACATCCCTGCGAAAGCACCATGGGACATGATGAATCGCGAT
CATAAATCAGGCTTAAAACTGTATGTACAACGCGTATTCATCATGGATGACGCTGAGCAG
TTTATGCCTTCTTACTTGCGCTTTATTCGTGGTTTGATTGATTCAAACGATCTGCCTTTG
AACGTATCACGCGAAATTCTGCAAGATAACAAGGTCACTCAGTCACTTCGCAACGCATGT
ACCAAGCGTGTACTTACTATGCTTGAGCGTATGGCGAAGAATGATGAAGAGAAATACCAA
TCATTCTGGAAAGAGTTCGGCCTTGTCATGAAGGAAGGCGTTGCAGAGGACATGGCAAAT
AAAGAGAAAGTTGCTGGTCTATTGCGCTTTGCGTCTACTGAAGTGGACTCTGCTGAACAA
ACCGTTGGTTTAGCTTCTTACATTGAACGCATGAAAGAAGGCCAAGATAAGATTTACTAC
CTAACGGCAGACAGCTACGCAGCTGCGAAGAACAGCCCGCACTTAGAGCAGTTCAAAGCG
AAAGGCATCGAAGTTATCTTGATGTTTGATCGCATTGATGAGTGGTTGATGAACTACCTG
ACTGAGTTTGATGGTAAGCAGTTCCAGTCGATTACTAAAGCAGGCTTAGACCTAAGTAAG
TTTGAAGACGAAGCGGAAAAAGAAAAGCAGAAAGAAACGGAAGAAGAGTTCAAATCTGTT
GTTGAGCGCACCCAGTCTTACCTAGGTGACCGAGTAAAAGAGGTTCGTACGACGTTCAAA
CTGGCAACTACGCCAGCCGTTGTCGTGACGGATGATTTCGAAATGGGCACGCAGATGGCG
AAGCTTCTTGAAGCGGCGGGTCAAGCGGTACCAGAGGTGAAGTACATCTTTGAAATCAAC
CCAGAGCATGAGCTAGTAAAGCGCATGGCGGACGAAGCGGATGAAGAAGCATTCGGACGT
TGGGTTGAAGTGCTGCTAGGCCAAGCGATGTTAGCAGAGCGCGGTTCGATGGAAGATCCA
ACGCAATTTGTTGGTGCCATCAACAAGCTTTTGACTAAGGTTTAA
>IKJBOMAE_00182 Adenylate kinase
ATGCGCATCATTCTTCTAGGTGCTCCAGGTGCAGGTAAAGGCACACAAGCAAACTTCATC
ATGGATAAATACGGTATTCCACAAATCTCTACTGGTGATATGCTTCGTGCTGCTATCAAA
GCAGGTACAGAACTTGGCAAACAAGCTAAAGCTGTTATCGACGCTGGTCAGCTAGTTTCT
GATGAAATCATCCTTGGCCTAATCAAAGAGCGTATCGCTCAAGACGATTGCGAAAAAGGT
TTCCTACTAGATGGTTTCCCACGCACTATCCCTCAGGCTGATGGCCTAAAAGAAATGGGC
GTTGACGTAGATTACGTTATCGAATTCGACGTAGCTGACGACGTGATCGTTGAGCGTATG
GCGGGTCGTCGTGCTCACCTTCCTTCAGGTCGTACTTACCACGTTGTTTACAACCCACCT
AAAGTGGAAGGTAAAGATGACGTTACTGGTGAAGACCTTGTTGTTCGTGATGACGACAAA
GAAGAAACAGTACGTGCACGTCTAGGTGTTTACCACGAGCAAACTGCTCCGCTTATCAAC
TACTACGGTAAAGAAGCTGAAGCAGGCAACACTAAGTACCTTAAATTCGACGGTACTAAG
CAAGTTGCAGAAGTAAGCGCAGATATTGAGAAAGCGCTAGCATAA
>IKJBOMAE_00183 Ferrochelatase
ATGAAAAACAACAATAATAAACAGGGCGTGATACTGGTTAACTTAGGTACGCCTGATGAG
CCAACCGCACCGGCCGTTAAACGCTTTCTAAGTCAGTTTCTTCATGATCACCGTGTCGTT
GATATGACGCGTTGGCTTTGGTGTCCGATTCTTCACGGTGTCATTCTACCAATCCGCTCT
CCAAAAGTAGCCAAGCTTTATCAATCGGTATGGATGGAAGAGGGCTCACCTTTGATGGTG
TATTCAAAACGACAAGCTCAGAAGCTTGCTGCAGCTCTTGATATGCCGGTTGAGTTGGGC
ATGACTTATGGCAACCCAAGTCTGCAATCAGGCTTTGAAGCGTTGCAAGCTCAAGGCGTC
GAGGAAGTGATTGTATTGCCGCTTTACCCGCAATACTCAGGCACTACGACTGCGGCTGTT
TCTGACGGCATGACGAAAGCATTCAAAAACATACCAGTCATGCCTGAATTTAGCTTTATC
CGCGACTACCACAATCATCCAAAGTACATCGCTGCACTTGCTCAATCAGTTCGTGATCAT
TGGGCAGAGCATGGTCAAGGTGATTACCTGCTTTGCTCGTACCATGGTATCCCCAAGCGC
TACGCAGACAACGGAGATATCTATCCTAAGCATTGTGCAGAGACAACACGCTTGCTTGGA
GAAGCGCTAGGTTTAAGTGACGACCAGATCGGCATGACTTACCAGTCTCGCTTTGGTCGA
GAAGAGTGGCTACAACCATACACGGACAAGACACTAGAAGTGCTACCAAGTCAGGGTAAG
AAGAGGCTCAACGTGCTGACTCCTGCGTTCTCTGCAGACTGTTTAGAAACGCTAGAAGAG
ATCTCAGAAGAGTGCCGAGAGATTTACCTAGAAGCTGGGGGCGAGAGCTTCAGCTACATT
CCATGTCTGAACGACAACGATGACCACATCGAAATGATGGTAGAGTTAGTTCGCTCTAAG
CTGTAA
>IKJBOMAE_00184 Di-/tripeptide transporter
ATGTCAAACCAACATCAATACTTTGGTCACCCACGTGGCTTGTTCCTTCTGTTCGGTACA
GAACTATGGGAACGCTTTTCTTACTACGCAATGCGCGCCATTCTAGTACTGTATTTAACT
GACACAACAATGAATGGTGGTCTTGGCTGGTCGACTAAAGATGCCCTAGACCTTTACGGC
ATCTATACTGGACTTGTCTACATCACACCTCTTATCGGTGGTTACCTTGCGGATAACTAC
TTGGGTCAACGCCGTTCAATCCTGATTGGTGGTGCGTTAATGGCTATTGGCCAGTTCACA
CTAGCAATGCCAGCAGATGCACTAGGTCTTGGCTCTCTACACACTTTCTACCTAGGTCTT
GCTCTGCTTATCTGTGGTAACGGCCTATTTAAGCCAAACATTTCAACCATGGTTGGTGAC
CTTTACAACGAAGGCGATAACCGTCGTGATGGCGCGTTCACTATCTTCTATATGGGTATT
AACCTAGGTGCGCTACTTGCTGGTGTTGTTTCAGGTTCAGTAACCAATGAATTTGGTTGG
AAAGCGGGTTTCATTGCCGCTGGTGTTGGTATGATCATCAGCCTTGTGATGCAAATGACT
ATGGCGCAATCTTGGTTAGGTGACATTGGCCGCGTACCTGCAGCTAAACGTGACTTAGCA
ATTAAGAAATCTGCGAAAAAAGAACCTCTAACGAAAGAAGAAGTCGACCGTATCAAGGTT
ATCCTTGTGATGAGCCTGTTTACTATCGTTTTCTGGGCAGGCTTCGAGCAGGCTGGCGGT
CTAATGAACATCTACACGCAACAATACACAGATCGTATGATCGGTGGCTTTGAAGTTCCT
GCTGCGTGGTTCCAATCACTAAACCCATTCTTCATTATTACTCTTGCACCTGTATTAGCC
GTTTTATGGGTGAAACTGGGTAAACGTGAACCTAACTCACCAATGAAGTTCGCTTTTGCG
ATGTTCTTCCTAGCACTAGGCTTCCTATGTATGGTCGGTGCTGTTATGGAGCAAGGTGGT
GATACTGCGGTTAAAACATCAATGCTATGGCTAGTAGGTGCGTTCTTCTTCCATACGTTG
GGTGAACTGTGCCTATCTCCTATTGGTCTATCTCTAGTAACTAAGCTAGCTCCGCTACGT
CTTGCATCACTAATGATGGGTGCATGGTTCGGTTGTAACGCAATCGCAAACTACGTTGCT
GGTTATGTTGGCTCTCACGTAGGTGAACTAGGCGCACTAGCAATCTTCAGCGGTATCGCA
GTGACAGCGACTGTTTCTGGTGTGATTCTATTGTTGTTCTCTAACACACTCGTTCGTTGG
ATGCATGGTGCTGAAAACACGCACAGCACAGCGGAACAGATTGAAGAGCAACAAACTCAA
ATCGCTTAA
>IKJBOMAE_00185 Transcription antitermination protein RfaH
ATGAAACGTTGGTATTTATTGTATTGTAAACGAGGAGAGCAAGTTAGGGCTAAGCAACAC
CTTGAAAATCAAGGCGTAGAGTGCTTTTACCCAACTTTCGAGGTCGAAAAGATCTTGCGA
GGTAAGCGACAGAAAGTCGAAGAACCTTTGTTCCCTTGTTATGTTTTTGCCCGATTTGAC
TACGAACAGGGCCCTAATTTTACTTCAGTTCGCTCTACGCGAGGTGTAGTAGACTTTGTT
CGTTTTGGCGCTCAGCCTAAAGAGATACAGGGCGATTTGGTGTATGAGCTCAAACAGCTT
GATAAATGCGTAGACGAGCAGGCAAGTGATGAATGTATGCCTCAACCTGGCGATCAGGTT
CGTGTGAAGAGCGGTCAGTTTGCGGGCATTGATGCCATCTTCCAAGAACAAGATGGTGAG
AAACGTTCAATTATGCTGGTTCAGATGATCACCAAGCGTGTACCTGTCAGCATAGACAAC
AGCGATTTAGATTTAAAATAG
>IKJBOMAE_00186 Asparagine synthetase B [glutamine-hydrolyzing]
ATGTGTTCAGTATTTGGCATTTTAGACATTAAGAGCGATGCAGCAGCATTGCGCCCTATC
GCCCTTGAGATGTCGAAAAAGCTTCGTCACCGCGGTCCAGACTGGTCTGGTATTTACTCA
TCAGAGCGCGCAATTCTTGCGCATGAACGTCTAGCGATCGTTGGCCTAAATAGTGGTGCG
CAACCACTATACAGCCCTGATAAAAAACTCATCCTTGCTGTAAACGGTGAAATCTACAAC
CACAAAGAGATTCGTGCTCGCTACGAAGGCAAATACGAATTCCAAACTGACTCAGACTGT
GAAGTTATCCTAGCGCTATACCAAGAAATGGGCGCAGACCTTCTTGAAGAACTAAACGGT
ATTTTCGCATTCGTACTTTACGATGAAGAAAAAGATGAATACTTAGTAGGTCGTGACCAC
ATCGGTATCATTCCGCTTTACCAAGGTTACGATGAGCACGGCAACTACTACGTTGCTTCA
GAAATGAAAGCGCTAGTACCAGTATGTAAGACCGTGAGCGAGTTCCCTCCAGGTTGTCAC
TACGGCAGTGCAGATGCAGAGCCTCAACGCTACTACATCCGCGACTGGAATGAGTATGCA
GCAGTACAAGGCAACAGCACTAGCAAAGAAGAATTGACTGAAGCGCTAGAAGCAGCGGTC
AAGCGCCAACTTATGACTGACGTGCCTTACGGTGTACTTCTTTCAGGCGGTCTAGATTCT
TCTATTACATCTGCGGTAGCAAAACGCTTTGCAGCGATGCGTATTGAAGATGATGAGAAG
TCTGAAGCCTGGTGGCCACAATTGCACTCTTTTGCTGTTGGTCTAGAAGGCGCCCCTGAT
CTCAAAGCGGCTCGTGAAGTTGCCGACCAAATTGGTACAGTTCACCACGAAATGACGTAC
ACCATCCAAGAAGGTTTAGACGCGATTCGTGATGTGATTTACCACATTGAAACTTATGAT
GTAACAACGATTCGAGCTTCTACTCCGATGTTCCTAATGGGTCGTAAGATCAAAGCGATG
GGCATCAAGATGGTACTGTCTGGCGAAGGTGCGGATGAAATCTTTGGTGGTTACTTGTAC
TTCCACAAAGCACCAAACGCTCAAGAGTTCCACGAAGAGACTGTACGCAAGCTTCTAGCT
CTGAACATGTTTGACTGTGCACGTGCAAACAAATCACTAGCGGCTTGGGGTGTAGAAGGC
CGTGTACCGTTCCTAGATAAAGAGTTCATTGATGTAGCAATGCGCTTGAACCCAGCCGAC
AAGATGTGTGGCAACGGCAAGATGGAGAAACACATTCTTCGTGAGTGTTTCGAGCACTAC
CTGCCAGAATCGATCGCATGGCGTCAAAAAGAGCAGTTCTCTGATGGCGTAGGCTACAGC
TGGATCGATACGTTGAAAGAAGTAGCAGAACAGAAAGTGACTGACCAGCAAATGGAAACA
GCGCAATACCGTTTCCCTTACAACACACCAACAACAAAAGAAGGTTATGTATACCGCGAA
ATCTTTGAAGAGTTGTTCCCACTGCCATCTGCGGCAGAGTGTGTTCCTGGCGGCCCTTCA
GTAGCGTGTTCTTCAGCGAAAGCGATTGAATGGGATGAGTCGTTCCAAAACTGTGTTGAC
CCATCAGGCCGCGCAGTACAGACCGTTCACAACGATTCATACTAG
>IKJBOMAE_00187 Inner membrane protein YbaL
ATGGAAATTATTCTAATTACAACGGCGTTCCTCGCCGGCTTCATCGCTCTAAAATGTAAC
CTGCCCCCTTTGGTCGGTTTCCTACTCGCTGGTTTCGGCCTTCACGCGTTTGGCTACCAA
AGTAATGACGTTATTGTCACGCTTGCTGACCTTGGTGTGACCTTGCTGCTTTTCACCATT
GGTTTAAAGCTGGATGTAAAAACGCTGCTTTCTAAAGAAATTTGGGGCGGCGCTACCGCG
CACAATATTCTCTCAACTCTTTTCTTCGCGCTGGTTCTAGTTGGACTAAAACTATTAGGG
CTGTCATCACTATCCACGATGGATCACAGCCAGATTCTGCTTCTCGCCTTCGCCCTCTCC
TTCTCCAGTACGGTATTTGCGGTTAAGACACTGCAAGAAAAAGGGGAAATGAACGCGACT
TACGGCACCCTAGCGATCGGTATTCTGGTTATGCAGGATATCTTTGCCGTAGTATTCCTT
ACTGCTTCGACGGGTAAAATTCCAGAGTGGTACGCCATTGGATTGTTTGCCCTACCACTC
GCTCGACCTCTGTTCTACAAATTGTTGGATAAAGTAGGCCACGGGGAAATGCTGGTGCTG
TTCGGCATTTTCTTCGCATTAGTAGTTGGCGCAGGCTTGTTTGAACTGGTGGGAATGAAG
CCAGATTTAGGCGCGCTGATTTTAGGCATGCTTCTAGCTGGCCACCGCAAAGCGTCCGAG
CTATCAAAATCGCTCTTTAATATGAAAGAGCTATTCTTAGTTTGTTTCTTCCTCAATATC
GGTTTATCAGCATCCTTGAGCTTTACGGGGGTTGGCCTAGCTCTACTATTTATCTTGTTA
TTGCCAATCAAGGGGCTGCTGTACTTCCTAACCATCAACCACTTTAAGTTCCGTGTGCGC
ACTTCATTGCTGACGTCGCTATCACTTTTCAACTACAGTGAGTTCGGTCTGATTGTTGGT
GGTCTAGCTTATAAGATGGGATGGATGCCAAGTGACATGCTGGCAGCGATTGCCGTTGCC
GTTTCTATCTCGTTTATCATCTCAGCGCCACTTAACCGTTTGGGCCATCAGATTTACCAA
CATTCAGGTAAATGGCTGCAAGAAACCGCAGCAGAGAAACTGAACCAACGCGATCAGCTC
ATCAACCCAGGTCATGCCCAAGTACTGATCCTCGGTATGGGTCGAATTGGTACCGGTGCA
TACGATGAACTGCGTTCTCGATACGGTAAGATTTCACTTGGTGTGGAGGTTCGTGAAGAA
GCTGCGCATAAACATCGCTCGGAAGGTCGTAACGTGATCTCGGGAGATGCAACTGACCCG
GATTTCTGGGAACGCATTTTGGATACGGCTAACGTGAAAATGGTGCTTCTGGCAATGCCA
CATCACCAAGGTAACCAAACGGCACTTGAACAGCTTCAAAGCCGAAACTACAGAGGGCAG
ATTGCAGCGATTGCCGAGTATCCAGATCAACTAGAAGGTTTATTAGAGACGGGAGTCGAT
GCCGCATTCAACATCTACAGCGAAGCTGGTAGTGGTTTCGCACGTCATGTTTGCGAGCAA
CTTCAACCTCAATTTACACCGATGAAATAA
>IKJBOMAE_00188 N-acetylglucosamine repressor
ATGAATGGCGGACAGATTGGTAATGTAGATTTAGTAAAACAGCTTAACAGCGCTGCGGTA
TACAGGCTGATTGACCAACAAGGTCCAATCTCCCGTATTCAGGTAGCGGATGTTAGTCAG
CTCGCCCCAGCGAGTGTTACCAAAATAACCCGCCAACTTTTAGAGCGCGGCTTAATCAAA
GAAGTCGCGCAACAAGCTTCTACCGGTGGTCGCCGAGCTATCTCGCTGACCACTGAAGTA
AAACCTTTCCACTCTATCGCTGTTCGATTAGGTCGTGACTACGTGCAATTCTGCTTGTAT
GACCTAGGCGGCACAGCACTAGCTGAAGACCAGCACGAGCTTCACTACACCAACCAAGCG
GACTTAATCGCCGGTTTGATTGATTTATTGAAAGACTTCGTGAATCGCTGCCAAGACAAA
ATCGACCAACTTATCGCTATCGGTATCACGCTGCCTGGTTTGGTAAACCCAACCACTGGT
GTCGTTGAATACATGCCGAATACCGACATTGATAACTTAGCGCTGGGCGAAATTATTCGC
GAGAAGTTCAACACAGCCTGTTTTGTTGGTAACGACGTTCGTGGTATGGCACTGGCTGAA
CACTACTTTGGCGCGAGCCAAGATTGCCAAGATTCGATTCTGGTTAGTGTTCACCGTGGT
ACTGGTGCGGGCATCATCGTGAATGGTCAGGTATTCCTTGGTTTCAATCGCAACGTAGGT
GAAATCGGTCATATCCAAATCGATCCACTTGGCGAGCAATGTCAGTGCGGTAACTTCGGC
TGTCTAGAAACGGTTGCAGCAAACCCTGCCATCGTACAACGTGTGAAAAAACTGATTGCT
CAGGGCTACGAATCAAGCCTGACTCAACTTGAGCACATCACCATTGATGACGTTTGTACG
CACGCGATGAACGGTGACGAGCTGGCGAAGCAAAGCCTTGTACGCGTAGGTAACCAACTT
GGTAAAGCTATCGCGATTACAATCAACTTGTTTAACCCTCAGAAGATCGTCATTGCCGGT
GACATTACTGCCGCTGAAGAAATTGTGTTCCCTGCAATTCAGCGCAATGTAGAAAACCAA
TCTCTGAAAACTTTCCATAACGAGCTTCCAATTGTTGCCTCTCACATTGATAAGCAACCA
ACGATGGGCGCATTTGCGATGATCAAACGCGCTATGTTGAACGGAGTTTTGTTACAAAAG
TTACTAGAAGACTAA
>IKJBOMAE_00189 N-acetylglucosamine-6-phosphate deacetylase
ATGTACGCGCTAAGTAACTGTAAAATCTATACCGGTAGTGATGTTCTTACCGATCATGCT
GTCATCATCGACAATGACCAGATTCAATCAGTTGTGCCAGTAACTCAACTACCAGAAGGT
ATTGAAGTTAAAGATCTGGACGGTGCTAACCTAAGCCCTGGTTTTATCGACCTACAGCTC
AACGGCTGTGGTGGTGTGATGCTTAACGACGAAATCACACCAGAAACAATGCAGATCATG
CATGAAGCCAACCTAAAATCTGGTTGTACAAGCTTCCTACCTACTCTTATCACCTCTTCA
GACGAAGACATGCGCGCTGCAATCTCAGCGGCTCGCGAGTACCACAACAAATACCAAAAC
CAATCGCTAGGTCTGCATCTTGAAGGTCCGTACCTTAACGTAGCGAAAAAAGGTATTCAC
AGCGTTGACTTCATCCGCCCTTCTGACGACGGCATGATTGACTTGATCTGCGCGAACGCT
GACATCATCGCAAAAGTCACACTTGCACCAGAACAAAATGATCCTGAGCACATCTCTCGT
TTGAAAGCAGCTGGCATTGTGGTTTCTATCGGTCACACCAACGCCACTTACGCAGAAGCA
CGCCAAGGCTTTGAAGCAGGTATCTCATTTGCGACTCACCTATTCAACGCGATGACACCA
ATGGTTGGTCGTGAACCAGGTGTGGTGGGTGCGATTTACGATACACCAGAAGTCTATGCA
GGCATCATTGCTGATGGTTTCCACGTAGACTACGCAAACATCCGAATTGCTCATAAAATC
AAAGGTGAAAAGCTTGTTTTGGTGACGGATGCCACAGCTCCAGCAGGTGCTAACATTGAT
CACTTTATTTTTGTCGGTAAGAAAGTATATTACCGAAATGGTAAGTGTGTTGATGAAAAC
GGCACACTAGGCGGCTCAGCTCTGACTATGATCGAAGCAGTTCAGAACACAGTTGAGCAC
GCAGGCATCGCTTTAGACGAAGCTCTACGAATGGCGACACTGTACCCAGCAACCGCAATC
GGTGTTGAGGAACAACTAGGCCGAGTTCGAAAAGGAATGGTAGCTAACCTGACTATTTTC
GATCGTGACTTCAATGTAAAAGCGACGGTTGTTAACGGACAATACGAGCAAAATTAA
>IKJBOMAE_00190 PTS system N-acetylglucosamine-specific EIICBA component
GTGAATATTCTTGGATACGCGCAGAAGTTAGGTAAAGCTCTTATGCTTCCTATCGCAACG
CTTCCAGTTGCAGCGCTTTTACTACGTTTGGGTCAGCCTGACCTTTTAGATATCGCGTTT
ATGGCATCTGCTGGTAACGCAATCTTTAGTCAACTACCACTACTATTCGGTCTAGGTATC
GCGATCGGTCTTTCTAAAGACGGTCAAGGTGCTGCTGGTCTAGCTGGTGCAGTTGCTTAC
TTCGTTCTTACTGCAACAGCAGCAACAATCGATGCAAGCGTTAACATGTCATTCTTCGGC
GGTATCATTGCTGGTATCATCGCTGGTCACTCTTACAACGCTTTCCACGCTACTCGTCTT
CCTGAGTGGTTGGCATTCTTCTCTGGCAAACGTCTAGTACCAATCATGGCGGGTCTATTC
TCGCTAGTTGCAGGTGCAATTGCTGGTGTTGTATGGCCAACAATCCAAGGCGGTCTTGAC
GCGCTAGCGCACGCAGTTTCTACTTCTGGTGCTATCGGTCAGTTCGTATACGGTACACTT
AACCGTGCACTTATCCCTGTAGGTCTACACCACGTACTAAACTCATACTTCTGGTTCGGT
ATGGGCACGTGTCAAGAAGTTCTAGTGTCTGGCGCAACTGCTGCTGGTCAAGCGCTTCCT
GCTCTACAACAGCTTTGTGTTGACCCAGCTCTAGCTAAGACTCTTGTTGCTGGTCAAACT
CACACATTCGAATTCGCTAACTCTGTAACTCCAGAAATCACAGCAACAGTTAAAGAAGTA
ACTGAAACTCTGAAATCTGGTGACCTACACCGCTTCTTCGGCGGCGATAAGAGCGCTGGT
GTATTCATGAACGGTTTCTTCCCTGTAATGATGTTCGGTCTACCAGGTGCGGCACTTGCA
ATGTACCTAGCAGCACCAGTTGAGAAACGTAGCCAAGTTGGTGGCGCACTATTCTCAGTA
GCATTCTGTTCATTCCTAACAGGTATCACTGAGCCTCTAGAGTTCATGTTCGTATTCCTA
GCACCTGCTCTGTACGCAATCCACGCAGTATTTACAGGTCTATCTCTAGTACTTGCAAAC
ATGCTTGGCACGCTACACGGCTTTGGTTTCTCTGCAGGTCTAATCGACTTCGTACTGAAC
TACGGTCTAGCAACTAAGCCTCTAGTGCTTCTTGCTCTAGGTCTAAGCTTCGGTGCTCTA
TACTTCTTCACATTCAGCTTCGCAATCCGCGCTTTCAACCTGAAATCACCAGGCCGTGAA
GATGACGACGAAGAAGCGTCTGCAGCTCCAGCTGGTGATGCAGCAAAAGGTGACCTAGCT
CGCCAATACTTAAAAGCACTAGGTGGTCACGATAACCTAACTTCAATCGACGCGTGTATC
ACTCGTCTACGTCTAACACTTAAAGACCGCTCTGTTGCTGACGAAGCTGTTCTTAAGAAA
CTAGGCGCGAAAGGTGTGGTTAAGCTTGGCGAAAACAACCTTCAAGTTATCCTTGGTCCT
CTTGCAGAAATCGTTGCTGGTGAAATGAAAGCAATCGGTGCAGGTGAAGACCTATCAGAT
GTAAAACTTCCTTAA
>IKJBOMAE_00191 Glutamine--tRNA ligase
ATGAGTGAAGCTGATGCTCGTCCATCAAACTTTATTCGCCAGATCATTGATAAAGATCTA
GCGGATGGTAAACACACTAGCGTGCATACTCGATTCCCGCCGGAGCCGAATGGCTACCTG
CACATCGGTCATGCTAAGTCTATCTGTTTGAACTTCGGTATTGCTCAGGACTACCAGGGC
CAATGTAACTTACGTTTCGACGATACAAACCCTGAAAAAGAAGACATCGAATACGTTGAG
TCTATCAAGAAAGATGTAAACTGGTTGGGCTTTGAGTGGGATGGTGAAGTATGTTACTCA
TCAAACTACTTCGACAAGCTTTACGAATATGCAATTGAATTGATTAATAAAGGCTTAGCG
TACGTTGATGAGCTAAGTCCTGAGCAGATTCGTGAATACCGCGGTACGCTAACGGCTCCG
GGGAAACCAAGCCCATACCGTGACCGTCCAGTAGAAGAAAACCTAGCGCTATTTGAAAAA
ATGCGCGCAGGTGAATTCGAAGAAGGCAAAGCGTGTCTACGTGCGAAGATCGACATGGGT
TCTTCATTCATGGTAATGCGTGACCCAGTTATTTACCGTGTACGTTTCGCAACTCACCAC
CAGACTGGTGATAAGTGGTGCATTTACCCAATGTACGACTTCACACACTGTATCTCTGAT
GCGCTAGAGGGCATTACGCACTCTATCTGTACTCTAGAGTTCATGGATAACCGTCGTCTG
TACGACTGGGTTCTAGACAACATCACGATTGATTGTCGTCCACACCAGTACGAATTCAGC
CGCCTAAACCTTGAATACACAGTGATGTCTAAGCGCAAGCTAAACCAACTAGTGACTGAG
AAATTGGTTGATGGTTGGGATGACCCACGTATGCCAACAGTCTCTGGTCTGCGTCGTCGT
GGCTTTACATCAGCATCTATTCGTGAATTCTGTAAGCGTATTGGCGTAACGAAGCAAGAG
AACATGATTGAGTTCGGTTCACTAGAATCTTGTATTCGTGATGATCTAAACGAAAACGCA
CCACGTGCGATGGCTGTTTTAGATCCAGTTAAGATCGTTATCGAGAACTTCGAAGAAGGC
GCGGTAGAGACGCTGACTGTTGCTAACCATCCAAACAAACCTGAGATGGGTGAGCGTGAA
GTGCCATTCACTCGTGAAGTTTGGATCGAGCGCGAAGACTTCCGTGAAGAAGCAAACAAG
AAATACAAGCGTCTTGTTCTAGGTAAAGAAGTTCGTCTACGTGGCGCATACGTGATCAAG
GCTGAGCGCATCGAGAAAGACGCGGAAGGCAACATCACAACAATCTTCTGTACTTACGAT
GCTGAAACGCTAGGTAAGAACCCAGCAGATGGCCGTAAAGTGAAAGGCGTAATTCACTGG
GTATCAGCAGACAAAGCATTGCCTGCAGAAATCCGCATGTACGATCGTTTGTTCACAGTA
CCAAACCCAGCTGCTGCGGATGACTTTGCTGCGACAATCAACCCTGAATCACTAGTGGTT
CTAAACGGTTTTGTTGAGCCAAGCCTAGCAAACGCAGAAGCGGAAACAGGTTACCAGTTT
GAGCGTATGGGTTACTTCTGTGCAGATTCAAAAGATTCTTCAGCAGATAACCTAGTATTC
AACCGTACGGTTGGTCTACGTGATACTTGGGCGAAAATCGAGAACCAATAA
>IKJBOMAE_00192 Type II secretion system protein G
ATGAAGAAAAGGAATTCTAAAGGCTTTACCCTACTTGAGCTGATTATTGCCATTGTTATT
CTTGGGATACTTGCCGTATTTGTAGCCCCACGTTTTTTAAACTTACAAGACGATGCTCGC
GAAGCAAAAATTGCGGAAACTTTTGGAGCCTTTGAAAGCGCTCTTAAATACGCACATTCA
AAATGGCAAATCAATGGCGGCGGCTCCGCAGGAATGAACAACATGCCAGGATATGGTCCA
ACGGACAATAATGGCAATTACATGTTGGACATGAATGACGTAGGCTACCCACTTGGTATC
AACAAGGGTGAGCCGATGGGACAACCTCACAACATAGGCCAAGGAGACCAAGGTTGTTAT
GAACTGTTTACCGCGATAGTTAATACTGACTATACGTTTTCAAGCAACGCAGCAGAATCA
GATTCCGTCGACTTTATTACAAAGCGTAGAAATTTAACGTTTCAAGATGCAAACGGCGTA
GTTCAAAGAAAGCTAGCCCTCTGCTACTTTATCTATACCAAACAAGGTTACAACAGCAAC
CCTGACAATGCCGAGATTGTCTATTGGTATAACTCTAGGAACGGTTCAGTGACAACATTT
GAACCAAATTAA
>IKJBOMAE_00193 Ferric uptake regulation protein
ATGTCAGATAATAATCAGGCGCTGAAGGATGCGGGCTTAAAAGTAACCCTTCCAAGGCTA
AAAATTCTAGAAGTACTTCAGCAGCCAGACTGCCAGCACATCAGTGCTGAAGATTTGTAC
AAAAAGCTGATTGATCTAGGTGAAGAGATCGGTCTAGCAACCGTTTATCGTGTACTAAAC
CAGTTCGATGATGCTGGTATTGTAACTCGCCACCACTTCGAAGGTGGTAAGTCAGTATTT
GAACTGTCTACTCAACACCACCACGATCACCTAGTGTGTCTAGACTGTGGTGAAGTGATT
GAATTCTCTGACGATGTGATTGAACAGCGTCAAAAAGAAATCGCAGCTAAGTACAACGTG
ACGTTAACTAACCACAGCTTGTACCTATACGGCAAATGCACGGACAGTTCTTGTAAAGAC
AATCCAAACGCGCACAAGCCAACAAAGTAA
>IKJBOMAE_00194 hypothetical protein
ATGAATAAGCGACTTGCTAAGATATATAAACCGGGATTTGTGAAGTTTGCGCTCAATATT
TGGCCGCCATTTTGGGGCGCAGGTATCAAAATCTTACATATTTCTGAAGATTTTCGAACG
GTTAAAGTCCGCTTGAAGCTTCGCTGGTGGAACAAAAACGCCAATCGAACCCAATATGGT
GGCAGCATTTTCTCGTTGACCGATCCGATCTATTCGCTGATGTTGATGGGGATTCTGCGT
GAGGAATATTACGTTTGGGACAAAGAAGCCAGCATCAATTTCATTAAACCTGGACAGAGT
GATTTGTTTGCCGAGTTTGAAGTAACCGAAGGCATGTTAGACGATATTTACCAAATGACT
CGTAATGGTGAAAAGTGCTTTCCAGAGTTTATTACTCACGTGAAAGACAAAGACGGCAAT
GTTGTGTCCGAAGTGCAGCGTAAGTTGTATGTGAGGAAGAAACCTCAATACAGAGAGGAA
GAGGTAGCAACGGAAGCTTCCTGA
>IKJBOMAE_00195 Flavodoxin
ATGGCAAGTGTAGGTATCTTCTTCGGTAGCGACACAGGTAATACTGAAGCCGTTGCAAAG
ATGATTCAAAAGCAACTAGGTAAACAACTAGTTCACGTTCAAGACATCGCAAAAAGCAGC
AAAGAAGACATTGATAACTTTGATCTTCTACTTCTAGGTATCCCAACTTGGTACTACGGT
GAAGCACAATGTGATTGGGACGATTTCTTCCCAGAGCTTGAGCAAGTAGATTTCTCTACG
AAGCTTGTTGCTATCTTCGGTTGTGGTGACCAAGAAGATTACGCAGAGTACTTCTGTGAC
GCAATGGGCACGGTACGTGACATCGTTGAAGCAAAAGGCGGCACTATCTTGGGCCACACT
TCAACTGAAGGTTACGAGTTCGAAGCGTCTAAAGCACTCGTAGAAGGTGACGATAGCCAG
TTTGTTGGTCTATGTATTGACGAAGACCGTCAACCAGAATTGACTGACGAGCGCGTTGAA
AACTGGGTTAAGCAAATCTACGAAGAGATGTGCCTAGCTGAGCTTGAAGGCTAA
>IKJBOMAE_00196 hypothetical protein
ATGCTATACGACTATATGGACATGCTCGAGTCGATCGGGCTCGATCTTCTTTTTGCTGCT
ATCTTCTTTTTCATCGGGATGGCGATAAAAGATGTACTAAAGCAAGGCAATGTACCTGTT
TTTGGTCGTCGTATTGTATGGTTAGTTCTTTTCCTAGGCTGCGCTGGTTTCATCGCTAAA
GGCCTGATTCAGCTCAGTTGGGAAGGCACAGGGCTAGGTTAA
>IKJBOMAE_00197 Esterase YbfF
ATGTCAGCATTACTCAACTATAAGCAGGAAGGGCAAGGCCAAACGGTTGTTTTGATTCAT
GGATTGTTTGGCAGTTTCAGTAATCTAGGTTTACTGGCTCGCGACCTCGTTCAAGATCAC
TGCGTGATCAGTATTGATCTACGAAATCATGGCCTCTCTTTCCATTCAGAGACACACAAT
TACGAAGTGATGGCACAAGATGTTGCTGATTTGCTTCGCCATTTAAGCATCGAGCCAGCA
CTTGTCATCGGTCACTCTATGGGTGGAAAAGTTGCGATGAAACTGGCAGATATCGCTCCT
GAATTCGTAAAACAACTTATTGTCTTAGATATGGCGCCAGTGGCTTACCAAACTAATCGC
CATGATAACGTGTTTAATGGCCTGCAAGCCGTAGTAAAAGAACAACCAACTAACCGCCAA
CAAACCATGGACGTTCTTGCTCAACATATTGAAATGGATGGTGTAAGACAATTCTTATCG
AAATCGTTATACAAAAACGGCGATAAAATGGATTGGCGCTTCAACGTTGCTAGCTTGCTC
AAAAACTACGACAACATCATTGGTTGGCAAGAAATCACACCAACAGACATCCCAACTTTA
TTTGTCAAAGGTGGTGATTCTGATTACTTGATGCCTGAGCACCAGCCAGCCGTTAAGCGA
CAGTTTAACAATGCAAAAGCGCACATTATTGCTAATACAGGACACTGGCTACACGCTGAA
AAACCAGCAGAAGTCATGCGGGTTATCAGGAAATATATTTCGAGTTAA
>IKJBOMAE_00198 Negative modulator of initiation of replication
ATGAAAACAATTGAGGTTGATGAGGATCTATACCGTTACATTGCGGGTCAAACCAAGCAT
ATCGGTGAAAGTGCCTCGGATATTTTACGACGCCTTTTGAACCTTGATGGCCAGTTGCAG
GAAGCAGTTGTTGCACCTGTAGTAGAACAGCCACAAGGGATTGTAGTAAGTAAAGATGCT
GGCAAAGCAGAATCAGTAGATATCGTAAAAGAGATGCGTTCTCTACTTATCTCTGATGAG
TTTGCTGGTCTTAAGAAAGCGATTGATCGCTTCATGTTGGTATTATCAACCTTACACAAA
CTGAATCCAGAGAGCTTCTCTCAAGCGACAAAAGTGAAAGGACGCAAACGCGTTTACTTT
GCTGATAACGAAGAGACTCTGCTAGCAAACGGTAACACTACCAAACCTAAAGCAATTCCT
GGCACGCCATTCTGGGTAATCACCAACAACAACACCAGTCGTAAGCGACAAATGGTGGAG
CAGGTGATGACTCACATGGAATTCCAGCCTGACTTAATAGAGAAAGTAACAGGTTCAATC
TAA
>IKJBOMAE_00199 Phosphoglucomutase
ATGGCTATGCACCCTCGTGCTGGGCAAAAAGCGCAGCAGGAAGATCTTCACAATATCCCA
GCACTCGTTGCTAACTACTTCTTACTTCAACCAGACGCAGCAAACGCAGAACACAAAGTT
CAATTTGGTACTTCTGGCCACCGCGGTACTGCAGACAAGCACACTTTTAACGAAAACCAC
ATTTTAGCGATCGCTCAAGCGGTAGCAGAAGTTCGTGCTGAGCAAGGTACAACAGGTCCA
TTGTTTGTGGGCAAAGACACGCACGCGCTATCTGAACCAGCGTTTTCAAGTGTGATTGAA
GTATTGATTGCAAACGGTGTGAAAGTGATTGTCCAACAAGACAACGGTTACACGCCAACG
CCAGGTATTTCACACGCGATTCTGACTTACAACATCAAGCACGATGATAAGGCAGACGGC
ATTGTGATTACTCCGTCTCATAACCCACCACAAGACGGCGGTATTAAATACAACCCGACT
CACGGTGGTCCTGCAGAAGCTGAACTGACTCAAGCGATCGAAGATCGTGCGAACGCTCTG
ATTGCTGAAGGTTTACAAGGTGTTAAACGCCTACCACTAGCAGAAGCTAAAGCATCGGAT
CTGTTTGTTGAGATGGACTTGGTGAAACCATACATCGATGATCTAGTTAACGTTATCGAT
ATGGAAGCAATCCAAAAAGCAAACCTGAAGATTGGTGTAGATCCATTGGGTGGCAGCGGC
ATCGATTACTGGCGTCAAATTGGTCAGGCATACAACCTAGACCTAACTCTAGTAAGTGAA
GCGATTGATCCTTCTTTCCAATTCATGTCATTAGATAAAGACGGCGTTGTACGTATGGAC
TGTTCTTCTCCATACGCAATGGCAGGTCTATTGGCACTGAAAGACGAGTACGATCTAGCA
TTTGGTAACGACCCTGACTACGACCGTCACGGTATCGTTACGCCAAAAGGTTTGATGAAC
CCGAACCACTTCTTAGCGGTTTGTATCGACTACCTATACCGTCATCGCGACGCGTGGGGT
AAAGATGTCGCTGTTGGTAAAACGCTAGTTTCAAGCGCCCTGATTGACCGTGTTGTTGCG
GATCTAGGTCGTGAGCTATGTGAAGTACCTGTTGGCTTCAAGTGGTTTGTGGACGGTCTG
TACACAGGTAAGTTTGGTTTCGGCGGTGAAGAAAGTGCAGGTGCGTCTTTCCTTCGTAAA
GATGGTACGCCTTGGTCAACAGACAAAGATGGCATCTTGCTATGTCTTCTAGCTGCAGAG
ATCACTGCGGTAACGGGTAAGAACCCACAAGATTACTATGAAGATCTAGCGGCGAAGCAC
GGTGAGTCTAAGTACAACCGTATTCAAGCTGTCGCAAATGGCCCACAAAAAGACGTATTG
AAGAAGTTGTCACCAGAAATGGTTGCGGCTGAAACTCTAGCTGGTGATGCAATCACCGCT
CGTCTGACGCACGCTCCAGGTAATGGTGCTGCGATTGGTGGTCTTAAAGTAACGACAGCG
AATGGTTGGTTCGCTGCTCGTCCATCAGGCACTGAAGACATCTACAAGATCTACTGTGAA
AGCTTCAAAGGTGAAGAGCACCTAAAACAAATCGAAGCTGAAGCACAAGAAATCGTTAAT
CAAGTATTTGCAGCCGCTGGTTTGTAA
>IKJBOMAE_00200 hypothetical protein
ATGAATTCACTACAACGCTTCCATCAATGGATTGCTAACACCCCACCTCTTTTCAAACTT
AAAGAACCTTTCGTCACTGTTGAAGATATTCCGACCTTACCTCTATCGGACAACGAAAAT
TATGATGGCAACCCACGACTCGGATTCCTCTATCAACACCTTTGTACCAAGTTGCTGACT
TGCTCTTCACGATATGAACTTATTGCCGAAGAAATCCAACTTAATGACACTACTGGACGC
ACAATTGGCGCCGTCGATTTAATCCTCGAAAATCAGGAAACAAACCAACACGAGCATTGG
GAAGTCGCCATTAAATTCTACTTATTGCATGAAGGCATTTGGTATGGCCCGAATGCACAC
GACCAACTGCATAAGAAACTCAATCGTATGCTCACTCACCAACTAAAAATGAGCCAGAGA
GAAGAGTTCCACCAACAGTTACCGTTAGACGCCACACCGAGTGAACACTTGCTGATGCAA
GGTCGCCTCTATGTAAATCCTTTCGCGGCCGAACCAATCCCTACAACCTGTTTAAGTTAC
GAACTAAACCAAAGCCGAATATCCGGTTACTGGTGCTATCAAAGTCAATGGGAAGAAATT
AATGAACCTTTATATGCTCTTTCCAAACCACTGTGGGCAATCGGCAATGAGGAATTCTTA
GAGCCTATCGATAAACCATCAGATAGGTTTGTTCACGCTCAAACAAAGAGCGGTCAGTTT
TGGTTTGTTGTACCGGACACTTGGCCGAACTAA
>IKJBOMAE_00201 GTP cyclohydrolase 1 type 2 
ATGAACAATTTACAGCTGGAAAAGATCCTTAACGAGAAATTATCGCCGCAACTTATTAAA
GACTACGCACCGAATGGAATGCAAGTTGAAGGCAAATCAGAAATCAAACGCATCGTGACA
GGCGTAACAGCTTCACAAGCATTGATCGATAAAGCCATCGAGTTAGAGGCTGATGCTCTG
CTTGTCCACCACGGCTATTTTTGGAAAGGTGAACCAGAGCCAATTCGTGGTATGAAAGGA
AAGCGTATCCGCAGTTTGATCAAAAGTGACATCAACCTTTACGGCTACCATTTGCCGCTA
GATATTCACCCAGAACTAGGCAATAACGCGGAGCTTGCACGCTTGCTAGACATTGAAGTG
GAAGGTGGTTTAGAAGGGCACCCTCAATCTGTCGCTCTGTTTGGCCGCTTGAAACAAGCA
ATGACTGGTGCTGACTTTGCGCACAAAATCAATCACGTATTAAACCGTGAACCTTTGCAT
ATCGCGCCTGACAATGCAGAAAAAATGATTGAGACAGTTGGTTGGTGTACCGGCGGTGGT
CAAGACTTCATTGAGCTTGCTGCTCAGCATGGATTAGATGCGTTTATTTCGGGCGAGATC
TCAGAGCGTACTACTTACACGGCTCGTGAATTGGATATCCATTACTTCTCTGCAGGTCAT
CACGCAACCGAACGTTACGGCATTAAAGCGTTGGGTGAATGGTTGGCACAAGAGCACGGT
TTAGACGTTACGTTTATTGATATTGATAACCCAGTATAG
>IKJBOMAE_00202 Citrate synthase
ATGGCGGATAAGAAAGCTACCCTTCACATCGAAGGTCATGCGCCAATCGAACTGCCAATT
ATGGACGGTACGCTAGGTACACCTGTGATTGATGTTCGTAAACTGGGAGCCAATGGTTAC
TTTACTTTTGACCCAGGTTTTCTTGCCACTGCATCTTGTGAATCATCAATCACGTACATC
GATGGCGGCAAAGGTATTCTTTTGCACCGCGGTTACCCGATTGATCAATTAGCCAATAAC
GCAGATTACTTAGAAGTATGTTACATCCTGCTTTATGGCGAAGCCCCTACCCGTGAGCAA
TACGAGCAATTTAAAACAACGGTTACTCGCCATACTATGGTGCACGAGCAAATCGCAAGC
TTCTTCCACGGCTTCCGACGCGACGCTCACCCAATGGCAGTGATGTGTGGTGTGGTTGGT
GCACTAGCGGCCTTCTACCACGATTCACTAGATATCAACAACGACGAACACCGTGAAATC
GCGGCGTACCGTCTGCTATCGAAAATGCCTACTTTGGCGGCGATGTGTTACAAATACTCA
ATCGGCCAGCCATTTATCTACCCTCGTAACGACCTAAGCTACGCAGAAAACTTCCTACAC
ATGATGTACGCAAACCCATGTGAAGAATACGAAGTAAACCCTGTTGTTGCGCGTGCGATG
GATAAGATCTTCACGCTTCACGCAGATCACGAACAAAACGCATCAACGTCGACGGTTCGT
CTATCTGGTTCTTCTGGTGCGAACCCATTCGCATGTATTGCCGCAGGTATTGCTTCTCTA
TGGGGTCCTGCACACGGTGGTGCAAACGAAGCATGTCTGAAGATGCTTGAAGAGATCGGC
AGCGTAGACAACATTCCTGAGTACGTAGAGCGTGCAAAAGACAAAGATGACCCATTCCGT
CTTATGGGCTTCGGTCACCGCGTTTACAAAAACTACGACCCACGTGCAACAGTAATGCGT
GAAACATGTCATGAAGTTCTAAAAGAGCTAAACATCAAAGACCCACTACTAGACGTAGCG
ATGGAACTTGAGCGTATTGCGCTTTCTGACGAATACTTCGTGTCTAAGAAGCTATACCCG
AACGTAGACTTCTACTCAGGCATCATCTTAAAAGCAATCGGTATTCCTGTATCGATGTTT
ACGGTAATCTTCGCGATTTCTCGTACTATCGGTTGGATTGCTCACTGGAACGAAATGCAC
AGCGATCCACTAAACCGAATCGGTCGTCCTCGTCAGCTATACACTGGTGAAACTCAACGC
GAGTTTTCTCCACTGCATGAGCGCGAGTAA
>IKJBOMAE_00203 Succinate dehydrogenase cytochrome b556 subunit
GTGAGCAAGCCCGTGAAAGAAAGAAAGTCAAGACCTGTTAATTTAGATTTACAGACCATC
CGCTTTCCCATCACAGCAATCGCGTCAATCCTGCACCGTGTGTCGGGTGTGATTACGTTT
GTTGCGGTGGGTATATTACTTTGGTTACTGTCCATTTCTCTGTCATCCCCGATGGGTTTT
ATGGAAGCCGCTGACATCGTCGATAGCTTCTTCGTGAAATTCATTCTGTGGGGCATTCTA
ACTGCACTTGCCTACCACATTGCTGGTGGTGTTCGTCACTTACTGATGGACCTAGGCCAC
TTTGAAGAACTAGATTCAGGCGCAATGAGCGCTAAAGTCGCGTTTGGTGCTACTGCAGTG
TTATCACTATTGGCGGGGATCTTGGTATGGTAA
>IKJBOMAE_00204 Succinate dehydrogenase hydrophobic membrane anchor subunit
ATGGTAAAACACGTTTCTTCATTCGGTCGTAATGGTGTTCACGATTTCTTATTGATTCGT
GCGTCCGCCATCATTATGACTCTATACACGATTTATCTGGTGAGCTTTTGTGCTTTCTCT
GACATCTCTTACGCATCTTGGACCCAGTTCTTTGGTGGCACGTTCACTAAAGTCTTCACC
ATGTTGGCACTTGTTTCTATTTTGATCCACGCGTGGATCGGCTTATGGCAAGTTTTAACG
GATTACATTAAGTGCGCGAAACTTCGTGGTGCACTTCAACTTGGTGTTATTGCCGTGCTA
TTCGGCTATGTCTTCTCTGGTCTATTTATTCTGTGGGGTGCGTAA
>IKJBOMAE_00205 Succinate dehydrogenase flavoprotein subunit
GTGTCTATTCCAGTTCGTGAGTTTGACGCCGTAGTAATCGGCGCTGGTGGTGCGGGCATG
CGCGCTGCACTACAAATTTCGGAGCAAGGCCTTTCTTGTGCGTTGCTGTCTAAAGTTTTC
CCAACACGTTCACACACTGTTTCTGCTCAAGGTGGTATTACGGTTGCGCTAGGTAACGCG
CACGAAGACCATTGGGAACAGCACATGTACGATACGGTTAAAGGCTCTGACTATATCGGT
GACCAAGACGCAATCGAATACATGTGTAAGAACGGTCCTGAGTCTGTTATCGAGCTAGAG
AAAATGGGTCTTCCTTTCTCTCGTTTTGATAACGGCACTATTTACCAACGCCCGTTTGGT
GGCCAGTCAAAGAACTTTGGTGGTGAGCAAGCGGCACGTACCGCGGCAGCGGCTGACCGT
ACTGGTCACGCACTTCTGCACACGCTATACCAACAAAACATCAAGCACAAAACAACGGTA
TTCTCTGAGTGGTATGCTCTTGATATCGTTAAAAATGAAGATGGTGTTGTTCTAGGCTGT
ACGGCGCTATGCATGGAAACGGGTGAAGTGTGCTACTTCAAATCAAAAGCAACTATCTTA
GCAACTGGTGGTGCAGGTCGTATCTACGCATCAACAACCAACGCGCACATCAATACTGGT
GATGGTGTTGGTATGGCACTTCGTGCGGGCGTTCCGATGCAAGATATGGAAATGTGGCAG
TTCCACCCAACGGGTATCGCTGGCGCTGGTGTGCTTGTAACCGAAGGTTGTCGTGGTGAG
GGTGGTTACCTTCTAAACAAAGATGGCGAACGCTTCATGGAGCGCTACGCACCAAACGCG
AAAGACCTTGCTGGTCGTGACGTGGTTGCTCGTTCAATGATGATTGAAATCCGTGAAGGC
CGCGGCTGTGATGGCCCTTGGGGTCCACACATTAAACTGAAACTTGATCACCTAGGTAAA
GATACTCTGGAGTCTCGTCTACCAGGCGTTTGTGAGCTTTCTCGTACATTTGCGCACGTT
GATCCGGTCAAAGAGCCAATCCCTGTAATTCCTACGTGTCACTATATGATGGGTGGTATC
CCTACTCAGGTATCAGGCCAAGCGATTCGCCAAGATGAGAATGGCGCTGACGTTGAAGTT
CAGGGTCTATTTGCTTGTGGTGAGATTGCTTCTGTATCGGTACACGGTGCAAACCGTCTA
GGTGGTAACTCGCTGCTTGACCTTGTGGTATTTGGTCGTGCGACGGGCCTTCATCTGGGT
GAAACACTGCTTAAACAAGCTGACGCGAAACCTGCGACAGAAGCTGATATTGAACGTTCA
CTAGAGCGTTACAACCGTTGGGAAAATAGCACTGACGGTGAAGATCCAGCGCAAATTCGT
AAAGACCTACAACAGTGTATGCAAAACAACTTCTCGGTATTCCGTGAAGGTGATGCAATG
GCAAAAGGTCTGGTAGAGCTGAAAGCTATCCGTGAACGTCTGAAAAACGCTCACCTTGCT
GATAAGTCGACTGAGTTCAACACACAACGCATTGAGTGTCTTGAACTAGAAAACTTGATG
GAAACTGCTTATGCAACGGCGGTTGCGGCTAACTACCGTACAGAAAGCCGTGGTGCGCAT
GCTCGCTTTGACTTCCCTGACCGTGATGATGAACAGTGGCTATGTCACTCTATCTACAAC
CCGGAAACGGAAGCAATGACGAAACGTGGTGTAAACATGGAGCCAATCCATCGTGAAGCA
TTTCCGCCAAAAGCACGTACGTACTAA
>IKJBOMAE_00206 Succinate dehydrogenase iron-sulfur subunit
ATGAAACTGAATTTCTCTTTGTACCGCTACAACCCGGATGTCGACCAAAAGCCGTACATG
AAAGACTACACGCTTGAGGTGGAAGAAGGATCAGACATGATGCTTCTGGATGCATTGATC
CTTCTGAAGGAGCAAGACCCTAGCATTGCATTCCGTCGTTCATGCCGCGAAGGGGTATGT
GGCTCTGATGGCCTAAACATGAATGGTAAGAATGGTCTAGCGTGTATTACACCGCTATCT
GCACTGCAAGGTGACAAGATTGTCATTCGACCTTTACCGGGCCTACCAGTAGTGCGTGAT
CTTATCGTTGACATGACACAGTTCTACGATAACTATGCGAAAGTTAAGCCTTTCTTGATT
GATGATGGCGCTCTACCTCCATCTCGCGAGAACTTACAAACGCCTGATGAACGTGCGCAT
TTAGATGGATTGTACGAATGTATTATGTGTGCATGTTGTACAACTTCTTGTCCATCATTC
TGGTGGAACCCAGATAAATTTATCGGCCCTGCTGGTCTTCTAGCAGCTTACCGTTGGCTA
ATTGATAGCCGAGATACGGCAACTGATGAACGTTTGTCCGATCTTGATGATGCATTTAGC
GTTTTTCGTTGCCATGGCATCATGAATTGTGTAAGTGTTTGTCCTAAGGGGCTAAATCCA
ACGAAAGCCATCGGTCACATCAAGTCGATGTTAGTCAATCGTTCGATTTAA
>IKJBOMAE_00207 2-oxoglutarate dehydrogenase E1 component
ATGCACAACGGCGTGATGAAGGCATGGCTCGAGTCTTCACACTTGGCTGGCGCCAATGCA
ACGTATGTAGAGGACCTCTACGAACTGTATCTAAGTGACCCCGATCTGGTAAGTGAGGAG
TGGAAACGCGTATTTGATGAGCTGCCTAAAAGCTCAGAAGAAGTGGCTGAACAGCCGCAT
TCGCGTGTCCGTGACTACTTCCGACGACTCGCTCAAGAAACAAAGCATTACAGTGTCCAA
GTTAGTGATCCAGATGTCGACGCTAAGCAAGTAAAAGTTCTCCAGCTTATCAACGCATAC
CGCTTCCGCGGTCATGAAGCTGCAGAGCTCGATCCTCTAGGTCTATGGCAACGTCCACCT
GTGGCGGAGCTAGACCCTGCATTCCACAATCTCACCGAAGATGACTTCGCAGAAACTTTC
AACGTAGGTTCTTTTGCCATTGGCCAAGAGACGATGCAGTTGAAAGACATCTACTCAGCA
CTAAAGAAAACCTACTGTGGTTCTATTGGTGCAGAATACATGCACATGACAGATACAGAG
CAAAAGCGTTGGATTCAGCAACGTTTAGAGTCTGTGGTTGGTCAGCCATCTTTCGATAAA
GACGAAAAACGTACATTCCTTGAGGAGCTTACGGCTGCTGAAGGGCTCGAGCGTTACTTG
GGTGCTAAGTTCCCAGGAGCAAAACGTTTCTCGTTAGAAGGTGGTGATGCACTGATTCCG
ATGACAAAAGAACTGATTCGTCATGCAGGTACTAGCGGCATGCGTGAAGTGGTCATCGGT
ATGGCTCACCGTGGACGTTTGAACATGTTGGTCAACGTTCTTGGTAAGAAGCCTCAAGAT
TTGTTTGATGAGTTCGCGGGGAAGCACGACGAAACATGGGGTACAGGTGATGTTAAGTAC
CACCAAGGTTTCTCGGCAGACTTTGCAACGCCTGGTGGTGATGTTCACCTAGCGCTCGCA
TTTAACCCATCTCACCTTGAGATTGTAAACCCAGTAGTTATCGGTTCAGTTCGTGCACGT
CAAGATCGCCTTGGTGACTTTGATGGTAGCCGCGTACTACCAATCACTATTCACGGTGAC
TCTGCGATTGCGGGTCAGGGTGTTGTAGCTGAGACGTTCAACATGTCTCTTGCTCGTGGT
TTCTGCGTCGGCGGTACAGTGCGTATTGTTGTGAACAACCAAGTTGGTTTCACAACCTCG
AACCCTCGTGATACGCGTTCTACCATGTACTGTACTGATATCGCTAAGATGGTACAGGCT
CCGATTTTCCACGTTAACGCTGACGATCCAGAAGCGGTTGCTTTCGTAACGCGTATTGCA
TTGGATTACCGTAACGAGTTCAAACGTGATGTTGTCATTGATTTGGTTTGTTACCGCCGT
CATGGTCACAATGAAGCGGATGAGCCAAATGCAACTCAGCCGTTGATGTACCAAAAAATC
AAGAAACATCCAACGCCACGTAAGCTATACGCTGATGTGTTGATTGATAAAAACGAATCG
GACATCGAAGTAGCAACTCAGCTTGTAAACGAGTACCGCGACGCACTGGATAAAGGTGAA
GTTGTGGTAAAAGAGTGGCGTCCAATGGCTCTTCATTCAGTAGATTGGTCTCCATACCTA
GGTCATGACTGGGATGTTGAGTGGGACAACAAGTTCGATTCAACTCGCTTGAAAGAGCTT
GGTCAACGCCTAATCCAATACCCAGACAGCCATAAGCTGCAAAGCCGTGTAAACAAGCTC
TACAACGACCGCTCTGCAATGATCAGCGGTGAGAAACCGCTTGATTGGGGTATGGCTGAA
ACACTGGCGTACGCAACCCTAGTTGATGATGGTAAGCGTATTCGTATCTCTGGTCAGGAC
TCAGGTCGTGGTACTTTCTTCCACCGCCACTCTGTTCTGCATAACCAAAATGATGCGAGC
ACTTACATCCCGCTAGCGAATATTCATGACAAACAAGGGCCATTCCAAGTGTTTGACTCA
GTGTTGTCAGAAGAGGCGGTATTGGCATTTGAGTACGGTTATGCAACGGCAGAGCCAAGC
GGCTTGACCATTTGGGAAGCACAGTTTGGTGACTTCGCAAACGGTGCACAAGTTGTGATT
GACCAATTTATCTCGTCAGGTGAGCAAAAGTGGGCTCGTCTGTGTGGCCTAACTATGCTG
TTGCCACACGGTTATGAAGGCCAAGGCCCAGAGCACTCATCAGCGCGTCTAGAGCGTTAC
TTACAATTGTGTGCTGAACAAAACATGCAAGTTGTAGTGCCATCTACACCTGCGCAGGTT
TACCACATGATCCGTCGTCAGGTGGTGCGTCCTATGCGTCGTCCACTGATTGTTATGTCA
CCTAAGTCGCTACTGCGTCATCCACTTTGTACGTCTTCATTAGAAGATCTTTCTGAAGGC
ACATTCCAGCCAGCGATCCCAGAGATTGATAATCTGGAGCCAAGCAAAGTGAAACGTGTT
GTGTTCTGTTCGGGTAAGGTTTATTTCGACCTTCTAGAACAGCGTCGCAATAACGAACAA
GATGATGTTGCTATTGTGCGTATCGAGCAACTGTACCCATTCCCTCTGGATGAAGTACAA
GCGGCGATTGCGCAATACACGAATGTTGAAGATTTCGTTTGGTGTCAGGAAGAGCCTCAA
AACCAGGGCGCTTGGTACTGTAGCCAACACAACTTCCGTGCTGCTATTCCAGCAGGTGCA
GATCTTAAATACGCAGGTCGCCCAGCTTCTGCTTCGCCAGCAGTAGGCTACATGTCGGTG
CACTTGAAACAACAAAAAGCGTTGGTTGAAGACGCTCTGAACGTGAACTCAAAAACTTCG
AATTAA
>IKJBOMAE_00208 Dihydrolipoyllysine-residue succinyltransferase component of 2-oxoglutarate dehydrogenase complex
ATGACAATTGAAATTCTGGTTCCAGATTTACCTGAATCAGTTGCTGACGCAACCGTAGCG
ACATGGCACAAACAACCAGGCGACGTAGTCGAGCGTGATGAAGTTCTGGTTGATATCGAA
ACCGATAAAGTCGTGCTTGAAGTACCTGCTCCGGAAGCCGGCGTTTTAGAAGCCATTATT
GAAGAAGAAGGTGCAACAGTACTTTCTAAGCAGTTGATCGCGAAGCTTAAGCCTGGTGCT
GTAGCGGGTGAGCCAACAACAGATTCAACCGAAGATAAAGAAGCGTCTCCTGATAAGCGT
CATAAAGCTGCGCTTACAGAAGAAAGCAACGATGCGCTAAGTCCAGCGGTTCGTCGTCTT
CTAGCTGAACACGGCCTAGAAGCAAGCCAAGTGAAAGGCTCTGGTGTTGGCGGTCGTATT
ACTCGCGAAGATATCGAAGCTCACCTTGCAAACGCAAAAGCTGCGCCAAAAGCAGAAGCT
CCAGCAGCAGTTGAAGCACCTGCAGGCGCACGTAGCCAAAAACGTGTTCCTATGACGCGT
CTACGCAAGACAGTAGCAAACCGTCTTCTAGAAGCGAAAAACAACACGGCAATGCTAACT
ACGTTTAACGAAGTAAACATGAAGCCAATCATGGATCTTCGTAAGCAGTACAAAGACCAG
TTCGAAGAGCGCCACGGTATTCGTCTAGGCTTCATGTCTTTCTACGTGAAAGCTGTAACA
GAAGCACTAAAACGTTACCCAGAAGTGAATGCATCTATCGATGGTGATGACATTGTTTAC
CACAACTACTTCGATATCAGCATGGCGGTTTCTACGCCACGTGGTCTGGTGACGCCAGTA
CTTAAAGACTGTGACACGCTAGGTTTTGCAGATGTTGAAAAAGGCATTAAAGAGTTAGCA
ATTAAAGGTCGTGATGGCAAGCTAACCGTTGATGAACTAATGGGTGGCAACTTCACTATC
ACTAACGGTGGTGTATTTGGTTCACTGATGTCTACTCCAATTATCAACCCACCACAATCA
GCAATCTTGGGTATGCACAAAATCCAAGAGCGCCCAATGGCGGTTGATGGCAAAGTAGAA
ATCTTGCCAATGATGTACCTAGCACTATCTTACGACCACCGTTTGATCGATGGCCGTGAG
TCAGTGGGCTTCCTAGTAACCATTAAAGAGCTACTAGAAGACCCAGCGCGTCTGCTATTA
GACGTTTAA
>IKJBOMAE_00209 Succinate--CoA ligase [ADP-forming] subunit beta
ATGAATTTGCATGAATACCAAGCCAAACAGCTGTTTGCAGAATTCGGTTTGCCTGTACCG
GAAGGCTACGCATGTGATACGCCACAAGAAGCTTTTGAAGCTGCGGGTCGCATCACTACT
GAAAAGAAAGTTGTAAAGTGTCAGGTTCACGCTGGTGGCCGCGGTAAAGCGGGCGGTGTT
GAGCTACACGATACAAAAGACGGCGTAAAAGAATTCGCACAAAAATGGCTAGGTAAGAAC
TTGGTTACTTACCAAACAGACGCAAATGGTCAGCCTGTTACTAAAATCCTTGTAGAAGAA
GCGTCTAACATCGCTAACGAACTTTACCTTGGTGCGGTTGTAGACCGTGCGACTCGTAAG
ATCGTTTTCATGGCTTCTACTGAAGGTGGTGTGGAAATCGAAAAAGTTGCGGAAGAAACG
CCGGAGCTAATCCACAAAGCAGCAATCGATCCACTAGTAGGCCCTCAGGCTTACCAAGGT
CGCGAGCTAGCGTTCAAACTTGGTCTTGAAGGTGACCAAATCAAACAATTCGTTAAGATC
TTCATGGGTCTTGGCACTATGTTCTCTCAGTACGACCTAGCGCTACTAGAGATCAACCCA
CTGGTTATTACTGGTGAAGGCAACCTGCTATGCCTTGACGGTAAGATCAACATCGATTCA
AACGCGCTATACCGTCAGCCTAAGCTTCGTGAAATGCACGATCCTTCACAAGAAGACGAG
CGTGAAGCGCACGCAGCTCAGTGGGAACTGAACTACGTAGCACTAGACGGTAACGTTGGC
TGTATGGTTAACGGCGCGGGTCTAGCAATGGGTACAATGGACATTGTAAACCTACACGGC
GGCAAGCCAGCTAACTTCCTAGACGTAGGTGGCGGCGCAACCAAAGAGCGTGTAGCAGAA
GCATTCAAGATCATCCTATCTGATGACAACGTAAAAGCTGTTCTAGTAAACATCTTCGGC
GGTATCGTTCGTTGTGACATGATCGCAGAAGGCATCATCGGTGCGGTGAAAGAAGTTGGT
GTAACGGTACCTGTTGTTGTTCGTCTAGAAGGTACTAACGCTGACCTAGGTCGCGAAGTT
CTTGCTAATTCTGATGTTGATATCATTGCTGCTGAGTCGCTAACAGATGCTGCTCAGAAA
GTTGTTGCTGCTGCGGAGGCGAAATAA
>IKJBOMAE_00210 Succinate--CoA ligase [ADP-forming] subunit alpha
ATGTCTGTACTAATTAACAAAGACACTAAAGTAATCTGTCAGGGCTTCACTGGTGGTCAA
GGTACTTTCCACTCAGAGCAGGCAATTGCTTACGGTACACAAATGGTTGGTGGTGTATCT
CCAGGTAAAGGTGGTCAAACTCACCTTGGTCTTCCTGTATTCAACACGGTACGTGAAGCT
GTAGAAGTGACTGGCGCAACAGCAACAGTTATCTACGTTCCAGCACCGTTTTGCAAAGAT
GCAATCCTAGAAGCGATCGATGCAGGCATCGAACTAATCGTAACGATCACAGAAGGCATC
CCAACAACAGATATGATCGACGTTAAAGTGAAGCTAGAAGAAACTGGCGTTCGCATGATC
GGTCCTAACTGTCCGGGTGTTATCACGCCAGATGAGTGTAAGATCGGCATCATGCCTGGT
CACATCCACAAGAAAGGTAAAGTGGGTATCGTTTCTCGCTCAGGTACTCTAACGTACGAA
GCGGTTAAGCAAACGACTGACGAAGGCTTTGGCCAGTCAACGTGTGTTGGTATCGGTGGC
GACCCAATCCCAGGTTCAAACTTCATCGACATCCTGAAGCTTTTCCAAGAAGATCCAGAA
ACTGAAGCAATCGTAATGATTGGTGAAATCGGTGGTACTGCGGAAGAAGAAGCGGCGGCT
TACATCAAAGAAAACGTAACGAAGCCAGTGGTTTCTTACATTGCTGGTGTTACTGCTCCT
CCAGGTAAACGTATGGGTCACGCAGGTGCAATCATCTCAGGTGGTAAAGGTACTGCAGAA
GACAAATTCGCAGCACTAGAAGCGGCTGGCGTTAAGACTGTGAAATCTTTAGCTGAGATT
GGTAAAGGTCTACGTGAAGTGACAGGTTGGTAA
>IKJBOMAE_00211 High-affinity zinc uptake system membrane protein ZnuB
ATGATTGAGTTTTTATTGCCTTCAATTTTGGCCGGTATCGGTATCGCAATCATTGCTGGC
CCACTTGGCTCTTTCGTGGTTTGGCGAAAAATGGCTTATTTTGGCGATACGCTCGCCCAT
GCCTCTTTAATGGGCTTGGCACTAGGCTTCTTGCTCAACATAAACCTCTACCTTGCATTG
TTGGTTTGTTGCTTAGCACTTGCTGTACTGCTGGTTACTTTGCAAAAACAACAGCTTGTC
GCTACCGACACGCTGCTAGGTATTCTGGCACACAGCGCCTTATCGATTGGCTTGGTGTCT
GTCAGCTTCCTAGAGAACGTTCGCGTGGATTTAATGAGCTACCTATTTGGTGATTTGCTT
GCAGTTTCACCACAGGATTTAATGTTCATCTACGCTGGAGTAATCGGTGTCAGTGCTTGT
CTGTATGCATTCTGGCGCCCGCTTTTATCTAGCACTGTAAGTGAAGAGCTTGCGGCCGTA
GAGGGTGTGAATACCGATTTAGTTCGCTTAGTGCTAATGCTCATGGTCGGTGTGGTTATC
GCTGTCGGTATGAAGTTTGTGGGTGCGCTGATCATGACTTCTCTATTGATTATCCCAGCC
GCAACTGCACGTAAAGTATCTTCTTCACCAGAGCAGATGGCTTTGTTTGCTTCAATTATT
GGCTCTATCGCGGTGTTGATGGGCCTAAGCCTGTCTTGGCATTTCGATACACCAGCTGGC
CCTTCGGTTGTGATTAGCGCAACCTTCCTGTTTATGCTTAGCCAACTGATTAAACGCAAA
GCCTAG
>IKJBOMAE_00212 Zinc import ATP-binding protein ZnuC
ATGTCTTCACTAGTCCGTCTTGAGCAACTGTGCGTCGAGTTTGACGAACGCAGAGTTCTC
GACAATGTCACAATGGAATTAGAAAAGGGCAAGATCACTACCCTAATTGGTCCCAACGGA
GCGGGAAAATCGACGTTAGTTAAAGTCATTCTAGGTCTCCAAAAACCAACCAGTGGTAAA
TTAACCAAACAACGTAAGCTGAAAATTGGTTATGTACCCCAGAAGCTGAAACTCAACGAT
TCTCTTCCATTGAATGTCATTCGCTTCCTAAACCTTGCTGGCAAGTATAGCAAGCAGGAA
TGCCTCGACGCGCTGCGTCTTGTCGGCGCAGAACATCTCCTCAAAAGTAACATGCACCGT
CTTTCTGGTGGTGAAAATCAACGTGTGCTGCTTGCTCGCGCTCTACTTCAACGCCCAGAA
CTACTTGTCTTAGATGAGCCTGCGCAAGGTGTTGATGTTCAAGGTCAAATCGACTTATAC
GATCTGATTGAGAGCATTCGTCATCGCTTCGATTGTGGCGTGTTTATGGTATCGCATGAT
CTGCATTTAGTTATGGCAAAGACTGATGATGTGATCTGCTTGCATCACCACGTGTGCTGC
TCTGGCTCTCCGGCGACCATCACTCAACACCCTTCTTATATCGCGCTGTTTGGTAATGCA
ACTCGTGAGTCATTGGCATTTTATCACCATGACCACGAGCATCACCACCACGATTTAGCA
GGCTCGCCAGTAACGGGTGACGCAACATCATGTTCTAACCATTCTCACGGACATCATAAT
CATGATTGA
>IKJBOMAE_00213 High-affinity zinc uptake system protein ZnuA
ATGAAAAGAGCTATAATTCTTGCTGTTTCAGCAATGTTAACCTTACCTGCTCATGCGGTA
ACCGTGTTGACTAGTATTAAACCTATTCAAATGATCACAACCGAGCTGACGGAAGGCGTT
ACTAAGCCAGACGTTCTGCTACAAAACAATGCTTCGCCACACGATTACGCTTTACGTCCA
TCGGATGTGAAGAAGGTAGCTGCTGCCGACCTCGTTATTTGGTACGGCCATGATCTCGAA
CCTTTCCTAGAGAAAGTGGTGACGGATAAAGGTAACACGCTAACTGTTAGCGAAATTCCG
GGCCTATCGTTACGTGCGTTTAGTGGTGAGCATGATCACCATGATGGTCACGATCACGGA
ACACACGATCCACATTTCTGGTTGGGTGTTGAAACTGTAAAACAAGTTGCCAACGCTATC
GCTCACAAACTTGCAGAAATCGATCCTACGAATGCGGACACTTACGCAGCAAACTTGAAG
AAGTTCGAGGCAGAGTTGAAAGCTACGGATGCGGAGATCAAGCAACAACTGACACCAGTG
CAAGACAAAGGTTATTTTGTTTTCCACGATGCTTACGGCTATTTTGAATCACGTTACAAC
CTAAATCAACTCGGGCACTTTACGGTTTCTCCAGATCGTAAGCCGGGGGCAAAAACATTG
ATTCATATCCGTAAAACGTTGGGTACGGGTGATGTTGCTTGTGTGTTCTCTGAGCCGCAA
TTTACACCTGCGGTTATTGAAAGTGTGATGCGTGGTAGCGACGTAAACTCCGGTGTCCTT
GATCCATTAGGAAGCGGTATTGATGTTAAGTCAGGCAGTTACTTTACGTACCTAAAAAGT
GTATCTAACAGCTTTAGCCAATGTTTGAGCGGAAAGTAA
>IKJBOMAE_00214 HTH-type transcriptional activator RhaR
TTGCTGCGCCAACTAGCCCTACTTTTTGGGGCTTTTATCCTCTCATTTCAAGCATTTGCT
TCAAGTGAAGCGAATGCGATCTTCTACCCTTTGCCAAATCAGGTTAAGGGCACTTTTATT
GCGGCGAAAAAATTGTTTCCTGGCGAGCACGGTGGGCTTTGGATACATGATGTTCATGGC
CGAGTGCTGTTCTACAATGGGCAGACAACATTGCCTAAATCAGGAAGTTTTCTGCAAACA
AAAGCTGAGCAACTGGCCTATCATAAAGGCTCATTCTGGACGTTTGTCGAAAATGAAGTG
TACCAAACTTACCCTAACCAAGAGCGTCGCTTGGTTTTTAGTCTCAATCCTGGCTCGCAG
ATTCGAAAGATTGGTTCATCGGGTAACTTTATTTGGGTGAGCGATGGCGCGCACTTCTAT
ACCTACAATATTGAAACCAGCGAACTGAACTCTTTCTCTTTGCTTCAGCTCTATCAGCAC
AGCAACAACAGCTACGTCTATATTAATGACGCTATTTTTGTAGAGACAAAATGGGCATTA
GCGACCACGTCAGGCGTTTATTTATCTGAAGGAAGCAAATTCAACCACGTAGTTTCTTCT
GGTAAGCACTACATTGAAAAGGTGTATTACTCCCATACAAGGCGAGAGATTTTAGTTGGC
ACGCTCAAAGGGGCGCTGATCTTCAATATCTATGAGCCAAATAAACCGGTTATTAGAATC
GGTGCCTCGCATGTGCTGACTTTTGCTGAAACTAACCAAGAATACTGGGTAGGAACGGAA
CAGGGGCTCTACTTGTATTCTTTCTTGAGTGGAGAGGTTACTCAAGTAACACCAGCAAGC
TTCCTTGAGTTGGAATTAGCGAGCACTAAAATCTACTCGTTGTTGAATGACAATATGGGT
GGTATGTGGATTGCGACCAACCAAGGTATTCGCTATTACTCATTGTTCAGTAAAAAGTTT
GAGCGGATAACCTTCAGTAGTTATGACCAACAAACACTGACCGGACGTATTCGACAAACG
TTAACCGGGCCAGATGGCGCATTATGGTTTGCTGACGACCACAAGCTGTACCGTTCAGGA
AGTTCAGAGATTACTGAAGTCTTACATCTACCATCCCAGATAAATGAATTTGCTTTTCAA
GGTGAAAAACTCTGGATAGCCACGTCTTCCGGTTTAGAGATTTACAACCTAAATAACTTA
CAGCGTGTGACGTTTCCATACCTTCGTGTCATTGCTGGAAGGGAAATTGATCATATCGTC
TCTGATGGAACTGACCGACTTTGGGTTTCCAGCGGCTATCAACTATTTAATATCGATGCT
GCGAATCAGCAGATGAGAAACTTTGGCAGCGATTGGTTAGTCAGTCAGTTTTTGCCTGCG
AAAATCACCCGTTTATATGACAAAAAAGATTTGCTTTTGATTGGTACTGACCACGGCGTC
TATGAATACGATGGTGAGCGAATTCGATTTAACCGCTTCTCAGAAAAGTACGGCGAGTCA
CTCGATATCATTACCGCGATTGATGGTTCTCATTGGTTTGCTTCTGCTTATGGTGTTTTC
AAAACGGTACCGGGTAGCGATGCAAAAGAAGTGATGGAAATGAGCGTATCAAATTCTCGA
CCGGCCTGTTTACTCAGTGACTCAGAAGGTGTGTGGCTTGCTTCATCAGTGGGGCTCAGC
TATTACCATCTCTCAGGGCAGTTGATGAAGCATTATTCTTCAGCATCCGGCCTCATCAAT
AATGAATTTCTTCCGGGTGTTTGTAATGTTATTCGTCGCTCAGAAGATAGTGACCGCCAA
CTTATCTTTGGCTCTCAATATGGTTTAGTCAAAGCCGACTCGTCAAAGTTACTCGTATCC
AACACGCCAGAATCCCAACTGATCGTTAGTCAAGTCATGCTAGAAAATGAGGTGGTTCAA
GTTGGCAGTGCTGACCTAGAAAGTATGAGGTTACCTTATGGCTCTTCGTTAAGCTTTCTT
TTTGGGGTGATGCCGAAACCAGATAACCAAAACCTCTATTATCGCTTGAACGAGAGCGAA
CAGTGGCAATCGCTGGAAGGCGGCCAATTAACACTAGAACACCTCAACTCAGGTGATTAT
CACTTGCAGGTGAGTAATGATTCGCAGCTCGCGTCTGGCTTAATCGGTTTGGAATCAAAA
TTCACGGTATTAAAACCTTGGTATTTGTCCAAACTGGCGATCACTGGATTTACTTTGGTC
ACCATCGCCATTGTCGCTCTTTTGATGTATTGGCGCTCACGGTATGTGTTGCAAGCGAAC
CGTGACTTGGCAGCACAAGTGACGTTAAAAACCAACCAGCTTCGCCATCAAAGTCGAGTT
TTATTGACCAGTAACCAGCAACTAAGAAAGCAGATTCAAGTGAGAAACTTGTTGGTGGAC
CATGTTGCACAGTCAATTAAGTCGAGCGTTGACTCGATAGCGCATAAGTTACCTGTTGAT
TTAGATTCAGTGACTCAAGATCATCTATCAAAAACGTATTGGCAGTTAAACGAATTAAAG
AGCTCTCCGGGAGACACCAGTAACGGAAGTCAAAACTATAACCTGAGTCAGATAACGCAA
TCTGTTGTGGATGTTTGGCGTGAGGACTTTTCTAAAGCCGGTATCAGTGTTGAGCTGCAA
GACAATCACAAAGCAAGCCGTATTTCATTAGAAAGCTTTAACCTTGATGTCATATTCAAC
AGTATTTTCGCCAATATCATCAAACGCTCTTTCCGAGGACAGTCGGTTAAATTGGTATTG
GACGAGGCTAATGACATCGTCTCATTGAGTTTTATTGACTACGGAACGCAATTACCAAGT
AAAGCGGCAGTAATGCGCCCAACCAATGCCAGTAATGTAGATTTGAGTATGGATAACTTA
CCTCAACTTGTTGCCGCAAGTGGAGGGCATTTATCTATGTTTGCTTCTGATGCTCAAAAT
AAAATAGAGATTACTTGGCCATGTGCTCAAGAACCGAGCCATGTTGAAGAAGTATTGCCC
GAGTTTACGGAAGTTGAACCACAGCAGCAAACTACCTCACCAGAGCAAGAGTGGTTGATG
AAAGTTTACCAACTGGTTGCTGAGCATTATCACGATCCGGAGTTTGGTACGGCATCTGCT
GCGAAGATGCTTTATATGTCTGAGCGAAGCCTACAACGGCGCTTTAAATCAGCTTCGTCA
AGAACGCTAAAAGACTATTTGACAGAAGTAAGATTAGAAACAGCCTGTGAACAGCTACTC
GCAGGAGAGAAAATCAGTGAGGTCGCATTTAACTGTGGCTTTAATGACCCATCGTACTTT
AGTCAGAAGTTTAAGTTGCACTTTGGCTTACCTCCCTCCAAGTTTGCCATGACTCAAGAG
AGCCAGACGAGCATTTAG
>IKJBOMAE_00215 Fe(2+) transport protein A
ATGAAGCTATCAGAAATTAAACCTGGCGAAACAGTGACAATTCGGTTGTTAGAAGGACTT
ACGTCGGACGTCAGAAAAAAGCTAATGGTAATGGGATTACTTCCAAATACTGAGGTTAAA
GTTATTCGACGTGCTCCAATGGGCGACCCACTGCAAGTTGAAGTTCGTGGTGTTTCTGTT
GCATTGCGAGAGGCCATTGCGCAGAACATTGAAGTGGAGCGAGCATAA
>IKJBOMAE_00216 Fe(2+) transporter FeoB
ATGCAATACCAAATTCTTACAGTCGGTAACCCAAACAGCGGTAAAACGACACTTTTTAAT
GGCCTTACTGGTGCAAAACAACAAGTCGGCAACTGGGCTGGTGTAACGGTTGAAAAGAAA
ACTGGCCAGTTCAAACACGCTGGCGATGAATTTCTGCTGACAGACCTTCCGGGTATCTAC
TCTCTAGATAGTGGTAATGACAGTAATAGTATCGATGAGTCTATCGCGTCTCGTGCGGTT
CTGACGCACCCTGCTGATCTGATCATCAACGTAGTCGATGCAACAAGTCTTGAACGTAGC
TTATATATGACACTGCAGCTGCGCGAGCTTGGTCGTCCTATGATTGTTGTATTAAACAAA
ATGGACGCACTTAAGCGTGAACGCCAAATCATCAACGTTGCAGAACTCGAAAAAACGTTG
GGTTGCCCGGTAGTTAGCCTGTCAGCGACAAACAAAGCACAAGTAGCAGAATTTAAAGAG
AAGTTGCACAAGTCTGTGGTTCAAGGTGTCGCGTTAAAAGAAGTCGCTTTGAATTACGGC
GAACAAATGGAAGCGGCGATCGGCAAAGTTTCGGCTCTTTTCAATGATCAAACCGTTTCT
CACCGAGCATTGGCGATTCGCGCACTAGAAAAAGATGCACTGGTTCTTAACAGCATGTCG
GATGCAGACCGCAATAGTGTTGAAAATACGATTGCCGAGCTAGATCTTGATGTTGACCTG
CATGTGGCTGACACCAAATACACACATCTTCACGAAGAGTGTAAGAAAGTACGCCGTAGC
GAAGGTAAGCTAAGCCGCAGCGTGACTGAAAAGCTAGACCAATTCATTTTGAACAAATGG
GTGGGCATCCCATTCTTCTTCGTTGTGATGTACCTAATGTTCATGTTCTCTATCAACATT
GGTAGTGCATTCATCGACTTCTTCGATATCGGTGTTGGTGCTCTGTTGGTTGATGGTGGT
CACCACTTGTTAGACGGTCATTTGCCTGTGTGGTTAGTGACGGTTCTTGCTGATGGTATC
GGTGGTGGTATCCAGACGGTTGCAACCTTCATTCCGGTTATCGCGTGTTTGTACCTGTTC
CTAGCAGTACTTGAGAGCTCAGGTTACATGGCTCGCGCAGCATTCGTACTAGATAAAGTG
ATGCAGAAGATCGGTCTACCGGGCAAAGCATTTGTACCGTTGGTTCTTGGTTTTGGCTGT
AACGTTCCGTCAATCATGGCAACTCGTACTCTAGACCAAGAACGTGAGCGTAAACTGGCT
GCATCTATGGCGCCATTTATGTCATGCGGTGCTCGTCTGCCTGTATACGCACTATTCGCT
GCGGCATTCTTCCCAGGTTCTGGTCAGAATATTGTATTCGCACTTTATCTACTTGGTATT
GTGGCAGCGATCTTCACAGGTCTTTTCCTTAAGCACACGCTTTACCCAGGTAGCAGCGAT
AGCCTAGTGATGGAAATGCCAGATTACGAGCTTCCGACGCTACAAAACGTGGTGATCAAA
ACTTGGCAAAAGCTAAAGCGCTTTGTACTTGGTGCAGGTAAAACCATCGTTATCGTTGTT
GCTATTCTGAGTTTCTTCAACTCATTGGGTACTGATGGCAGTTTTGGTAACGAAGACAGC
GAAAACTCTGTGCTTTCTAAAGCAGCGCAAGTTGTAACTCCAGTATTCTCACCAATCGGT
GTTCAAGAAGACAACTGGCCAGCGACGGTAGGTATCATTACTGGTATCTTCGCAAAAGAG
GCGGTAGTTGGTACGCTAAACAGCCTATACACGACGCCAAGCGACGGCGAAGACGCAGAA
TTTGACCTAATGGGCAGCCTAGAAGAGGCAGTAATGAGTATCCCTGAAAACCTAGCCGGT
TTGAGCTACTCAGATCCACTAGGTATTGAAGTGGGTGACTTAACTGACTCAAATGCGGTT
GCAGAAGAACAGGAAGTCGATGCTTCTATCTTCGGTAACATTAAATCGCAGTTTGCTTCT
GGCAATGCCGCATTTGCTTACCTAATCTTTATCCTACTGTACACACCTTGTGTGGCGGCG
ATGGGTGCTTACGTACGTGAGTTTGGTCATAAGTTTGCACGCTTTATCGCGGTTTGGACA
ATGGGTTTGGCTTACCTATGTGCGACGTTCTACAACCAATTGACGCATTTCGCCGATAGC
CCAGTGACAAGTGGCATTTGGATGGCAGTGATCGTAGCTATCTTCTTTGGCACATACCGT
GTGTTCAAACGAGTTGGCAAGAAGCAAAACGGTGCATTAGAGGCGCAAGTAGCATGA
>IKJBOMAE_00217 hypothetical protein
ATGATTTTAAAAGAGCTTTATCAATACATTGCAGACAAAGGAACCGTCTCCCAGTCAGAT
CTGGCTAAGCAGTTTGGGATGAGTGAAGATGGTGCCGATGCGATGTTAAGCGTGTGGATT
AAGAAGGGTAAAATTAGCCGCTTAGTCGACACCAATAAAGCTCATGACGTGACTCGAGTT
CGCTACTCAGTGACTAAACAAGATGGTTTGTCTCTGACAGTCACCATGTAG
>IKJBOMAE_00218 hypothetical protein
ATGAAACAAGTCTTCAACACATTCCGATACGTCAGCTGGATCGCCATCATCTGTTCTATG
GCTGCTTCATTCTTGCTTTTTCTTATGGGCGCAGCAAAAACCTATTCGGCATTTGCGGTC
TTCATTCTTAATCAAACACCTCCAGAAGCACTCGCACATTTAGATAAAGCAGACATCGCG
ATCGCGTATTTGATCAAATCACTGGATACGTTTCTTGTCGCACTAGTTTTGTTCATCTTT
GCTCACGGCATCTACACACTGTTTATTTCCAACAAAGCTAAAGCGAAAACACAAGAACAG
TCGGTTTTGCATTGGATCAGAACCCCAAACATCGGCCACCTAAAAAACATTTTGGCTGAA
GTCATCATCGTGATCTTGTTTGTGAAGTTCTTAGAGCTCGTGCTGATTAACTTCGACAGC
TTAGATTGGACGATCTTAACATTACCTATTTCGATTTTAGTTTTAAGTCTTGGTTTGAAG
TTCCTAGGGTTAGGTGCGACTAAACACTCTGAAGAGCATTAA
>IKJBOMAE_00219 hypothetical protein
ATGAGTTTTGAACTGCACCCTCAATTGGCAAAAGACACTACCGTTATCGGTCACTTCCCA
CTGTGTGTGGCGCTTCTGCATAAAGACAATGCTGTGCCATGGGTTATCTTGGTACCAAAA
CGTGCAAACCTAAAAGAGCTTCACCACTTGCCAATGAAAGAACAGCAACAGTTTTTGCTA
GAGTCTCAGGCAGTAAGCCAAGCACTAGAAGCAACCTTCCGTCCAGATAAGTTAAACCTT
GGCGCACTAGGTAACATGGTGCCACAGCTACACATTCATCATATTGCTCGCTTCAAAGAT
GACGTCGCATGGCCGGGACCGGTTTGGGGTAACACCAAAGGTGAATTCCGTACAGAAGAA
GAGCAAAACGAATTACTTGGTCGCATTAAAAACGTGCTATCACTGAGCTCTATTTTCCAA
AAAGCATAG
>IKJBOMAE_00220 Arginine--tRNA ligase
GTGAATATCCAAGCACTTATTAATGACAAAGTATCTCAGGCTCTAGAAGCCGCTGGCGCA
CCTGCAGGCAGTCCTGCGGCAGTACGCCAATCAGCAAAGCCACAATTTGGTGACTACCAA
GCAAACGGCGTAATGGGCGTTGCTAAAAAACTGGGTACTAACCCACGAGAATTTGCACAG
AAAGTACTGGATGTTCTAGACCTAGATGGTATTGCGAGCAAGACAGAAATCGCTGGCCCT
GGTTTCATCAACATTTTCTTAAGCGAAGAGTTCCTAGCAAAACAAGCGGAAGCAGCACTG
GCTGACTCACGTCTTGGCGTTGCGGCAGACGAAGCTCAAACTATCGTTGCTGACTACTCT
GCACCAAACGTTGCTAAAGAAATGCACGTTGGTCACCTACGTTCAACCATCATCGGTGAT
GCAGTAGTACGTACTCTTGAGTTCCTAGGTCACAAAGTGATCCGTGCGAACCACATCGGT
GACTGGGGTACTCAGTTCGGTATGCTTATCGCAAACCTTGAGCGTGTACAACAAGAGTCT
GGCGAAGTTTCTATGGAGCTGGCTGACCTTGAAGGCTTCTACCGTGAGTCTAAGAAACTA
TACGACGAAGACGAAGAATTCGCAGTGAAAGCACGTAACTACGTTGTGAAACTGCAAAGC
GGCGACGAGTTCTGCGCAGAAATGTGGAAGAAGCTGGTTGACGTAACCATGATCCAAAAC
CAGCGTAACTACGATCGTCTAAACGTATCTCTATCTCGTGATGACGTAATGGGCGAGAGC
ATGTACAACGACATGCTACCTAAGATCGTAGCAGACCTTAAAGCACAAGGTCTTGCGGTT
GAAGATGACGGCGCGCAAGTTGTGTTCCTTGAAGAATTCAAGAACAAAGACGGCGAAGCG
ATGGGCGTTATCGTTCAGAAACGTGACGGCGGCTTCCTATACACAACAACGGACATCGCA
TGTGCAAAATACCGTTACGAAGAACTAGGCGCAGACCGCGTACTTTACTTTATCGACTCT
CGTCAGCACCAACACTTAATGCAAGCTTGGACTATCGTTCGTAAAGCGGGTTACGTACCA
GAGTCAGTATCTCTTGAGCACCACGCGTTTGGTATGATGCTAGGTAAAGATGGTAAGCCA
TTCAAGACTCGTGCAGGCGGTACGGTTCGTCTTGCTGATCTTCTTGATGAAGCAGAAGTT
CGTGCAGCGCAGCTGATCGAATCTAAGAACCCAGAACTAGCAGAAGACGAGAAGAAAGCG
ATCGCTAACACAGTTGCAATGGCAGCGGTTAAATACGCAGACCTTTCTAAGCACCGCACC
ACGGACTACGTGTTCGATTGGGACAACATGCTAGCGTTCGAAGGTAACACTGCACCGTAC
ATGCAATACGCTTACACTCGCGTAGCATCTGTATTCGCTAAAGCTGGCGTTTCTATGGAT
GATCTACAAGGTGAAATTAAGATCACTGACGAGAAAGAAAAAGCGCTTATCGCAAAACTT
ATGCAGTTCGAAGAAGCGGTTCAATCTGTTGCTCGCGAAGGTCAACCACACATCATGTGT
AGCTACCTATTCGAACTAGCAGGTCAGTTCTCTAGCTTCTACGAAGCATGCCCTATCCTA
GTTGCTGAAGACGAAACAGTGAAACAAAGCCGTCTGAAACTAGCAGCGCTAACAGCGAAG
ACCATCAAGCAAGGTCTGTCGCTACTAGGTATCGATACTCTAGAGCGTATGTAA
>IKJBOMAE_00221 hypothetical protein
ATGACGACTCAACTAGTTGAAAAACGCCTAGCGCCTGAATTGATGATCCAAGATCTGGAT
GCATTTATGGCAAAGATTGAAGAGCTTGCATCCCTGTTAAAACTGGATCTGAGCTTTGCT
CAAGCTGACCATATTGCGCTGCGTATTAATGATACTGAAACAGCGAAAGCCGCACATGAA
GCATGGAATCAATACGGCAAGGTAATTTCACAAGCGAAAATCAACGGTCGCCCGATTATT
GTTATTGAATTCGACAAAGCGTTAGAAAGCCGTGGCTGGAAGATAGAGTGTCTGGAGCTG
CCATACCCTGCGGAAGGCAAGATCTACCCAAGCGAAAGTTGGGAGCATGTGGAGTTCGTG
ATTCCGTCTCATGCCGAAACTGCAGATGAGTTTCTTGCTGATTTGAAACACACTTACCCA
GCGTTTGGCGAGCGTTTTGACGAGTTAGAAGAGCTGGGTGTGAAGATCAAACTATCGAGT
CCGAAAGGGGAAGGCGAACGCTTGAACAACCCAACGGTGGCGTTTAAGTATCAAGGCATT
TGTATCAAGCTGCACCCACATTCACTAAAGCGTATTGTGGAGTCTGAGCAGGCTGATTAA
>IKJBOMAE_00222 Formyltetrahydrofolate deformylase
ATGGAAAAGAAAACACTGTTAACCCATTGTTCTGACGCACCGGGTTTGATCTCAAAAATC
ACCAATATCTGTTATAAGCATCAGCTGAATATCGTTCATAATAACGAGTTTGTTGATAAC
ACCAGTGGGCACTTTTTCATGAGAACCGAGTTGGAGGGTTACTTCAACGATCAAACGCTA
CTCGCCGATTTAGACCAAGCACTGCCACAAGGTGCAAAACGTAAACTTATTAGCTCTCGC
CGCAAACGCATCGTTATCCTAGTAACCAAAGAAGCACACTGTCTAGGTGATATTCTGATG
AAAACTTACGATGGCAGCTTAGATGTTGAAATTGCTGCAGTTGTTGGTAACTACGACAAA
CTACAAACACTCACTGAGCGTTTTGATATTCCTTACCATCACGTTACTCACGAAGATCTT
AGCCGTGAAGAGCACGAGCAAAAGATGCTTGAAGTGATTGATCAATACGATGCCGATTAC
CTTGTACTTGCGAAGTACATGCGTGTTCTCACTCCGACTTTCGTAGAGAAATACCGTCAC
AAGATCATCAACATCCACCACAGTTTCTTACCCGCTTTCATCGGTGCAAAGCCATACCAG
CAGGCTTACGACCGCGGTGTGAAGATCATCGGTGCTACGGCGCACTTCGTGACAAATGAC
TTGGATGAAGGTCCAATCATCAAGCAGGACGTTATTCCAGTGGATCACACGTTCAGCGCA
CAAGATATGGCGCAAGCAGGTCGCGATGTAGAGAAAAACGTATTGAGCAAGGCTCTGAAT
AAAGTGATCAATGACCACGTTTTTGTTTACGGCAATAAGACGGTTATTCTTTAA
>IKJBOMAE_00223 putative ATP-dependent helicase DinG 
ATGTCAGGCATGATCGCAAAAACATTCTCCTCTGAGGGCGCGTTAGGCAAAGCCATTCCG
GGCTTTCAAGCTCGCCAGCCACAAATCGATATGGCAGAAGCTGTCAGCAGTGCGATCAAA
GACCAAACTCAACTGGTGGTTGAAGCAGGAACGGGAACGGGTAAAACCTTTGCTTACCTT
GTGCCTGCGCTCTTGAGCGGCAAAAAAGTCATCATCAGTACAGGGTCGAAGAACCTGCAA
GAGCAGTTGTATCACCGTGACTTGCCGTTGATGGTCAGTGCTTTAGGCTTTTATGGACAA
GTGGCGTTACTAAAAGGTCGTTCCAACTACCTATGTTTGGATCGTCTTAGCCGCCAAATG
GTCGAGAGCCATACTAATGAAGCCGATCCAACATTGTTGACTCAATTGGTGAAGGTTCGC
ACTTGGTCGTCTGAAACCAAAACGGGCGATTTAGGCGATTGTGAGGAGCTGCCAGAAGAC
AGCATGATCATCCCAACCATAACCTCAACTAACGATAACTGTTTGGGTAAAGAGTGTCCG
AGCTACACTGATTGTTTCGTCTTAAAAGCACGCAAACGCGCAATGGATTCAGACATTGTT
GTCGTTAACCACCACTTGTTCCTTGCAGACCTCGCGATAAAAGAAACCGGCTTTGGCGAA
CTGATCCCTGAGGCAGATGTATTCATCTTCGACGAAGCTCATCAGCTTCCAGACATTGCC
AGCGAATACTTCGGACAATCGATCTCTAGCCGACAGATCCAAGAGCTCGCCAAAGACATT
GAGATTGCCTACCGTACAGAAGCAAAAGACATGCGCCAACTGCAAAAAGTCGGCGATAAG
CTGATGCAAAGTGCAATGGATATGCGCATCGTACTGGGTGAGCCGGGCTTTCGTGGTAAC
TGGCGTGAAGCTTTGCAATCGGAATCGATCAAACGTGAATTAGTGCGTTTAACCGATAGC
TTAGATCTGGCGATTGATGTGTTGAAACTGGCGCTAGGTCGAAGCCAATTGCTGGATACT
GCCTTTGAGCGTGCCAACCTGATCAAAGGACGAATTGACCGCGTCTGTGATGTCGATATT
ACCGGTTACTCATACTGGTACGACACGTCTCCCCGTCATTTCGCTCTGCACATTACGCCG
CTATCGGTGGCGGATAAATTCCATGAGCAAATCGAAATCAAACAAGGCGCGTGGATTTTC
ACGTCTGCAACCCTAGCGGTTTCGGGTGACTTTAAACACTTTACCGACCGTCTTGGATTG
AAGCCGAAGCAGCAGTTTTCGTTGCCATCTCCGTTCGATTACGAGAAGCAAGCGCGCCTA
TGTGTGCCTCGTTATTTACCGGAGCCAAACAGCCCCGGCTTAGCCGACAAACTGGTGCGA
ATGCTTGCGCCTGTAATTGAAGAGAACGATGGGCGTTGTTTCTTCCTGTGTACTTCGCAC
AGCATGATGCGTGAGCTTGGTGAACGCTTCCGTGAAGTGCTGGATCTGCCTGTGCTAATG
CAAGGTGAGATGAGCAAACAAAAGACCCTTGCCGAGTTTATGGAGCTAGGTAATGCATTG
CTGGTGGCGACGGGGGCATTCTGGGAGGGGATCGATGTTAGAGGTGATGCGCTGAGCTGT
GTTATCATCGACAAATTACCGTTTACTGCCCCTGATGACCCGCTACTTAAAGCCCGAATC
GAAGATTGTCGATTACGTGGTGGTGAGCCGTTTGCAGAAGTGCAAATCCCAGATGCGGTT
ATCACGTTAAAGCAGGGCGTAGGACGTTTGATTCGAGACCAAAAAGACCATGGTGCCTTA
ATCATTTGCGACAACCGTTTGGTAACGCGTGATTATGGTGGCATCTTCCTCGGCAGTTTA
CCGCCAATCCCAAGAACACGGGATTTGGAACGAATCAAAACATTCCTAAAAACAGAACAA
CCTGCCGCAGACTAA
>IKJBOMAE_00224 tRNA threonylcarbamoyladenosine biosynthesis protein TsaB
ATGAGCGCAAAAATTCTTGCTATCGATACGGCAACTGAGAACTGTTCAGTTGCGCTACTG
GTTAATGACCGAGTGATTTCACGCAGTGAAGTGGCTCCTCGTGACCACACTAAGAAAGTA
CTGCCTATGGTGGACGAAGTACTGAAAGAAGCGGGGCTGACTCTACAAGATCTAGACGCA
TTGGCGTTTGGTCGTGGTCCGGGCAGCTTTACTGGCGTTCGTATCGGTATTGGTATCGCG
CAAGGTTTGGCGTTCGGTGCTGACTTACCAATGATCGGCGTTTCAACGCTGGCTGCGATG
GCACAAGCAAGCTACCGCCTGCACGGTGCAACGGATGCCGCGGTTGCGATTGATGCGCGC
ATGGGTGAAGTTTACTGGGCACGTTACACTCGCCAAGAAAGCGGTGAATGGGCAGGCGTG
GATGCAGAATGCGTTATTCCACCAGCGCGTCTAACGGAAGAGGCTCAAGCAGACGACAAA
ACGTGGACTAAAGCGGGTACTGGTTGGGATGCTTACCAAGAAGATCTTGGCAAACTGCCA
TTCAACGTCACCAGTGGCGATGTTCTTTACCCTGATTCGCAAGACATTGTGATTCTTGCT
GAGCAGGAACTTAAGAAAGGCAACACAGTCCCAGTAGAAGAATCGAGCCCGGTTTATCTG
CGCGATAATGTGACGTGGAAGAAACTTCCGGGTCGCGAATAA
>IKJBOMAE_00225 hypothetical protein
ATGGCGTCTATCAATGGTTTACCTCCTGCGTTAATACCGGGTGCAAATCGCACCAATAAA
GTCGGTAAAAAAGGGCAGGTAAAGAAAGCTCAAGATAAGCAGCCCGTTGGTCAACCTTCT
AAGGTGGCGAATGCTGTCGCGCATTCCATTAAGCAAGTGGATGAGTCTCAGATTCATCGC
GCTCAAGTGCAATATGATTTGCCCGAGGGTCATGCTCGCAAAGCAATGGAACAGTATATG
GACGTCATGAATCGAGCGAAGAAAGAGGAACTTGCTCAGTTACTTGGTGTCGATGTCTAT
GTGTAA
>IKJBOMAE_00226 Outer membrane protein slp
ATGAAACTTTCTGGACGTATTTTTCTGGTTATTATCGCAGCATTCGGGCTTTCTGCCTGT
AGTTCTCTTCCTGAAGAGCTGAATGCAAGCACCGAGCAGGTTTTGACGGATTACAAAGCC
TTTGCTGAAGACCAAGGACAGGCTGCTAATGATGTCCGTCTTGGTGGTGTTATCGCGAAA
GTGGATAACTTGAAAGACCAAACGCGTCTGGAGATTGTAAACCTACCAATCAGCAAATCA
GGCAAGCCAGACATCGACCAAGAACCAACGGGTCGCTTCGCGGTTTATTTTGATGGTTAC
CTAGAGCCAGTTGCTTTCAGTAAAGGTCGAATCATTACCGTGGTGGGTAAAGGTGCGGGC
GAAGAAGAAGGTAAAATTGGCGAGCATCAATACATCTTCCCAGTCATCAAAGGCGATGGT
TACCGCTTATGGAAGATTGAAGAGCGCGTACGTATGTACGACACGCCAACCTATTACTAC
CCTTGTTACTCCATTAACTGCCGCATGTGGCGAAATGATTTCCCTCAAGACGGCAAGGTG
ATCAAGAAGGTTAAATAA
>IKJBOMAE_00227 2-(acetamidomethylene)succinate hydrolase
ATGAATGAGCGCCGTTTCGAACTCCCAAACGGGAGCATGGCAGCCTTAGAGATCGGAAAC
GAAAAAACGACTGCTTGTTCAGTCGTTTTTCTTCATGGGTGGATGGATAACGCGGGCAGC
TTCAAAACCTTGATGAAAGCTATCCATCACTGCAACCCTGATCTTCATTTACTAGCAATT
GACCTATTTGGTCATGGCTTATCCAGTCATAAATCCTCAGACAATTACTACCCCTTCCAT
GACTACATTGCTGATTTACACCAACTATTGGATGAATTATCGCCAAACAGACTGGTGTTA
GTAGGGCATTCACTAGGCGCTTTAATCGCAAGTTGCTATAGTGCTGCCTTTCCTGAACAG
GTCGAAGCGTTAGTGCAAATTGAAGGAGCGGGTCCACTCGCAGAACAGCCTTCCAATAGC
GTAAAACGACTGCGTGATGGCGTCCTTAACCGACAACGTCAACGCAGCAAACCGGAGCGA
GCTATCGCTTCTTTCGATCTGGCGTTAAAGCTACGCATGCAAGCGAATCACCTGACCGCC
GAGCAGTTGATGCCAATCGTAGAGCGCGGGACTGAATGTCGCGAGAACCAATGGTTTTGG
CGACACGATGCCAAATTAAAGTGCGATTCTCTTTATCGCATGGCACAGGATCACGCGAAC
TCGATCACCAGCCAAATACGCTGTCCGCACCTAATCATATTGGGTGACAAAGGATTTCAG
CATTTACAGTCTAACCAAGTCGATTGGGGCGAAAATCCACCGAAAGTGGTTTCTGTCGCG
GGTGGGCATCATTGCCATTTAGAGCAAACACTCGAGGTCGCAAAGCGAATTCTTGGTGTA
GTTAACAAAATTTAA
>IKJBOMAE_00228 Long-chain-fatty-acid--CoA ligase
GTGGATAAACCATGGCTTTCACGTTATCCAAGTGACGTACCTGAAACCATTAATCCAGAG
CAATATGAGTCTTTGGTAGAAATGTTCGAGCAGTCTGTTCAAAAGTACGCAGACCAACCG
GCATTCATGAACATGGGCTCGGTCATGACCTTCCGCAAATTGGAAGAGCGTAGCCGCGCA
TTCGCCGCATACCTACAAAACGAACTTAAGCTGAAGAAGGGCGACCGCGTTGCTCTTATG
ATGCCAAACCTGCTTCAATACCCTGTCGCGCTATTTGGTATTTTGCGTGCAGGCTGTATC
GCTGTGAACGTGAACCCACTTTACACTCCTCGTGAGCTTGAGCACCAGCTAAACGATGCT
GGCGCAACGGCGATCGTTATCGTTTCTAATTTCGCGAACACACTAGAGCAAATCGTAGAA
AACACGCCAGTGAAACACGTGGTTCTGACCAGCCTTGGTCAAATGCTGCCACGTGCGAAA
GGTACACTTGTCGACTTCGTGGTTAAGTACGTGAAGGGCATGGTACCTAAGTACGACCTA
CCGGGTGCAATCTCAATGCGTAAAGCGCTGCACAAAGGTCGTCGTCTTCAGTACGTGAAA
CCATTTATGTCTGGCGATGATATTGCATTCCTACAGTACACTGGTGGTACAACGGGCGTA
GCGAAAGGCGCAATCCTGACGCACCGCAACATGATCGCCAACGTTATGCAGGCGAAAGGT
GCTTATGGTCCAGTATTATCTCCGGGTCGCGAGCTTGTTGTAACGGCGCTGCCGCTTTAC
CACGTATTCGCACTGACGGTGAACTGTCTACTGTTCGTTGAGATGGGTGGCAACAACCTG
CTTATCACTAACCCGCGTGATATTCCGGGCTTTGTGAAAGAGCTGCAAAAATACCAGTTC
ACTGCGATTACTGGTGTAAACACGCTGTTTAACGCGCTAGTGAACAACGAAGATTTCCAT
GAGCTAGATTTCAGCAACCTTCGCCTAGCAGTAGGTGGTGGTATGGCAGTGCAACGTGCC
GTCGCTGAAAAATGGCAAAAGACCACAGGCTGTTACCTACTAGAAGGTTACGGTCTAACA
GAATGTTCTCCATTGGTGGCGGCTTACCCGCACGACCTAGTGGAATACAACGGTTCTATC
GGTCTGCCTGTGCCATCAACTGAAGTGCGTATTGTTGATGAAGAAGGTAACGCACTAGCA
AATACTGAGACAGGTGAGCTTCAAGTTCGCGGTCCTCAAGTGATGCAAGGTTACTGGCAG
CGCCCAGAAGCGACTAAAGAAGTGATCAACGAAGACGGTTGGCTATCGACGGGTGATATC
GTTAAGTTTGATGATGAAGGCTTCCTACACATCGTTGACCGTAAGAAAGACATGATTCTT
GTGTCCGGCTTCAACGTTTACCCGAACGAAATCGAAGACGTGGTTGCTCTGCACGGTAAA
GTGCTAGAAGTCGCGGCAATCGGTCAGCCTCACGAAGTGTCTGGCGAGTTGGTGAAAATC
TACGTTGTAAAACGCGATCCGAGCCTAACCAAAGACGAAGTGATTGCACACTGTCGCCAA
CACCTAACTGGCTACAAAGTGCCGAAGTTGGTTGAGTTCCGTGAAGATCTACCTAAGACC
AACGTAGGTAAGATCCTTCGTCGCGTACTGCGTGAAGAGAACGACGCAGAACTAGCGAAG
AAGAGCGCATAA
>IKJBOMAE_00229 Ribonuclease D
GTGAACTATCAGATCATTACGAAAAACAAAGACCTAGAAGAAGTCTGCGCTCTAGCAAGA
GAAGCCGACGTAGTTATGCTGGATACCGAATTCGTGCGAATCAGGACTTACTATCCGCAA
CTAGGTTTGATTCAGCTTTTCGATGGCAAACAACTTTCCCTTATCGACCCGACCGAACTG
ACTGACATGACGTCGTTCGTCGAGTTGTTAAAAGACACCTCAGTACTCAAAGTGCTGCAT
GCGTGCGGTGAAGATTTAGAAGTCTTCCAAAATGCCTTTGGCTGCACACCATTCCCAATG
GTGGATACGCAGTTGATGGCTGCTTTCCTAGGTCACGGCCTGTCGACAGGCTTTGCTACG
CTAGTGGAAGAATACCTTGGCGTAGAGTTAGACAAGAGCGAGTCTCGCACCGACTGGATG
GCGCGTCCACTGACTCAAAAGCAGCTTGATTACGCCGCGGCTGACGTGCACTACCTAATG
CCTCTTTACGAGAAGCTATTAGATAAAGTGAACGAAGCAGGCTGGTGGGAAGCGGTTCAG
CAAGAGAGTGACCTGCTTGTATCAAAGCGTATTCGTAACTTAAATGAAGAAACCGTCTAC
CTAGACATCAAAGGTGCATGGCAGCTAAGACCCGCTGAACTTGCGATTCTTAAGCCTTTA
GCGACTTGGCGTTACCGCGAAGCGATCAAGCGCGACCTTGCATTGAACTTCATTTTTAAA
GAGGGCGACTTGCTGACTGTGGCTCGCCTTGGGCTGACAAACTTTAAGAAGATGGAAGCG
GAAGGCATCGACATTCGTGCGATTAACCGCCACGGCGCACGAATTGCGGCCATTGTGAAA
AGTGCAAAGCAAGCACCTGCCGATGATTACCCAGCGAAAATCGAACGTTTGATGGATTAC
CCAGGCTACAAGCAAATCTTCAAGAACATGAAGGATGTAGTGAAGGTAGCATCGCAAAAA
TCAGGCTTGGCGACCGAGTTCTTGGCGTCTAAAAAGCAGATCAACCAAATCATCAGTTGG
GTATGGAAGAAAGACCGCGACCCAGCGCGTCTACCGGATGTGATGCAAGGCTGGCGTCTT
GAATTGCTCGGCGAGAAGATGAATAAGGTGCTGAAGTAA
>IKJBOMAE_00230 Cell division topological specificity factor
ATGTCACTACTAGAATTTTTCCGCCCACAAAAGAAAACTTCTGCGAATCTAGCCAAAGAG
CGTTTGCAGATCATCGTTGCTGAGCGTCGTAGCCAGAACGATCCTGCGCCTTCTTACTTG
CCTCAATTGAAAGAGGACATCTTGAAGGTGATCAGCAAATACGTTGCGATTGATCCAAAC
ATGGTGGATTTGACGTTTGAACACAAGGACGATGATATTTCGGTTCTTGAGCTAAACGTG
AAGCTGCCAGAAGACGAGAAGTAA
>IKJBOMAE_00231 Septum site-determining protein MinD
ATGGCACGCATTATTGTAGTAACGTCTGGTAAAGGTGGCGTTGGTAAAACCACTTCAAGC
GCAGCCATCGCCTCTGGTCTGGCTCTTAAGGGCAAAAAGACTGCGGTGATCGATTTTGAT
ATCGGCTTGCGTAACCTCGATCTTATCATGGGCTGTGAGCGCCGCGTGGTGTATGACTTT
GTTAACGTCATCAACGGTGAAGCAACGCTTAACCAAGCGATGATCAAAGACAAGCGCACA
GATAACCTATTCATTCTTCCAGCTTCTCAAACACGTGATAAAGACGCACTAACCAAAGAT
GGCGTGCAACGTGTGTTCACTGAGTTGGATGAAATGGGCTTCGACTTCATCATCTGTGAC
TCGCCAGCAGGTATCGAACAAGGTGCTCTGATGGCGCTGTACTACGCAGATGAAGCGATT
GTAACGACAAACCCAGAAGTGTCTTCGGTACGTGACTCTGACCGCATTCTAGGTATTTTG
GATTCTAAGTCTCTACGTGCTGAGCAAGGTCTTGAGCCAGTTAAACAGCACCTATTGCTG
ACGCGTTACAACCCATCTCGCGTAACACAAGGTGAGATGCTAAGCGTTGAAGACGTAGAA
GAGATCCTACACATTTCTCTACTGGGCGTGATTCCAGAAAGCCAAGCGGTACTGAATGCA
TCAAACAAAGGTGTGCCAGTAATCTTTGACGAGAACACAGACGCAGGCATGGCTTACTCA
GATACGGTAGACCGCCTACTGGGTAACCAGGTTGAATTTCGTTTCCTTACTGAGGAGAAG
AAAGGACTCTTTAAACGACTATTCGGAGGCTAG
>IKJBOMAE_00232 Septum site-determining protein MinC
ATGACCCATTCACCTGACCTTAAAGGTAGCAGTTTTACATTGTCAGTTTTACACCTTTCT
GACAACGAGATCGCTAAGACTGTCGAATTTTTGCAAGAAAAGGTTTCTCAAGCACCCTCT
TTCTTCGCATCCGCACCTCTGGTTATCAATATAGCAAAAGTAGAAGGCGATATTGATTTC
ACCGCACTTAAACAAGGCATCGCCGATGCAGGGTTTATTCCGGTTGGTGTGACTGGCTGT
AAAGATAAGCGCGTTCAAAACCTTGCCTCAGAAGCGGGCTTCGCCATCATGTCTGCGAGC
AAATCTCCAACTCAAGCACCAGCGAAAATGGCGCCGACCAAAATCGTTCGTACACCTGTG
CGTTCTGGTCAGCAAATTTACGCCAAAGACGGTGACTTGGTTGTACTGGCACACGTAAGC
GCTGGTGCAGAAGTGATTGCTGATGGCTCTATCCACATTCATGGCACCCTACGCGGACGC
GCCATTGCTGGGGCGAGCGGCCAACAAGAAGCACGAATTATTTGTCACGATTTACAAGCT
GAACTGGTTTCCATTGCAGGAGATTACTGGTTGAGCGATCAAATTGAGAGTGAGTATTGG
CAAAAGAAAGTAATGATCAGTAAAGCCGAAGAATCATTACATCTAGAAACACTCACGATT
TAG
>IKJBOMAE_00233 Protein YcgL
ATGCTTTGTTCTATTTATAAAAGTTCCAGAAAAGAAGGCACTTATCTCTATATTCCGAAA
AAGGATGATTTCTCACAGGTTCCTGACACGCTAATGCAGATGTTCGGTAAGCCTATGCCG
GTAATGACAATCAAACTTGATGGTCGTACTTTGGCACAAGTTGATGTCGAGAAAGTGAAA
GCGTCATTAATTAATGATGGTTTCTTCCTACAGGTTCCGCCTCCGCCGGAAAACCTACTA
GAAAAATACAAAGAACAAAAAGCCCAGCAGAAAGGCGAATAA
>IKJBOMAE_00234 Membrane-bound lytic murein transglycosylase B
ATGAAAAAGATACTGGCAGCAATGCTCAGCGTTGGTATGTGCACTTCAGCCTTTGCAAGC
AGCGATGGCTTTGATGAATACCTAAATAAATTGCGTGCAGAAGCGCGTGATAAAGGCATT
TCCGAACAGGTGATCAGTGCCGCTTTTGCTGATGTGGAATACAAACCACGTGCAGTCAAA
GCCGACCGTAACCAACCTGAGAAGAAACTGACGTTAGATGAATACATTCCGCGCGCCGTA
CCTGAGTGGAAGGTCAAGCAAGCGAAGCAACTGTATAAAGAGCACTACGCTGAGCTAAAA
CGCATTGGTGATGAGTTTGGCGTGCAGCCGCGCTTTATCGTTGCACTTTGGGGCGTGGAA
AGTAACTTCGGCAAGTTCACTGGTAACTTCCGTGTGATTGACGCGTTGTCGACCATGGCA
TTTGAAGGTCGTCGTGAAGAATTCTTCCGCAAAGAAACCATGGCGGCGCTGCAAATCCTA
GATGAAGGTCATATCGAGCTAGAGAACTTCAAAGGCTCTTGGGCCGGCGCGATGGGTCAA
TGTCAGTTTATGCCAAGTTCATTCCTACGTTTTGCCGCGGATGGTAACGGCGATGGCAAG
AAAGACATCTGGCAATCAGAAGCGGACGTGTTTGCTTCTACTGCGAACTACCTAAGTAAA
TCTGGCTGGGATGATAAGTTCACTTGGGGTCGTCAGGTTAAAGTACCACACGGTATCGAC
CACAACCTGCAAGGTCGCGAAGCGGAAAAAGGTAAGTACCTGCAAGAGTGGAGCAAGCTT
GGCATCACCAAATACGATGGCAGCCCACTTCCTAAGCTGGACGAAGACATCAAAGCTTGG
CTGATCATGCCAGACGATGAGAACGGCCGTACTTACTTGGTGTACAACAACTACAATGTG
TTGATGAAGTGGAACCGCTCTTACTACTTCGCACTGGCGGTAAGTCACTTAGCTGACCGC
ATCACATTCTAG
>IKJBOMAE_00235 HTH-type transcriptional regulator DmlR
GTGTTATCTGAACGTGCTGCACAAATGGTGATCTTCTCAGCGTTGATCAAACATAAGAAC
TTTACCGCCGCGGCAAAGAGCCTAGGTGTGTCCGTTTCTCACGTCAGTAAACAGCTCAGC
CAGTTGGAAGCGTCACTAGGCATCAAGCTTGTGCAACGCACCACGCGCAGCTTCACACCA
ACCGAAGCGGGTCAAACCTTCTACCACCATTGTGAACAAGTGGTGCAAGCCGTTAGCTGC
GCAACGTTAGAGATGGAAAGCCAACGCGATGAAGTCGCCGGTTTGGTTCGTCTTGGTTTG
TCGCAGTCTTTTGGCACGCTGCACATCATTCCTGCCATTCAAGAACTTCGTGAGAAATAC
CCGCAACTGCAAGTCGAAGTGCATTTGTTCGATTACAAAGTCGATATGCTCGAAGAAGGC
TTGGATTTGTGGATCACCAACAATGAACACCTACCAGAGGGCTACATTGCTCAGCGCTTA
GCAGATTGCCAATTCGTGGTTGCTGCATCGCCGGATTACTTACTCAAGTTCGATACGCCA
ACCGAACCGAATGACTTGTCGCAGCACAACTGTCTTATTTACCGCAGTTGGGAGCGTGAC
TACACCAGTTGGGCCTTCACCAATCGCGAGCAAGAGCTCAACGTGAAAGTCTCTGGCAAC
TACTCGGTCGATTTAGCAGAAGCGGTGCGTGATGCCGCGATCGCAGGGTGGGGGATTGCT
TACTTAGCAACGTACTTGCTGGGTGATGAATTCCGCTCAGGTAAGCTGATTCAGCTTCTA
CCTGATTGGAAAGCCAGCCAATCCATGCCGTTTTATGCGGTGTACCCAAGCCGTCAACAT
ATGCCGAAAAAGATCTCTGCGGTGATCGAATTCATCAAACAGAAGATCGGATCGCCTTGC
CATTGGGATCAGCGATTAGCTCCGTATATTTCGATTCCTAAGTAG
>IKJBOMAE_00236 Putative nucleoside permease NupX
ATGAACTCAATTCTTGGTATCGTAGCCATCCTATTCGTAGCATGGCTGCTTTCGACTAAC
CGTAAGAACATTCGTCTACGAACGGTGTCTTTGGCTTTTGCTCTTCAAGTAATCTTCGCA
CTACTGGTACTGTATGTACCAGCCGGTAAAGAAGCGCTTAACGCAGTAACAGGCGCGGTT
TCTAACCTAATCAACTACGGTCAAGAGGGCATCGCGTTCCTATTTGGCAACCTAGCAACA
GGTGGCTTTACCTTCGCGATTAACGTACTTGGTATCATCATCTTCTTCTCGGCGTTGATT
TCTGGTTTGTATCACATCGGTCTAATGCCAAAAGTGATCAACCTAATCGGTGGTGGTCTT
CAGCGTTTGCTAGGTACAGGTCGTGCAGAGTCGTTATCTGCAACAGCGAACATCTTCGTT
GGTATGATTGAAGCGCCGCTAGTAGTAAAGCCATACCTGAAGCACATGAGTGATTCTCAG
TTCTTCGCAGTCATGACTGGTGGTTTGGCATCGGTTGCTGGTGGCACGCTGGTAGGTTAC
GCATCACTGGGTGTAGATCTTAACTTCCTAATCGCGGCAGCATTCATGTCAGCACCTGCA
GGTCTTCTGATGGCAAAAATCATGATGCCAGAGACTGACGCCACAACACCAGATATCGAC
CTAGACCAAGTAGAAATGCCACGCGCAACCAACGTAGTTGAAGCAATGGCAGACGGTGCA
ATGTCTGGTCTACGCATCGCAGTGGCGGTAGGTGCAACGCTATTGGCGTTCGTGAGCGTT
ATCGCGATGCTAAACGGCATTCTAGGCTGGTTCGGCGGCCTGTTTGGCATGGAACTGAGC
TTCGAGCTAGTGCTTGGCTACCTATTCGCACCAATCGCATGGTTGCTAGGTATTCCTTGG
AACGAAGCTATCGTAGCTGGCTCTCTGATCGGTAACAAGGTTGTGGTAAACGAGTTCGTA
GCCTTCATTCAACTGATGGAAGTGAAATCTCAGTTAAGCGCACACTCACAAGCTATTGTA
ACCTTCGCACTGTGTGGTTTCGCGAACATCTCAACCATGGCAATGCTGATTGGCGGCCTA
GGTTCACTAGTACCAGAGAAGCGTTCATTCATCTCGAAATACGGCTTCCGTGCAATCGCA
GCAGGCGTAATGGCAAACCTGATGAGTGCATCAATCGCTGGCGTGATTCTGAGTTTGTAA
>IKJBOMAE_00237 hypothetical protein
GTGCCACAACGAACTTTTAACTTAAAGTACCAAAAGCAAATCAGGAGTCAGTTACGTGCA
AATATGCCAAAACCTGAAGAGGTACTCTGGCAAAGAATTAGACGTAAACAGCTTGGCGTG
AAGTTTCGACGGCAACATGGCATTGGTCGCTATATTGTTGACTTCTATTGTGCGGAATTG
AACTTGGTTATTGAGATTGATGGCGATAGCCATTTCTCTGATGAGGGAAAAGAGAAGGAT
ACAATTAGGGATGCATTCTTGGAAGCATTGGGGATTAAGGTTCTGCGATTTACAAACGAA
GAAGTGATGAAGCAAACCGAGTCTGTTTTGGAAAGGTTATTCAATTTAGTTCGGAGCAGT
AACCCCCTCTAA
>IKJBOMAE_00238 Bifunctional protein FolD protein
ATGACTGCTCAAAATATAGATGGAACTCTCATTTCCCAAACTGTTCGATCCGAAGTTGCA
GCACGTGTGAAAGCTCGCGTTGAGGCAGGCCTTCGTGCTCCTGGTCTTGCAGTTGTTTTA
GTTGGTGAAGATCCAGCTTCTCAAGTTTACGTTGGCAGTAAGCGCCGTGCGTGTGAGGAA
GTTGGCTTTGTCTCTAAGTCTTTTGACCTTCCTGCGACAACGTCGGAAGAAGAGTTGTTG
GCACTTATCGATGAGTTGAATAACGACGCTGAAATCGACGGTATTCTTGTTCAGTTGCCA
CTTCCTGCAGGCATCGATGCAACGCACGTTCTTGAGCGTATTCACCCAGAGAAAGACGTG
GATGGCTTCCACCCTTACAACGTTGGTCGTCTAGCGCAGCGCATTCCTAAGCTTCGTTCT
TGTACGCCAAAAGGCATCATTACACTGCTTGACCGGTACAACATTGAACTACGTGGTAAG
CATGCGGTTGTGGTTGGCGCATCGAACATCGTTGGCCGCCCAATGACACTTGAGCTGCTT
CTGGCAGGTTGTACAACAACAACTTGTCACCGCTTCACAAAAGACCTAGAAGGCCACGTT
CGCCAAGCTGACCTTGTTGTTGTTGCAGTTGGTAAGCCAAACTTTATTCCTGGTGAGTGG
ATTAAGAAAGGCGCTGTTGTGGTCGATGTGGGCATCAACCGTCTTGAATCTGGCAAGCTA
GTAGGTGACGTGGAATACGATAAAGCACGTGAAAACGCGAGCTTCATTACCCCTGTTCCG
GGCGGCGTTGGCCCAATGACGGTAGCAAGCTTGATTGAGAACACAATGCTGGCTTGCGAG
CAGTTTCATACGAAGAAGTAA
>IKJBOMAE_00239 tRNA-Arg(tct)
GCGCCCTTAGCTCAGCTGGATAGAGCACGTCCCTTCTAAGGATGTGGTCATAGGTTCGAA
TCCTATAGGGCGTGCCA
>IKJBOMAE_00240 hypothetical protein
ATGAATCAAGTCATCACGTTGACTGGCGGCAATATCCGAAACTCTCACATGTATTTGACT
GGTTTTATGGACCAGTTTCCTAAATCGACGGTTGGTGGAAAGAACCGCTCGTCGATTGCT
CCCGAATTGCTGACGATAGAGTTTGCTGGCGTCGGTTCAGTGACAACAGACATCGATGGG
ACAAAGCGAATTTTCAGAGAGCGAGCGATCCAAAAACAATTCTTCGAAAAGCACTCTTTA
GAAGAAGGCGCTCAGGTCAGAATCACCTCCATCAATGACTTTTTATACCGCATTTCTGTT
GTTTGA
>IKJBOMAE_00241 hypothetical protein
ATGATAGAAAAACTAAAAGAAACGAAATCTCAGCTCAATTCAACTTGTCAAGATATTAGT
AAGCTCCTATCAGAGATAAACATAGAGGAACAAGCTGTTCTCCATTTAAAACTATCAAGC
TTGTTGTTACAACATTCTCAATTGAATATTTCTATCGATAAATCTCTGGAAAATATGCGA
GGAACTGGCTCTAAAAGAGAAAAATCATATGGCGAGTTTTTCAAAAGCAATGACGAACTA
TATTATAAACACGTTGGTTCCAATTCAAGGCATGGTCCATTCTGCCCAACTTGTTTGGAA
GATAGCCATGAGGTTAATGAAATAGAGCGAGATCCAATAGGTGGTGGATGGAGATGCGAT
TTTTGTGAAAATACATTCGAACTTTAA
>IKJBOMAE_00242 hypothetical protein
ATGAGTCAAGAACGCAAAATTAAGCATGTCCTCGGCTTATCTGGCGGTAAAGATAGTGCC
GCCCTAGCCGTGTACATGGCAAGAAACTATCCAGAAATCAATATCGACTACTTCTTTACA
GATACTGGGAAAGAGCTACCCGAAGTTTATGATTACCTAGAGCAACTAGAAATTGTTCTT
GGTAAGCCAATTCTTCATATCAACGACAAAAAAGGCTTCGATTACTGGCTCGAACAACAC
AACAACTTCCTCCCTGCAGGTCAGCAACGTTGGTGTACGATTCGTATGAAATTAGAGCCA
TTTGAAAAATGGATCAAACCATACTTAGATGAAGGATATGAAGTCGTTTCCTATGTGGGC
ATTCGTGCAGACGAACCTTGGCGTGATGGCTATCGACCAAATGAGAGTCAAAAATACCTT
AAGATAAAGATGCCATTCGCTGATGATGGTATTAAAAAACAGGGTGTTCTAGATATTCTT
GATAGCGCAGGTCTTGGCCTACCTAAATATTATGAATGGCGTTCTCGTTCAGGATGTACA
TTTTGCTTCTTCCAACGGAAAATTGAATGGGTTCGACTCATGGAACGTCACCCTGAGGCT
TTTGCTGAAGCAAAGTCTTACGAAAAACGTGCAGAGACTAGTGCTAATGGCGAAACCTTC
TTCTGGATGGGTCCAAATGAGCCGTTGGAGTCACTAGAGAACCCTGAAAGAATTGCACAG
ATCAAAGCTAATCATGAAAAAGTGCAAAAACGTTTCGAAAAGAAAAAAGCTCGTGAGCGT
AAACGTCGCTTAGGCATGCATGCGATGGTCGATGAAAGCATGTTAATTGATACACTTGAT
ATGGATGCTATGTACGACCTTGATGAAGGCGGCGGCGCCTGTGTGACTTGTTATAAATAA
>IKJBOMAE_00243 hypothetical protein
GTGACGCTTAACAAACAATACTCAATCGCAACCAGACAACAACGTTCTACACGTATTGAT
AGCGATCTTAGCCCGGAATTCTTTCAAGGACTGGTGTATCACGGTACAGCGCAGTCGGCT
CTAGAAACACTCTTTAGACAGTACGCACAGACTGGTCAGAGTGCATATACCCTGACTGGT
CCTTATGGTTCAGGTAAATCTACTATAGCCCTGCTTCTTACGGGCCTATTGCATGAAGAT
GCCGAGATGCGAGATGCCGCTCTTGAGGTTATCAACTCGGAATCAAAAGACTTACTAGAT
CAAAGCGTAGCTTATTCAAAAGGTTGGCTACAAATTCGTTCTGTTGGCGGTGTGAATAAC
CCTGTTAATACATTCTGGAATGCCACTCTTGAGGCTCTTTTAGAGCATTCGGCAACAAAG
CAGCTCCATAGCAAGTACAGTAAAGTAGAAATAGAAGGCGAGTCTCATCTGATTGAGACT
TGGGAGTCACTTTTCAATGAAGCGAATAGCTTAGTTGATGGGGTGTTGTTGCTTGCAGAT
GAAATGGGGAAGAGTCTTGAATTCATCAACAAAAGTCGTGGTGAACTTCACTTATTCCAA
GACTTAGCAGAAGTGCTCGGTAGGATTGATACTCCTGTAATCTTCGTCGGCTTACTTCAC
CAGGCATTTAGCGAGTATGCAAAGGACCGAGGTACAAAGCTTCAAGAAGAGTGGGGAAAG
ATCCAAGGTCGTTATAACGATATTCTGTACAATGTCTCAACGGATGAAACCGTTGCTCTG
ATCGGAAAATCTATCACTCACACTGATTCTATCGATAACTCAGGTGACAGCATCGTTGAG
CAAGTACTTGAAGCATTGGGTAATGAAAAATCTGACCGAAAGAAACAGTTAAAACAACGT
CTTGAGCAATGTGTACCTTTACACCCTTTAACAGCCTTAGTGCTGGGCCCTATTTCAAAA
CGTCGATTCAGCCAGAATGAGCGTAGTACCTTTAGCTTTTTAAACTCTCATGAACAAAAC
AGCTTCCAGATGTTCCTGAAAGAGAATGTGAATCGCGATGTTCGTTATACACTAGAGAAC
CTTTGGGATTACTTAGAGGTGAATCTAGAGCATGCGATCCTTGGTTCACCTGATGGTCAT
GGTTGGGCCGCTGCGACAGAATCAATTCGTCAAGCAACTAAAAAACAAGTACCAGAGAAA
GCTATTGAGATCCTTAAAGCGATCGCACTGATCACTTTGTTTGGTAAGCCAGCAAACTTA
TCCGCGACGGAAGACATGCTAATTGCAGCTTCAGGTGTAAACGATAAAGAAGAGCTAGAC
GAATACCTACAAAGTCTTAAAAATGCATCGTGTATTATCTACCGTAAACATTTATCTTCA
TGGGTTGTTTTTGAAGGCTCTGACTTAGATATACCAAGCTTAATTGAAGAGAAAATTGAG
CAACAAGGTTCAAGTAACGAAGCGATTAACCACATCGTATTCTCGAAGCAGATTATTGCA
AAAGGTTACTACCATAGAGTAGGCACCTTGCGTTGGGCTGAGCAATCTATCTCTCATCAT
TTTGACGATGAGTTTGCAGAACTGCTTATTGCTCAACGCAAAGGCGAGTTTGCAAATATG
GTTTTACTGCTTAACCAAATTGATGAAGAAAAGTTAAAAGAAGTATCTAAGCACTACCCA
ACGCTCATCCTGGCAAACGCAAAGAGCTCTGATGAAATTACGGCTCTTGCGAAAGAGCTT
TACGCTTTAGAGTTGATTAAGTCAGATAAAGAAATTGGTGCTACGCTACAGCACGATAAT
GTCGCTCAAAAAGAGTATAACGGTCGTCTTATCAATGCTGAAATCGCGCTAGATAATGCC
ATTAATGAAGCTTTCAACAACGCTGATTGGTATGGCTCTGGCCAAAAAAGTACAGCCAAA
ACACTGAGTGCTATCGTAAGTGATACCGCAGATGAAGTGTTTAGTGCTACTCCTGTCATC
ATGAATGAGCTTGTGAACCGTAATAAGCTCTCTGGTACTGCTGTTTCTGCTTTGAAAAAG
TTGCTAGAAGCAATGCTAGATGAAGAAGACGAAGAAAATCTTGGTATTACAGGTCACCCG
CCAGAGATGTCGATGTATATCAGCTGCTTAAAAAACACCAAGATTCATACCTATGAACTG
GAAGACAACAAGCATTGGCATCACGACACCGAGCTGCCAAACGAAATCGAGTCTCTATTT
GATACAGCAAAAAGTTACCTGATCGATAATGCAGGCCGAAACATTTTCTTATCTGAAATC
GTTTCATTGTGGAGTAAGGCTCCTTATGGTCTTACTCAGGGTGTCACACCTATATTCTTG
CTCGCATTCTTAAAATCACTGGGTGATAAAGTTGCATTCTATGAGAAAGATCTGAGTGGT
GAATATGCATTTATCGCGGAGCCCGATGTTGATTATGTACACAAACTCATTAAATCTCCG
CAAGATCTTGCCGTTAAATACATTGTATTAGATAAGTCTGAAGAAGATTGGTTACTCTTT
TTACGTAACTTTGCTGATACGGAAACTAACCAAAGAGGCGGCTCACTAAACATTTTGTCA
GTCGCTAGCCCACTTGTTACAACAATGCATAACCTACCTAACTGGGTTAAAAATGCACAC
GATTTTCATACTGACCTAAACGAGAACAAGAGGCTCATTTCTGTTCGTGACTTGTTCCTA
CAAGCTAATGACCCTCATGCTTTGTTGATTGTAGATTTGCCTAAGTACCTAGATCCTAAA
GGTGAATATACCTTCACACAAAAAATCGATGTGCTGGAAAATCATTTCAAAATACTTCGT
ACCAAACATGAGTTGATGCTCAAGGGTATCAAACAAAAAGTGAAAACACTTTTCCCTGAA
AGCGGTGATGAGCTTAAATCAATGTGTCAGCTTGTTGAGCAAAAAGCTGGTGACATTCGC
CTTAAAGCATTTGCACGTGAACTTGGAAAGAGCGAAGACGGTCTGCTTGAGTGGTTGGAA
AGTATGATTCAGATTGTAGTTGGCCGTGGAAAACAAAGCTGGAATGAAGGCTTACTACTT
ACAGCATCAACAAAGATCAGTGAATTTGCTCAAGACTTCTTAAGTGTCGTAAAATCGTCA
GATACTGCTCAAAACAAAGAAACCACAGAAGTTAAGACTAAATTAGTCTCCTTAGTACTA
GAAGACAACGACGGCCAATTGAAGTCATACAAGAAAGAAGTCCGCGTTGTTGAGCAAAGC
GACACAGACAAAAGAGTTAAAGATGTAGAACGCACTCTGGTTGAGTTAGAAATGGACGAA
TTCGAGCGTATACATGTGTTGCAAACACTATTAAAACAAGCACTGGAAGCTCAAGGTTAA
>IKJBOMAE_00244 hypothetical protein
TTGAGTATTGAATCTAGCGTCCTAAAGTTCTCAGGACATCAAACCTTCCCGATCCGATAT
GGTTGGATTTATAAAATAATTCAAGAAGTTATCAAAGGCAACTCTCTTTCTAGCAAAGAA
AACATCGAAGAACAGATGACTTCAATGGGTATGGGTAAGAACATGGTGTTATCTGTAAGA
CACTGGATTCGCGCACTTAACCTTGTTGAATGCACAGATAAAAAAAAGCAGACCTATAAG
CTGACTGACCTTGCAGAGAGGCTTTTTGTTGGTGAAAACGCGCTCGATGAGTATTTAGAT
AATACGGGTACCGTGTGGTTACTTCACTGGCTGATGCAATCAATCGACAGTCAAAATGCT
GAGCTGAACACTGCACGCTGGTTCTTTAACTATTTCAACGGCATAAGAGTCGATAAGCTT
CAACTGGCAAAAGATATTCAGTTGTCACTGGAGAATCATGAGAAAGATCTAACGGAAGCA
ACATTAAAGAAAGATATCGATTGCTTGTTTCAAATGTACGCAGTTAAAACTACTACTTCA
GGCAAAGTAAATGAAGATAGCTTTACCTCTCCTTTCACTGAGCTAGGACTCATTTCACAA
GAGTCTGCTAAAGATTATCGTGCTGAACTATCACTACATAAATCGCTACCTACGGCAGTT
TTTGGATATGCTCTAATCGATTACATGATGCGTAAGCAACTAGATAGCAATGGTAAAAAA
ATAAATAATAACAACACATTATCATTCGACTCCTTGCTAAACGACGTAGGCTCTCCGGGA
CGTGTTTTCCGTTTAACAACAAGCGGGTTGAGTGAAAAATTAGATGAACTGGAGATTCTA
AGCAAAGGTGATATTGCTTGGACCGACACTCAAGGACTAAGACAAATACAACATAACTTT
GATGATTTACAGAATGTAGATCCTGCGATGTTCCTAGAAAACTACTATCACGGGGAATAA
>IKJBOMAE_00245 Putative DNA repair helicase RadD
ATGAAAACTCTGATTAAGTGTTTAAAGGAATTATCTGAAGAACAGTTAATAGCGCTAATG
CCACCTGGAACGAATAGCTTCGTTTCAGATGTATCTGATGTTGATGAGTTTAGCCGCGAC
AGTATAGCTAAGGCTATAGCTCTGTCTAGCAGCTATCTATTTGTTTCTGACAAAAGAAAG
AGAGATATATTGCTCGAGACAATCTCTCCGCAGACCTTCGTTAATGTTTTTGGTTCATTG
TTTGATGACGGAGTGAAAGTAAGGGCAAGGCATTATACAGCGTTAATCAACTGGGCTTCA
AAAGCTGAAAACCATAAACATTTAGCTAAGTTACTAGGAATTGAAGATGAATATATCGCT
GCTTTGGCTTCTAACGTACGGCCAAAAACTATCGGGTCGGTATCACCTCAATATCCACTT
TACACCTATCAAAAAGATATATCAGATAGAACTTTCCAAATACTAGATAATGCTCAGAGA
GTTTTGATTCATTTACCTACAGGAGCAGGCAAGACAAGAACTGCTATGAACATCGTTATT
GAACATCTAAGGATGTCTACAGATAACTTAGTGTTATGGCTGGCAGATCGCGAGGAGTTG
TGCCAACAAGCTTTCGATGAATTTGGCAAGGCTTGGGGAGCATGTGGGGTAAGAGAAACA
ACATCCTATGGATTTTTCTCTTCTAGCCCAGAAAGTCTTGGCGGTATAGATAGTGGGTTT
GTAGTTGCAGGTTTACACACATTAAACTCTTACAGGGCTCAAGATTCAAACAAGCTCAAA
TTACTTTACGATAAGTTGAGAGCAAAGGTGACATTGGTTATCTTTGATGAGGCGCACAAG
GCTGTTGCCGAAACTTATAAAAACGTAACTGAAGATTTCGTCAATTCTAGCGAATTTACT
TCTAAACTAATCGGTCTTACAGCGACACCTGGACGTAAATTTGGAGATAATAAGCTAGAC
GATGAAAATCAACGCCTAGCTGGTTTTTTCGATTTTAATAAGGTATCAATGGCAGTTCCT
GGGTACATGTCCCCCATTGATTACTTGGTTTCAAATAACTATTTGGCAAAGGCTAACTTT
ACATCTTTGAATTACGTTAATTCTGAAGTGACTGGGTTCGCGTTGAAAGATGAAACAACT
TCAAGCACCTTAAAGGCACTCTCAAAAAACAACGAGCGCAATAAAGCAATACTAGAAACG
ATTAGGCGGGAAGTCGAAAATGGTAAACAAGTGATTGTTTTCGCATGCTCCGTTGAGCAT
TCTCAAGGGTTGTCGATTGCTTTGAATTGTATGGGTATTACTAGTGCATCTATCGATAGT
AAGTTAGATACACCAGCCTCAAGACGTTTAAAAATAGCACAGTATAAAGACAGAAAAATT
AGTGTATTAACAAATTATAATGTGCTAACTGCAGGTTTTGATGCTCCACAAACGAGTGTT
ACCGTAATTGCAAAACCAACTAATTCTCTTGTTGAGTATCTTCAAATGGCTGGCAGAGCT
ATGAGAGGAGCAAGGAGTGGCGGTAACAAAGAGTGTTGGATCTACAACGTAAATGATGAC
ATCCCCGAGTTTCAAAGTGTAAATAGAGCGTTTGAATACTGGGATAATATGTGGACTGAA
AGTTAA
>IKJBOMAE_00246 hypothetical protein
ATGTCAAATAGATTTTTACAAGCACAAACTGTAATTAATTCATTAAGAGATAATGGATAT
AGCAATACGGCATATGCGCTAGCGGAACTTATTGATAACAGTATTCAAGCTAAAGCCTCA
CGAGTTGAATTAGGATTCATTGAAAATCAAGAAAGTGCAGGTAAGCGTTATGTAGTAGAA
AAAATTTCACTGTGGGATAACGGCTTAGGGATGACTCCTTCCACACTTCGAAAAGCGATG
CAGTTTGGAGGGAGTGAAAATCAATATGACACAGAAGGGATGGGAAGGTTCGGAATGGGA
CTTCCAAATAGTTCTATTTCACAGTGTAAGCGTGTCGAAGTTTGGTCTTGGCAAAATGGT
AATAAACCATACTATACCTTTTTAGACGTAGATCAAATGGCTACTGGAGATCTGGAGAAT
GTACCTGAACCAGTAGAGAAAGAAATACCGAAAGAGTATTTAGAATCTCATTTCACAACT
TTTCCAACGTCAGGAACATTTATTGTCTGGAGTAAGCTAGACCGTCTGAAGTGGAAGACT
GGTAAGTCTATCTTTACTCACTGCGATAAATTAGTAGGTAGAATGTACCGTAACTTTATC
CATGAAGATAAAGTAAAAATAGAGAGCCGTACGTACAGACCCTCTGGAACAGCAAGCCTA
AGTGTATGGGAAGCTAAGGAATTTAAAGCTAATGATCCTATGTACTTGTTGAAAAATAGT
TCTTTAGAGCCGTTGCCTAAACCTTATACCAATGAAGCATTTTTTGAGTTATACGATGAA
TCGAAGTTGGAGCTTACTTATACTAAAAGTGACGGTCTTGTAGTTACTGGAACTGTTGTT
ATTAGAGGTTCAATTGTAAAAAAATCAATTGCCGACGAAATTTTGAAACATAGTTCTAAA
AGGTTGGGTAGTACAGATTGGGGTAAAGATTGTAAGGCAAATACTGGCGTATCAATCGTT
CGAGCTGGAAGAGAACTTGTTTTGCGTGACCGATTTTTATCTCAATCTCTTCGTGAATCT
AAAGGTCGATTTATTGGGATTGAGGTGTCGTTCCCACCTGTTTTAGATGAGCTATTTGGT
GTTACAAATAATAAGCAAGACGCTGTTGGATTAATTCCTTACGATAAAGAAAAACTTGCT
TCTGAATCAGGTTTTGCTTTGCTGTCAGACTATATGGAAGATTTAGCTGAAAATGATGAC
AATTTATCATTAGTATTCCAGGTTACTGATCGTATTAGTGATATCGTCAAAAAAGGTGAA
TCAGAATTGAAAGGTATTAGCATAGAACCAAAGGTTCGTGCAACTAACTCACTTACTGTA
GATACACCAGCAGCAAAAGCAACTACTGGTTCAAACCATCGTGAAACTCATGGTAATGCG
ACTAGTGATTATGCTGAAAAGCTTGATCAGAAAGAAGTTGAAAAAGTGATTAATGAAGCG
GGGCTCTCTCCGGAAGTTATTGATGACATAATCGAGCATGATCTAAGGTTTCATATTGAC
TCTAAAGCTATGGACTCCGAAGCATTCTTTGATGTTTCCACTCGAGCTGGATTAACCCTG
GTTTTGTTTAATACTAACCATGTATTCTACTCTAAATTTATGTCTAAACTAGACAAAGAA
GAGCGGGACACAGTTGAACTAGCTATCGCTGGGTTTGCACGAGTTATGAATGAAGAAGGC
AAGAATGACGCACGAGCTAACTTTTTAAATAGTATCCGTAGAGCATGGGGCAAGGTCGTA
ACTGAGTTTGTTGATGGCCCAGCTGAAGAAGACGAGGATCTTTTTGTATAA
>IKJBOMAE_00247 hypothetical protein
TTGTATAATCAGCTATTAGATTCAAAGCAGCTGGCACAATTAGTGTCAGCTGATCTAAAA
GAATCGGAAAACGCCACTATTGTGTCGGCTTATATCACATTACCTGCTATCACGTGGTTA
ACTAAACATTTGAATCACAGAAATGTTAGTATTTTAGGTAGATTTACTCCACGAGATTTC
CTTTCCGGGGCTAGTGATTTTAAAGCTTTAATGACTTCTATAGAGCGCGGATACGAAGTC
TCTATTTTGCCCAACCTTCACGCAAAGATTTACGTTGTTGATCGCCGCTCTATCTATGCC
GCTAGCGCGAATTTCACAGCTAAAGGGTTCTCTTTGTGTTCATCTTCAAATGAAGAAGTT
GCGGTTAAGCTTCCGTTCACAAACGAGAATCAACAATTTATCGAAAAACTGTTCCGTGCC
TCTAAGTTGTTGAGTAAAAGTGATTTAATTAAAATGCAGGATCTTTTAGACGAACAACTA
TTGGATGACTGTATTGATGAAAATTCGCTTGAAGATTGGGGAGACATGTTTGACACTACG
GATGAGCTTTTTGTATCTGATTTACCTATGAACCATCCAGGACAAAGCTGTGCACCATAT
GAAAAGAACCCAGACTTTGTATTCGCTCAAATACATCGTGATTTATGTATCAGCTCTCAG
CAAGCTAAGATCAGATTTTGTAAGTCCAAAATTTTTAAGTGGCTTCTAAAACAGTTTTCT
AAAGAAGAAACACAAGAGTTGAGATTTGGTCAAATCTCTAAGCTCTTGCATGATGCATTA
CAAGACGACCCTTCACCTTATAGAAAAGATGTGAAACTATACCAATCTTATTTGTACTCT
TACATTGAGCTGATGGCTACAGAGTATTTCGATTTGTATATTCCAGGTGCACGAACTCAG
GTTCTAAAATTAAAGGTATAA
>IKJBOMAE_00248 Cysteine desulfurase IscS
ATGAAGTATATGGACTATGCTGCTTCTACACCGGTATCCTCCACAGTTTCAGAAGCAATG
GGTATCTGGCAAACTGAATGTTATGCTAACCCTTCTGCTATGCACTACGAGGCTGAGAAG
GCATCAAATGCTATTAAACAAGCACGTGAAATAATTGCAGAGCAAATTGGAGCTATGCCA
AGTGAAATTATTTTTACGAGTGGTGCCAGTGAGTCTAACAACTTGGCTATCAAAGGTGTT
GCGTTTAAACACTTAAGCGATAAAGGACATTTGATTACTTCTTCGATAGAGCATAAGTGC
ATCTTGAATACTTGTGCTTACTTGCAAGAGCTTGGGTTTGAAGTTACCTATCTGCAGCCG
AACGCTGATGGCATTATTTCAGCGAAGCAAGTAGAAGATGCGATCAGACCAGACACTCTA
CTTATTTCAGTTCATCATGTGAATAATGAGCTTGGAACTATTCAACCAATAGAAGAAATT
GGCGAAGTGGCGTTTGATAATGATATCCCATTTCACACAGATGCCGCTCAAAGCTTTTGT
AAGGTGGATATTGACGTAGATGATATGAATATTGATATGCTTTCATTGTCAGGGCATAAA
ATCTATGGTCCTAAAGGGATTGGTGTACTTTACGTTAGAGATGCTCGCGAATCTGAGCTA
ATACCATTGATCCATGGTGGAGGTCAAGAGCTTGGCTTACGAGGCGGAACATCCCCAACC
CCTTTAATTGTTGGTTTAGGAGCGGCTGTTGAACATTTTCCTTCAGAAGCATCTGATCAA
CAGGTTGAGTTTGAAGATACAATAAGTAGATACTGTTTTAGCCGCAATGGTGGTGACAAC
GTTCTACCTACTACTTGGAACATTACGTTTGAAAGTGATGATGAAGTGAAACTGTTTACT
AAAGAGCGAGACTGGCTAATTTCTCAAGGCTCTGCATGTAATGCCATGTCTAACACTCCA
TCTCATGTTCTAAGTGCTATAGGCTTGTCAGAGGAAGAAGCTCGTCGTACATATCGTATT
AGCCTACCTCCTTATAAGGTCTAG
>IKJBOMAE_00249 hypothetical protein
ATGAATGAAGAACAGTTTGCTGAGCTTATTGCGCAGATCAAGGTAGGAAAACAGTTGCCG
GATGCTATTTATCTTCATAAAGATGCCTTTAGCGCCCTACCGACAGTCCTCACTCAATTC
ATACCTGCGGTAGCAAAAGCCGTTAGCCTAGATGATGAACACTGGAATCTAGTAAAACTG
TTTAAAAAAGAATTCCGTCTATCTTTGCTTCACTACCCTGACTTTTACACTGACTCCTAC
CCTGCGCTAAGGCAGAGCTTAAACGTCGACCTATCTAAGTTAAGCCATAAAATCACTAGC
TACTCGGATTCTGACAACCCACCGATCCTTCATCGCAAAGAGACCATGATCTTGCCGGAA
TGTGAGTACTTTGATCATTTCACTTCACTCACTCAAGAAGGTGAAAACGCGGGGCTGTAT
GAGAATAGCCGACTGATTGGGTTTAAGCTTTCTTGGGAAAACCTCATTGCACGTCATGGC
TATGAACTGGTCGACGGGCGTTTGTTCCGCAGCTCTGCTGTCACTCAAGTCGAAGAACCC
GGAATTGATAGACACAAAACGGCACTCGTTCGCCATGAACTGTCTGCACCTATGAAAACA
CTGGTAAAGCATGGTTACCTAGAAGGCTCTCATTCCATTTTTGATTATGGCTGCGGACGT
GGCGATGACTTGAGAGAACTGGAGGCGCATGGGCTAGATGCGCTTGGCTGGGATCCTAAC
TTTCAGCCTGATAACGACAAAGTGAGTTCAGACATCGTCAACCTTGGCTTTGTTCTAAAC
GTGATTGAAGACCAAGATGAACGTTTAGACGCTTTGTTAGGCGCTTGGGAGCTGGCGGAT
AAGCTTCTCGTTGTTTCTGTCATGCTTGCTAACGAGAGCTATATCGCCCAGTTCAAACCC
TACAAAGATGGTGTGATTACTTCCCGTAATACCTTTCAAAAGTATTACGCTCAGTCTGAG
ATAAAGGCTTATATTGAACGCAGTTTGCAAGAGGATGCCATTACCGTTGCACCCGGCATT
TTTTACATCTTCAAAGATAAACTCGAAGAGCAGCAGTACTTACAAAGCAAATACAAGCGC
CACCATAAATGGCAGCAACTCACCTCTCCAGAACCTGTCGAAGCAAAAGACAAAGCCAAG
CTTCTGATCACTCAAAACCAAGAACTGTTCGACGCATTTTGGAACACATGCTTAACGCTT
GGCCGTATACCTGCTAATGAAGAATTTGAGCAATCAGACGAAGTAAGAGCGCTTATCGGC
TCGCACAAAAAAGTGTTTGGTCTGTTGCAAGAAATGTTCGACACCGAAGAGTTCGAAAAA
GCAGAAAAGCGCCGTAAAGAAGACCTGTTGCTTTACTTTGCGATGGGGCTATTTGAGAAG
AGAAAACCTTATACGCAGCAACCAGAAACGCTCAAGCGCGATATCAAAGCTCTATTTGAT
GATTATAAAACCGCCCTTAACCTCGCAGCAGAATTGCTGTTCGCAATAGCTGATACAGAC
TTAATCCACACGCAATGTGAAAAGGCCCACAATAAATTACCTGCAAGTATATTGAATGAA
GGGCATTCTCTTATCCTGCACCGTGACTACATCGATGATTTACCACTCTTACTGCGCACG
TACGTAGGTGCGGGTTTACAAATGTATGGCGAACTGGATGAAGAAATCGATTTAATCAAA
ATCCATATCACATCAGGCAAGCTAACCTTAACTGCTTATGACAACTTCGAGCACTCAGTG
CCATTTCTGGTCGAGCGCATCAAAATCAAGATGGCAGAGCAAGATATCGACTTCTTTGAT
TATGTAGATGAGAAGCGCAGACCACCATTGCTCAACAAGCACCTTTACATGCCAGCCGAA
CATGAAAACTACAAGAAGCAACAGAGCTTCGACAAACGATTGGCGAAGCTCATGGATATA
GATTGGAACAAGGAAGCTATCTTATATCGAAGTGAATACGATATATTGTTGCAGAAAAGC
CAAAAGCAAGTCGCTAACTTTAGTTTAAAGGCTGCTGGTTAA
>IKJBOMAE_00250 hypothetical protein
ATGCAAGACGCACTGATCAATTGGTATCGACAAAAACATCGCGCATTTGTTGGCGAGAAT
GCACCATCGAACGCCTCTCAAGAACAGCTGATGTTGCTGCAACATCACATATTAGAACCG
CTTAGCCAACTTGGGGAGCTCACTATCACCTACGGCTTTACCAACCATAAGCTTCTTCGC
TTTTTGTTGAGAAACAGCCCAAGAGACATGGGCCCAGATATAGATCAGCATGCTTCCATG
GAGCTCAACAGCCAAGGAAATCGAATTTGCAAGCGAGATGGCGCTGCCTGTGACTTCTAT
GTACAAGGTTATGAACAGCGAATGGATGAAGTCGCAAAATACATTTGCACGAACCTCGAA
TTCGATCGTCTCTACTTCTATGGAACAGACCGCCCTATTCACATCAGTGTCGGCCCTGAA
AACACACGCTATGCACTGATTCGAGAAAAACGCAGTGATGGACTTCGCGTAAACAAGAAA
AGTGCAAAAGGCAGCGCCACACGGACCTTATTCGATAACTTATAA
>IKJBOMAE_00251 hypothetical protein
ATGAAACTTTCTCATTCTGTTGGCTTAAAGGGCGTCAACAAAAAGGCTGATGTTAAGTTA
GTGCAAGAGGCGCTCAATCGAGCAACGATAGGCCCATTGAGGTTGTTGTCGGTAGATGGG
GTATGTGGTGCGAACACACGGCAACGTATTTACTGGTTTCAAAAAGAGGTGCTGAAGTTT
CGAAGGCCAGATTCTTTAATTGATGTGAAAGGTAAAACGTGGAAAGCGTTGTCGCTGTTT
CTTGTTAAACCAAAAGAGCAGGCGAAGAGTTTTGCTTCTTTATTCTCTACTTCACACAAC
CAAGTCGTTGAGAAAGCGGAGCCAAGCATTCAGTCCATTCAAACTATCGCTTGGGGCGCG
AAGGTCTCGTCAGAGTTTAAGCATAAGGTTTTGTTGGTTTGTAAGGAGTTGGATATTCAC
CCTGACTTTTTAATGGCTTGTATGGCGTTTGAAACTGGCGAGACGTTTAGCCCGAAAATA
AAGAATGCCGCAGGAAGTGGAGCAACGGGTCTTATTCAGTTTATGCCAGCAACAGCCAAA
GGGCTTGGGACAACGACCGAAAAATTGGCTCAAATGACTGCTGTTAAACAGCTTGATTAT
GTTAAGAAGTACTTTTGGCCGTATCGAAAGCGTATTAATAAGTTGGAGGATGTGTATATG
GCCATTCTTTACCCCGCAGCAATTGGTAAATCGACTTCTCATGTGTTGTTCAAAAGAGGC
ACCATTGCTTACAAGCAGAACTCAGGCTTTGATAAAGACAAAGATGGCAATATCACATTG
CGTGAAATTTCGAGCAAAGTGACAAGTAAGTACCACAAGGGATTAAAAGCAGGGTATATA
GGCTAG
>IKJBOMAE_00252 hypothetical protein
ATGAACGAATTATTAAGCACGCTTTTATTGAGTTTTGCTGCATCGGCTTCGCTAACTTCT
TCTTGGGATGGCAATTACCGATGTGAGTTAGATTTAGGGGAGAATGTAGCAGGACAGAGT
ACATGGGCAGAATACGAACTGAGCATTTCGAAAGATTCTTGTTCTCTCAAAGCAAAAGGC
TTCCAGTTGGATGAGTCGATAGTGTGTTCGACGAGCGCTCAAGGCCATCGTTTAGATGTG
CAGTTTAAATCCTATTCTAATGGGGATCTAGGTAATCTATTTGGTGTTCAAGTTTACAGA
GTTAACGAGACATTATTCTCGTTGGAGAGGGAACAAAATGGGCTCTTAACGCATTGGCTG
TCATATTGGCCTGGAGAACCCGCACCGAAGTCCACATCGTGTTTTGAAAAGAAGTAA
>IKJBOMAE_00253 hypothetical protein
ATGTTGTTTTTTCTCTCTTTAATTTGTATTGCGATCTTAGGCTATTTGGCTCAAACCACG
GGGTTATGCATGGTGAGAGGAGTTAAAGAAGCTTCATCTGGTAAGCCAATGTTTCTATTG
GCTATCACACTGAGCGGTACTTTATGTTGGATGGCAGTAGGCTTTGCGTATTTTTTCGAT
GAAGGTCGTCACTTTACGGCATTTCAACCCACGCTTTACTCTGCCCTTGGCGGCTTCTTG
TTTGGTCTTGGGGCGGCATTCAATAGTGGATGTGGCGTTTCAACAGTAAGTCGCCTTGCT
CGCGGCGAGTTGGTCATGGTTTCAACGATACTTGGATGGTTTATCGCTTGGGTGTTCTTT
TCTAGTCTGCTTCCATCCAGTGTGATTGGCCGAGAGATCTCTCTCCCTTATTTGTATCGA
TATACCGCTTTAATTGGCTTATCTATTTTGTTGGTTGTGTTCGTTTGGAGGCTAGAACGA
GAAGATAAAGTGTTGTGGGCATCGATGCTCGGAATTGGAGTAATGGCAGGATTGGTGTTT
GTTTATGAGCCGCACTGGACACCGAGTGGGCTGCTTAAAGACATGAGTCTTTCTATTTGG
CATCAAAATGAGATGAAGTGGCCTCAGTTTGAACGTTTTGCATTAATGGCAGCGTTAATC
GGGGGCATGGTGATAGCAGCAATCGCTAAAAAATCTTTTGAATTTAGGCCTTCTGCAATT
AAACAGTATATGCGTCATTTGGCTGCTGGAATCTTGATGGGATTCGGTGCGGTGATGGCT
GGTGGCGGTAATGATTCACAACTCTTGGTTGCATTACCTGCACTTTCTCCCGCAGGATTG
GTCGCAGTGTTGAGTATTATTGCCGGAATTTTCGTAGGGGTTAGAGCTGGGAAGTAG
>IKJBOMAE_00254 hypothetical protein
ATGTTTTCCAAATGTGGTTGTATCGTGAAAACGGTTTCTAAGCGCTTGTATAAGCTACTA
AAAATAACAAAGCTTAAGCACAAAAAAGATAAGGTTTTGTCCTTTCCTAACAGCCTGATA
CGTAAGAATCAGAAATTCCTGAAAATTTTCTCACCTTCGTCTTTATCCCTTAAGAAAAGT
GATGTTTCTCATGCATCTTTTTCGCCCTCTTCTGTCGATGCTCTCGCTTGGGGAAATCGC
GTTTCGTCTGAGTTCAAAAGTAAAGTGAATGACATTTCTCAAGAGCTCAATATTGATCCA
AACCACTTGATGGCTTGCATGGCGTTTGAAACGGCAGAGACATTTAGTCCGAGCATCAAA
AATGGCTCTGGGAGTGGGGCGACAGGGCTTATTCAGTTTATGCCATCGACGGCAGAGGCG
CTGGGAACCAGCACTAAGAAACTGGCCAAAATGAGTGCTATTGAACAGCTCGATTATGTT
AAAGCGTACTTTATGCCTTACCGAAATCGCATGGCTTGTTTAGAAGATGTTTACATGGCG
ATCCTTTATCCGGCGGCAATTGGGAAACCACCTTCGCATGTATTGTTCAAACAAGGGTCG
ATCGCTTATCGCCAGAATGCGGGGATCGACCGTAAGAAGACAGGCAGGATTACCTTGGGT
GATGTTTCTTACAAGGTACGACGCAAACTAGAGAAAGGCATGCACCCTAACTTTCATGGT
TAA
>IKJBOMAE_00255 2,3-dihydro-2,3-dihydroxybenzoate dehydrogenase
ATGAGCGAAAACTGCTCAGAATTCGACAGCAAATTGTGTCTCGTCACGGGTGCTGGACAA
GGGATTGGCCTAGCATGTGCCAAAAGCTTATTAGCTCAAAACGCACGTGTTATCGCTTGC
GATGTGACCCAAAAGGCAATCGATGCGTTGCAACAATCTTTGCCAAGCGATCAACAACAG
CGAACCACATTGCTCCCTTTCGATTTGGCCGATTCCAGTGCTATTCAAAATGCCTGCCGA
AAGCTAGAGCAAGACCAACTAATCCCCGATTACATCGTCACTTGTGCCGGTACTTTGCAC
CTTGAATCCGTTTTAGATCTGCCTTTAGAGTCACTAAACAAAACCTTGGACGTCAATTTA
AAAGGCACCATGCTGCTCACCCAGCAACTGGCAAAAATGCTGGTAAAACACGGCAAGCAA
GGCGCAATAGTGGTCGTAGGTTCCAATGCGGCTGATACTCCACGCGTTAAGATGTCCGCC
TACTGCACATCCAAAGCTGGCCTGCACATGTGGATGCAATGTTTGGGGTTAGAACTGGCA
GAGCATGGTATTCGCTGCAACATCGTTAGCCCCGGCTCGACCAGAACGCCAATGCAAGAG
CAGATGTGGAATGAATCTTATGGCGAGCGAGAAACGATTCAAGGCAACTTAGCATCCCAT
CGCATCGGGATTCCGTTAAACAAGATTGCCGAAACCAAAGACATCACTAACGCGATTGAA
TTTTTGCTGAGTGACAAATCAGGCCATATCACCATGCATGATTTGAGAGTGGATGGCGGA
GCTACGTTCTGA
>IKJBOMAE_00256 hypothetical protein
ATGAATAAATTAGGCTGGAAAATCAAGCCATTGCTTATCGCTGTGGGGCTCGTTGGAATG
GCAGGGTGTGAATATTTACCACACTTTGCTGAGGTGGATTTGCCGGAGCAAAAAATCGAA
CAAGTGGTTGCGCATGCTAAGCCTGCTGATGCGGCCATTCTTGACGCATTTAAGCAACAT
AATTTTGTTGGGATAGGTGATTATCACTGGAATGATACTTTTCTGCGTTACGCCACGGAA
TTGGTTTCTAGCGAGGCGTTTTCTGACCAAGTGACACACATCGTAGTGGAATTTGGCAAC
GCAAAATATCAGTCTGTATTAGATGAATATCTCGCGGGAGGCGATGTCAGTGAGGCGCAG
TTGAATCAAGTGTTGCGTGGTTCGATTTATTTTATGGCTTGGATGCCAGACGCGTACATT
AATTTCTTCAAAACGATCAGAGTGCGTAACGAAGCGTTACCAGAAGGGAAGAAGATTCAG
GTTCATTTAGCGGAAGCAGCATTTGATTGGCAAGGTGTCCAAGACGAGAAAGTGTGGAAG
CAGGCAGCAAAGAATAAAACGGATCATTTCTATCAAATTGCTGCAGAGCGGATAGAGAAA
AAAGAAAAAGCGTTGTTGATTTTTGGTGCTTTTCATCTGGTGAATGCACCGAAAGACTAT
GTTGCTAAAACGCAGGACAGTGCTTGGCCACTGGCGACGCGTTTGGAGCAAGCGTATCCA
GACAGCACGTATTTAATTTGGCCAATGACTGAACCGGAAGTCGTGGAAACTTTTCACAGT
GTGCAGGTTCCAGCTTTGCTTGAAGTCGCGCAGAGCCCGATCGCGGAGTTAAGGTTTATC
GATCTTCTACCAAAAGCACGATACAAGCTTGCGGCGATGGACAAGATGGATGCTCAGGTG
GGGGAGTTATTTGATGCGTTTCTTTACCTTGGAGACAACCAGCGCACAACGGTATTTCCC
CGTGACGTGATGGCAGACCGAGATTGGGTGAATGAGATGCAAAGACGCGTCGATTTGATT
GGTGGCAAGATGCAAGATCGTTTTAACGAAATCCGATCTCAGAGTGACGAAAAGTACGGC
TTCAGCGACAACAGCTAA
>IKJBOMAE_00257 Isochorismate synthase DhbC
ATGCTTCGTAACTCAATGGGAAGCGGCGCTATGCTCACAGAGTTTCTTAACGCTCATACG
GATGATGCTTCGTTCTTCTTTAGCTCACCCACTGTGACGTTGCTTACTCAAGGCATTGCT
GCAGAATTTACCCAACAAGTCAGATTCTCAGAGTTAGATACTCACATCAGCCAATTACTT
GAATCGGCGAAGGAAGAGGGGAATGAGAACCCGATTGCCGTTGGTGTGATCCCATTTTCT
GAACACAATCCGGTGCACTTTATTGTCCCAGAACGTCTCATCACGACGTCACCGATCAGG
CCGGATAAAATCTCTGATGTCGATGGCTTTGCCGATTGTCCTCCATCATCCATCCAACCG
ATTCCAGACCCAAGCGAGTACAAACGTAGTGTCGAACTGGCAGCAAAGCAATGCCAAAGA
GAAGACGCAGAACTCGACAAAGTGGTGTTATCACGCACCATGCAAGTGGATACGGAAGAA
GAGATTGACCGCGCGCGCTTTTTGAAAACCTTACTGAAGCAAAATCCCGGTGGTTACACG
TTTTCAACCCGCATTGGTGGCAGTCAGTCTGATGCTTACTTGATGGGATCGAGCCCTGAG
CTTCTTGTCTCTCGTAAGGGCCCACATGTTTGCTCTAATCCTTTGGCGGGCTCTCGTCGA
CGCAGCGAAAATGCTTCAATGAATCAACAGCAAGGCGAGCTGATGATGGAAAGTGCAAAA
GATCTTCATGAGCACGCTGTGGTGGTGGATGCCGTCGAAAAAGCACTACAGCCTTGGTGT
CATAACTTGTACGTGCCAATGGTGCCGTCAGTGATTGAAACCAAAGCCATGTTGCACTTA
TCAACCCGAATTGAAGGCACAGTGTCTGATGCCAACACGAGTGTGCTGAAGTTGGCAAGT
GCACTCCACCCAACCCCCGCCGTGTGCGGCTATCCTACTGCCCAAGCTTACGATTTCATC
AGCAATGTTGAGCCCTTTGACCGAGGTTATTTCACCGGACTTGTCGGTTGGGTTGATGCT
CGTGGCAATGGCGAATGGGTGGTGGTTATTCGTTGCGCCGAGGTAGAGAAAAAACGCCTC
CGAGTTTATGCCGGAGCAGGCATTGTTGCAGGATCTGAGCCGCAAAGTGAGCTCGAAGAA
ACGGGTAACAAGATGCGCACAGTGCTTAATGCGTTAGGTATTGAGATCCGCGAAAATATG
GAGGTGGTGCAATGA
>IKJBOMAE_00258 2,3-dihydroxybenzoate-AMP ligase
ATGAGCTGCCAAGCCATGAGAGCGTCAGGATTTACGCCTTGGCCAGAAGCGCGAGCAGAG
CAATATCGTCAAGCCGGCTTTTGGACAGATCAAACCATTCCGCAAATGTTGCAAGCGAGT
GCAAACCAATTTCCAAATCAGACAGCGCTAGTCGAAGGCGAACGTCAGTGGACGTATCAA
TCCCTAGTGGAACAAGTCGATCAGCTTGCAGCAGGATTCCAAGCCAATCTAAACCTTCAG
TCGGGTGACAAAGCGGTATTGCATTTGCCCAATATCGGCGAATTCTATCTGAGTTTCTTC
GCGTTACTCAAAATTGGTGTTCAGCCTATTCTGGCACTGCCCGCGCACCGTTACTCGGAG
ATTCGATACTTTTGTCATTTTACTGAGGCAAAAGCGCTGATTACCGCTCCTCAAATGGGT
GTCAATACAGCAGAGATTGCTCAGAAAGTTGCGGCTGAGCTACCCAGCTTAAAGCATATC
GTTTGGGCGGGTGAAACGAGCTTAATGCCTACAGGTGGTCAAGAGCTAAAAAGCCTGTTT
TTAAAAAATGTTGAGCTCAGCGAGAAGCAGGGCGAAGACTTCGCGTTTTTCCAACTATCA
GGTGGAACGACGGGAACGCCAAAACTGATCCCTCGCACTCACACCGATTACCTCTACAGC
GTTCGCGCCAGTAACGAGGTTTGTCAGTTCTCTGATCAAACTCGGTATCTTTGTATCTTG
CCAGCCGCGCACAACTTCCCGCTTAGTTCGCCAGGTGCGTTAGGTTGCTTAATGGCAGGT
GGCACAGTGGTTCTCGCGCCAGACGCCACACCTCAAACCGCGTTTGCCTTGATTAAGAAA
CATCAAATCACTGTGGCGGCTTTAGTCCCACCATTAGCTTTATTGTGGCTTGATGAAGCG
GGTCGCACTCAGCATGACATTCGTTCGCTGGAAGTTTTGCAAGTGGGCGGGGCGCGCTTT
AGTGAAGAGGCCGCAAAACGCGTCAAACCGGAACTTGGTTGTACGTTGCAGCAAGTGTTT
GGCATGGCAGAAGGGCTAGTGAACTACACCCGTTTAGATGATCCAGAGTCTGAAATTATT
TCTACTCAAGGCCGTCCGATGTCTTCTGCGGACGAGTTGTTAATCCTTGATGAAATGGGC
AATCCAGTTCCACAAGGAACAGAAGGCATCTTGTTTGTTCGAGGGCCTTACACCATTCAA
GGTTATTACCAAGCACCAGAACACAATCAGCGTTCTTTCAACGAGCAAGGTTACTACCGC
ACTGGCGATATTGTTGTGCTGACAGAACTGGGCAACTTACAGGTGGTTGGGCGCGACAAA
GACCAGATCAATCGTGGTGGAGAAAAGATTGCTGCTGAAGAGGTAGAGAACCACTTACTC
GCACACGATTCGGTGCACGATGCCGCGGTGATTGCGATTCCCGATGATTACCTTGGTGAG
CGAAGCTGTGCAGCTTTGGTTTGCCCAGAACAAAACCCTAAGCCGATTGAAATCAAACGC
TTTTTAAGAGGCCGCGGGCTTGCCGATTTCAAGATTCCCGATCGGGTGATTTTTGTTGAT
GTGTTGCCTAAAACGCCGGTTGGCAAAATCAATAAAAACAAACTTCTAGAACTTGTTTAA
>IKJBOMAE_00259 Isochorismatase
ATGGCCATTCCATCTATCTCTGGTTATCCGTTATCCAAAGCGATTCCAGAAAACCGCGTT
AACTGGTCTGTAGAACCACAACGCGCTGTGTTGTTGATTCATGACATGCAGCAATACTTC
CTTAACTTCTACGATGTGGAAAGCGAGCTGATCCAAACGCTTACTCGCAACATTCAAACC
ATTAAACAGACGTGTATTGATGCTGGTATTCCTGTGGTTTATACCGCGCAGCCCGGTGAT
CAAAAACAAGAAGATCGCGCGTTGTTGACCGATTTCTGGGGCCCTGGTTTAAAAGCCGAT
GACAGCATTACACGCATCTTTCCTGCTCTTGCACCAACCGAGCAAGACATTGTTTACACC
AAGTGGCGCTACAGTGCATTCCAGCGCACCCCACTCAAAGCCATGATGGATGAAACAGGT
CGCGATCAACTGATCATCGTTGGTATTTACGCGCACATTGGCTGCTTGCAAACCGCAGCA
GAAGCCTTCATGACTGATATCCAAGCCTTCATGGTGTCTGATGCTGTGGCGGATTTCTCT
GAAAGCGACCACGAAATGGCACTCAACTACGTTGCAGGTCGATGTGGTTATGTTCTGGAT
AAGCAGCAATTGCTTTCTCAAGTCGAGAGCGCCAACGAATTCGCCGCTGGTGATTACAGC
ATTCCTCAATCTCAACAGCACCTTACCCAGCAATTGGCCGCGCTACTGGAAGTTCCGGTT
GATGAAATGACGCCTGATGACAGCTTGCTCGATTTTGGTTTGGATTCGGTGCGCATGATG
TCGCTGGTGGGCGATTGGCAACAAGCGGGATTGGATGTGAGTTTTATGGAACTTGCCGCC
AAACCCAGTTTGCAAGATTGGTGGCAACTGATCGAGAAGAAGCTGACTTAA
>IKJBOMAE_00260 Dimodular nonribosomal peptide synthase
ATGTACGATTTACCTTATACAGCGGAGCAGTTGCTGCCGTTGACGGATGCTCAAGCAGGG
ATTTGGTTTGCCCAACTGCGTGACCCAGAAAACCCAATTTACAAGACAGGCGAATACCTA
GTGATTGATGGCAAGGTAGACGAACCTTGCTTTGTTGAAGCCGTAAAAACCGCCATTGAT
GAAGTTGACTCATTACACGCTAAGTTTGTCACCACCACCGAAGGTCCTCGCATGGTGATT
GATAGACAAAACTGGCAAGTAGAACGAGTCGATTTCTCGAATCATAATGCACCGCTAGAT
GCAGCAGTCGAATGGATGAAAGCAGAGCTAAAACAACCGGTTGATTTAGAGCAAGGCCCG
CTGTTCATTATGGCTTTACTTAAGCTTTCAGAAGACCAGTTTGTCTGGTTCTTATCGCTC
CATCACATCGCTATTGATGGCTACAGCATGTCGCTAGTCGCAGGACGTGTGGCACATATC
TACGGCCAACTTGCAAAGGGCGAGCACTTCGACAAGATCGAATTTGTCGACCAACAAGCC
TTACTGAAAGAAGACGACGACTACAAAGCGTCGGAAAAATACCAAAAAGACCGCGCGTTC
TATCTACAACGTTACGCCGATCACTCAGATACGGTGAATTTGGCAGGCAAACCAACCGTC
ACGTCTGATCATTTCTTGCGCTTAAAAGGTGCGATGGAAGTGAGTGATTTCCAACGCATG
GAATCACTGGCAAAACAGTGTCGCACCCACTGGTATAGCGTGCTTATCGCATCCATTGCC
GCTTATGTTCACCGTATGACTCGTTCTAATGAAGTGGTACTTGGTGTGCCGTTGATGGGG
CGTTTAGGTTCTGTAGCGATTCAAACCCCAGCAATGCGCGTAAACATTTTGCCTGTACGC
GTGAGCTTTGAACAAGGGTTGGATATCAAGACGTTGGTGAAACAGGTTAACCAAGAGTTT
TCCTCAGTACGTCGTCATCAGAGCTACCGTTATGAAGAGCTGCACCGAGAGCTCAACTTG
GTAAAAGACAACCGTAACCTTTTCGGTCCGCTGGTCAACATTATGCCGTTTGAGTATGAG
CATAAATTTGGTGAGCTAACGTCAAAGGCGCACAACTTGTCAGCAGGTCCGGTAGATGAC
ATTTCGTTCTACTGTTATGAACTCGGCGGCCAGCTTCATATCGATATGGATGCTAACCCG
GAGCTGTATTCCGAGAAAGACATTCACGAGCATCAACAGCGCTTGTTCCATTTTATGAGT
GACTTCTTTGCAAGCGCGCAAGCTCAAGACCCTTCGTTATGCCAAATCAGTGACGTGAAT
ATTCTTCTCTCCGGGGAAAAAGAAAAGGTTATCGAAACTTGGAATGATACTGTGCACGAC
GTCCCTGAAACGACGCTAGCGGCACTCATGGCGAGACAGCGAATTCATACTCCTCATTCA
CCTGCGTTGATTTTTGAAGGTCAAACGCTGAGCTATGAGCAGTTAGCAAAGAAAGTCTAC
TCATTGACGAACTGGCTGACAGCACAGGGCGTTGAATTGGGTGATCGCATTGCGGTGTGT
GTACCAAGAAGCGAAGAGCTGATCGTTGTGCAACAGGCCATTTTGGCGGCAGGCGCGGTT
TATGTGCCAGTCGATCCAGATTATCCAGAAGGCCGTATCCACTACATGTTGGCGTCTTCT
TCACCTAAGTTCGTCTTTTCTACCACGGCGCTGCAAGACAAGTTGCCAAAAGACGTTGAG
GTGAAGATAGTCGATGATGAAACGCTGCCTACCATCTACAAAGTCGTGGAGCCGTTACCG
CCCCAAGTTCAGCCAGAGCCTCACTCTCCGGCTTATATGATTTACACCTCTGGCTCCACT
GGTAAACCAAAAGGGGTTGTGGTTACTCATGACGCTATCGTAAACCGACTGCTGTGGATG
CATGACCAATACCCAATTGATGGAAAAGACCGCGTTTTGCAGAAAACGCCAGCAGGCTTT
GATGTGTCTGTGTGGGAATTCTTCTGGCCGATGATCGTAGGTTCTTGTTTAGTGGTCGCC
AAACCAGATGGGCACAAAGATCCAATCTATCTACAAGATCTTATCCAACGCGAGAAGATC
ACCACGCTGCACTTTGTTCCATCTATGCTGCAAATCTTTGTTCAGCAAGCAGACGCGAAC
TTGTGCCAAAGTTTGCGCCAAGTATTCTGTAGTGGTGAGGCATTGCCTATCGAGTTAGTG
AACCACTATTACCAAGAATTCAACGCCCCTCTACATAACCTATATGGCCCAACAGAGGCT
GCCGTGGATGTGACTTACTGGCCGAGTGAAGCCAACACAGAAGGTAACTCGATCCCTATC
GGTCGTCCGGTGTGGAACACTCAAATCTATATTCTTGATGATGCGCTTAACCCAGTACCA
CCGGGTGTGGTAGGGCACCTATACATTGCGGGTCGACAGTTAGCGCAAGGCTACCACGGA
CAAGAACAGCTAACGGCAGAGCGTTTCATCGACAATCCATTTGGTCCGCAAGGCAGTCGA
ATGTATCTATCGGGTGATTTGGCTCGTTGGCGCGAAGATGGGGCGATTGAATACTGCGGT
CGAAGCGATTTTCAGGTCAAGATCCGAGGCTTCCGTATTGAGTTGGAAGAGATCGAGAAC
GCCTTAGCTAATCATCCAAGTGTTGCCCAAGTGGCCGTACTGGCTCAGGAATACAGTGAT
GGCGACAAGCGTCTGGTCGCTTACGTTACTGCAGAGGATGCAGAGCAGGGCATCGATAGT
AACGCTCTACAAAAATACCTTGCGGAACCGCTGCCAGAGTACATGGTGCCGAGTTACTTT
GTTGAGCTTGAAACCTTCCCGCTAACGCCGAACGGCAAGTTGGATCGTAATGCGCTGCCT
AAGCCTGATCTATCTGGTCAAGTTGGTACGAAAGGACCAAGCAACTTGGTGGAAGAGCGC
TTATGTAAGCTGTTCTGTCAGTTGTTGGAACTGCCAGCCGTTGGTGTAGAAGACAACTTC
TTTGAACTCGGTGGCCACTCATTGTTAGCTGCTCAGTTGATTGCGCATGTGAAAGAGATC
ATGGGTGTTGAACTGTCACTGGCCGCTGTGTTTGAGTCACCAACCGTTTCTGGCATTGCT
GCCAAGTTAAACGGTAGTGAGAGTGATGATGCGCTGAGCATTCTGTTACCGCTACGCAAG
CGTGAAGGTAAAGCGGCGATCTTCTGTGTTCACCCTGCTGGTGGTCTAAGTTGGTGTTAT
GCAGCGCTGACGCCAATCATCCCATCCAATGTTCCGCTTTATGGCGTACAGGCTCGTAAT
CTTGGCGACCCTTCTGCACCACTGCCGAAGAGCATGAAAGAAATGGCAGAAGACTACGTG
GCTGCCATTCGTGAAGAGCAACCCTTTGGTCCTTACCATCTTCTAGGTTGGTCGATTGGC
GGCATGATTGTTCACTTGATGGCGGGCATCTTACAAGAGCAAGGCCAAGAAGTAGGGCTA
GTAACGCTGCTGGACTCTTACCCTGCTGAGCAGTGGCAAACCATCCATCCACCGGGAGAA
GAGCAAGCGCTCGGAGCACTAATCCGTATGGCCGGTGTTGAGTTTGATGAAGCGGCGCAT
TCAAGCATCACCAAGCCTGAGGTGATCGATATCTTGCAAGATGCAGGGTCGTCCATGGCG
CACCTGAGTACCGAAACCATCACGGCCATGATTGAGGTGGTGATCAACAACAACCAGCGT
GTACGTGATGCGGTGGATTACCAATACCAAGGTGACGTGCTGTTCTTCAATGCTGAGAAG
CCGCCGGAAGAGGCCTTCCTTGACCGCAATGGTTGGTTCAAATACATGGATGGCGATCTC
AAAGTAGTGGATGTGGCCTGTATTCACCGCGACATGATGCGCCCGGATATGCTCCGACTG
ATTGGTACTCACATGGTTGAAGAGTTAAGAGAGAGATTCGATGTTTGA
>IKJBOMAE_00261 hypothetical protein
ATGTTTGATTCATCCACTCAAGCTAAATCGAACACTCAGTTGGAGGGGATGATTTCCCCT
CTGACATTCCTTAAAACCAAACTGGCCTCTGGTTGCGTTGTAGCGATTGGTGAGGCGCAT
TGGTACGCCGAGCTGTTCGAACAAATGACCAACACTCTGCTCAATCCAGAGTTAGACGGA
GTCTTCTCTCACTTATTCATTGAGTTTGGCAATGCGAAGCATCAGGCATTACTCAACAAT
TATTTGATGGGGGAAGCGGTGACCGACGCTGAGTTGGCCGCTGTCTGGCTGGATTCTGTT
GCGTTTCCTGCTTGGATGCATCCTTGTTACGGTGATTTCTTCAAACGGTTAAGAGCGGCG
AACGTACAACGTAAAGTCCCGATCAAAGTCGTGCTGACGGAGCCTTCTTTCCACTGGCAA
GACATTACCCATGCCGGAGAGTTGGTCAAGCTCAATGCACAGCGTGATCAAGCGTTAGTC
GAAGGGGTCGAAAAGCAGTTTGCTAAGAACGAGCAGGGAGTTGTGGTTTTAGTTGGTGCG
AGACACATCCTAAAGCGGTCTCCTACGTTAGGTTTTATGTCTAAACACAAGACATTTGGT
GATATGGCGAAACAGAAGTTCGCAGATCGCTACGTGTCCGTGTGGCCCCACATTTTACCG
ACTGACCTCGATGAGACGCAGCATGGAATCTATGTCACCACTCAACCGCAACTGAGTAAA
AAATCGTTCCTTGATTTGATTCCTAAGAAGCCACCAGTCAATCCTTACGCATTTATCTCA
CTGGATAAACTGGTGGATGCTTATTGGTATTTAGGACCACAAAGCCGTCAGCTCGATGCA
CAAGGTGTGAGTGTGCCGCAAATGTGGAAATCACGTTTGGAACAGCGATTGTCGCTGGTC
AACGAGCGGCAGCAGATGGTGATCAAAAAGGTCATCGAACAAAAAACATAA
>IKJBOMAE_00262 4'-phosphopantetheinyl transferase Npt
GTGACACCATTGAAAAACAAAGAGCTAGGTAATTCCCTTCCCCCTGTCTGTCTTCACTTA
GAAGGTCTAAGTCCAAAGGTTTACATCGTGAAAGCCACTGCGGACATGTATTGCCAAAAC
GGCTTTCCCGAGGAAGAAAAACTCATCCAAAAGGCGGTAACGAAACGCCAACAAGAATTC
AGAGCAGGTCGCCATGCTGCCCGCTCCGCGATCAAGAAACTCATACCATCAACCAGCAAT
GATGCGAATGTGCCGATTTTGTCTGGCAATACCAGAGAGCCTCTATTTCCCGCGATCATC
AGTGGTAGCATCAGTCACACGGATAACATTTGCCTTGCGGCTTGCGCGCTAAAAAGCAAC
ATCGCGAGCTTGGGAATCGATATTGAAACCAACAAGCCACTTGCCACTCACCTTTTTTCA
ACGGTCTACACCTGTGATGAGCAGCAATTGCTTGCAAGCACGAGCAACATTCCCGATACG
CTTATCTTCAGCATCAAAGAAAGCCTTTTTAAGTGCTGCTACCCTTTTGTTCAGATGTAC
TTCGACTTTCTTGATGCGCAAATTACGTTAGAGCCAGCGACCGAATATTCGGGGCAATTT
CGTTTTGAGCTGATTGGCCGCAACCAAGCCGCATTACGCGAAAAATTACCGAATCTCGGG
TTTCATGGTTACTACTGCTTTGACCAGCAGTACGTTTTCTCGCTGTGCTACTTTTCCTGA
>IKJBOMAE_00263 Colicin I receptor
GTGAAAAGTTTAGTTAACAAGCCCACGTTTATGCCCTCTGTGCTGACAGGTGCACTTTTG
ACAGCGCTTAGCGGTCAGGCAATTGCAGACGACAAAGAAGAAGTCGTAGCAATGGAGCGC
ATGGTAGTAACCGCGTCTCTTACTCAACACTCGGAGTTGACTGCACCCGCATCAGTGTCG
GTTATTACCGCAGAAGATATTGCGAAGATGCCGGTGAAAGACATCTCCGAAGCGGTTCGC
AGCGCGACGGGTGTCAGTGTATTGAGCAGCACCGCTTATGGCCGTAACACCATTCGTATT
CGTGGTCTGGATTCTAAGCACACCTTGGTCCTCATTAATGGTCGCCGTATCAACTCTCAA
GATGCGCTGATCCGAGGTAACGATTTCGATCTATCGAGTATTCCTCTTACCGCGATTCAA
CGTATTGAAGTCGTGCGTGGCCCGGTATCGTCTCTGTATGGCTCAGAAGCGATGGGTGGC
GTGGTGAACGTGATCCTGAAGTCACCGACCGAAGAGCTATCTGGCTCTGTTGGTCTTGAA
TACGAAAGCATTCTTGAAGGTGATGGCGGTGATGGTTTGAAAGGTCACGCCTACGCAAGT
GGCACGCTGACGGAAAATGTCGAAGGCAGCATCATTGTTGAAAGCTCTGCTCGTGACCCT
TGGCGTACTGACACTAACCCAGATTTCGATGCATTAGAGCAGAAAGACACCACCAATGTT
TTTGGTGAGCTTGCTTGGAAACTGACAGAAGAACAACGCCTGATCGCGGATGTGATTTAC
ACCAACGATGAGCGTGAAGCGGATTGGGTTCACCCTCGCTCAGGCTCACAAACGAACACT
CAAGACTCAACTCGTTGGAATTACGGCCTGACCCATGAAGGTGCTTGGGATACCGTTGAT
TCACAAGTTCGTTTATACGGCGAAAACATGCAGTTGGATGACGCAAGTACGGCCTATACT
AACGGCGCAGCAGACGTTGAGCTACAAAACAACACACTTGATTTTAAACTTTCTGGTTTG
TGGCGTGACTCGCACGAATGGGTATTCGGTGGTGAATACCGTACTTCCGAGCTGAAAAAC
AGTCGCGATGTGCCTTCTGGCGACATCGATAACTACCAAGGCGCGGTGTTCGTACAAGGT
GAGTTTGACCTAGATAAGTTGGCGTTGACACTGGGTGGTCGTCAAGACTTCCATGAAGTG
TATGGTAGCCACTTCAGCCCACGTGCTTACGCGGTTTACAGCTTTACCGATGAGTTTGTC
TTGAAAGGCGGTGCTGGTGGCGGTTTCCGTGCTCCGGGCATGATGGAAAGCAGTGATCAA
GTTCGCGTGATCAGCTGTGGTAACCGTTGTTGGCTCACTGGTAACGAAGATTTGAAACCG
GAAGAGTCAGAAAGCTACGAAGCTGGCCTAGCGTACGAATCGACGTCTATGGGTTTGGGT
TTGATGTACTACTACACAGACCTGAAAAACAAGATCGAACGTGACCTAACTCAGGTTGTT
GGTATGGATGGCCCAATGCCTATCTTCACTTACCAAAACATCGGTAAAGCAGAAATCAAA
GGTATTGAGCTAGAAGGTTGGTATGACATTACCGACAGCATCAATCTAAAAGGTAACTAC
ACGTACACAGATGCAAAAGACAAGAGCACGGGTGATACGTTAACGCAAACTCCTGAGCAC
TTGGCAAACCTTGATGTTAACTGGGAAGTGTTTGATTCATTTACCACCTTCGCTCGCGTC
AACTACATTGGCGAACAGGTGATCACGAACCAAAGCCGTGAAAACGTAACAGTCGATGGT
TACACGCTAGTCGGTCTGGGTGTGGCTTATGACTTCCAACAGCTAAACCTGAAAGCGGGT
TTGAACAATATCTTTGATGTTGAGTTGGATGACGAAGACGATTACTACGGATACTCAGAG
AAAGGTCGCAGTGCTTACGTAAGTGCAACGTACCTGTTCTAA
>IKJBOMAE_00264 Magnesium and cobalt efflux protein CorC
ATGGACATTTTATTACTGGTTGGATTAATCGCTCTCAATGGCGTGTTTGCCATGTCTGAG
ATTGCGTTAGTCACCGCCAAAAGCGGCCGACTGAAAAAGTTTGCCGAACACAGCGCTTCT
GCCCGCCTCGCTCTACAACTGAAAAACAATCCCACGCAATTCCTCTCAACTATTCAAATC
GGCATCACAGTGATCGGTATCCTCAGCGGTATCTTTGGTGAAGCTACGCTTTCGGTTCCG
TTTGAACACTGGCTCGTGATTCAAGGTATTGAGCGCGAAGTTGCCACGGTACTCGCTACT
GCTATTGTCGTTGTCGTCATCACCTACTTCGCCATTGTGATAGGCGAATTGGTCCCAAAA
CGCTTTGCTCAAAATAATGCCGAGCGTATTGCCGTTATCGTTGCCTACCCTATTCATTGG
TTAGCCAAACTGACCACGCCGTTTGTTCTATTGCTGACCTTATCGACCGATGCTCTACTC
AAGCTATTGCGTCAGAACAACACTGGGGAAGTCGTCACAGAGGAAGACATTTTTGCCGTT
ATGAGCGAAGGGTCTGAATGCGGCGCTATCGAACCGCAAGAACAACTGATGATTCGCAAT
TTACTGCACCTTAATGATCGCCTTGCGCTCTCGCTGATGACACCTCGTTGCGATATGCAT
TACCTCGACCTCGATTTACCCCTTGAAGAAACGCTCAGAAACTTGCGCCAAACGCAGCAT
TCCGTTTGGCCAGTGTGTAAAGGCGGGCTGGATAACATCATCGGTACGATTTCTTCCAAG
GTCTTGTTGGATGAATATGACGAGCTGTCGATTTCTCGCTTGGCCAAGTTGCTCAAACGT
TCACGCTTTGTACCAGAGTCGATGAAAGGCTTACCGCTGCTCAATTACATGCAGCAAACC
AGCACTGAGATGGTCTTCATTGTCGATGAATATGGTGATGTACAAGGCTTGGTGACACAC
CACGATTTACTCAAATCCATCGCTGGTGAATTAGGTATGGCTCCTCAGCATGTCTGGGCG
AAAAAGCAAAAAGATAACAGTTGGTTGATGGATGCGCTTATCCCGCTTAACGAGCTGAAA
TACAAACTTGAACTCAACACCATTGAAGGCGAAGAGAGCGAAGGTTTTCAAACCTTAAAC
GGCTTTTTGACGTGGTTAATCGGACGGGTGCCAACTCAAGGCGAAACTGTTGAGTATCAG
CATTGGCGATTCGAAATACTGCATGTGAAGAGCAATCGTATCGTTCAGGTCAAAGTAACC
GAAACAGCCACGGCACTCGAAGCTGAATGCTAA
>IKJBOMAE_00265 ATP-dependent RNA helicase RhlE
ATGCCATTTTCTAAGCTTGGTTTAAGCACTCCTATCACAGATGCTGTGAAGGCGCTGGGT
TATGAAAAACCGACTTCTATCCAACAAAAAGCCATTCCAATTGTTCTGCGTGGTAGCAAC
CTAATTGCCGCAGCACAAACCGGTACGGGTAAAACTGCCAGCTTTGTATTGCCAATCTTA
GAAAAACTGAGCCAAGGTGAAACGCAACGTAAAAAGCGTGCACGTGCGATCATCCTAACG
CCAACACGCGAGCTTGCACTTCAAGTACACCAAAGCATTGAAGCTTACAGTAAGAACTTG
CCTTTGCGTTCAATGGCGATGTTTGGTGGTGTGGATTACGCACCGCAAAAACAAGCGCTA
ATCGAAGGTGTCGATATCGTGGTGAGCACACCAGGACGTTTGATTGACCTATACGGCCAA
CGCGCGATCCATTTTGATGAAGTAGAAATGCTGGTTCTGGACGAAGCCGACAAAATGTTG
GATATGGGCTTCATCGATTCAATCGATAAGATCGTTGATTGCATGCCAGAAGACATTCAA
AGCTTGTTGTTCTCTGCGACGCTATCTAACCCAGTGCGTGACTTAGCGAAGAATGCGATT
GTCGATCCTGAAGAAATTTCGATTGCGAAACACAGCGCATCAAAATCAAACATCAAGCAG
TGGATCACTACAGTCGATAAAGACATGAAGTCTTCACTATTAAGCCACATGCTGAACGAG
AACGACTGGTCACAAGTATTAGTATTCATCGAAACTAAGCACGGTGCAGCGAAACTGGTT
ACTCAGTTAGAGAAGCGCGGCATTGTGGCAGAAGCGTTCCACAGTGGTCGTAACCAACGC
GTTCGCCAAGAGCTGATCGAACAGTTTAAAGCGGGTGAAATTCAATACTTGGTTGCAACG
GGTGTTGCGGCACGCGGTATCGATATCGATAACTTGCCAGTGGTGATCAACTACGATTTG
CCGTTCCCAGCTGATGAATATGTACACCGCATTGGTCGTACTGGCCGTGCTGGTGCTCAG
GGTGAAGCGATCTCTTTGGTATCGAAAGATGACTTCAAAAACCTGTGCATGATTGAAAGC
CGTCTTGGTCATTTGCTAGAGCGTGTAGAAATTGAAGGTTTTGCACCAAGAAAACCAGTG
CCGATTTCTATCTTGAACTACGTGCCGAAGAACAAGCGTAAACCGCAAGATCAGCGTCCT
CGTCGTGACAACGGTGATAAGCGCAACGCGAAGTAA
>IKJBOMAE_00266 Glycine betaine/proline betaine transporter BetS
ATGTCTACAACTAAGGATAAGTACAGTATCGAGAATACTGACTATACGGTCGGCCAAGAC
AACGTACAAAAATGGGGATTTGATGTTCACAACCCTGTTTTTGGTACTAGCGCGGGTCTG
ATCATCGTTTTTTTAATCGCACTTCTTTTAGTCGATCCTGCCACAGCAAAAGCCGCTCTT
GATGGCGTCAAATGGCAGATCATCGGTTCTTTTGATGATCTCTTCATGTGGGCTGGCAAT
ATCTTTCTGATCTTCTGTATCGGCCTTGTTTTTTCTCCTTTTGGTAAGATCCGTATTGGC
GGTGAAGATGCCAAACCTGAGCACTCGAACATCTCGTGGATTGCGATGTTGTTTGCCGCG
GGCATGGGTATCGGTTTAATGTTTTGGGGCGTCGCAGAACCCGTAGCCTACTTCACCGGT
TGGTATGAAACACCACTTGGCGTAACGCCATTTACCGAAGAAGCCAAGCAAGTCGCGTTA
GGCGCAACCATGTTCCACTGGGGTCTACACCCTTGGGCAATTTACGCAGTGGTTGCACTT
TCTATGGCCTTCTTCGCCTTTAACAAAGGTTTGCCGCTGTCTATTCGCTCTGTGTTCTAC
CCTATTTTAGGCGACCGCACTTGGGGTTGGTTTGGTCACGTGATCGATGTGTTGGCCGTA
CTGGCAACCTTGTTTGGTCTCGCGACTTCTCTTGGTCTGGGTGCACAGCAAGCGGCAAGT
GGCTTAGGTCATGTATTTGGTATCGAAAGTGGCTTGGGTATGCAGTTGGCGGTCATTGCC
TTCGTAACTACTCTGGCAATTTTCTCTGTTGTACGCGGTATTGATGGCGGCGTGAAAGTG
TTGAGTAACATCAACCTAACCGTCGCATTTGCTCTACTTGTGTTCGTGATTCTGGCTGGC
CTTGCCGCAGCGTTGAGCACGATCCCAACCACACTGATGGGATACGTAGAAAACATTCTT
CCACTGAGTAACCCTTACGGTCGTGAAGACGAAGCATGGATGCACGGCTGGACGGTATTC
TACTGGGCATGGTGGATTTCATGGTCACCATGTGTCGGTATGTTTATTGCGCGTGTATCT
AAAGGCCGTACTGTTCGCGAGTTCATTACCGCAGTTATCTTGATTCCAACCACAATTACT
CTGATTTGGATGTCAGCATTTGGTGGCATCGCGATTGAGCAAGTCATGAATAAAGTCGGT
GAGCTAGGCACAAACGGCCTAACGGACATTACGCTGTCTCTGTTCTACGCATACGAAGCG
ATGCCAATGAGCACTGTGCTATCGGTTATCTCTATCGTTTTGATCATGGTGTTCTTTATC
ACGTCTTCAGATTCAGCATCACTGGTTGTTGATAGCATTACCGCTGGCGGTAAAGTCGAT
GCGCCCGTTCCACAACGTATTTTCTGGGCGAGCGTAGAAGGTGCAATTGCAGCGGTGCTA
CTCTGGATTGGCGGGACAGAAGCGATTCAAGCCCTGCAAGCAGGTACGATTTCAACTGGC
TTACCTTTTACCATCATTCTATTAGTGATGTGCGTGAGCTTGGTGATGGGCATGCGTACT
GAGCCTCAATATGTTCAGCAACGTTTAGCCAAAGCTAAGGCGAGCTAA
>IKJBOMAE_00267 Ktr system potassium uptake protein A
ATGAAAACTGGTGATAAGCAATTTGCTGTAATTGGCTTGGGTCGTTTTGGCTTAGCCGTT
TGTAAAGAACTGCAGGATTCCGGTTCACAAGTTTTGGCGGTAGACGTTAATGAAGACCGT
GTGAAAGAAGCGGCAGGATTTGTTAGCCAAGCCATCGTGGCGAACTGTACTCAAGAAGAT
ACGGTAGCTGAATTAAAACTCGACGATTATGACATGGTCATGATCGCCATTGGTGCCGAT
GTGAATGCCAGCATCCTCGCAACGCTGATCGCAAAAGAGGCGGGTGTGAAATCGGTTTGG
GTAAAAGCGAACGACCGCTTCCAAGCCCGAGTGCTGCAAAAAATCGGCGCAGACCACATC
ATCATGCCTGAGCGTGATATGGGTATTCGTGTTGCACGTAAGATGCTCGATAAACGTGTT
CTTGAGTTTCACCCACTAGGCAGCGGCTTAGCGATGACAGAGTTTGTTATCGGTTCTCGC
TGGATGGGTAAAACCTTGGGCGATTTAGCTTTGTGTAAAGTCGAAGGCGTACAGGTGCTT
GGCTTTAAGCGCGGCCCAGAAATCACTAAAGCACCTGATTTAAATTCAACGCTAGAAATC
GGCGACCTCATCATTGTCGTTGGTCCTCAAGACAAACTTGCGAGCAAGTTGAAATCACTA
TGA
>IKJBOMAE_00268 Ktr system potassium uptake protein B
ATGAAGCAATTTCATCAGAGAGGCGTTTTTTACGTCCCAGATGGCAAACGAGATAAAGCG
AAAGGCGGTGAGCCGCGCATTATATTGCTGAGCTTTCTCGGTGTGTTATTGCCTTCTGCT
GTACTGCTTACTTTGCCTGTATTTTCTGTTACCGGCTTATCACTGACGGATGCGTTGTTT
ACTGCAACGTCAGCCATCAGTGTGACGGGGCTTGGCGTGGTAGACACGGGCCAACATTTC
ACATTGGCGGGTAAAATCCTGTTGATGTTTTTGATGCAAGTCGGTGGGTTAGGGCAAATG
ACCCTTTCAGCCGTATTGCTGTACATGTTTGGTGTGCGGTTAAGTCTGCGTCAACAAGCA
CTCGCGAAGGATGCATTAGGCCAAGATCGCCAAGTGAACCTGCGTAAGTTGGTGAAGAAA
ATTGTCATCTTCGCCCTGATTGCAGAGGCAATTGGCTTTATCTTCCTATCGTTCCGTTGG
GTTCCTGAAATGGGTTGGCAAACAGGCATGTTCTATGCGCTGTTCCACTCTATCTCGGCC
TTCAACAACGCAGGTTTTGCGCTCTTCTCCGATAGCATGATGAGCTTTGTGAATGATCCA
GTGGTTATCTTTACACTAGCGGGCTTGTTCATCTTCGGCGGTTTGGGTTTTACGGTCATC
GGTGATTTGTGGTTGCATTGGCGCAGAGGTTTCCACTTCTTGCACCTGCACACCAAAATT
ATGCTGATTGCCACACCTGCATTGCTCGCTGTGGGCACAATCATGTTCTGGCTATTGGAA
AGACATAATCCGAATACGATGGAGTCTCTACCAGTTGCAGGGCAGTGGCTCGCCGCCTTC
TTCCAATCAGCCAGTGCACGTACTGCGGGTTTCAACAGTGTCGATTTGGCGCAGTTCACT
CAACCAGCGTTACTGGTAATGATTGTATTGATGCTTATCGGTGCGGGTTCTACCTCAACC
GGTGGTGGTATTAAGGTATCCACCTTTGCTGTGGCATTCATGGCAACGTGGGCATTCTTA
CGCCAGAAGAAACATGTGGTGATCTTCAAACGCACTGTGAACTGGCAGACGGTGACTAAA
TCGTTGGCGATCATTGTGGTCAGTGGCGCTATCTTAACGACCGCGATGTTCTTACTGATG
ATCACTGAGAAAGCGGCCTTTGATAAGGTGATGTTTGAAACCATCTCTGCTTTTGCAACT
GTAGGCTTGACTGCGGGTCTGACGGCAGAACTGTCTGAGCCGGGTAAATACATCATGATT
GTGGTGATGATCATCGGACGTATCGGACCCTTGACGTTGGCGTATATGCTAGCGCGCCCT
GAACCAACGTTGATCAAGTACCCAGAAGACAATGTCTTAACTGGCTAA
>IKJBOMAE_00269 hypothetical protein
TTGAAGTTCAAGACTCTAGCACTCACCATGCTGGCCACCGTTATCTCTGGTCATAGCATG
GCAACCACACCCCCTTCTCCTGTTTGGCAACCTGTTACCCTCAGCGATGGAACATCCAGT
GATATTATTTTACGCGGAACCGCTGCGTTTCACTGGCATGAAGACAAGCAAGGCAATGCC
CTGATCAAAAAAGATGGACATTGGTTCTTTGCAGAGATTAAACGTGAATCCGATTCTCCA
ATTTTGGTTTCAACGGGTGTAGAGAAAACACAATCAACGTCGGCACCAGAAGCTTCACAG
CTTCGTCCGAGTGTGTTGGTTAAGCCTGCTTTGTCTTCGTTAAGAACGATTGAGCCAAGA
GCGCGTGCAAACCTGATGCGTCAACAAGCCCAAGGTTACCGAGCAATGAGCTCGTCAGGC
GTGACAGAGCAACCTTTGCTGGTGGTTGAAGTCTCTTTCAATGACCAGAAAATGGTGCAT
GATTTCCAGCAGCTTGTGTTTGGTGAAAACCGTCAAAGTGTCGTGGATTTCTACGATAAA
AACTCAAAAGGTCAGTACCGAGTTGTACCAGCAAACGAGAACTATGGTACGACAAATGAT
GGTGTGATTAGCGTTACTGTGAATCAAAACCACCCGGACTGTAACAGTAATAGTCGTGGT
GACGCGTGTGACGTAAAAACCAACGCAGTTTTTGCCGAGGCATATCAAAAGCTCGATCAA
TACATCAACTTGGCGCAATACGACACGAACAACAGCGGTAGTGTTGATCCAACAGAGCTG
TCAGTGATGTTTATTTTTGCAGGCGGTGATTTAGCCGCTAACCAAGTCGATCGTCCGTCT
ATTTGGCCGCATAAGTTTTCTCATGATGACGTGACGATTGATGGCACTGTCATCAGAGAC
TACTGCGTATTTGCTGATTTTCAGCTAACGCACCAATCGACACTGGGTGTGATAGTGCAC
GAGCTTGGCCACCTAATGCTGGGACTACCTGACTTGTATTCATACAGTGGCTCAGGCTCT
ATTGGCGAATGGGGTGTCATGGGCGGCGGTTCATGGGCAATGAAGCCTGGTGATAGCTAC
GCGGGTGATACGCCTGTAAACATGAGTGCTTGGAGCAAACATGCGGCTGGCTTTGTTGTC
CCTCAGGTGGCTCATGGTAACGAACCTTTTTCATCGATCAAAAATGGCGAAGTGAAGCTG
GTTTATCTCGACCCATATTTAAAAGAGCACGGCCCTCGAGTTTATCTGGAGAATCGAACT
TATTCTGGTTACGACCGAGCGCTTGCTGGCGAAGGTATGTTGGTTACATCTGTCAACATC
ATGAACCGCTTCAATGACACGGGCGAGATGCAAGTTCAGATCATGCAGGCAGATGGCTAT
GGTGAGCTAGAAAGCCGTTGGGGAAGCAGTGAGAGTGGTGACTTGTATCCGAACGGAGGC
ATGTTCATTACAGACAGCACTAATCCGGGTTTTTATGACATTGCTGGTTTCAATACTGAT
GTAGCCATTTTGAACTTTGTAAGTAATGCCACCGATGCGGCTTTCTCATTAGAGATGCCA
AGCGAGCCAAATAAATCGGCATGGAAGAACTCATTTTACCGTGGTTTTATCTACCCAGGC
TCTGATGATGCATTAGCGATTACTGTCGACCTTGGCGTTGACTCAGAACTGGATGGTTTA
CAACTGTTTGCTTCAACTAATATTTGGAGCAACACGATGAGCTACAAAGTATGGCGTTTC
CCTGCGCCTGCATTTGAAAATTACAGCTTGTCGTTACAAGAAAGCGACGCTCAATTGCTG
CAAGAGGGGACGTTCGATTCGTCTTCACGCATTATCTTTGATCAGCCAAGTCAGTTAAGC
GCGGGTAAACACCTTCTTCTCGTTGAAATTGAGGGCGGTATCTTCGAGACCAACTTCAAC
TTTGACAGTGAGCTAGCGACGGAGATTTCACCTTTGCCAACCATGTGGGCTGGCAGCAGC
AGTGATATTTACTCTTCAGGTTTATCACGACAAGGGTTCTCTTTTGTTCCTTTCGCGGCA
CTGTTTGATGTCGATGCCAGCAGCATTGTTGAAGCAAAATCGGATGCGATTGAAACCGAC
AAGAACGTGACTGCCGATCTTAACTTGATGTCCAACGATTTTATCGCACCAGGCTATCAG
TTTAGCGTTGAGTACACGCAACAACCGACGCATGGCACCATCAATGATGATCAATATGTG
CCTAAAACTAACTTCGTAGGTAGTGATAGCTTCCAGTATCGCTTGGTGTCTTCGGATGGC
TCTCTCTCGTCTCAACCTGTTTTGGTTCAAGTTACGGTGGATGGACAAAACGACGCACCA
ACCGCAAGTGTGGAAGCCGACACGAGCAGCATGAGTACCAATGGCCAAGGAAGCCTGTCT
GCGGCATCAAGCACTGACCCTGATGGTGATGCGCTTGAATACGCTTGGCAGCAAACCGCA
GGTACGGATGCGACGCTTTCTGACGCAAACACGGCAGAGGCGAGCTTTACGGTTGCACAG
GGCACCAAAGCTGGTGAGGTTCTGACATTCCAAGTCACGGTCAAAGACCCAAGCGGTTTG
TCTTCAACCGCCAATGTGGACGTCGAAGTGGTCAACACTGCTCCAATCACCACTCAAGAT
GTGACAAGCGTGGAGGAAGGTAAGAGCATCACCATTGATGTGTTATCGAATGATTATGAC
TTCAACAACGACTCTCTAACACTTCAGTCGGTAAACAATCCGTCTGGTGTGGGTACTGCC
AGTGTGGTTAACGGCAAGGTTCTTTACCAAGCACCTGAAGAGGGTGTGGCAAATGTACAA
CTGCAGTACACAGTGTCTGACGGTAATGATGGCACTGCGACAGGTTCAGTGAATGTCTCG
GTGGTTGCTTCAGTTAACAGTGTGAGCTTCGAAAGCTCTGATAGCGGCGGTAGTGTCTCT
TACTGGTCGCTCGTGTTGTTGGCATTGTTAGGTTGGCGTCGTCGCGCTTAA
>IKJBOMAE_00270 hypothetical protein
ATGTCTGATAATTCGTTTTCTGTTGCTGCTATTTGCCAAGAGGCAGTGGGCATGGTCAGG
GCAAACTTACTCGCGATTGTAATAGCGTGTATTCCTTTGATCGTGGTTCACACGATATTT
ATTACTCAATACCAAGGAGCCTTGGTTCAAGGATCGCAAGAACCTGACTTTTCCAACGTT
GGTGCCGGCTTCTTTGTGACGACGTTCCTGCTGTATCCACTGGTCGCGGCAATGGCGGTA
GTACGCATCCATCGTATCTACCTTGCACACGAGTACATGCATTCTGCTCTAGATGTGATG
CGATTATCGATGCGCGAGCTGCGCTTTATTGGTTGGTGGATTTTGTTTGGTTTGTCGATG
ATGTTTACATTGGCGCTTCCTATATTCATCGTCACCTTTTTGTATGCGGCAGAAGGTGGA
GAAGCGAGTGAGTTAACTTTCACTATCATTACCTTACTTGCCAGTATCCCGGGTCATTGG
ATCCTTTCGCGTTGGTCGTTAGTTTTGCCAGCGACGGCGCTAGATCGTGAACCTAGAAGC
CTTGGTGATGCATGGAGACAGAGTAAGCCTTATAACAAGCAGATATTTGTCTTGATGGGG
CTCATTCCTCTGCTGGTTGGCGCTGTTAACCAGTTCATTTTTGCCGAGTTTAATCACATA
TTGGCATTTGTTGTGTCTGGTGTGATCTTCGGTATTTTTGGCGCTTACCAAATAGCACTC
TTGTCTTTAAGCTACCGAACGATTCTGAACATTGAGCGCGCTAAATTCAAAGGTGTGCCT
GACTCTCAAAGCGATACTTATGAGTTTCGTGGTTAA
>IKJBOMAE_00271 hypothetical protein
ATGTCCGTTTGGGAAGGTGTGAATTTTACCCATCGATTCAGTGAACTGCCGTCGGCATTT
TTTACCTATGTTACGCCGCAGCTTTTAGATAACACTCGCTGGGTGGTGTGGAATGGTGAG
TTCGCACAGCAATTTGGTTTACCTGCAACCGAAAACGAAGAGTTGTTGAATGTGTTTGCC
GGACAAAAAGAATTTGCGCCATTTGCTCCTCTGGCAATGAAGTACGCGGGCCATCAATTT
GGTGTGTACAACCCGGACTTGGGTGATGGTCGTGGCTTGCTGCTCGCGGAAATTCAACAC
CAAGATGGCACTTGGTTCGACATTCACCTCAAAGGGGCCGGTCTTACGCCTTATTCTCGA
ATGGGTGATGGTCGAGCGGTATTGCGTTCTACGATACGCGAATATCTGTGCAGTGAAGCC
ATGGCAGGGCTTGGCATTCCCACCACCAGAGCGTTAGGTATGATGGACAGTGATACACCC
GTTTATCGCGAGAAGATGGAATACGGCGCACTACTGATTCGTGTTGCAGAAACTCACATC
CGTTTTGGTCACTTCGAGCACTTCTTCTACACCAACCAACTTGCGGAGCAAAAGCTGCTC
GCTGACAAAGTGATTGCGTGGCATTTCCCTGAGTGCTCCCAAGCGGAAAAGCCATACGCA
GCCATGTTTGAGTCCGTTGTGGAGAAAACCGCAGAGATGATTGCGTACTGGCAAGCTTAT
GGTTTTGCCCATGGCGTAATGAATACCGACAACATGTCGATTCTGGGGCAAACCTTTGAT
TACGGGCCGTTTGGCTTCCTCGATGACTACGATCCTAATTACATCTGCAACCACTCGGAT
TACCAAGGTCGTTACGCCTTTGAACAGCAACCGCGTATTGCACTGTGGAATCTCTCTGCT
TTGGCGCACTCCTTGTCGCCTCTTGTACAGAGAGACGATCTTGAGGCCGCTTTAGGGAAA
TTTGAAGTGCGTCTGAGTCAAAAATTCAGTGAACTAATGCGCGCCAAACTCGGTCTTCAC
ACTAAGGTGGACGAAGACGGCCGCTTGTTCGAAGCCATGTTTGAATTGTTGAACCAAAAT
AAAGCTGACTACACTCGCTTCTTCCGTGAGTTGTCTAACCTTGATGTTAAGTCGCCTCAA
GCTGTGATTGATTTGTTTATTGATCGAGAAGCGGCAAGTGCATGGGTAGACTTATATCTC
GCTCGCTGTGAATTAGAAGTGGACGAGAATGGTGAACGTGTATCAGCACAAACTCGTTGT
GAAAAGATGCGTCGAACGAATCCGAAATACATCTTACGTAACTACCTAGCTCAACTTGCC
ATTGATAAGGCAGAAGAAGGGGACTTCAGTGAAGTAAACCGACTGGCTGAGTTATTAAAG
CGCCCATATGATGAACAGCCTGAGTTTGATGATTATGCCAAGTTGCCTCCTGAGTGGGGC
AAGAAGATGGAAATCAGCTGCTCGTCTTAA
>IKJBOMAE_00272 C4-dicarboxylate-binding periplasmic protein DctP
ATGTTTAAGCCTCTAACCCTATTGTCTGTTTCTGCTCTGGCTATCACTAGCTTTAACGCT
GCCGCAAACTGCGATCCTGGTGAAACCGTGATCAAATTCAGTCACGTAACCAACACAGAT
AAGCATCCAAAAGGCATTGCTGCTTCGTTACTAGAAAAGCGCGTGAACGAAGAGATGAAT
GGCAAAGTCTGTATGCAGGTTTTCCCTAACTCGACACTGTACGATGATAACAAGGTGCTT
GAAGCGCTACTTAATGGTGATGTTCAACTCGCTGCCCCTTCTCTTTCAAAGTTTGAGAAA
TTCACCAAGAAGTACCGAATCTTTGACCTTCCTTTCCTATTCGAAGATGTGGCGGCTGTT
GACCGTTTCCAAAACTCGGAATCAGGTGAAAAGCTGAAAAATGCAATGAAACGACGTGGT
CTGCAGGGCTTAGCTTTCTGGCATAACGGTATGAAGCAAATGTCTGCCAACAAGCCATTG
ATGGTGCCGAGCGATGCAGAAGGCTTGAAGTTCCGCGTGCAAGCTTCAGACGTACTGGTG
GCTCAGTTCGAACAGCTTGGCGCAAACCCACAAAAGATGTCTTTCAAAGAAGTGTACGGT
GGTCTTCAAACTAAGGTTATCGATGGCCAAGAAAATACGTGGTCGAACATTTACGGTAAG
AAATTCTTCGAGGTACAAGATGGCATTACTGAAACCAACCACGGCATTCTGGACTACCTA
GTGGTGACATCGAACGACTTCTGGAAAAACCTGCCAGACGATCAGCGTGAACAGCTAAAC
ACCATCATTCAAGAAGTGACGGCTCAACGTAACGCTGAATCAACCAAAGTGAACCTAGCA
AACAAGAACAACATCATCGAAGCGGGTGGTGTGGTGCGTACTCTAACGCCAGAACAGCGC
CAAGAGTGGGTAACTGCACTACAACCTGTGTGGAAGAAGTTCGAGAAAGACATTGGTTCA
GACCTTATCGATGCAGCACTCGCATCCAATCAATAA
>IKJBOMAE_00273 C4-dicarboxylate TRAP transporter small permease protein DctQ
ATGGAACAGACTTTTTTTGCCAAGGCAGGGCGAATCACCGATGCCATTGAAGAGACGTTG
ATTGCGTTCTTTCTTGGCGCGATGACGTTGCTGACGTTTGCCAATGTGATTTTTCGCTAT
GTCTTCAACGACAATATTCTTTGGGCGTTGGAATTGACGGTGTTCATGTTCGCATGGATG
GTGTTGGTCGGTGCATCTTATGGTGTGAAGAAGCATTTTCACATCGGTGTCGATGTCATC
ATCAATATGGTGTCTGAGCCTAAACGAAAAATCCTCGCACTGCTCGCAGCCGCTGGTTGC
CTAGCGTTTTCTATTCTGCTTTTGGTTGGCTCCTGGAACTACTGGTATCCGTTTGTCACC
GAGCGAGCGTGGTATGAGACCGACGATATTCCGATGCCAGAGATGTTTCAGTTTCTCGCC
GACTGGCTCAATGAAGGTGAGCGCTATGAGAAGCTGCCTCGGTTCATTCCTTACTTTGCT
TTGCCCCTTGGTATGGCGCTACTCACTTTCCGTTTTGTGCAAATCACTTGGCAGATCGCA
ACAGGTAAACTGGACCGCTTGATTGCAGGTCATGAAGCTGAGGAAGAGTTAGAAGCGTTA
AAAGAAGAACTCAGTGATGCCGCAGATGCGATTCCGAATGGTTCTTCATCATCAGATCGC
AAGGAGCAATAA
>IKJBOMAE_00274 C4-dicarboxylate TRAP transporter large permease protein DctM
ATGGATATTCTGTTTTTATTCTTGATGGTGATTGGCTTCATGCTGATCGGTGTGCCAATT
GCTGTCTCGCTGGGTCTTTCCAGTATTCTTTTCTTACTAATGCACTCGGATGCGTCTTTG
GCTTCCGTTGCCCAAACACTGTTTAACGCGTTTGCTGGCCACTACACTTTGTTAGCGATT
CCTTTCTTTATTTTGGCCTCAAGCTTTATGTCTACCGGCGGCGTTGCTAAGCGCATTATC
CGCTTTGCAATTGCTATTGTCGGCTGGTTCCGCGGCGGTTTAGCCATGGCATCGGTCGTC
GCATGTATGATGTTTGCTGCGCTATCGGGGTCATCCCCTGCAACGGTAGTGGCGATTGGT
AGCATTGTTATCGCTGGTATGATCAAGAACGGCTACTCGAAAGAGTTTGCGGCGGGTGTT
ATCTGTAATGCGGGTACGCTAGGCATTTTGATCCCACCTTCGATCGTGATGGTGGTGTAT
GCTGCCGCAACGGATGTGTCGGTTGGGCGTATGTTCCTCGGTGGCGTTATTCCAGGCTTG
CTCGCGGGTGTGATGTTGATGATCGCGATTTACATTGCCGCGAGAATCAAGAACCTACCA
AAACAACCTTTTGTCGGTTGGAAAGAAACCTTCGATGCCGCTAAAGACGCAAGCTGGGGT
TTATTGCTGGTGGTTATCATCCTTGGTGGTATCTACGGCGGTATCTTTACGCCAACAGAA
GCTGCTGCGGTGGCGGCGGTGTATTCTTTCTTCATCGCCAACTTTGTCTACAAAGACATG
GGGCCATTTGCCGACAAGCAGAATACCAAACCTGCATTGGTCAAAATCTTCCAAACGTTT
GTTCATAAAGATACCAAGCATACGCTTTATGAAGCCGGCAAACTGACCATCATGTTGTTG
TTCATCATTGCTAATGCCCTGATTCTTAAGCACGTGCTTACCGAAGAACGCATCCCGCAA
ATGATCACCGAATCTATGCTGTCAGCGGGTCTTGGGCCGATAACCTTCTTAATCGTGGTT
AACGTGTTGCTGCTGATTGGCGGTCAGTTCATGGAGCCGTCTGGCTTGCTCATCATCGTC
GCACCGTTGGTGTTCCCAATCGCGATTGCACTGGGTATTGATCCGATCCACCTTGGCATC
ATGATGGTGGTGAACATGGAGATAGGCATGATAACGCCACCTGTAGGGCTCAATTTGTTT
GTGACCGCAGGGGTAGCGAAGATGTCGATGATGAATGTGGTGAAAGCGGCACTGCCATGG
GTGGCGGTGATGTTCCTCTTCCTCATTATCGTAACGTACGTGCCTTGGGTATCCACTTGG
CTACCAACGACGTTGATGGGACCAGAAATCATCACCAAGTAG
>IKJBOMAE_00275 C4-dicarboxylate transport transcriptional regulatory protein DctD
ATGTGTCAGGTGTTTTTTATTGACGACGAAGCCGATCTCAGACTCGCCATCGAGCAAACC
TTTGAACTGGCGGATATCGATGCCAAGTTTTTCCCGGATGCAGAATCGGCTTTAATTGCC
ATGCAGCAAGGCGAAGAAGTTGGCGTCGTGGTCACCGATATCTGTTTGCCGGGCATTTCT
GGTATGGATTTGCTGACCACACTCACTCAGCGCGATTCACACCTACCCGTCATCATGATC
ACCGGACATGGTGACATTTCTATGGCAGTGCAAGCCCTCCATCAAGGCGCTTACGACTTT
ATTGAGAAACCTTTTGCGCCAGAACATTTGGTAGAAACCGTTAAACGGGCAATCGAGAAG
CGCAAGCTAACCAATGAAAATGAAAAACTGCGCCAGTCACTCAAAGCCAGTAAAACCCTT
GGCCCGCGAATCATTGGCGAAACCGCAAGTATCCAAATGCTGCGTGAAACTATCACTCAC
ATTGCCGATACCGATGCGGATATACTGCTGTTTGGAGAAACTGGCACAGGTAAAGAGCTG
ATTGCCCGTTCATTGCATGAGCAAAGCGCTCGTCGCAACCATAACTTTGTCGCCGTAAAC
TGCGGCGCAGTACCGGAAAACCTGATTGAGAGCGAGTTATACGGGCACGAGAAAGGTGCG
TTTACTGGAGCAGAAAGTCGCCGAATTGGTAAGTTTGAATTTGCTCAGGGCGGCACACTG
TTTTTGGATGAAATTGAATCGATGCCGATTCAGGCACAAATCCGTTTGCTGCGGGTGCTT
CAAGAAAGAGTGATTGAGCGTGTTGGCTCTAACGAATTGCTGCCGTTGGATATTCGCGTC
ATTGCCGCAACCAAGGTCGACTTAAAACAAGCCGCAGAGGAAGGTGCATTTCGTCAGGAT
CTCTATTATCGCCTTAATGTGGTCACGCTCGATCTACCACCAATGCGCCAGCGTAAAGAG
GACATTCCTGCCCTGTTCCATCACTTTTTATTGGTTGCCGCATCTCGTTACGGCAAAACC
TCTCCTAGCCTCTCCTCACAAGATTTGGCTCAATTAATGGCGCATGATTGGCCGGGTAAT
GTGCGCGAACTACGAAATGCGGCTGAACGGTTTGTCCTACTCGGTAAACTAATCCAATTG
GGAGATACTGCATCGACCTCACCATCTTCATCTAGCCTTGCTGAACAAGTGGCAGAATTT
GAAAAAGCCGCGATAGAAAGTGCATTACTGGAGAACAGCGGCAGTATCAAACAAACCATG
GAACAATTGAATGTGCCTCGAAAAACCCTGTACGACAAAATGCAACGCTATCAGATAAAT
AAGGATCTATATAAATAA
>IKJBOMAE_00276 C4-dicarboxylate transport sensor protein DctB
ATGTCGCAAAGAAACCGTATTCTACTGATTTTTTTCGCCTTCTATTTCCTTTGCGCGTTC
GCCGGCGGACATTGGGTTTGGAATGCCAGCTACCAGTCCTTGCTCGATAAACACCAATCC
CAATTGGAACGTTTTTCTAGCCACATTCAAAACAAGTTAGACAAATACGCCCACATCCCT
CACCTGCTTTCAAAAGACGAACCTTTGGTTGAAGCGCTGCTCAATCCGAACAACAGTGCG
CAGCTAGAAATCACCAATCGGTACTTAGAATCAGTCAATGATGTTATTGCTGCAGCGGAC
ACTTATTTGATCGACAAATGGGGCACAACGATCGCAGCCAGTAACTGGCGTAAAGAGCGT
TCGTTTATTGGCCGCAACTTCGCTTTCCGTCCTTACTTCAAACAGGCGATTATTGGTCAG
CGAGCGGAATACTATGCACTGGGTTCTACTTCAGGAAAGCGAGGCTATTACTACTCCTAT
CCTCTTGTGTATGCAGGAGGCGTTTTAGGCGTCGTTGTAGTCAAAATGGATTTAAGCAAG
ATAGAAGACAATTGGCAGCAGCCGAAAAGCACCTTTGTTGCGAGTGATCCAAACGGCATT
ATTTTTATGAGCAGTCGTAGTGATTGGCTATTCAAAAGCTTACAGTCACTCGACGAACCA
AAAGCTGCTGAAGTTTGGGCAAGTCGCCAATATTTAGATACCACGATTGAGTCTCTAGGT
TTTGTCGGCGATATGGGGTTAGCGCACGCAGAGGCGAAGCAAGGCTACCCATACAACAAA
GGAACCTTAGTGATCTCTTCTCTTCCTTTGAAAGATCTCAAACTCACGATTCGAGTCTTG
TCTCCAAAGCAGTCCGTGGTTTGGATAACGATGGGCTATTTGCTCGTCTTGACACTTGTC
TTCACTGTGTTGTTTTTGGTTGGTCAACTTATCTATCACCGCCAGCAGCGTCACCTTCAA
CTTGAACGCATTCAACAAGAAGCCAATCAAAAGCTGGAATATCAAGTGATGGCACGAACG
GCTGAGTTACAAGCAGAGATTGCTCAACGCATTGAAACCGAACAAACCCTTCGCCTAACT
CAAGATGAATTGGTGCAAGCAGCGAAGCTGGCGGTGTTAGGGCAAATGTCAGCCAGCATC
AGTCATGAACTCAACAACCCATTAGCAGCCATTCGCAGTTTTGCTGAGAACGGTAAATTG
TTCCTAGAGAAGGAAAAGTTCGAACGTGTTGAGGACAACCTCACTCGCATTTCTGCCCTT
ACCGACCGGATGGCGAACATCAGTCAGCAGTTGCGCTCATTCGCGAAGAAAACCAGTGGC
AATGAATTGGTACACACTCACCTATTGCCGGTTATCGCTTCAGTAAAAGAGTTGATGAAG
CCAGCACTGAAATCAGCTCGCGTAACCTTGGATACGAATTTGCTAGAGCAGGATGTAGAG
GTGCAGATCAATACCATCCAGTTAGAACAAGTGTTAGTAAACTTGCTCACCAATGCGATA
GAGGCGCTTAAGGAGCATGACAACAAACAAGTTGTGCTCTCTGTAAAGCAAGACAGCGAA
GCCAAGCTCGTCTGGATTCATGTGGATGACAACGGCACAGGGCTTGGCGATTTTACCCTT
TCAGAGCTGTGTGAACCTTTCCTCACCAACAAACAAAACGGCTTGGGGTTAGGGCTTTCT
ATCTCACAACAAATCTTAGCCGGAATGAACGGCAAACTAAGCGCTCAGAATCGAGAACAA
GGCGGTGCTCGATTCTCACTCTGCTTACCTATTGTTTCACCAATCGCCGCACAACCAGAA
GGATGA
>IKJBOMAE_00277 Trigger factor
ATGCAAGTTACTGTTGAAACGCTAGAAGGCCTAGAGCGCCGTCTAAACATTACTGTTCCA
GCTGCAAACATCGAAGACGCTGTAACAGCTGAACTACGCAACATCGCTAAAAACCGTCGT
TTCGATGGTTTCCGTAAGGGTAAAGTGCCTCTAAAAATGGTTGCTAAGATGTACGGCAAA
GCAGTACGTCAAGACGTTCTTGGTGAAGTTATGCAACGTCACTTCATCGAAGCGATCGTA
AAAGAGAAAATCAACCCAGCTGGCGCACCAACTTTCGCTCCAGTTGAAAACAACGAAGGC
GCAGATCTAGTATTCACTGCAACTTTCGAAGTTTACCCAGAAGTTGAACTAAAAGGCCTA
GAAAGCATCACTGTTGAAAAACCAACAACAGAAGTTAACGATGCAGACGTAGAAGAGATG
ATCGAAACTCTACGTAAGCAACAAGCTACTTGGGCAGAAGTTGAAGAAGCTGCAGAAGCT
GGTAAGCGCGTAAGCATCGACTTCGTTGGTTCTATCGACGGTGAAGAGTTCGAAGGCGGT
AAAGCTGAGAACTTCCCACTAGAAATGGGCGCAGGTCGCATGATCCCAGGTTTCGAAGAC
GGTATCGAAGGTAAAACTAAAGGTATGGAATTCGAAATCGACGTAAACTTCCCAGAAGAT
TACCACGCTGAGAACCTAAAAGGTAAAGCAGCTAAGTTCGCAATCAAAGTGAACAAAGTT
GAAGCTCGTGAACTACCAGAACTAAACGACGAGTTCGTTTCTAAGTTCGGTGTTGCTGAA
GGTGGTGTTGAAGCACTTAAAGCTGAAGTTCGTAAGAACATGGAGCGCGAACTTAAGCAA
GCTGTTAAGAACCGCATCAAAGAGCAAGCTATCGACGGTCTAGTTGAGCAAAACGAAATC
GACGTACCAGCTGCACTTATCGACCAAGAAATCCAAGTTCTTCGTCAACAAGCTTCTCAA
CGCTTCGGTGGCAACCCAGAAGCAGCTGCACAGCTTCCACGTGAACTGTTCGAAGAGCAA
GCTAAACGTCGCGTTGTAGTTGGTCTTCTTCTAGGTGAAGTAATCAAGTCTGAAGAGCTA
AAAGCTGACGACGAGAAAGTTAAAGCGCTAATCGAAGAGATGGCAACAGCTTACGAAGAT
CCATCAGAAGTTATTGCTTACTACGAGCAAAACGAGCAAATGATGAATAACATGCGTAAC
GTTGCTCTAGAAGAGCAAGCAATCGACGCGATCATCGCTAAAGCACAGGTTACTGAGAAA
GAAGTAAGCTTCAACGAGCTACTTAACCAACAACCTGCTGCTTAA
>IKJBOMAE_00278 ATP-dependent Clp protease proteolytic subunit
ATGAGCTACCAAGAAAAAAATGCAATGTCGCCAATTATTGACGCGCTAGTGCCAATGGTG
GTTGAACAAACTTCCCGCGGCGAACGCTCTTACGACATTTACTCACGCTTGCTTAAAGAG
CGCGTGATCTTCTTAACCGGTCAAGTGGAAGACCACATGGCAAACCTTGTCGTGGCTCAG
CTACTTTTCCTAGAATCTGAAAATCCAGATAAAGATATTTTCCTATACATCAACTCACCA
GGCGGCAGCGTAACTGCAGGTATGTCTATTTACGACACAATGCAGTTCATCAAGCCAAAT
GTGAGCACAGTATGTATGGGGCAAGCTTGCTCAATGGGTGCGTTCCTGCTTGCAGGTGGT
GCGCCGGGTAAGCGTTACGTTCTGCCTAACTCACGTGTGATGATCCACCAACCACTTGGT
GGCTTCCAAGGTCAAGCTTCTGATATCCAAATCCATGCTCAGGAAATCCTGACCATCAAG
CAGAAGCTAAACAACCTACTGGCAGAGCATACAGGCCAGCCTCTTGAAGTGATTGAACGC
GATACTGATCGTGATAACTTCATGTCGGCAGATCAGGCTGTAGAATACGGTATTGTGGAT
GCAGTGTTGAGCCACCGCGGCGAGTAA
>IKJBOMAE_00279 ATP-dependent Clp protease ATP-binding subunit ClpX
ATGACAGATAAAAGCAAAGAAAGCGGCAGCGGCAAATTGCTGTACTGCTCTTTCTGTGGC
AAAAGTCAGCACGAAGTTCGCAAGCTAATCGCAGGTCCGTCAGTTTACATTTGCGACGAG
TGTGTCGACTTATGTAACGATATCATTCGCGAAGAAATCAAGGATGTTCTCCCTAAGAAA
GAATCTGAAGCGTTACCAACGCCAAAACAGATCCGTGAACACCTTGATGACTATGTGATC
GGACAAGATTACGCGAAAAAAGTGCTCGCAGTTGCGGTATATAACCACTACAAGCGTTTA
CGCAATGGTGATACAACGAGCGAAGGTGTGGAGCTTGGTAAGAGTAACATCCTTCTAATT
GGTCCAACGGGTAGTGGTAAAACTCTGCTTGCTGAGACGCTAGCTCGATTCTTGGATGTG
CCATTTACAATGGCCGACGCTACTACACTAACCGAAGCTGGTTACGTAGGTGAAGACGTT
GAAAACATCATCCAGAAGCTTCTGCAAAAATGTGATTACGATGTAGCGAAGGCTGAACGC
GGCATTGTATACATTGACGAAATTGACAAGATTTCTCGTAAAGCTGAAAACCCATCTATT
ACGCGTGACGTATCTGGTGAAGGTGTTCAGCAGGCGCTACTAAAACTTATCGAAGGTACG
GTTGCATCGGTTCCACCACAAGGTGGTCGTAAGCATCCACAGCAAGAATTCCTACAAGTG
GACACGTCTAAGATCCTGTTCATCTGTGGTGGTGCATTTGCTGGCCTAGATAAAGTGATT
GAACAGCGTGTAGCGACAGGCACAGGTATTGGTTTTGGCGCAGAAGTGCGTTCTAAGAAC
GAAACCAAAACAGTCGGTGAACTATTTACTCAGGTAGAACCTGAAGATCTAGTGAAATAC
GGCCTGATCCCTGAGTTTATCGGTCGTCTACCAGTAACAACAACACTGACTGAGCTTGAT
GAAGAAGCGCTAATTCAGATCCTATGTGAGCCGAAGAACGCACTGACCAAGCAATACGCA
GCATTGTTCGAACTAGAAGACGCTGAACTAGAGTTCCGTGAAGACGCACTACGTGCTATC
GCTAAGAAAGCAATGGAGCGTAAAACGGGTGCTCGTGGTCTACGTTCAATCTTAGAAAGC
GTTCTGCTAGAAACCATGTATGAACTGCCATCAGCGACGGACGTAAGTAAAGTCGTGATT
GATGAATCAGTGATTAACGGTGAATCAGAACCATTGCTCATTTACAGCAACGCCGACAAT
CAGGCCGCTGGAGCAGAATAA
>IKJBOMAE_00280 Lon protease
ATGAACTTGGAACGTTCCGAGCGTATCGAGATCCCGGTATTACCTCTACGTGACGTAGTG
GTCTACCCACACATGGTTATTCCATTGTTTGTTGGTCGTGAAAAATCGATTAGCTGTCTA
GAAACAGCGATGGAAACAAACAAACAAGTTCTGCTTGTGGCACAAAAGCAAGCGGACACT
GATGAGCCGACGGTTGACGACCTATTTGAAGTAGGTACGGTTGCAACCATCCTCCAACTT
CTTAAGCTACCTGACGGCACGGTTAAAGTGCTGGTTGAAGGTCAGCAACGCGCGAAGATC
AACCACTTTAAAGAAAGCGAATTCTTCCTTGCTGAGGCAGAGTTTGTGGTAACGCCTGAA
CTTGAAGAGCGTGAGCAAGAAGTGATTGTTCGCAGCGCTATCAACCAATTTGAAGGCTTC
ATCAAGCTAAACAAAAAGATCCCGCCAGAAGTGCTAACTTCGCTAAGCGGTATTGACGAA
GCGGCGCGCCTAGCAGATACCATTGCAGCGCACATGCCTCTTAAGCTTGTAGACAAACAA
CAAGTGCTTGAAATCATCGATGTAACTGAGCGTCTAGAGTTCCTGATGGGCCAGATGGAA
TCAGAGATCGATCTTCTTCAGGTTGAGAAACGCATCCGCGGTCGTGTTAAGAAGCAGATG
GAAAAATCTCAGCGCGAGTACTACCTGAATGAGCAAATGAAAGCGATTCAGAAAGAACTT
GGCGAGATGGAAGACGCTCCTGACGAATTCGAGACACTGAAGCAAAAGATTGAAGAATCT
AAAATGCCTCAGGATGCGCGTGAAAAGACAGAACAAGAACTGCAAAAGCTTAAAATGATG
TCTCCAATGTCTGCAGAAGCGACAGTGGTACGCAGCTACATCGATTGGATGGTGAGCGTG
CCTTGGAACAAGCGTTCTAAAGTGAAGAAGAACCTTGCGAAAGCGGAAGAGATTCTGAAC
GAAGACCACTACGGCCTAGAACGCGTTAAAGAACGTATTCTTGAGTACTTAGCGGTACAA
AACCGTATCAACAAACTGAAAGGTCCAATCCTTTGTCTTGTTGGTCCTCCTGGTGTTGGT
AAAACATCGCTAGGTCGCTCTATTGCAGCGGCAACGGGTCGTAAGTACACGCGCATGGCA
CTGGGTGGTGTACGTGATGAGGCTGAAATCCGCGGTCACCGTCGTACATACATTGGTTCG
CTACCAGGCAAACTTATTCAGAAGATGTCGAAAGTAGGCGTGAAAAACCCACTGTTCCTT
CTGGATGAAATCGACAAGATGTCTTCAGACATGCGTGGCGATCCATCTTCAGCACTGTTG
GAAGTTCTAGATCCAGAACAAAACAACGCGTTTAACGACCATTACCTAGAGGTAGATTAC
GATCTATCTGACGTTATGTTCGTTGCGACGTCTAACTCGATGGATATTCCTGGTCCTCTA
CTAGACCGTATGGAAGTGATTCGTCTGTCTGGTTACACAGAAGACGAGAAACTAAACATT
GCAAAACGTCACCTTGTTGATAAACAAGTTAAGCGTAATGGTCTGAAACCAAACGAAATT
ACCATCGAAGATTCTGCAATCATCGGTATCATTCGTTACTACACGCGTGAAGCGGGTGTA
CGTAGCCTAGAGCGCGAGATTTCTAAGATCTGTCGTAAAGCAGTGAAAAACATCCTGCTG
GATACGAGCTTGAAGTCAGTGACAGTTACGATGGAAAACCTAAAAGAATACTTAGGTGTT
CAACGTCATGATTTCGGTAAAGCGGATGACAGCAACCGTATCGGTCAAGTAACTGGCCTA
GCTTGGACACAAGTGGGCGGTGACCTTCTTACGATCGAAACCGAAGCGATGCCGGGTAAA
GGTAAGCTAACGCAAACCGGTTCTCTTGGCGACGTTATGAAAGAGTCTATCCAAGCAGCA
ATGACGGTTGTTCGTTCACGTGCCGAGAAACTGGGTATCAACTCAGACTTCTACGAGAAA
CGTGATATCCACGTACACGTACCTGAAGGTGCGACACCAAAAGATGGCCCAAGTGCGGGT
ATCGCAATGTGTACAGCACTGGTTTCTAGCTTGACGGGTAACCCTGTAAAAGCAGAAGTG
GGTATGACAGGTGAGATCACTCTACGTGGTGAAGTTCTACCTATCGGCGGTCTAAAAGAG
AAGTTACTTGCGGCACACCGTGGTGGCATCAAAACCGTACTGATTCCGAAGGACAACGAG
CGTGATTTGGAAGAGATTCCAGAAAATGTTATCGCGGATCTGCAGGTTATCCCAGTACAG
TGGATCGACGAAGTTCTTAAAGTTGCACTAGAGCGAGACCCGACAGGCGTTGAGTTTGAG
TCTCAAAAATAG
>IKJBOMAE_00281 DNA-binding protein HU-beta
GTGAATAAAACTCAACTAGTAGAACAAATCGCAGAAAACGCAGACATCTCTAAAGCATCA
GCTGGTCGCGCTCTAGACGCATTCATCGAAGCAGTAAGTGGTACGCTTCAGTCTGGTGAT
CAAGTTGCTCTTGTTGGCTTCGGTACGTTCAGCGTACGTACTCGTGCAGCACGCACAGGT
CGTAACCCAAAAACTGGTGAAGAAATCCAAATCGCAGAAGCTAAAGTACCTTCTTTCAAA
GCTGGTAAAGCTCTAAAAGACGCTTGTAACTAA
>IKJBOMAE_00282 Peptidyl-prolyl cis-trans isomerase D
ATGATGGATCGACTACGCGAAGGCGTGAACAGCATCGCGGTCAAAATTATCCTTGGACTT
ATCATCCTATCTTTCGTATTTGCAGGTGTAGGTAGCTACATCGTTGGTGGTAACAACAAC
TCAGCAGCGAAAGTAGGCAACACCGAGATTGCTCGTGGTGAGTTCGAGATGGCATACCAA
AATGAGCGCAACCGCATGCAAGCTCAATTGGGTGATTACTTCTCTCAAATGCTGGCTGAC
CCTGCATACGTTGAATCTTTCCGCAAATCTGTTCTAGATCGCATGATCAACGACGTGCTG
CTTGACCAACAAGCAGAAGCGCTTGGTCTACGCATTAGCGATGCACAAGTACGTAGCATG
ATTCTAGACATGCCTCAGTTCCAATCTAACGGTCAATTTGATCAAGACATTTACCAAGCG
TCTCTGCGTCGTGCTGGTTTCTCTCCAGACTCATTTGCAGAGTACATGCGCCGTGAATTG
GTTCGTGAGCAACTACTGAACGCACTTCAAACAAGTGAATTCACACTACCTGGCGAAGTT
CAGGCAGAAGGTAAACTGTTCACTCAAACTCGTGACGTTCGCACAATCACTATCGATTTG
AATGAGTTTGCTAAGAAAGTAGATTTGACTGATGAAGAAATTCAAGACTACTACAAAGCA
AACCCAGACATGTTCACTCGTCCTGAGCAAGTTAAAGTTGCTTACATTGAGCTTTCAGCT
GAAGAGCTTAAGAAGCAAGTTCAAGTTTCTGACGAAGACGTTAAGAAATACTACGACGAG
CACCTAGACAAGTACTCTACAGAAGAGCAACGTCGCGTAGCGCACATCCTTGTTGAGGGT
GATGACGAAGCGAAAGCACAAGCGATTCTTGACGAGCTAAACGCAGGCGCTGACTTCGCA
ACAGTAGCGAAAGAAAAATCAGACGACTTTGGTAGCGCAGAAAACGGCGGCGACCTAGGT
TGGATTGAGCGCGATGTAATGGACCCTGCATTCGAAGAAGCGGCATTTGCTCTTAAGAAT
CCAGGTGACATGACTGGTCTAGTGAAGTCTGACTTCGGTTACCACATCATCAAGCTTGAA
GAGCTAAAAGGTGCGGTTGCTAAGCCTTACTCAGAAGTTGCGGCTGAAATCAAACAAGAG
ATGATTGACCAGAAAGCGGTTGATCAATTCTACGAACTACAAAACGAACTTGAAAAAGTG
GCGTTTGAGTTCCCTGATTCTCTAGATGACGCATCTAAAGCTGTTGGTCAAAAAGTGAAG
ACAACAGACTTCGTCTCTCAAGCTGATGCTCCAGAAGTGCTGAAGAACCAAGCGGTAATG
CAAGCAATTCTAAGCCCTGAAGTGAAAGAAGACGGCCTAAACTCTGAAGCAATCGAAGTT
GCACCAGAGCACATCATCGTTGTTCGCGTTGAAGATGCTCGTGATGAGACTGTACTTCCT
CTAAACGAAGTGAAAGACCAAGTGGTTGCTGAGCTATCTCGCGTTAAAGGTGAGCAAGGC
GCAATCGAACTAGGTACTAAAGTCGTTGCAGCTCTGAAAGAAGGTAACAAAGACATTCTT
GCGGAAAACAACCTAGCGTTTGGTGAGCAAGAGTCTGTAGACCGTCGTTCACCGCTAGCA
TCAACAGTATTTGCGATGGCGAAACCAGTTGATGGTAAGCCTGTATACGGCCAGTCGAAA
GATCTAGAAGGTAACATCGTAGTTGTTGAGCTAGACGCGGTTCACGCAGAGCTAGACAGC
GCTCTAGAAGAGCAAGTTGCGACACAAATGCAACGTGCGTCTTCTCAGCTAGACCTGTCT
TCAGTAATCGCTGTACTTCGCGCAAACACTGACATCGAGTACTTTGTTGTGAGCAACTAA
>IKJBOMAE_00283 ComE operon protein 1
ATGAAATGGATGTTAACACTGTGCTTGCTGCTATTGGCGCCAATGAGTTGGGCGGAAGAA
GGCAAGTCGGTAACGACAAAAGCGGCCAAGTATGAAGGCATTGAAATCACCGTTAATGTG
AATACGGCTTCCGCGGAAGAAATTGCGACACTACTGAATGGTATTGGGACGAAAAAAGCG
CAAGACATTGTTGAGTACCGAAATGAACATGGCCCATTTAAAACCGCAGCGGACTTAAGC
AAAGTGAAAGGCATTGGTGAAGCGACGGTGAAAAAGAACCAAGATCGTATCTTACTTTGA
>IKJBOMAE_00284 hypothetical protein
GTGAACCTTTATACATTGCTGAGCATCATCAGCGTTATCTGTTTAATACTGCAATTCGAA
CCAATGGCAAGCCTAACCGAATGGCACGCTTACAATATACGCCATGGCGAATGGTGGCGA
ATCGTAACAGGAAATCTGACGCATACCAACTTTGCTCACCTAGGGATGAATTTAGCAGGG
CTATGGGTAATTGGATTCATCTTTCGCCCTTCGGTGCGTAACTTCTCTATCGTCTTTCTT
GTTCTATGTACCTTCGTCGGTGCAATGAACTTATTTACCAACATGTCGGTTTACGTTGGA
CTGTCTGGAGTGCTACACGGATTGTTTGGTTTCTGGGCTCTGGCAGAGGTTTTCGACGGC
AGAAGAAGCAGTTTAGTACTGGTAGGCGGTTTAATTGCAAAAGTCGCTTGGGAGCAGTTC
TACGGCCCTTCAACAAGCACGGCGGTAATGATTGGTGCTCGCGTCGCTGTTGATGCTCAC
CTATTTGGAGCTATCGGGGGCATGGGCATGGCTTGGCTAGAAAAGCTAACGCATCGTCGT
ATATTCGGCTAA
>IKJBOMAE_00285 hypothetical protein
ATGTCTCGTTATTGTTCTCAGTGTGGAAAGTCGCGCAAAGCTTGTATTTGCCAATGGATT
GTACCGCTAGCAAACGAGGTTGAACTTATCATCCTTCAGCATACGAGTGAAGAACATCGT
CCTCTTGGTACGGCACGGATTCTCAATTTGAGCCTAAATCATTGTACTTGTCTGATTGGA
GAAGACTTTTCTAACAATGAAGCGTTGAATACGTTGCTCGAGGACAGCGCTTACCAGCAT
TTCATTCTTTACCCTTCAGAACAATCGTTGTGCCTTTCAGAGTTGGCGACGGTTGGTGAG
ACGGCAGATAAGAAAATACGTTTGATATTACTCGATGGTACTTGGAAGAAAGCCTACAAA
ATGTGGCAACTTTCGACCAACTTGCATGCTATCCCAACGGTTAAACTGCCAGAGGATCTG
CAAGGGCATTACACCATTCGTAAGGCTCCATCGAACAACAGCTTGTCAACAGTGGAAGCC
GGCTTTCATGCACTGAGCCTGATGGAGTCTGGGAAAGATTTCACGCCTTTGCTAACGGCG
TTTGAGAAGATGATTGAATTTCAAATCGCCCAGATGCCTCCAGGCGTATTTGAAAAGAAC
TATCTGAAAGAAGAGTAA
>IKJBOMAE_00286 Deoxyguanosinetriphosphate triphosphohydrolase-like protein
GTGTCGTTTGAATTAAATGCCTTGTGGCAAGAACGCCATGATGATGAACATAAAATCCGC
CGTGACGATCATCGTAGTCCTTATCAGCGAGATCGCGCTCGTATACTGCACTCTGCGGCA
TTTCGTCGTCTGCAGGCGAAAACTCAAGTCCACGGCAACAGCTTAGAAGATTTCCACCGT
ACCCGTTTGACCCATTCCCTTGAAGCGGCGCAATTGGGCACGGGGATTGTTGCCCAACTG
AAAAAGAAGCAGCCGGAGTTTCGAGACTTACTGCCTTCAGACAGTTTGATTGATTCGCTC
TGTTTGGCCCACGATATCGGTCACCCACCCTATGGTCATGGTGGCGAAGTCGCGCTGAAC
TACATGATGCGTGAACATGGCGGCTTTGAAGGCAATGCCCAGACGTTTCGTATTGTCACC
AAGCTAGAGCCATACACCGAACACTTTGGTATGAACTTATCACGCCGCGCCTTACTCGGT
TTGATTAAATACCCAGCTCTGCTAAGTCAAACAAGAGCGCTTTGCATGCCCGAACCTGTC
GAGCATCAACGCAAACTCAAAGCCAAAGACTGGAGCCCCGCAAAAGGCCTTTATGACTGT
GATCAAGACTTGTTTGATTGGGTAATTGCACCACTGACGGACAATGACAAAGCCCTGTTG
AGTCAAATGCGCTGTCGTCCGGAGTCAGACCTAGAACACTGTAAAACCCGCTTTAAATCG
CTCGACTGCTCGATCATGGAACTTGCGGACGATATCGCTTACGGCGTGCATGATTTGGAA
GATGCGATAGTGCTTGGCATGGTCACTCGCCAGCAATGGCAAGAAGGCGCAGCCAGTCAA
TTAGCGGATTGTGGCGACCCGTGGTTTGAAGAACATATTGGTTCTATCGGACAAATGCTG
TTTAGCGGCAAACATCACCAACGCAAAGATGCGATTGGTGGCATGGTGAATGCGCTGTTG
ACCAGTATTTCAATCAAAGTGGTGGATGAGCCGTTTAACAACCCGCTCTTAGCTTGGAAT
GCCTGTTTAGAGCCACACATGGCCAAAGCACTAGAGGTACTCAAACACTTCGTGAGCCAA
TATGTGATTCAAGTGCATCAAGTGCAGATCGTAGAGTACAAAGGCCAGCAGATCATCATG
GATTTGTTTGAAGCTCTAAGTGCGGACCCTGAGCGTCTGCTGCCACCGCACACTCGCTCA
CTATGGCAAGAAGCAAGCTGCGAAAGCGCAAAGATGCGCGTGATTGCAGATTACATCTCA
GCAATGACCGATGGTCACGCACAAAAGCTACATCGTCAGCTGTTCTCTTCAATAGTCCTT
TAG
>IKJBOMAE_00287 5'-deoxynucleotidase YfbR
ATGAAAGAAAGCCATTTTTTCGCCCACTTGGCACGAATGAAGCTAATCCAACGCTGGCCC
TTAATGCGCTCAGTATCACCAGAAAACGTTTCTGAACACAGCTTGCAAGTCGCGTTTGTT
GCTCATGCCCTTGCCCTTATCAAAAACAAAAAGTTTGGCGGTACACTGAATCCCGAACGA
ATTGCTATTCTTGCGATGTACCACGACTCCAGTGAAGTATTAACGGGTGACCTTCCAACC
CCAGTGAAGTATTACAACCCAGAAATTTCTAAAGAATATAAAAAGATAGAAGCCGCAGCC
GAGCAAAAGCTACTATCCATGCTGCCAGAAGAATTCCAAGACGATTTTGCACCGTATCTG
CTTTCGCACTCTGCACATGAAGAAGATGCCTTGATCGTTAAGCAAGCCGACTCCATCTGC
GCGTACTTAAAATGTCTCGAAGAACTGAGCGCAGGTAACCACGAGTTTGCCTTGGCTAAA
AAGCGCCTAGACATCACACTGCAAGAACGCAAAACACCAGAAATGGAATACTTCCTTCAT
ACCTTTGCCCCAAGTTTTGAATTATCGCTGGATGAAATCAGTTAG
>IKJBOMAE_00288 Glutamate-pyruvate aminotransferase AlaA
ATGCAAAATATCGGGATGTCGTCAAAACTCGACAATGTCTGCTACGACATTAGGGGTCCT
GTACTCAAACATGCTAAGCGCATGGAGGAAGAAGGGCATAAAATCCTAAAGCTAAACATT
GGTAACCCCGCCCCATTTGGTTTTGACGCCCCTGATGAGATTTTAGTAGATGTAATCCGC
AATCTACCAACTTCTCAAGGCTACTGTGATTCCAAAGGCATCTACTCTGCGCGTAAAGCC
GTTGTACAACACTACCAACGTAAAGGCATCCGCTCACTAGATGTTGAAGATGTATACGTA
GGTAACGGCGTTTCAGAGCTAATCGTGATGGCAATGCAAGCGCTACTAAACAACGGCGAT
GAAATGCTGATCCCGGCACCAGACTACCCACTGTGGACAGCATCTGTTGCTCTGTCTGGT
GGTAAACCTGTGCATTACATCTGTGATGAAGGCGCAGACTGGTATCCTGATCTAGAAGAC
ATTAAAAAGAAAATCACCCCAAAAACACGTGGTATTGTTCTGATCAACCCGAACAACCCA
ACGGGTGCGGTATACAGTCGTGATTTTCTACTAGAAGTTATCGAGATTGCCCGTCAACAC
AACCTGATCATCTTCGCTGACGAGATCTACGACAAAGTGCTTTACGACGGAGCAACACAC
ACCTCAGTAGCGACACTAACAGAAGATGTGCTAGTGATGACCTTCAACGGTTTATCAAAA
GCATACCGTGTTTGTGGCTTCCGTGGCGGCTGGATGTTCCTAACCGGCCCTAAACATCTG
GCGCAAGGTTACATCAATGGTCTTGAGCTTCTTTCGTCAATGCGTTTGTGCGCCAACGTA
CCGATGCAACACGCGATTCAAACCGCATTGGGTGGCTACCAAAGTATTAATGAGCTGATC
TTGCCGGGTGGTCGTTTGCTTGAACAACGTAACCGTGCTTACGAGCTGATCAACCAGATC
CCCGGGGTTTCTTGTGTGAAGCCGAAAGGTGCTATGTACTTGTTCCCGAAAATCGACACC
AAGATGTACAACATTAAGAATGACCAGCAGATGGTGCTGGATTTCTTGAAGCAAGAAAAA
GTGCTGCTCGTACAGGGCTCAGGCTTTAACTGGCCGAAACCGGATCACTTCCGTATCGTT
ACCCTACCGCACGTAGAAGATCTTGAAACCGCGATTGGCCGCTTTGAGCGTTTCCTATCA
ACGTATAGCCAGTAG
>IKJBOMAE_00289 Isochorismate synthase MenF
TTGTCACAGTTCCATCAAGCCGTAAAGAGAATTATCGAGCGAGTTCAGCAAACGGAAGGC
AATCAAACACGTTTAGTCGAGCCACTCAGCGAGAAGCCCAATTTCGCGTTTATTGACTGG
CTTGAAGCACAACCACTTTTTCCCAAGTTTTACTGGCAGTCCCGTGATACTCGTGAAGAA
GTTGTTGCCCTAGGTCAGCTCCATTCATTTGTTGAGCCAGGACCTGCCTATACGATCCTT
GGCGAAGGCCAACGCGTATGGGGTGGGCGTTCATTCGATGGTCAGCACGAGAAAAATCGC
CGCTGCATGCCGTCTTTCTTCTTTCTACCGCAAATCGAGTTGATTCGCTTCGATCAGCAA
TGGTCACTTGCAGTGAATATCTCAGAAGATAAGACCCGTACATTAGCAGGCTTGAAAAAG
CTGGTTTGTGATGTGCCTATGCTTGCGCCAATTTCGTCTCATATTCGTTCTATTGATCAT
GCGCCAACAGAGCCTCAATGGAATGATTTGGTAGAGAAAGTACTGACAGGTATTGAGAAC
GACGATTTTAAAAAAGTCGTTTTAGCTCGCAAATCAACCGTTCGCTTAGATTCGACACTT
TCTGCTGCGCAACTCCTGAAGGCGAGTTACCTAAATAACCACCATAGTTTCCATTTCCTA
CTGAGCTTAGACAGCAAGCACAGTTTTATGGGGTCTACCCCTGAGCGCCTGTATTCGCGT
GTTGGGCATGAACTCCATACTGAAGCATTGGCAGGCACGATTGGTCGTGGTGACAATGCA
ACGCAAGATATGGAGCTAGCGAACTGGTTATCTCAAGATTCAAAGAACCTGAACGAAAAC
CAGTATGTGGTGGATGACATTGTTGATCGCTTGTCGCCACATTCAGAGAACGTTGAAGTA
GAAAAAGAGCCTCGACTTGTTCGCCTGAGAAAAGTCCAACATCTTAAGCGTAATATTCAT
GCGGATCTGAAAGCCGGCATCAACGGTGTTCAATTGCTTTCAGCTTTACAGCCAACCGCT
GCGGTCGCCGGTTTACCGCGTAAAGAGTCGATGCAATTTATTTTGGATAATGAGCCGTTT
GCACGCGGCTGGTATGCAGGCTCTATGGGTTACATTAGCCATGAGCGTGCAGAGTTTTGT
GTCGCAATCAGAAGTGCTTTGATCTTGGGCGATCAAGTCCAACTGTTTGCTGGCGCGGGT
ATTGTTCCAGGCTCCATTGCAGAACATGAATGGGCCGAGTTAGATAAAAAAATGTCGACG
TTACTATCTCTTATTTCAGACCACCCACCGCTTGGGGTTGCATCATGA
>IKJBOMAE_00290 2-succinyl-5-enolpyruvyl-6-hydroxy-3-cyclohexene-1-carboxylate synthase
ATGAAGGCAGATCAAGCTGTATTGAATCGCATCTGGTCTGAAACCATCCTGACAGAATTG
AACCGCTTTGGTGTGAACCACGTTTGTATCGCACCCGGTTCCCGCTCTACACCTTTAACG
GTAGAGGCGGCAGATAACCCAAATTTTACTATCCACACGCACTTTGATGAGCGTGGCTTA
GGCTTTATGGCTCTTGGGCTTGCAAAGGCAAGTAAACAGCCGGTTGCGTTGATCGTGACT
TCTGGTACCGCTGTCGCTAACCTTTTGCCTGCTATTGCTGAAGCAAAACTGACGGGTGAA
AAGCTGGTGGTGCTAACGGCAGACCGTCCGGTTGAACTGGTAGGTTGCGGTGCAAACCAA
GCTATTAATCAATTGGGTATTTTTTCAGGACATGTCTCTGACAGCCTTAACCTGCCGAGT
CCTACGCTATCAACTCCGTTGAACTGGTTGCTTACTTCTGTTGATGAGGTGATGTTTACT
CAGCGCCTAAGAGGCAGCGCGGTTCACATTAACTGTGCGTTCCCAGAGCCTTTGTACTCC
AATACAGAAAAGAGCACCTATCAGGACTACCTTGATACCGTTGCCGGTTGGCGAGATAGC
AAGGTGACGTATTGCCAGCGCTTTAACCCGAAAACCAGCAGTGCAATTCCAAGCTGTGGG
GATAACAAAGGTGTGGTGGTCATTGGTAGTTTGCCACTGGTTCAGGCGCAAGCCGCACAA
GCGTTTGCAGAGCAAATGGGCTGGCCAGTCCTTGCCGATCCGCAAAGCGGTGTGAGCTCG
GATTGGGCGCATTTTGATTTATGGTTGCAGAATCCGAAATTGGCAAGCCAACTGGATTGC
TGTGACTTAATCGTGCAGTTCGGTAGTCGAATCATTTCCAAACGTTTTAATCACTGGTTA
GAAAAACATGTAGCGCGCAATCAGCAAGGTGGTGATATTCAATATTGGTACGTATCGCCT
CGATTAGAGCGAGATAACCAAAGTCACTTACCACAATGGCACTGGGCAGAGCAGCCAAGC
TCATGGGTTGAACGTACGACGGAGTTTTCATCAGAACACGCTGGTTGGGCAAATGAACTT
GCCGCGGACATCAAACAGGTCACGCAACACGCGAAAGGCTTGTTTGCCTCTGACCCTAAA
AGTGAGCTGAGTGAGATTGCGTTGGCGATTGATGTGGCTGAGCGTGCTCAAGGTGTGGAT
CTGTTTGTTGGCAACAGTCTGTTTGTTCGATTGATCGACATGTTCGGCAAGCTTGATAAC
ACAGAGGTTTTCACTAACCGTGGTGCGTCTGGCATTGATGGCCTGTTTGCTACGGCAAGC
GGTGTACAACGCGCGCGTCAGAACCCGATGCTAATGTTTATTGGTGATACTTCTGCCTTA
TATGGGCTGAACTCATTGGCACTGTTTACGCACAACAAGTTGCCTTCGGTGTTGGTGATT
ACTAACAACGATGGGGGTGCGATTTTTGACTTACTGCCTGTACCGCAAGAGCATCGCGAG
TCGTTCTATCAAATGCCTCATGGTTATGAGTTTGAACATGCAGCGAAACAGTTTGGTTTA
CAGTATCGCAAACCGAACACGCTTGCTGAGTATCAATCTATAGTCTCTGAGCATTTTGCT
AGCGGCGAAGGGGCGTTAGTGGTTGAAGTTCAAACGCCATCGAACCAAGCGGTAGAGCAA
CTAAAATCCTTCAACAAGAATTTGCATGCTCTATTCTAA
>IKJBOMAE_00291 2-succinyl-6-hydroxy-2,4-cyclohexadiene-1-carboxylate synthase
ATGCTCTATTCTAAACGCTTACCAGCAACGGAAAAGCACCAAAGTAGTACTTTGCCTCCT
CTGGTGTTTTTGCATGGTTTGCTTGGTAGTGGTGAAGATTGGCAATCGTGTATCAATGCG
TTACCCGAGTATGAACGTGTTACGGTTGACCTCCCTGGTCATGGGCACAGCCAATCTATT
TCTTGCAGCGATCTGAATGATTGCTGCAAATTACTCAATTCCACACTATCTTTATTATTT
CCTTCGCAACAACCGCTTATCCTGATTGGTTACTCAATGGGTGGACGCATTGCTATGCAT
GGCCTTGCTCACCAATGTTTTCCAGATCTCAATATTTGTGGAAGCATTGTGGAAGGAGGA
AACTTCGGGCTTCAAAGTGAGTCAGACAGACAGGCTCGATTCGAAAACGATTCGCGCTGG
GCAAAGCGTTTCAAAACTGAGCCTCTTGCCTGTGTTTTGAACGATTGGTACCAACAGTTG
GTCTTTTCTTCACTAAACCATGAGCAAAGACAAACATTGATTGCGAAACGAAGTGCTAAT
CTTGGTTCCGCGGTAGCGGATATGCTGATTGCAACGTCATTAGCGAAGCAATCTTATTTG
CTACCAGCTCTGCAACAACAAGCGGTTCCACTGCATTATATCTGCGGCGAAAAAGACAAA
AAATTTAGCCAACTGGCTGAGACAAGCGGGTTGGCGTATCGACAAATCGAAGGTGCTGGA
CATAACGTCCACCAAGAGCAACCACAGCGATTTGCGAGGCAAGTTAATCAAATAATTCAT
TCTCACTTTGAGTGA
>IKJBOMAE_00292 1,4-dihydroxy-2-naphthoyl-CoA synthase
ATGGCTAAAACAGTAGGCATTTCTGAAGAAGAACTTTACGCTCCGGTTCAATGGAAAGAT
TGCAGCGAGAAATACGAGGACATTCATTACCACAAGTCTGTAGATGGTATCGCGAAAATC
ACTATTGCACGTCCTCAAGTGCGTAACGCGTTTCGTCCTCAAACGGTAAAAGAGATGATT
GATGCGTTGGCAGATGCACGCTACGACTCTGGTGTTGGCGTGATCATTCTGACAGGTCTA
GGTGAAGACGCATTCTGTTCTGGCGGTGACCAGAAGATCCGTGGCGACTACGGCGGTTAC
AAAGACGACCAAGGTACGCACCACCTAAACGTATTGGACTTCCAACGTGATATTCGCACT
TGTCCAAAACCAGTGATCGCATCGGTAGCAGGTTGGGCTGTGGGCGGTGGTCACGTACTG
CACATGATGTGTGACCTAACGATTGCGGCTGACAACGCTCAATTTGGTCAAACAGGCCCT
AAAGTAGGTTCATTTGACGGCGGTTGGGGCGCATCTTACATGGCTCGTATCGTAGGCCAA
AAGAAAGCTCGCGAAATCTGGTTCCTATGTCGTTTCTACAACGCTCAAGAAGCAGTAGAC
ATGGGTCTAGTAAACACAGTAGTGCCACTAGCGGATCTAGAGAAAGAAACCGTTCGTTGG
TGTCGTGAAGTACTACAGCACAGCCCAATGGCACTGCGTTGCTTGAAAGCTGCGTTGAAC
GCGGACTGTGATGGCCAAGCGGGTCTGCAAGAACTGGCGGGTAACGCGACTATGATGTTC
TACATGACAGATGAAGGCCAAGAAGGTCGTAACGCATTCAACGAGAAACGTCGCCCAGAC
TTCGACAAGTTCCCTCGTAACCCATAA
>IKJBOMAE_00293 o-succinylbenzoate synthase
ATGCGTAAAGCGAAGATTTACCGTTACTGTCTACCAATGGACAGTGGCGTAATACTACGT
GATAACAAGCTGACGGAACGTAAAGGTTATATCCTTGAATTAACGGACGGTGACAAGGTT
GGTCGCGGTGAAGTTGCCCCTTTGGTTGGCTTCAGCCTAGAAGGCACTGAAGAAGCGGGC
ATTCAGCTGCAAGCACAAGCAGAGCGCTGGGTGGCAAACCTGCCTTTAGATTACAACCAC
ATGTACCCATCGGTTGCATTTGGTCTGTCTATGGCTCAGCTGGAACTTGAAGGCGGTTTA
CCTGCGCAAGGTAAGTACCAAGTCGCCCCTCTGTGTAACGGTGATCCAGACGATCTGATC
CCGAAACTGAACGAAATGGAAGGCGAAAAAGTCGCGAAAGTAAAAGTGGGTTTGTACGAA
CCTATTCGTGACGGCATGCTAGTGAACTTGTTCCTTGAGTCGATTCCACAGCTGACGCTT
CGTCTTGATGCTAACCGTGCTTGGACGCCAGAAAAAGCCCAGCAGTTTGCTAAGTACATT
GCACCATCACTACGCCAGCGTATTACCTTCTTGGAAGAGCCATGTCGCTCCCCGGGTGAT
AGCCTGTCTTTCGCTATCAATACAGGTATCGCTATCGCGTGGGATGAAACACTGCAAGAT
GCTGTTCGCCGTGAAGACTTCAGCTTAGAAGATCTTACGGGTGTGAAAACCATTATTATC
AAGCCAACGCTGATCGGCTCAGTTGATTTCTGTATTGAGCTGATTGAAAAGGCGAAGACA
TTAGGTATTAAAGCCGTAATCAGTTCAAGCATTGAATCAAGCCTTGGCCTGAACCAACTT
GCTCGCTTAGCACAATGGCAACTACCTAATGAGATCCCAGGTCTGGATACCATTGGTTTG
TTCAAAGCGCAGCTAGAGCAAGGTTGGCCGAAGTGTGAACTTCCAGTTCTTCCGCTATCT
GAGCAGGAGTTAGTGTGGCATTCAGCGTAG
>IKJBOMAE_00294 2-succinylbenzoate--CoA ligase
GTGGCATTCAGCGTAGATACTATTGCGATTGCACCATGGAAATACTGGGCTCAAGTGAGC
CCTTTTTCTATTGGGCTTGAGACAACAAAAGAACAAGTTAACTGGCAGCAATTGACTGCT
CGTGTCGACTTGTACGCTCGCTACCTTCAACAACAGGGTGTCGCGAGTGGAGATGTGGTG
ACGCTAGTCGGTAAGAACCAAGTTGAAACCCTGTGGTTTTATCTTGCTGCTCAGCAGATA
GGCGCAATTGCGGCGTTGACCATGCCGCAGCCTTTTGAGGCACTTGCGGGTAAGTTAACG
ACGCTATATAAGCCAACTCAACAACGTTTTGTGTGGTTTGCTGATGGTGTTGCCGCTAGC
TACTCTGAACAGCAGTTATCGCAACTAGGTATCATCCAACTTTCGACTCTGGATAGCGAA
TCGCAATGTGATGCTGGCACTTCAAATGAAGGCTACGCACATGATGCTTTAGCGTCAATT
GTGTTTACCTCTGGCTCGACGGGCACCCCTAAAGCCGTGGTACATACTCATCGTCAGCAC
CTTGCTTCTGCTCAAGGTCTGTTAAGCGAATTCCAATTCAACCATCAAGATACTTGGCTG
CTTTCCTTGCCGCTTTACCACGTGTCAGGCTTGGCGATTGTCTACCGTTGGTTGTTTGCA
GGCGCAACGCTCAAAGTAGGAAACGGAAATCTTGCTGATGATATTCTTGGTGTCTCTCAC
GCTTCTTTAGTTGCGACCCAGCTTAAGCGTTTACTGGATGAACAAGTCGAATTGTCTCTC
TCGCATGTCTTACTCGGCGGCAGTCATGTTGCTCATGAGTTGGCACTGCGAGCAACACAG
CAAGGCATTGAAACTTGGCTAGGCTATGGCATGACAGAAGCGGCCTCTACCGTAACTGCG
AAGCAAATTGATAGCATCAGTAACGCGGGCCACCTATTAAAAAACCGCAATATTAAGCTG
ATGGAACAACGTATTTATATCGGCGGGCAAACGCTAGCAGCAGGCTATTTCAAGCAAGGG
GCTGTGACTTCGCTCTTGAATGAAGATGGTTGGTTTGACAGTAAAGATCTCGGAGAGTGG
CAAGGCGACGAACTCAAGATCATTGGTCGAGCAGATAACCAATTTATCTCTGGCGGTGAG
AATGTTCACTGTGAAGAAATTGAAGCGATACTGAACCAAATCGAGAGTATTTCGCAAAGC
ATTGTTGTGCCAGTAGAAGATGTTGAATTTGGACACCGACCAGTAGCTGTGATTCAGACA
GAGTCGTTACTGGACAAAGCTCAATACGAGCAACATCTGAAAACTAAGCTAGAAAAATTC
AAATGGCCAGTAGCGTATTACGCAATGCCTCAAACCCTGTTGGGTGGGGGAATTAAAATC
TCGCGCAAAGCGGTGAAAGACTGGTTAAAAAATGAAGTGCAAAACGGTGACTAA
>IKJBOMAE_00295 PTS system N-acetylglucosamine-specific EIICBA component
ATGAATATTCTCGGCTACATGCAAAAAGTCGGTAAAGCATTGATGGTCCCCGTAGCAACC
TTACCTGCTGCGGCCATCTTGATGGGGATAGGCTATTGGATTGATCCTGTCGGCTGGGGT
TCTGAAAGTGTCTTAGCGGCATTCCTCATTAAATCAGGCGGCGCAATCATCGATAACATG
GCGGTACTATTTGCCGTAGGTGTTGCTTTTGGCCTAAGTAAAGACAAAAACGGCTCAGCT
GCTCTCTCTGGGTTTATCTGCTTTATGGTACTGACGACGCTACTGGCGCCGGGTGCCGTC
ACACAGCTGATGGATGTAGCTGCGGATGAAGTACCCGCGGCATTCAACAAAATCAACAAT
CAGTTCATCGGTATCTTGGTGGGTATTATCTCCGCTGAAATCTACAACCGTTACTCAGGT
GTCGAACTACCAAAAGCACTGGCGTTCTTTAGCGGCAAACGCCTAGTACCTATTCTCACC
TCTATCGCAGGTATGGCGCTGGCTTTTGTTCTGCTTTACGTATGGCCTGTGATTTACGAT
GCATTAATTATTTTCGGAACCAAACTTGAATCCATGGGTGCGGTTGGCGCGGGTTTATTT
GGCTTCTTTAACCGTCTAATGCTAACTATCGGCATGCACCACGCGCTTTACCCTGTCTTC
TGGTTTGATGTGGTTGGCATCAACGACATTCCAAACTTCTTAGGCGGCGCACAGTCTATT
GCTAACGGCACAGCTGTAGTCGGCCAAACGGGCATGTACCAAGCAGGTTTCTTCCCAATC
ATGATGTTTGGTCTACCGGGCGCTGCTCTTGCGATTTATCACTGCGCTGATAAGCAAAAC
AAAACCAAAGTGTTCTCAATCATGTTGGCTGCGGCAATGGCGTCTTTCTTCACTGGTATT
ACAGAGCCTCTAGAATTCAGCTTTATGTTCCTAGCGCCAGTGCTGTACCTGATTCACGCT
GTGCTGACAGGTATCTCAATGTACATTGCAGCAAGCATGCAGTGGATGGCGGGCTTTGGT
TTCTCAGCTGGTTTCGTTGACTTCGTGCTGTCAAGCCAAAACCCACTGGCAACCAAATGG
TACATGCTGATCCCACAAGGCTTAGTCTTCTTTGCGATTTACTACAGCGTATTCCGCTTC
GCGATCATCAAGTTCAACTTGCGTACGCCGGGTCGTGGTGAGGACATGGAAAAAGAAGTC
ACCGAGAATATTGGCGAGCTAGCCAAAGACTACATCGCAGCAATTGGCGGTGCAGACAAC
ATCTTAGAAGTGGATAACTGTATTACTCGACTTCGTTTGACTGTAAAAGATTCATCCCTA
GCTGACGAAGCTAAGTTAAAGCAATTGGGTGCTGCCGGCGTAGTCATGATTGGTAAAGGC
GGCTTACAAGTGATTATCGGTCTAGGAAAAGTAGATAAGGTAGCTGAGCAGATGAAACTC
GCGCTCGCTAACTAA
>IKJBOMAE_00296 Glycine cleavage system transcriptional activator
ATGGCGAATCAACAACTTCTGCTTAGAAATCTGCATACATTTAATGTGGCGGCAAAAACA
TTAAGTTTTACTTTGACGGCAAAAGAGTTGTTTTTGACTCAAGGAGCTGTAAGTCATCGG
ATTAAAACGTTAGAGAAAGAATTAGGCTTTAGCTTGTTTGCCCGTGGCACGCGTAAGTTG
GAGTTGACGGAAGAGGGACACCGTTTTCATGCAACGTTGTCACAATCGCTTAATGCTATT
TTCAGTGAAATCGAAGAGATCACCACTTCAGATTTACAGGGGGAAATCACGCTCGCGACT
TCACCTGGCTTTGCTACTGGTTGGCTAGTGCCAAAGCTTGCGGACTTTCATGCGAAATAT
CCGGGTTTTAACGTGAGGTTACTGGTGTCCGATGAGCCAAAAGATCTGCATTTACACGAT
ATTGATGTTGCCATTTACTATGGTGTGGATGATATGAAAGATACCCATCGCATCCGTCTG
TTTGGCGAGAAGTACATACCTATTTGTACACCTGAGTATGCTAAACGGCTTAAGTTATTT
GAAGATGGGTTGGAGAGTCTGACGCGGATTAACTTTATTCATTCTATCGGTTCGGATGTT
TGGGAGCGTTGGAGTAGAGAACACAAGGTTGATATCGATATTTATCGTCATCATTACACC
GTTAGCCAACTCGGATTTGAATTGGTTGCGGCAAAATCCTCTGTCGGTGTTGCTATGGGA
CGATACCAGTTCGTGAAGGAAGACATAGAGAGTGGGAAGCTGGTTGCACCGTATCCAACA
ATGTCGACGCCGCAGTGCTATGACATGCTGTGTATTGAAGGTGCCCAAAATCGCCCTAAA
GTACGTACCTTTATGCGCTGGTTAGAAAGTCAGTTGAGATAA
>IKJBOMAE_00297 hypothetical protein
ATGATCAAGTTAGTGTTAGCGGCAGCGGTGTTGCTACAAATTGGCGTAGCCATGAGTACG
GAGGGTTTGACGCGCTCATTGGCTGAGTTAACTGCTTTTCTGGTCGCGATCGCCTTAGTA
TTGGTACACAAAAGCCAAAGCACACGAAAAGTCGAGCCAACCCAGCCTCAGAAAATCAAT
CAAGGTTTAGTTGAGAAGTAA
>IKJBOMAE_00298 hypothetical protein
GTGTCCTCTCCTATCGCGCTTGTGATCGGTTTTCTTTTGGCAAGTTTTAGCCTAGTACCG
ACAGAGCTTCCTATTGCTTCATTTACCAAGAAGCTGCTTTCTTATTCCATTATTGGTTTG
GGCTTCGGGATTCACTTTGACCAAGCACTCGCGGTCACTTCTGATGGCATAGGTCTGATC
ATCGCGACCATCCTTGGCACTCTTGTGATCGGCATGATGATCGCCAAGGCAATAAAACTT
GAACGCACAACGGCGTATTTGATTGCTTCTGGTACTGCCATTTGTGGTGGTAGCGCAATT
GCTGCGGTCGCTCCAGCGATCAAAGCCAAAGACGAACAAATCGGTCTCGCACTTGCAACG
GTTTTCGTTCTGAACTCACTTGCGCTGTTCATCTTCCCTGTAATTGGTCACGCTATTGGC
TTGGATCAGCATACGTTCGGAACGTGGGCTGCGATTGCAATTCACGATACCTCTTCCGTT
GTGGGTGCTGCATCTGCTTACGGTGAAGAAGCATTGACTACCGCAACAACACTGAAGCTT
GCTCGCGCATTGTGGATCATTCCTGTCGCGCTAGTGAGTGCTGTGATTTTTTCCCGTGGA
AACGGAGAGGAAGGCAAGAGTAAGTTAGTGATTCCCTACTTCATTTTCTGGTACTGCGCA
GCAATTGCATTCAGCGACTTCTTCCCGCAATTTGAAGTGGTGTATCAAGGCATCTTTGCT
ATTGCTAAGCAAGCGCTTGTGGTGTGTCTGTTCTTGATTGGTTGCAGCATTTCAGTATCG
AAGCTGAAGTCGGCAGGCGCTAAACCATTGTTGTTTGGCGTCACATTGTGGGTACTGATT
TCAACTACGTCTTTAGGCTGGTTACTTCTCAACTAA
>IKJBOMAE_00299 Lysophospholipid transporter LplT
ATGTCATCAGACAGCCAGTCGTCTTTGCTTAGGCAGCGAAAGTTCCTCCCCTATTTTGTC
ACCCAGTTTTTCGGAGCTTTCAACGACAACATATTCAAAAACGTACTGCTGCTGTTTGTG
GCCTTTGCTGGGTCCAGCGCATTACCGATCTCTAGTAACCTGTTTATTAACTTGGCTGCT
GGTTTATTTATTCTGCCTTTCTTCTTGTTCTCGGCGTCTGCGGGCGTATTAGCTGATAAA
TACGAGAAGTCTTGGTTTATTCGTAAGGTAAAGCTTTTCGAAATCGGCATCATGCTTTTA
GGGGCGATTGGCTTTATCACCGAAAGCTACGGCGTGTTGCTCTTGCTGCTTTTCTTGATG
GGAACGCAATCCGCATTCTTTGGTCCCGTCAAATACGCTCTACTTCCTCAACAACTCAAT
GAAAAAGAGTTGGTTCCTGGCAACGCATTGGTCGAAGCCGGTACTTTTATTGCAATTCTG
GTCGGTACGCTTGGCGCGGGGCTTATTGCTTCGGCCGACAATGCGAAATATCTTGCTGCC
TTCTGTGTCGTTATCTTTGCTGTTCTTGGTTACTTGTCGAGTCGTTTTATTCCATTTGCA
TCAGCAAGCGCACCGGACATTCAATTCAAATGGCAGCCTTACAAGCAAACCAAACACACA
CTTTCTATTGCCAAGTCTGACCGCATCGTTTTCCAATGCATCATGGCAATCAGTTGGTTC
TGGTTCTTGGGTGCAGCATACCTGACTCAGTTCCCGAACTTCACTAAGGTGTATTTGAAT
GGCACTGAAAGCGCAGTTTCCTTCCTATTAGCGCTCTTCTCTGTGGGGATTGCGGTTGGC
TCAATGGCATGTAACTGGCTGTCCAATCATCGCATTGAAGTGGGTATCGTACCGATTGGC
GCTTTAGGGATAACCATTTTCGGCTTCTTGATGGCGACATCGATTCCAACGGACTTACCT
CGATTCCATACATTCGCAGAATTCGTCAGCTATGACGCTTTCTGGCCACTGTTCTTCTAT
CTATTGATGATTGGTATTTCGGGTGGTTTGTTTATCGTTCCCCTTTACGCCTTAATGCAA
CACAGAGCGAAAGAAACGGAACGTGCACAAGTGATTGCTGGCTTGAACATCTTTAACTCT
CTGTTCATGGTAGGCAGCGCTGTATTAGGCATTGTTTGTTTGAGTGTGCTTGAGATGAGC
ATCCCTCAACTGTTCGCTCTTTTGGCTATCCTGAACTTCTTGGTTGCCGCATACATCTTC
CTGCAGATCCCTATCTTTGTGGTGCGCTTTGCGATGTGGGTGGTCACTCACACCATTTAC
CGTGTCAAACATAAGAACCTACATCACCTTCCAGAACACGGTGGTGCGTTGATCGTCTGC
AACCATGTCAGCTATATGGACTCACTACTGTTAAGTGCGGTCTGTCCTCGCCTGATTCGA
TTTGTGATGGAAGAAGACTACGCAAACCTCCCTCCTTTGCGCCGTTTCCTTCGTCGAGCT
GGAGTAATCCCTATTTCAGCAAGTAATCGAACGTCTATTCGTCGTGCATTTAATGATGTT
GAAAAAGCACTGAGTGAAGGCCATATCGTGTGCATCTTCCCAGAAGGGCGTTTAACGTCA
GATGGTGAAATGAACGAGTTTATGCGTGGTATCGACATCATACTTCGTCGCAGCCCTGTT
CCAGTGATTCCAATCGCCCTAAAAGGCTTGTGGGGCAGCTATTTCAGCCGAGCAAAAGGG
CGTGCTTGTAAAGGGTTACCAACTCGCTTCTGGTCTAAACTAGAAATTGAAGCTGGAACG
CCTGTCGATCCAAAGCAAGCAACCTCACAAGTGATGTTTGAAAAAGTAAAAGCACTGCGT
GGCGACTGGCGCTAA
>IKJBOMAE_00300 hypothetical protein
ATGGCGCGCAGAAACGATCACACCAGAGAAGAGTTGGTCAACTTGACTCTTTCCACAGTC
AAAGACTTTTTAGACGAAAACTCTTACCACGACCTTAGCCTTCGCAAGATCGCTAACATG
ATAGGTTACGTGCCAAGTACCCTCGTGAATATCTTTGGTAACTACAACCTACTGCTTTTA
CATGCCGTTGCACAGACATTGGATGAGTTGCAACAAGAAGCCGTAGCCGCGACGAAAAAC
AGTAAGGATGCTCATCAATCACTTTTTGAACTGGCATACTGCTACCACGACTTCGCGCAA
AAGCACCCATACCGCTGGCAACTTGTGTTCGAGCACAACATGAATGGTGCCGAGCTACCA
GAGTGGCACGCAAAACGCATCGACGGTATGACTGGCATGCTAGAATCCTTACTTGCTCAA
ATCGCACCGCACCGTACTGAATCTGAAGTACTTCAAGCGAGTCGCGTATTGTGGTCAGGT
GTACATGGAATCACGCTTCTTAGCGTTGATGATAAGTTTTTCTCTAGTGAACCTATTGAT
GGTAAAGAGCTTATTGATAACCTGATTTCAAACTATCTGATCAGCTGGTAA
>IKJBOMAE_00301 hypothetical protein
ATGAAACGTTTATTTTCGATTGTCGCCCTACTGATGTTTACCGTTGCTGTAACGCCTATC
GCGGAAGCGAAGAAGTTTGGTGGTGGTAAGTCGTTCGGTAAGAGCTATAAAACGGCTCCT
GCTCCTAAACAGCAGCAACAAAACACAAACACCATTGGTAAAGAACAAGGTGCTAAATCT
TCAAGCAAGAAAGGCTTGATGGGCGGCTTACTTGGTGGTCTTCTTGCTGGTGGTCTATTG
GCAGCATTCTTTGGTGGTGCATTCGAAGGTATCCAGTTTATGGATATCCTGATCATTGGT
TTGATTGCGTTTGTTATCTTCAAGCTGATGCGCGGCATGCTTGGTGCTAAGCAGGGCAGT
ATGAATCAGCATCGTCAGCAGCCAGCATTTGGTGGCAACGCATCTAAGTTCGAGCAACCA
AACATGCAGAACTTTGAACAACAGCCTAACAACACAAATGCAGGTGGTTTTGGCGGTTTC
GGTGCACAAACTGATATCCCGCATAACTACCCACCGGGTTTTGACCAAGCGGCATTCATC
AACGGCTCTCGCGAGCACTACCGAATCCTGCAAGGCGCGTGGAACCACAACCAACTTCAT
ACAATTGAAGAGTACGTTTCACCAAGCCTGTTCGAAGATTTGAAAGCAGAACGTGCGAAG
CTAGATGGCGAGCAACATACAGATGTTATGTACGTAGATGCGGAAATTGTTCGTGCTGAC
TACGATGCGAACAAAGCACAGCTTAGCCTGCAATTTAGCGGTCGTTACCGTGATGCAGAA
GAAGGTATCGAAGAAGACATCGAAGATATCTGGCACTTAGAACGTGACCTAACGGTACCA
AACGCACCTTGGTTGATTGTTGGTATTCAAGGTTAA
>IKJBOMAE_00302 tRNA-Tyr(gta)
GGAGGGGTTCCCGAGTGGCCAAAGGGAGCAGACTGTAAATCTGCCGGCACTGCCTTCGAT
GGTTCGAATCCGTCCCCCTCCACCA
>IKJBOMAE_00303 Multidrug resistance protein MdtA
ATGAGTATGAGAGCCACTTTATCTGTTTTAACGCTTTCTATTTTAATGGCATCACCAGCC
GCTTTTGCAGCCAAACGTGGTCCATCAACAGTTACGGTGGTAACTGAGCAAGTAGAGACG
CATCAAATCAACCAGTCTTTGTCACTGATCGGCAAGCTTGAAGCTGCCCAATCGGTTGTT
GTTGCTTCTGAGGTTGCTGGCAAGGTGAAAGAGATCGCCGTAAAAGCCAACCAAAACGTT
CAACAAGACCAACTTCTTATTCTATTAAATGACGATAAAGCGCAAGCGGCATTAGTAGAA
GCAAAAGCTTACCTAAAAGATGAGCAACGTAAGTTAAAAGAGTTTCAGCGTTTGGTTAAA
CGTAATGCCATCACTCAAACAGAAATCGATGCACAAAAAGCGAGCGTAGAGATTGCCGAA
GCACGTCTTGATGCATCAAAAGCCAACTTAGCGGACCTAAATATCAGTGCACCTTTTGCC
GGCACCGTTGGTTTCATCGATTTCAGCCGAGGAAAAATGGTGAGTGCAGGTTCTGAACTG
CTGACTCTGGATGACCTTTCTGTCATGGAGTTGGATCTGCAAGTACCAGAGCGTTACCTG
TCGATGCTGTCTGTCGGTATGGAAGTTCACGCGACGACCAGTGCTTGGAACGGTGTTGAT
TTCGTTGGAAAAGTAACCGGTATCGATACTCGCATCAGTGCAGAGACTTTGAATCTACGT
ATTCGTATTGAATTCGACAATCCAGAAAACCATCTCAAGCCGGGTATGCTTATGAATGCG
TCTTTGGCATTCCCTGCAATTGAAGCGCCAATTATCCCAGTTCAAGCGCTGGAATACTCA
GGTACTAAGCGTTTCGTGTACGTTATTGATGAAGACAACAAAGCTAAGCGTCAAGAAGTG
TTCTTGGGTGCTCGTGTTGATAATGAAGTAGTGATTGAATCTGGCGTAGAGATCGGTGAC
AAGATCGTCGTGCAAGGCATTGTGAACATGCGTGATGGTGTTGAAGTCAAAGAGATCGTC
GCTCCAGGAAAAGCGAAAACCGCTAAGGCAAGTGGTGAGCAGGGCACGCAAGACGAAGCG
GCTAAGGAAGCGAACTAA
>IKJBOMAE_00304 Efflux pump membrane transporter BepE
ATGTTACTTTCTGACGTTTCCGTAAAGCGCCCCGTTGCGGCGTTGGTATTAAGCATGCTG
CTGTGTGTATTCGGCTTTGTGTCGTTTACAAAACTAGCAGTGCGCGAAATGCCAGACATC
GAAAGCCCAGTTGTATCGATCAGCACTCGTTACGAAGGCGCTTCTGCAACCATCATTGAA
AGCCAAATAACTTCAGTATTGGAAGACCAACTTTCGGGTATCAGTGGTATTGATGAGATC
AGTTCCACTACTCGAAACAGTATGTCGCGTATCACCATCACTTTTGAATTGGGTTATGAC
CTTAATACGGGTGTAAGTGATGTTCGTGATGCAGTAGCTCGTGCTCAGCGTTCATTACCG
GACGAAGCTGACGACCCTGTGGTATTCAAAAACAACGGCTCGGGTGAAGCTTCCCTCTAT
ATTAACCTTAGCTCGTCTGAAATGGACCGAACCCAGCTAACAGACTACGCCGAACGTGTT
CTTATGGACCGTTTCAGTCTGATCTCTGGTGTAAGTTCTATCGACTTGTCTGGTGGCCTT
TACAAAGTAATGTATGTGAAGCTCAAACCAGACCTGATGGCGGGTCGTTCGGTTACGGCA
TCAGACATTACAGCCGCTCTGCGAAGTGAAAACTTAGAAAGCCCGGGTGGTGAAGTACGT
AACGACTCAACCGTGATGTCGGTTAGAACCGCGCGTACGTACAATACGCCAGAAGACTTC
CAATACCTTGTCGTGAAACGTGCAAGTGATAATACGCCTATCTACCTAAAAGATGTGGCA
GATGTGTTTATCGGCGCAGAAAACGAAAACTCGACCTTTAAGAGTGATGGTGTGGTTAAC
ATCAGCTTAGGTGTGGTGCCTCAGTCTGATGCAAACCCGTTAGAAGTGGCACAAGCTGTT
CGCTCCGAAGTGGATAAGATTCAGAAGTTCCTGCCTGATGGGACTCGTCTAGCGATCGAC
TACGATGCTACCGTTTTTATCGAGCGTTCGATTGATGAAGTATACAGCACCCTCTTTATT
ACGGGTGGTCTGGTAATTCTGGTTCTGTACATCTTTATCGGTCAGGCGCGTGCGACCCTG
ATTCCGGCGGTGACTGTACCCGTTTCACTGATTTCCTCGTTCATTGCGGCTTACTACTTT
GGCTTCTCTATCAACCTGATTACTTTGATGGCGCTGATCTTGTCTATCGGTCTGGTTGTG
GACGATGCCATCGTAGTAGTAGAGAACATCTTCCACCATATTGAGCGTGGTGAATCACCA
TTACTGGCGGCTTATAAAGGTACGCAAGAAGTAGGCTTTGCGGTTATCGCAACAACGCTT
GTCCTTGTGATGGTATTCCTACCGATTTCCTTCATGGATGGCATGGTAGGCTTGCTGTTT
ACCGAGTTCTCCGTATTGCTGGCAATGTCAGTGATCTTCTCCTCACTGATCGCTCTTACA
TTGACTCCTGTTCTAGGCAGTCAGATTCTAAAAGCGAATGTGAAACCAAACCGATTTAAT
CGAGCGGTTGATAAATTGTTCGCCAAGTTAGAATCGGGTTACCGCAAAGCACTGCGCGGC
GCGTTGAAAGTTCGCTGGGCGGCACCTTTGGTTATCGTTGCGTGTATGGGCGGCAGCTAT
GGTTTGATGAATCAAGTACCTGCACAGTTAACTCCGCAAGAAGACCGTGGTGTTATCTTT
GCCTTTGTTCGTGGTGCAGATGCAACGTCATACAACCGTATGTCGGCAAACATGGACATC
GTAGAAGACCGCTTAATGCCATTGTTGGGGCAAGGCTTTTTGAAGTCGTTCAGTATCCAA
ACCCCAGCTTTTGGTGGCCAAGCGGGCGACCAAACGGGCTTCGTTATCATGATTCTAGAT
GATTGGAACGAACGTGACGTTACCGCGCAAGAAGCATTGAATGAAGTGCGTAAGTCACTG
GCAGGCATTCCTGACGTTCGTGTGTTCCCATTCATGCCAGGCTTCCGTGGTGGATCGAGT
GAGCCAGTTCAGTTTGTGCTTGGTGGATCGGACTATGATGAGCTTTTGGTCTGGGCAGAA
ATGCTAAAGAACAAGGCCGAAGAATCACCAATGATGGAAGGCGCGGAGATCGACTACTCC
GAGAAAACACCTGAGCTGTTGGTGTCAGTAGACAAGCGCCGTGCAGCTGAACTTGGCGTG
AGTGTACAAGACATCTCTGAAACGCTGGAGATCATGCTTGGCGGTAAGAGTGAAACGACT
TACATCGACCGTGGTGAAGAATATGACGTTTACCTGCGTGGTGATGAAAACAGCTTCAAT
AATGCGGCAGATCTAAGCCAAATTTACTTGCGAACCACAAGTGGTGAGTTGGTGACCTTG
GACACAGTGACCAAGATTGAAGAGGTCGCGGCATCGATTCGTTTGTCTCACTATAACAAG
CAAAAGTCGATCACCATTACGGCGAACTTATCTGAAGGTTATACCTTAGGGGATGCACTC
GATTTCCTAGATCAAGAAGCGATTGATAGCCTACCGGGTGACATTTCAGTGAGCTACTCT
GGTGAGTCGAAAGACTTTAAAGAGAACCAAGCTAGCGTAGCGGTCGTGTTCGCATTGGCT
CTTTTGGTGGCGTACTTAGTACTCGCAGCGCAGTTCGAAAGCTTCGTAAACCCGTTGGTG
GTGATGTTCACCGTACCGATGGGCGTATTTGGTGGCTTCCTCGGTTTGGTTGTGATGAGC
CAAGGGATGAACATCTACAGCCAGATCGGCATGATCATGTTGATCGGTATGGTAACCAAG
AACGGTATCTTGATCGTTGAGTTTGCTAACCAGCTACGTGACCGTGGTATCGAGTTTGAA
AAAGCGATCACAGATGCGGCAGCACGTCGTCTCCGTCCAATCATGATGACGGCATTCACG
ACGCTTGCTGGTGCGATTCCGCTGATCATGTCAACAGGTGCAGGTTACGAAAGCCGCGTG
GCAGTAGGTACGGTCATCTTCTTCGGTATGGGCTTTGCGACATTAGTTACACTATTCGTT
ATCCCTGCTATGTACCGATTGATTTCAGCGAAGACGCGTTCACCTGGCCATGTTGAAGCT
GAGCTGAATAAAGCGCTTAGCCATGACACTAAGGGACGTATCGCACACCCTTAA
>IKJBOMAE_00305 hypothetical protein
ATGAAAAACGCCATCCTATTATTATCTGCATTGACCATGAGTCTGCCAACTTTCGCCGCT
CAAGAGCAAACCCACCAATCTTATTTATACCTAGGTACAGGTAATGTGGGCTTTGACACT
CCGAATTTTGGTTCTGATCGCGACAGTGGCTGGTCGACACCTCACATTACGGTTGGCTGG
GGTTACCATGTAAACCAATACCTCGCATTTGAAGGGGTACTGCGTTATTCACAAAATGAA
CTTAAGAATAATGCTCTAAAAACTGACTTAGACCTTCATTATTACCAAGCTGGTATGTCT
GCGGTTGTAACCAGTGATAACTTAGGCGATACGCCACTGTCACTATTTGGCCGCGTAACT
GCGCTTGGCACTCAAGCTGAAATGTACGTACCGAATGAGCAAAAAGTCACAGACGATTCT
GGCGCACTATTCAACATCGGCGCAGGTGTCCATTGGGATATGAGTAAAGATATCTGGCTA
CGTGCTGAATACATTTACAACGTTGCAGACATGGGTTTTGATGACTTCTACGACAGTTAC
GAAGGCGTGCAAGTGAGCTTGGGTAAACGCTTCTAA
>IKJBOMAE_00306 hypothetical protein
GTGGCTGAATTCAAATACAAAAATCTATCCCAAGAAGAGCAAGACAAACTGGACGCAGCG
ACGTTTCGCCGTCTATTAGCGCATTTGGATGCAAACAAAGACGTGCAAAACATCGATCTA
ATGATCCTTGCTGGTTTCTGTCGTAACTGTTTCAGCAAATGGTACAAGGCAGAAGCGGAA
GACCTTGGTGTGGATATCGACATCGATGATGCTCGTGAGCGTGTTTACGGCATGACTTAC
GATGAGTGGAAACAAAACCACCAACCAAAAGCGACGCCTGAACAGCTGGCAGCATTTGAA
GCGCGTCAGAAAAAGTAA
>IKJBOMAE_00307 Cysteine synthase
ATGTGTACTGACCACAACTGGATCAACAATGCTGTACGCAAAATCGAAGCAGACTTTCAA
CGTTCAGCAGATACTCACCTATTCAAATTAGACCTACCTTCTTTGGAAGGCATCGACATC
TACCTAAAAGATGAAAGCACGCATCCAACGGGCTCATTGAAGCACCGTTTAGCACGTTCG
CTTTTCCTTTACGCGATTTGTAATGGTTGGGTTGGTCCAGAAACCACGGTGATCGAAGCA
TCATCAGGCAGTACAGCGGTTTCTGAAGCGTACTTCGCGCGTCTACTTGGCTTACCGTTT
ATCGCAGTAATGCCAAAAACCACAGCACGCAAGAAAATTGAACAAATCGAATTCTACGGC
GGTAAAGCGCACCTTGTTGACCGTTCAGACCAAATTTATGACGAGTCTCGTCGCCTAGCG
AAAGAGCTAAACGGTCACTACATGGACCAATTTACTTACGCAGAGCGCGCAACAGACTGG
CGTGGTAACAACAACATTGCGAACTCTATCTTTAGCCAAATGGAGCTAGAAGATCACCCA
ATCCCAAGTTGGGTTGTGATGAGCCCAGGTACTGGCGGTACATCTGCAACGATTGGTCGC
TTTATCCGTTACCAAAAATACGACACAAAACTGTGTGTGGTTGATCCTGACAACTCAGTA
TTTTACGACTACTTCCAATCTGGCAATGCAGATATCAAGGGCGAAAACGGCAGCAAGATC
GAAGGCATCGGTCGTCCACGTGTTGAGCCAAGCTTCATCGCTGGTGTCGTAGACGAAATG
CGCAAGATCCCTGATGCAGCGAGTGTTGCAACAGCGCATTGGTTGTCTGGTTTGATTGGT
CGTAAAGTTGGCGCATCGACAGGTACTAACCTATACGGCGTACTTCAGCTTGCGTGTGAA
ATGAAGCAACGTGGTGAGACTGGCTCTATCGTGACACTGCTTTGTGATTCAGGTGAACGT
TACCTAGATACTTACTACAACACTGAGTGGGTAAAAGAAAACATCGGTGATATTCAACCT
TACCTAGCACAGCTTGAAATCATCCAAGCAAAAGGTTGTGTTGAGCCAGCATGTTGCGGC
CCAATCACCGAGTAA
>IKJBOMAE_00308 DNA-binding transcriptional activator DecR
ATGAGCTTAGATAAAATCGACAGGCAGTTACTTTCTTTCCTCCAAAACGACGGAACCTTG
TCTCTAAATGACTTGGCCGAGAAAGTGAATCTGACCACCACACCTTGCTGGAAGCGTTTA
AAAAAGCTGGAAGATGAAGGCTATATCGAAAAGCGCGTGGCGTTGTTGAGCGCAGAAAAG
CTCGATTTGTCGTTTATTGCGTTTGTACAACTCAAGACCAGTGACCATTCAGAAGGTTGG
TATCACCACTTTGTGACCACGGTAAGTGATTTTCCTGAAGTGATGGAGTTCTATCGCATG
GCGGGGGAGTACGACTACATGATGAAGGTTGTGGTCAAAGACATGAAGTGCTTTGACGAG
TTCTACAAGCGATTGGTGAATAGTGTAAGAGGGCTATCCAACGTTACTTCAACCTTTGCG
ATGGAGCCAATCAAGTATACGACGGAGTTGCCTATTTACGGTGTCTAA
>IKJBOMAE_00309 hypothetical protein
ATGAAAAGATATTATTTTCTCCTTTTGCTTGCTGCAGTAATCGCTGGCTGCGGTGGTGGG
GGCGGTGATTCCAAGCCGCGTAATTCGGGTTCTTCAACTCAAACAACAAAACAAAGTCGA
CCTCAACTTAAAGTCGAAGACGCAATACTCACATTTGATGGCATTGGAAGTGTCGCAAAT
ACGACAATGAGTAACGTACAAGGCACGATCACATACCAAGTTTTATCTTCAACTCCTTCT
GATGTGGTTCAAATCGACGATGGTCAGTTACAAATCCTTCGTCCAGGTACGGCCTCAATT
AAAGTGACGGACAGCAGTCCGACTTATGAAACGTCAGAGGCAACGTTTACGATTACCGTA
GACAAAGGCACCAATGCCGATCTGGCTGCAAACGATGTCAGTCTTAATGCGTCGGAAACT
GAAGGGCAATCTTTGGTTGTACGAGGACAAAAAGGCTCTCTGAGCTATACCGTAGAAAGT
GGATCCGAACACTTGATTCAGATTAATACTGATGGTCGAGTGTTCGCCATTGGGAAATCT
GGAACGGCACAAGTACGTGTTCATGACTCGGGCGACGATTATTACCAAGCTCGCGATTTA
CTCGTCAATATTCACCTTTATCAAGTTGGTGCTGAGCAACTGCAATTTGCTCCTTTAACG
GGTGAGTTTCGCGAAGGTCTGACGTTGACACCAGTGAGACTGGATAGTACAGATACCAAA
AGCATTCGCTACGAGATCATCAATAGCACCCCTGATGACAAAGTCGCTGATGTATTGAAT
CCAGATACCGGTTTACTTTTGATTCATAACACTGGGCAAGTAACGGTTGAAGCAACGGCA
ACGTACAGTGAAGGTTTTGTTGAGCAGACGCAAACTGCTCGATTTAACGTTGCAATTGAC
AAGGGAACGCGACAAAACATCAGTGCTTCAAACATCTCGGCAAGTTATCAAGCGCTTGCT
CCGTTGTACCCACAAGTTAAGGGAGCGCTGGGAGATTATCATTTTGATGTGGTATCAGGC
CAAGACGTGGTGCGTGTTTCTGACGACGGCAACGCTCTGTTGATTCAAGGTGTTGGTCGT
GCTGAGGTTGATGTGATTGAGGGCGATTTGCGTAATTTCCCTTCTACGAAAGCGCGTTTT
AATATCGATATTTCTCCGGCAGCACACCCCGTTATCAAAGACATTGATATGTCCTTTACC
TATCAGAAAGGTCTATCGATTCCGCTCGCGTTTGCAGGGCAAAAGGGCGATGTCAAGCTG
ATTGGGGATTTACCGGACGGGCTAAGAATGTCCTCGGGTAAGTTGTATCTCGAAACGGCG
GGTAACTACACGTTAACGTTCGAAGATGATGGCGGAGAGTTCTATCAGCCAATTCAGTTC
AAAGTGAGCGTTGATATTGCTAAAGCGCAAGGGCAGTCGCTTGCGACTCGTGATTATGAA
GAGGTTTACAGTAAGGATCACCAATTCAATCTGCTAAAAGATTTTGACGAGCTTAGCTCC
GGTGATGTGATTGAGATGACCGACAATACACACCCAGACGTAGCAAACATGATTGCTAAT
GGGATCGTGCATGTCTACAAAGCGGGTAAAACCACGCTGACTTTGCGTCGTAAGGAAAGC
GACAATTACAGTGCAGGTCCTGAGCATAAAGTGACTTTCAATATCTTGAGTGCGCCGAGC
CGCATTCAAATTTCATCAGATGTTGAAGATAATTGGAATGCGCTCAAACCTTTGGCAAGC
AAACCGACTATCAGCGGGACGGTTGGGCAGGTGACTTACCAATTTGCAGATGGCTCACCG
ACCGATGTGGTGTCTCTAGATAGCAACACAGGGGAAATGCGTGTTCTTAATGCTGGCAGC
ACACGTATTGTGGTTTCTGACTCTGGTGATGATAAGTTCACGCCGGGTCAAGCAAGCTTC
AATGTAACCATCAAGCCAATTGAAAATCGAGCGACGGTCCAATATCCAAGTGCAACCTTT
GGTTTAGATAAAACGCTAACGCCAGTAGTCACAGACAGCGATACCATCGCCTCTTACCGT
CTGATTAACCAAGCGTCACCAACGGTAAAAATGGCATCGTCTGATACGGGGCTATTAAAT
GTGCTGCATGCTGGTGATTACTCGTTGGAAGTCACGTTAACAAGCCGCAACTATCTAACG
AAGACGATCGCCATTAATGGCTCGATTGCAAAAGCGGAACATCCGGGATTAAGCGCAACT
CGTCAAACAGTGACATTTGAACCGTTTAAGCGTGTGGAGTTAGAGATTGGCACGGCGATT
GGCACGCGTAGCTATGAGTTTGCTAACTCAGTTAGTGAGGAAATAGCGACTCTGGATCGT
GCGAATGGAAGCATCACCCTCACAGGTTATGAGTTTGGACACTCGGTTCAACTGAACGTT
TCTGAGGCGGAAACGCGAGACTATAAAGCGCTGGACAGTACATTGGTGACGGTTTTTCTT
GATCTTGCCGAATCTGGTGACGCCGATAAATATACTCAACTGGATAGCGAACAAACGGTA
GTGATTAGCACGTTAAGTGGTCCTGAGTTTGCCAATCTTCAAGAGAGTGAGTTTGGTGTC
ATGGGCGCTAGAAGTGTACGAGAGCCGACAGACAAAGAGCTCGCGCTGTATGGCAAAGGC
AAAGTGGTGTTTTTAAACATGAAGCCAGTTGGCAATGATGATCCGACTAAAACTCGTGGT
CTATGGATGCACGTTGCTCGTTTCGATGGTTGTCGTTCGCAACTCAGTGAAAATGACACG
AAACCTTTCCTTGCTGTCGATTATTCAGATGCGGGATATTGCGAAAACGGTAGTAGTATT
CGAATGACGCGTTTTCTGGTGATTGATGACCGACCGTTAGATGCAAATACGGCCTACGAA
TCGATGAGCCCTTTGATTCATTACCGCAAAGGTGCGCGAGAGTTCTTGGCAAGTGATGCG
GGGGGCTTCTATGCTGAACCGGATACTATTTACGGTGAAGGGAAGTACGGTTACCCGAAA
TCACTTTATGAGTGGGCTGTCGTCAGCCTAAACTACCAAAAGAACTAA
>IKJBOMAE_00310 Acyl-CoA thioesterase 2
ATGAGTAAACCATTAAGAGAATTGCTCAGCCTACTACAACTCGAAAAACTAGAAGAAGGC
TTGTTCCGCGGACAAAGCGAGAACCTAGGTTTACCTCAAGTTTATGGTGGTCAGGTTATT
GGACAAGCGCTATCTGCCGCGCGATACACGGTAGAAGACGCACGTACCGTACATTCATTC
CACAGTTACTTCCTATACCCTGGCGATCCTGAAAAGCCGATCATTTACGATGTAGAGAAT
CTGCGTGATGGTCGCAGCTTTAGTACTCGCCGCGTGAAGGCAATTCAGAACGGTCGTCCG
ATTTTCTACCTGACCGCTTCTTATCATGGTGACGCTCCGGGGTTTGATCACCAAAACACC
ATGCCAGACATTCCTGGGCCAGAGAACTTCCCTTCTGAGACGGAACTAGCAAGCCACATT
GCGGAATTTTTGCCAGAGAGACTACGCAAAACGTTCTGTGGCGAGAAGCCAATTGAAACA
CGTCCGGTGAATATCGTTAACCCACTGAAGCCAAAGAAAACCGAAGCGAAACAATATTTG
TGGATTCGTGCCAACGGTGAAATGCCAGACAATCAGTTGATTCACCAATACCTACTCGCT
TATGCGTCGGACTGGGGCTTTCTGATCACCGCATTACACCCACACGAAGTATCGTTGATG
ACGCCAAACTTCCAAGTGGCAACCATCGACCACTCTATCTGGTTCCACCGTCCATTTAAG
ATGGATGAATGGTTGCTGTATGCCATCGAAAGCCCAACAGCAAGCAATACGCGTGGTTTG
GTTCGTGGTGAGATCTACAACCAGCAAGGCCACCTTGTTGCTACCGCAGTTCAAGAAGGC
GTGATGCGCTTTACCAAATAA
>IKJBOMAE_00311 hypothetical protein
ATGAAAAAAACACTACTACTTGTTACTTCTTTACTATTCGGTGCTGCACTAGTGGGTTGC
CAAACTTCTCAAAACACAGAAATGGAATCGGCTGAGGCGTCTATGAAGACTATTACAGGT
ACAGTGGCTTACCGTGAGCGTATCGCGCTGCCTCCACACGCAGTAGTAACGGTTGCACTT
GAAGACGTTTCTCTGGCGGATGCTCCAGCTAAAGTTCTTGCTAAACAAACATTCGAAACT
GAAGGCAAGCAAGTCCCTTTGGCATTTGAATTAAGCTACAACAGCAACGACATTAAACCT
AACCATCGTTACAGCCTGCGTGCTCGTATCGAAGTAGATGGTAAGTTGCGTTTTATCAAT
GATACTAGCATCCCAGTGATTACGGACGCAGATCAAACACACGAAGCAAACATTCGTCTA
GTTGGCACGCGTTAA
>IKJBOMAE_00312 DNA base-flipping protein
ATGGACCAATTTTTGATGCAAATCTTTGCTGTAATTCACCAAATTCCCACAGGGCGAGTT
TCTACCTATGGTGAAATTGCAAAAATGGCGGGCTACCCTGGTTACGCAAGGCACGTAGGT
AAAGCACTAGGTAATCTGCCGGAGGGCAGTAAACTGCCTTGGTTTCGAGTCATTAACAGT
CAAGGCAAGATTTCATTAAAAGGTCGAGACTTAGAAAGACAAAAGCAAAAACTGGAAGCA
GAAGGGATTGAAGTGTCTGAGATCGGAAAAGTCTCACTCAGAAAATACAAATGGCAGCCT
TAA
>IKJBOMAE_00313 hypothetical protein
ATGATTTTTTCGACACTTCAATTTCTTGTTACGACTCTTCTTGCCGTGGTGTGCGCTCGT
GCCATCAGTTTGAGCGAAGGAGAGATTCCGGTTCTCGCCTTAATGATCCCCGCATTGTGG
ATACTGCCACAAGGTGGTCTTGCAGGTCTGATTCTGCTCGGTGCCATGACCGTCTATGGC
GTCACCTTATCGATGCAGCCGATTGCGCTGTCTGTCGGTATCCTGATCCTTTTCCCGTTA
CTCATGGTGGTGTTCTCTCGTCGGAGTTCGTTGGGCGTGTTGCTGACTGCGGGCCTGATT
GTTCTCACGTTACAAGTAGGCATTATGGTCACGCAGGAGGGGGGGAAGCTAGGTGGCTCT
GCTTGGTTAACCGCTGTGCAAACCTTATCGGTGATTGTGATGTGGTGGTCTGCCAATCAT
TGGAAACCATCGGAAAAGCATGCTTGGTGGTCTTTGTTGTTGTTACTGCCTTTATGGCTG
GCGGATTTGCCGTATGCGGTGCTTGTAGCATTAAGTATTACGGGTATTTTGGCGTCGATG
GAAGCGCTGACTAAGATTAAAAATTCATTGCGCTGGGGTAAATTGCTTTGTTGGACCCTA
CCAACTGTTGGCTTTGCTGCTTTGGTCGTTAGCCCCAATATCGAAGTTCCTAACCCTGTT
TTTGTTGTGTGGATATGCTTACTGGGCACCGCTTGGATGACGGACTACATCTTACGTAGT
AGTGATGAGCAAGCCGAGTTATAA
>IKJBOMAE_00314 putative diguanylate cyclase YfiN
ATGGTTAAAGTAGTTCAAAGGCTGTTGGTTTTTGCTTGCTTTCTATTGAGTCTGAGTCTC
AAAGCGGAACCAGAACAAGTCTCTCATTATAAGGTGGCGACAGAGGCGGATGATGTCGTT
ACGCGTGTCCTGTTTGATGAGGTGGCAGAGAACTTTGGTGTCTCAATTCAGTATGTTAAT
TACTCGAGTTTTGATGCGATCTTAGATTCTGTCGCCCGTGGTAAAAGTGATTTTGCCGCC
AACATCACCTACACCCCAGAAAGGGCGAAGCTGTTTAGCTACTCGCATCCTACAAATATT
GAATACACCTACCTGTATGGTTTAAGTGATACGATTTTGAGTGATGCGACCGTCGTTGGC
GTCCCACAAGACACCATCTACGAAGCGCTACTTGAACAATATTATCCTGAGTTGATTCAG
GTGCCTTACCAAGGGCATGAAGAGGCGGTATCGCTGTTACGTTCTAGACAAGTGGACGGC
GTTGTCGATGCCATCAATCAACTCAAACCAATGTTACTTGGAGGCTTTGATGCCAAGCTG
CTTAATGACCATATCTCAATAAAGCCAGTATCGATTGTTAGCCAAAAGGGAACCCACCTT
GAAGAACTGTCTCGATTTGCTGATTTTATCCATAGCGAAGCAGTGCAGAAGTTACTTCGA
GAGAAGGTGGCTTTGTACCAATTTGAGTTGAGACAAACCGCATTACGTGAATCAATCAAG
CAACTTCCTATCGATTTAGAAAAGCCGTTTACCATAAAGTTTGAATCGATCTTTCCATAT
GTGGTGTACAAAGAAGATGGTTCTGTTGAAGGAATGACGGCGGATATCGTCTTAAAGAGC
TGCGAGATTTTGGCGTTGAATTGCCAAGTGATCAGCAAACCAAACGAGAGCTGGGAATCT
ATGTATAACCAGTTTATCCAAGGTGAATTCGATATGCTTGCTCCTTTAACGATTAGCCGC
GAGCGACGTACATTTAGCCACTTCCCTCAGCCTCATTACTACCCAACCTCCGTCATGGTT
AAGCGCCTTGGCTATAAACCAAACGTCTATTCTCATGTCTCTCAGCTGATTTCCGAGCGT
ATTGGTGTGGTGAAAGATGACTTCTTCGACCAAATGCTCACGCAAATGCTGCCATTAAAG
GAACTCAATCGTTTTGATTCGCAGCAGTTGATGTTGGATGCCTTATTGGCGAGAGAGATT
GATTACATTGCGATGGATACCGCAATGCTCAATCATTTCTTACGTTTGAGTGAGCTAATT
CCCATCGAGCAAGACGATGCCATCGGAGAGTTTTACGAATCAGAACTGTCGGTTGGCTTA
GCAACCAGTCAGCGCGGTGAGATTCTCGCCCCTTACTTTAGCCGTGCGATATCCATGCTG
GACTTGGAGAAGATTGTTGCCCATTACGATTTGAGGCCGGATTGGCGCACTGCGTTGGAA
TATGAAGTGCGCTTAGCAACTCAGACACAAGCGGTGTTTATTTTTGTGTTGGTATTTGCG
CTTGGTGTGACGCTTTATCTGTATCGCCAATCGAATACCGACAACTTAACCGGATTAAGA
AATCGTCGCTCGCTGCAAGTGAAGTATCGACAAGGCGTGCCAAAAGACTTGGCTATCTTG
TACCTCGATATCAATAAGTTTAAGCAAATCAACGATACTTATGGGCACAGAGCAGGGGAT
AAAGTGCTGCAATTGCTTTCGCTAAAGATACATCGCGTTTGGGCAGGTAGAAGTTATCGT
ATTGGTGGTGATGAGTTCATCCTGCTGGGTTATCCGACAGAAACGCAGTTAACAAGAGCG
ATTGAAGAGCTAAGCGCCCTTGATGTCAAAGGTGAACATTTTGGTGATTTGAATCAGGTA
ACGATTTCTGTCGGCGTGTCGACTAAGCGCGAGCGCAGCGTTAGCTTAGAGCAAGCATTG
CATTTGGCGGATGAGGACATGTACTCAAGTAAGCAAGCCTCTCGCACAAGCGTTGAGCCA
AATCCTTGCATGAGTTGA
>IKJBOMAE_00315 Calcium-transporting ATPase
ATGACTAAAAAGTGGTTTACTGAGTCGGTTGAAGAAACACTGACTCAATTTCATGTATCA
ACTGAGCAAGGTTTGACTTCGGAAGAAGTAGAGCAGCGTCAGGCTGAACACGGCAAAAAC
GAGCTACAAGAGCAAGAAGGCAAATCTGCCCTTGAGCTATTCCTACACCAATTTAAGAAC
CCATTGATCTTCATTCTGGGTATTGGTGCGATTGTTTCCTTCTTTACTGGTCACCTTGTG
GATGCGATTGCCATCACGGTGATCATCTTCATCAATGCCATCATCGCATTTTGGCAAGAG
TTTAAAGCTCAGAAGGGCATGGAAGCGCTGCGCGAAATGGCAGCGCCAACGGCACAAGTT
CGTCGTAATGGCGAATGGATTGATGTGTTGGCACGTGACATTGTGCCGGGTGACATTCTA
AAGATTAATACGGGCGATATCCTTGCTGCGGACGTGCGCATCATTGAAGCGAACCGTCTT
GCGGTAGATGAAGCCGCGCTTACTGGTGAATCTGAGCCGGTTGATAAAATCGTTAAGGTG
ATTGAAGACGAAACCGTCGGTCTTGGTGATCAGCGTAATATGGGCTTTATGACCACGATT
GTGACCACTGGTACAGGCTTAGGTGTGGTTGTCAGCACAGGCATGAAGACCGAAGTTGGC
CATATTGCGGACATGATGGCAAACACCGAAGAAACCAAAACACCAATGCAAGAGCGTATG
GATACCATTGCGAAAACCTTGATGGTCGCGGCTTTAGGTGTGGTGGCTGTGGTTTGTGGT
ATCGGTCTTTACCACGGTATGCCTTGGCTGGAAATTCTGAACACGGGTATTTCGTTGTCG
GTAGCGGCGATTCCAGAAGGTCTGCCAACAGTTATCTCAATTGTTTTGACTATGGGCTCA
ACGCGCATGGTGAAGAACAACGCATTGGCGAAACAGCTTTCTGCAATTGAGACGCTGGGT
TCAACCACGGTTATCTGTTCAGATAAAACGGGTACGCTGACACAAAACCAAATGCAGGTG
ATGAAAGCGTACGACGCGAGTGGCCGTTACTGGGAAGTGTCGGGCAAAGGCTTTAGCCCT
GAGGGTGAATTTAAGCCGCTAGGCCACACGGTTGATGCAAAGCAAAGCCCTGAGATGATG
AAAGGCTTAGTGGTTGCGACCCTATGTAATGATGCGGAATACATCAAAAATGGCGATAAC
TCGTCTGTGCGTGGTAACCCAACTGAAGGCGCATTGATTGTTGCAGCGGCAAAAGCGGGT
CTGGAGCAATCAGACATGCTATCGACAGGCGGTTACTCTATCGTTGAGAAGTTCCCGTTT
GATTCTGCACGTAAGATGGCGTCAGTGATTGTCAAAGGACCGGATGGTAAGCACTTCTTG
GCGATTAAAGGTGCGCCAGATGTTGTGTTGCGCAATGCCTCTGGCTTTATGGTCGATGGT
GGTGAGCTACCTACAGCGCCAACGATGTCGACAGGTAGCTTAGCGTTAGCAGCAAGCCCA
GCAGAAGAGGTGATTGCGAACTACGAAGCAGCAATTCAGGACTTTGCAGAGCAAGCGCTT
CGTACTTTGGCAGTAGGTTATAAAGAGCTGACAGAAGATGATCTTAAGCGTGATCCTGCA
GAGCTAGAGAAAGATGTGACCGTGCTTGGTTTGTACGGAATCATGGACCCTCCACGTCCA
GAAGTGCGCGACGCAGTGGAGAGCTGTTACAACGCAGGCGTTCGCACGGTGATGATCACC
GGTGACCACGCACTTACTGCAGCAGCAATTGCACGTGAAATCGGTATTATCCGCAGTGAA
AAAGACTTGGTCATTACGGGCGCACAACTGGATGAAATGGATGACGAAGCGCTACGCAAA
ATCTGTCCTGAAGTTGCCGTCTTTGCTCGTGTAACGCCAGAACATAAACTGCGCATTGTT
CAAGCTCAGCAACACAATAATGAAGTGGCAGCGATGACAGGTGACGGCGTGAACGATGCG
CCAGCTCTTCGTCGTGCGGACATCGGTGTTGCAATGGGTATCACAGGTACATCGGTAGCC
AAAGATTCGGGCGATTTGATTCTACTGGATGACAACTTCAGCACGATCGTTAAAGCCGTG
CGCCAAGGTCGTCAGATCTTCGATAACTTGCGTAAGTTCATTCGCCAAGCACTGACGGCA
AACGTGGGTGAAGTATCGGTTATCTTGTTCGCCTTCTTGATGATGGGACCAGAAGCGATT
CTGCCACTTACGCCACTGATGATTCTATGGATTAACTTAGTTTCTGACGGCTTGCCAGCG
TTGGCATTAGGTGTAGAACCTGAAGAGAAAGATCTGATGGAGCGTAAGCCGCGTAAGCGT
AACGAAAGCTTCTTCAGCGACCATTTAGGTACACGTATTGTGACACGCGGTTTGGCATTG
GGTGGTATGAGCTACTTGGCGTTCAACTGGGCACTGAGCAGTGGTCAAAGCGCTCAATAT
GCACAGACAATGGCTTTCGCAATGCTGATTTTTGCTCAGCTATGGCACTTGTTTGACTCG
CGTACGTTTAATTCGCTATACCGCAAGAATCCATTCACCAACAAATACCTATTGGGTGCT
GTAGCGGTCTCGGCAACGCTGTCCCTTGGCGTGATTTACACCGGTCTTGGTCAGCTGATC
TTTAACACAGAGGCACTAAGTGCTGGCCACCTATTTGGTGTGATTCTTGTGTCTTCACTG
CCGACATTCATTTTGTCTGGCATTAAAGAGATGACGAAAACCAAAGTCGTTTAA
>IKJBOMAE_00316 23S rRNA (guanosine-2'-O-)-methyltransferase RlmB
ATGATTTCAAAAAACCAACTAAAACTGCTGCGTGCTTTAGGTCAAAAGAAGCAGCGTAAA
GCGCACGGCTTATTTCTAGTTCAAGGTGAAAAGAACGTACTGGAATTGGCGAACAGCTCA
CTCATGGTAAAGCAGATTTTTGCGACTGCTGAGTTTCTAGAGCAGCACAACCAAGAACTA
AATGGCTTCGAGTGTATTGAAGCGTCACTAGATGACTTAACTAAAGCAAGTACGCTGGTG
AGCAACAATGCAGCCATTGCTGTGGTTGAAATTCCAAATGTAACAGTGCCTCAGGCAAAA
GGCTTGATGATCGCATTGGATGGCGTTTCTGATCCAGGCAACCTAGGTACGATCATTCGC
GTAGCAGACTGGTACGGTATCAAGCACATCATCGCGAGCACAGATTGTGCCGACCCATAC
AATCCAAAAACCATCAGTGCAACCATGGGCAGCTTTGGTCGCGTGCAAGTGAGCCTAGTG
GATTTACCAAGCTACCTAGAAGAGGCAAACTTGCCAGTGTATGGTGCTTTCCTTGAAGGC
GAGAGTGTGCACAAGACGAAATTCTCAGCAGAAGGTATTTTGTTGATGGGCAGCGAATCT
CATGGTGTGCGTGAAGCGGCATCGAAATTTGTGACTGACAAGATTACCATTCCTGCTTTT
GGCGGTGCAGAGTCGCTAAACGTGGCAATGGCGACAGGTATTATTCTGGACAACATGCGT
CGTCAACACAGCTAA
>IKJBOMAE_00317 Ferredoxin 1
ATGGCGTTTGTCGTAACCGATAACTGTATCCAATGTAAATACACTGACTGTGTCGCGGTA
TGCCCTGCTGATGCCTTCCACGAAGGCCCAAACTTTATGGTAATCAACCCGATTGAGTGC
ATCGACTGTGGTTTGTGCGTGGACGAATGTGCCGCAGCCGCCATCTTCCAAGAAGATGAG
CTTCCAGAAGATCAAGTGATCTACAAAGAGCTCAACGCAGAACTTGCAGAAATCTGGCCG
GTACAAACTGAAGTGAAGCCAGCAATGGATGAAGCGGAAAAGTGGAACGGCGTGCCAAAC
AAGTTGGACATGCTAGAAAAATAA
>IKJBOMAE_00318 D-amino acid dehydrogenase
ATGATTCGTATTAATGAAATTAAACTTCCTCTTGATCATGAGGAAGGCGCGCTATTGGAC
GCGATTACTAAAAAGCTTGGCATTGCTGCTGAGAAAGTTATCTCTTTTAATGTCTTTAGA
CGCGGCTACGATGCTCGTAAGAAAACCAATATTCATCTTATTTACACGCTAGACATCATC
GTTGAAGGTGATGAAGAAGCGCTGCTAGCGAAATTCGAAAAAGATCCGCACGTTCGCCAA
ACACCAGATATGGAATACAAGTTTGTAGCGAAGGCACCTGAGAACCTAACTGAGCGCCCA
GTGGTGATCGGTTTCGGTCCTTGTGGTCTATTTGCGGGCCTGGTTTTGGCTCAAATGGGC
TTTAACCCAATCATCGTTGAGCGTGGCAAAGAAGTACGTGAGCGTACTAAAGACACGTTC
GGCTTTTGGCGTAAGCGCACACTAAACCCAGAATCAAACGTGCAGTTTGGTGAGGGCGGC
GCGGGTACTTTCTCTGATGGTAAGCTTTACAGCCAAGTGAAAGATCCAAACTTCTACGGG
CGTAAAGTGATCACTGAGTTTGTAGCAGCAGGCGCACCAGAAGAAATTCTATACGTAAGT
AAGCCGCACATCGGTACCTTTAAACTGGTTACCATGATCGAGAAGATGCGCGCGAAAATC
ATCGAGCTAGGTGGTGAGATCCGCTTTAGCACTCGTGTTGACGACCTACACATGGAAGAT
GGCCAAATCACAGGCGTAACGCTATCAAACGGTGAAGAGATCAAATCTCGTCACGTTGTT
CTAGCGGTAGGTCACAGTGCTCGTGATACGTTTGAAATGCTGCACGACCGTGGTGTTTAC
ATGGAAGCGAAGCCGTTCTCTGTTGGTTTCCGTATCGAGCACAAACAGTCGATGATCGAT
GAAGCACGTTTTGGTCCAAACGCAGGCCACCCAATTCTTGGTGCGGCAGACTACAAACTG
GTTCACCACTGTAAGAATGGCCGTACGGTTTACAGTTTCTGTATGTGTCCTGGTGGTACT
GTTGTTGCGGCGACTTCTGAAGAAGGTCGCGTGGTAACCAACGGCATGAGCCAATACTCT
CGTGCAGAGCGTAACGCGAACAGCGCAATCGTAGTGGGCATCTCTCCAGAAATTGATTAC
CCAGGTGATCCTCTAGCAGGTATCCGTTTCCAACGTGAACTAGAATCGGGCGCTTACACA
CTCGGTGGTGAGAACTACGATGCACCAGCACAGAAAATCGGTGACTTCCTGAAAGGTCGC
GATCCAAGTGCACTGGGTGATGTTGAGCCATCATTCACTCCAGGTATCAAACTGACTGAC
CTGTCAAAAGCGCTACCTGCATTTGCTATTGAAGCGATTCGTGAAGCAATCCCAGCATTC
GATCGTAAGATCAAAGGCTTTGCGTCAGAAGATGGTCTACTGACTGGCGTTGAGACGCGT
ACGTCTTCTCCAGTTTGCATCAAGCGTGGTAAAGACTTCCAGAGCATCAACTTGAAAGGC
TTCTTCCCTGCGGGTGAAGGTGCTGGCTACGCAGGTGGTATCCTTTCTGCGGGTATCGAT
GGCATTAAAGTGGCAGAAGCGGTAGCTCGTGACATCGTCGCTTCAATGGAAAACGCATAA
>IKJBOMAE_00319 Inosine-5'-monophosphate dehydrogenase
ATGCATTCACTTAAAGTTAAAGATTACATGACGTTACAGGCAGTGACTTTCACCAAGAAC
ATGTCGTTGACGGCGGCTTTGGACAAGGTGATGCAAAGTGTTACTCTAGGTGGGCCTGTT
ATCGACGAAAACGAGAAAGTCATCGGATTCCTTTCTGAACAAGACCTTTTAGACAAACTC
GTTAAAGCCAGTTATCACTGTCAGGATACACACACAGTAGAAGAGTGCATGCACTTAGAC
GCGCTATCGGTATCGCCTGAAATGTCGATCATCGAATTGGCTGACATGATGAAAGTCGGT
AAACCTAAGATGTATCCGGTGGTGGATGACAAAGATAAGCTCGTTGGTGTGATCACAAGA
CGCGATGTTTTAAGAGCCATCGGCAAAACACTGAACGAATGTTTCAAACATCCCGTTTAA
>IKJBOMAE_00320 Multidrug export protein MepA
ATGTCCACGCAAGACGCGAAGTTTGTCCAAGGTTCTACCATGCGCCACATCTTAGTGATG
TCTGGCGCAGGCTCTGTCGGTTTGATGGCACTGTTTGTCGTCGATCTGCTCGATATGTTG
TTTATCAGTATGCTAGGGCAGGTAGAGCTTGCTGCGGCTGTCGGTTTTGCAGGAACGCTG
ATTTTCTTCTCAACCTCTGCATCTATCGGTACTTCGATTGCTATGGGGGCTTTGGTCTCT
AAAGCGATTGGCGCAAAGGATTTTGAACGAGCAAGGTTGATGAGTGGTAGTATCATGCTG
GTGGCCTTTATGATCAGCTTGGTCATTACCATTAGTATGTTCATCCACATACCAGAGTTA
TTAGCCGCCATAGGTGCAGAAGGGGTCGCTGCCGAGCGTGCAGAAGCTTATCTCAATATT
CTATTACCAAGTGCACCGATACTCGCTTTGGGTATGTCTGCCGGTGCTGGATTGCGTGCT
GCTGGAGATGCCAAGCGTTCTATGTGGGCGACTTTGGCGGGTGGTATTGTTAACGCGATT
CTCGATCCGCTGTTTATCTTCGTCTTCAAATGGAACGTAGAAGGAGCAGCAGCGGCGTCT
GTTATTGCGCGTTTCACGGTATTGGCTTTCTCCCTTTACCCGCTAGTCAAAGTGCACAAG
CTGGTTTCATTCCCTAATCTCGATATCGTTAAAATTAACCTTAAGCCGATTTTGGCGATT
GCCGTGCCCGCCATTATTACCAACACTGCTACGCCGATTGGTAATGCGATTGTGACCACT
CACATTGCCCAATTTGGTGAGGATTTTGTGGCAGGCTTTGCCGTGATAGGGCGTTTAACT
CCAGTGTGTTTTGCGGTGATTTTTGCTTTGTCTGGTGCGGTAGGTCCAATCATTGGTCAG
AACTTTGGTGCGGAGCGGATGGATCGCGTGAAGCGAACTCTGACCGACTCTTTGCTGGTG
ACTACCATTTATACTCTCGCCGTATGTGCTCTGCTTTACGTTCTACAAGATTATATTGTT
GCCATGTTCAGCCTGACGGGTGACGCTGCGATTATTGTTGCTGCTTTCTGTACCTATGTG
GCGATTACGTTTGTGTTCAATGGTACTTTGTTTGTCGCCAACACCTCCTTCAATAACCTT
GGTAAACCGCTGTACTCAACGGCATTAAATTTGGGTAAAGCGACCATCGGTACGTTGCCT
TTTGTTTACTTCGGTTCTCAGTGGTATGGCGCACTTGGTGTGCTTTACGGTCAAGCAGTG
GGTACGATTGTTTTTGGTTTACTTGCACTGGTAGTGCTGAACAAGCACATCAAAGATCTG
ATGCAGAACTTTGGTGAAGATTTGGTGGAAGATGATCCCGCCATCACTTGCGTTAATACT
CAGCCTTTCTGTTCTCACGATGCGGTATTGATTGATGAGGTCGCCACCGCTCTGGAAGAG
GAAAAAGCGTAA
>IKJBOMAE_00321 Lead, cadmium, zinc and mercury-transporting ATPase
ATGTGTACGAAACATCAAGGTTGCCAATCAGGCAAAATCAACTCTGCGGTGGCGCTAGGT
GCAAACGACTCTTGCTGCGCACCGGCAAAACCTGCACTTAATATTACGCAAGCAAGCGTG
ATCACTTCAGAGGATTCTTGTTGCAGTGGCGGAAGCTGTAGCTCGGATTCTCTTGAAGAT
GAAGGCCCTGCCGAACCCCTTGAATCTTCCATTCGCCATAGCTGGTTAGTGTCAGGCATG
GATTGTCCTGCCTGCGCTCAAAAACTTGAAAAAGCCATTTCTTCTGTTGAAGGTGTCACG
AACGCCAAAGTCCTATTCGCGACTGAAAAACTGGTGGTGGATTTTGATAACCGTGCACTT
GCGCCTGTCATTGAGCAAGTTTCTCAACAAACCGGTTTCCCACTGACTTCGACAGATGCG
CCAAAACCAAAAGCCGAGAAAAAAGGTTGGTTAGGCGTTATCAAAGATAATGTTCAAATC
CTTTCTATCGCAGGTGCGATGGCGTTAGCCGGTCTTATCTCTGATTTACACCCAACCTTC
AGCACGTGGCTCTTTACGTTGACCTGTTTGCTTGGTCTGTATCCGGTTGCGATGAAAGCG
GTCAAGTTGGCTCGTAGTGGTACACCATTTGCGATTGAAACGCTGATGAGTGTCGCGGCG
CTGGGTGCTCTATACCTAGGTGAAACCGCAGAAGCGGCGATGGTGCTATTGCTTTTCCTT
ATTGGTGAAAAGTTAGAAGCATACGCATCATCTCGTGCGCGTAGCGGCGTTCAAGCATTG
ATGGATCTCGTTCCAGAAAATACCACTCTGATTGTGGATGGCGAACGTCAAGAAGTGCCT
GCGTCACAACTACAGCCGGGTAACGTGATTGAAGTAGCGCCGGGTGGTCGTATGCCAGCT
GATGGCGTACTGATGACTCAAGCGGCAAGCTTTGACGAAAGTGCGTTAACGGGCGAGTCT
GTTCCGGTAGAGCACAACGAGGGCGGTAAAATCATGGCAGGTGCCGTGGTTGTCGATAAA
GTCGTGCAAGTGAAAGTGACGTCTCGCCAAGGTGAGAACGCGATTGACCGCATCCTACAT
TTGATTGAAGAAGCGGAATCACGCAAAGCACCACTTGAACGTTTCCTAGATAAGTTCAGC
CGTTGGTACACACCATTGATGATGCTTGTCTCTCTATTAGTCATCATCACACCGCCATTG
TTGTTTGCTCAACCTTGGGAAACGTGGGTATACCGTGGCTTAGCATTGCTGTTGATCGCA
TGTCCATGTGCGCTCGTCATCTCTACGCCAGCAGCGATCACTTCTGGCTTGGCGGCAGCG
GCAAAACGAGGCGCACTGATCAAAGGTGGTGCAGCGCTTGAGCTACTGGGTCGTGTTGAA
TCTGTAGCATTTGATAAAACGGGTACACTGACACAAGGCAAACCGCAAGTAACTGATGTG
GTACCTTTTGATGTGACGGAAGAACAACTGCTGAGCTTGACCGCTTCGATTGAGATTGGC
TCAAGCCACCCGCTAGCAATTTCTTTGGTGAACAAAGCGCAAGAGCAGGGCATCAACATT
CCTGAAGCGGCAGACAAAACGGCGCAGGTTGGTTCTGGTGTGACAGGGCTTGTTGAAGGC
AAATTGGTTCAAGTGATTGCGCCATCGAAAGCCGATTTTGCCATCTCGTCTGACATCGCA
CAGCAAGCCGTGGCGTTGGAAGAGCAAGGTAAGACGGTGGTTATAGCTCGTCACGATGAA
CAAGTGATTGGTTTGATTGCTTGGCAAGACACACTTCGCCAAGACGCTCAACAAGCGGTT
GCTGCACTGAAAAAACTGGGTATTTCATCAGTGATGTTAACTGGCGATAACCCTCGCAGT
GCCGAAGCAATTGCGAACCAAATTGGCCTTGATTACAAAGCGAGTTTGCTACCAGCAGAC
AAAGTGCACTACGTGGAAGAGATTTCTGCACAGCACACTGTCGCGATGGTGGGTGATGGC
ATTAATGATGCGCCAGCAATGAAAGCTTCAAGTATTGGTATTGCGATGGGCGGTGGCACT
GACGTTGCACTTGAAACGGCTGATGCTGCACTGACTCACAACCGTTTGATCGAGCTAGCA
GGTATGATCGAGCTATCACGTGCGACGCTGAATAACATCCGTCAGAACGTGGCGCTTGCG
CTGGGTCTAAAAGGTGTGTTCTTGGTAACGAGCTTACTGGGTATTACCGGCTTGTGGGTT
GCGGTACTTGCCGACAGTGGTGCAACGGCATTAGTCACACTGAATGCTCTGCGTCTGCTT
CGCTTTGAATCAAAACAAGTGAAATAA
>IKJBOMAE_00322 Uridine phosphorylase
ATGTCTCAAGCTGTATTCCATTTAGGTGTTACTGAAGCGGATCTTAATGGTGCTACTCTA
GCAATCATTCCAGGCGATCCAGCGCGCGTACAAAAAATCGCAGAAGAAATGGAAAACCCA
GTATTTCTAGCAAGTCACCGTGAATACACGCTATACCGTGCAGAGCTAGACGGTAAACCT
GTTGTGGTTTGTTCTACAGGTATCGGCGGTCCATCTACGTCTATCGCAGTAGAAGAACTA
GCGCAGCTTGGCGTTCGCACTTTCCTACGTGTTGGTACTACTGGCGCAATCCAGCCGCAC
GTAAACGTAGGTGACATGATCGTTACTACAGGTTCTGTTCGTCTAGACGGCGCGAGCCTA
CACTTTGCTCCAATGGAGTTCCCAGCAGTAGCAGACTTCGAAATCGCAACAGCAATGAAA
GCAGCTGTTGAAGAGTCTGGTGCAACTGTTCATATGGGTGTGACTGCTTCAAGTGACACT
TTCTACCCAGGTCAAGAGCGTTACGATACATTCTCTGGCCGTGTTGTTAAGCGTTTCCAA
GGTTCTATGCAAGAGTGGCAAGACATGGGCGTTCTGAACTTCGAAATGGAGTCAGCAACA
CTGCTAACTATGTGTGCAAGCTCTGGCCTGAAAGCAGGTTGTGTGGCGGGTGTAATCATC
AACCGTACACAAAAAGAGATTCCAGATCATTCAACGCTGAAAGAAACGGAAGCTCGCTCA
ATTAAAGTTGTAGTAGAAGCAGCGCGTAAGATGCTTTAA
>IKJBOMAE_00323 hypothetical protein
ATGGCTGTTCATGTTGGTATTATCGACCAAGATCCAGTGAGATTAGTCACTCCTCTTTTG
GATAATCGCACTGTAAGTACACATATCGTCTTCATCGGCGACAAGAGCCAATCCGATATG
TACGAGCGACTGAGCGCAGTATTAGAGCAGCGAGAAATTACGTCTGAATTCTTTGAAATT
CCTTCTGCAGTAAACACTTCTCTGATCAAACAATCTGTCCACAAATTGGCAAAAGACCTC
CACGACCGAGGTGAAGAAGTTAAACTCAATGCAAGTTGTGGCCTCCGTCACCGCCTGCTT
TCCGTGTACGAAGTCTTCCGTACTTACCGTTGGCCTATCTTCGTAGTAGAACCAAACAGT
GACAAACTGTGCTGGCTTTACCCAGATGGCAAAGAAGATACACAAGTAGAAGACCACATT
ACCATCTCTGATTACCTCACGATTTTCGGCGCACGCGGTGAATTCCACCACGTAGACCTT
CCTCCTCAACTTGACCAAAAGCTTTACGAACTGGGCGAACGCTGGGCATCTAACGCACTT
GAGCTGGGCCCTGGTCTAGCTACGCTAAACTACCTTGCAACCACTTGTCGTAAAGAGCAG
AAGCTGGATGTTGAGCTTTCTGAGAAGCAACAAGGCTACCGCGAACTGAACATGCTGCTG
ACCGATTTGGTCGAGGCACAAATCGCGACATACGAAAATGGCGTGCTGACGTTTGCGGAT
GAAGACGCTCGTCGCTTCTCTAACGGTGAATGGTTAGAAACGCTAGTGCACAGCACTGTG
AAACAGATTCAAGACACCATGCCGACGATCCAAGACCGTTCATTGAACGTGCAGGTTTAT
CGCAAACTCGGTGAAAGTGAAGTTCGCAATGAACTTGATGTCGCAACGGTGGTGAACAAC
AAACTTCACATCATCGAATGTAAAACCAAAGGCATGCGCGATGATGGTGATGACACCTTG
TACAAACTTGAATCTTTGCGTGATCTGCTAGGTGGCCTACAAGCTCGTGCCATGCTGGTC
AGCTTCCGCCCGCTGCGTCATAACGACATCACACGTGCTGAAGACTTAGGATTAGCACTT
ATCGGCCCAGACGAGCTGAAAGATCTCAAAACTCACCTAAGTGCTTGGTTTGAAGCCGCA
GGTGGTTCTGACGAAATCTAA
>IKJBOMAE_00324 Methyl-accepting chemotaxis protein McpP
ATGCGAGGTTCAGTTATTAAACGGATGTATGCAGGCTTCGCACTGATCATCGTCCTGTTT
GCTGTCACGATTGCCATTATGATGGGGGGCATGAATGATATTCACGGTAAGTTTGAGACG
GTATCTAAGTCTTCATTACCACTTGTTTCATTATCTAACCAAACCAGTGTTGAACTGCTT
TCTGCAGACAAATCTTTTAAAGACTTCCTGACCACAGAGAATAAACAACGCATGGACGAG
ATGCGTCAGGAATTTGCCAAATCTCAACAAACCTTTGAAGCGACATTGAGCCAACTTGAA
GTCGCGAGCCAAATCTACCCTTCTCTTGCCGAACCTTTTTCTCAGCTTAAAGAACTTGAG
CAGAGCTATTTTACTGAAGCAAAAGAAGCCATGGATAACTACGAAGCCATGTTCGCTGCA
CAAGAAGAAGTGCAAAAGTCTTCTCGTCGCTTCCAACAACTTAACACTGAGCTTTCTGTT
GGCCTGAAAGAATACGTGGCGGACCAAAGCAGTATCTCTGTAAAAGTGATGGCAAAGAGC
TACTTCATCAAATTGAAAGATGCTGAAGTCATTACGTCCGATGCCTTAGCAAGCTCGAAC
CCTGAGTTTGTAACTGAAGCCGTAGCGAAAAACCGCAAGGCAGTCACACACCTCAACTAC
GCATTCCGTGGTTTGGTAACTCAACTTCCTGAACTTCAAAAAGCTTTTGGTGAATCGGTA
GAGCAATTCACACGTGACGTCGGTATGCGTGGCGGTGTGTTAGACCAACACAACAACTAC
CTTTCGGCTCGTGCGGCGCTTTACAACAACATTGCGAACCTTGCCACCAAAGTTGACTCA
AGCATGTCGATTCTTGAGCAATTCACAACAACCGCAACAGACAAGCTCAACGAATCTTTA
GCGGATGCAGGAGACATTTACTCAGCAGGCGTGACGAAAGCGATTGTGATTGCAGTGATT
GTTGTTCTGTTTGCAACTGCCATCGGTTACCACATCGCACAAAGTGTCCGTGAACCACTA
ACACGCATCTTGAAAGTGCTAGAAAGCCTGACAGAAGGCGACATGACACAGCGTATCGAA
AACCGTCACAACAACGAATTTAGCCGCGTAAGTGGGCATATCAATACCCTTGCAGACAGT
TTGCACAACATTCTTGTGAAGCTTAACGACGCTTCAGAAAACCTTGCTTCAACCGCCTCG
ACGAACGAACAAACCTCTTCTCAAGCGCAAGGTCAATTGAACTCACAGCGTGAGCAAACC
GCAAATGTGGCGACAGCGATGACAGAGATGTCTCACTCAGTTCAAGAAGTCGCACAAAGT
GCACAAGGCTCACTGGAAATGGTTCAGCGTGTAGAAACCGCTTCTGACCAAGGTCGCAAC
GTTATGAACAGTAACATCTCGACCATTAACCAGTTAGAAACGCGTTTGAATGAGTCTGTG
TCTGCCGTCTCTGAGCTACAGAGAATGAGCGGCCAAATCGGTTCGATTCTCGACGTGATT
CGTAACATCGCCGAGCAAACTAACTTGTTGGCACTCAACGCTGCCATTGAGGCTGCTCGT
GCGGGTGAACAAGGTCGTGGTTTTGCGGTTGTTGCGGATGAAGTTCGCGTGCTGGCTTCC
AAGACCACACAATCGACAACTGAGATTGAAGCAATGATCAGTAACCTTCAATCGAGTTCG
CAGTCTGCTAGCCAAGTTATTCAGAGCTGTATGAGTGATATGGAAATGTCCGTTGAGCAA
GCTTCAAAAGCAAATAGCTCTATGGAAGAAATCCAAGCGCTTATTATCGAAATCAGCCAG
ATGAGTACCCACATATCTCAAGCGGCAGCAGAGCAGAGCGAGACTTCAGCGGATATTGCG
CGCAGCATTGAAGACATCAATAGCATTGCCGATCAAAGCTACCATGCTATGTCGAGCATT
GCTCAAACTAGCGAATCTTTGACGCAATTAGCGCATCAGCAAAACGAACTGGTTCATCGA
TTTAAGCTATAA
>IKJBOMAE_00325 Purine nucleoside phosphoramidase
ATGGCGGAAGAAACCATCTTTAGCAAAATTATTCGCAAAGAAATCCCAGCAGATGTCCTT
TACCAAGATGACTTAGTAACGGCATTTCGTGACATCAATCCGCGTGCGCCAAGCCATATC
CTTATCATTCCAAATAAGCTGATCCCGACAGTAAATGACGTGGAAGCGGAAGACGAAGCG
ATGATGGGACGTATGTTCACGGTAGCGAAGAAGCTTGCTAAAGAAGAAGGCATTGCAGAA
GACGGTTACCGTTTGATCGTAAACTGTAACTCACATGGCGGTCAGGAAGTCTATCATATT
CATATGCACCTAGTGGGCGGTCGTCCTTTAGGTCCTATGGTATTGAGCTAA
>IKJBOMAE_00326 hypothetical protein
GTGAAACATGGTGTGAAGCTATTCGGATTAATGAGCTGGGTCCTGCTTGCTACAGGATGT
GCAAACTTGTCCGCTGGCAATCTCTTCAGTCATTACAGCGACCAAAATAAACAAGTCTAT
CAGGCAGTGGTTGCGGGTGAATATGCCAAAGCTGAGCAACTGCAATCGAGTGATGTTGGT
GGCGATATACTTGGCAACTTTGAGCAAGGTCGAATCTCGTTTCTTGCCCAAGATTACCCA
AAAAGCCTGAGTTCACTTGAAGACAGCGATCGTGCAGTGCGTAAACAACAAGATCGCGCA
ACCATTTCTGTATCGGAAACGGCGACCAGTGTTGGGTCTCTTGCCGTTAACGACAACCTA
AACGAATACCAACCTGCCGACTATGAACTCGGCTTTTTGCATTTGTACCTCGGTCTGAAC
TACCTACAAAAGAATGACCTTGAAGGGGCATTGGTTGAAATGCGTCGTGCAAACCAAGTG
CAAGAAGCGGCAAAGAAAGCACGTGAAAAGGAACTAAAGCAGGCAGAGAAGGATCTTAAG
AAGCAAGGTATGTCAGCGAACCTAGGTAGCGTGTTAGCTAACTACCCAGACGCAGGCAAG
AAGCTTAGCTCAGTGCAAAACGGTTACTTGTTCTACCTTTCTGGTTTGCTTTATGAAGCG
TCACGAGATTTGAACAGTGCGTACGTAGACTATCGTCGCGCGCTCGCTGTGATGCCAGAT
AACAAGCAAGTGATTGAAAGTACAATGTATGCCGCGAAAAAGCTCGGTATGCGTCAGGAC
TTGCGCATGCTGGAAAAACGTTACGGCAAAGCGCCTTCAGGACTGAGTAAGTCACAAGGT
CGCGTGATCGTGATAGACGAGCAAGGCGTGGTGGAAGCGCTGCAAGGTTGGCGCATTGAC
TTGCCGATTTATGATAGCCGAGGCGACGGTGCGATCTATTCGCTGGCGCTGCCTTACTAC
CCGAAGCGTGGAACACAGCGTTTTGGGGATGTTGCGCTAAATGGCAACAAGCTACCTTCA
AGCACATTGGCCGATGTGAACGCGATGGCGCAAAACGATTTGCACGAACGTTTGACCACG
ATTGTGATTCGCCAAGCGATTCGTGTTTGGGCAAAAGACAGAATCCGAAAAGAAGCGGCA
AAAGGCGATGATGTCGGCAACATTCTTTTCAATGTGTGGAATACATTAACCGAACAACCT
GATACCAGAAGTTGGCAGACGCTACCAGGTACGGTGAAAACGGCTTCGAAAGTCGTGAAA
CCGGGGCAGCAAAGCTTAAACGTTGGCGATCAGGTGTATCAATTCGAAGTGCCAGCACAG
CAAACAACGTTGGTTTGGGTATCTCGTCAGGGATCGCATTCCACAGTTTGGCATAAACAA
CTAGGGAGGTTGTAA
>IKJBOMAE_00327 hypothetical protein
ATGAGAGCATGGCTTATTGGCTTGGCAGTGATCATTGGTTTAGCGGGTTGTGCTGACAAC
ACCGCTGGTATCCGAATCGATGGCCAAACCCAAAAGGTTTTCTTCCACGATAACGTCATG
GGTAGTCGCCTTTTGGTAGACAACATTACCACGACTTATGTGGATGACCGTCCGCGTGGC
GTTGTGCAGTTGAGCAGTAACTATAAAGGTGACCAAGAGATCCTTTACCGTTTTTACTGG
TACGACAACACTGGTCTTGAGGTGAATACCAAACCGGGTCCATGGCGCAAAATGATCGTG
CGTGGATTTGAACAAGTGACTTTGTCGGAAGTGACGGTGAACCCTAACGGGACTCAATTC
CGCGTACAAATTCGCGAAGCACAAGATAACTAA
>IKJBOMAE_00328 Penicillin-binding protein activator LpoB
ATGAAAAAAAGTATTATTGCTCTTTTAGGTCTTGCCGTCATTCTGGGTGGTTGTTCAAAC
AAAGTCTCTTACGGTGATGCGCAAGCGACAGAAACCACAACGATCGACTTCGGCTCGACG
GATCTACAAAAAATTGCTGGCGAAATGGTAGACAGCATGATGATGTCAGGTTCAGTGGCA
GCAATTACTCGTGACCAACGTCCTATCGTGTTTGTTGAGCGCATCAAGAACAAGACAAGC
GAACACATCGATACGGAGTCTATCACTGACACTATTTCTACTAAGATGCTGAACTCTGGT
AAGTTCCGTTTCGTAGACATGGATCGTGTTGAGTCTGTTCGTGAGCAACTTAACTTCCAA
AACACTGATGAGCTAGTAAACCAAAGCACGGCAATCCAATTCGGTAAAATGGTCGGTGCG
CAATACATGCTTTACGGTAACCTTTCTAGCATCGTGAAAAACGCAGGCAGCGACAAAGAC
GTTTACTACAAAATGACTATGCGCCTAATGGACCTAGAAACGGGTCTGATCGAATGGGCG
GATGAAACGGAAATCCGTAAAGAACAATCTAAGAGCCTATTTGGTCTTTAA
>IKJBOMAE_00329 Thiamine kinase
ATGGCGTGGTTTTCTTGGCAACAAGCGAAACAATTAGATCCGAGTTTAAATGCGCTTGAT
GGCTTCTTTGCATCACCGCCGGTGAAGGTTCAAACCGTCACTGGCGGGCTTACCAATCGC
TGCTGGCGGTTGGAATCCTCAGAAGGTCTTGCTTACGTCTGGCGACCAACCAGTAACGTG
TGCAAGGCCTTTGCTATTTCTCGTCACAACGAATATCAAGTGCTCAACGCGATTGCCCCT
CTCAACCTAGGTCCCAAGCCCGTCTTTGTGCATGAGCAAGGTTTGTTAGTGGAGTGGGTT
CCGGGTGAAACGCTAACTAAGCCAGGTATTGATATTGAAGAGCTATTGCCGATTGCGGCT
AGGATTCATGAATATCCTGCAACGGCGGTTCCTTTAGTACCGTTCTCGTATCTTTCGCGC
ATCGACCACTATTGGTTGGAACTGAGTGGCCAGTATGTCGGCACTGAGTACGAAGCGCTT
TATCAAAAGTGGCGTTCTGAGCCAAGCGTGGCGCAAGTCCCTACAGCACTGTGCCATTTT
GATCTTGGGTGTTACAACTTAGTTCGTGGCGAAGAGGGCGTAAAAGTGATCGATTGGGAG
TACGCTGGCTTAGCGGATCCAAGGCTCGACTTGACGCTGATTCTGCAACTCGCCGATGTG
CCTATTGAACGGGGTGTAGAACAATATTGCCAGATTTGTGGCATTGAAGACGTCGCTTTA
TGGTTGGAAGGCGCGCGAGCGTGGGTGCCAAGAACTCGAATGATGGCGATGCTTTGGTAT
TTATTGGCCTACAAATTGTGGGATGATGAACAATACTTAGACAGTGCTCGTGAGTTTAAA
GACTTATTATGTATGGAAGATCACTGTTTTGATAACTCATGA
>IKJBOMAE_00330 hypothetical protein
ATGATTATTTACTTGCACGGCTTTGATAGTACAAGCCCGGGTAACCACGAAAAAGTTCTT
CAATTGCAATTCATCGATGATGACGTTCGTTTCATCAACTACAGCACACTTCATCCTAAG
CATGACATGCAGCACTTATTGAAAGAAGTGTCTAAGGTCATTGACCAAGCGGACGATCCA
AACCCACTGATTTGTGGTGTTGGCCTTGGCGCATACTGGTCAGAGCGAATCGGTTTTCTT
TGCGGCATTAAGCAAGTGATGTTCAACCCGAACTTGCATCCAGAGAAGACGATGGCAGGG
CGTATTGACCGTCCAGAAGAGTACGAAGATATTGCGACCAAATGTGTGGAGCAATTCCGT
GCGAAAAACAAAGAGCGCTGTTTGGTGATTTTGTCGAAAGAAGATGAAATCCACGACAAC
TCAAAAACCGCAGCAGAACTGGATAAACACTACGAAATCATTTGGGATGAAACCCAAACC
CATAAGTTCAAGAAGATCTCTCATCATCTGCAAGCGATGAAGGCATTCAAAAGCGCCTAA
>IKJBOMAE_00331 NADH dehydrogenase
GTGACACGCATTATCGTTGTAGGCGGCGGTGCTGGTGGCCTTGAGTTGGCAACCAAACTG
GGCCGCACTCTGGGTCGTAAGAACCGTGCGCAAATTACACTGGTAGACCGTAAAGCGAGC
CACTTGTGGAAACCGCTATTGCACGAAGTGGCAACAGGTTCATTGGATGAAGGTGTGGAT
GCACTGAGCTACCGTGCTCATGCGAAAAACCACAGCTTTGACTTCCAAATGGGCAGTCTT
CAAGACATCGACCGTGAGCGTAAAGTGATCATTCTTAGTGAGCTTAAAGACGATCACGGC
GAACTTCTTATGCCAAGCCGCGAACTAGAGTACGACATTCTAGTGATGGCAATTGGTTCT
ACATCTAACGACTTCAACACTCCTGGTGTTCGTGACAACTGTATCTTCCTAGATAGCCCA
GAACAGGCACACCGCTTCCGTAGTGAAATGAACAACGAGTTCCTAAAGCTACACGCGAAA
AACGGTAACGGCACCGTCGATATCGCGATTGTTGGTGCGGGTGCAACGGGTGTTGAGCTA
TCTGCTGAGCTTCACAACGCGGTGAAAGAGTTACGTACATATGGTTTTGGCGACCTAGAT
TCTAGCAAGCTAAACGTAAACCTTGTTGAAGCGGGTGAGCGTATTCTTCCTGCACTTCCA
CCACGTATCTCTTCTGCGGCGCATCAAGAGCTGGTTAAGCTGGGTGTAAACGTACGCACT
GCGACCATGGTGACACAAGCTGATAAAGATGGTCTGACAACGAAAGACGGCGAGAAGATC
CCAGCTCAAATCATGGTATGGGCAGCGGGTATCAAGGCTCCAGATTTCATCAAAGACATC
GCGGGTCTAGAAACCAACCGTATCAACCAGCTTGTTGTGAAAAACACGCTACAAACCACT
CGTGATGACGACATTTTTGTTATCGGTGATTTGGCTCAATGTACTCAACCAGATGGTTCA
TTTGTACCGCCACGTGCTCAAGCTGCACACCAAATGGCGAGCCAAGCGTTCACTAACATC
GTTGCTAAGCTTAACGGTCGTGAGCTAAAAGAGTACGAATACAAAGACCACGGTTCTTTG
GTTTCTCTGAGCCGCTTCTCTACAGTAGGTAGCTTGATGGGTAACCTAACTAAAGGTTCT
ATGATGGTTGAAGGTCGTATTGCTCGCGTGGTTTACATCTCGCTATACCGCATGCACCAA
ATGGCGCTGCACGGTGTGATTAAGACTGGCCTAATGATGTTGGTTGGCCGTATCAACCGC
GTACTGCGTCCAAACTTGAAGCTGCACTAA
>IKJBOMAE_00332 Putative ribosomal N-acetyltransferase YdaF
ATGGCACCAGATTTTGAAATCATAACACCACGCTTGGCGCTCAAACTGATTCCATCAGAG
CAAGCACACTCATTGCAACGTTTACTTGTTGAATCCCCTTCCCTACACCAATGGTTAGAT
TGGTGTAACGAGGACGTCTCTCTAAAAGATGCTCAAGATTTTCTATTGGCAACCCGCTTA
AACTGGGTAAAAACTGAAGCTTTCGGCTTTGGGGTTTATGAACGAGAACACAACAACCTT
GTTGGAATGGCAGCCGTGAATGAGCTATACCACACCTTCAACATGGCGAGCATTGGTTAT
TGGATTGCTGATCGCTATCAGCGCAATGGTTATGCTCACGAGGCAATTAGAGCACTTGCA
GAGTTCTGCTTTGCAAAACTAAATTTAACGCGTGTAGAGATCGTCTGCGATTTAGACAAC
ACAGCAAGTCAGGCGTTAATTGAGTCGGTTGGAGCTCAAAAAGAAACCATTGCGAGAAAT
CGCTTTATCTTTCACGGAAAACCAAAAGACGGCGTAGTGTACTCGCTGCTTCCTAGCGAC
TTAGAATGA
>IKJBOMAE_00333 hypothetical protein
ATGAGAATACTGATCCCATTATTGCTTCTTTGTGTCTCAATGCCATCTTGGGCTGCGCGT
CAATTTGATATTGAAGTAATTATTTTCAAGCGAGCAGTCGACGCTGAAAGCACCAGTGAA
TCATGGCCAAATGAACTGCCTAAGATCGAAATGAGCAATGTCGGCAGTTTAGACAGTGAA
TCTTACCGCCGTTCAAAAGGCGTAACCTTACTACCACGTTCTTCTTTCCGTTTGAACGCC
CAAGAATCCGCATTAAATAATCATGCTGGTTTCAAAGTGCTTAAGCACGTGGCATGGCGT
CAAGGTGACCGGGGTAAAGCAAGCGCTCCTATTTTCCGCATCGTTGGTGGTCGTGATTTC
TCAGGCTCTTACAACACTGATGGTAGCCCAATCGGTAGCAGCTCTTCGCTAACAAGCGAT
GGTTACAGCGAAGAGAACGTGAGCGGTCCACTCTATGAGCTAGACGGCAAGCTACAAATT
TACGTCCAGCACTACTTGTTCGCTGAAACAACCATGGATTTACGTGAACCGAGTGTTCGT
GAAATCCACATCGAATCACAGCCGTCAGATCAGCTGACAAATGAGTTGGGTGAAGTAGAC
GGTAATGTACAAGTCGGTAACTTGGCAGAAGTGTCGCCAACAGTGACCGAAGAGAAGTTC
TTGAAGAGCTTCCGAATGGATCAAAAACGCCGTATGCGCAGTAGTGAAACGCACTACTTA
GACAACCCACTGATGGGGATGATCATTCAAGTTCGTCGCGTTCAATAA
>IKJBOMAE_00334 Transcription-repair-coupling factor
ATGACAAAAGCAACGATTCTCTCCGTCACGAATCCGTCTGAGCGTGGCGACAAAAAACAG
CTTGGCAACCTACCTGGTGCCGCATTGCCAATGGCGATTGCAGAACTGGCTAAACAGCAT
TCAAGCCACTCTCTGCTTGTGGTGCCCGATCCGCAAATGGCGCTTAAGCTCCAAGCAGAA
ATTGAGCAGTTTACAGATCAATCGGTCAGCCTATTCCCTGATTGGGAAACACTGCCTTAC
GATAGCTTCTCTCCGCACCAAGAGATCATCTCAGACCGTATTGCGCGTTTATATCAGCTA
CCAAACCAAGCCGGTGGCGTAACGATTGTGCCAGTAAGCACCGTATTACAGCGCCAGTCT
CCACGTGACTTCTTGTTGCAACACACCTTGATGGTGAAAACAGGCGATCAGTTCTCGCTA
GAGAAGCTTCGCGTTCAACTTGAAAACTCAGGTTATCGCCATGTTGATCAAGTGTTTGGC
CCCGGTGAGTACGCAAGCCGTGGTTCGATCCTTGATTTGTTCCCGATGGGCAGCTCGGAT
CCATACCGTATTGATTTCTTCGATGATGAGATCGACACGATCCGAACGTTCGATCCAGAG
AACCAACGTTCTATCGAAGACATTCAGCAAATCCAGTTATTACCAGCTCACGAATTCCCG
ACCACAAAAGCAGCCATTGAAGATTTTCGTACTCGTTGGCGCTCTCAGTTCGAAGCGCGA
CGCGAACCTGAATCGATTTACATGCAAGTCACCAAAGGCACGTGGCCAGCAGGTATCGAG
TACTGGCAACCACTGTTCTTCGATCATACAGAAACGTTATTTGACTATTTACCTGAAGAC
TCGCAACTGATCATCGTTGGTGATATTGAAGCTGCGGTTGATACCTTCTTAAATGACGTC
GACTACCGCTATGATCAAAAGAAAATCGATCCACTGCGTCCGCTATTAGCGCCACACGAG
TTGTGGCTCAAGAAAGACGAACTCTTTGCTCAGTTTAAACAACTGCCACAAGCACAGTTA
AGCTTAGAGAAAATCGTTAAGCGCGCAGGCCGCCAAAACCTCGCGGTGCAATCTCTTGCA
GAACTTGGCGTTCAACAGCAAAACAAAGAGCCACTAGCACGTTTACGTCAATTCAGTGAG
CAGTTCGTAGGCAAAATCGTCTTCTCAGTCGAATCAGAAGGCCGCCGTGAAGCACTAACC
GAGCTTCTCCAAGGCATCAAAGTTCGCCCTGTCGTACATAGTTCACTCTATCAAGCGCTT
AATTCTGACGATCGCTTCAGCTTGATTCTCGGTGCAGCAGAGCACGGATTTATTCATGAT
GAGCTCAACTTTGCACTGATTTGCGAAAGTGATTTATTGGGCGATCGCGTTATCCAACGC
CGCCGTAAAGACAAGAAAACCGTTAACAGTGACACTGTTATCCGTCACCTAGCCGAACTT
AAACCGGGTCAGCCTGTTGTACACATCGATCATGGTATCGGCCGCTACATTGGCTTGCAA
ACGCTTGAAGCTGGCGGAATGAAAACAGAGTACGTGACTCTTGAGTATCAAAACGATGCC
AAGCTTTACGTGCCAGTGTCTTCATTAAACTTAATCAGTCGCTATTCAGGTGGCGCTGAA
GAGAGCGCGCCGCTGCACAAGCTGGGTGGTGAAGCATGGGCGAAAGCTCGTCGTAAAGCT
GCAGAGAAAGTTCGTGATGTTGCCGCTGAGCTTCTGGATGTTTACGCGAAACGCGAATTG
AAACCGGGCTACAAGTTTGAGCTAGACCGTGGTCAATACGCGACCTTCAAAGCGACTTTC
CCGTTTGAAGAGACCGATGATCAATCAATGGCCATCAATGCGGTTCTTTCCGATATGTGC
CAAGCAAAAGCCATGGACCGTCTTGTGTGTGGTGATGTGGGCTTTGGTAAAACAGAAGTT
GCGATGCGCGCGGCATTTGTTGCCACAGACAATAGTAAGCAAGTGGCGGTCTTGGTTCCG
ACGACCCTACTTGCACAACAGCACTTTGAAAACTTCCGTGACCGCTTTGCAAACTTACCA
ATTCGCGTAGAAGTGCTTTCTCGCTTTAAATCGGCAAAAGAGCAAAAAGTGATTCTCCAA
GATGTTGCCGATGGCAAAGTCGACATCGTAGTAGGTACTCACAAACTGCTCTCAAGCGAC
ATCCAATTCAAAGACCTTGGTTTATTGATCGTCGATGAAGAACATCGCTTTGGTGTGCGC
CAAAAAGAGAAAGTGAAAGCGATGCGTGCGGATGTCGACATTCTAACGCTTACCGCGACA
CCAATTCCGCGAACGTTGAACATGGCGATGAGTGGCATGCGCGACTTGTCGATCATCGCG
ACTCCACCAGCACGCCGTTTGGCAATCAAAACATTTGTGCGTCAACGTGAAGACTCAGTG
GTTCGTGAAGCAGCACTGCGTGAAATCATGCGTGGTGGTCAGGTTTACTTCCTACATAAC
CAAGTCGAAACCATCGAGAAAACAGCGGAAGATCTGCAGAAGCTCATCCCAGAAGCGCGT
GTTACCGTAGCCCATGGCCAGATGCGTGAACGCGAGCTAGAACGCATCATGAATGACTTC
TATCATCAGCGTTTTAACCTTTTAGTGTGTACCACCATCATAGAAACCGGTATCGACGTT
CCGACCGCCAACACCATTATTATGGACCGAGCAGATAACCTTGGTCTTGCACAGCTGCAC
CAATTACGTGGCCGTGTTGGTCGTTCTCATCACCAAGCATACGCTTACTTGTTAACGCCA
CATCCTAAAGCGATAACAAAAGATGCCATTAAGCGTCTTGATGCGATTGCATCTCTGGAA
GATCTGGGCGCAGGCTTCACCCTTGCAACGCACGACCTCGAAATTCGTGGTGCGGGTGAG
CTATTAGGTGACGAACAAAGTGGTCAAATTCAATCGGTTGGTTTTACACTGTATATGGAG
ATGCTTGAACAAGCGGTTGAAGCATTGAAAGAAGGTAAAGAGCCATCATTGGATGACCTA
CTTCGTGAGCAAACCGAAATCGAGATGCGTATTCCTGCCCTACTGCCGGATGATTACATT
CCGGATGTGAACACGCGTTTATCGATGTACAAACGAATTGCAAGTGTGAGCGATAATGAG
GGCTTATCCGAGCTTAAGGTTGAACTGATTGACCGATTTGGTCTGTTGCCAGATGCAACG
AAGAATCTCCTATCTGTCTCAGAGCTGAAAATTGGTGCAGGAAGTCTCAAAGCGAAGAAG
ATTGAGGCGCATGACAAGGGCGGATTCATTGAGTTTTACCCTGATGCTGACATAAACCCA
GCGTATTTGGTTAAACTCCTGCAATCACAGCCGCAAAAATTTGCAATGGAAGGTCCAACT
AAGTTCAAGTTTAGCGTACCATTAACGGACCGACGTAAACGCATTCAGTTTGTTCAAGAC
TTACTGAATGATTTTAAACAGAATTTATTACCAACGAGCTAA
>IKJBOMAE_00335 hypothetical protein
ATGACAGAGCAAGAATACTTCACCGTACACCACAATCTGACGATCAATGTCGAAACGTTA
GAGACGGGCTTTGCTCTGCCAAATGAAGAGACTTTTGTATCAGAAATCCCAGCGCCTTTC
ATTGTTGCGAGTGAATTCAGTCATCTCGATATGTTGGCTGATAACGCAAGATTAGAGCTG
CAAAGCAAAGAGCTCAAACACGTCATCTACTTACTCGATACACAGAACTCAAAATTAAAC
CTGCTACTGAGTTTTATGCTTTCTCAACAAGATGATGCCAAATTACGTTTTCAAACGACT
CAATTCGGCGCTAGTCAGTTGAGCTATCGCAGTGATTCAGAAGTGGAAACGGGGAAACTG
GTTCGCGTAAAACTCTTCTTAGATCATCCAGCTGCAGCAATTTACTGCTACGCTCAGATA
GTAGAATGCGAATCTACCGAGCAAGGCTATGTGATCACACTCAAGTACAAATTACTTAGA
GAAGCTGACCAAGATTTATTAATCAAAGCCGCGCTATACCAACAGCAAAAATTACTCCGT
CAGCGCTCACTAGAGCGAGATAACAAATAA
>IKJBOMAE_00336 hypothetical protein
ATGATTATCGCTAATCAGTTTAAGTTATCAAGTTTACCTGTTTTTCTGGCTGAACTTTTT
GCTGTAAATAGGGACTTATTGCATGTCGTTGACAAATTTGGCGATTATCTTGTCTTCTTC
ATAGTAAGAGTAAGGTAA
>IKJBOMAE_00337 Lipoprotein-releasing system transmembrane protein LolC
ATGTATCATCCTATCTCTCTGTTTATTGGCTTGAGGTATCTTCGGGGACGCTCCGGAGAT
AGGTTTAGTCGATTTGTTTCTTATATGTCGACAGCGGGTATCACGATCGGTGTGATGGCG
TTAGTGACCGTACTTTCCGTGATGAATGGCTTTGAAGCCCAGCTTAAAGAACGCATTTTA
GGTGTGCTTCCTCATGCGGTCGTTTCGCAACATGATGGTAAAACACCTATCAGTGAAAAT
GCCCCTCAGTTTATTCAAGATATGTCGACAAGCGCGAAGCCAGAACCTATCGTTCGTGGT
GAAGCGGTGATTCAAAGCTCTGCTCAGCTTACGGCTGGTTACCTAATTGGTATCGAACCT
AAATTGGGCGATCCTATCTCTAATCACCTTATCGCTGGTCGTTTATCGTCACTAAAAGCG
GGTGAGTATAAAGTTTTTCTTGGCCACAGCTTAGCGCGCTCCCTGAAAGTTTCTATGGGT
GACAAAGTACGTTTGATGGTGACCAATGCCACTCAATTTACGCCTCTTGGCCGCATTCCA
AGTCAACGCAACTTCACTGTTGCGGGCATTTTTAATACCGGCTCTGATGTCGACGGTCAG
CTTATGATCGTTAACATGACGGATGCTTCAAAGCTGATGCGTTTGCCGAAAGACACCGTC
TCGGGTTGGCGCGTGTATTTCTCTGACCCTTTTATGGTGACTGAATTTGCAGACAAGCCA
TTGCCAGACGATTGGAAATGGAGTGATTGGCGTGAGCAACGTGGTGAGCTTTTCCAAGCA
GTAAAAATGGAAAAGAACATGATGGGCTTGATGCTTGGCCTGATTGTTGGCGTTGCGGCG
TTTAACATCATTTCTGCTTTGATCATGGTGGTGATGGAGAAGCAATCAGAAGTCGCGATT
CTCAAAACCCAAGGGATGAAGCAATCTCAAGTGATGGCGATTTTCATGGTGCAAGGCGCA
AGTAGCGGTGTGATTGGCGCGATTGTTGGCGGTGCTGTCGGCGTAGCTTTATCGCTCAAC
CTCAATGCGCTTTTGGAAGCCGCAGGCGTTGCCTTGTTCAGCTTCGGTGGCCATCTGCCA
ATCGTGATTGATTCATTCCAAATTTTATTAGTGGTAGTGCTGGCGATTGCTCTGAGTCTA
GCTGCAACTGTTTACCCGTCTTACCGAGCATCTTCTGTTAAACCTGCTGAGGCACTTCGC
TATGAATAA
>IKJBOMAE_00338 Lipoprotein-releasing system ATP-binding protein LolD
ATGAATAAGCTATTAGAATGTCGTGATATTCGTAAAGTCTACCGAGAAGGCTCACTAGAT
ACTGAAGTGCTCAAAGGCGTGAGCTTTGATATCGACAAAGGGGAATTGGTTTCTATTGTT
GGTTCATCAGGCTCAGGTAAAAGTACGTTACTTCATATTCTTGGCGCATTGGATGATGCG
ACAGAAGGTGAAGTTGATTTTCTCGGTCAAGATTTGTCCGCGTTAAGCTCGAATAAGCAA
GCGGCTTTGCGTAATAAACACCTTGGTTTTGTGTATCAGTTTCACCATTTGCTGGCTGAC
TTCACAGCGGTAGAGAACGTAGCAATGCCTTTGTTGATCGGCGGAACAAAGGTCTCTGAA
GCGAAAGAAGCCGCACAAGCATTGCTGGAAAAAGTGGGTTTAGGTCATCGTATGGATCAC
CGTCCATCTGAACTGTCTGGTGGTGAGCGCCAACGTGTTGCTATTGCAAGAGCATTGGTG
AACAAACCTGATCTGGTATTAGCAGATGAACCTACGGGTAACCTAGACCACAATACAGCA
CTGGCAATTTATGATTTGATGCGTGAGTTAAACCAAGAGTCAAACATTGCCTTTTTAGTC
GTGACTCATGATAACGAGTTAGCGGCGAAAATGGACCGTCAAATGCATATGCAAGATGGC
TTGCTGGTGGATCGCTTTACCACTGAAACAGCGGTTGCGGAGGGCTAA
>IKJBOMAE_00339 Lipoprotein-releasing system transmembrane protein LolE
TTGTTTTCATCTTTAGCATTGATGATCGGTGGCCGTTTCAGTCGCGCTAAAAAGCGTAAC
AAGATGGTGTCGTTCATTTCACTTTCTTCAACCATCGGTATTGCTGTTGGCGTCGCAGTG
ATCATCATTGGTCTTTCTGCTATGAACGGCTTCGAGCGTGAGTTGCAATCGCGCGTGCTG
TCGGTTATCCCGCACGGTGAATTAGAAGGGGTGAATGGCCCGCTGCACAATTACACCAAA
ACCATGAATCAAGCGCTAAACCACGAACACGTCGTCGCGGCAGCGCCTTATGTTCGGTTT
ACGGGTTTGGCCGAAAAAGGCACCAATTTAAAAGCGATAGAGGTTCGCGGTGTCGACCCT
GCTTTTGAGCAGGCCGTCTCGAGCATGTCTGAATTCATTGATCCAGAAGCTTGGCAAAAC
TTCTATCCAGGTCAAAAGCAAGTGATTTTGGGTCGCGGTGTCGCGAATGAACTGAACGTT
GATGTGGGTGACTACATTACATTGATGATTCCACAAACAGGCAGCACCAATAAAGTTCAA
GCACCGAAGCGTGTTCGAGTTAAGGTCGCAGGCTTTTTAACACTAAATGGCCAAATCGAT
CATTCGCTCGCTCTAGTCCCATTGAAGGATGCTCAAGCGTATGCGCGCTTGGGTGATGGT
GTCACCGGGATTTCCCTTAAAACAGATGATGTGCTGAACGCTCCTTCAATTGTAAGGGAA
GTTGGCAATCTGATTGATGTGTATGTGTATCTAAAAAGCTGGCAACAACAGTTTGGCTTC
TTGTATCGCGATATCCAGTTAGTCCGCACGATAATGTACTTGGTAATGGTACTAGTGATT
GGCGTAGCGAGCTTTAATATTGTCTCAACACTAATGATGGCGGTAAAAGACCGCGCCGCA
GAAATCGCGATTCTTCGAACCATGGGTGCGAAAGATGGGCTGATTAAGCGCATTTTCGTT
TGGCAAGGTGTGTTCTCAGGGGTATTCGGCAGTATTGCTGGCAGTATTGTCGGTGTGTTT
GTCGCATTAAACTTAACACCAATCATCAAAGCCTTAGAGAGCTTGATAGGGCACCAGTTC
TTATCAGGGGACATTTACTTTGTCGACTTCCTGCCATCACAACTGCATTGGCCAGATGTT
GCTTTGGTATCAAGCACGGCGATTATTTTGAGCTTACTTGCGACTTGGTACCCAGCTTCA
CGAGCAGCGAAGCTTAATCCCGCTGCAGTTTTGAGCTCGAAATAA
>IKJBOMAE_00340 hypothetical protein
ATGCCTAGAAAGCTGATTAAACGCTTCATGCCAGATCATGAAATGATCAAACGCCAAAAA
GCACTGAAGGTCTTCGGCAACGTTTTATACAACCCAAATCTGTGGTGTTTAAATCGTCGC
TCTGCATCTGGTGCTTTTGCTGTTGGTCTGTTTATGGCGTTTGTTCCGCTTCCGAGTCAG
ATGATCATGGCTGCAGGTCTTGCCATCATGCTTGGCGTAAACCTGCCTCTCTCTGTCGCC
CTTGTTTGGATCAGTAACCCAATCACCATGCCAGTACTGTTCTACTTTGCGTACAAACTT
GGCGCACTGGTGATGCATGTACCACCACAACCTTTTCACTTTGAGTTGTCGTGGGAATTC
ATCATGCAACAAATGAACACCATTGGACCTCCGTTCTTGTTGGGCTGCGCGATTTGTGGT
GTTGCTTCGGCAATCATTGGCTACTTCGGTATTCGCGGACTCTGGCGCTATTCAGTAGTG
AGAAGCTGGCAAAAACGCAAAATACGATAA
>IKJBOMAE_00341 ComE operon protein 3
ATGACTCTCTTAGAAAAAAGTTTGACCTTGGCGTTATTTGTAGCAAGCGTCATCTCGTCT
GCGTGGTGGCCGACGATGCCAGATTGGCGATGGTTGCTGCTGGGAATAATTGCCATTGGC
TCGATAATCAAATTACGGCGCGGCTTATTGAGCATAGGCGCAATTTGGGGCTTTATGGTT
GTCATTATCCACGGCAATGTTATGGAGCATCAAAGACAAGCCCTGTTTCAAGCAGGGGTG
AATATTACCATAAATGGTAAAGTTGACAGCCCTTTTACGCAAATAAGTCACGGATATGAA
GGAATTGCGCAGATCAATCAGGTGAATTCTCAAAAGCTGTTACCTTTTCTTAAACCAAAA
ATCCGATTGATAACCGCATTCCCTCTGACTGTTAACAGTGAATTCACCACTCAAGTCACG
ATCAAACCCATTTTGGGCCTGAAGAATGAAGCTGGGTACGATGCAGAGAAACAAGCCGCT
GGAAAAGGTATCGTTGCAAGAGCGGTAGTCATTTCTGATGCCACGTGGGTAATTCGCACA
CAAACTTCTATACGTCAGCAAATCATCGCGGCCACCAAAGAACATATCTCAGAGCTTGAA
CATTTTCCTTTGATCAGTGCGCTTGCTTTTAGTGACCGATCATTGCTTACTCAGTCCGAT
TGGGGGGCTTTGAGAGATAGCGGCTTACTGCATTTGGTCTCGATATCGGGTTTGCACATA
GGCATGGCTTTTGCGTTTGGAATGAGTGTCGGGCTTGTTGTTAGGTATGCGCTGCCCAGC
TACGCCTTCTTCCCGCCATTATTTGGACTGATCACTGCTCTTGCTTATGCATGGTTAGCC
AATTTCTCTTTACCTACAACTCGTGCGTTTTCTGTCTGCGCCATTTATTTGTTGCTGAAA
TTTAGCTTGGTTTATTGGAGCCCATGGCGTGTGCTTCTACTTGCGGTTTCAATACAGCTT
TGCTTAGAGCCGTTTGCGCCTCTAAATATAAGCTTTTGGTTGTCTTACCTTTCTGTTGTA
ACGGTATTGCTTGCGGTTAATGTTGTACAACAGGCTCAAGGCCATTGGATTGCTAAATTA
ACAGCACTGCTGAAAGTACAGTTAGTGCTTACTATGCTGATTATTCCCATCAGTGGTGTG
TTTTTCTCAGGAACCAGTTTGTCCTCCATTGTTTATAACCTCATTTTTATTCCTTGGTTT
GGATTCATTGTCGTTCCTTTGATGTTTATTGCGCTTATTGCTACTCCTTTGTCGGATTAT
TTAGCTGCTCTGCTGTGGCAATGTTTAGATTGGGTGCTTTGGCCTCTTAGTTGGTCATTG
CAGTTCGCTGAAGGCAGTTGGTATTTAATGAGTCTTGAGATGACGTTACTGGTTATTGCG
ATAACTTGCGCTTTCATCGGGGCGAGATTTCTAACCAAAGGGGCGATGGTTATTTTGCTG
CTTGTTATTGTTTCTGCTGCACTGTTTCATGAACGTCAATTTGGACGTTGGCGTATCGAT
GTGTTGGATGTAGGGCATGGTCTGGCCGTTTTGATAGAGAAGGAGGGGGAGGTTCTTCTT
TATGATACTGGGAAAGCGTGGAACACGGGCAGTATCGCTCAACAGGTTGTTTCGCCCGTT
TTGCATCGCAGAGGCTTTCGTTCTATCGATGTATTGATTGTGAGTCACGCAGACTCAGAC
CATGCTGGTGGTCGAGACTACATAGAACAACATTTTTCTCCAAAAACAAAATTCAGCAGT
CAGCAATACTTTGATTACCAGCCATGTATTGTAGGAGAGCAATGGGCTTGGCAGACGCTT
AAATTTGAAGTGTTGTGGCCGCCTAAACAGGTAAACCGTGCTTACAATCCTCATTCGTGT
GTTATTCGAGTCGTCGATACAGAATCTGACTTTAAACTGCTTCTAACGGGGGACATCGAA
GCCATCAGTGAATGGATACTGGTTCGTGAACCTGCCAAGCTAGAAAGTGATGTGATGCTT
GTGCCTCACCATGGCAGCAAAAGTTCATCCAACCCTAAGTTTGTAAAAGCGGTTTCTCCC
CAACTTGCTATTGCGTCTTTAGCTAAAGCCAATCAGTGGGGAATGCCTGCAGACAAGGTC
ATTCATGCATATGAGAATGCAAATGTACACTGGTTGGATACAGGAACAAGCGGTCAAGTG
TCAGTGTTCATAGATCAAGACAATTGGCATTTTGAAACCAAACGTAGCGAGACAATTGAG
CCTTGGTATAGGCAGATGCTGCGTAAGGGAGTAGAATAA
>IKJBOMAE_00342 Lipid A export ATP-binding/permease protein MsbA
ATGTCGATAAATACTGATGAAACGACCTGGCAGACGTTTAAGCGTCTATGGCAATTTATT
CGCCTGTATAAGTCAGGTCTAATCGTTGCTGTTGTAGCATTGGTTGTTAATGCTATCTCT
GATACCTACATGATCTCCTTACTAAAACCGCTTCTAGATGAAGGTTTTGGTAGTGCGGAA
TCTGATTTTCTACGTACACTTCCACTTATCGTTTTCGCCATGATGTTTATTCGTGGTGTG
AGCGGATTTGTCTCTACTTATTGTTTGAGCTGGGTATCCGGTAATGTGGTAATGCAAATC
CGCCGCATGGTTTTTAATCACTTTATGCATATGCCTGTCTCTTACTTCGATAAAGAAAAA
ACAGGCAATCTACTTTCTCGAATTACTTATGACTCTGAACAAGTTTCAGCGGCGACTAGT
TCTGCGCTAGTTAGCATTGTGCGTGAAGGCGCAAGCATCATTGGTTTGTTGGTTTTGATG
TTCTATAACAGCTGGCAATTGTCTTTGGTTTTGTTTGCTGTTGCACCTGTTGTTGCTTTT
GGTATTAGCGTTGTTTCTAAGCGATTCAGAAAAATCTCGAGAAACATGCAAACGATGATG
GGCAATGTGACCGCTTCTGCAGAGCAAATGCTGAAAGGTCACAAAGTAGTACTGAGTTAT
GGCGGTCAAGATATCGAAGGTAAACGCTTCGAGAAAGTAAGTAACCAAATGCGCCAACAA
AGCATGAAGTTGGTGACGGCTCAAGCCGCGGCAAACCCAATAATTCAAATGATCGCGTCT
ATCGCGATTGTTGTTGTGCTTTACCTAGCAAGTATCGACTCAATCAAAGATCAGTTAACG
CCGGGTACATTTACCGTTGTGTTCTCTGCAATGTTTGGTTTGATGCGTCCGCTTAAAGCG
CTGACCAACGTAACGTCACAATTCCAACGTGGTATGGCAGCTAGCCAAACCTTGTTTGCA
CTGGTAGATCTAGAGCCAGAGAAGAATGAGGGTAAGTTCACTGTAGAACGTGCAAATGGT
GATGTTGCAGTGAAAGAAGTCAGCTTTACCTACGAAGGTGCAGAGAAACCGGCACTTGAG
AACGTTTGTTTTGAGATCCCACGCGGTAAGACGGTGGCTTTGGTTGGCCGTTCAGGCTCA
GGTAAGAGTACCATCGCGAACTTATTCAACCGCTTCTACGACGTGAGCAGCGGTTCGATT
ACGCTTGATGGTCACGATATTCGTGACTATGAACTTAAGAACCTGCGCGAGCAGTTCGCG
CTTGTATCGCAAAACGTTCACTTGTTTAACGATACGATTGCAAACAACATTGCTTACGCG
ACAGAAGATCAATACACACGTGAAGACATCGAACGTGCCGCTAAACTTGCTCATGTCACT
GAGTTCGTCAGCAAGATGGAAGACGGCCTTGATACGATGATTGGTGAGAATGGCGCGAGT
CTATCTGGCGGTCAACGTCAACGTGTCGCCATTGCTCGTGCACTTCTTCGCGATGCCCCT
GTTTTGGTTCTTGATGAAGCGACGTCAGCTCTGGATACAGAATCAGAGCGTGCTATTCAA
TCGGCGCTGGATGAACTGCAAAAAGACAAGACGGTACTGGTGATTGCTCACCGACTGTCG
ACTATTGAGAATGCAGATGAAATCTTAGTGGTAGATGAAGGCTCTATCGTTGAACGTGGT
AACCACGCTGAGTTGATTGCCAAGAAAGACGGCGCGTACGCTCAACTTCATCGAATCCAA
TTTGGTGCCTAA
>IKJBOMAE_00343 Tetraacyldisaccharide 4'-kinase
GTGGTTGAAAAAATCTGGTTCGAAAACCATCCTCTCAAATACCTGCTGTGGCCGCTTTTG
TGGCCACTGAGTTTGTTGTTTGGTGCGATCAGTAAATCTAAGCGTCAACAATATCAATCG
GGTAAAAAACAAGCTTACAAAGCGCCAGTGCCTGTAGTCGTTGTGGGTAACATTACGGCT
GGGGGCAATGGTAAAACACCAGTTGTTGTGTGGCTGGTGGAACAATTACAGCTGCTTGGT
TACAAACCAGGTGTTGTGTCTCGTGGCTATGGGGCGAAAGCACCGCAGTACCCGCTCGTG
TTGGATGACAATACACCAGCGAAACACTGTGGAGACGAGCCGAAACTGATTTATCGTCGT
ACTGGTGCACCTGTCGCCGTAGATCCGGTTCGTGCCAATGCGGTGAAAGCATTGCTTGAA
ACTGGCGTTGACATCATTATTACTGACGATGGCCTCCAGCATTACGCTCTAGAGCGAGAT
ATCGAGTTTGTTATCGTTGATGGTAATCGCCGCTTTGGCAATGAAAGCCTTATTCCACTT
GGCCCGCTACGTGAAGGGGTAGAGCGTCTTGCTGAAGTCGACTTTATCATCACTAATGGT
GGTCAAGCTCAGCGTGGCGAAATGCCAATGTCTTTAGCGCCATCAAAGGCTATCAACCTG
AAGACAAAACAACAAGTCGAGGTCCGTGAATTACGTGATCTCGTTGCGTTTGCGGGGATT
GGGCATCCACCACGATTTTTTAATACACTTAACGCAATGAATGCGGATGTCAAAGTGACG
AAAGGCTTTGCCGATCATCAAGACTTTGACCAGCAAGAATTACACGCATTGGCTCAACAA
GGGGCGAATGTGATTATGACAGAAAAGGATGCCGTCAAATGCGACAGTTATGCGCAAGAC
AATTGGTGGTATCTGCCCGTTTCTGCTCAGTTTGAATCAAACGACGCAGAGCGAATTTTA
AATCGAATAAAAGAGGTTAAAGCGACTTATGGATCACCGTCTGCTTGA
>IKJBOMAE_00344 hypothetical protein
ATGGATCACCGTCTGCTTGAGATTGTAGCTTGCCCTGTGTGCAAAGGTAAGCTGACGTAC
GATAAAGATAATCAAGAGTTGATCTGCAAACTGGATCGCCTTGCTTACCCAATCAAAGAG
GGTATTCCTGTTCTGCTTGAGCCAGAAGCACGAACCATGAGCATGGACGAGGGACGCTAA
>IKJBOMAE_00345 3-deoxy-manno-octulosonate cytidylyltransferase
ATGTCTTTTACGGTTGTCATTCCTGCGCGTTACGCGTCAAGCCGCTTACCGGGTAAACCG
TTGGCAGACATTGGTGGTAAACCAATGATCCAATGGGTTTATGAGCAAGCTTTACAAGCG
GGCGCTGAAGATGTGATTATCGCAACTGACGATGAGCGCGTATCGGCGGCGGCAGAGCAG
TTTGGTGGCAAGGTCTGTATGACCTCGCCAAACCACGAGTCTGGCACTGAGCGACTAGCA
GAAGTGGTAGAAAAAATGGCAATCCCTGCAGACCACATCGTGGTGAACGTTCAGGGTGAT
GAACCATTGATTCCGCCGTCTATTATTCGCCAAGTCGCTGACAACCTAGCAGGTTGCGAT
GCGCCAATGGCAACACTTGCGGTTGAGATTGAATCGGAAGAGGAAGTCTTTAACCCGAAT
GCTGTGAAAGTGGTCGCGGACGAGCGTGGTTATGCCATGTACTTTAGTCGTGCAACGATT
CCTTGGGATCGTGACAACTTTGCCAAGCAAGACAAAACCGTCGCGAATCCATTGATGCGT
CACATCGGCATCTACGCTTACCGTGCTGGCTTCATCAATACTTATGTGAATTGGCAGCCA
AGCGCACTTGAGCAAATCGAGTGTCTAGAGCAACTTCGTGTGCTTTGGTACGGTGAAAAA
ATTCATGTTGAAGTGGCAAAAGAAGCGCCAGCAGCAGGTGTGGATACACCAGAAGATTTA
GAAGCAGTACGAGCCATTGTCGCTAGCCAAGCACAATAA
>IKJBOMAE_00346 hypothetical protein
ATGAATACCGCAACGACAAACCTTTCGGGGGAAGCCTCGAAAAAGCGCAGAGAAAATATG
CTTCCAGATGGTCCAGATTGGACATTTGAATTGCTGGAGCGTTACCACAAAGAAATCAAG
CGTGTGGCGGAGCATTATCGTCTCGACACCTACCCTAACCAAATTGAGGTCATTACCTCA
GAACAAATGATGGATGCATACTCAAGCATCGGTATGCCTATCAACTACAATCACTGGTCA
TTTGGTAAAAAGTTCATCCAAACGGAGCAGAACTATAAGCATGGTCAAATGGGCTTGGCT
TACGAAATCGTGATCAACTCAAACCCATGTATCGCTTACTTGATGGAAGAGAACACCATC
ACCATGCAAGCGCTGGTTATTGCTCACGCTTGTTATGGACACAACTCGTTCTTCAAAGGT
AATTACCTGTTCCAAACGTGGACTGATGCTAGCTCAATCATTGACTATCTCTTGTTTGCG
AAAAACTACATTGCTGAGTGTGAGGAGCGCTATGGCGTACATGAAGTCGAACAACTACTC
GACTCTTGCCACGCCCTAATGAACTTCGGCGTGGACCGTTACAAGCGCCCTGAGAAGATT
TCCATCAATGAGGAGAAAGCCCGTCAGGAAGAGCGTGAAGCTTATCTGCAATCGCAAGTG
AATGAGCTTTGGCGAACCGTTCCACAATCGAAAACCAAAGAAGAAGACATCAAAGTGCGC
TTCCCGAGCGAACCACAAGAGAACCTGCTCTACTTCTTTGAAAAACATGCTCCTCTGCTT
GAGCCATGGCAGCGCGAGATTGTGCGTATAGTGCGTAAGGTAAGCCAATACTTCTATCCA
CAGAAGCAAACTCAAGTCATGAACGAAGGCTGGGCAACCTTCTGGCACTACACCATCCTT
AATCACCTTTACGATGAAGGGTTAGTGTCTGAGAAATTCATTCTCGAGTTTCTTCACAGC
CACACAAGCGTGGTTGCACAACCACCTTACAACAGCCCTTACTTTAGCGGCATTAACCCG
TATGCGCTTGGCTTTGCGATGTTCCGCGATATCAAACGTATCTGTGAAGAGCCAACCGAT
GAGGATAAAGAGTGGTTCCCTGAGTTAGCAGGAACAGACTGGCTAGATGCGGTTCACTTT
GCCATGCATAACTTCAAAGACGAGAGCTTTATTAGCCAATACTTGTCACCGAAGCTAATG
CGTGATTTCAAGTTGTTTGCCATCAACGATGATGATCGTAAGAACTTCGTCGAAGTAGCT
GCGATTCATGATGAGATGGGTTACCGACGCATTCGTGAAACTTTAGCAGCGCAATATAAC
TTGGCAAATCTAGAGCCGAACATTCAAGTCTTTAACGTGGATGTGCGAGGCGATCGTTCG
TTAACGCTTCAGTATGTTCCTCATAATCGCATCCCTTTGGATAACAGTTATGAAGAAGTC
TTGAAACACGTTTACCGCCTATGGGGCTTTGATGTGATTCTTGAAGAAGTGAAAGACACC
GGACACAGAGAAATTCTTTCAACCTGTCCGAAACGTAATCAGTACGACACCAATATCTAA
>IKJBOMAE_00347 hypothetical protein
ATGGCGCAATTTATAGACCGAAGGCTCAATGGCAAAAACAAGAGCGCTGTTAATCGACAG
CGCTTCTTGAAACGCCATAAAGAGCAGATTAAAGAGTCGGTAGCTGACGCAGTGAATCGA
CGCTCGATCACGAACACGGAAACGGGCGAAGACGTCGCTATACCGCACAAAGACATCAAC
GAACCTATGTTTCATCAGGGTAAAGGGGGCGTGCGTGACCGCGTGCACCCTGGTAACGAC
CAATTTATCACTGGTGATAAGATCGAACGCCCGAAAGGTGGCGGCCAAGGTGGCGGTGCT
GGTGAAGGCAATGCCAGCCCTGACGGTGAAGGTCAAGATGAGTTCGTTTTCCAAATTTCA
AAAGATGAGTATCTCGATATCTTGTTTGAAGATTTAGAGCTACCGAATCTTGAGAAGAAC
CAAATTGCCAAAATCACAGAATGGAAAACCCACCGTGCGGGTTATCAAACAGCGGGTATC
CCATCCAACATTGCTGTCGTTCGTTCGCTACAACAATCTTTGGCACGACGCACCGCAATG
ACAGCAGGTAAGAAACGTCTTCTAAACGAGTTAGAGGATGAACTTACTCGCATCAAAAAC
ATCGAGCCCGCTCAACAGCTCGAAGAAAATCGTCTGAAGAAGGAAATAGAAGAGCTACGT
AAGAAAATTGAAAGCGTGCCCTTTATTGATACTTTCGACTTACGTTTCAAGAACTATGAG
AAGCGCCCAGTGCCTTCAAGCCAAGCGGTCATGTTTTGTCTAATGGATGTATCTGGTTCT
ATGGACCAAGCCACCAAAGACATTGCAAAACGCTTCTATGTGCTGCTTTATCTGTTCTTA
ACGCGTACCTACGAGAATGTGGAAGTGGTCTTCATTCGTCACCATACCCAAGCGAAAGAA
GTGGATGAACATGAGTTCTTCTATTCGCAAGAAACGGGCGGCACGATTGTTTCGAGCGCA
CTGAAGTTGATGAACGAAATCGTCCAAGACCGTTACCCTGTGGGTCAATGGAACATATAC
GCAGCACAGGCATCCGATGGTGATAACTGGGCTGATGACTCGCCTCGCTGTCGTGAGTTA
CTCGTCAATAAACTACTGCCTAACTGCCAGTACTATTCATACATTGAGATCACGCGTCGC
TCACATCAAACACTGTGGCACGAGTATGAGAAACTTAGCGAATCGTTTCCAAACTTCGCC
ATGAAAAACATCCGCTCCGTGGAGGATATCTTCCCAGTCTTCCGTGAACTATTCCAAAAA
GAAACGGCGTAA
>IKJBOMAE_00348 hypothetical protein
ATGAGTATTTTCGACCACTATCAATCAAGATATGAAGCTGCAAAAGATGAAGAGATGTCG
TTACAGGAGTTTTTGGCCCTGTGTAAGGATGACAAAAGCGCTTATGCCAACGCGGCAGAA
CGACTACTGATGGCTATCGGAGAGCCAGAAGTCATTGATACTGCTCAAGACCCAAGATTG
AGCCGCATCTTCTCAAACCGAGTTATCTCACGATATGAAACCTTCAAAGACTTCTATGGT
ATGGAAGATGCGATCGAACAGATTGTTTCTTATCTCAAGCATGCAGCGCAAGGTTTGGAA
GAGCGCAAACAAATTCTGTACTTACTCGGCCCTGTGGGTGGTGGTAAATCATCGCTTGCC
GAGAAGCTAAAAGCATTGATGGAAAAAATGCCCGTTTATGTATTGAGCGCAAACGGTGAA
CGAAGCCCAGTAAACGACCATCCATTCTGTCTATTCAATCCGACAGAAGACGGTGAGATC
TTGAAGAAAGAGTACGGCATTGAACATCGTTACCTACGCTCGATCATGTCACCTTGGGCA
GCGAAGCGTCTGCACGAGTTTGGTGGTGATATTACAAAATTTAAAGTGCTGAAAGTTCGC
CCATCAATCCTCGACCAAGTCGGTATCGCGAAAACTGAACCAGGTGATGAAAACAACCAA
GATATTTCATCGCTGGTTGGTAAGGTCGATATCCGCCAACTTGAGCATTTCTCACAAGAC
GATCCAGACGCGTATAGCTACTCTGGTGCACTGTGTAAAGCGAACCAAGGCTTGATGGAA
TTCGTTGAGATGTTTAAAGCGCCAATCAAGGTGCTACACCCACTCTTAACGGCAACTCAA
GAAGGTAACTTTAACGGTACTGAAGGTCTATCGGCGATTCCATTCGACGGTATGATTCTG
GCTCACTCGAACGAATCCGAGTGGCAAACCTTCCGCAACAACAAGAACAACGAAGCGTTC
TTGGACCGTGTATACATCGTGAAAGTGCCTTACTGTCTACGAGTATCGGAAGAAGTGAAG
ATCTACCAGAAACTGCTTGAAAACAGTGAGCTGTCTAAAGCGCCTTGTTCACCTAGTACA
CTCGAAACTCTGGCACAATTCAGCATTCTTTCGCGACTTAAAGAACCTGAAAATTCGTCC
ATTTTCTCGAAGATGCGTGTGTATGACGGTGAAACCCTGAAAGACACCGATCCGAAAGCG
AAGAGTTACCAAGAGTACCGTGATTACGCTGGCGTTGATGAAGGCATGAACGGCCTATCA
ACACGTTTTGCGTTCAAGATCCTGTCTCGCGTATTCAACTTCGACCAAACAGAAGTGGCT
GCAAACCCAGTTCACCTGTTCTATGTGATTGAACAGCAGGTGGAACGTGAACAGTTCCCT
TCTGAAGTGGCAGAAAAATACCTTGAGTTCTTGAAAGGTTACCTAGTACCTCGTTATGTC
GAGTTCATTGGTAAAGAAGTTCAGACTGCTTACCTAGAGTCTTACTCTGAGTATGGTCAA
AACATCTTCGACCGCTACGTCACATACGCAGACTTCTGGATTCAAGACCAAGAGTATCGC
GATCCAGAAACAGGCCAACTGTTCGACCGCGCTTCTCTCAACGCTGAGCTAGAGAAGATC
GAGAAAACAGCAGGCATCTCTAACCCGAAAGATTTCCGAAACGAAATCGTCAACTTTGTG
CTTCGTGCGAAAGCCAATAACAATGGTCAGAACCCAGTTTGGACCAGCTACGAAAAACTG
CGCACGGTAATCGAGAAGAAAATGTTCTCCAATACCGAAGAGCTACTTCCGGTTATCTCG
TTCAATGCGAAAACCTCTTCTGAAGATCAGAAGAAACACGACGACTTTGTCGCTCGCATG
ATGGAAAAAGGCTATACCGAGAAACAGGTTCGCCTACTTTCTGAGTGGTACCTACGAGTA
CGTAAGTCATCCTAA
>IKJBOMAE_00349 hypothetical protein
ATGGAAATGTCAAACGCTCAACGTTTGATTCTATCAAACCAGTACAACCTAATGTCTCAA
CTTGACCCTAGCAACTCGGCAAAATACAAGCGTCTACAAACCATTGTAGAACGTGGTTAC
GAGCTGCAAATGCGCGAGTTGAACAAAGATTTTGGCTGCATCACTGAAACAGAGTGTCGT
GAAATTATCGATATCATGGAGATGTACCATGCTATGCAAGAATCCAACAAAATGCTGGAT
GATGAAGAGCGTAGCAAAGTGGATCAGCGTCGTCTTCAGTTCCTTGGCTTCGATATCGCA
ACAGAAGCACAGCAAGTGCATTACGTGCGCTTCCTAGTGGATTCAGAAGGTCTTTACCCT
CAATTTGATAAAGCAGACCACCACTTCAACAGCCAAATGCCAACACTAGAGAAATACCGT
CGCATGCTAAAAACATGGCGCAACTGCCCTCGTCAGTACCATCTATGTGCGAACGAGTTA
GCGCAAATCTTTAGTGCATAA
>IKJBOMAE_00350 hypothetical protein
ATGGATTGGTTTAATTTTGTCTCGGTCATCATTGTTTGTTGGATATTTATCGCTTATTGC
TTGCCAGATTGGCGCAACGTCGTTTGGCCTAAGATGACACAAGAGAAACCTTTCCAACAC
TTGGTCTTCGCCACACTCTTTCTGCTGTGTATTCTGTGGTCTGCACAGGCTGGTGTGAAA
GATGGCCTTCAGATTCACTTTCTTGCGCTAACAACATTGACCATGATGTATGGCTGGCGA
ATCGCGTTTCTACTTAGTATCCCAGCCATGCTCGTCAACCATTTACTGCATGGTATTCCA
CTGTCTATGTTGCCTTCAGCATGGGTGCTTTCTGCACTAGTGCCAATACTCATCAGCTAT
CTAATTTTTTTGCTAAGCTACCGTTACCTTCCACGTAACATTTTTGTTTTCATTTTTGTG
GCGGGATTCTTCAATGGAGCACTCACCGGTAGCCTGCATTTACTCATCAACTCGTTTTAT
CATCTCTCTGTGGGTCATTACGACTGGCAAACTATCCAACACAATTACTTTGTTTTCGTT
CCGCTACTCGCCTTCCCTGAAGGCCTACTCAATGGGATGTCTCTGGCCGTATTGACCGTA
TTCAAACCAGAATGGCTGCGTGTATTTTCAGACCGAGACTATATATACAATCACTACCAT
AAATAA
>IKJBOMAE_00351 Pyruvate formate-lyase 1-activating enzyme
ATGTCAACAACTGGTCGTATTCACTCATTTGAGTCATGTGGTACCGTAGACGGACCTGGT
ATCCGTTTTATCGTCTTCTTGCAAGGTTGCCTAATGCGTTGTAAGTATTGCCATAACCGT
GATACTTGGGACACGCATGATGGCAAAGAAGTGACAGTGGAAGAGATTATTGCAGAAGCA
AAAACTTACCGTCACTTTATGAATGCATCTGGCGGTGGTGTCACGTGTTCTGGCGGTGAA
GCAATGCTTCAACCTGAGTTCGTTCGTGACTTCTTCCGCGCTGCTCAAGCAGAAGGCATT
CACACTTGTCTGGATACCAATGGCTACATCCGTAAACACACTGACGTGATCGATGAAGTG
TTGGATGCGACTGACCTAGTCATGCTTGATTTAAAACACATGAAAGACGAAATCCACCAA
GACTTCATTGGTGTGTCTAACCGTCGTGTTTTAGACTTTGCTCGTTACCTGCATAAGATT
GGTCAAAAGACTTGGATTCGTTACGTGGTAGTACCTGGTTACACTGATGAACCAGAGGCT
GCACACATGCTTGGTGAGTTCATCAAAGATATGGACAACATTGAGAAGGTAGAGCTTCTT
CCTTACCACAAACTTGGTGCACACAAGTGGGAAGCTCTGGGTCTTGAGTACCCGCTTGAT
GGCGTTAACCCTCCATCAAAAGAGACAATGGACGAAATCCAATCGCTCCTTTCTCAATAC
CATTCAAATGTGAAATACTAA
>IKJBOMAE_00352 hypothetical protein
ATGAAACTTAGTAAATTAATCGTCCTTGCCTTGGTGTCTCCAGCGGCACTTGCAACTACA
AAATCCACAGTCTCTTTCACTTTAGATAACGATGGCATCTTCGGCGTAGACCAAGATTAC
ACCAACGGTATTTTCCTTTCTTACGCAACCGACAAATTGCGTGAAGACTCCGAGTGGAAA
TGGTTTACCTTAAACGGCAACGGCCAAAGCAACGTAGATAAAATTGAGTTGGTACTGGGC
CACAAGATGTACACACCTAGTGACATTGAAGCCGACTACCCTCTTGTTAATGACCGCCCT
TATGCCGGCTACCTTCATACCGAAATCAACTACATCTCACTGACGCCTGACCAAGCAGTA
CGTTACAACTTCACCATCGGTGCAACTGGCGAGAGCTCGCTGTCAGAAAAAGCACAGGAA
TTGGTTCATAGCATTACGGGTTCAACCGACCCTCAAGGCTGGGACTACCAAATTGATGAT
GAGATTGCATTCAGCGTTGGTTACCGTGCATTCAACAAACTGATGCGCAGCGAAGGCGAA
AGTACACAGTGGGAAATCACCAACGTAAACGACATCAACGCAGGTAACTTCCGTAGTGAC
GTTTCACAAGGCGTGATGTTCCGTTGGGGTACCAACTTAGCAAACAGTATTGGCGCGGCA
AACATCAGCGTCGAGAGTCCATTCCATGCGAGTATGCTGGCTAAAAGCACTTCGAGCTGG
TTCCTGTTTACTGGATTCGAGGGGCGTTACCGCTTTAACGACATCACTATCGAAGGTGAT
CGTTCTGGTCTTCCTGAGCCATCAGACCAATACGATGTGACGCTACAAAACTGGCAAGCA
AGTGCGGTTGCTGGTGCGACTTGGTACAACCAAAATTATGGCGCAAGCTTAACCTTCACG
GTAAAAACACCGGACTATAAAGAGGCTCAAACCGATGTTTACGGCACTGGCTCTCTTTCT
TTCTTCGCCTTCTTCTAA
>IKJBOMAE_00353 Formate acetyltransferase 1
ATGGCAGAGCAATTTGCTAAAGCTTGGGAAGGTTTTGCTGCAGGCGACTGGCAAAACGAA
GTAAACGTTCGTGATTTCATTCAGAAGAACTACACTCCGTACGAAGGCGACGAATCTTTC
CTAGTTTCTGAAGGTACTGAAGCGACTAACAAGCTTTGGGCTAAGGTAATGGAAGGTATC
AAACAAGAGAACGCGACTCACGCTCCTGTTGATTTCGATACTTCAGTTATCTCTACCATC
ACTGCTCACGATGCAGGCTACATCGAAAAAGACCTAGAAACTATCGTAGGTCTACAAACT
GAAGCTCCTCTTAAGCGTGCAATCATCCCTAACGGTGGTATCCGTATGGTTGAAGGTTCT
TGCAAAGCTTACGATCGCGAGCTTGATCCACAAGTTAAGAAAATCTTCACAGAATACCGT
AAAACGCACAACGCTGGCGTATTCGATATCTACACCCCAGATATCCTAGCATGTCGTAAA
TCAGGCGTTCTAACTGGTCTTCCAGATGCTTACGGCCGTGGTCGTATCATCGGTGACTAC
CGTCGTGTTGCTCTATACGGTATCGACCGTCTAATGAAAGACAAGCTAGCTCAATTCAAG
TCTCTACAAGAGCGTTTTGAGAACGGTGAAGATCTACAAATGACTATGCAGCTTCGCGAA
GAGATCGCTGAGCAGCATCGTGCACTTGGCCAAATGAAAGTTATGGCTGAGAAATACGGC
TGTGACATCTCTCGTCCAGCTGAAACTGCACAAGAAGCAATCCAATGGACTTACTTCGGT
TACCTAGCAGCTGTTAAATCTCAAAACGGCGCAGCTATGTCTCTAGGTCGTACTTCTACT
TTCCTAGATATCTACATCGAGCGTGATATCGCTGAAGGTAAGATCACTGAAGTTGACGCA
CAGGAAATGATCGACCACTTCGTAATGAAACTACGTATGGTTCGTTTCCTACGTACTCCT
GAGTACGATGACCTATTCTCTGGCGACCCAATCTGGGCAACAGAGTCTATGGGTGGTATG
GGTCTTGACGGTCGTACGCTAGTTACGCGCTCAAACTTCCGTTTCCTAAACTCGCTATAC
ACAATGGGTCCTTCTCCAGAGCCAAACATCACTGTTCTTTGGTCTGAGCAACTACCTGAA
GGCTTCAAGAAGTTCTGTGCGAAAGTATCTATCGATACTTCATCAATCCAGTACGAGAAC
GATGACCTAATGCGTCCAGACTTCGAGTCTGATGACTACGCAATCGCATGTTGTGTATCT
CCAATGATCATTGGTAAACACATGCAGTTCTTCGGCGCTCGCGCTAACCTAGCTAAGACT
CTTCTATACGTTATCAACGGCGGTGTGGATGAGAAACTGAAGATCCAAGTTGGTCCTCAA
ATGCCTAAGATCACTGACGAAGTTCTAGACTTCGACGATGTATGGGGCAAACTAGACCAC
TTCATGGATTGGCTAGCTAAGCAGTACGTGACTGCACTAAACAGCATCCACTTCATGCAC
GACAAGTACAGCTACGAAGCTGCACTAATGGCTCTACATGACCGTGACGTTCGTCGTACT
ATGGCTTGTGGTATCGCTGGTCTATCTGTTGCAGCTGACTCACTATCTGCAATCAAATTC
GCGAAAGTTAAACCAGTTCGTGACGAAGATGGCGTAGCAATCGACTTCGAAATCGAAGGC
GACTACCCTAAATTCGGTAACAACGATGCTCGTGTAGATGACATCGCTTGTGAACTTGTT
GAAGTATTCATGAACAAGATTCGTCAGCTTAAGACTTACCGTGACGCAATCCCTACTCAG
TCTATCCTAACTATCACTTCAAACGTGGTATACGGTAAGAAGACTGGTAACACGCCTGAC
GGTCGTCGCGCAGGTGCTCCTTTCGCACCAGGTGCTAACCCTATGCACGGCCGTGACGAA
AAAGGTGCTGTAGCATCTCTAACGTCTGTAGGTAAACTACCGTTTGCTCACGCTAAAGAT
GGTATCTCTTACACGTTCTCTATCGTACCTAACGCTCTAGGTAAAGATGAAGGTTCACAA
CGTGCTAACCTTGCTGGCCTAATGGATGGTTACTTCCACCACGAAGCTGGCGTTGAAGGT
GGTCAACACCTAAACGTGAACGTTCTTAACCGCGAAACTCTAGAAGACGCTGTTAAGCAC
CCAGAGAAATACCCTCAGCTAACAATCCGTGTATCTGGTTACGCTGTACGCTTCAACTCT
CTAACTGCAGAGCAACAAGCTGACGTAATCGCACGTACATTCACTGAGTCTCTATAA
>IKJBOMAE_00354 hypothetical protein
ATGTCAGACGCAGTGAATAAAGCGCACTCTGATTCGGATATCGAGACTAAAAGCTACCGC
GAGCTTCACCGTCCATCATCTGAGTTCGCAAGCCGTTCAGACTACCTAGACCACGAACTA
CAAATCATGAAGCCACGTCGCTATGGTTTGAACTTACCAGGTCGTGACTTCCGCTTTGAG
CTTGAAGACCTTGTTCCAGCACTTGCTGGTACTATCGGTATTATCGCAATGTACTCTGCG
GTAATGATGTCTTGGGCTGAAGGTCTTACTGCAGCATGGGACCACGTTAACTTAGGCAAA
GATTTTGCTATCGAAGTTGCTCGTGTAGAAATGCTTATCCCTGCACTCCTTTTCTGTGTA
CTTGCTTCTGGTTTTGTTAACCCTAAAGCCAACCTTGCAGGTAACCACGGTCCAATGATC
CCTCTTATTGGTACCATCGCTCTAGCTGGTGCCCACCCTCTTGCATTGGCAATTCTAATC
GGTGTATTCGGCCTTCTACTAAGTGCCTTGAAAGGCGGCTCCAAACTGGTGAACCTCACC
TCAGAAGGTACAGCCGGCGGCTTGCTTATCTTCTTGGGCTTAACAGGTACCATGAGCCAA
ATTACTTCGATTCAAGAATGGGCGGTTGGTCTACAATCTTCTACTGTTGAAGCGGGCAGC
ATGGGTTACGTTGGTCTTATCGTACTTGCAGTGACTATCGCGCTGTACGCGTTCCTTGCA
AAAGTGAACAAGCGTTGGCTAGCAATTCCAGTATGTGCTTTCACAGGCCTTGCAATCGCG
CTTGTACTAGGTGCAGGTTTCGATATTAAATTCGTAACTGAAACAGGTCTTCCTAACCTA
AACCCAGTTTACTGGTGGGGCAGCACAGAAGAAGGTTGGATGCTAGGTCTTCCTAACATG
GAACACTTCATCGCATCACTACCGTTTGCAATCCTAGCAGTAGCGATGTGGTCTCCTGAC
TTCCTTGGTCACCGTATCTTCCAAGAACTGAACTACCCTAGAAAGACTGAAAAAGTACTA
ATGGACGTGGATGACACAATGACTATGTGTTCTATCCGTCAGATGGTAGGTACAGCAGTG
GGTGGTGGTAACATCACTTCATCTTGGGGTACTTACATGATCCCAGCAGCGATCGCGAAG
CGCCCTATCCCTGGTGGTGCTATCCTTCTAGGACTTCTAGTAATGATCATCGCAATCCTT
GGTTTCCCAATGGATATCGCGGTATGGCCACCAGTAATGCGTGTTGCTCTTCTTGTAGGT
GTATCTCTACCTCTACTTGAAGCGGGTATGCAAATGGTGAAAGACTCGAAAGATTCTCAA
GCAGCAGGTATCTGTATCTTTGGTTCAGCAGTTGTTAACCCAGTTCTAGCTTGGGCACTG
ACGATGCTTCTAGACAACAACGGTCTAATTGGTGATAAAGAGCGTGCATCTCGCCTATCA
TTTGTAGACAAGATTGTGATCCCTGTAGGTGTACTTGTTATCTGTTTAGTCGCTATGCTT
GCAGTAGGTATGCTAGAAGGACAATATGGCATTAAAGCTTGGCTATAA
>IKJBOMAE_00355 hypothetical protein
ATGAAACAGCTTAAAGTACTGCCGCTAGTGGCAATTATTTCGGGATTAATGGTCGGTTGT
GGCGGTGGCGGCGGTGGCGGCGGTGGCGGTGCATCGAAAACAACCTTCACTATTGATTTT
GCGATTCCGGCGACCTTATCTGAGAGTGATGCTAAAGCGCAAAACTGTACAGTTTATGAT
CGAGATACAGATTCGAATGGTGACGCTACCGTTCTAACATACAGCCAAGCATCGAAAGCT
CAGGTTACTAATAACGTTATTGGTTACTACTCTGATGCTGACGGCAAAATGGTTGGTGAC
ATAATTAAACCAACCAGTGATAACTTTAAGTTTGTTTTAGAGGACATTCCTGAAGACGGT
TACATCACCATCCAAGCACTGGAATTCAATGGTAGAGAAGTGCGTGTAAACTCATTCTCT
CGTGAGTTTTTGGAAGATAAACAATTACGTAATGCGACCTTTGCTCTAAACCGTGAATCA
TTGAATAAGTGTTTTACTGGCGGCAACTTGTCGGATAAAACGTTCAAAAACCTTTCATAT
CGTAACGCAGTGTCAGGTGGCGGCGATTATCATTTCGTATCGCAAAAGGACGTTCTAGAG
TCTCCTAACAGTGACATGACTTCAGATGAAGAGCTATTGGGTTTCAATGGCGAGCCAACC
GTTTTATTCCAATATGAAATCGGTTTAGATAACAAATCACTGTACCAATATGGAATCGGT
TCTTGGGGTACTGGCGATATTGATCTAGTCACGACTGATGTTGTCTCAAACATTTACTCA
TCATCAAACTACAAGTTTGACTCTCTAAATGTTGGTTTTGTAGCGAATGACTATTTATAT
GATGCCGTCGAGTTGAGTAATTCCGTTGATGAATATCGTCGACCAAGTGAAGCCAACAAA
GAAGAGTGGGTTTACTTAGCGGTTGATGAGAATGCGACTAACGGATGGGATTCATTGCTA
ACTGGCACTATTGACTCTAGTTGGGATATTGATGTTGATCCAAGTGCTTACTTAAATATC
AACAACTTGCAAAACTCAAAACCTAGCGTTATATCTCAGAGCGGGCGTGAGTCTGTGATT
GATATTAATATGGGTTTCACTAGCACTACAGAAGGTTTTGTTCGCACTGCGTACTTTGCC
GCTTCTGGTGATTACAAAGTAACGCACCGTATCTTCACTAAAAGCAATAGTGATTATGTA
GTGGTACCTGAACTTGACTACTACAACTTCCCATCTTCAGCAGTAAATGGCTTGAAAGTA
TCTGAAACGGATAATTTTAACCGCTCTGCGATCATTCTTAATGACGACAGCGACATTGAC
TCAGAAGTGTTTATGAGTTTCTTCTCTAACGGCGAAGCTTCTGAACCTGAATTGGAAGCC
GATCTTGATGGTATTCTAACTTCTGAAAAAGATGGAATGGAAAGTGAAGTGACGCTACGC
ACTTCGAACTCTCTTGTTGTAACGCGTTTTAATTAA
>IKJBOMAE_00356 Octopine permease ATP-binding protein P
ATGAATGACGTACCAGCGCTAGATATTAAAGACCTGCACAAAACATTTGGACAGAATGAA
GTTCTTAAAGGCATTTCACTTGCCGCTCATAAAGGAGATGTTATCTCCATCATTGGCTCT
TCCGGTTCTGGTAAGAGTACCTTCCTAAGATGTATCAACCTTCTTGAAACCCCAACTGCT
GGCGAAATTTGGGTAAACGGCGAGCTTATCCAAATGAAAAATAACCGAGCAGGGGAGTCC
GTTCCTGCCAACGAAAAGCAAGTACAGCGTATTCGCTCTCGTTTAGCCATGGTATTTCAA
GGCTTTAACCTTTGGTCACATCTAACCGTTCTAGAAAACGTGATTGAAGCACCGGTTCAT
GTTCTTGGCGTGCCGAAAGCACAAGCGATTGAAAACGCTGAGCTGCTTTTGAAAAAAGTT
GGACTATATGAACGCAAAGATTACTACCCAGGGCACCTTTCTGGTGGTCAGCAGCAACGT
GCCGCTATTGCTCGTGCGCTTGCAGTAGACCCTGAAGTGATGTTGTTCGATGAGCCAACC
TCCGCACTCGATCCTGAGCTAGTTGGTGAAGTTTTGGGGGTAATGCGAGACTTGGCAGAT
GAGGGCAGAACCATGTTGGTTGTGACTCATGAAATGGCTTTTGCGCGTGACGTATCTAAC
CATGTGATGTTTTTACATCAAGGCTTAGTGGAAGAACAGGGAGATCCAGCTAAGCTATTT
ACAAACCCAGATTCGGAACGATTACAGCAATTTATCTCATCAATCTACTAA
>IKJBOMAE_00357 Lysine/arginine/ornithine-binding periplasmic protein
ATGAAAAAGTGGTTATTAGCAGCAACGCTTGCTGCGACGGCAGTGTCTGGTATGGCTCAA
GCGAAAGAATGGAAAACCGTTCGCTTTGGTATTGAGGGCGCTTACCCTCCGTTTAGCTGG
ACAGAAACCGATGGCTCAATCAAAGGCTTTGACGTAGACATGGCAAATGCACTTTGTGAA
GAGATGCAAGTGAAGTGTCAGATCGTTGCTCAGGATTGGGATGGCATCATTCCTTCTCTA
CTTGCCCGTAAATACGATGCGATCATCGCGGCAATGTCGATCACTGAAGAACGTAAAAAG
AAAGTCGACTTCACTGGTAAGTACGCTCAAATTCCAAACAAATTCATCGCTAAGAAAGGC
GCAGGTTTAGATTTTGATAATCTGAAAGATGTAAAAGTTGGTGTTCAACGTGCGACGACA
CACGACAAGTACTTGACGGATAACTACGGTGACGATGTCGAAATCGTTCGCTACGGTTCA
TTCGACGAAGCGTATCTAGACCTGGCTAACGGTCGTATTGCTGCTGTATTGGGTGATGCG
TCGGCACTAGAAGAAGGCGTACTAAACAAAGCAGGCGGCGAAGCGTATGAGTTTGTTGGT
CCTTCTTTAACTGACCCTAAATGGTTTGGTGAAGGTATGGGGATTGCCGTTCGTAAACAA
GATAAAGATTTGACGAAAAAGCTAGACGCAGCGATTAACGCGCTACGTGAAAAAGGTGTT
TACCAAGAAATTGCGGGTAAATACTTCAACTACGATGTTTACGGCGATTAA
>IKJBOMAE_00358 Histidine transport system permease protein HisQ
ATGCTGGATCTACAAGGATATGAAGCCTCGATTTTAAAAGGGGCGCTAGTAACCATCGAA
GTCGCCGTACTTTCTCTGATTTTAGCCGTTGTTCTTGGCATGCTTGGCGCCTTGGCAAAG
CTTGCTCCTTACAAGTGGGCGAGAGCAATCGCGACGTTATACACCACCATCATTCGCGGT
ATCCCAGATTTGGTTCTGATGATGTTGATCTTCTTTGGTGGTCAAATTCTATTAAACAAC
AGCCTTTACTCTATCAATGAGACGCTCAATGAATGGTTTACCTCAAGTAACCCTGATCAT
GAGTGGACGTCTTACTTGCCAGATTACATTGATGTCAGCCCGTTTATTGCCGGTGTATTG
ACCATTGGCTTTATCTTTGGCGCTTATATGGCGGAGACATTCCGCGGAGCAATCATGGCG
GTAGACAAAGGCGAGTTGGAGGCGGCAAAAGCTTATGGCATGAGCCCCGTAATGTCTTTT
CGAAGAATCCTCTTACCACAAATGATTCGTCATGCCTTACCCGGCTTTGGTAACAACTGG
TTAGTGTTGCTCAAGACGACGGCTTTAGTTTCCATCATCGGTTTGGAAGACATGGTCCGT
ATGAGCTCATTAGCAGCAGGTACAACCAAAATGCCGTTCACCTTCTATATGGCAGTTGCG
ATCATCTTTTTGTTCTTTACCAGCGTTTCGACCGGTTTGCTTAAGCTGGTGGAACGTAAA
TTCAGTATTCACGCGAGGTAA
>IKJBOMAE_00359 Histidine transport system permease protein HisM
ATGGATTTTTCATTGATAATTGAAAGTTTCCCGGTCTACCTAGATGGATTGTGGACGACA
GTATGGTTAGTTGCTTTAGCGCTTGTGATTGGTCTATGTGTATCAATTCCATTAGCTATC
GCACGTAACAGCACGAATTACGCGCTAAGTTTGCCGTCATGGGCGTTTATTTACTTTTTC
CGCGGGACGCCATTGCTGGTGCAGCTTTATCTCATTTACTACGGTATGGACCAATTCTTC
CCAGTGAAAGACACGCTTTGGGAGCATGCTTGGTTCTGTGCCTTGGTGGCTTTTGTTCTT
AACACTTCGGCTTACACGGCGGAAATCATTCGTGGTGCGATCAATGGTTTGCCAAAGGGC
GAAGTAGAAGCCGCAAAAGCATACGGCATGAGCAAGTTTATGACTTACCGCCGTATCATC
TTGCCAAGTGCGCTTCGCAGAGCGTTACCAGCTTATTCGAACGAAGTCATCTTTATGCTT
CACGGCAGTGCGGTTGCAGGTATCATCACCATTATGGATCTAACTGGTGCCGCGCGTTTG
GTGAACTCAAGATACTACGCGCCGTTTGAGTCCTTCTTGACGGCAGGCCTGTTCTATATG
GCGTTGACGTTTATTATTCTTTGGTGCTTTAAAATTGCCGAGAAACGTTTCTTGGCGTAT
CTAAGACCATTGAGCTAG
>IKJBOMAE_00360 Alginate lyase 7
ATGGCGGAAATAGATGTAACTCAGACAAACGCAAGTAACTCTGGAGTGCTACTAGACGGA
AACACAGAAAGTCAGGGCGGTAGAGATGAGCCGAATGTACTAATTCGAAATGATGACACT
AATTATGAGGTAAGAGCAGGTAAGGATGATGACGTTGTCATAACCGGTAGTGGTGACGAC
TTTATTGCCGGTGGTCGAGGTTCTGAAGCCATTAAGTCGGGAGACGGTAACGATGTTATT
GAGTCATGGAACCATACTATTGATGCAAAAGACGAAGCTGGAGAAAACCCTAACCCAAGC
CTTGCACGGGAAAAAGACCTTGAGCATGTGGGTTGTGTAGACGACATCATTGTTGCTGGT
TCTGGTAACGACTATGTCGAAGGCGGTGGTAATGACGACATTATTTATGGCGATCGTCGA
GCTAAAACGGATGACAATAACTTATTATCCAATGGTGATTTTGATGATGAAGTAGATGAA
ACCGATACCCTTGTCGTCGATCATGGTGGCTGGCAAACCTACTCTAACTATGGTGGTTGG
GAAGCAACCGAAGGTTTAATCGAAATCCAAAACAATGGCGGCTATGGGGCTAACAAAGAT
CCAGCAAGAGAAAACGTATTAGAGCTTGATTCTCATAAAGATGGGGATAATACCGTAACC
AATTCTACGGTCAGTCAAACCTTCACGGTTGATACTGCAGGCACATTCAAACTCTCATTT
GATCACACCAACCGCACCTCTAATGCAGACACAAACGGTCTGAAGGTTCTCATTGATGGC
GAAGTTGTCGGAACATACAACAACTATGGCTGGGAAACGGTCAATCTAGATCTAGATCTA
GGCGCTGGCGAACATACCATTTCATTTATGGCTGATGGTAACGAAGACTCTCTTGGTTCC
CTACTCGATAACGTCGCTCTTCACCAATACCAAGCTAACGATGTATTGATTGGTGATGGC
ACACCTAGAGACGGAGACAATATCGATGAAAGCTCGAAACCCGGTGATGACTTAATCCGA
GGTAACAAAGGCGCAGACGTACTCATTGGTGACAATTTTGATGCCCTTTCTTTCAATGAG
CAGTCTGGTAAGTTTGAGTTAGATTTAGACTCCGCTGAGGCACCAGAGGGTGACGGTTTG
GGTCTTGATAACGCGACAGCTTACAGTCCTGATGGGTCATTTGGAAACACAACCAAGCAA
GGCAGTAAGTATGGGGTCGAAGGCACGGATGAAAGTGGCAAAGATGCACAAATTGGGTAT
AGCTACGATGACGGAGACTCGGAACCTGGCGATGCAGTTGGCTCCGAAGTGCTTTCTGTT
TGCTTAGATGAACATACTATGGCCGCCAAAGTCGGGATCTCAAATCTTTATGCCAATGAA
GGTCGCGGTGAAGATAATGATGTGGACGAAGTTGGTATCTGGACAGCATTTCGGGATGGT
ATTGAAGTCGCAAGTGGATTTTTTAGCGCAAATGAACCTGACGCAGATACCTTAGCCCAC
TATGCTGCTGCGGGCATGACACTAGAGAATACTAAAGTGCTTTCTACTGATAGCAACAAC
AGTGGTGAGTTTAGTATTGGTCCAAACGATACTGGCTTCAAAGCCTTTGATGAAATTCAG
TTCTCTGCTGCAGGTGAACAATTCAGCAAAGGGGGAGAGAAAGAAGATTCTAGTGATTAC
TTCGTTACATCAGTTGAAACTGTAGGTCTCAGCGGAGCGGGTACAGACAAATTACACGGC
GGTCGCGGTGACGATGTTTTACTAGGTGGCAAAAACAGTGATCAAATAAGCTACGATGCT
GACAATGGAACATACGACGTCAGTACCTTCACAGGTTCTTTAGACATAGATGTAGTCAAA
ACACTAGATGGAATATCAGCATCAGCAGGATGGGATAATTCATTTGGGTATTTTAGCCTA
GACAATGAAGGAAATCTGTTATCAGCAGAAGTTCTTGTTAAAAGCGTCAAAAGCGCTCAA
GACAATGATGCTAGCGATGCCACAGTTGATGTTAAATCTAGCTCTGATGTACATACTATC
GGTTTCTTCATCATCCCGAATGGCGGAAACAACGGAAATGTTGCTGAAGGCATGATTTCG
TTGAATGAAGCTGTATCAAACGATGCCAATAACAATGGTCTAGTTGACGGTAACTTCGTG
AATATCGCAATTGGTAAAATTTCGGATAGCGTCCAACACTTAGATAGTGAGTCATCAGGT
GAAGAAGGTAATGTTGTTTACCAGTTCTGGAATGATAATTCGCATCCGAATTCAGGGTTC
AATGATCAAGACTTCAATGATGTCCTCGTGAAAATTACTGCTAATGAAACTCCTGAGCTG
CTCAAAGGCGGTCGTGGTGACGACTGGCTAGATGGCGGTGCCGGTGTAGACGTACTTAAA
GGCGGCAAAGGCGATGACGTGATCATTGGTGGTAGTGGTGCTGACGAAGTCCGTGGTGGC
AAAGGCAACGATACTATTGCGTTTGACGCGGATGACACTCTTATTCACGGTGGCAAAGGG
TTCGATGTTCTAGTTGCTAGTGATAAAGACATAGATACCTATGAAATATCTGATGGTGAC
GGAGGTTTCATCGAGCTCGAAGGTGTAAATATCGATATGACCAAGGGAGAACCGATCAAA
GGGTTCGAGGCAGTAGTCGGTACATCAGGCGAAGATACATTGCACCTATCGATGAATAAA
CTCTTTAATCAAAACTACGACGTGAACGGAGAGCGCTCCAAAGGCAACGATAACGAAGCT
GAGTTCTATGCTCTCGGTATTGAAAATATCAACGTTGAACACCTTAACAATTACTCATCA
TCAGGGCCTGGACAAGAAGTTCTAATTGATGATCAGAGTGTTCTCGAAAAACTCGGTTTA
GAGGGTGCGACAACACTAACCGCATATACCTTCACTAAAGGAACTGGAGATAGCATGAAA
ACTATCACGATCTACAGTGACCTAGGTGAAGATGTTTCCTTCATTTGA
>IKJBOMAE_00361 Type I secretion system membrane fusion protein PrsE
ATGAGTAAAACGACATTACAACGCTCCGGCATTGAATTCGAAGATGGACGTAAGCTCTCT
TTCACTACCAAACCCGTGGTTCTCGTCTCGATGCTGGTTCTATTTATCATGGTGGGTGGA
TTCATTACCTGGGCTAGCCTCTCTCCTCTTAGCTCGGCCGCTATTGCCCCCGGAGTGGTG
ATTGTGGAATCCAAGCGAAAACCAGTCCAACACTTAGAAGGCGGAATTATTGAGAAAGTG
CACGTCAAAGATGGGGATTGGGTAACCAAAGATGATTTGCTCATAACGTTAAGTGCGACT
CAAGCTCAGGCCAACCTAAACCGACTGAGAGCACAATGGCAGAGCGATTTAGCGCGTTTA
AATCGCTTGCAATCGGAACTTGCCGATCATCCTGAAATTCAATTCGATAGTCGTTTGCTC
TCTCGAAGTGACTCCGCCGATATTCAATCCATCATTCGCACACAACAAGCTTTATATGAA
AAACGACGCTCACTGCGCGTTGGTGAGAGCAATATTTTAATTGAGAAGATAGAGCAAGCT
CGCCTCGATATGGTGGGTTTACAAAAACGCTACCAAGCAGGAAAAGAGAGTATTCGTTAT
CTTTCTGAGCAAGTTGCCATGCATAAAAAACTGCTGACATCAGGCAACACATCTAAGTCT
CGGTACTTAGATTTACAACGCGAACATTCTCAATTAGAAGGACAAATTGCTGATCTTAGC
GCTCAGATAGGTCGAGCTAAAGGCTTTGTTGCCGAGGCAAAAATGGAGCTAGCAAATGCA
GATTTTAACTACGCAAAAACACTCGGTGAAGAGGTTCAAGAGCTTGAACGTAAACTAAAC
GAAACTCGAGAAGCGATGGTGAATGCGAGTGATGTCTTAGAACGTGTTGAGATCAGAGCT
CCCCAAGGTGGTGTCGTTGTTGGACTGAATGTTGTGGGTGAGCATGCGATTATCGCCCCT
GGCGACACATTAATGGAAATCGTACCCCAAGAAGATGAGCTTATTGTGGAAGCGCTTGTA
AAACCAGAAGATATCGAGGTTCTCCATATCGGACAGGCAACACAAGTACGCCTTACGGCC
TTTAGTTTTAGGAAAACACCGCCAATTGAGGGGAAGTTGATTCACGTTTCTGCCGACCGC
ATTAGCGATCAAGCAACAGGATCCTCCGCTTATCTAGCGCGAGTGTCACTCGATGCCAAC
ATGTTAAATCAACTCGGAGAGTCGGTCTCTTTATACCCCGGAATGCCCGCAGAGGTCATG
ATCCTAATAGAAGATCAAACCCCGTTGGACTATTTGCTCAACCCTCTCGCCGTCGCTTCA
TATAAAGCGATGCGAGAGATGTAA
>IKJBOMAE_00362 Type I secretion system ATP-binding protein PrsD
ATGGTTCAAAATAGTTGGAACAGCTTGTCACCTTTTACATTTAAAGCATTAGGCCCCATG
ACATTAGTCAGCGCGGCGATTAATGCGCTAATGTTAGTGGTTCCAATATACAGCCTCCAA
CTTTTCGACCGCGTGTTATCGAGTAGAAGTACCGACACGCTGTTCCTACTCACAGCAATC
GCGCTTTTCTTACTCATCTCACAGGCCTTACTCGACACTCTGAGACAAAAGTACACCCAA
CGAAAAGCACTTCAATTCGAGTCGGAAAGTTCACAGTGGCTCTATCAGATTTGTGGGACG
AGGTCAGAAGCAAAAGCGAGATATGTTTTTAATGATATTAACGAGATCCGCTCGCTCCTA
ACCTCTCCGAGCTTTTTTGTGGCCTTCGACCTTCCTTGGACTCCACTCTTTTTACTCGTC
ATGTTCATGCTCCACCCTATCATTGGGTTAGTCGGTTTGATTGCCGTGATTTGCGTGCTG
TTTGTTGCGCTGGTCTCCTTCTATGCCAAGAAGAAATCTTTTGAAGCGACTTATGCGACT
CAAATAGCCACAAACAGAAAAGTCGATGAGTTGTTCAACAAACAAGAAACCCTGCTTTCT
CAACAATCTTACAAAGGAACGTTTGATAAGTTTCAATCGGTACTAGCTGAGAAACTTTGG
TTCAGAAACAAAATTGACCTAGCATCTATCAACCTAACTTCGCTGGCGAAACTCGTTCGC
ATGACCCTGCAAATTGGCATTATGGGCACGGGGGCTTTTCTGGTTATCGAGAACGCAATG
AGTGCAGGTGGCATGATCGCAGGCTCGATTCTAATGGCTCGCGCGCTTCAGCCGATTGAA
CAACTGACCGCAGGATTTCAAGGCTGGAAAACGGGACTTGCCGCAGCCGACCGCATCAAG
CAAGTCGTCAACAAAAGCCAAACAGAGCCTGAACGAATCACGTTACCAGAAGTTTCGGGA
GAGCTTCGTTTTGATCAAGTGGTTTGGTCGCCAGAACACCATAAGGGTGAACCTGTTCTT
AAGCAGCTCAAACTCAGGCTAGAGACAGGAAATCGTGTTGCAATCATTGGGGCCAGTGGT
TCCGGAAAAACCAGCTTATGTAAACTCATAACTGGCATACACAAACCGACCTCGGGCAAA
GTCTGCATTGATGGTTTAGACGTTACCCACTGGGATCGAGACCAGTTCAAACACACGGTC
GGTTACCTACCGCAAAACATCCAGTTCTTACAAGGCTCCGTTAAAGAGAATATCGCGCAC
TTCGATACAGAAGTAACCGACTCGCAAATCATAAGGGCAGCAATGCGTGCTGGTGTCCAT
GAAACCATTCTTCAATTACCGAATAGTTACGAGACGATCATCGGAGATGGCGGCCATCAG
CTATCTGGCGGGCAAGCACAAAAACTCGCTCTAGCAAGAGCTATTTGTTTCAAACCCAAG
TTGTTGGTCTTAGACGAGCCCAATTCGCACATGGACAAAGAGGGAGAAGAATACCTCACC
TCCTTATTGGCTTCTTGCCGCAAAGAAGGCACATCCGTCGTCATGATTACCCACCAACCT
CACCTACTACGCCATGTCGATTGGGTAGTAGAACTCAACCAAGGTCAAATCACCAAAGCG
GGTGAAGCAAGCAAAGTTTTACGATCCATGATGGATGAACGTTCTCGAACACAACCAAAG
TCGGAGGCTTCAAATGAGTAA
>IKJBOMAE_00363 Exodeoxyribonuclease III
ATGAAAGTAATTAGCTTTAACATCAATGGACTTCGTGCGCGTCTGCATCAACTACAAGCG
CTTATCGACAAGCACCAGCCAGACGTTATTGGCCTTCAAGAAATCAAAGTACACGACGAA
GCTTTTCCAATCGAAGATGTCGAAGCGATGGGTTACAAAGTTTACTTTCACGGCCAGAAA
GCGCACTACGGCGTGGCTATGCTATGTAAACAAGAGCCAATCAGCGTTCAAAAAGGTTTC
CCAACCGACAATGAAGAGCATCAAAAGCGCATGATCATGGCGACGTTTGAAGATGAGAAC
GGAGAGAAGGTAACGGTTCTAAATGGTTACTTCCCTCAAGGTGACAACATTGCTCACGAG
ACCAAGTATCCGTACAAACGTCAGTTCTACAAAGATTTGATGACTTATTTGAACGATCAC
CACTCTAACGATGAACAATTGATTGTCATGGGCGACATTAACATCAGTCCAATTGACGCA
GATATCGGCATTGGCGAACCAAACCGTAAACGCTGGTTGAAAACAGGCAAATGTTCATTC
CAACCAGAAGAGCGCGAATGGTTGCAAACCCTTCTAGATTGGGGCTTCGAAGATACTTTC
CGTAACTTGCACCCAGAAGTCGACAATCGTTTCTCGTGGTTTGATTACCGCTCCCGCGGC
TTCGACGACAACCGTGGCCTTCGTATTGATGTGATTTTAGCAACGCCATCGTTAGCAAAG
AAATGTATTGAATCAGATATTGATTACGAACTACGTGGGATCGAAAAACCGTCAGATCAC
GCCCCTATTTGGTCTACTTTCAAATAG
>IKJBOMAE_00364 Methyl-accepting chemotaxis protein McpU
ATGCGAACCCTATCTGTGCAGTGGAAAATCACGTTACTTTCCGGGCTTTGCCTGCTTGTT
ACTTCTTTATCTTTAATTGGCTTTTCAGTTTACAACGCGCTCAGCAACCAAAAATTGTTG
CAACAAGAGAGCAGTGCGTCTGTTGTGGAAAAGTCGGAACAACTTTTACAAACCCGTGCG
CTATTAAATGCGACGGAAGTGTCTGAGTACCTCAACGAAGCGACATATAGAGCCGAAATG
TTGGCTGCGAACGCGTTATTCTTCAAATCTAACTCAGAGGAGAATTTTGGTGCGAGTGAA
GATCTTCGGTCTGCTTTGAATGAAATGATTCGACAAGCAGTTTTGCGTTTTGATGCGATA
CAAGCTGCGTACTTGGTGTTTAATCCGGACATGCTAGATAGTGAAGACTCAAACTACAAA
AGTGCCGACTATGTGGGTTCTAATGAAGCGGGTCGATTCGCAACTTATTGGTCAAAGGCA
AACAACGGCGAAAATGTACTCGCCAAAACTCTCAGTGAGAAAGTGCTGAATCAGAACGAG
AACGCTGAACGTTTTTATTGTCCTATCTCTTCTGGTCAAACGTGTATTGCTTCACCTCGA
TTGAACAGCAATGACACTGGCAGTTTCCTCACGACTTCCATTTCTATTCCTTTAATTGTG
GAAGGCGTTCCTATCGGCTTCTTAGGGATCGAACTTCGTTTGGATCAGTTGGCGAAGATT
GCGCTCAATTCTGACCAAAGTTTGTTTGCAGGAGCCGGAAGCGTATCAATGATCAGCCTT
GATGGCACGTTACTCGCGTCGGATGATTCAGCGAATACCATTGGTCAACCTTTTGTTAGT
TCAAACCTATCCAACGATAAGCTAACCGATTTCTTGTTTGGGGGAGAGGCGGCAGTAGAG
TGGAACGCTTCAGGTGAGTGGATGACGGTTTTCTCTCCTATTCAAATTGCCAACCAGACT
TGGGGGGTGATCTTTGAAATGCCGCGTTCGGCCGTATTAGCTGATGCAGACGTGCTAGAT
ACCTTGATCACGACGAACATGGAAGAAGGCATCGTCATCGAGGTTAGTGTCGGTGTTGTT
CTAGTGCTAATTGGTTTAGCCACAACAGCATTATTGGCAAAAACCATTGTAAGGCCAATT
CGGGAAGTCGTGCTTCGCTTGGAAGACATTGCAACGGGAGAAGGGGATCTAACCCAGCGT
TTGGATGTGAAATCACAGGATGAAATTGGCCAGTTATCAAACGCATTTAACCAATTTTTA
GCGCGATTACAGAGCACGATAAAAGAAGTGGTGGACACGTCACGACAAATGGCGGACAAA
ACCGAACATGCGAAGCTGGTGGTTGCGGCGACAAGAAGCAGTAGTGATGCACAATTCAAA
GAAGTTGATCTCGTTGCCACTGCCGCTGAAGAGATGACGCAAACCGCGGCGCTGGTGGTG
AAAAATGCGGAGGTCGCGGTGAATGCAGCTTCAGCAGCGAGCAAATCAGCCGAGAAAGGG
CAGCAAGTGATTCAAGCTTCTGAGCAACAAATGCAAGCGCTTCTTTCTACTATGATGAAA
GCGGTTCCTGTGGTGGAAGAGTTGGCAAATAACAATGCGAGCATTACAGAAATTCTGACG
GTCATTGAGGGCATCTCTGAGCAAACTAATTTATTAGCGCTTAATGCTGCTATCGAAGCC
GCAAGAGCAGGTGAACAAGGTCGTGGTTTTGCCGTGGTTGCGGATGAGGTTCGAAATTTA
GCAAGTCGAACTCAAAGCTCTGTAGGGGAAATTCGAGATGTGATCGCTAGTGTCCAAACG
GGCACACAGGCGGTAGTGGGAGCTATTACAGAAGGTAACCAAAAAGCACAATCTTCAGCT
GAACAAGTCAATATGGCCGTAGAAGAGTTGCAAAGTATTTTTGAGTCTATCGCTGCGATC
AATGACATGAACAGTCAGATCGTCAGAGCGGCCGAAGAGCAACAATCGGTATCAAATGAA
GTGAATCAAAGCGTGGCGAATATCCGAGACCTTAGCAGCGAGATCCTCAATCAGGCTCAA
ACATCAGAGAGCGCGGGTTCAGAGATGGAATCGTTATCTGACCAACAACAAGCGTTGATG
GCGCAGTTCAAAGTCTAA
>IKJBOMAE_00365 hypothetical protein
ATGTCAGAACAGCAAAACTCTCCTTTAGACGACGCGCCAGCAGAGATCAAACTTGCTGTG
GATTTGATTTACTTATTAGAAACCAATGAGATCGACACAGAAACCGCGTTGAAAGCAATT
AAGATTGTGCAAAGCGATCTGGAAAATAAGCTTAAAGCTGAATAA
>IKJBOMAE_00366 Primosomal replication protein N''
ATGAACATTAAGCAACTTTCTGAAAACTTAGAGCAGATGTCGAAACAAGCCGCGATGCTT
GATCGTCAACGTGGTGAACACCATGTCCACCTATTTGATGAACGTTTATTTCACTGTCGC
TCACGTTTACTGACGCCATGTGTAAAAGAAGCCAAAGCCACACTTGATGCAATCATACGT
GAGCAAAACGAAGACAAACTTACCGCTTTGCGTGCAGAGTATTTGACCGAAAGGCTAGTG
GCACAAATCACAGCAATTCAACGTGAGATATCCACTACGAAGATTCGTAAGGGTGAAATC
AAGCACAGCAGCCACTTTAGAAAGCCGATCAACGTAATGTATCAAGAGTTAGCGCAGCAC
CAAGAATGGGCGCGCCGCCTACGTGAAATGGTATTAGAGAAGCAAAGAGCGGTCGAGATG
GCTCCGAGCTTTGCGCGCGCAGAAGCGCAAAAAGTACTGTTGGCAACAGAACAACGACTA
GAACGTTGTGAAGCCGCTTTGCTGAAGTTAGAAAACCAAATTACTCATAGGGAAAAGAAC
CAGTAA
>IKJBOMAE_00367 hypothetical protein
ATGTTGTTGGTGTTGGCGCTAGTCGCTTTTGTTGCTGGATTCATTGATGCCGTAGCCGGC
GGCGGCGGTATGCTAACCGTGCCTGCACTGTTGTCGTTAGGGCTTCCACCGCATATTGCA
TTGGGCACAAACAAACTTGCAGCCTCTTTTGCGTCTTCTACTGCGGCATTTACCTACTAC
AAAAAGCGCCTGTTTAAGCCCCAATGTTGGGGGAGAGCATTTGTTGCAACCCTTATTGGC
GCAACACTAGGAACATTGTTTGTCGATGCCATCAGCACACAGTGGTTAGAAAAAGTATTA
CCTCTGATTATTCTTGCTGCTGCAATGTACACAGTGTTCCACAAAACGCCTCAGTCAACG
CATCAGAGCCCTACCCCTGAACCCTGCCCAATGCTAAACAAAAAGCAATATATGCAAGGT
TTTACCATCGGCTTCTATGATGGACTTGCTGGCCCCGGAACGGGGGCGTTTTGGACAGTA
AGCTCGATGGCTCTTTATCGACTCAACATCTTATTGGCGTCGGGTTTAGCCAAAGCAATG
AACTTCACCAGCAACTTCACTTCTCTTATCACTTTTGCTGTTTTAGGTCATATCAACTGG
GTGCTAGGCTTAACCATGGGGGTTTGTTTAATGGCAGGAGCCTTTGTCGGAGCCCATTCT
GCGATTCGATTTGGCTCTAAATTTATTCGCCCAGTGTTTGTAACGGTCGTGAGCGTGCTA
GCAATTAAGCTTGCTTATGATGCGTGGTTTGTGGGATTAACATGA
>IKJBOMAE_00368 putative ATP-dependent helicase DinG
ATGCTAACCAGTAACATCCAAAAATCGATTCGAACCAGTTATCAAAACTTGCAAGCTCAA
CTGGATAACTTTGTTCCGAGACGAGCACAAAACTACCTCGTCGCCGAGATCGCTAAAACG
CTATGCGGGCAATACCACAAATCAAATCGTATGCTGGTTGCCGAAGCAGGTACTGGCATC
GGTAAATCACTCTCTTATCTGATGGCCGCGATTCCTGTGGCGGTTTACAACAATCGCAAA
GTGGTGATTTCAACGGCCACCGTGGCATTGCAAGAACAGTTAGTGAATAAAGACCTCCCT
CTTTTCCGCCGAATTACGGATCGAGAGTTTTCTTTTATTCTGGCAAAAGGTCGTCAGCGC
TACTGCTGCGCAGAGAAACTTGCAACAGCGAGCGGCGTTGATGGTGGCCAACTTGCCATG
TTCGAGACTAAACCAAAGAAGAAAGACATCGAGCTTCTGGAAACCATGTACCGCTCTCTT
GCTCAAGGTAAATGGGATGGAGACAGAGACTCATGGCCAAAACCGATCGATGACCACATT
TGGCAATTGATAGTCAGCGATAAGCACAGCTGTAACAATAGCTTGCCCGCTCACCGCAAC
TGCCCTTTCCAAAAAGCCCGTGCAGAGCTAGATAAAAATGATGTCATCATTGCGAATCAC
TCATTGGTTATGGCGGATGCCGATTTAGGTGGCGGAGTCATTCTCCCAGAACCTGAAAAC
ACGATTTACGTATTTGATGAAGCTCATCACCTGCCTCATGTTGCACGAGACCATGCTTCT
GCTTCAGCAAGCTTGAAAGGGGCGGCTGCATGGCTAGAAAAGCTCAACCAATCCATTACT
AAGTTTTCTTCATTAACCGATGAAAAACGTGTTGGCCGATTCCGTAATGATCTACAAGAG
TCAGTACAGGAACTGATCCCTGCGTTAAACCAATTAACCAAGCAGTTTGACCCTGCGCAG
TTTGAAGAGAACGTTTATCGTTTTGAACATGGCGAACTGCCAACTTGGTTAGAAAACCAG
TCTAAAGATCTAAAACAACTAAGTAAGAAAGCGAATCAAAGTGTGGCTAAGATCGCCGAT
TTGATTGCTGAACGCGTTAAAGATGGTGAATTATCGTCAAGATTAGCGGAGCCTGCTTTA
GCTGAATTAGGCTTTTACATTCAGCGCTTGGAAAACTTAGCGCAAGTATGGAACCTAATG
GCAGAGCCTACTCGTGACAAAGGTGCACCTTTAGCTCGATGGTTAGAGAAACACCCAGAT
CGAGAAGGTGATTACATTGTCAGTGTTTCACCGCTAGAAATTGGATGGCAACTCGACCAA
CAGATCTGGAGCCGATGCATTGGAGCGGTGTTAGTTTCTGCGACGATGCGTGCGCTAAAC
TCGTTCACCTACTTCTGCCACCAAGTTGGGGTAGATGCAAAACCGGAGTCTGGCACTCAA
TTTTTGGCTTTGGCTTCTCCATTTGACTATCAGAATCAAGCAGAGCTTTTAATCCCTGCG
ATGAAGTACGAACCCCAAGCGCCGCAGTTTACCGAATATCTTATTGAAATTTTGCCTAAG
TATTTAGAAGACAACAAAGCGAACTTGGTATTATTCTCCTCTTATTGGCAAATGAACCAA
GTGGCGGATGCATTAAGCTCAGATTTCATCAAACGAGGCTGGGCACTGCAGGTACAAGGC
GAAAGTTCACGCGCAGAAATTCTAAAAAAACATAAAAAGCTCGTAGATCAACAAAAAACC
AGCGTTCTTTTTGGTACAGGAAGTTTCTCTGAAGGCCTTGATTTGCCGGGAGAACTGCTA
GAAAACCTTGTCATCACCAAGATTCCATTTGGTGTGCCAACCTCTCCAGTAGAGCAAGCG
CATTCAGAATACATTGAGAAAAAAGGTGGCAATCCGTTTATGCAGATTACCGTGCCAGAT
GCGAGTAAAAAGCTCATCCAAAGTGTCGGTCGTTTACTGCGCAAAGAGCGGGATTCTGGT
AGAGTGACCATCCTTGATAGACGTTTGGTAACAAAACGCTACGGGCAATCATTAATTGAT
TCGCTTCCTCCGTTTAAACGCAAGATCGAATATTAG
>IKJBOMAE_00369 Porin-like protein H
ATGAAAAAGACTCTATTAGCACTAGCAGTTGCTGCAACAGCAACTACTGTGAATGCAGCT
GAAGTATTCAAATCTGAAGAAGGTTCTGTAGATTTCTACGGTCAGCTACGTCCAACTCTT
CTATTCCTAGACAGCTCAGATCATGAGCCAGAGCTAAACACTAGCTCATCTCGTATGGGT
GTTAACGGTGTTTACATCGTAAACGACAGCCTAAAAGTTCTAGGTGAAGTTGAAGTAGGT
GTTGCTCTAGGTGACAACTACAACGCTGGTAACGACTCAAGCGAACGTTCTGATGACACA
GTATTCGTACGTCGTCACATCTTCGGTTTTGACATGGGCGATGCTGGTACTGTACGTATC
GGTAAAGAAGGCACATGGGCTGATGACGTTTACTTCGCAGATTACTCATACTTCTTCGGT
GGTAACGCTGCAGAAACTGCATACGGCCACGCTTGGAACAACGATTCTCAAATCAAATAC
GCATTCGAAAACGATGCATTCTGGCTAAAAGCTGGTTACGCGTTTGGTGAAAACGACACA
AACGAAGAGATCGCAGAACTGTTTGTAGGTAAGTCTTTTGGTGATCTTGCAATGCACGCT
GGTGTTTCTTCAACAAACCACGTAATCAAGATTACAAACGTTGACCCAATCAACAGCGAC
CGTCTGTCTTTCGAAGTAACTGGTGAGTACGCTCTGGGCGAGCACACTCTAGGTGCAACT
TACTACTACAACGAAGAAGAAAACAGCCTAGGTGCAAAATCTGTAACTGTTGACTCTCAC
TACATCACTCTTGCAGGTATGTTCTCAGTTGCTCCTAAGACAACTCTTTACACTGGTTAC
GAATACCTAGGTCAGTCTTCTGACGAGTCTGGTAAAGTAGACGCTGATTCTTCATGGTTC
TACGCTGGTGTTGAGTACAAGTTCTCTAAATGGGCACGTGTATTTGCAGAAGCTGGTTAC
ACATTTGAAGGTACTGACTTCGATAACGAGACTACTGAAGATGCTACTAACTTCGGTCTA
GGTGCTCGTTTCTACTGGTAA
>IKJBOMAE_00370 hypothetical protein
ATGCAGTTATCATTAAAAGTGGCGATGGCTCTTTCTGTTCTTGCCAGTACAAACCTATAT
GCTGCAACAACCTTGGTTGTTCCTGAAGATGTGAAGTTATTGGCTGTTAATATGGAGAAG
CCAAAGTTGGAGGGTGGTCTTTTCTCAGATGAGAAGACAATTGAAATCCCAGATGGAACC
AACCAAATTGTCTTCAAATACCAACCAGAGTTTGAGATTAGTGACAATATCAAAAATGTC
TACGGTGACGTGATTATCGCTAAGTTCGATGTGAAAAATGAAGAACTAAAATTCGAACTA
CCTGAATTCAAAACTTATCGTCAAGCGGAAACAAACATCTCTCCTTTAGAGTGGCAATTG
CTTGACTCTAAAGGCCAGCCAATCGATCTTGTTGAAGACGTTCTTGATTCCGATGGCGTT
CAAATTGGTCGTAACTATCCTCAGGAAGCTCGTAACTATAATATTGCTGGTGGGGTAGCA
GGAGTTGCTGTGACATATGTGACAGTAAACCAACACAGCCAAGCAGTTACTGGCGTCGAG
CCTAAAGTCGTTGCTCCAACTGACGCACAGTCGTCAACAGCACAAGACAGCCAAATAGTT
GATCTACTTAAGACGATGTACCAAAAAGCGACACCACAAGAAAAAGAAACCTTTAAAAAG
TGGGTTGCTCAACAATAA
>IKJBOMAE_00371 Ribosomal large subunit pseudouridine synthase E
ATGTCATCTCGCACGGGTCATGAAAAAGGTCGCCGTAGTAACCAATCAAAACCAAGCCAT
TTTAAACGCTCCGGTAAGCCAAACCATTCAAATGGCCAGGCGAAAAATCGACCTAGTCGC
CCTACTCGCTCTTCAAAGCCAACTAAGCCTCGCATTGCACCAGAAGATCGTAAAGTGATC
ATTTTTAATAAGCCTTATGACACGTTAAGCCAATTTACCGATGGCGATGGCCGTAAAACG
CTTGCTGACTACATCCCAGTAAAAGACGTATACGCAGCAGGTCGATTAGATAGAGACAGC
GAAGGTCTAATGGTGCTAACAAATGATGGCATCTTGCAAGCAAAGTTAACGCAGCCCCAA
TCAAAGTCACCGAAGACTTACTGGGTACAGGTTGACGGTGCTCCGACTGAAGGAGACTTA
GAGAAGCTACGTAAAGGCGTTGAGTTGAAAGATGGCATGACATTACCTGCAAAAGTCGAA
GTAATGCCAGAGCCAGAGATCTGGGATAGAACCCCACCAGTTCGCTTTCGAGCTAACATT
CCAACAACTTGGTTGGCAATCACTATTATAGAGGGAAGAAACCGTCAGGTAAGACGCATG
ACCGCACACATCGGCTTCCCAACACTGCGTTTGGTTCGCTACTCGATGGGCGGTATTGTG
CTTGACGATTTAAAGCCGGGAGAGTGGCGAGAGATCAAACTCTCGTTTTAA
>IKJBOMAE_00372 Isocitrate dehydrogenase [NADP] 2
ATGCCTACAGAAAAACCTACAATTATCTACACCATCACTGATGAAGCCCCGGCGTTAGCA
ACCTATTCATTACTACCAATCATTCAATCGTTTACTGCATCGTCTGGCATTAATGTAGAT
ACACGTGATATATCGTTAGCGGGTCGAATCATCGCTAACTTCCCAGAGCATTTAAAACAA
GAGCAGCGTATCGGTGACGCGCTAACAGAGTTAGGTGAATTGGCTAAGACGCCTGAAGCA
AACATCATCAAGCTTCCTAATATTTCAGCGTCAATCCCGCAGCTAAAAGCAGCAATCAAA
GAGCTACAAGCAAAAGGTTACGAGCTACCAAACTACCCGGAAGAGCCAAGCACTTACGAA
GAAGAAGCGATCAAAGCGACTTACGACAAAATCAAAGGTAGTGCGGTTAACCCAGTTCTG
CGTGAAGGTAACTCAGACCGTCGTGCACCACTTTCAGTGAAGAACTACGCGAAGAAAAAC
CCACATTCCATGGGCGCGTGGTCGGCAGATTCTCAATCTCATGTTTCAAGCATGGCCGAC
AATGATTTCTTCGGTAGTGAAAAATCGACAACCGTGTCTGGTGCAACCGACGTTAAAATC
GAATTCGCTGCGGCAGATGGTTCAGTGAAAGAGCTTAAAGCGGCATTCCCTCTACAAGAC
AAAGAAGTGATCGATTGTTCAGTAATGAACAAGAAGGCGCTAATTGAGTTTTTCGAGCAA
GAAATTGCAGAAGCAAAACAACAAGACGTACTGCTTTCTCTACATATGAAAGCGACCATG
ATGAAGGTATCGGACCCAGTTATCTTCGGTCACGCCGTTAAGGTGTACTACAAAGACGTA
TTTGCGAAATACGGCAAGCTGTTTGAAGAGCTAGGCGTTGACGTAAACAACGGTATCGGT
GATGTATATGCGAAGATTGAAGCGCTACCTGCAGAACAAAAAGCAGAAATCGAAGCAGCT
ATTCTTGCGGTATACGAAACACAGCCAGCACTAGCTATGGTTGATTCTGATCGTGGTATT
ACTAACCTACATGTACCAAGTGACATCATCGTTGATGCTTCGATGCCGGCAATGCTGCGT
GCTTCTGGCCAAATGTGGGGACCTGATGGCAAGCAGAAAGATACCAAAGCAATGATCCCA
GATCGCAGCTATGCAGGTATTTACCAAGCGGTTATCGACTTCTGTAAAGAACATGGTGCA
TTTGATCCAACAACAATGGGTAGTGTGCCGAACGTGGGTCTAATGGCTCAAAAAGCGGAA
GAGTATGGTTCGCACGACAAGACGTTCATCCTAGATAAAGCGGGTACTGTGCGTGTTGTA
GATGCTTCTGGTGCGGTGCTTCTAGAGCAAGCAGTAGAAGAAGGCGATATCTTCCGTATG
TGTCAGGTGAAAGACGCGCCAATCCAAGATTGGGTGAAACTTGCGGTTACTCGTGCTCGT
GCGACAGGCGCTCCAGCCGTATTCTGGCTAGATGAAGCTCGTGCTCATGACGCAGAACTG
ATCAAGAAAGTTAACGCATACTTACCAGAGCATGATACGTCAGGCTTAGAGATTAAGATT
CTTGCACCAATCGATGCATGTAAGTTCTCTCTAGAGCGTATTAAAGAAGGTCTAGATACC
ATTTCAGTAACTGGTAACGTACTTCGTGACTACCTAACTGACCTGTTCCCAATCCTAGAA
CTTGGTACTTCTGCGAAGATGCTATCTATTGTTCCACTAATGAACGGTGGCGGTCTATTT
GAGACAGGTGCAGGTGGTTCAGCACCTAAACACGTTCAACAGGTAGAAAAAGAAAACCAC
CTGCGTTGGGATTCTTTGGGTGAGTTCCTTGCACTAGCGGCATCGCTTGAGCACCTAAGC
ACTGTTGCTGGCAATGCAAAAGCACAAGTGCTTGCTGACGCACTTGATAAAGCAACGGGT
GAGTTCTTAGACAACAACAAGTCGCCATCACGAAAAGTTGGTGAATTGGATAACCGTGGT
AGTCACTACTACCTAGCATCTTACTGGGCAAAAGCGCTAGCAGAGCAAACGGTAGATGCT
GACCTAGCGGCTGAGTTTGCACCAGTGGCAAAAGCATTGGCAGAGCAAGAAGAGGCGATC
GTTTCTGAACTGAACTCTGCGCAAGGTGTGAAAGGCGAGCTAGGTGGTTACTACTCACTG
GATGATGCGCTAGCGTCTACATTGATGCGCCCAAGTGCGACGTTGAACACCATTATTAAC
AAGTAA
>IKJBOMAE_00373 Cold shock-like protein CspD
ATGGCTACAGGTACAGTAAAGTGGTTTAACAATGCCAAAGGATTTGGGTTTATCTGTTCA
GATGAAGAAGAAGGAGATATTTTCGCCCACTACTCAACTATCCAAATGGACGGTTATCGT
ACACTGAAAGCAGGCCAACAAGTCTCATACGAGGTTGAAAAAGGTCCAAAAGGTTCACAC
GCAAGTAGCGTCGTGCCAGTAGAAGGCCAAGCCAAATAA
>IKJBOMAE_00374 ATP-dependent Clp protease adapter protein ClpS
ATGAGTAAAAATTTTGAATGGGTGACTCCAGACTCTGATCTTCTGGAGCGCGAAAGTACA
AAAGTTCAGCCACCAAAGCTATACAACGTTGTACTCAACAATGATGACTATACACCTATG
GATTTCGTCATAGAGGTGCTTGAGCGATTTTTTTCACATGATATTGATAAAGCAACGCAA
ATCATGCTCAAGATCCACTATGAAGGAAAGGCAATTTGTGGCACTTACAGTGCAGAAATT
GCTGAAACAAAAGTAGCGCAAGTGACGATGTACTCAAGGGAAAATGAGCATCCGCTACTA
TGTACTATGGAGCAAGCGTAA
>IKJBOMAE_00375 ATP-dependent Clp protease ATP-binding subunit ClpA
ATGCTAAATAAAGAACTAGAGTCAAGCCTTAACGGTGCATTCGCTCGTGCACGTGACAAA
CGCCACGAGTTCATGACTGTCGAACACCTCCTACTTGCATTGTTGGAAAATGATGCAGCT
AAGGAAGCCCTTCTAGCCTGCAAAGCGGACCTTGATGCTTTGCGTAACGAGCTCGATATT
TTTATCGACCAAACAACGCCGCTCATTCCTGAAAGCGATGAGACGCGCGAAACCCAGCCG
ACATTGAGTTTCCAGCGTGTATTACAACGCGCCGTCTTCCATGTTCAGTCGTCTGGTCGC
AGTGAAGTGACTGGGGCAAATGTCCTTGTTGCGATTTTCAGCGAACAAGAATCTCACGCT
GCTTACCTACTCAAAAAGAACGATATCTCTCGTTTGGATATCGTTAACTTTATCTCTCAC
GGCATTACTAAAGCCTCTGGCTCGAATGAAGACTCTTCTTCATCAGACTCTTTCGGCTCA
GAAGCGCCAGAAGAAACCAATCCAGAAGAACGTTTGGAAAGCTTTGCAACCAATCTAAAC
CAAGTTGCGAAAGCAGGTAACATCGACCCACTTATTGGCCGAGACAAAGAACTAGAGCGT
ACAATCCAAGTACTTTGCCGTCGCCGTAAAAACAACCCATTGCTTGTGGGTGAAGCGGGC
GTTGGTAAAACCGCAATCGCTGAGGGTCTAGCGTGGAGAATCGTTGAAGGACAAGTGCCT
GAAGTGATTCAAAACAGCGTGATTTACTCACTGGACATTGGCTCACTACTCGCAGGTACC
AAATACCGTGGTGACTTCGAGAAGCGTTTTAAATCGGTTCTGAAGCAGCTTGAGAAAGAA
GAAGACGCAATCCTATTTATCGATGAGATTCACACCATCATCGGTGCGGGTGCGGCTTCT
GGTGGTCAAGTCGATGCGGCAAACCTGATCAAGCCTCTACTGAGCAGCGGTAAGTTGCGC
TGTATTGGTTCGACAACGTACCAAGAGTACAGCAACATCTTTGAGAAAGAGCGTGCACTA
TCTCGCCGTTTCCAAAAGATCGATGTAGTAGAGCCGTCTCTCGACGATACGACTAAGATT
TTGATTGGTCTGAAACCTAAGTACGAAGCTCATCACGAAGTGCGTTACACCAATAAAGCG
TTGCGTGCGGCAGTAGAGCTATCGGCGAAATACATCAATGAGCGTCACTTGCCAGATAAA
GCAATCGACGTTATTGATGAAGCGGGTGCGCGTAGCCGCTTAGCACCAGCAAGTCGCCGT
AAGAAAACCGTCGGTGTTGCAGACATCGAAGCGATGGTCGCTAAGATGGCACGTATTCCA
GAGAAATCAGTGTCGTCTTCAGACAAAGACATTCTGAAGAACCTTGATGACAAGATGAAG
ATGCTGGTCTTCGGTCAAGACAATGCGATTGACGCGCTGTCAGAGGCAATCAAACTGTCT
CGTGCAGGTCTGGGTGTAGATAACAAGCCTGTTGGTTCATTCCTGTTTGCTGGCCCTACA
GGGGTAGGTAAAACAGAGGTCACTGTTCAGCTTTCGAAACTACTTGGCATTGAGCTTCTT
CGTTTCGATATGTCTGAGTATGGTGAGCGTCACTCGGTGAGCCGTTTGATTGGTGCGCCT
CCAGGTTATGTTGGTTACGATCAAGGTGGCTTACTAACCGACGCCGTGCTGAAACACCCG
CACTCAGTGGTTCTGCTTGATGAAATTGAGAAAGCACACCCAGATATCTTTAACTTGCTA
CTACAGGTGATGGATAACGGTACGCTGACGGACAACAACGGGCGTAAAGCTGACTTCCGT
AACGTGATCCTTGTGATGACAACCAACGCAGGTGTTGCTGAGACTGAGAAGAAATCGATC
GGTCTTATCCAACAAGACAATAGTCATGATGCGATGGCGGAAATCAAGAAGGTGTTTACA
CCAGAATTCCGTAACCGTCTAGACAATATCATTTGGTTCAACAGCCTAGATGAAGCGGTG
ATCCACCAAGTGGTTGATAAGTTCATTGTGGAACTACAAGTTCAACTGGACGCTCGTGGC
GTATCAATGGAAGTATCACAAGATGCGCGTCATTGGTTAGCTCACAAAGGCTACGACAAA
GCGATGGGCGCACGTCCTATGGGACGAGTGATTCAAGAGCAGCTCAAGAAACCTTTGGCG
AATGAACTTCTGTTCGGCTCATTGGTGGATGGGGGCACTGTGAAAGTAACGCTAGTGAAA
GATGAACTTAAGTTCGAATACTTAAGCGAGAAAGAAGCAGCACTTCACTAA
>IKJBOMAE_00376 Translation initiation factor IF-1
ATGGCTAAAGAAGACGTAATTGAGATGCAAGGCACTGTGCTTGACACTCTACCAAACACT
ATGTTCCGCGTTGAACTTGAAAACGGTCACGTTGTGACTGCACACATCTCTGGCAAGATG
CGTAAGAACTACATCCGTATTCTTACTGGTGATAAAGTAACTGTAGAGATGACTCCATAC
GACCTATCTAAAGGCCGCATCGTCTTCCGTGCTCGTTAA
>IKJBOMAE_00377 Putative arginyl-tRNA--protein transferase
ATGAGCACAGATCTCCAACACATCCGTATCGGCTTGACCAACAACCATCCATGCAGTTAC
TTGCCGGAGCGCGAAGAACGCGTGGCTGTAGCACTCGATGCCAGCTTGCATACAGAACAA
AACTATCAAGTATTGATGGCGAACGGCTTTCGTCGCAGTGGCGACACTATCTATAAACCT
CATTGTGAACAGTGCAATGCATGTCAGCCAATCCGCATTGCGGTGCCAGACTTTAGTCCA
TCCAAGAGTCAAAAGCGTCTGTTGAATAAAGCCAGTTCTCTGAGTTGGACGATCAAGCCT
GAGCTAGACAAAGACTGGTTCCAGCTTTACAGCAGGTACATAACTGCGCGGCACAAAAAT
GGCACCATGTACCCTCCTCGTGAGGATGAGTTCGCTCGATTTGCTCAAACAACATGGTTA
ACAACCGGATTTCTGCATGTCTATGATGAAAATGATCGACTTCTCGCAGTTGCGGTTACG
GATATCATGGATAACAGTGCGAGTGCTTTTTATACCTTCTTTGATCCCGATTATCCTTTA
TCTCTTGGGACTTTAGGGGTTCTTTTCCAACTTGAATATTGCCAACAGAACGGCAAACAT
TGGCTATATTTGGGCTATCAGATCGATGAATGTCCAGCGATGAACTACAAAACTCGCTTT
CAACGACACCAAAGGCTAGTAAATCAGCGTTGGCAAGGGTAG
>IKJBOMAE_00378 Leucyl/phenylalanyl-tRNA--protein transferase
ATGACAATCTATTTAACTGAACTTGATGACTCGCATACGTTTCCATCGCCGTACGAAGCA
CTGAGCGACCCAAACGGTTTGCTGGCCTTTGGTGGGGATCTCAACCCTGAACGCATTCTT
AACGGCTATCACCAAGGTATTTTTCCGTGGTATGGCCCTGGTGAGCCCATTCTTTGGTGG
AGTCCTTCACCAAGAGCCGTTTTTGATCCTTTATCATTTAAGCCTTCAAAAAGCCTAAAA
AAGTTTCAGCGTAAACAACAGTATAAAGTAACGCTAAACAATGCAACCGAACGCGTAATT
CAATTATGTTCTTCGACTCGTCCTGCAGAAGAAACTTGGCTCAATGAGGATATGCAAACA
TCCTATATTGAACTCGCCAAACACGGTCATTGCCACTCAGTAGAAGTATGGCACGAGGAT
CAACTCGTTGGCGGTTTATACGGCATCAGTGTTGGCCAACTTTTTTGTGGTGAGTCGATG
TTTAGCCTTAAAGACAACGCATCTAAGATTGCATTGTGGTATCTCTGCGACCATTTGGCG
TCAAACCACGGTCAATTAATCGATTGTCAGGTAATGAACCCACACCTAGCTTCACTTGGT
GCATTTGAACTTGAACGTGACGACTTCGTACAAAAACTACTATCTTTAAGAGGTAAGAAC
ACCGATTTGGGCACGTTTGAACCACAGATTTTGCAGGACGCGGTATCATGA
>IKJBOMAE_00379 hypothetical protein
ATGAGCGGAGTAAGACTTAATATAAAACGATGGGCATGGATCATACTGTTTTTGCCATTT
TTCGCCAATGCAACCTATGAAAGAAATGTAGCAAAACCTGTAAATCAAGTGGTGTATGGC
AAAGTCGATTCTGTGCGATACATTACGCAACAAGAGGTGAAACAGTCACAAAGCAATGGC
TGGGAAACACTACTGGGTGCGACGATCGGCGGTTTAGTGGGTAACCAATTTGGTGGTGGT
ACAGGTAAAGAGGTTGCGACCGCAGTTGGGGCGCTAGCTGGTGCAGCAGTTGTGAGAAAC
CGTAGCAACTACGAATACACGGTGGAATACAAGCTTGTCGAACTCTTGGTCAAAGTCGAT
GGCAACAAACTTATTAACGTAATTCAAGACGTTGACAATAGCATGCTGTTTAAGCGTGGA
GACGATGTTCGCATTCTCTATTTTGATGACGGCGTTCGAGTGGATATCGCTTACTAA
>IKJBOMAE_00380 3-phosphoshikimate 1-carboxyvinyltransferase
ATGGAAAGCCTAACGTTACAACCCATCAATAAAATTCACGGGGAAGTGAACCTTCCTGGA
TCAAAAAGCGTTTCCAACCGAGCTCTATTGCTTGCTGCTTTAGCAAAAGGCACCACTCGT
TTGACAAACCTTCTCGACAGCGATGACATTCGTCATATGTTGAATGCACTGACAAAACTT
GGCGTTCAATATCAATTGTCGGAAGATAAAACCGAGTGTGTCGTTGAAGGTCTCGGTCGT
CCATTTTCTGTCTCTGAGCCTGTAGAGTTATTTTTAGGCAATGCCGGCACCGCAATGCGT
CCACTAGCTGCTGCACTGTGCTTAGGTGAAGGTGAATACGTGTTGACTGGCGAACCTCGT
ATGAAAGAGCGTCCGATCGGTCACCTAGTGACAGCCCTTCAAGCGGCTGGTGCAGACGTT
ACTTACCTAGAAAACGAAAACTACCCACCACTGAAAATCGTTGGTACTGGTCTTAAATCT
GGTTCTGTATCGATTGATGGTTCTATTTCTAGCCAATTCTTAACGGCATTTTTAATGTCA
GCGCCTTTGGCTGAGGGTGAAATTCGCATCAATATTGAAGGCGAATTGGTTTCAAAGCCT
TACATCGATATCACTTTGCATATCATGAAGCAGTTTGGTGTAGAAGTGGTCAATAAGGAC
TACCAAGAGTTTGTTATCCCTGCAGGCCAGCATTACATCGCTCCGGGTGATTTTTTGGTC
GAAGGTGATGCGTCTTCAGCTTCTTACTTCTTGGCGGCGGCGGCCATCAAAGGTGGTGAA
GTGAAAGTCACAGGTATTGGTAAAAATAGTATTCAGGGTGATATCCAATTCGCTGATGCA
CTCGAGAAAATGGGTGCAGAAATCGAATGGGGCGATGACTACGTGATTTCACGTGTTGGT
CAGTTGAAAGGCATCGACATGGATTACAACCATATTCCAGATGCGGCAATGACCATCGCA
ACGACAGCCTTGTTTGCTGAAGGCACAACAGCGATTCGTAATGTGTATAACTGGCGCGTG
AAAGAAACTGACCGTCTGTCTGCAATGGCAACTGAGCTTCGTAAAGTCGGTGCAGAAGTG
GAAGAGGGTGAGGATTACATCATCGTTAAGCCTGTACCGCAGCTTACGCACGCTGCGATT
GATACTTATGATGATCACCGTATGGCGATGTGTTTCTCTCTGGTGGCGCTAAGCGATACA
CCTGTGACGATTAACGATCCTAAATGTACGTCCAAGACATTCCCAGATTACTTCGATAAA
CTGAAAGCATTGAGCTGCTAA
>IKJBOMAE_00381 hypothetical protein
ATGTCTGATAGAAAACACATTGAAGAGTTCGACCTTCTTTTGATCGCTAACCAAATCATC
CAAGAACACGATGACTACATTGAAGGTATGCGTGCAACGAGCGTAGTAGAAAAAGACGAT
GTATTGGTATTTAAAGGCGAGTACTTCTTAGATGAAAAAGGTCTGCCGACCACCAATACT
ACAGCTGTATTCAATATGTTTAAGTACCTTGCGCACCACTTGTCAAAAGAGTTCACGCTG
AACAAATAA
>IKJBOMAE_00382 DNA topoisomerase 1
ATGGGTAAATCGCTCGTTATAGTGGAGTCACCAGCCAAGGCTAAGACGATAAATAAATAC
CTTGGTAAAGACTTTATTGTTAAGTCTAGTGTTGGTCACGTGCGTGATCTGCCTACGGCC
GGTCAAAGCACTGGTGAGAAAAAAGCCGCTGCCATTTCTACTAAAGGAATGAGCCCGGAA
GAGAAAGCGCGTGTCAAAAAAGAAAAAGACCGTAAAGCTCTAATCAAAAAAATGGGGATT
AACCCATATCATGACTGGGATGCGAATTACCAAATCCTTCCAGGCAAAGAAAAAGTTGTT
AGTGAACTGCAAAAATTAGCCAAAGACGCTGATTTCGTTTATCTCGCAACCGATTTGGAC
CGCGAGGGAGAAGCTATCGCATGGCACCTTCGTGAGATCATCGGTGGCGATGAAGAGCGA
TACAAACGTGTAGTTTTTAACGAGATTACTAAGAATGCAATCCAACAAGCTTTCCAGACG
CCCGGTGAGCTGAATATGGATGGTGTTAACGCACAGCAAGCACGTCGATTCATGGACCGC
GTAGTGGGTTTCATGGTTTCTCCATTGCTATGGAAGAAAGTTGCACGTGGCTTGTCTGCG
GGTCGTGTACAGTCAGTAGCGGTAAAACTATTGGTTGAGCGTGAGCGTGAAATCAACGCT
TTCATTCCAGAAGAATTCTGGGACATCAACGCAAATACACACACCAAAGATAAGACGGCA
TTCAAACTGCTTGTTGCGCAAAAAGATGGCGTTGCGTTTAAGCCTGTCAACGAGACAGAG
ACCAAAGCAGCGCTTTCGGTACTGGAAAAAGCAAGCTACGAAGTTTGTAAGCGCGAAGAC
CGCCCAACGAAGAGTAAGCCGTCTGCTCCATACATTACCTCAACACTTCAGCAAGCGGCG
AGTACTCGCCTAGGCTACGGTGTTAAGAAGACCATGATGCTGGCTCAGCGTCTGTATGAA
GCGGGTTACATCACGTATATGCGTACTGACTCAACCAATTTGAGTGCAGAAGCGGTAGAT
GCAGTTCGTGGCTTCATCGGTTCAGAGTATGGCGATAAATACCTTCCTGCTAACCCGTTA
AGATACGGTAGCAAAGAAGGCGCACAAGAAGCGCACGAAGCGATTCGTCCTTCTGATGTA
GCAGTGAAAGCAGAAGACCTACAAGGTGTTGATGCGGACGCTCACAAGCTCTACTCATTG
ATTTGGAATCAATTCGTTGCGTGTCAAATGACACCAGCAGAGTACGATTCAACCACTATC
AGTGTTAAAGCCGCGGAATACACGCTTAAAGCGAAAGGCCGTATCCTTAAGTTTGATGGT
TGGACTCGCGTACAACGCCCAATGGGTAAAAACGAAGACACAATTCTTCCTGCAGTTCAG
TTGGGCGATAAGCTAGACCTAGAATCGCTTGAGCCTAAGCAGCACTTTACTAAGCCACCA
GCGCGTTTTACAGAGGCGGCATTGGTTAAAGAACTTGAGAAGCGTGGCATTGGCCGTCCT
TCTACATACGCATCGATCATCTCTACGATCCAAGATCGTGGCTACGTGAAAGTAGACCAG
CGCCGTTTCTACGCAGAGAAGATGGGTGAGATTGTTACTGACCGTCTAGATGACAGCTTT
AACGATCTAATGAACTACGACTTCACGGCTCGTATGGAGCAGAAGCTTGACCAAATCGCC
[truncated: 5,240,607 more chars]
