# Supplementary material for: Bacterial diversity in the jelly of shark Ampullae of Lorenzini: a holobiont perspective
Source: PeerJ. 2026 Jan 5;14:e20461. doi: 10.7717/peerj.20461 (PMC12782034; doi:10.7717/peerj.20461)
Supplement: Supplemental Information 3 [file peerj-14-20461-s003.zip › mandar_natali_28junparaarticulo/H9N_12032019.ffn]

>JGNEMEMF_00001 Alginate lyase 7
GTGCAAGCGTTAGACGCTGATAGTGATCCGATTATTCGCACCATGACAGTGACGTCAGCG
GACGGCACGACTCATGACGTGGTTGTGACTATTACTGGTAACAACGATGCTCCGGAATTT
ATTAGTGGAACGAATGATAGCCAGGGCCTAGACGAAGACGGAAAAGCTGATACAGATAGT
TACCAATTTAGCATTAATGAGAATGCTGTTGCTGGTGTCATTGGGCAGGTTGAGGCGTTT
GATGTCGATAAAGGTAGCAATGTCACTTATCAGTTAACCAACCATATTGACCTTTTTGAA
ATAAACAGTCACACAGGTGAGATAAGCGTTAAAAGCGGCGTAGTCTTTGATTATGAAACG
TTGGATAGCTACCAACTATTGGTAGAAGCTGAAGACCAGTCTGGAGCGAAGGATACGGCC
AACGTCAATGTCGTGATAAATGACATTAACGAAGCTCCAATCGCTGAAGATGACAAAGGT
ATTGAGAAAGAGACTAAGGTTTTAGATCACACGAACTGGGACGACAGTGCCGATATTAGT
GTGGATTACTACATCGTTGATACCAACACTGGTAACAAAATCGGTGACGCTAACAAGGCG
GATTACACCGGTGACGGTGGTACGCATAAGTTTGGGGTTAGCTCTTCCTTAGATGGCGGA
ACGGATCAGGTAAAAGACGGTCAAATTGGGTTCGATGATGCCACTTCACACAGTGAGGCT
ATGCGTTTCACTTTCGCTGATGGACAAGTCGCAGATCATGCTGAAGTACAAGTTAACAAT
CTTTGGAGCTCTTGGGAGCCTGGAGTTGAGCGCGGTGTTTGGAAGGCTTATTACAAAGGT
GAGGTTGTCGCTTCGGGGGTATTTGAAGGTACTGGCAATGGTAAGCAAGTTGTAAGTATT
GATGCGGACGGTCGATATTTCGATAGCATTGAAATGTCAGCTGTGGGTTACAAAGATGGT
GTGGTTGATCCTAAGGGGTCGGAGTACTTTGTTACACAAGTTTCTGCCGATTTGACGAGC
TTTGATGACGACTATCAAACAACAGGAGCTGGTATTCTAGAGTTGGATGTGTTAGCGAAT
GATAGCGATCCAGATGGTGATGAACTGACTATTATCGACTACCCACAAACAGAATATCTA
AACCTAGTAGATGGCAAATTGGTGTTTGATGCAGCCAAATATCTTGAATCATTGCCAGAA
GATCAGCGCACGATTAAGGCTGGGGAAATAAAGGAATACTCATTTGAATACGTCATTGAA
GATGCGGATGGTCTGACTGATAAAGCTGAAGTAACAGTGCATGTAGTAGGTGAGCCTATT
TCATTGGATGATTCGCATATCACGCTTGATGAGTCTGCAGTTGGTGCGAATTCTGGCGTA
CATGCTGAAGGTGATTTAGTTGCCAACCTTGGTTCTGCACCAGATGCTGAGTTCCGATTT
GATTCTGAACAGAATCTGGAGAACGTTACCAGTGAAGGCAAGCCAGTTGTGTTTGAAGTG
AGTGATGATCGCGGTACTTTAACCGGATATGTTGGCTCAGGTGATGATAAGGTCAAAGTC
ATTGAAGCGAGCATTGATGGTAAAACCGGGCATTACTCCGTCGAGCAATATGAGCCAGTA
GATCACTCGGAACTCGGTGCTGACACGTTAGATATCCCTGTTAGCGTTCAAGTGGATGCG
GGTGGCCGAGTTGAAAATGCAACTTTGCACCTTGGTGTTGTTGACTCTTTACCTTCAGTT
AATTCAGAGCACCATGAAATCATGGATGTTGACCCACAAAACAACAGTGTTGTTATCGCG
TTAGATGCATCTGGTTCAATGTGGGATGACATGGTTAAAAACGAGCAAGGCGTTGAAGTT
ACCCGCTGGGACCTAGCACGCAGTGCAATTAAGACCATGTTTGAAAAGTATGATGATCTT
GGTGACGTTCGATTTAAGATTGCGACGCACTCAGGTTATCCAGATGGTCAAACATCTGAA
TGGCTGGAATCGGTAGATGATATTGATGCTTACTTGGATTCGATTGGTCGTGGTGGCTGG
ACGCCATATAGCCAAGCGATTGACCAGGTAAATGCTGCTTTAACTGACCTTAGCCAAGAA
ACAGATGACACTAGCAATCATCAGCTTTACTTTATTTCGGATGGTGCGCCAAGCGACTTC
AACTCCTGGACAAATACGTCAAACCCTGCATATGCAGAGTTACGCGAGAGCTTAATGAAG
TGGTCTACATCAGACGATTTTGAAAGTGAGCAGCGCTACGAGTACTTAGCTAATGGTTGG
GATCAACCGACAGAAGCTGAGCAAAGCATCATTCTTGAAAATGCGATGGAGCGCAGTATC
GGGTCGAGTGGTGCATCTTTAGAGAACATCTGGTCAATTGGTATTGGCGCTGGTGCGGAT
ATGAAATATCTAGAACCAGTTGCAACCGATAAAGGCTCTGCACTGGTAGTAACTGATGAC
TCACAAATAGAGGGGCTTCTGAACAAAACAGTATCAGGGCAGCTTCAGAGCAATCTTCTA
GATGATATTAATGGCGATAGCCAATGGGTGGATCAAATTGAAGTTGATGGTGAAACCTAT
CATTACAATAAAGCTGATGGCACAGTAAGTGCCAGTAATGGGGCAATTATCTCTCTACAC
TCGTTAGCAGAGCTCGACACAGAGCATGGCACGCTAACTCTTAACTTTGAAAATGGTCGC
TATGACTACAAAGCGACGAATGTTAAGGGTCATCAACAAGAAAAATTCAATATCACCGTT
CTCGATGCAGACGGCGATACCGCGACTGGTGAAGTGACAATCGATATTCGAGATCGCGCT
CCTGAGTTTATTAGCAATACTGATGCAGATCAGACTCATGGAACCGATGTCAGCGGTATG
CCAACTGCGGATAATGCAACTTTTAACGTTGCAGAGCAGGAAGCTGGATTGTTGGTGGGT
AAGGTTAAAGCTTTCGACCCTGATGGTGCAGATACGATTAAATACGAGCTAAGTGGCGGT
GATGCCAATTTATTCCACGTAGATTCAAATAGCGGTGAGATTTGGCTTAAAGACGGAGCT
AAGCTAGACCACTCTGTTCAGGATAGTTATCAGTTGGAAGTCACGGCGACGAATGGTACG
GATAAAGATACAACTCAGGTCACTCTAAAGGTAACTGAAAACCATGCCCCAACTTCATCG
CCAGTACATGGCTTTGCTGAAATGGAAGACTTGTCGATTAACAAAGTGACGGTTGTGTTT
GATGAATCAAACAGTATGACTCGCACATTTGATGGGCAAAATACCGTTGGTAGTGAGGCT
ACTGCACCCAAGACAGAATCAAGAGCTTACAAAGCTGCGGAAGCCCTTCACTCAATGGTT
GAGAACATGATTGAAGAGGGTGGGCAATCCAATACTTACATTCGTTTGGTTCGCTTTGAT
GGCGATACATCAACACAAAGTTGGTTGACGCTTGATGAGGTTGAGCGAATGACACGCCCA
CCGGAGTTAAATGGGCGTAATGTTGATGATCTGAGTTATCGTAATGATGTGGCAGAATAT
GTCCGTAACTGGTGTGATATAGACTATGGTACCAACACCGATTACAGCAAAGCGTTAGAA
GCCGTGATGGATTCTGGGGATGCAAGCAATGCTGTCTACCCATGGCAAGATGGCTTTGAC
TTCTTCGGACCAGAGAAACCGACTGAGAGCAAGGATACGATTTTCTTTATCTCTGACGGC
GCACCAAACCCTAAAGAAGGAGAAACAGCAGCTCCAGATTTGAATGAACGATGGGAAGAC
TATAAGCAAACGCATGATGCCAAAGTTTATGGTATTGGTATTGCAACGTCAGACAATGAA
AGTGCAGCCCAAGCTCTGGAAGAATTGAGCGACCAAGTTGTATTTATCGATTCTGGCGAG
CAGTTAGGCCAATTCCTAAATCATTTTTCACCAGAACCAATTGCTGGTGAGTTGCTGTCA
GGAAGCCAAGATGAAGATGGCGACATCATGACGGTCTCTTTGGCTGATGGGGATTTCACT
CTTTTAAGTGCTGATTTACATGATGTCACTGTCGACCAAGACTTTGTTTCTTCGGCGAGT
CAAGTCGATGGGAGCTTACATGTTGAAACGGCATTTGGTTTGTTAGAGGTCGAGTCAAAC
GGTAGTTATAGCTTTACACAAAGTGATACCTTTACCTTAGAAGGTAGCCAACAAGTTGAT
CTGAACTTTCTCTTTAAAGTGTCAGATGGAAAGGGCGGCGTGAGTGACAACGTCTTTACT
CTAACACTTAATGAACCAGGTGCAGACGTCGCTTCTACTGAGCGTCATGCTGTCATGGGC
AATGACCTTGCCAACTTGCTTGATGGTAGTGAGACTATTGATATCATGCTGGGACAAGAC
GGTGGAGATACCTTAAATGGCGCTGCAGGCAATGACATCCTAGTGGGTGGTCTTGGCAAT
GACATTCTCATCGGCGGTTTAGGGAATGATATCCTAACGGGAGGTGAAGGGAGCGATACG
TTTACTTTCACCAATGAGTCTTTAAGTTCTGAAGTATCTATGGATGTCATCAAAGACTTT
AATCTCGGTGAAGATAAATTAGACTTGAGTGATATTGTTTCATCAGCAGATGATGATGTG
GCGGCCATGGAAGCCTTGTTGGATCACGTCAGCGCTAGTTTTGATGGTGAACAGGATGAT
ACCCTCAACCTAACGATTACTAATGAGACTGGCCAATCTACATCGGTCGCACTGGAGTAT
TTCGACATGTCAGGCCTAGAACTGGGCGCATCAGCGACTTCGCATGAAATTGTTGGCCAA
TTGTTCCAGCATCATGTTTTTACTTCTGAGTAA
>JGNEMEMF_00002 hypothetical protein
ATGAGTAGATACAATCAAGCTTCCCACGTATTTTGGAGATGTCAATATCACATAGTGTGG
ACGCCAAAATACAGGTTTAGGATCTTGAAGAACAATGTAGGCAAAGAAGTTTATCGGTGT
ATAAATGTTTACTGTAATCAACTTGGATGTGAAGTTGTTGAACTGAACGTCCAAGTTGAC
CACGTGCACTTAGTCGTAAAGGTTCCACCTAAGCTATCAATATCCAAGTTGATGGGCGTA
TTGAAAGGCAAAATAGCCTTAAAGCTTTTCAGTAAGTTTCCGTATTTGAGGAAAAATAAG
CTTTGGGGTAACCACTTTTGGCAAAGGGGCTATTTTGTCGATAGCGTAGGAATTAATGAA
GAAATCATTCGATGTTATGTAAGGCACCAGGAGAAGAAAGAGCGCGTGGAACAGCAACAA
TTAGCGCTGGACTAA
>JGNEMEMF_00003 Protocatechuate 3,4-dioxygenase beta chain
ATGGAAAGAAGACACTTTTTAGTGCTATGGGCATTGTTGTTCGCACCCTCTTTAAAAGCG
AAAACACCAATGCGGCCGACGCCAGCACAAACAGAAGTGCCATTTTATCTAGTAGTGGAC
ATTCCTCTTCGTCAAAACTTGATTCTCCAATCGGAGGGCTTGGTCGGTGAAGCTATCGTG
TTGCAAGGCAAAGTCGTAGATATATCGGGAAACCCTGTCTCAGGCATCAAAGTAGAAATC
TGGCAATGCGATGGGCAGGGGATTTACGATCATCCTAAGCAGCCAAATAATCATAAGTTT
GATGCTCATTTTGCAGGCTTTGGCGCGGCAGAAACTCAATCGGATGGTCGCTACTTATTC
CAGACTTTGTATCCTGTGCCTTACGCCTCTCGTCCGCCGCACATTCACGTTAAGTTGTGG
CGGGATAACCAAGAACTTCTGACCACTCAGTTGTACTTAAAAGGCGATACTGGTGACGAA
TGGTGGGGTGGCAAAGCCCGTGATTATCTACAGTTTGAAACCATACGAATCGATGGGCGA
TTAACGGGCGAATTCAACTTTGTGATCGGTTAG
>JGNEMEMF_00004 Hydrogen peroxide-inducible genes activator
ATGGATATCGATGCGTTACGCAGCTTTCTGGCTTTTGTAGAAACGGGAAGTTTCACTCGT
GCAGCCAAGCAGATCAATCGCACCCAATCAGCGTTCAGTGCACAAATGCGTAAGCTGGAA
GACGAACTCAGTGTCAGTTTGTTTGAAAAGGAAGGCCGTAACCTCGTACTGAGCGAAGCG
GGACTAGCACTACGCTCTCACGCAGAACAATTGGTCAGCTTGCACAATCAAGCGCTGAAA
CAAGTGAAACGTTATGAAAACAAGCGCCCTCTTCGCTTGGGTTGCCCCGAGGATTACAAC
GACAATATCTTGCCTAAAGTCATCCGCGTATTACAGCAATCTGAGCCCACATGTTCGATT
CAAGTCTCTAGTGAACCGAGCATCACCTTGAGAGAAAAACTTGATGAAGGAAAGCTAGAC
GCCGCTATTGTGACAAGAGCACCGGACAGTGAAGAAGGTTACTGGCTAGCAAGCGACAAA
GGCGTGTGGATTGCTCACCCTGACTTTGACATTGATAACGCCCAACCTCTCCCTCTCGCC
CTATTCCAAACCGACTGTAAATACCATGCTGCGGCCGTCGATGGATTAACCAAACGTGGT
ACTCCTTATCAACTACTGGCGTGTTGCAATACAGCCTCTGCACAACGAGCGATTGTACGT
TCAGGCATGGCTATCGGTGCGATGGGCAGTATTAGCGTTAGCGAGGATCTTAAGATCTTA
GACGATATGCCATCGCTGCCTTCCGTGGATATCGTTTTAGTCACAGGCGTCGAGCCTCAT
CCGATACTGGATAAAGAGTGCTTGGCGCAATTGGTTGAGTTAATGGCTTAA
>JGNEMEMF_00005 Stringent starvation protein A
ATGAAACTGTTTATTGCTAACCAAAACTACTCAAGCTGGTCACTGCGCGCATGGCTGATT
TTTTCTCAATTCAAATTGGATGTGCAAGTCACCAAGCTCAAGTTATTCACGGAAGATTTT
TACAAGACCTTGGAAGGTATTACACCAACGGCTAAAGTACCGACCTTGGTGGATGGCGAT
GCAACCGTGTGGGATTCATTGGCGATTTTGGAATACGTTAACGAGCAATACTTACAAGGC
AAAGCATGGCCAAGCAACTCCGCAGAACGAGCTAAAGCACGCGCCATTGCCTCAGAAATG
CATTCGGGGTTCTTTGATTTAAGAAACGAACTCCCAATGAATATCCGCGCGCGCAGAAAA
GTCGATTTAACTGAAGGTGCACGTAAAGATATTGCACGCATTGACGCTATTTGGGCAGAA
CAAGCCAAGCTGTATCCGAACGGGTGGTTATTTGGAGAATGGTCGATTGCAGATGCCATG
TATGCACCTGTGGCATTGCGTTTCCAAACTTATGGTATCGAGTTATCGGAAGGTGCCAAA
GCTTACCAACATAAGGTGCTAGCAAGTGAATCTCTAAAGCAATGGTTGGAAGAGGCGAAC
CAAGAAACGGATATCGTAGAAGAAGATGAAGCTGGGGTAGAGCATTAA
>JGNEMEMF_00006 hypothetical protein
ATGAGTCGTAATCAGTTGTTAAGAGACGTTGAAAGTATTATCCAAGGCGCTGGCTTTGAG
TGTCGTCACGGGAGTGATTCTATGACATATCAAAAGAATGTATCTGTGGAAGGGTTGATC
GAGGGTGGGCGAGACAAATTTCACTTTCTTTTGCACACAACAAAGGGAGATCTACCTATT
GTTGTCAGGTGGCAAGAGGTTAATGGAACCGCCTTACAGAAACTCGGCCACACCGTTTTG
ATGGCAGTGAATACAGAATACAACGAATTCCTAGTTATATGCGGTGGTCGTAAACTTGTA
ATGAGAGCAATCAATTATCTAAATGACCACAAGAAAGTAGCTCCAAAACTTAACGCAATA
CAAGACTATGAGCTCGAAGATATCTTGTTAGAGAATTATGTTTAA
>JGNEMEMF_00007 Arylsulfatase
ATGAACAGGATATTGAGACAGTTTCTTGTATTGATGAGCGCGGTCGCGCCTGTCAGTTTG
CTAGCAGCAGATAAACCCAACATTTTGGTATTTTGGGGCGACGATGTGGGTGTTTACAAC
ATTAGCGCTTACCACAACGGCATGATGGGCGGTCGTACACCAAACATTGATACCATCGCA
AAGGAAGGTGCCATTTTCACTGATGCCTACGCGCAACAAAGCTGTACTGCGGGTCGTGCA
TCCTTCATTCTTGGTCAGCACCCATTCCGAACCGGTCTTCTTACCATTGGTATGCCAGGC
GCAAAGGAAGGGATTCAAGCCAAAGATCCAACCATTGCCGAACTGCTGAAAAACCACGGT
TATGTTTCCGGACAGTTTGGTAAAAACCACTTGGGTGACCAAGACGAACACTTGCCGACT
AACCACGGTTTTGACGAGTTCTTCGGTAACCTTTACCACCTGAATGCAGAAGAAGAGCCT
GAATCAGAGTTCTACCCTAAAGATCCTGAATTCCGTAAAAAATTCGGCCCTCGCGGCGTT
CTTAAATCGACAGCAGATGGCAAGATCGAAGATACAGGTCCACTGACTCGTAAACGCATG
GAAAACGTAGACCGTGAGTTTATGGAAGCCAGCCTTGCCTTTATGGAAAAAGCGGTAAAA
GAAGACAAACCTTTCTTCATCTGGCACAACTCAACTCGTATGCACGTTTGGACTCACCTA
AGCAACGAGTACAAAGGCAAATCCGGTTATGGCCTATATGCAGATGGCATGATGGATTTA
GATGACCAAGTTGGCGTGATGCTGAAAAAGCTCGACGAACTTGGCGTCGCTGACAACACC
ATCGTAATTTTCAGTACCGACAACGGTGCGGAGAAGTTTACTTGGCCAGATGGTGGTACA
ACACCATTTAAAGGCGAGAAAGGTACGACTTGGGAAGGTGGTTTCCGCGTTCCTATGATG
GTTCGCTGGCCGGGTCAAATCAAACCGGGTACGGTGATCAACGATATCTTCTCTCAAGAA
GACTGGATGCCAACGCTGCTTGCTGCTGTTGGTGAACCAGATATTAAAGAGAAACTGCTA
AAAGGCCACGACGCAAACAACAAGACGTTTAAAGCGCATCTAGATGGTTACAACCAGTTG
GATCTACTTACTGGTAAAGCCGAAACGGGCGCACGTAACGAGATCTTCTACTTCGATGCC
GGTGGTCACTTAAATGCACTGCGTTACAAAGACTGGAAAATCCACTTTACGATTATGGAA
GGTGCGATTAACGAAGCTTACCGTAAAACGCCTAGCTGGCCGTTGATTGTGAACCTGCGA
ATGGACCCATTTGAAGTAGGCCCAGACTCTGCACTTTACGTTCGCCACTTCTACGCAGAT
CAAATGTGGATGTTTGTGCCAGCCCAAGCGATCGTTCGCAAATTCCTCGAAACCTTTAAA
GAGTTCCCAGCGACAAAAGGCAGCTCTTTGAGTATCGAACAAGTGGTTGATGCTATGACG
CAACCGCAACGGAATTAG
>JGNEMEMF_00008 Urocanate reductase
ATGGCTCAGTTAGTCGATGAAATTGTATTTCAATCAGGGGTCAAACTGCATAATCGTATC
GTAATGGCACCGATGACGATTCAGTCTGCATTCTTTGATGGCGGCGTAACGCAAGAGATG
ATCAACTACTACGCGGCACGTTCTGGTGATGCAGGGGCGATTATTGTCGAGAGTGCGTTT
GTCGAGAATTACGGTCGTGCTTTCCCGGGTGCGCTTGGTATTGATACCGACAGCAAAATC
GCAGGTTTAACTAAACTTGCCGATGCGATTAAAGCAAAAGGCTCTAAAGCCATTCTGCAG
ATCTACCATGCCGGTCGTATGGCAAACCCTGAGTTCAATGGCGGACACCAACCGATTTCT
GCAAGCCCTGTCGCTGCGCTACGTGACAATGCTGAAACACCACTTGAAATGACCAAAGAG
CAAATCGAAGAGATGATCGAGCGCTTTGGTGATGCAGTAAATCGTGCAATCCTTGCTGGC
TTCGATGGCGTTGAAATCCACGGTGCAAACACATACCTGATTCAGCAGTTCTTCTCGCCA
CACTCAAACCGTCGTAACGACAAATGGGGTGGCAACATTGAAAGACGTACTTCCTTCCCA
CTGGCTGTACTTGCAAAAACCAAGCAAGTGGCTGAGCAACATAACAAATCTGATTTCATC
ATCGGTTACCGCTTCTCTCCTGAAGAGATTGAACAGCCGGGCATCCGTTTTGATGACACC
ATGTTCCTACTAGATAAGCTTGCGACTCACGGCTTGGATTACTTCCATTTCTCTATGGGT
AGCTGGTTACGTAACTCAATCGTTACGCCTGAGGATCAAGAGCCACTTATCGACAAATAC
CGTAAGCTTCAGTCTGAAAGTGTTGCGAAAGTACCAGTGATTGGTGTTGGTGGTATTGCT
CAACGCAAAGATGCAGAAAATGCACTAGAGCAAGGTTACGACATGGTCAGTGTCGGTAAA
GGTTATTTGGTTGAACCAACTTGGGCAAACAAAGCGCTTAACGATGAAACCTGTGCTGAG
TTCGCGGACATCGCGCAACAAGAAGCGCTGCAAATTCCAACGCCACTTTGGGAAATCATG
GATTACATGATTGTGGACAGCGCAGCAGAAGCATTGAAGCACCAACGCATCAAAGAGCTG
CAGAACGTTCCAATCAAATTTAACTCAGGTGAATACACGGCGTATGGTCGCGGTCACAAT
GGTGATTTACCTGTTACGGTAACTTTCTCTGAAGATAAAATCCTCGACATTGTGGTGGAC
TCTTCAAAAGAATCGGACGGCATCGCAAACCCAGCGTTTGAACGTATTCCTCAACAAATT
CTTGATGGTCAAACACTGAACATCGACGTGATTTCAGGCGCGACAGTCAGCAGTCAAGCA
GTACTGGACGGCGTATCGAACGCGGTTGATCTCGCGGGCGGTAACTCAGAAGCACTGCGC
TGCAAAGCCAAAGAAGCGGTGGCATGGTCATCGAAAACCATCGAAGAAACCGTGGACATC
GTGGTTGTTGGCGGCGGCGGTGCTGGCTTGAGCGCAACGTTGACGGCACTAGACAAAGGC
AAGTCGGTTATTTTGCTTGAGAAGTTCCCTGCAATCGGTGGTAACACAGTGCGCACTGGC
GGTTGGGTGAACGCGGCAGAACCAAAATGGCAAGGTGATTTCCCAGCACTTCCTGGCGAA
AAAGAAACCTTGATGCTGCTAGCGAAAACAGCGGAATCCGAGTTTGCGGGTGAGTACTTA
GAAGACTTCAAAGTGCTTAAAGCGCAATTGGATGGCTACTTTACAGACCTTGAGAACGGC
AAGCAGTACTTGTTTGATTCTGTCGAATTACACCGCATTCAAACCTACCTTGGCGGTAAA
CGTACCGACCTGAACGGTGAATCGATTTATGGTCAATACGATTTGGTTGAAACCCTAACA
ACTCGTTCTATGGAATCCATTGATTGGCTGAGTGAAAAGGGCATTGATTTTGACCGTAGC
GTTGTTGAGATCCCAGTTGGTGCCTTGTGGCGTCGTGCACACAAACCTAAACGTCCAAAA
GGCGTAGAGTTTGTCGACAAACTATCAAAACGCATCCAAGAACAAAACGGTCGCATTATT
ACTGACACACGTGCAACGGATTTGATGGTTGATAACGGCAAAGTGGTGGGCATCAAAGCG
GTTCAGGCGGACGGTACAGAGCTTATCCTTCACGTGAATCATGGTGTGGTGTTGGCTTCT
GGTGGTTTCGGCGCAAACACTCAGATGATCAAAAAGTACAACACATACTGGAAAGAAATC
GCGGACGACATCAAGACCACAAACTCACCAGCATTGGTTGGTGACGGCATCGAAATTGGT
GAGAAAGCGGGCGCAGAATTAGTCGGCATGGGCTTTGTGCAATTAATGCCAGTTGGTGAC
CCTAAATCAGGTGCGCTGTTAACCGGTCTGATTGTGCCACCAGAGAACTTTGTGTTCGTG
AACAAGCAAGGTAAACGCTTTGTTGATGAGTGTGGTAGCCGTGACGTGCTTTCTGAGGCG
TTCTTCGATAACGGTGGTCTGATTTACATGATTGCGGATGAGAACATTCGTCAAACCGCA
GCGAATACATCAGATGAAACCATCGAACGCGAAATCAAAGAAGGCATCATTATTCAAGCT
GACACGCTAGAAGAGTTGGCAGAGAAAATTGGCGTTCCGACGCAAGAGCTAACTAACACC
ATCGCACAATACAACGCTTGTGTGGATGCAGGACAGGATCCTGAGTTCCATAAGAGTGCG
TTCGGTTTGAAAGTGGAAAAAGCACCGTTCTACGCGACGCCACGTCAGCCTTCAGTTCAC
CATACAATGGGCGGCTTGAAGATTGATACTAAGGCGCGAGTGATTGGTAAAGATGGCGAA
GTTATTCAAGGTCTGTACGCAGCGGGCGAAGTAACGGGTGGCATCCACGCGGGCAACCGC
CTCGGTGGTAACGCGCTGATCGACATCTTCACTTATGGTCGTATTGCTGGTGAGAGTGCA
TCTGATCTTGTTTAA
>JGNEMEMF_00009 FAD:protein FMN transferase
ATGAGCACCAATAAATACAGCGCCAGATTTCAGATGATGGGCACCTTTATCGATGTGGTG
GTGTATCACTCGAACGGTGAGCAACTGATAAGAGAAGCCTACGCGCAACTCGCCGATTAC
GCAGAGCGATTTACGGTCAATCAATCCGACTCTGAGCTGATGTGCGTCAACCAAAATGCG
GGCATTGCGCCTGTGGTGGTAGCGCAGGATCTATTTGACCTGATTAAGCTTGCCAAACAG
CACAGTGAAGACACAAGAAACCCGTTTAACATTGCAGTCGGTCCGCTTGTAAAAGCTTGG
CGAATTGGTTTTAAGGATGCCAAAGTGCCGTCTCCTGATGTGATTACCGACAAGTTATCC
TTGGTCGATCCGACCAAGATCATTTTGAACGAAGATGACCATTCGGTGTTCTTAAGTCAG
AACGGGATGGAGATAGACTTGGGCGCGATTGCTAAAGGTTACTTCGCTGATCAGGTAAAG
AGCAAACTGGTTGAAGCAGGCGTGCAAAGCGGTTTTATCAGTTTGGGTGGGAACGTACTG
ACTATCGGTCATTCGCCAGATAACAGCAACAAAGCATGGAATGTGGGCATTCAGAACCCA
TTATCAGAGCGTGGTGATGTCGTTCGGGTCGTACCTTTACAAGGCATGTCGATGGTGACA
TCGGGTATCAATGAGCGATTTTTTGAATCAAACGGGCAGCGTTATCATCACTTGTTGGAT
GCCAAAACGGGGATGCCAATCTCAACCGATATCGCCAGTTTGACGATTATCTCTCGCCTG
TCTGTCGATGGTGAAATTTGGAGTACCGCCGGCTTTTTATCAAGCGTAGAAGAATCGATG
TCGTACCTAAATCAACAACAGGGTATCGAGGCAGTGGTTGTTTCAAAACAAGGTGAAGTG
CACGTCACACAAGGGCTGATGGACTATAAAGGCTGTATTTTATTGCGCGAAGAGTCAGTT
CTGGAAGAGTAA
>JGNEMEMF_00010 hypothetical protein
ATGACAATGCGAAAATACTACGTAACTGAAGGCGACACGACGTCTAAGAAAGAGAAAATT
GCCTACCCAAAACTGGCGCTATGTGACCAATGTGTGGGTAGCTATGTTGTGATCAGTGAA
GGCGAACGCACGTACGAAGAGTGCGCTAAATGCGGTGCGGATGATTAA
>JGNEMEMF_00011 Molecular chaperone Hsp31 and glyoxalase 3
ATGAAGAAAGTACTCATCATTGTGACGAACCATGCGACCCTAGGTGAAACTGACCAAGCA
AACGGAACTTACGCGCCAGAGCTCACTCATGCGCTTAGCGAACTACTAGGTGCTGGCTTC
GATTACGACATTGCCTCTATCAAAGGCGGGCAAGCACCACTGTACGGAACCGACATCGAA
GGTGACGCAGTAAACGAGAAAATCTTGACGGATGATGATTTCCAGAACCGCATCAACAAC
ACGATTCCAGTGTCACAAATCAACGGTGACAACTACGATGCGATCTTCTATCCGGGTGGT
TTTGGTCTTCTTTCAGACCTAGCGAGCAACGAAGATTTTGCCAATATTTCTGCAAAACAC
TATGAAGATGGCGGTATTGTGGCAGCAGTTTGTCATGGTCCTGGCGCTCTTCTCCCTATC
ACGCTTAGCAATGGCGAAAAACTGCTTGCGTCTAAATCAGTGACAGGTTTCACTCGCGAA
GAAGAAATCGACTTCGGCACTATCAACGATATCCCATTCCTATTGGAAGAGTCTCTAGCA
CGTGGCGCAGCGCGCTACTCTAAAGTGCAACCATGGCAAGAGCTTGTGATTGTGGATGAC
CGAGTCATCACAGGTCAAAACCCAACGAGCGCACATGGCGTAGGTAAAGCAATCGTGGAT
CTATTGAGCTAG
>JGNEMEMF_00012 HTH-type transcriptional regulator DmlR
ATGGACAGTTTTGAAGGCATCAATGAGTTTGTTACGGTGGCTGAGAGCTTAGGGTTTTCT
GCAGCGGCAAAACAATTAGGTTGCAGTACCAGCCATGTCAGTCGCCAAGTCACAAGGTTG
GAAGAGCGATTAGGTGTCGCCTTGTTAGCACGTTCGACAAGAATGGTGAGTCTAACGGAA
GCGGGGCAAGCGTATTACCAGCAGTGTAAAGAGTTGGTGATTGGACTTCAGCAAGCCAAT
GAGCAACTCACCACGCAGCAAACTCAATTGAGTGGTACGTTACGCGTGAGTGCCGCTGGC
GCGTTTTCTGAGAACCACGTAGCGCCTGCCTTGATGGCGTTTGCCAAGCAACATCCTAAC
CTCACAGTAGAGATCAACTTCAATACCAGTATGGTCAACTTTATTGAAGATGGTTTCGAT
TTTGCCATTCGTTACGGCAGGCTGAGCGATTCAGGCTTGGTTGCGAGAAAGCTGGTGGAT
CGTCCCATGGCAGCGGCAGCCAGTCAACGTTATCTCGATGAACATGGTTTGCCAACGCAC
CCTGAGCAACTCAAGCGTCATAGCTGCATTATTGCCAACAAAGACGTTTGGTTGTTTGAA
AAAGACGGCAAGCCGTTAGATGGCGTAAAAGTGCAGGGCAGGTGGAAGAGCAATAACGCA
CACACGGTTTTGCAAGCCTGTGCGGAAGGGTTAGGCGTGGCTTACTTACCCAAGAGCAGT
TTCAACGATGCTATTTCGTCTGGTCGTTTGGTGCCAATCCTAGAGCCCTATTGGGGAAGT
GGTAACAGCAGCTGGATTGTTTATCAGAATCGTCACTTTCTGCCACTACGAGCTCGATTA
GCTATCGATTTTTTACTTGATCATTTTGCCGATTGGCAGGAGTAA
>JGNEMEMF_00013 Electron transfer flavoprotein-ubiquinone oxidoreductase
ATGGAAAGAGAATGCATGGAATTTGATGTGGTGATTGTTGGCGCCGGGCCTGCAGGTTTG
AGTGCAGCATGCCGCTTAGCGCAACTCAATCAAGAACGTGAAGGTGAACCGCTGTCTATT
TGTGTGGTAGAGAAAGGCTCAGAGGTTGGTGCACATATCTTATCTGGCGCGGTATTCGAA
ACGCGTGCATTAGACGAACTCTTTCCTGATTGGCAAAGCATTGGCGCACCGCTTTCCGCC
GCGGTAAAAAACGATGCCTTCTTGTACCTAACCACAGACCTGAATCACATTCGTGTTCCC
CACTTTCTTACTCCCAACCCAATGCACAATGACGAAAACAACTACGTCATTAGCTTGGCG
AACTTGTGTCGTTGGTTAGCAGAACAAGCAGAATCACTTGGTGTTGAGGTCTATCCCGGT
TTCGCCGCATCCACAATTAACTACGATGCATTTGGTGCAGTTACAGGGGTAAACACCAGC
GATATGGGCTTGGACAAGAACGGAGAAGCCAAACCCAACTTTGAAGCGGGTATTGAGCTA
AAAGCCAAATACACCGTATTCGCCGAGGGGTGCCGAGGTCATCTAGGAAAAGAACTCATT
CAACGATTTGGTTTAGACGATGATAAACAACCGCAACATTATGCGCTCGGGCTTAAAGAG
ATTTGGGAGTTACCTCCCGTTGCCAAAGATCAATCAGGCAGCGTGATTCATTCTGCAGGG
TATCCTCTGAGTGAATCCAACACCACAGGCGGCGGTTTTCTCTATCACATGGAGAACAAC
CAAATCGCTGTCGGGCTTATTGTCGACTTGAATTACAGCAATCCTTACTTGAGTCCGTTT
GACGAATTTCAGCGCTTTAAGCACCACCCTGCTATCGAACAACATTTGAAAGGCGCTCAA
CGTATCGCTTATGGCGCAAGAGCCATTGCAAAAGGTGGGTTGTCTTCTCTGCCGAAACAG
CAATTTCCCGGCGGTCTGTTGATCGGCTGTGATGCAGGTACCTTGAACGTCGCCAAGATC
AAAGGTAGCCATACTGCGATGAAATCCGGTTTATTAGCCGCAGAAGCCATTGCTGAAGCA
TTCACACAATCCAATTCGGAACCGGATTACCAAACCAAGTTTGAAGATTCATGGTTGTAT
GAAGAGCTTAGTGACACACGCAACTTTGGTGCGAACATTCACAAATTCGGCAGCGTACTC
GGCGGCGCACTTTCAACCTTCGAACACAATCTGTGGCAGCCTCTGGTTAAGAAACCAGTA
CCATGGACGATCACTGATCCCTCGCACGATCATGAACAGCTGAAACCAATTGATGAATGC
CAACCTATTCAATACTCGAAGCCAGATGGTGTAATCAGCTTCGATAAACCCTCATCAGTG
TTTTTGTCTGGTACACAACACGAAGAAAATCAGCCTTGCCACTTGCAACTCGCCTATCCT
CATATTCCGATTCATGTCCATTTGAAGAAGTTTGATGAGCCAAGCCAGCGCTACTGCCCT
GCTGGCGTGTATGAAGTGGTAGAAGTCGAAGGCGAGCGAACATTTCAAATCAATGCCGCA
AACTGCGTGCATTGCAAAACCTGTGACATCAAAGATCCTTCGCAAAACATCACATGGAAA
GCACCAGAAGGTGGCGGTGGACCGAGCTATCAAAACATGTAG
>JGNEMEMF_00014 Electron transfer flavoprotein subunit beta
GTGAAAGTACTGGTTGCAATTAAACGTGTAATTGACCCTTACGTTAAAGTAAGAGTGAAA
TCTGATGGTTCCGGTGTGGAAACCAACAACGTGAAAATGACGATGAACCCATTCTGTGAA
ATTGCGGTGGAAGAGGCAGTACGCCTTAAAGAAGCAGGCGTAGCAGAGGAGGTGTTAGTG
GTGTCGATTGGTGACACCAGTTGTCAGGAACAATTACGCTCAGCGCTCGCATTAGGTGCG
GATCGTGCGATTCATATTGATGTTGAACAGTCACCAGAACCGCTTGCGGTCGCGAAGTTA
CTCAAAGCTGTGATGGAGCAAGAACAGGCTCAACTGGTGCTTCTCGGTAAACAGTCAATC
GATACGGATAACAACCAAGTCGCGCAAATGATGGCGGCACTGATGAATCGTCCACAGGGG
ACATTTGCTTCGGAAGTGAAAGTTGAAGGGGAAACGGTTCTGGTTACTCGGGAAATCGAC
GGTGGCTTAGAAACTCTGAAACTGGATTTGCCTGCGATCATCAGTACGGATTTGCGATTG
AATGAACCGCGTTACGCCTCTCTACCGAACATCATGAAAGCGAAGAAGAAGCCGCTATCG
GTAATGACGCCAGACTTCTTTGGTGTGAGTGTCGAACACTCTCAGAAAGTGCTGGAAGTC
ATGACGCCGCCTGCTCGTAAAGCCGGTGAGATGGTTGGCAGTGTGAGCGAGTTAGTCGAC
AAGCTCAAAAATGAAGCGAAAGTGATTTAG
>JGNEMEMF_00015 Electron transfer flavoprotein subunit alpha
ATGGAAAACAAACCGTTAGCAACCTTGGTCGTGGTGGAGCACGACAACCAATTACTTTCA
GTCGATACATTACGTGCGTTGAGCGCGGCTTCTCAAATTCAACAAAACGGTGCCTCTTTG
CCTGTCACCGCCTTGTTAGTCGGACACCAGCTCAACTCAGTATTGAATGAGTTGAAGTGT
GTGCAAGGTATCTCGCAGATCGTTGCGATTGATGCTGCCGAATATCAACATGCCTTGGCA
GAAAACCTGTCTACCTTGATTGCCGAAGTTGGTCGGGATTATTCGCATATCCTAGCTCCC
GCGAGTACCTTCGGTAAGAACTTGATGCCCCGTGTCGCTGCCTTATTGGATGTTGGGCAG
TTGTCAGATGTGATTGTAATTGAATCGCTCGATACGGTTGTTCGCCCCATCTATGCCGGT
AATGCGTTAGCCAGAGTTCGTTCGGACGATGCTACCAAAGTGATGACGATTCGAAGTTCA
GCGTTCGACGCAATTGCGGTGTCTGACTCACCAGTAGCCGAGAATGTCGTGACGTTAGAA
ACGGTCATTAAGGCAGATCACAGTGAGTTTGTTTCACAGCAAAAAGCGGAAAGCGAAAGA
CCAGAACTACCGGCGGCAAACGTTGTTGTCTCGGGTGGTCGAGGGTTAGGCAGTAAAGAG
AATTTCGCGCTGGTGGAACAGCTTGCCGACAAGCTTGGTGGTGCAATTGGTGCATCACGT
GCTGCGGTAGATGCAGGCTTTGTCTCTAACGATTTGCAAGTTGGGCAAACGGGTAAAATT
GTCGCGCCTCAACTGTACATTGCCGTGGGTATTTCCGGAGCCATTCAGCATTTGGCAGGG
ATGAAAGATTCCAAGGTGATTGTGGCGATCAACAGTGATCCTGAAGCGCCAATCTTCCAA
GTCTCAGACTATGGTTTGGTTGGTGATTTGTTTGAGATTATGCCGGAGTTGCTGGAGAAG
GTTTAA
>JGNEMEMF_00016 Dihydrolipoyllysine-residue acetyltransferase component of pyruvate dehydrogenase complex
ATGAAGACGTTTAACTTACCCGATCTCGGCGAAGGTCTCGCTGAGTCAGAAATTGTGAAA
TGGCATATCAGTGTCGGCGATATGGTCAAGCTCGATCAAGTGGTGCTTACCGTCGAAACC
GCAAAAGCGACCGTGGATGTTCCTGCGCCTTATGGCGGTCGTATCGTGAGTCGTCATGGC
GAAGAAGGCGACGTAATCAACATTGGTGCTCTACTTCTGGAAATCGATGAAACGGGAGCA
GAGCAAACCGTCTCCGAGCAGAAACAAACTGCCGATGCAGCAACCGTGGTCGGTAATGTC
TCCCAACATGCGCACAGCGTGAATGTGGATGATTTCTGGATTGGTGGCGAACACAATCCA
TCACCTGATAACCTCATCACTGCCCTACCTTCTGCTCGCCTATTAGCGAAGAAACTGGGC
GTAGATTTGGAGTTGGTCAAAGGCAGCGGTCCGGATGGTTTGATCGTCGATGCCGATATC
TACGATGAAGCAGGCAAACAACGTCCCGGTACAGAAGTACTCAAAGGCGCACGCCGAACC
ATGGTGTCGACCATGGCGGAATCCCATCACAATGTCGCAGCGGTCACCATTACCGAAGAA
GCCGTGTTGGAAGGCTGGAAGCAAGGTGAAGACATCAGTATTCGTCTGGTCCAAGCGATC
GTGCATGCGTGTCAGGAAGAGCCAGCCATGAATGCATGGTTCGATGCTGAAACTATGACG
CGTTGTGTCCACAGCACGGTGAATATTGGTATTGCCGTAGACAGCCGACACGGCTTGTAC
GTGCCTGTTCTGCGACATGCCGACGAATATGAGCCTCAAGAAGTACGTCGTTGGTTAGAC
CAAACTGTACAAGGCATACGGGAACGTAAGATCGGTCGTGAGCAGTTACAGCACGCCACC
ATTACGCTGTCAAACTTTGGTGCAATTGCCGGTATTTACGCAACGCCTGTGGTCACACCG
CCACAAGTCGCGATTGTCGGTGCAGGTCGAATCATTGAGAAGGTTGTAATTCGAGACGGA
CAAGCTGTAGCAGTGAAAGCCATGCCGCTGTCGATTACGTTTGACCACCGAGCATGTACC
GGCGGCGAAGCGGCAAGGTTCACAAAAGTGCTGGCAGAGCACCTAAGAAAAGCGAGCGTT
TAG
>JGNEMEMF_00017 Pyruvate dehydrogenase E1 component subunit beta
ATGGCTGAACTCACGTTAGTTGAAGCAGTGAACCTCGCACTGCACCATGAAATGGAACAC
GATCCGAATGTCATCGTCCTTGGCGAAGATGTGGGTGACAACGGCGGTGTATTTCGCGCC
ACTGTCGGGCTTAAGCAAAAATACGGTCTTAAGCGCGTTATCGACACACCTTTAGCTGAA
GCGCTCATTGGCGGCGTCACTGTCGGCATGGCAACGCAAGGCTTAAGACCTGTGGCAGAG
TTTCAATTCCAAGGCTTTGTCTTCCCTGCATTGGAGCATTTGATGTGTCACGCGGCGCGA
ATGCGTAACCGTACTCGTGGTCGACTCACCTGCCCTGCAGTGTTCCGCGCGCCCTTTGGT
GGCGGTATTCACGCACCAGAGCACCATTCTGAAAGTGTCGAAGCGTTGTTTGCTCACACT
GCAGGTTTTAAGGTTGTGATTCCTTCATCACCGCAACGTGCTTATGGTTTGCTCCTAGCA
GCTATTCGTAGCAACGATCCGGTGATGTTCTTTGAGCCAAAACGTATCTATCGCACAGTG
AAATCTGAAGTGGTGGATAACGGCGAAGCGCTACCTCTCGACACATGCTTTACCCTTCGC
AAAGGTCGCGACATTACGTTAGTGACTTGGGGGGCGTGTGTTGTCGAATCGCTGCAAGCG
GCTCAAACGCTATCCAATCAAGGTATCGAAGTTGAGGTGATTGATTTAGCCAGCATCAAA
CCCATTGATACCGCGACCATCTTCCGTTCCCTTGAGAAAACCGGACGCCTCTTGGTGGTA
CATGAAGCCAGCAAAACCTGTGGTGTAGGCTCAGAACTGCTAGCCAGAACCGCAGAACAT
GCCATGTGCCTACTCAAAGCGCCACCAAAACGCGTCACGGGCATGGATACCATCATGCCG
TACTACCGCAACGAAGATTATTACATGATTCAGGAAGAAGACATTGTGCTCGCCGCGCGC
GAACTCGTGGAGGATTGGAAATGA
>JGNEMEMF_00018 Pyruvate dehydrogenase E1 component subunit alpha
ATGAACGTTCAGGCATTACCCATGCATCGGTTTATCGACCATGATGGGAACCTCGTCAGC
CAACTACCCAACTGGGCTGATCTCGAAACATTGGTCGGGTTTTATCAAGATATGGTATTG
ACTCGCACCTACGATAACAAAGCCGTTGCCCTGCAACGCACTGGTAAATTAGGCACCTAC
CCATCACACCTTGGCTCGGAAGCCGTTGGGATAGCGGTAGGCAGAGCGTTAAAAGCCAGT
GATGTGTTTGTTCCTTATTACCGCGATATGCCCGCCATGTGGTGTCGTGGTATAGGAATG
GAAAAGAACCTACAATACTGGGGAGGCGATGAACGCGGCAGCGACTTCGCTCCTGAAGGC
AGCCCTTTTCCGAGCAAAGACCTCCCCTTCTGTGTCCCAATCGCAACCCAGTGTACTCAT
GCCGTTGGTGTTGCAGCAGCACTGAAAATCCAAGGCAATCACGATGCGGCTTTGGTGATG
TGCGGCGATGGCGGGACTTCCAAAGGCGACTTCCTTGAATCCATTAACTGTGCGGGCGCA
TGGAACATCCCATTAGTTTTTGTGGTGAACAATAACCAATGGGCGATTTCCGTGCCGCGC
AGTTTGCAATGTGCTGCGGAATTTCTCTCAGAAAAAGCCAAAGGCGCTGGTATCCCCGGT
ATTACGGTGGATGGCAACGACGTCGTCGCGGTATTTGATGCAACAATGACCGCCCTTGAA
CGAGCCAGAAAAGGCAAAGGCGCGACGTTAATTGAAGCAGTAAGTTACCGCCTGAGCGAT
CACACCACCGCCGACGACGCGACTCGCTATCGTAACGAGGACGAGGTTCAAACGGCTTGG
CAATATGAACCCGTTCGTCGACTTAAAGCTTTTCTCACCAATCAAGGCGTTTGGAGTAAC
GAGAAAGAGCAAGAGTGGCAAGCCCACTGTAAAGAACAAGTAGAACTCGCCGTTGAACGT
TATCTCAACATGCCGAATCAAGCGCCTGAAACGGGCTTCGATTTCCTTTATGAATCCCTA
CCCCAAGAGCTTCATGCGCAAAGGGATGATCTAATCAACAAAGCAATGCGAATGCAGGGA
GGGAAACATGGCTGA
>JGNEMEMF_00019 hypothetical protein
ATGTACCACATTCATGTTTACTTCCCGCTTCAGCAGCAGGATAAAGCTCAAGCCTTGAAT
GAGATCATTCGTCAAGAACGCCAAGATGTCTTGCGCGTTTTCCCTTTAGTGTGCAAGTTG
GTTGGTCCACATAAGATGCCGATGTTTGAGCTGCATGTTGAATCGATAAGTGATGAGTTT
ATTGCATGGCTTGATACCATTCGTGGCGGTTTTTCGGTTTTGATTCATCCAGTCAGTGAC
AACGAGCTGCGTGATCATACCGAGCGTGCGATTTGGTTAGGTCGTGAGCTTGGCGTGTTT
GAAGAAAAGCTCGAAGCATAA
>JGNEMEMF_00020 hypothetical protein
ATGCTTACAATACTCTTAGTAGCACTTGCGCTGTATATTTTCTGGTTGTTGTTTCGTAAC
GGTCCTGCGTTTGCAGAGCGAGTGCCGAACAAAAAACGTAACTGGGTCGGACCCACGTCA
AATCAAAAAGAATGGCAGGGCTATTGCTCCGAGGTCTTTCAGCCATTCAGCTCTCAAACT
ACCTTTTATGCCATCGCGTATTTTGCCAACTTTGTCGCTGCGGCAAACGCCATATCATGG
TCGATAGTGTACGAGGGCGACTACTCCGTCATCATCAGTCGCTTTGGCAGCTACTTCATT
CTCAACACGCACGATGCCTTGGTGATCTCTGGGTTTGTCGCACTGGCTTGTTTCATCATT
AATTGGCAAATGGCGGTACACTGCGCGGGGATCATGAGCCAGTATTTGGTGCGAATCTTA
ATCATCAATCGTACGCGCTTCGTTGCGATTAGTTTGGTGTTCTGCAGTTACTTTGCCTAC
CTGCTGACTGTCGGCATTTTCTGGTTGTTCCACGATGGATACTCTATTTGGCATGGGCTT
ACGCTCACTCCGGTATTTCTGCTGTTGGCTTTGTTGCTTGCGGTTGTGTTGCCATCAATG
AAGAAAGAACCTGTCGAGAAAGAGTAA
>JGNEMEMF_00021 Chaperone protein DnaK
ATGTATATCGGCTTTGACTACGGCACCGCGAACTGTTCGGTGGCGAAAATGGAACAAGGT
GAACCGCAACTTTTAAACCTTGAAGGGAATAGCCCTTACATTCCTTCCACCCTTGCTGCA
CCAACGCGTGAGTCGGTGTCTGAACACTTGTTCCGCCATCGCAGCATCAAACCGTTCGAT
CAGGTTGGTGAGCAGGTTTTGCGTCGCGCGATCAACCTTAATCGTGAAGAGAGCATTGAA
CTTGAGCCAGAAGACATGGCGTTTGGTCAAGCGGCATTAAATCGCTACTTGGAAGATCCT
CGCGATATCTATTACGTGAAGTCTCCAAAGTCTTTCCTCGGTGCTTCTGGTCTGCGTGAT
GTTCAGCTGAGTTTCTTTGAAGATCTGGTTTGCGCCATGATGGACAACATCAAATCGCAA
GCAGAGAACAGCGCACAGCAAATCATTACTGATGCGGTGATTGGTCGTCCGATCAACTTC
CACGGTCGTGGTGGTGAGACGGCGAACATTCAAGCGGAAGGCATTCTTTTAAGAGCTGCA
AAACGTGCCGGTTTTCAGAACATCGAGTTCCAATTTGAACCGGTAGCCGCAGGTCTGGAA
TACGAAGCGACGCTAACCGAAGATAAAACCATACTAGTGGTTGATATCGGTGGTGGTACG
ACAGACTGTTCTTTGATTCAAATGGGACCGTCTTGGCGAGGTAAAGCCGACCGTACAGCA
AGTCTGCTGGCGCACAGTGGTCAGCGTATTGGTGGTAACGATTTGGATATCGCCTTGGCG
TTCAAACAACTGATGTTCCCATTCGGTATGGAGAGCAAGATGGATTCGGGCATCATGATG
CCAACCACGCAGTTCTGGAACCCAATTGCGATCAACAATGTGGAAGCGCAAAGCGATTTC
TACTCACGTGAAAATTCATCGGCGTTGAAACTGCTGCACAAGCAAGCGCAAGAGCCTGAG
AAACTGGCTCGTTTGTTAGAGGTTTACCATGAGTCGCTAGGCTACAACATCGTACGTCGT
GCAGAAGAAGCCAAAGTCGCGTTGTCTGACCAAGCGACTTACCGTGCGGGCATTAACTTG
TTGTCTGAGTTGATTGAAGTCGATGTTCAACGTGATGAGATGATTGAAGCAATTGAATCA
CCAAAGAGCAAGATGACGGCTTTGGTTACCGAAGCGGTAGAGCAAGCGGGCGTAAAACCG
GATGCGATCTTTATGACGGGCGGTTCGGCACGTTCACCTATTTTGCGTGATGCAGTGCAG
ACAGTATTGCCAAACATTCCAGTGGTGAGTGGCAACTACTTTGGTTCGGTCACCGCAGGT
CTAGCGCGCTGGGCAGAGGTTTGCTTTAAGTAA
>JGNEMEMF_00022 hypothetical protein
ATGATCAAACTGATGAAAACCACAGCCATCGCTCTTATCGCTTTATTAGCAAGCCCACTC
AGCCTTGCTCACGAATACGAAGCAGGCAAGATTCATATCGATCATCCTTGGAGCCGTGAA
GCGCCACCAAATGCCCCAGTGATTGGCGGTTTCTTCCAGCTAAGTAACTTAGGTGACGCA
GATGACGCGCTGATCGCGGCTTCAACACCGATTGCTGACCGTGTGGAAATTCATACTCAC
ACGAAAGAAGACGGCATGATGAAGATGATTAAGATTGATGAAGTCGTGGTAGAGCCTCAG
CAGAAAGTGGAGTTCAAGCCAGGTAGCTTCCATCTCATGATCTTCAACCCAACCCAAACG
CTAAAAGAAGGCGACCGTTTCCCTGTGACTCTTACGTTCAAAAAAGCAGGTAAAGTGGAA
GTAGACATGGCGGTTGAGAAGAAAGACCACATAGAAAAGCACACGCACCATCATTAA
>JGNEMEMF_00023 hypothetical protein
ATGATAAAAAGTCGTATGGACACACTCAGAACACAGCATGGAAAGAAAGCGATAAGCGCA
GTCATGATCATCATCGCTGTGCTGTTTCAGCTGTACCTAACGTCGACTGCGGCACTGAAC
CCTAAGCAAATCCACAGCGAAAATTGGCTAAACCAAGTTCAAGATGAAAAGGTGTTGCTG
TGTACCGCTGATGGCTTTAAATGGGTGGATATTAACGAACTGATTGAAGCCAACGCACTG
CCCAATTCTGAATTTGTTCAAGATCTTAACCTGCACGATGGCTTTCAGTTTGAATGTCCA
TTATTGCAAGCGGCGCAATTCTTTATCGCTATCGCGTTCGGTCTGTATCTGACTACGCTC
TCTTGGTTACGACGCACCAAGCACGTTTTCACTCCTTATCATTTCGCAGCTTGCGGAAGA
AAAGTTTACAAATACGTAGCGCCTAAGCAATCTCCGCCTTGTGTTTTCCACACCTAA
>JGNEMEMF_00024 hypothetical protein
ATGGTGAGCGTGTACGCGTTTACTGGCGCTGCGATTTTAGCATCGACTATTTTTTCTCTT
TTACTGTTTTTGTCGATTGACGAAAACCCAATGATGCAGGCGCTATTTGGCGGTTTGGCC
ATCATCTTTGAAGCAGGCAAGTTTTACGCTTGGTATGAATACGGTGAGCGTCGCGCACAC
AGAAACTACACCGGAGCCCTCACGGCGTTAGTGTTCTATTTGGTGCTTGCCGCTATTTCT
ATCGGCGGCAGTATTGGTGGCATCAACAGTGCGACCAACAGCGCCCAAAGTCATATCTCG
GTAGAACAAGCGAAAGTGGAAGCCTACAACCGTCAGATTGCGTCAATCGATAAGCAGATT
GAACTGAACAACATGGCGGCGCAAAAGTACATCGAGATGGAGCGTATCGCGACTGGCGTA
ACGCGCATTCAAGAGCAGAACAAAAAGCTACGTGAAGAGCAGCAACGTTTAGCAACAGAG
CGAGATAGCTTACCGCCAGTGGCGCAAGGCTCGGTGATTGGCCTGATCGACAGCTTAGCG
AAAGCATTTGGAACGACTTCTTCTCAAGCGCAGTTGGGCTTGGTGGTGTTCTTATCTATC
TTGTTGGATTTCTTTGCTGCTTTCTTTGTGGGTTTGATTGGTGAAGAGAACCGCTTCCGC
CATTTCTTCCGTCGTAACGATGGTATAACGCTAGCAAACGTTCGAGATATTGACCCAGAG
CCCGCTGGATACTTGCCTCATATCAAAGAGGAAGCTGAGCCTGAAGCGCAACAAGAGCTT
GAACCAGAAGAGCCAAAAACGTTATTAGAGCAAGTGAGTGATGCGTTAAAAGGTCACCAA
ATTACTTGCACCAAAAAAGCGGTGGCGAAGCAATTCAGACTTTCGGCAGAAGAGGTCGAC
AAAGTGTTTGAAGAGCTCGCTGAACTTGGTTTAGTCGGTAAGAAAGCCAACCACCATTAC
CACTGGATTGGTCAGGCCGAAGTGGCTTAA
>JGNEMEMF_00025 hypothetical protein
ATGAACAAACGTAACCTTGCCCTACTTCTTCTCCTATTCGGCGCAACCTCTGCGCACGCA
GGTGTTTTGGACCCAGACTGTGATGCAGAAAAAGCAGCTAAAGCAACAGCCACTAAAGCG
GTTGTGGGTGTCGGTGGTCGATGCACACCAAAAGAAGCCTTAAAAGACACGACGGTAGAA
GCTGGTAAAGAAGCACTGCCAGACGAAGGGCTTGCTGGGAAAGCCGTTGATGCGGCCATG
CCAGAGAAAGAAAAGAAACCAATTAAAAACACGACTAAGAAGATCATCACAGATTAA
>JGNEMEMF_00026 hypothetical protein
ATGCGTAAAATGACACTGTCTCTAATTATGCTTTTCGGTGCTTGTGCTTCAGCAAGCAGT
TTCGCGGCGACAAACAGCGACAACACACCAGAGCGATTGGAGTCTTTTGAGTGCACAGGC
TTAGTAAACAGTTACGACACAAACTCCCGAACTTTCGTGCTGGCCTGCCAAAACGATCAT
GGGCCAGAATTCCAAACCAAAACGGTGGTGATTGATACCAATACCCAGCTCGATGGCGTG
CAAGAAGCACAATTAGATGGTGCGACGATCGAAGTCGATGGTGTAGTAATTAACGATCAA
AATATCGCAAGAGAAATTGAACTCGCGAACGACTAA
>JGNEMEMF_00027 hypothetical protein
ATGAAAAAATTAGCGCTTGTAGCGGCAGTGGGTTTGGCATTATCTGGTTGTGGCGGGTCT
GGTGACGGCGGTAGTTCAACACCACAACCTGTTGTGAAGCCAAGCGCTGCAATCGGTACG
GTTGAATCAGTAAACGATGAAGCAAGTACCATCACGGTGAATGGTTACACTTACCGAGTG
TCTGAAGTCATGTATGGCACTCAAAAAATGAACCTTGGTGCGGTACATCCAAACATGATG
GTGCAAGTTGGCTCAACAGTAAAAGCAGCATCGAACACGACAGATGAACCCGTAGTCGTT
ACGCTAGAGCCGACCATGACTGGTACAGTAACCGCGATTGATCATGCAAGCAAAACCTTC
ACAGTTAACGGTGTAGAACTTCAGTTTGACGGTTTGAGCCGCGAGATCGAGCTAAACGAT
TGGGTCATGGTGTCATCACTACCAACTGCTGATGCTGGTTACAAAGTGCTATCCGTTGTG
AAATTCGATTTTGATATCAATGGCCCTGACGAAATCGAAGGCCGTATCTCAAGCATTGAT
GCAAACAACAGCACGTTCAAACTTGGCGCAAACACAACGGTATCTTACGACCGCGTTGAC
GGTCTAGAGGTCGGTCAGTGGGTTGAAGCTGAAGGCTCTATGCAAGGCGACGTATTTGTT
GCGACAGAAGTGGAAGTAGAAAACTACGACAGCCTTGTTGGTGACAATGATGTAGAAGGT
ATCGTGACATGGGTTGCGAACGATTACAGCCAATTCTCGCTAAACTACCGTGGCAACTTT
GCGGTCGACAACGCAACACGTTTTGAAGATGGTACTAAAGCGGATCTTAAACAAGGTCAA
GAAGTGGAAGTAACATCGGTAATGAAGAATGGCGTTCGCACAGCGACAAACATTGAAATC
GATGGTCCTGATTTTGATGGTGACCACGACAGCAACTGGCAAGGTAAAGAGTTCGAATGT
GAAGGTATCGTTTCTAACTACGATGTGAATGCTGAAACCTTCCAAGTAGCTCGCTGCGAA
AACGACGCAGACCAAGTTATGGCAAACAATACCGTTGTGATTGACGCACAAACTCGCTTT
GAAGGCTTAAATAAACACAACCTAAACGGTACGCGAGTAGAAGTTGAAGGTGTCATCATC
AACAACCAAAACATCGCACGTGAAGTGGAAGCAGAAGGCCACGACGACTAA
>JGNEMEMF_00028 Response regulator MprA
ATGAATTTGGTTGTATCTTATGACGCGTATCGTGAAGTGATCGTGAAGAAACGTGAGCCT
ATGAAAATATTAATTGTCGATGATAATCACAATGTTTCAGAAACCATTGCCGATTATCTA
GAACTCGAAGGAATGACCATTGATTGCGCTTACCACGGAGAGGCTGCGCTAAATTTAATT
CAAGAAAATCATTACGATGTCATCATCATGGACATCATGATGCCAAAACTCGATGGCATC
AGTACGGTTGAGAAACTACGCCAAGAACTTCTTTGTGGTACCCCAATTTTGTTCTTAACC
GCCAAAGATACCTTAGATGACAAAGTGGCTGCCTTTAACGCGGGTGGCGATGATTATCTG
ATGAAGCCTTTTGCCATGCAGGAGCTGAGCTTGAGAGTTCATGCTCTAGCCAATCGAGGC
CCAAGACAAGACATTGGTACATTGAAGTTTGCCGACATTAGTTTGGATGCTCGCACTGAT
GAAGTGACGCGCATGGGTAAACACATCAAGCTGAGTCGCATTCAAACCAAAATTCTCAAG
TTGCTATTGAAGCGTGCACCGTCTGCGGTTTCTCGTACTGAGGTTATTGAGAACGTGTGG
GGCGATGAACCGCCGGGCAGTGATGCATTAAGAAGCCACATTTATGGTTTAAGAACGGCA
CTCGATAAGGGTTTTGATGATTCCAGATTAGAGACGATTCATGGACAAGGTTACCGACTC
AAAGCATAA
>JGNEMEMF_00029 Signal transduction histidine-protein kinase ArlS
ATGGACAAGGTTACCGACTCAAAGCATAAAGAATACCCAAGTATCTATCGCAAGATTCGC
TGGGGTTTTGGCTTGATGACCTTTGCGATGTTCACCTTATTTTGGTCGTTGATCTACGTT
GCTGAGAATAAACTCGAAGTATTGAGCTTGCACCACTGGCTGGATACTGAAGTGGCACTC
TATAAAGAAAACTACCAACAGATGGGGTGGGATGCGCCATTGCCAAATGTGATGGAGTTT
GACTCGTATTGGAGCGAAGCGCCAACGCCAGATTGGTTATTGTCGTTCAAGTTTCCGGGT
TTCTACGAATACTTATTAGGAGAAGAAGATAAGCACTTCGTGGTGTTCGAGCATCCGTCC
GGAAAAGGGCTAATGTACATCGTATTCCAAGATGATTCCGATGACTACTTGGACGAATAC
GAAAGCTCGCTGCATCAATTTACTTTCTTCTTGGGGGGCTTGTTCTCCATCATCATGGTG
GGCTATGGCGTTTACATGGTGCGTATCCTGTCTCGACCGTTAGCGAAGATCGAAGACAAG
ATTGGCAGAATGCCGCCAGATCAACCAACGTTTGAGGTTGATACCAAGTTCAGCGAAACA
CGCCATATCGAACAGACGCTGTTAGACAGCAAGAACGAGATCGCGGGCTATTTCAAACGA
GAACAAGAGTTCAGCCGCTTTGCGTCGCACGAGTTACGCACGCCAATCATGGTGATCAAA
GGGTCTACCGATATTCTGAGTCGCGTGCCAGAGCAATTGCCTATCGCACAAAAGGCAATT
ACGCGTATGCAGTCGGCATGTGAAGAGATGCGAGTGTTAACGGAAGCCTTTTTGCTATTG
GGTAAAGAGAAGGTAGAACCACAACATTACGCTGATCATGCGTTATTGCGTTGTTTGAAT
CAGCAACTGGACGAACTCGCACCTTTATTTGCCAAGCAAGGGGCGGAGTACAAGTTGGAA
GAGACCAACAGTGGTATGGTGCATGCACCGGAAAGCTTCGTAACGATTGTCATCAATAAC
CTGATAAAAAACGCTTTCAGCTACAGTGTGGGTGATATAGAAATTGCTCTCAATGGGACG
CAACTTGTTATTGTGAATCGCCACGATGGCAACGAAACCTACAACGCTGGCTATGGATGT
GGCTTGGTGATTGTCGAGCGCATTTGTGAGCGAATGAGTTGGCCATTTGAACTGGACGAT
GATGGCGTCAGGTTTACTGCAAAAATCGATTTTCGCTCTTAA
>JGNEMEMF_00030 hypothetical protein
ATGCTCTCGTATCAGGTCAATCGAAGTATCGAAATTGAAAAGACACAAAGTGACATCATC
GAGTACTTGAAAGACTTTACCCATTGGCCAGAGTGGTCGCCGTGGATCATTATGGAGCCG
GAATGCGAACTCACCTACAGTGATGAACAAGGTGTGGTTGGCTCTGGGTATCAGTGGAAT
GGTCATCGTATCGGGACAGGAGCGATGGTACTTGAGAGCACACAGGAACACCGCCTAGAT
ATGGAACTTCACTTCTTCCGACCATTCAAAAGCCACGCAAAAGTGACGTTTTTAGTGACG
CCGTCACAGAATGGCTGCACGGTTGAATGGATGATGCAATCGCGAGTTCCTTGGTTTTTG
TTCTTCTTGAAAAACATGTTTAAGTCAATGATTGGTATGGATTATGACCGTGGACTTCGC
ATGCTGAAAAGTCAGATGGAAACGGGCCAAGTGCTGTCTCAACTTGCCGACGTCGGTTCC
CGCAAGCAAAATGAAATTAACTACATTGGCTTAATGGGTTCCGGAACCATTCCAGAATTG
GGGCCCGTCATGCAAGATCATGTAGCACGACTGTACGAGATGGCAGAGCAAGAAAGCTTG
CCAGTGACAGGGGAGTTATTCTGTTACTACCTTTCTATGGACATGAAGCAAGGTTACTTT
GAATTCATCACTTGCTTGCCAGTGAAAGCCGGCGTCGCGGCTACTGGCGATTTTGTGGCT
GGGACGATCCCTGAGTGTGAAACTTATGTGGTTGAACACAAGGGTGAATACTGGTTCTTA
GGGAATGCTTGGTCGTTTATCATGAATCTCACTCGACAAAACGGCATCAAAGTCAAAACC
AAGCCATTGGGTATTGAGCGTTACCTGAACAATCCAAATGAAACCGATAAAGCAGATTTG
TTGACGGAAGTGATTGTCTTCAAGAAATGA
>JGNEMEMF_00031 Alkaline phosphatase 3
ATGAAGCTTAAATACCCCCTAATTACTGCCTGCCTTTTTGCTACGCCTACTTTTGCAGAT
GATGCGCCAAAGAACATCATATTTATGATTGGTGATGGCATGGGCCCCGCGTTTACCACC
GCTTATCGTTATTACCACGATGATCCAAAAACCGAAGAGATTGAACCAACCATCTTCGAT
TCCATTTTGGTGGGTATGGCGAAAACATACCCTGATGATGTCACTTATGTTACCGACAGT
GCGGCGAGCGCAACGGCTCTAAGTACCGGTGTGAAAAGTTACAATGGCGCGATTGCGGTG
GATACCGATAAGCAGCCAATCAAAACCATGTTAGAGATGGCAAAAGAAGAAGGGATGACG
ACAGGCTTAGTGGCAACGTCACAAATTAACCATGCGACCCCAGCAAGTTTTGCCGCGCAC
AATGAATCCCGCCGAAACTACGATGCCATCGCCAATGACTACATCGACAACAAAGTGGAT
GACCAACTGCCAGTGGACTTACTGCTGGGTGGCGGTGTACGCTATTTCGAGCGTGATGAT
CGCAACCTTGTTGATGAGTTCAAGCAGCAAGGTTATCAGTACATCACGGACTTCAAACAA
CTGCCTGCGCTGCAAACCTTACCTGCATTAGGTTTGTTTGCAGATAAGGCCTTTCCGTTT
GCACTTGATGAAAATCCAACACGATTAGAACAGATGACCAATAAAGCCTTGTCACTACTG
CAGCGTCAGGACAATGGTTTCTTTGTCATGATTGAGGGGAGCCAGATCGACTGGTGTGGT
CATGCGAATGATATAGCATGTGCAATGGCAGAGATGAGCGACTTTGCCAAGTCCGTAGAG
TTAGCGAAAGCCTATGTGGATGGTCATCCCGATACTTTACTGGTGGTCACGGCAGATCAC
TCTACTGGCGGTTTAACGCTTGGCGCGAATGGACAGTATCAGTGGGATACTGAAGTGATC
AAAGGCGTTCATAAAACCGCATGGCCTTTGGCGATGTCTCTTGCGCAGTCGAATGACATG
ATCGCGACATGGAATGAGTCTGTCGATTGGCCTTTGTCTAAAGAGCAAGGTAGAAAACTG
GCGTATGCGAAATTGAGTGAGGAGCCGGCAAAAACGCTCTACAAAGAAGTGAAAGCCATT
ATCAACGAGAAGAGCTACACCGGCTGGACAACAAAGGGGCACACTGCGGTTGACGTTCAA
GTCTTCGCTTATGGCAAAGGTTCTGAGCAGTTTGTCGGTTCACAAAACAACACTGACATT
GCCAAGAAGTTGATTTCATTCATCCAAGATTAA
>JGNEMEMF_00032 hypothetical protein
ATGCGTATAGAGAATAAAGCAAACCCTTATGTAACCAGTAGTCAGCTCGATTTGAAAAAC
GCCAGTCGTTATATGAATCTGGCGTTTAAAGCGAATCGAATTGATGTGAGTGCCGAGTTG
AGCACCCAAACTGGAAAACCAACTATGGTAATCAAGAATGAGGATGGGGCGGTTGTGCGT
CGTATTGATGGTCAAAAGATCATTAATAAAATGAACCAAGTCGATACTTACGTCTGA
>JGNEMEMF_00033 hypothetical protein
ATGAAATTTATGACATTTTCTATTCTGGCTCTTTCGACTATGGCAACCGCTGTCCATGCA
GAGCAACAACTAGCAGAACAACCTGCGCCTGAGCTGTTTGTAGCATCAGATGCCGTCGAG
ATTAACGGCCAAGATTACCGCAAACTTTCTGTCGATAACCTTTCAGAAGCGGCCGAACTG
CATGCAGGCGATGAAGTGTTTAAGAACGCGTTTAGCAACGTATCGAAAGCCACTGGCCTG
ATTTTCGTTACCGTGAAAAATCCAGCGGATGCGAAAGCCGTGGCTAAAGAGCTCAAACTT
GACGTTGTATTTGCACAAGGTGAGTCTGCAGTATTCAAAGCGTCTGAAGGCCAAGACCTG
CTTGGTATCAGCGATTACCTGAATGCTGACAGTCGCGTAAAAGCGTCTAAAATTGAACTA
AACAGCGGTAAATTCCGTGCACAATAA
>JGNEMEMF_00034 Microbial serine proteinase
ATGGAAACACGCATTAATCGCCTATTCGCTGCGATGTTAGCAGTAGGCATTTCACCTGCC
GTCTCGGCTTACGATCCGCTCTACTCAGAGCAATGGCACCTAGATAACACAGGTCAAACT
GCATTTGCAGCCAACCCTGCTGTTGCGGGTAACGACTTAAACACCAAACTGACACAAGCA
ATGGGTATTGCGGGTGTAGGCGTAAAAGTTGCAGTCATTGACTCTGGTGTACAGATCGAC
CACCCAGACCTTGCGGGTAACGTAGTCACAGGTAGCAGAAACTTCGTTGAAGACTCACCA
TTCCCAGCCGATTACCCAGTAGACGCAAATGGCCACGGTACCGCTGTTGCTGGCCTAATC
AGTGCGGTTGGTAACAACGGTGAAGGCGTTCGCGGCGTTGCTTCTCGCTCGTCTCTAATG
GGCTTTAACTGGCTCGCTAACCAAACTCTTGAAGGTTGGTTGATTTCACACGGTGCAGAC
GCGTCCACTAGTGATGTCCGCGTATTCAACCAAAGTTATGGCTTTAGCCCTATCACACCA
GTTCCTTTCGATGAGAACGACCCACAGTTCAAACTTGAAATGGATGTGATGAAGGACGTC
AGCGAAAGCAATGCTTGGGGCCGAGGAGCGGTCTTCGTGAAGTCTGCAGGTAATGGATAC
CGCTACTTCAACACTGGTCGTTTCTTTGTGCTTCCAAGCGACTTCTTCGCAGGCGGTGGT
AACCAAGGGCTACCAATGCACAACTCGGCACAATCTTACGATAACTCAAGTTATTACAAC
CTAGTCACTAGTGCGCTTCGTGCCGACGGTACGCGTGCGAGTTATTCTTCGGTTGGTGCT
AACGTTTGGGTTGCTGCACCAGCCGGTGAATATGGTCAAGATTTCCCAGCTATGGTCACA
ACCGACTTGATGGGCTGTGAAGAAGGTCAAAACACCAGTGCTGATCTTGGTATAAACGGT
CTACACGGTGGTACAGAGCAAGATCCGAGCTGTAACTACACCAGTACGATGAATGGTACC
TCTTCTGCTGCGCCGAACACTTCAGGTGCGATTGCGGCAATTATGTCGACAAACCATGCG
CTAACCGCTCGTGACGTGCGTGCGCTGCTCGCGGAAACCGCAAGCGTGACTGACAAAGAT
CACCCTGGCGTTCAGCTTGAGTTCGTGAACAACCAAGGTGAACTGGTGAGCTACGAAGCG
ATTTCACCATGGCAGAAAAACGCAGCGGGCGTCGACTTCCATACCTTCTATGGCTTTGGT
GCGGTTAATCTTGATGAAGCTATGAAACGTGCCCGCATGACAAACAATGTTCTGCCTGCA
CAGATCATTACTCCATGGGCAAGCAATGTGACAGAAGTCAGCGTGCCAGATGCAAGCTTG
GTTGGTGGTTCTTCAGCTATCGCAGTGACCGATGACATTACGGTTGAATCGGTACAGGTG
AAACTAACACTTGAGCACTCACGTCTACCTGATTTAGCAATCGAACTGATTTCTCCATCA
GGCACGCGTTCTGTTCTACAAACGCCGCGTAACGGCCTTGTTGGTCAATCGCTCGATCCA
AACGTGACAGGCTATGAGAACCAACTTCTGCTTTCTAACCAGTTCTATGGCGAGGATGCA
AAAGGCGAATGGACGCTACGCGCTATCGATACAAACGGTGATGAAGTGTTCTCATTCATT
GCATATTTCAACTCTTCAGCTATCTATGATGTACCGATGGCAAACAACGCAAAACCTGGT
GTTATTAAAAACTGGTCTATGCGTATCTTCGGTCACTAA
>JGNEMEMF_00035 hypothetical protein
ATGAAGAAAACATGGATTATTGCTGCCCTATCGCCATTCATTTTGGCCGCATGCAGCAAT
CAACAAGCCGCACAATTGGGAATGAGAAGCAGCAGTGTGAATGTATACGCTCAACAAATG
AGCAACATACAGCTATGTGAAACCCTGTATTATAATCGAGCATCCAACCAAACTCGTGTT
GCCATTGGCGCTGAGTTTAATCGCAGAGGCTTAAACAAACGTTGGTGCGATCAAGAATAC
AAGAAGTTCTATGTAGAAAAAGTGGTTGACGGGTTGCTGTCTCGTAAAGAACAAGCCCCT
ACAGAACCTGAGCCAACCATACAACCTGCCATATAA
>JGNEMEMF_00036 Response regulator PleD
ATGATAAACTTATCAAGTGTTTCAATCATAAGAGTCAGCTTTTCTATCAACAGCCTGATG
CTTTTACCGTTAAAAACGCTGCGATATTTATTTCCTGTCGTGCTGAGTGTGATGTTGTGC
TCACCACATAGCTTCGCTTCTGGCGCTCCAAAAAAGGAAAGCTATCTAAAGCGACAAATT
GCTGCTGCAGATTATCCGATGTTGAAGTTTTACTTTGACTCCATCGGCAAACCCCGTTCA
ATCAAGTCTGGTGAATTATCGCTGCCTGCAAACGCCTCGCCAGAAGCGCAAGCTTTATAT
TACTTCGCGCGCATCTACCTAGAGCGTTACGAAGGTGTTTCCCTACCTAAGCTCCCAGAC
CTTGTGGAATTTGGACATGACCACGACTTACCTTGGGTGGTTGCTGAAGCCAAATTAAAT
AAAGCGGTTGATTTAGTCGAAGCGGATGACGTTTGGCAAGGTGAATTGCTATTGCACGAT
GTGATTAATATCTCCCGTGAAATTGGCTACGACTCACTCCAAGGTCGAGCATATCGATGG
TTAGGTAATGCAGAGGTGCAACGAGCTCAGGTTCAAACCGGACTAAGCCACTACCGTACC
GCCTACGACCTTCTCGAAAATTCTGAGTTTGAAATTCAGACTGCGATGACACTCAACAAC
ATCGCCTCTCTGTATATGGAGCTTTCGGACTGGAAACGAGCAAAAACCTATCTTGATCAA
GCGATTGATACCTACCTAAGCAGTAAGTACAAATATGACAACAGCTTGTTCCTTGCCATT
ATGTATGCAAACCAAAGTGTGGTTTATTTTGGTATGGAACAATACCAAGAGTCAGAACGC
TACTTTCAAAGAGCGGCAAAGCTCTCTATGGAGACGGGGTCGGTTCGAATCAAACACAAC
TCGGTGTCTAACCTCTCTCAGTTACTAAGTACCTTAGGTAAAATGGATGAGTCGCTTCAG
TTAGCTCAAGCATGTCTCGATTTACCAAACCCGCAGAAGCGCAAAGGCATTAAGGCTTCT
TGTTATGAAGCGTTTGCTGAAGCTTATTTGATTGATGAACAATACGAGAAAGCGATCGAT
AACGCTAAGCTAGCACTAGACAACTTGAGTCAGACATCCAGCGTTGAAACAAAGCAGAAA
ATGGATTTGTTGCTGGTGCTAGTCCGAGCTCATCAAGAGCTAAAAAGATTTGAAGCTGCC
TTTGATTACCTTGGGCAACTGCGTAGTTTGGAGCGAAACTTCTCTAGTCATGTTCATGGC
GAAGAGATGATCAACATTAAGCTCGACTTAGAAGCGAAGCTGGCACAGAAAGAACTGACA
TTGCTTGAAGCCAAAAACGCCTTACAAGCATCGGAGTTAGAATCTCAACGCTATCGAGAG
ATATTCTACTTCTGTGTGGTCGCTGCAATTGGTTTTTGGCTCTTCCGTTACATTCGTCAA
ATGAACAAGATCAATGAAGAGTTAACACAACAAAACACAACAGACCCATTGACGAAGATC
CACAACCGACGCTATCTGCCGAATTGGTTAGATAACATGGCGAAACATGGCCCGGGCCGT
AAGTTTGCTTTAGCAGTGATTGATATTGACCACTTTAAAACGTTCAACGACCAATACGGG
CATGACTTGGGTGACAAGATGCTGACTCATGTCGCGCGTATCCTTGATGAAGCAACTCGC
TCTGGTGACTTATTGGTACGTTGGGGTGGTGAAGAGTTCGTCTTATTATTTGAAATCCGC
CACGCCGACGACTGCGCAAAAACCTTAGACCGTTTGAGACTTGCAGTTGAAAACAACAAC
CTAGAGGTTGACTCAGACTCTCTAGGCGCGACAATCTCTCTCGGCGCGGTTAACGAGTTA
AGCGCGCAATCCATCAAACAAGAGTGGGATCAATGGTTTTTCGCTGCTGACCAAGCTCTG
TATGATGCCAAACAAGCTGGACGAAACCAGTTCAAAATTCACTCGACGTCATAG
>JGNEMEMF_00037 hypothetical protein
ATGCACAACGAAATGATTCAACCTTCTCGCTTCGGTATTATCGGCCGTACTTGCATCGCG
TCAGTACTAATGATCGCAGGCGTTTTCACTCTCATGTAA
>JGNEMEMF_00038 Serine transporter
GTGAAAGAATCTCGATATACGTTAAATTTTAGTGAATTAAACACAACAAATACTTGGACA
AAACACGATACTCATTGGGTATTAAGCTTGTTTGGTACTGCCGTAGGTGCTGGCATTCTG
TTCTTACCAATAAACCTTGGTATTGGTGGTTTCTGGCCGCTGGTTGTCATGGCGATTCTT
GCATACCCAATGACTTACCTAGCGCACCGTGGCCTCGCTCGTTTTGTACTGTCATCAAAG
ATCAAAAACGCAGACTTTACCGATGTTGTAGAAGAACACTTTGGCGCGAAAGCGGGCCGT
TCAATTTCGCTGCTGTATTTTCTTTCCATCTTCCCGATTCTTCTTATCTATGGCGTCGGC
ATCACCAACACCGTTGACAGCTTCATGGTCAACCAAGCTGGTATGGAGCCATTACCGCGT
GCCCTACTGTCTGGCGTATTGGTGTTTAGCTTAATTGCTATCATGATGGCGGGTGAAAAG
GTGATGCTTCGTGCGTTTGCCATCATGGTTTACCCATTGGTTGCGATTCTGGCGTTTCTT
TCATTTTATCTAATGCCAAACTGGAGCATGCCAGTGATGGATGCGCCAGAAATGTCGTCT
TTCGCAAGCACAATGTGGTTAGCGATTCCCGTGGTGATCTTCTCGTTCAGCCACGCGGCA
GCAATCTCTAGCTTTGCAAATGTACAGCGCCGCCATTATGGGGAAGGTGCGGACGTAAAA
TCAGAGCTTATCTTGCGCCGTACAAGCGTCATGCTGATCGCATTTGTTCTTCTGTTTGTG
TTTTCTTGTGTATTAGCGCTTTCTCCAGAACAACTGGCAGAGGCAAAATCACAGAACGTC
TCTGTGCTTTCTTACTTAGCTAACGCAACGGACAACCCATTTATCGCAACACTTGGTCCG
CTTGTGGCATTTGTCGCGATCACCTCTTCTTTCCTTGGCCACTTTTTGGGTGCACGTGAA
AGCCTAAATGGTTTGATCACTAAGCATTCAGATATGCCGAAACGCCGTGTTGATCACATC
AGTGTTGTGGTGCTTTTCGTGTCTATTTGGATTGCGGCAATCATGAACCCAAGCATTTTG
GGTATGATGGAGGCACTATCTGGCCCGGTTATCGCGATGATCTTGTTCATTATGCCAATG
TTGTCGGTATACAAAGTGAAAGCACTGCATAAATATCGTGGAAAAGTATCGACATACTTT
GTACTGATAACGGGTATTGTTGCGGTAAGTGCGTTAGTTTTTAGCTTGTTGAGTTAA
>JGNEMEMF_00039 Cyclic di-GMP phosphodiesterase PdeB
ATGTCGGTGTCTGGATTCGAGCAAATCAGCCCTTTGCTCGATTATAAAAATAAAAAGTGG
TGGCAGTTTTTAGGCATTCAAATCCTAATCTTTTGCGCAATACAAGTTAGCTATAGCCTC
TCCAATTTCTATGTGATTGCGCAAGATCGCGTTCACGTACTCTCTTTTACGGCTGCTTTC
GTTGTTACCGTAACGCTGCGATACAGTTGGCGAGTCCTTCCGACTATCGTGGCAGGACTG
CTGTTTTACTATGGATTCTTTTCCAAGCGTCCATGGGAAATGACGGTGCTGTTTTCTGTG
TTGCTCCCCGCACTGCCTTTGTTGTTTTGCCAGTTGTATCGTGCAGCCTTAAAACGCGTT
GCAGCGTATAACTTCACAGTTAAACTTGGCTACTACGCCGCGTTTATCGGAATACTCTAT
CCAATTGCAAACACCGCATTGCTCATGTTGATCAGTGTAATGCTAGGTGGAGCATCTGAC
TTTTCTTTCGAGTTTGTCGCTTACTCGGTGTTAAGCGCAATCCTGACTCAGATGGTACTT
ACCCCACTGCTAAGCCTTGGTCTTAGCTATGTACTTGATGGAGAAAACGCGCCTTACATA
AAACTCGATCGTGCCATGATGGCAGCCTACTCCAACCCTTTGCATTATCGACTATGGCTG
ATGGTGTGTTCGCTGTTTTTAGTGGCCGGAATCTCTGCACAAAACCCGTTAACTCTGAAT
ACACTTAGCTTGATGCTGCTGTGTTTGGTCGGCATGGGACTCGGAAAGTTTGGCTTGCTT
CGTCCAATGCTGATTGGCGCTGCAACATTGCTCGTTTGTGTCGAGAACATCATCAGCCGC
TACAACCTAGGTTTCATATCACGCGAACAAGTTTATGCGATGTTGCTGGTTTTGTTTGTA
CTGACCATGCTCACTTTTATGCTTGGTGCTCATACAATAAAGAACTATGTCACAACACGT
AATGCGATTCGAAAAGAACGCATCGATAGCTTTACGGGGTTATACAATCTCGCCCAACTG
AAAGAAGATGTCGCAACGCAAACTCACGCGACATTGATCTACATCGACCTTGAGCCCACC
CTTTCTAAACTCAACGGTCTCGGGCACCAAGGCCGCGCGCAACTTATGAAACAGTTAAGC
CAATATTTGGCTGCCAATACCGAGCATTTAAAACGCGCTTATCTGCCACCTTTTGCCAGT
GGTTTACTCTGCTTCGCCCCAAAACTGCCTAAGATGGAAAACGAATTATCCAAACTGATT
GGGCTTTTAGATCGATTCTATTTTTACTTCGACGACAGCGCGGTAAGCCTTGTAAAACGT
ACCATCCAGTGTGCTTCCATCTACGGAAACCACAATCTTGATCCTTTGATCTCCAAACTG
TGCGAGCAACAAGGTCGCGACACCGCATGCGTGAACTGGGTAACACACAATCAAGAAGAA
AATAAGACACTTAACCAATTGAGCTTCATCCAACAGTGCTTTCGCGAAAACGAGTTTGAG
CTCTATTGTCAGCCGTATCGAGCGCTATCGGATAACACTCAAAATGCCCACTTTGAGATT
TTGCTGCGCCTTAAGCCCAAACAGGGTGAACTTATGTCTCCGGCTGAGTTCTTCCCTTTA
ATCAATGAGTTCGGTTTAGAAAGAGAGCTAGATAAATGGGTAATCGAACACACTTTCAAA
GCTCTACAAAACCATATTGAAGATTGGAACTCGATCGGGCGATGTGCCATCAATCTGACC
GCCAAAGCGCTGAATTCACACGGTTTAGCGGAAGACATTCAAACCGAAGCGAATCTACAC
CAGATCCCAATGAACAAACTGTGTTTTGAAATCACTGAGTCGGATGCACTTCGTAATGAA
CCAATTGCAATTCAAAACTTAAACAGACTTCGAGAAGCAGGTTCCACCATCGCACTGGAT
GATTTTGGTACCGGTTATGCGAGCTTCGATTATTTGCGTCGCCTTCCCCTTGACGTGTTG
AAAGTGGACGGTTCATTCGTGAAAAATATAGTCGACAGTGAAAATGACCGAATCATCGTC
CAAGCCATCAGCCAAGTCGCCTGCAGCATGCAGTTAGCTACGGTTGCCGAGTTTGTCGAA
TCAGAAGATCATATCGATACACTGAAAGCGCTAAATATCCAGTTTGCTCAAGGGTTTGGG
GTCGCAAGACCATTGCCGCTTTCGGAACACCTTACAATGTTATCGAACAAAGCTTAA
>JGNEMEMF_00040 Mycothiol acetyltransferase
ATGAAAATCACCTCAGCAGAAAAACAAGATTTAGTTGCACTATACGAGCTCGAACACAAG
CTGTTTGGGCATCATGCATATCCAAGGTTCTTCTTCAGACAAGCATTTGATTGCTGGCAA
CAGGGATTGGTGGTTTCCAAACACGGCGAGCAAGTCACAGGCTATGTTTTGATGGCACAA
AGTGATGAACAAAACACCCATTGGATTTTGTCACTTGCGGTAGATAGTCAGCATCGAGGA
AAGGGGATTGCACGTTCGCTTGTGGAGAATGTAATCACAAAAGCAAGTTCCGGCTCTACC
GTTAAGTTAACTGTCGACCCAAACAATGCGCCAGCTTACAAGTTGTACACTTCGTTAGGC
TTTAAGGTTCTGGAAAAAGAAGAAGATTATTTCGGTGATGGAGAGCCGAGACTGGTTATG
GCACTAGCCCGTTAA
>JGNEMEMF_00041 Nitrate reductase
ATGTCGCAAGGATGCAAAAAAACCACTTGTCCCTATTGTGGTGTTGGATGTGGTGTCGAG
GTCAATGCGAAAGGAATCGTTGGGGATGCGTGCCATCCTGCAAATGCGGGATCACTGTGC
GTAAAGGGTGTCGCGTTGGCAGAGAGTTTGAATATGCCTTCGCGCTTGCTGTATCCAAAG
CTTGTCACCAAGCAGCGACCTCAAGGGCAAGAAGTACAATGGCAACAAGCCACAGATCTA
ATTGCAGAAAAGATTCATAAAGCGAAAGCGGAGTTTGGATCGGATTCCGTCGCTATGTAT
GTTTCTGGCCAGTTGTTGACGGAAGACTATTACGTCGCCAACAAACTCATGAAAGGCTAT
GTTGGCAGCGCTAACATCGATACGAACTCCCGTTTGTGCATGTCTTCGGCGGTTGCGGCT
CATGTACGAGCATTTGGTGAAGATGTGGTTCCCGTCAATTACGACGATATTGATAAGACT
GAGCTATTGATAATTTGCGGTGCGAATACCGCTTGGACGCATCCTGTTTTATTCCGACGT
ATTCAACAAGCGAGAGAGAGCAATCCTAGCCTCAAGCTGGTGGTCATTGACCCGCGTGAA
ACGGTCACAGCGCAGCAAGCCGATTTGCATCTACCGATTAAAAACGATGGGGATGTATCA
CTTTTTAATGGGCTGCTTAAGTTTCTTATTGAGCAGCAATGCGTTGATTCTCAATACATA
AATTCCCATACCGACGGGTTTGATGCGCTTGCAGAAGAAGCTTCTGATTTGCGTTACGAT
GTCACTAATTTAACGTCTTCAATTGGCATTTCAGAAGAAAAACTCACGACATTCTTCCAA
TGGTTTGCACAAAGCCCAACCGCAATCACGTTGTTTTGCCAAGGGGTTAACCAAGCCGAA
AATGGTGTCGATAAAGGCAATGCCATTATTAATGCACATTTGGCGTCAGGTAAAATTGCC
AAGTCAGGTTGTGGGCCATTTTCTATTACAGGTCAGCCGAATGCGATGGGTGGGCGAGAA
GTCGGTGGTTTGGCAAACCAGTTAGCGGTTCATCGTGCTTTTGACGCAGAGTCTATCAAG
CAAGTGCAGGCGTTCTGGGATTCACCAGAGATTGCCACTCAGCCCGGTTTAAAAGCCGTT
GAACTGTTTGAAGCGGTAGAACGTGGTGAGATTAAAGTTCTGTGGATCATGGCAACCAAT
CCTGTTGTCTCTTTGCCAGATAACCAATTGGTAAAACGAGCACTAGAGATTTGTCCGTTT
GTGATTGTTTCCGATATCACAGCGGATTCGGATGTCGCGCATTACGCGGACCTATTGCTG
CCCGCCGCTGGTTGGGGGGAGAAGCAAGGCATGGTGACCAACTCTGAGCGTCGACTTTCA
AGGCAGCGCCAGTTTCAAACGCCTCCGGGTGAAGCAAAATCAGATTGGTGGGCGATAAGC
CAAGTCGGACAAGCTCTGTGTGCATTGGAAAAGACACAAAATGGTTTTGCATTTACTTCT
GAGCGGTCGGTATTCATGGAATATGCGGCGATGACAGGCATGAATGCAGATTCGCCATTG
AAGCTAGATCTTTCTCAATACGCCAACTTAACCGAGCAAGAATACGAAGAGTGGGTGCCG
ACACAATGGGGAGGAGAGCGTCCTTTTGCTGATGGCGTCTATTCGCACCCAGATGGTAAA
GCACGTTTTGTCGTGACCAGTGAATCTCCAACGCGTTTAGAAAGAACAAAAGGCTGGTGG
CTCAATACGGGCAGGCAACGTGACCAATGGCATACCATGACGCGCACAGGGCATATCGCC
CACCTTGCTGCCTCTGAGTTAGAACCAACCGTGTACATGAACACTCTCTCTGCTACTCAA
AATCGCTTAAAAGCAGGACAACTCACCAAGCTGTTTCAGCCTACTTCAAACACCAGTATT
TATGCCAAAGTTGCAATTGATGAAGGTTTGGGTTTTAAAGAGCTATTTATGTCAATGCAC
TGGGCGGGTCGATATGGCGGTGAAAGCGGTGTTAACGCAATAGTAAACAGCGCAAAAGAC
CCTATTTCTGGGCAGCCTGCGTTTAAGTCATCTTATGTTGAAGTGCAAGAGGCGGCGGTA
AAAACTTACGGTATGTTCATTGGTACACAGTTTGATTCCGGCAAGTTTCTCTACAGCGCA
TTTCAAGCAGAAAGTAATTTAGGCATCTGGCGCTTTGCACACGACAAACGACCAAAGAAG
CAGAGTTTTTGTCGAACGGAAAAGAGCCGCAGAATTACGATAGATATTGCCCAAGGTTGG
CTAGCAGTGGATTACGACCTTGTTGGAGACGTGCGTATCATTCGTTCTGTTTTAGTGGTG
TCTAGTGAACCGATTCAAACTGATTACACCAACTTTATCGGCTTGATTGGCAAACGGATG
GAGCTATCGCAACTGCTTACCATCACTCAATCGCAAAGCAGTGCCAAACTGGTTTGTAGT
TGTTTCCGTGTTACTGATAAACAAATACATGACGCGATGGAGAAGCAAGACTGCACTTCA
CTGACTCAACTTCAAAACAAACTCAAATGCGGCACTAACTGTGGCTCGTGCGTTTCTCAA
ATCAAACAAATGGTCGACAGCCATCAGCATCAAAAGGGCAAACAGCAAGCGAACCAGCAA
AGTCTGGCGATTCAAATAAAGTAA
>JGNEMEMF_00042 Siroheme synthase
ATGGAAGCGCCTTATCAAAAGTCTTGGTTTAAGAAAGGACAAGCGAGTCAGAAACAAGAA
CGCTCGTCTCGCTTTTCTAAGCATGATCAAGCACGCAAACTGAACCAACTTTTAGAAGAC
CATTCAGTAGACCTCGACGCGAACCACAAAGGTTTTGTCTCGATTGTCGGAGCAGGGCCG
CACGATCCTGACTTGTTAACCGTGAAGGCTGTGAAAGCGATTGTGTCGGCAGAGGTTCTG
CTGTACGACCGTTTGGTTAACAAAGATATTTTGGAGTTGGCTTCGCCACAAGCCGATTGG
ATTTACGTGGGCAAACGATGCGGACAACCTAGTATAGGTCAGGAAGAAATCTGTGATTTG
ATGGTGTCGCTCGCTCAGCAAGGAAAGCGAGTTGTGCGCTTAAAAGGGGGAGATCCTTTC
GTATTTGGTCGTGGAGGTGAAGAGGCATTAGCACTCGTCAAACACTCAATCGCTTACGAA
GTCATCCCCGGCATTACCGCTGCGATTGGGTGTTCCGCAAACAGCTTGATTCCGCTGACT
CATCGTGGTGTTGCTCGCAGCGTTACCTTTGTGACAGGGCAAGTGGTAACAGGCGCATTT
GAAGCGTGGAGCCAACTGATGCAAAGCGGACAAACGTTAGTCTTCTATATGGGGCTAGAA
AAGTCATCGCAAATACAAACGGGTTTAATCAACTCCGGTTTGAGAGAAGATTTCCCTGTC
GCGATCATCAGTCATGGTTGCAGCCCTCAACAACAAGTGCACGTTACACAACTCAATCAG
CTCAATGATTTATCGATTACACTTAAAGGCGTGAGCCCAGCATTGATTGTGATGGGAGAA
GTTGTCAAACTGCGCGAACAACTAATAGAAACCGTACAGTCAGTGACGGAATACGAGGGA
ATATGA
>JGNEMEMF_00043 Anthranilate phosphoribosyltransferase
ATGAGTAGCATTTTGGAATGTATCAGAACAGTCGGTCGTGGCGAACGTGGTAGAAAACCA
CTGAACTTTGACCAAGCGTTTCGAGTTATGGATGAATACCTAAACGGTGAGTGCGACGAC
GATCAGATGGCAATGCTATTGATGCTGATCCGTGTACAGAACGAAACTCAACAAGAAATC
GCTGGCTTTGTGAAAGCATTCCAATCCCGCATGCCAGCTATTGGTGCAGACATTGACTGG
CCATGTTATGCAGGCAAACGTGAAGCGGCAGGGCAGCCTTGGCACCTGTTGGCAGCCAAG
ATCCTCGCCGATAATGGTCATAAAGTGCTGATGCACGGCTATCACGACCGTCAATCTGGT
CGTTTACACGCTGAAGACTACCTCGACAAATTTGCTATTACGAAAGCGGAATCAGCAGAA
GACGCAAAGCGTGTCTTAGAAACACAAAACATTGTGTATCTACCGCTGAGTTCGTTTGCT
CCTCAAGCAGAAACCATGATCGGTTGGAAGAATCGTTATGGGCTTAGAACGCCGATTAAT
ACCGTGGTTCGAGCATTGAATCCGGGGCAGGCGACGGTTGGTATTCGTGGTAGCTTTCAT
CCCGGGTTCCAACAACTTCATGCTGAAGTCGAATTCGAGATTGGCAAAACCGCTCATGCC
GTTGTGTCATTCAAAGGACAATCGGGTGAGTCCGAATACAACCCGAAAGTAAGCCAAACA
GTATGGTTAAGCCAAACAAGCGGCGTGACATCGCATTACTGGACGGAACAAATGCTGTCT
GAGGTGCCAATGCCTGCAAACTGCCCGTTTGGAACGTCAGAAGACGACATGAACCAAATG
GCAAATACGGTTCTTGCCACCATGACAGTGGTGCTATTTGCACAAATGCACGACAGGGAA
AAAGCATTCGAACGCGCCTTCGCTTACTGGCAAGCCTATTGCGGCCAGCAATAA
>JGNEMEMF_00044 Carboxymethylenebutenolidase
ATGGTTCTAAAGCATACCACTCCTAGTGAAAAGGCTTCTCATCCGATCCCGCAAGAAGCC
TTCGATTGGTACGACGAATACGCCCACGGAAAAATCTCGCGCCGTGAGTTTCTAAATAGG
CTGGGTGGCCTTGCTGTACTTGGCTTTAGCATGACAGCACTGGTCGATGCGTTAACCCCG
AATTATGCACTCGCAGAACAAGTTTCATTTAACGATCCTGACATCAAAGCAACTTACGAA
ACCTTTCCATCTCCAAATGGGCATGGTGAAGGGCGTGGTTATTTGGTGATGCCACAGAAG
AAGACCTTAAAATCGCCGACTGTGTTGGTGATTCATGAAAATCGAGGTCTGAACCCTTAT
ATCAAAGATGTCGCAAGACGACTTGCAAAAGATGGCTTTATTGCTTTCGCTCCAGACGCG
CTTTATCCACTCGGCGGCTATCCGGGGAACGACGATGAAGGTCGCGCAATGCAGAAAGAG
ATGGACAGAGCCAAGATCGAACAAGACTTTATTGCAGCGGCTAACTTCCTTAAGCAATAC
GAGGGTGGTAACGGTAAATTGGGCGCGGTTGGATTCTGCTTCGGTGGATACATCGTCAAC
ATGCTTGCAGCGGTAATGCCAGAAGAGCTCGATGCAGGTGTGCCTTTCTATGGAACACCA
GCGGCGCAAGAGATCCAAAAGCAAGTCAAAGGGCCTTTGATGATTCACTTTGCAGGGCTC
GATAAGCGTGTTAACGACACATGGCCTGCCTATGAGCAGCAGTTAATTGCAACCGACGCT
CAGTATCAAGCGCTAATGTATGAGAACGTCAACCACGGCTTCCATAACGACTCAACAGCA
CGCTACGCACCGGAAGAAGCAGCACTCGCTTGGGAGCGCACACTCGGCTTCTTCAAAGAA
CATCTTGCCTCTAGTTAA
>JGNEMEMF_00045 putative transcriptional regulatory protein pdtaR
ATGACTCAATCAACGTCAAAAACACCCATCATAGTATGCTGTGATAGCCTCGAAGAGCAG
GCTCGATTGTCCGGCTTATTGAGCAAAGATTACGACAACATCATCGGTTGCCAATTGGCA
CAACTAGAAACGCTTATGCAGCGAGAAGCATCGGCAAGCGTTGTAGTCGGATGGCAGCAA
CCAACCGCAGAACTGCGTTTAATTGTCGATTTCTGCCGCAGAAAATCGGCACCACTTCTT
ATTGTTTTAAAGCAGTTATCCTCCAATGATATCAATCGTTTATCAGAAAAAATGGACTAT
GTGCTCATGCCACACGATAGTGAGTTTGCGCTTCAGCCTTGGATTGAACATGCGACATTA
GTGAGAGCGAAATTCGAAAGTATGCAATCGGAAATTGAATCGCTGACCCACAAGATTGAA
GAGCGCAAGTTGGTGGAAAAAGCGAAAGGTCTGCTGATGAAGATGCACAGCGTTGATGAA
GAACAGGCTTATAAAGCACTTAGAAATTCAGCCATGCAATCGAGCCAAACGCTCGCACAA
GTTGCCAAGAATTTGATAACTACTTTGGAGGTGCTTGATTAG
>JGNEMEMF_00046 Bicarbonate transport ATP-binding protein CmpC
ATGAAATGGAGTTCGATGCTGAAAGTGTCAGCAATTTCGTTATCGGTATTCACCACGGTC
AGCGTAAAGGCAGAATTGGGTGAGCCAGAAATTGAAGACCTGAAGTTTGGTTTTATTAAG
TTAACTGATATGGCACCGCTGGCGGTTGCTTATGAGAAAGGCTTTTTTGAAGACGAAGGC
TTATACGTCACTTTAGAAGCACAAGCAAACTGGAAGGTGCTATTAGACCGAGTCATCGAC
GGTGAGCTTGCTGGCGCGCACATGCTTGCTGGTCAGCCATTGGGCGCAACGATTGGTGTT
GGCACAAAAGCAGAAGTGATTACCGCGTTCAGTATGGATTTGAACGGCAACGCAATCACG
GTTTCCAATGATACTTGGGAACAGATGAAGCAATACATTCCAAAGCAACCAGATGGCAAA
CCAGTTCACCCAATCAAAGCGGATGCGCTGAAGCCTGTGGTCGACAGCTATCTGGATAAA
GGCAAACCGTTCAACATGGGCATGGTGTTTCCTGTATCGACGCACAACTATGAGTTGCGA
TACTGGTTAGCGGCTGGGGGGATTCATCCAGGTTTTTATGCACCAGACTCAGGTGATAAC
AGTGGTCAATTGGATGCTGACGTTCTGTTGAGTGTTACACCGCCACCACAAATGCCAGCC
ACAATGGAAGCGGGCACGATCAAAGGGTACTGCGTAGGCGAACCATGGAATCAACAAGCC
GTATTCAAAGGCATTGGTACGCCAGTCGTGACTGACTACGAAATCTGGAAGAACAACCCA
GAGAAAGTGTTTGGTGTTTCCAGAGCTTGGGCTGAGAAGTATCCAAACACGCACATTCGT
GTAGTGAAAGCCTTGATTCGAGCGGCACATTGGTTGGATGAAAACGACAATGCCAACCGC
CAAGAAGCAGTGAAGATGCTATCAAAAAGTGAGTATGTTGGAGCGGATGCCGAAGTTATC
GCCAACTCAATGACGGGCACATTTGAATACGAGAAAGGCGACAAACGAGACGTGCCAGAC
TTCAACGTGTTCTTCCGTCATAACGCCACATATCCGTATTACAGCGATGCGATTTGGTAT
CTGACTCAAATGCGCCGTTGGGGACAAATCTCAAGCGAGAAATCCGATGATTGGTACATG
GATGTCGCAAAAGAGGTTTACCGACCGGACATTTACCAACAAGCGGCTCAAGCACTGATT
GAAGATGGTGTGTTGAGCAAAAAAGACTTCCCAGATTTTAGTGCTGAAGATGGTTTCCGT
GCGCCACAAATACACTTTATCGACAACATCGTTTATGACGGTCGCGAGCCAAATAAATAT
CTAGAGAAGTTCTCTATCGGGCTTAAAGGAAAAGACAAGGTTTAA
>JGNEMEMF_00047 Bicarbonate transport system permease protein CmpB
ATGTCTAGTAATGTCATTTCCCTGTTTCCTGCTAAGCAGGTAGTGAACCGAAGTCGGTTG
GTGCTTTTACCCGTCATTGGCTTGCTGATCTTTTTGGCAATGTGGCACTTAGCGGCGAGA
GAAGTGCAAACCTCATTAGGTACGCTACCGGGGCCTGTGCAAACTTTTCAGCAGTTCAGC
AACCTTGTCGATGACCATTGGCAAGAGCGAGAAAAGGAACAAGCGTTTATCGAGCGTCAG
GAAAAGCGCAATGCTGCGAAGTTAGCCAAAAATCCAGATGCGGAAGTGAAGATTCGTCCC
TACACAGGTAAACCGACGTTCTTCGACCAAATCATAACAAGCTTAGTGACCGTAACCGCG
GGCTTTTTGCTGGCGACGGTTATCGCGATTCCACTTGGCATCGTGCTTGGTCTGAATCAA
GGGCTGTATCAAGCGTTCAACCCAATCATTCAACTGCTCAAGCCTGTATCACCTTTGGCT
TGGCTGCCTATCGTCACTATGGTCGTGAGTGCCACTTATGTGAGTGATGATCCGATGTTT
GCGAAGTCGTTCATTAACTCTTTGATCACTGTGGCGCTGTGTAGCTTATGGCCGACGCTG
ATTAATACCGCAGTGGGTGTAACGAGCGTTGATAAAGACTTAATCAACGTGAGTAAAGTG
CTCCAACTTTCGTGGTGGCAGCACATTCGCACTATCGTTTTACCTTCTGCCATTCCAATG
ATCTTCACAGGTTTACGTCTCTCTTTAGGTATCGCTTGGATGGTGTTGATTGCGGCAGAA
ATGCTCGCTCAGAACCCAGGGTTAGGAAAGTTCGTTTGGGATGAATTCCAAAACGGCAGC
TCGGCATCATTGGGTCGTATTATGGTCGCAGTCATCACAATCGGCTTTATTGGATTGATG
CTCGATAGAGGCATGTTGCAACTTCAAAAGTGGCTGTCTTGGAATAAACAACAAGCGTTG
AGATAA
>JGNEMEMF_00048 Bicarbonate transport ATP-binding protein CmpC
ATGGAAAAAGCATTATTAGATCTAACGCGATTAGGGATGCGATTCCCAACGCCAGATGGC
GAGTTCATCGCGCTTAAGAACGTCGATTTACAAATCAATAAAGGTGAGTTTGTATCCCTG
ATTGGCCACTCTGGCTGCGGTAAATCAACGGTATTGAACTTAGTTGCGGGTCTACACATG
CCAACAGACGGCGGCGTGATCGTCGATGGACGAGAGGTGGCAGGACCGGGACCTGACCGC
GCAGTGGTGTTCCAAAATCATTCATTATTGCCTTGGCTCACCGTATATCAAAACGTTGAG
CTCGCAGTAAAACAAATTGCTGGCAAAAAGGGCAAAGCGTGGATTCAGGAACAAGTGAAT
CACTACTTGGAGTTGATTCAAATGCAGCATGCCGCGCACAAAAAGCCGGACGAAATCTCG
GGTGGTATGAAGCAGCGAGTCGGCATTGCGAGAGCACTGGCACTTCAACCAAAGGTTTTA
TTGATGGATGAGCCATTTGGCGCGTTGGATGCGTTAACTCGTGCGCACTTACAGGATGCA
CTGATGAAGATTCAAGCCGAGCTAAACAACACCGTGATCATGATTACTCACGATGTGGAT
GAAGCGGTGCTGCTATCCGACAAAATCGTGATGATGACCAACGGACCGGCAGCAACCATT
GGTGAAGTGTTAGAAGTGAATCTACCTCGCCCTCGTGAGCGTGTCGCACTGGCGGATGAT
GCGCAGTATCAGAAGTGTCGACAAGCAGTGTTGAAGTTCCTTTATGAGAAGCAATCCAAA
GTCGAGATTCCTGCTTCGAAAGAAGACAAACCCAAAACCGCAGCGCAAACGGCATAA
>JGNEMEMF_00049 Nitrite reductase [NAD(P)H]
ATGAACAGTCCTTTAACGATTCCAGTAAAGAACGCATTGAGCCACATCGTTGTGGTAGGC
AACGGTATGGTCGGGCAACACCTCGTCGAGCAATTAGTGCAGAAAAACGCGCATTTGGAG
CACCGAATTACCGTGATTGGTGCAGAGCGTTTTATCGCGTATGACCGTGTACAGTTGTCC
TCTTTGTTTGCGGGTAAGTCGCATGATGATTTGATGCTGAGTAACCAAGAATGGTACGAC
ATGCATGGCATCCAACTCGTACTTGGCAGCCAAGTAACAGGCATCGACAGAGAGCAAAAG
CGCATTCTGCTTGATGGTGAAGATGTGCTGGGTTACGACCAACTTGTGCTCGCGACCGGT
TCTTACCCATTTGTGCCGCCAATTGAAGGTAAAGACCGCGACAACGTGTTTGTCTATCGC
ACGCTTGATGATCTTTCACAAATCAAAAAGGCATGTGAAGGCGCAAGAACAGGCGCAGTG
ATTGGCGGCGGCTTGTTGGGTTTAGAAGCGGCAAACGCACTCAAACTATTGGGGCTAGAA
ACTCACGTCATTGAGTTTGCACCTCGCCTCATGCCCGTGCAGTTAGATGATGGTGCTGGC
TTAGTGCTAAAAGAGAAGATTGAGGCGCTAGGGCTAACCGTTCACACCTCAACGGGTACG
GAACGAATCTGCGATGGTGAAACGGCTAAGCATCGCATGGTGTTTAAAGACAAAGATCCT
CTCGAAGTGGATGTGATTGTCTTTTCCGCGGGGATTCGCCCTCAAGATGAGTTGGCAAGA
ATAGCTGAGCTAGAAGTAGGCGAGCGAGGCGGCATTGTGATTAATAACCAATGCCAAACC
AGCGATGAGAACATTTACGCGATTGGCGAATGTGCCCTTTGGGAGCAGAAGATCTTTGGT
TTGGTCGCACCCGGTTACACTATGGCGAGAACCACTGCCGATGTCTTGACTGGTATGCCA
AGCGAAGGTTTTAAAGGCGCAGACATGAGCACCAAGCTCAAGCTACTTGGGGTGGATGTG
GCGTCTATCGGCGATGCACAAATGCAAACCGAAGGTGCTCAAGAAATGGTCTTGCAAGAT
GCGGTCGCAGGCATCTACAAAAAGCTGGTGGTTGATGCGAGCGGCACCCAATTGCTCGGT
GCAATTCTTGTTGGTGACAACAGCGATTACGATGCGCTCTTACAGTGTTATTTGAACAAA
ACGGTCCTGCCAGACCACGCGGCGAACCTGCTGTTTGATACCGGAATGCTTGATGGAGAG
ATGCCAGACAGCGCTATCATCTGCTCTTGTCACAACGTCACAAAAGGCGACTTAGTTGCC
GAGATTCAAGCTGGCACTACCAACCTGACAGATCTTAAAGCCAACACCAAAGCTGGTACT
GGCTGTGGTGGCTGTAGCAATATGGTCAAATCGGTATTGGATACTCAACTGGCAGCCATG
GGGGTAGAGGTTAACAACCACCTTTGTGAGCACTTTGAGTTAAGTCGCCAAGAGATGTTC
CATATTTGTCAAGTGGAACAAATCAAAGACTTCGACACCTTAATTGCACTGCATGGCAAA
GGGCATGGGTGTGATATCTGTAAGCCGACAGCGGCATCTGTGTTTGCTTCTTTGTGGAAT
GAACACATCATGGAGCCGCAGCATCAATCTCTGCAAGATTCTAATGATGCCTTTATGGCG
AACCTACAAAAAGATGGCTCTTACTCGATTGTGCCTCGTGTTCCGGGTGGCGAAATCACA
CCAGACAAACTCATCGTGCTAGGCGAAGTCGCTCAGCAATACGATCTGTACACCAAAATC
ACTGGCGGTCAACGCGTGGATTTATTTGGCGCGCAGTTAGAACAGCTTCCTGAAATCTGG
CAAACCTTAATCGATGCTGGTTTTGAAACAGGTCACGCCTACGGTAAATCGGTGCGCACC
GTGAAATCGTGTGTCGGTTCTACTTGGTGTCGTTATGGTGTTGATGATTCAGTTGGCTTA
GCCATTGAGTTAGAGAACCGTTACAAAGGTTTGCGAGCGCCCCATAAGCTTAAGTTTGCC
GTATCGGGCTGTACTCGCGAGTGTGCAGAAGCGCAAAGTAAAGACATTGGGGTAATCGCC
ACCGAAAACGGCTGGAATCTATACGTTTGTGGTAATGGCGGCATGAGACCACGACACGCT
GATTTGTTTGCATCCGACTTATCTAAATCAGAGTTGATCACCATGATTGACCGAGTATTG
ATGTTCTACGTCAGCACCGCAGATCGCTTGCAACGTACGTCGGTGTGGATGGAGAACATG
GAAGGAGGCTTAGATTACCTTAAACAAGTGATTTTGGATGACTCTCTGAATCTATGTGAC
TCGTTGGATGAACAAATGGCACGAGTCGTAGATACCTATCAATGTGAGTGGAAGAGTACG
CTGGATAATCCTCAAAAATTGCAACGCTTCCGTCCTTTCTTGAACAGCACGTCGGGCAGC
AAAGTCTTGCCGTACCAACGTGTGCGCGGTCAGCGTATTCCAGTGAAACAGGAGGTGTAA
>JGNEMEMF_00050 Nitrite reductase (NADH) small subunit
ATGGCAGCGTTAACCAAAGTGAAATTGTGTCAGCTTGATGACTTAATGCCGTTCATCGGT
GCCACTGTATTGATTGAAGGCGAGCATGTCGCGTTATTCTACATTCCCGATAACGGTGTT
TACGCTGTACAGGATTGGGACCCAATTGGTAAGGCTTATGTGATGAGTCGAGGGATTGTC
GGTGATATTGATGGTGAGATGTGTGTTGCATCGCCACTGTACAAACAGCATTTCAGTTTA
AAGAGTGGGCAATGTTTGGAAGACGATGCGCACTGCCTAAAAACGTGGCAAGTAACGATC
GACGATAATCAGGTTTGTTATTTAGCCGAAGAATGA
>JGNEMEMF_00051 hypothetical protein
ATGTCGATTGAAGTGATAGCAGTACGTCTTACCAAAGGCATGGACTTAAAGCTGAGCCTA
GCGAAATTGGTCGAGCAGCATGGTATCAAAGCAGGCTCGATTGCTTCATGCGTTGGCTGT
ATCTCTCACCTCAACCTTCGTTTGGCAGGAGCAGAGAGTACGTTAACCAAACAAGAGCCA
TTTGAAATCGTCTCTGTGAAGGGAACCCTAACGGCTGAGCATCAGCACGTTCATATCTCG
GTGTCTGATCGTGAAGGACGAGTTTGGGGTGGGCATTTGCTGGAAGGCACAGTGATTGAT
ACTACCGCAGAGTTGATCATCCATTCGTACTCAGAACTTGAGTTCACTAGAGCGATGGAC
GACTCGACTGGCTATACCGAACTTCAAGTGAATCCTTCCAAATAA
>JGNEMEMF_00052 HTH-type transcriptional repressor BdcR
ATGGCAAGAAAAGCCAACTTCGACCGAGATGAAAAGCTTCTCGTGGCTATGGATGTGTTT
TGGCGCAAGGGCTTTGCGAACACGTCCATCTCGGATCTCACCGACGAGTTGAACATCAAC
CGCTTCAGTCTTTACAACACCTATGGTGACAAGCAACAGCTCTACTACGAAGCGCTCGAT
ACATACTTAAAAAAGGTCTCACTACCGTCACTGAATGATTTGGAAAAAGACGACGCGTCT
TTACCCGAGTTGGAATCGTTCCTTAAATCTTTTGCTGAGCTGCAACGCAAACGCAACTGT
GGGTGCTTTATTCAAAATGCATTGATTGAGCATGCAGGTGAAGACGATGACGTACTGCGC
AAAGGGCATTTCTTATTCGACCATCTTATCGACATCATTGCGGATGCGCTGACTAATGCG
CAGAAAGAAACCTTAGTGCCGAAAACGCTGAAACCAGAAGAACTCGCTCGTTTTGTTCTC
AACAACATGCAAGGTATGCGCGTACTTGGCAAAGCCAAACGTTATGCCGACTTGGATACG
GCGCTTTCCTGCTTGCTGGTTTTGATTAGGAAGTGA
>JGNEMEMF_00053 Dichloromethane dehalogenase
ATGAAGCTCTATGAAACCGCAATGACTCCAAGTTGTAAGCGAGTTAGCATTTTTCTAAAG
GAAATCGGTGGCGAGGTTGAGCGAATTGCGCTGAACGTTCGTGAGGGCGATAACCTATCT
GAACCGTTTAAATCGAAAAGCGTGAACGGCAAAGTGCCTTTACTGGAACTGGATGACGGC
ACGACGATCTGTGAAAGCGTGGCGATTTGTCGCTACCTAGATGAAGCGTTTGAAAATGAT
CTGGCGCTGTTTGGTGCTAACCAGCTCGAACGTGCTCAGGTAGAAATGTGGCATCGTGTA
GTGGAGTTCCAAGGCTTGTACACGGCGTTTCAGGCGTTTCGCAATATCACAGCAATTTAC
CAAGACCGTGAAAACTGTGTGGCTGCGTGGGGTGACGAGTCGAAATCTCGCGTATTAGAA
TTCCTACCAATTCTCGACAAGCGCTTGTCAGAAAGTGAGTACATCGCCACGGACAACTTC
ACCATCGTAGACATTACCGGCTACATTTTTGTTGGTTTTGCCGTAAATGGTTTGAGTATT
GAAGTGTTCGAAACCTACCCGAATATTGCGCGTTGGTTTGAACAAGTATCGGTGCGTGAA
GCGTTTCAAGGCTAA
>JGNEMEMF_00054 hypothetical protein
ATGCGTGTTCGAAGTAAAACCATCAATGGCGTGTTGTGTACGCTGCTCGTAGCGTCTGTG
TGCGGACTCGTTGCCATGTATCAAAACCACAGTCAGCAGCATCAACAGATCGAGTTGCTG
CGTGGGCAATTGATGGAAAAAGAAAACCAAATCGTCATCTCGAATGAGGCGTTGTCTTAC
ACTCGTTATCAACATCAACTTTTAGCGGAAGATTACAGCCGTTTTAGAGATGCACAATCC
ATGAGTAGCGCGCTGCAATAG
>JGNEMEMF_00055 Transcriptional regulatory protein AfsQ1
ATGAAGTCCATATTGTTGGTTGACGACAGCAAAACGGTCCTGCTCTACATGACCAGTGCA
TTGCAAAAGCAAGGGTACGAGGTCATTGCCGTTGAAGATGGTGAGTCTGCATTAGAAGTG
CTGACTCACCGAACTGACATTCAGTTTGTCCTCAGTGATTTGATGATGCCGGGCATCAGT
GGCATTGAGCTTTGCCGTGAGCTTAAATCGTCGGCGTTTTCTCGTTATATCTTCTTTGTG
CTTCTCTCTTCTCGTAATGATCAAGAATCCATCATCAAAGGCATGGATGCAGGCGCCGAT
GACTTTGTCGACAAGAAGACATCTGTCGAGGAACTACAAGCGCGCATCCGAGCGGGCTTT
CGTACCTTAGAACTGCACAACACGCTCACGACAAAAAACCAAGAGCTCGATTTAGCGTAT
CAAACCATTCAGCAGGATTTGGATTCTGCAGGGGAGCTAATGGGACAACTGTTGCCCGTG
GAAGAACAAATTCACACGGCACATTTTAGCTTCACTTATGTCCCTTGTACCAAGATTGGT
GGGGACATGTTGGGCTATGTCGAGCTTGATGAAACGCACGTTGCGTTTTATGTCTTCGAT
GTTTCCGGACACGGTATTTCTTCGGCTTTGATGGCATTCTCGATTCAACAAACTTTGTCA
CAACGTAACAAATCGGAGTCGATAACGTTAGACTGGAGCGACAACGAATACCGCATCAGT
GAGCCTGCCGCTGTTATTGAAAGGCTTAATCGACGCTACCAGCAAACGCAAAACAGCAAG
CTTTATTTCACTATCGAATACGCCGTGTTGAACACCGAAACCGGTGAACTGAATTATTGC
ACAGCAGGGCACCCTAAATTCGTTTGGCAACAGACGGAACACAACTGCTTGGAACTTGTT
GGTGACAACAACTTCATCGTCGGGGCATTGGAGCCGATGATGTACCAAGGTGGAAGTATC
CAACTCAAGCCCAATGATGCGCTTTGGTTTTTCTCCGATGGCTTATTGGAAGCCAAGCAA
GGCGAGGAGCTTTACGGCATTGACCGACTGCTAGCTAACATCGAAGGGAGTAAAGCGATG
CCAGAAAAGGCACAAACCAATGCCGTTTTGGAGCAAGTGCAAAACTGGCAAGGAAAACCA
GAGATCGACGATGATGTGAGCTTGTTGAAAGTGCAATGGTTGGGCTGTGCACAATCGCAA
GCCGTTAAGCCGACAAGTGCGGTATTCCAGAAATCCTATCAGGCGTCTTTAGAAGTTTCA
CGCCAAGCGAGTCTCGAATTGGTTGAGTTCCTTCAACAACATTCGGTTTCTTCTCATGTC
GCTCAAACTCTAGAGTTGTGTGTGGTTGAGTTGATGAACAATGCTTTCATTCATGCCTAT
CAAGAACAAACCGGAAAAACGGTTGAGTTAGAATGCGAACTAACACAAGGTGAGCAGCAC
AACATAGAAGTGCGTGTATTTGATTATGGCAATCGCATTTCTGATGAAACCTTTCAAAGT
TACACCTCAAAGCAAATTGAGACACCAAATCTATTTGATGAAGAGAGTTGGATGCCTTCA
GGACGAGGCTTGATGCTCATAGCCCAAATGACGGATGTGTTTTCTGTATCACATCAAGGG
GAGTGCAATTGTTTTACGGTGGCAATGGCGTCGAAATCGTAA
>JGNEMEMF_00056 hypothetical protein
ATGGGAAAAGGAAGGATGTCTGGTTCCCCACCGGTTATCGGCGAATATACGACGAGGAAA
GTTAACGCAGGGTTAACTCAAAACGGGCAGAAAAAATAA
>JGNEMEMF_00057 hypothetical protein
ATGAAGGCAAAAGGTTTTACCTTAATCGAGCTCGTCATGGTTATTGTCATTCTTGGAATT
TTGTCGGTGACGGCAGCTCCTCGGTTTTTGAATTTGCAAGATGATGCGAGAAACTCGGCA
ATTAGCGGACTCAAAGGCGCGATGAATGGAGCAATGGGCATTGTTTATGGCAAAGCCGCG
ATTATGGGCTTAGAGCGTACGCCTAATACTCAGCTAGATACAGATGCAAATGGCTCTGAG
GATTTGAGTATTGCTTACGGTTATCCTAAAGCAACGTTGAAAGACCTATCCATAGTGGTA
CAAGGTTTAGCGGAAGATTGGGCACGCAAAGAAACCCCAGACGGTAGGTCTATTCATCTT
GGTATCGCGGGCTATGACAAAACGTGTCTTAAGTACACGCAAGCTGACGAAAGCAGTGCA
GCAACGACTGTGATTGTAAAAGATCCGACAGAGTGCAGTGGGTTAACAAAATGA
>JGNEMEMF_00058 Oxygen sensor protein DosP
ATGTCAGATTTCAACTTGCTGTACCAACCAAAGCTAAAAGATGGTGTGATCGTTGGTCTT
GAAGCTTTGCTACGACCAGTCGACGCTGAACAAACATTGCCTGAGTTTTTCGCCGAAGTG
AAAGACTACATGGCGCTTGATCTAGCTGTGATGAAGCGTTGTTTGGAAGACATCGCGAAG
TTTGACATTCAAATTCCGGTATCCATCAATATCTACCCAACCAGCGTTTTGAATGATTAC
TTTGTTTTTAGTGCGATCAAGCAGCTAAAAGGAAAGAACGTTTCTTTAGAGTTGGTTGAG
CATCAAGGCGTTGAACTGAACGACGAATTTCTTAGCCATGTAACGCTGCTAAAAGACAAC
GGTATCAAGCTGTCTATTGATGACTTCGGAAAAGATTTCGCGAGAGCGGATTTGGCGCTG
ACTATTGGTGCGGATGAAGTCAAGTTTGACCGTTCTTTGGTTCATGATATTGAAAAAAAC
TACAGCAAATTTAAGCACCTGTCGTTTTTGTACTCGAAAATTAAAACCTTGTGTACTCCA
AATGTGGTATTCGAAGGGGTTGAGAACAAGCGCCAGAAAGAGTTAATCGAGCTGTTCGCA
GAAAAGCCAACGATTCAAGGCTTCTATTATTATCCAGCCATGCCGCTAGAGGAGATTGTT
GAGCTAGATTGCTTTTCTAACCTTGAGCAAGAAGCTCCTGTAGAAGCACTGCTGCGAATG
AGCTTGGATTTGGATTACAAGCTTTATAACTTTCTGATTGAAAAGAATATTGAAGATGTA
AAAAGCGAGGAAGTGAATCGCTTTATTGAAGACCATGACATCTTAGGAGTCGTACACAAC
GAAGACGTGAATACGACATTGAGTAACCTAAGAGACATCTATTTCAGCAATACTTCGATT
ATTGCGAATGGTGTTATGTCGATGCTCGATTCAGCTGAGAAGTTGATCATTATGAGAAAT
GATCAAGGTGTGGTGATTTTTGATAATGCGGCACACCGTGAGTTAGTTGGAACCAGTATT
GTTGGTGTGAATCCACAAGAGATCATCAAGGAAAATGAAGGTTATCGCTTGTGCTTAGAG
AGAGACAAGAACTTACTGCAAGATGAGCATCTTATGTTCCACAAAGACAAAGAGTTTTTC
GAGGGCATAGAGTACGACACGATTCGAGAAAAAATGGTCTACAACGGCAAGAAATTCATC
ATTGCGACCGTTTGTCCGTCGAATACTGGACTAATGGATGTAACCAAGGACGAGTTGACC
AAGTGTTATACCCGTTCGTTCTTAAAGTACCACTTAGCGTCCTACGATAGTCGTATCGTG
GCTTTTATTGATATGAATGGCTTTAAAGCGATAAACGATAACTACGGCCATCGCATTGGT
GATAATTGTTTGGTGGATTTCGCGTGTTTGTTGCGTTCATCGCTACGCGAAAAAGACGTG
GTGATTCGCTACGGTGGCGATGAATTTGTGATTGTTTTTGACTCTTCAGCGTACGAAGAC
ATTGAAAATCGATTGAACGCACTAAACGCGAAAATGGCGCGTTACTTTGCAGAAAAAGGT
TTTGATTTGTCATTCGCATACGGCTTATCAAAAGTCGTGAATCACGATATTGATGCTGCG
ATTGAGTTAGCTGACAAGAACATGTACTCCGCAAAACGACGCTTTAAGCGCCAATTAAGT
GTGGATTACGTTATCTAA
>JGNEMEMF_00059 Type II secretion system protein G
GTGAAAAACAAAGGTTTTACTCTCATCGAAATGATCGTGGTGATTGTGATTTTAGGTGTG
TTAGCTGTGACAGCGGCTCCTAAGTTCATGGGGTTACAATCCGACGCGAGAATCGCAACG
CTGCAAGCGACCAAAGGCGCTATTGAGTCCTCGTTTGCTATGTTTTCTGCCAAGTCAGAA
ATACCGTCTACCGAGATCCAACCTTGTGACTACCACAAGCAAATGCGTTGTATGGTCATT
GATGGTCAACAAATTCGGTTAACCAATGCGGATAATTATCCTTGGTTTGATGTCTTTCCG
AATCAAGCGTTGGCTCAGTTCAAGGCGTTGGTGAATGTTGACGTTTCTCCTCTCAACGAT
GATTTGCACGGTGAAGACAAACTCAACTTTGAAACGGATTTCGACGGTGGCTTTTGGATC
TTCCCACAGTTTTACGGCGATTGGAGTGAACTCGATACATTGCGTTGCCGAATCCATTAC
ACGCCAGCAACGGCAAGTAGAACAGGCCACAGTATCACAACATTGGAAACTCAAGATTGT
TAA
>JGNEMEMF_00060 Response regulator MprA
ATGGAAGTCACGCATAAACATGTTCTGCTGGTGGACGATAATATCGAGCTAGCAAAAACC
ATCATGGAGTATTTAGAGATGCATGGTATTCACTGTGACCATGCAGCAAACGGAACCATG
GCCTTAAAGCTGTTGCGTTCTGATGAGTTTGACCTGGTCATACTGGACGTGAATTTGCCC
CAACTTTCAGGGTATAAAATATGCGAAACGTTACGCCGGGATGGTATCGATTTGCCCGTA
CTCATACTCACCGCAAAAAGTGAGTTGAGTGATAAATTGAAAGGCTTTAGTGCTGGGGCG
GATGACTACATGGTCAAACCGTTTGCGTTAGAGGAGCTGCTTGCAAGAGTGTTGGCATTA
TTAAAACGCAGAAGCAGTATTCCAGAGCGTTTGGTTGTTGACGATTTAGTGTTAGATCTG
GTGCAGCGAGAAGTGTCCCGTGGTGGGAAGCCGCTCAATCTATCACCGACTTGCTACAAT
ATTTTAAAAGTGATGATGAGCGCTAGTCCTTCTCCTGTCAGTCGAAGTAAGATAATGCGA
ATGGTCTGGGGCGATGCGTCACCAGAAAGTAACAGCTTGAAAGTGCACATATTTAAGCTG
AGGCAGGCGGTGGATAAGGGACACAGCATTAAGCTAATTCACACGCTTCCTAATTTTGGC
TATGTACTCAAGTCCGAGTCGCAGCCTTCATAA
>JGNEMEMF_00061 Signal transduction histidine-protein kinase/phosphatase MprB
GTGAAGATTAAAGACAGTCTAAGAGTTTACGTTATCACCGTTTCGGTGGGGTTAGGGATA
ATCCTTGCGATTGTGGCAGGTACCTATAGTACCTATAACCTCTACACCGGTGTCGATCTG
GTGACCAAAGGTGTCATGCTGATCAATGCTGAGACGGAAGAACCGCAAATTGGCGAACCC
ATCATTAATCCACCGTTTATCATTAGTGCCAATTGGAACGATTTACCTCTCGCATTTCAG
CTTAAATTTGATCAAAACGAAATGGTGGCAGGGCAGCTCTTTAAAGCCACAGAGACCGAA
TACAGAAATGGTCGAAGCCCAAATCGCTTTATCTATTTGTTGATTAAGAGCGATGTCGAT
GGGCAATCCAAATTCGTCGCGGTAAAGATCAACAAAAACGCCTTTGATGATTTTACAGAC
ACCCTAAACATAAACTTACTGCCTCAGATTGATTACATCGTCCTCTTCGTTACCGTTTTA
TTGGTGTTTTTCTTGGTAGGGGTTTTCTCCATTTTGAAAAGAATCACCAAGCCTGTAGAA
GAGCTAAAAACATGGGCAACGAACATTCAGGAAAACGATGATCTCACTCAGATTCCTGAT
TTTAAGTTTTCCGAGTTGAATATGATGGCTCGTGTTATTAGTACTTCTGTGTCGGCGGTG
AGAAACAGTGTGCGCAAAGAGCAAGACTTTATTCGTTATGCCAGTCATGAACTAAGAACA
CCGATCGCGGTCATTCGTTCGAACTCAGAGTTAATGAAAAAGATGATTGCCAACGATATG
CCTAAAGAGCGCTTGCTAAAGAACTTACAACGTATTGAGAACAACAGTTTGGCGATGTCA
GACTTGTGTGACAGTTTACTTTGGTTGAACCATGACAAGTCATACGAGCTGCGTGAAACC
ATGACAAGTCTCGGTGTGTTAGCGGAGAAAGTAGTTAATGAACAACGTTATTTGTTGGCA
GACAAACATGTGGAAGTTGAAATCTTCGTCGACGATTACGAATGCTTGCATCTAGAGGGG
ATGTGCAAAATCGTCATTACCAATTTGATTCGTAACGCTTTCCAACATACTCAAGAAGGT
GAGGTCATTGTTAAGCAAAACGGGTTGGAGGTCGAAGTAATAAACCGAGATAAACAATCT
GAGCTTACTCATGAAAGCACTGGTTTTGGTCTTGGTTTGCTGATCATCAAAAAGATTTGC
GACAAGTATTACTGGCAATATGAAGAACAAATGTTGGAAAACGGTCGAGCGGTGAAAGTA
ACCTTCGCATAG
>JGNEMEMF_00062 hypothetical protein
ATGAAAAGTAAAGGTTTTACCTTAATTGAGTTGGTGATTGCCATTGTTATTCTTGGCATT
CTTGCCGTTGTTGCTGCGCCGAGATTCCTTAACTTACAAAAGGATTCGAAAGTCGCCGTA
ATGGAGACGGTGGCAGCATCAATGAAAGCAGGGTTAGAAATGGTGCACGCACGTGCTATT
GTCGAAGGTCTCGATCAAGGTGAGCAAGAAATCCGCATTAACGGTGTGTTGATTCCTTTA
AAGGATGGTTACCCTAGAGTGAATGGTAGCGACTCGTTTGATTCAATTAATGAACAGGTG
TTAGCTTGGCTCAATGTTGATGCGGTTTCATTGACCGCCGCACAGAGAGACCCTAATGCC
GCAGACCTGTTCACAGATAAAAGCACGCCTAACAACCAAATCTATATTTTCTTCACTTCT
GATTTGGATAAGAAAGGCGTTAACTTTGAGTGCCAAGTCATGTATCAGAACATCAGCACG
CCAGAAGTGAGGTTGTTGACGGACGCTTGTTAA
>JGNEMEMF_00063 Response regulator MprA
GTGACGCGCTCAAATACACTTCAATTGCTTCTTGTCGAAGACAATCTAGAATTGGCTGAA
ACCACTGTCGAACATTTTGAACTTGAAGGCATTTACTGTGATCATGCCGCCAATGGTGTT
GCTGCCTTAGAGTTGATAGCGAAAACTCACCAAGATGTGGTGATACTCGATCTCAACCTG
CCTCGCATGTCTGGGTTAGAAGTGTGCAAAAGGTTACGCGAACAAGGGAATGATGTACCC
GTCATTATGCTTACGGCGAGAGACGCACTTGAAGATAAAATTCTCGGTTTCGAAACGGGT
GCAGATGATTATCTAACCAAGCCATTCGCATTCGAAGAGCTGCTGATGCGCGTTAAAGTC
TTATCTCGCAGAAGAAGTGGTGAGGTGAATGTCATTCAATTGAAAGACTTAAAGATGAAT
GTGAAAGAACGCAGCGTCACACGAGGAGCGGATGACATTAAGCTGTCACCCACTGGCTAT
CGCATTCTAGAAACCTTGCTTAGAGCGACCCCAAACCCCGTTAGCCGTGAAGATCTCATT
CAAAAAGTATGGGGAGATGAACAGCCGGATACCAATAGCTTGAAGGTACACATGTTCAAA
CTCAGACGAGCGCTCGATGACAATCATGAAGAGAAACTACTGCAGACCGTTAAGAATTTT
GGGTTTGTGCTGAAGTAG
>JGNEMEMF_00064 hypothetical protein
ATGAAATGCTCGGCTAAATTTAAAGTGGCTTTGCTCGCAACGTGCAATACACTTTTCTGG
GTTTCGGTGACGGTTTCTAGCGTCGTCATGACTCAGGCTTCTATCTCGGTCGAAGTGTTG
GTCGTCCTTTTGTGGTTTGCAGCATGTTTCACTTGGGGGACAATATATTGGCTAGTCAAA
CATTGCATTAAACCCATCTCCAAACTGACTCACGATATTGAACAAATGAGTCACTCCGGG
GACTTTTCATACATTTCTACTGGATACAGCAAAGAATACGAGGCTCTAATGGTGGCGGTT
CAAAAAGTGGTTACCTTAGCAAAGGAAGCTAAAATGAACGGCTAA
>JGNEMEMF_00065 hypothetical protein
ATGTCGCAAATCGAAATCAAATTGGAACGTCCACGTGTCGAATTGCTGTTTGCCAAATAT
AAAGAACAAATCGGAGATGACTTCCCGGGGTACCGAAACCATGTGTATCGAACCATCACT
TATGCGATGCATTTCCTCGGCAATGATGAGCAGTACGAGCAGTTAGTAGAAACGGCATTT
GTTTATCACGACATTGGCTTGTGGACTGACCATGAATTGGCTTATCTCGAACCCTCTGAA
GCCGTGGCATTGGCAGATAATGAACACTTTGAGTGGGGGTTAGATCCTGATGCTTTGCGC
GGTGCGATTCATTGGCACCATAAGTTTTCGCCGTATAAAGGGCCGCACCAGAAAGTCATC
GAAGCTTGCCGCAAAGCGGACTGGATTGATGCAACCAAAGGCAGTGTTCGTAAGGGGTTG
AGTAAAGAAGTCATTGCAGAAGTGGAAGCGGCATTTCCAAACTTGGGGTTTCACGACACT
TTGCTGCGCCTTGCAAAAGACTATGGCGGTTCAACCATAGTGGGTGGGGTAAAAGTCACA
TTGGGCATTGTGAAGTGGTAA
>JGNEMEMF_00066 NADPH dehydrogenase
ATGACTCGCTTTACTCCATTGAACGTCGCGAAACACCAACTCAACAATCGTTTGGTTGTG
CCACCTATGGCCTCTCAAACCGCGACAACCGATGGCATTGCCACCCAAACCACTATTCAA
CACTATGACAAACTGGCGCAATCGGGTGCGGGTCTTGTGATGGTGGAATACAGCTTTGTG
GATTTTACCGGCCGAAGTGAACCGAACCAGTTAGGTGCACACAGCGATGACTGCATTGAG
GGAATGCAAGCTATCGCAAAAGTCATTCATGCTCGCGGTGCAAAAGCTGGCTTTCAGATC
ACCCATTGCGGCGGTAAAGCACAGTTAGAGGTATGCCCAGATTTAATGGGACCTTCAGGA
ATCACCGTTCCCGCTTACGATCGCGTGTTGCCACAACCAAAAGCAATGACGTTGGAAGAC
ATGCTTGTTTGGCGTCAGGACTTTATCGATGCTGCGCTTCGTGCGGACAAGGCCGGTTTT
GATTTTGTCGAACTGCACTGTGCCCACGGTTATGGCTTAAACCAAGTGCTTTCTCCAGTG
ACAAACCAGCGTGATGATCAATACGGTGGCTCATTAGAAAACCGCACTCGCTTGGTGGTC
GAGATCATCGAAGCAATCAAAGCCAATAGCAACATTGGGGTGATGGTGCGAATCCCCGGT
CAAGACCTTTACCCAGAAGGATTAACGCAGGGAGATATGGCAGAAGTGTGCCAGTTGCTG
ATTAAAGCAGGCATAGACATCATTGACGTGTCATCTGGCATTGGAGGATGGAATCGTCCC
AAAGATCGCCGTGGCGAAGGTTATCTGGTATCGGAGTCCACCTTCCTTAAGCAAGCGGAC
TTGGGTGTTCCTATCATTGGTGTTGGTGGGATTGAAAGCGCAGAGTACATCGACCAAGCC
GTAAACAACGGTTGGCTCGATTTGGCAGCAGTTGGGCGTGCCATCTTGAAAGACCCTCTC
GCTTTCAATCAACAAATCATGCAGCAAGAAGTCAGCGCATAA
>JGNEMEMF_00067 hypothetical protein
ATGTGGACAGTAAGAGAGGTGAGTAAAGGTGATTTTGAGGCGATAAATCAACTCAATACA
GAGCAATTGATGGGTAGCGGAGTGCTCAATCCAAGCTATCAAGCCCTGTTTTTTACTAAA
GGTACTCCGTGCGATCTCTCTCAAGCACGAATGCTCAATATCTTTTACACCCCAAACATG
TTCTCACAGCAAGTAGATAATCATGAGACGCTGTTTTGTCTCATTGAAACAGAGAACAAG
CGAGTACTAGGTTACCTTAATGTTCATTTATGCCAGCAAGAGGGTAATCACGTTTATGTT
TACGGCATGGTGGTGTCCAATCTCTATTTTTATGTCGAACGGTTTTATGTTTCTCGTCGT
TACAACCATCCAGAAATTGGTCGAAAGCTATTTGAGTATTTCGAGATGTGGCGAGCGGAA
ATCTTGCAGGCTCAGAAACATTAG
>JGNEMEMF_00068 hypothetical protein
ATGGTCAATAAAATTTTCGCATCGCTTACTGCTCTTTTGACTGTCAGTATCATTTTGATT
CTTGCTTATTCGTTTATTAATGGCGCAACGTGTCGTTACTCTATTCAGTTTCAAACTGAT
GAGCGAGATACACTCATGACCTGTTATCGCGGAAAGGTAGTGGCTATGCATTCCAAGCAA
AGTGAGAACGGCGAATTTTTATCAAAGTGGATGGTCGAAGCAAGACAGTTTAAGTTAGGC
AATCAAATCGTTCACTTTATCTATTCGCGTCATGCCATTGTCGATGACCATTTAGAAGAC
TCTAACGACAACTTTAACCATTTGACCTCTGGCTACTGGGTGCTGTTCTACAATGCCAAA
CGTCATGGTGACACGGTCTACTGGTTCAAAAATTTTCCGCGGTATAATGTGCTCAAGGGA
AGCATCAACGGAAAGCTGGATTACTGGGACAAAGATTGA
>JGNEMEMF_00069 hypothetical protein
ATGAGACCTCAACACATAGACAGCATCGAAGTCCCGATTGGAGACTGTATGCTCAAGCGA
ACCGATTCTGGTGCCGAACTTATTCTGGGAAATGGGAAATCGTTCTCTATTACGATTCCG
GAAAGCTGCATCTTAGACCGTTTATGTAAGAGCGCAGGAGACGTTGTAGTGAAGGATGAG
CTCATTCTGGAAGCATGGGGAAGTGCTGAAATCATTGGACCAAACTCTTTACCCGTTGCA
ATAACGAACCTGAGGAAAGTGTTAGAAATCGACAACATCAAAATTTTAAATGTGCCCAGA
AAAGGTTATCGAATTCAAATTCCTGAAAGGAAAAAAGAAATAGAGTTTAGACAAATGGAA
TCAGCTGATATTGACTTACCTGCTTATCAGGTTGGTGCGTTGGTGACCAAAAGTATGGAA
ACTAATACGAGTAATAAACATCAACTCTACCTTTCTGCCTTTCTATTTTTGGCTTGCGTT
TACGTTTTGTTTTTCTTATTGATTTCATGGGTCAATATAGAATGCGAGAGACTAGAAAAT
GGCGAAGTTTGTTACGTTGAAGGTGATAAACCCAACTTGTTTTTGATGAATAATAAATCC
GGAGAGTTTTATTACTCATCACAATCAGGAATGATCTCAAGGAATAATTAA
>JGNEMEMF_00070 hypothetical protein
ATGAGAAAACAACACTATATCGGGCAATCTAAGCCGAATCTAAATAAGATATACTGGAAA
GCATGGAACACACTGAAAACAAAGCTAAGTAATTTATCTAAAGACACGTCTGTCGTTAAT
ATTCAGGAGCCTCATTATGAATAA
>JGNEMEMF_00071 Tryptophan-specific transport protein
ATGAATAAGTCTCCTTCAGTTTATGGTGGTGCGTGCATCATTGCTTGTGTTTGCGTCGGC
GCTGGAATGCTCGGTTTGCCAACTGCTGGCGCTGGTGTTTGGACAGGGTGGGCGTTGGTG
GTTTTGTTCAGCACAATGCTGATTATGACGTTCTCAGGGTGGTTATTACTTGAGGCGTAC
TCTTCCTTTCCCTATAAAGCCTCTTTCAGTACCGTAACCGAAGCAGTGCTCGGTAAGCGG
GTCAATATTATCAACAACATAGCAGTATATTTTGTAGGCGGAGTCTTATTGTACGCTTAT
ATCACCTCTGCTGGCTTAGTGTTGGCTGATATGTTTTCGATTAACGCAAAAGTGACGTCG
TTACTTTATGTGATGATATTTTCTTTTTTTGTCTGGCATTCAACGCGGTGGGTTGACCGA
ATCTCAGTGCTTTTGATCTTGTTTATGCTTATTTCGTTCGTCTTCGGTATTTCTGGTTTG
GCGAGTCGAATTAACCTCTCCATATTGATGAATTCAAAAGACGAGGCAGCAAATTACGCC
CTTTACGTCGCTCCTATGCTGCCAATCGCCTTGGCCTCATTTGGTTACCATCATTCGGTT
TCTTCTATGCGAGACTATTACCGAAGTGAGCACAAAGCAGCGAAAGCCTTGATTGGTGGA
ACCTTGATTGCGCTAATAGTTTACAGTGCTTGGTTGTTATCGATTTATGGAAATTTGCCA
CGCAGCGAATTTGCACAAGTTATTGAATCGGGTGGCAATGCCGATGCATTGCTGAATCAA
CTGAGTACGGTAATAGAAGTTAGCTTTGTTTCCCAAGTGATCAGTGCTTTCTCGGTTGCC
GCGATTTTATCGAGCTTTATCGGTGTAGGGCTTGGTCTCTTCGATTTTCTGGCCGATCTG
TTTAAGTTTGAAGATAACAAGGAAGGTCGCACTAAAACGTGGTGTGTCACTTTCATTCCC
CCTTTGATCCTGTCATTGCTATTCCCATTCGGTTTTCTTATTGCTATCGGTTATGCCGCC
TTTGCTGCTGCTATTTGGGCGTGCATCATTCCGCCACTGCTTGTTGCTAAGTTAAGGAAC
CAACAAGCACTTAAAGAGAGCGTCAGTTCGGGTGCGGAAACCACACGATCCTTCACCGTA
AAAGGAGGAAATACGGTGTTATGGATTTCATTACTCTTTGGTATCGCCGTTATGGTGATT
CATGTACTCACCTTGTTAGATCTAGTGCCCATGTTTAAAGGGTAA
>JGNEMEMF_00072 hypothetical protein
ATGACAATGAAACACCTAATATCCAATAACAGTAATAATAAGGGAAAAAAGAATAAGGAA
TTAAATGCTCTTCAGTATTCAGGGCTTTTAGCACTGTTAATGAGTTCAATTCCAGTTAAT
GCCGCATATGTCGACGGCAATTTGAAAATCAGCGGAGACTACTTTCTTTTCGGACTTGGC
TCGGGTGCTGCGATGGAAGACAAAGATGACTATGCGGTTTCGGGTATCGGTCGTGTTACC
GCAAACTGGACAGCGTTTGAAGATCAGAGTGGCAATGTTGGGCAAGTCCAGCTTCGAGTC
GATCACAAACATCGTTTAACTAATGATGTACCGCTGATGTACATATTCGATAATTTAGGC
GGCTACGGCATCATTCAACCTGCATTCAGCGACATTGGTCTTCGATTAACTAATTTGTAC
TGGCGACAAGAGTTCAACCAACAAAATACCGAACTGATGGTCGGTTTCCTCGATAGTACG
GATTATGTCGATACTTACGCGCTTGGCAATCCTTACGCTGGCTTTTCAAACCTCCAATTC
AGCACCGGCGTTGGTACGATCCCCATTCCAGATGAGTCCACTTTAGGTTTCACTCTAAGG
CATATTACTTCGGATAATTTTTATGGCTTAGTGAGCTTTTCGGATGCGCTCGCCGATTCA
ACGGAGCCGTTTGACGGTTTGAGCCAGATCGTGCGTGATAACCAGTACTTTAAGTCTTTG
GAAATTGGTTGGATAGGGGCGAAAGATGCTTTCTATGTTCAGAACATCCACATGACCCTA
TGGCACAGTGATGGAAAACAGGAACAAGAAACGGAAAACTATGGTGTGAATGTTTCTGCA
ACCTACCTTATGGGTGATTGGATGCCATTTGTCAGAGCGGGTGTCTCACACGGCGATGAA
TCACTGTACGAATCATCGTTCACGTTCGGAACTGGATACTTAGGCTTTGATGGTAATACT
TTGGGCATGGCCGTGGGATGGGCTAAGCCGAACTTACCGATGGAGATCGACGAGATAGTC
AACGCAGAAGTCTACTACCGAATGCAATTTGGCGCACTGTCCTTGACTCCTAATCTTCAG
TACGTCAGTGATTTAGCGTGGAATCCAAGCGAGGAAAATGCGTTGATCTTTGGCCTGCGA
GCAAGACTAACGTTTTAG
>JGNEMEMF_00073 C-factor
ATGTCTACTGTTTTAATCACTGGCGCAAATCGTGGTCTTGGTTTGGAGTTTGTTCGTCAA
TACGCAAACAAAGGTTGGCATGTGCTAGCCGCCTGTCGCGCGCCAGAATCAGCAAATGCA
CTGAATGAACTAGCAAAAAATAACGACAACATTGAGCCATTAACGCTCGATGTAACAAAA
GAATCCGACATCAATGCACTAGCAGATAGTCTGAATGGTCGCCCTATCGACCACTTGATC
CTAAATGCAGGCGTGCTTGGCGACGATTGCGCAAAACTCGGTGAAATGACACAAGCTAAA
TGGCTAGAAGTGCTAACCATCAATACCGTTGCTCCTGCTCTACTTATCCAAGCGTTACAA
GACAACGTTGCAGCTAGTGAACTCAAAACCATCGTCGGTATCTCGACTCGCGTCGCAAGC
CTTGGTGATAACAGCTCAGGCAATATGTACAGTTACCGAACGTCTAAAGCGGCACTGAAC
CAAATTCTGGTATCAGCAGCGCAAAACCTACGCGAGAAAGAAGTGAAAACATTGGCGATT
CATCCGGGCTGGGTACAAACCGATATGGGTGGCAAAGACGCGACCTTTACCGCCGAGCAA
AGTGTGTCTGGCATTATTAATGTTGCATCAAACTTAACACTAGAAGAATCTGGCAGCTTC
CGAGTATTCGATGGCTCAAGCATTGAGTGGTAA
>JGNEMEMF_00074 Pectin degradation repressor protein KdgR
GTGTCCAAAGAACCCAAAAGAATTCAATCCGTTGAACGAAGCTTTACCATTCTAGAAGCG
CTTTCTTTACATAATGCGCCTATGTCATTACAGCAAGTCAGTGAAGCTGTTGCGCTTAAT
AAAACCACGGTGTACGGTTTACTTGCGACCATGAGTGAGTTGGGATACGTTTCTCGAGTA
AAACAGGGCTACACATTGGGACTGCGATTTCGTGATCTCTCCAAGCCACTTGAGCAAAAG
GATGAATCGATTCGTCGGCACTTTGCTTCTCTTTTGAAAAAGATGGCTCAGTTGACAGAT
AACACCGCCTATCTTGCTGTTCAAAGTGGCGCACAAGAATACCTTTATCTGGATGCCATT
GAACGAGATAACCCACTAACGATCCGCAGCCCACGCGGCAAACGTGAGGGATTAACCACC
TCTGCAATCGGCAAGGTCTTTTTGGCCTTTGATGAGGAACTCCGACGACGCTTGCGCTTG
CAAGACCAACTTTCCCCGTCGTTAGAGAAAGAACTGAACGTGGTTGCCAACAATGGTTAT
GCGTTGGACTTAGAAGAAGCGGAACCGAACTTAAACTGCCTTGCCATCCCGCTCTATCTT
GAGGGAGAGCTCGTTGCTGTCGCGGGTGTCAGCGGTCATGCAAAAGAGCTAAACCAGCAG
CGCTTAATTCATTTTGCGTCTGTCTTTTTGAAACGCTAA
>JGNEMEMF_00075 hypothetical protein
ATGACTGAATTCACTTACTACACAGCTGAAACGGCACCCGAAGAATCAAAAGCATTAGTT
GAACAATCGCTAAAAGGTTTTGGTATGTTGCCTAACCTTCATGCGGTTCTCGCAGAAGCA
CCTGCTACGTACGAGGCTTACAACAAAACGTTTGAACTCTTCATGAAAAACACCACACTC
AGTCCGCTTGAACAACAAGTGGTGTTTATGACCTCTAACTTCGAAAACAAGTGTCATTAC
TGCATTCCTGGCCATACATGGATGATGAAAGCCGGCAAAATGCCAGACGAAGTGATTGAA
GCGTTACGTGAAGGCACACCAATTCCAGACGCAAAATTACAAGCCTTGCATGATTTCACT
AAAGAGTTACTTGATAACCGCGGTCATATCGGTGACGACAGACTACAAGCGTTCTTGGAT
GCTGGTTTCACGCAGCGCCAAGCGTTAGAGGTATTGACCGGATTGGCGGCGAAACTGATT
TCTAACTTCACCAATGCGCTAGCCCATACTCAACCAGACAAGCCATTCGAGAAATTCGCT
TGGACACACCCTCGCGAACGTTAA
>JGNEMEMF_00076 Universal stress protein E
ATGAGACGATTCGAGAACATACTTTTTGCTACGCAAGGACTGCCAGGGCACAGTGACGCA
TTGGGTCAAGCGATCAGAATTGCGGCCAATAATCGCGTTCCGGTATCAGGTTTAATTGCC
TGTCCAGACTTTCCTACCGATCTCGCTCAGTATCAACAAAGCTACGAGCAATCTTTGCAC
GATTCGCTTCAGCAGAGCGTAAAAAAGTTACGTGAACGACACGACATTGCTGAAGAGCAA
GTGCCGTTTCCGCTGCGAGTACAAAGCAGTGAGCAACCAGCGGTTTGCATCATCCAACAA
GCCATCACCAATCATAATGACCTGATCATTAAAGAGGCTGAGCCGCTCAGTGAGGGAGCG
GAAGGCTTTAAAGCGATAGACATGACGCTATTGCGCAAGTGTCCTTGCCCGGTATGGCTT
CACCGACCAATTTCTAAACCAAGAGATAAACGACGTATTGCGGTTGCCGTGGATCCCATG
ACGGTCAGCGACGAGCAACAAGCGCTTTCGCGTCGACTGCTGGAACTGTCTCGTTCGATT
GCAGACACGTGCGACAGCCGATTACACATTATCTCTTGCTGGGAACACTACTTGGAGAAC
TATCTAGATAACCATGTCTGGATCCAAGTAGAAGAGTCGCAGTTGGCCAATGAAGTGTCT
CGGGCGAAAGCAAATCATGAACAAGCACTACAACGTTTAATCGAGGACTCAGGTATCTCT
GGTGAGATGGTGATTCATCATCTGCATGGTAAACCAGATGACCAAATCCCAGAGTGTGTC
GATGAAACAGAAATCGATGTTTTGGTTATGGGCACCTTAGCTCGAACCGGTATTTCAGGG
TTTGTGATCGGTAACACGGCCGAGAACATTCTCCAATCGATCAATTGCTCTTTGGTGGCG
ATGAAGCCAGAGGGTTTTGTATCCCCAATTAAATAA
>JGNEMEMF_00077 hypothetical protein
ATGAAAAAGCTGTGTCCTATTTGCCAAACTGAAATGGTTGAACGCTCGAACATTCATGTG
TGTCCGAGAAACGAAATCGGCGACTGTTCTTACGATGCACTTAACTTTGTGCATGAAGAG
TCGGCTTACGTAATAAACCAAGCCAACACCTTTAGCGACTTGCGCTCCTACGTCGTCCCC
GACAGCAAGTAG
>JGNEMEMF_00078 Na(+)/H(+) antiporter subunit A
ATGAGTCACCATCCAAGTGTGAACCTAACGAAATGGATGGCGATATTGAATAGCGTAATA
GGGAATAAAAACACACAAGGCTCAAAAGATCGTTCGCTGGTTCTTATGATCTTTCCTTTG
CTGCCGATGGTCATTTTCGTCTCGCTCATTAGTTGGTATGAGCCGGGAGGCGTAAGTTGG
CAAGCGGCTTGGGTTCCGGGTTTAGATGTAAACCTGAGCTTCAAGTTGGATGGCTTGTCT
TTCCTATTTGCATGTTTGATCAGCGGTATCGGTGCGCTTATCCAGATTTACGCACTGGCT
TACCTGAAGGGGCATTCGTCTCGATTCTCTTTCCACCTGTACTTAACGCTGTTCATGTTA
GCTATGCTAGGTGTTGTCACGAGCGACAATATCCTGCTTCTTTTTGTGTTTTGGGAACTC
ACCACCATCACGTCGTATCTTTTGATTGGCTTCAACCACGAGAAAGACAAATCCCGTAAG
AACGCATTGCAATCCCTCATTGTCACTGGCGCCGGTGGCTTAGCTTTATTGGCGGGTTTG
ATGCTGCTGGGTGAAATGGCAGGCAGTTATGAGATAAGTACCATCGTCGCGCAAAGTACG
TTGATTGCACAACATGAATGGTTTTTACCTTCGTTGATTCTGATCTTACTCGGTGCGTTC
ACCAAATCGGCGCAGTTTCCATTCCACTTCTGGTTACCTAATGCCATGGCAGCGCCAACA
CCAGTGAGTGCCTATCTTCATTCTGCCACTATGGTGAAGGCTGGGGTGTACTTGCTTGCC
CGTGTGTCACCTGTCTATTCACAGAGCGAGATTTGGTTTTACACGCTCAGCATTTTTGGC
GGTTTTACCGCGATATGGTGCGCGCTGCTAGCGCTTAAGCAAACCGATTTGAAGCTGATG
CTGGCATACAGCACCAACGTCGCCTTAGGTAAATTGGTGCTCTTGATTGGCATGGGTACT
GATTTAGCAATGATGGCCGCGCTGTTGTTTGTCTTGGCGCACTCGTTCTACAAAGCAGCG
CTATTTATGGTGGTGGGTAATATCGATAAAGCGACAGGAACGCGTGATATTCGAATGCTG
CATGGTTTGAAAGCAGCACTAATACTCAGTGTCACAGCCGCAATCCTTGCTGCCTTGTCT
AAATCAGGTGTACCACCGCTACTCGGCTTCTTAAGCAAAGAGTACATGTACAAATCCGGT
CTGGAAGTGAGTGTCATCCTAACTACGATATTCCTTCTGGTTAACGTCACCATGGTGGCA
TTGGCGTTGGCGTTGATCGTTAAACCTTTCTTCGCGACGTATGAAGGTAATCCAACGCCA
GCCAAGAAAATTGAAGCCAGTAAAGGGTTATGGATGCCAGCAATGCTGCTTGCCATAGCC
AGTGTGCTTGCGCCGTTATTTGGCTTAGGGTGGATCAACAACAACGTGGTTGTTCCGGGT
GTTTTGTCGAGCTTGCCTGACTCCGCACCAGAGGCAGCCAAGCTGTGGCAGGGCGTGAAT
CTTCCGTTGGCGCTCAGCGCATTAACCTTGTTACTCGGCTTTGTTTTGTACCGAGTCTAC
CCAAGGGTGCTAGTGATTTGGCAACGTAAAGTACCCGTGTTGCCAACGGCAGATTCCGTT
TTCGACAAAATCATGGCTAGCATGATGCGTTTGGCGAAATGGCAAACGCAGTTATTGCAG
CAAAAGCGCTTAAGCCATTATGTGTTGTTGTTCTTTATCGTGCTGGCTGGATTGCTGTTG
AGTAGCCCGTTAGTGATCCCACAAGCTCGCTTTGCTGCATTAGCAGACATTAGTTTCTAC
GAAATCAGCGTTGCACTGCTTCTCATTGGGGCTGCCTTAGTCTGCACCTTTACCACGTCT
CGTTTGCTGGCGGTCTCTGCCCTTGGCGTGGTGGGCTTTATGACCACCTTAGTCTTTATG
CTTTACAGCGCACCAGATGTCGCGAAAACCTTATTGTTGGTTGAAACCTTGATGGTTGTA
TTTGTGGTGCTCTTGATACGCCACATCCCAGGTTTATTGACGGTGCCGCAACATTCTGTA
CGTCGAAGATTACTGCATGGGGCGATAGCGGGTGTGATTGGTATGTCGGTAACGGCGTTA
TTGATAAATATCACCGCACAACCTTTAGACTCCACTCTGGCTGATTTCTTCGCAGAGAAT
AGCGTTCCCGGTGGGCATGGACGCAACATCGTCAACGTGATTTTGGTCGATTTCCGAGCC
TTCGATACGTTAGGCGAGGTGATTGTGGTCGTAATGGCGGGTATCGCTGCGGTTAGCTTG
TTGAAAACGCACTATCACAAACGCAACCGCATCCGTTCCCTTATCTTTGCGACTACCGCA
CACATCGTTGCAGCGCTGATGTTGGTGTTCTCACTTTACCTTTTATTACGAGGTCACAAC
GAACCGGGTGGTGGCTTCATTGGAGCGCTGATCGCTGTGATTGGTTTTGCGCTACTGATG
TTTGCGGAATCGCCAAAGTATGTGCGTGACCGCTTATATTACGCGCCATTTAGCATTGCT
CTGTTTGGCATCTTCTTAAGCTTTGTGGCTGGCCTAATGAGCTTTGCCTTCAATTTGCCG
TTCCTGACGGGTTTGTGGTGGAAAGACATTCTGCCACTAGGCACACCGCTGATATTCGAT
GTCGGTATCTACCTCGCCATTATAGGTGGCGTGATGGGGATGTTGCTGCGCGTGAATGAG
GAGTTGGACTGA
>JGNEMEMF_00079 Na(+)/H(+) antiporter subunit C
ATGGAAATACTATGGAGCCTCGTGGTAGGTGTGTTTGTCGCGGCTGGTGTCTATCTCATG
CTTGAACGACACATCTTACGCTTACTATTCGGTTTGATCTTGTTGAGCAGTGCGGTGAAC
ATCGCGATTTTCACTGCCGGACGTTTAACTCCCGGACTACCGCCATTGATTGAGGCGAAT
TCAGTGTTGCCACCAGAAGGTGCGGCAAACCCGCTTCCTCAAGCCTTAATTCTGACTGCC
ATTGTGATTGGCTTTGGCTTGTTGGTGTTCGCATTAATGCTGTTTTACCGCGCATATTCC
GAAGCGGGCTCCGCAGATGTGGATGCGATGCGACGTTCTGAGGAGGATGAATGA
>JGNEMEMF_00080 Na(+)/H(+) antiporter subunit D
ATGACGACGATTTGGTTAACGTTACCCGTAGTTGTTTCACTTCTTACCGCTGTCGCCATC
TTCTGCGCGAAGCGTAACAAAGCGCTGGTGGATGCAATAAGCGGCACAAGTGCATTGGCA
ACCTTGGTGATTGCAGCATTGTTGACGCACGATGTCATCAACGGCGGTCCACAAGCAGTG
GCATTCGGTCAATGGGCTGCTCCATTTGGCATTGTTTTTGTGGCGGATTATCTTGCCGTT
GCCATGGTGATGGTGACGGCCATTATTGGTGTATTGAGCGTGTTCTACGCCATGGGCGAT
CTGCAAGAAAAGGCGTGTTACGGCACGTTTCATGCGTTAATGCATGTTTTATTGGCCGGC
GTGTATGGCGCGTTTCTCACTGGCGACATTTTCAACCTCTACGTGTGGTTCGAGGTGATG
TTGATAGCATCGTTTGGCTTGATGATCTTAGATGGATCAAAGCAACAAGTGGATGGAGCA
GTGAAGTACGTGATGCTCAATCTGATTTCGACCTTGGTCTTCTTGCTCGCGATTGGCTTG
CTCTACGGTGCTACAGGGACTTTGAACCTCGCAGATTTACACGCCAAAGCCGCGCTGGTT
CCGTCAGACACCATAACCTTGCTCGCGGTACTGTTCCTATTCGCGTTCGCGATTAAAGCG
GCGTTGTTTCCTGTTTTTGCTTGGCTACCTGCTTCTTACCATACGTTGCCGAGCGCGGTT
GTCGCACTGTTTGCAGCGTTGCTGACCAAAGTTGGGGTGTACGCATTAATCCGTGTGTTC
ACCTTGATTTTCCCGCTATCAGAAAGCGGTTGGCAGCCGACTTTGATGTGGGTGGCAGGG
CTTACGATGTTAACTGGCGTATTGGGGGCAGCGAGCCAGTACGACATTAAAAAGATTCTC
TCTTTCCATATCATCAGCCAGATTGGTTACATGATCATGGGATTGGCGATCTACACGCCG
CTTGCCATTGCGGGCGCGATTTTCTACATCGTGCACCACATCATAGTGAAAGCAAATTTA
TTTCTGATTGGCGGCTTTATCGAGCGTAAATATGGCTCGGGTAATCTGGGGCAATTAGGT
GGCGTCTACAAAGCCATGCCTTGGCTCGCTTTCTTGTTTCTCATTCCAGCATTCTCTTTA
GCGGGGTTTCCACCTTTGTCGGGCTTCTGGGGCAAGTTCCTTGTCATCAAATCTAGCTTG
CAAACCGAGTTGTATTGGCTTGCTGGGGCAGCGCTGTTAGTGGGTCTGTTAACGGTGTTC
TCGATGACCAAGATCTGGAACGAGGTTTTCTGGAAAAAGCCTCAGCAAACGCTAAAAGCT
CAGCCAATGAACAAGTACACAAAAGGATTGTATTGCGTGCCAATAGCCACATTGACCACC
TTAAGTCTGATTATTGGTTTGGCAGCCGAGCCTTTTTACCAATTTGCAGAACTCGCCGCA
GAACAGTTGATTGAGCCCCAAGCTTACGTAAAAGCGGTTCTAGGAGAGAGTGCGTTGTCT
GACAGTGCAATAGCTGAAACTGTGGCATTGAATACATCGGGAGGGATCCAATGA
>JGNEMEMF_00081 Na(+)/H(+) antiporter subunit E
ATGATTTATCTGTTTTTAAACTTGTTCCTCGCTCTGGCTTGGATGCTGCTAAACGGCAAC
TACACAGGCACGAACTTCATTCTTGGTTTTGTTGTTGGCTTTTTGGCATTGCGACTCAGT
CAACCGTTTGGGTTGAAAACCAGTTACTTCCGACGCTTCCGTGCTTTGGTCGGCCTGTTT
CTTTTCTTCTGTTATGAGATGGTGATATCCGTAGCCAGAGTTGTCTGGGATGTGGTCACG
CCAACCCATTTGAGTGAGCCAGATATTGTTTATGTGCCGTTAGATGTTGAGTCAGATTTA
GAGATCTCGTTGCTCGCTAACATGGTTTCACTTACTCCGGGAAGCTTGAGCTTAGATGTC
ACACCAGATAAGAAACACATGGTCGTGCACGCGATGTTTGCACCCGAGCACGAAAAGGTT
ATTCGAGAGATCAAAGACGGTTTAGAGAAACGGATTTTGGAGGTGACGCGTGGCTGA
>JGNEMEMF_00082 Na(+)/H(+) antiporter subunit F1
GTGGCTGATGGATTACACGTAGGTAGTTGGTTACAGATGAGCATCACGTTCGCTTATATT
GGCTTGTTGCTCAGTGTCGTGATGGCATTCATTCGCTTGGTTCTTGGTCCAACTTTGGCC
GATAGAGTGATAGCGCTTGATCTGATTTCATTTGTGACAGTGGGCTTTATTGCCGTTTAT
ACCTTAGATAGTGGACAACAATCCTTGTTGGATATTGCTATCACGCTCGGTCTAGTGGCC
TTCCTCGGGACGATTGCGTTTGCGAGGCTGATCTTCAAAAGAAAAGGAGAGGTGTAA
>JGNEMEMF_00083 Na(+)/H(+) antiporter subunit G
ATGGACATTATTGTAGGGATTTTACTCTGTCTCGGAACCTTGTTTACGCTCATCGCGAGT
CTTGGGAGCTTGCGAATGCCTGACCTTTACACGCGAATGCACGCTGCAACCAAAGCAGGC
ACGGTGGGCTTAGCTTCGCTGTTATTGGCAGTGGCGATAGCGATACCGGATATCACGGTA
ATTTCTCGAGTGATTGGCACAATGTTGTTTATCTTTATCACCGCCCCAGTAGCGGCACAC
TTGCTGGGTAAGGCGACGCAGGAAAGTGGTTATAAAATCTGGCGAAACAACAAGAAATAG
>JGNEMEMF_00084 Cytochrome bd-I ubiquinol oxidase subunit 2
ATGCTCGACTATCTACCAGAAATTTATCTTCTGCTGCTTGGCTTCTCGGTCTTTATGTAT
GCCGTGCTCGACGGCTACGACCTTGGTGTCGGTATCCTGTTGCCAAGTGATAATGAAGCG
CAACGTGACCGAATGATAGCGTCTATAGGCCCTTTCTGGGACGCAAATGAAACGTGGTTG
GTGTTAGCCGTTGGTATTTTGCTGATTGCCTTTCCTACCGCTCATAGCTTGATTTTGACG
GAACTTTACATGCCTACTGCCATCATGCTTATCGCACTGATCATGCGTGGAGTAGCTTTC
GATTTCCGAGCCAAAGCGAACTCGGATCATAAACCTCATTGGGATTGGTGCTTCAGAATT
GGCTCGTTAGTCACAGCGCTAACCCAAGGTTACATGGTGGGTCGTTACATCATGGGGTTT
GAGCAATCAACCGAAGCATTTGGCTTTGCATGGTTAAGCGCACTTTGTGTAACGGCGGCG
TATGTTTACATCGGCGGCGCATGGTTGGTACTGAAAACGGAAGGTGATTTGCAAATACGT
TCAGCACGTTGGTCTCGTCGTGCTGGTTGGTTAGCAGCCTTAGGAATCTTAGTCGTGAGC
GTTGTAAACCCAATTGTAAATCAACAAGTTGCCCTGCGTTGGTTCAGCTTCCCAGAAGTC
TTGTTGCTTGCCCCAGTTCCATTGATTGTGTTGGCGACCATCTTCCTTGTTGATCGCTAT
TTGCGTCAGGTTCCAATGGTGAATGATCTGGGTGTGCGCTGGCCTTTCTTTGGTGTCACC
GTCATTTTCGCGTTGAGCTTTCTAGGGCTTGCGTATAGCTTCTTCCCAGAAGTTGTGCCG
GGGTTAATGACTGCACAAGAGGCCGCTTCATCGCCTGCAACGTTAATGATTGTGGGCTAC
GGTGTGATGATTGTTATGCCAATGATTTTGCTTTACACCTTCATGGTGTATCGAATCTTC
AAAGGCAAAGCGACCGAACTCAGCTACAAATAG
>JGNEMEMF_00085 Cytochrome bd-I ubiquinol oxidase subunit 1
ATGTTAGATACCCTCATGCTGTCGCGGATCCAGTTCGCGACCAATATCAGCTTTCATATT
CTCTTCCCGACCATCACCATCGCGTTGGCGTGGATGTTGGTGTTTTTCAAGTGGCGATAT
AACCGCACACAAGCCCCCGTATGGCTCGATGTTTATTACTTCTGGGTCAAGATATTCGCT
CTTACTTTCGCCTTAGGTGTGGTATCCGGCATTACGATGAGTTTCCAGTTTGGTACCAAC
TGGCCAGGCTTTATGGAACGAGTCGGAAACGTAGCAGGACCGTTGCTCGGATACGAAGTG
ATGACCGCCTTCTTTATGGAAGCGACCTTCCTTGGCGTGATGCTGTTTGGGCGAGGACGA
GTACCGGAATGGGTTCATACTCTCGCCACCGTTCTGGTTGCTGTTGGGACAAGTATGTCC
GCATTTTGGATTCTGGTGCTTAACAGCTGGATGCACACACCAAGCGGCTATGAAGTGATT
GACGGTATTGTGCATGTAACCAGTTGGAAGGAAGTCATTTTCAACCCTTCATTGCCGTAC
CGTCTTCTACACACGCTATTAGCATCGGCGCTGACTGCCAGCTTCTTGATTGCGGGTATC
TCGGCTTATCAAATAATGAAAAAGCCAGATCACCGCTCAGCCAAACTTGGCCTAAAAGTC
GCGCTGTTCGCGGCGGCTGGATTCATCCCAGTACAAATCTTTGTCGGTGACCTGCACGGG
TTAAACACGCTTGAACATCAACCTGCAAAAATCGCAGCGATGGAAGGCGTGTGGGAGACC
GAGCAAGGCGCGCCTCTTCTTCTGTTTGCGATGCCAAATGAAGAAACTCGCAGCAATGAT
TTTGAAGTTGGCATCCCGAAGTTAGCGAGTTTGATTCTTACGCATGACTTAGACGGGGAA
ATCCAAGGACTTAACGAGTTTGCGCCTGACCACCCGCCCGTGAAGCCCTTGTTCTTTGGT
TTCCGCGTGATGGTTGGTGTGGGTGTTCTTATGCTGCTGGTTAGCTGGTATGGCGCGGTG
AAGCTAGCACGCAAAAAAGCGCTACCTAAACCTTACCTGTACACGGTATTAGCCATGACG
TTCTCTGGTTGGATAGCCACACTAGCGGGTTGGTATGTTACTGAGATTGGTCGACAACCT
TGGCTAGTCAGCGGTGTATTGCGTACATCAGAAGCCGTCACCACGGTTGCGAGCAGTAGC
GTGATGACTTCGCTCATTATGTACTTAGCCATTTACGCTGCATTGCTGGTTGCGTACATC
CATACCCTGTTCTATTTAGCGCGCAAAGACGTTGCAGCCCATGAAGTCCCACTGACACAA
CAAGAGGCCTAA
>JGNEMEMF_00086 hypothetical protein
ATGAAAAAGACATCATTAGCACTGACCATGGCTCTGATTTCTTCGGCTACTTTTGCTGCT
GATTTGCCAACGACACAACAAGTGATCGACAGCATCGATTCCTCTAACTGGGCAGTAAAT
CCGCTTGATTACGGCATGACAGCAATGGAGTACCAGCGTAAAGAAGCCGATTTGTTCGCA
CAAAAAATGCTAAGCCGTGGTGAGTTGAACCAGTTCATCCACTTCCCTGGCCTATCTCAA
GCGGGTGATACTTGGGTAGTCACGCCGAATGTCGACAACGTCTATTCCCTTGCAATTATT
GATGCACGCAAAGGCTTCAAGATTGAAATTCCAGACATGGGTGATCGTTTTGTCTCGCTT
CACATTCAAGACCAAAACCATACTTTTGTTCAATACACTTGGACACCTGGCGTATATGGA
TACAAAGCGGGTGATATTGAGACAGACTACGTGGTCATTGGCGTTCGTGTAGGAACAGAT
GCAACAGCCGATGACTTGGCGTACATCAAGAACGAAATTCAACCCAAGATGAAGATTGAG
TCAAACTCAGCCGTTCCATACGCCACTGACACCAAAGAGGAAGACATCGCTGAGCTGCGT
TCTGCCCTACTTAAACAATGGGGTAAGTTGCCTGACATGTACGACACGGTGCAATTCGAT
ATTCATGATGTGTCTAATTGGGAGAAATGGACCTACACCATTGCTGGTTCTTGGGGTCTG
AGCCCTGAATCGACGGCAATGTATGCTTCTTGGGCGCCTGAAAACACCAAGGCGAATGAA
TGTTACACCGCAACGTTTGACCATGTTCCGGCGAAAGCCTTCAGCTCGCTAACCATGTAC
AACTCAGACAACTACTTGATGACAAACGATCACAATATTGTGAGCACAAACCGCAAAGAC
TTTAAGAGTAACGAAGACGGCAGCTTTACGATCATTTTTGGTGGGGAACAATGTCATGCC
ATCGCAGACGAAAAAGGCGTGAACTACGCGAAAACACCAGTAGATGGATGGCGCGCACAG
CTTCGAGCTTACGTGCCAGATGTGGAGAAGATGAAACACTACCAGTTACCAAAACTCGAA
AAGCTGTAG
>JGNEMEMF_00087 HTH-type transcriptional regulator SyrM 1
ATGTTTGATTACAACCTACTCAAAGTATTACGAGTGCTGCTCGAAACCAGAAATACTAAG
CAAGCGGCAGAACGTTTGAACCTCAGTCAATCGGCGGTAAGCCACGCGCTCAGCCGGTTA
AGGGAAACCTTTGATGACGCATTGTTCGTGCGCGAGCGTTACGGATTAGTACCGACAGAG
CGTTGTTACGAATTAGAGCGCCGTCTTCCTGAATTGGTCGAGCAGATTGATGGACTGTTA
GCCTTAGAAGCGGCATTTGATCCTTCTAAATACCAAGGAAAAGTCTCCATCAGTTTGACC
AATGCACTGACGAATGCAATTGGTGTAGATCTGTTCTCCACCTTGCGAGAGAAAGCTCCA
AACGCAAGATTTGAGATTATGGATTGGCGTTCACAAGTAGAATCGGCTTTGTTGTCTCGA
AAAATCCACGTCGCTTTGGATTACGGCCCAGAAGGGTATTCCAAACAGATCAAACAAGAG
TTGATGCCCAAGAACCACTTCATGTTTTGTGTCAGGCAAGGGCATCCGCTCACACAACTT
GATGTTGTTACCATTCATGATTTAGCTAAGTATCCAATGGTGTTGATTCGTACTCCGGAT
TGGCAAACAAGACACGAAACGGCAGAGCAGACCATGTTAAAAGCCGGTCATGTTCCGGAT
ATTTTGTTGAAATCGGATTCGCCGGAGGTTAACTTTAATGCCATCCGACATTCTGATGCC
TTCTTCCCAGTCGCCAGTGTCATGACGACACTTCCAGACGATATCGTCGCTATTCATCCT
AACGTTACTTCCAGCACAGGCTTACCCAAGCAAAATATGGATGTGTACGCCTATTACCTC
TATCAAACTCAAGATACCCCATTGATTAACTGGCTTCTTTCAGAGATCAAACTTCTTCTA
CAACACCGATTCGAGAATAACCAAAGACCGACATAA
>JGNEMEMF_00088 hypothetical protein
ATGAACAACCTAATCGTATTTACAGGTGGCCCAGGTGCGGGCAAAACCTCTGTAATAGAA
AAGCTGATTGAGCTTGGTTACGCTTGCGCGCCAGAAGTGGGGCGCAAAGTGATTAAACAG
CAAGTTGCTCTGGATGGTGATGCTTTACCGTGGAAAGACAAAATAGCTTTTCGTGATGAG
ATGGTACGTGAAGAGAAAAACCACCATCAAGCCTACGAAGAACTCAATGAGCTTGTCTTC
TTTGACCGCTGTATTGTGGATTCATACGGTTATAGCCAATTAGAAAACTTACCTATTCCA
CAAGCATTAATGGATACGTGTCAGCATATACGTTACGCCAACTCTGTCTTTATCTTTCCA
CCTTGGGAAGCCATTTTTGCTAATGATGAAGAACGAAAACAAGACTTTGCTGAAGCCGTA
AGGACTTATCAAGCCATGGTAGAGGCATATCATCAATATGGTTATGAACTGATAGAAGTG
CCGACGATGAGTGTCGAACAGCGCGTAGATTTTATTCTCGAACGCTTAAAAGATCGGCAG
TTGCTATAG
>JGNEMEMF_00089 Murein DD-endopeptidase MepM
ATGAAGTTTGTTCGTTATTCACTCATTGCTGTCGCTGCTACCGCATTCTCTCTTGCAGCT
TATCTCACCTATCAAGCAGAAACGAAACCAGAAGAAATCACCATTAAGGTCACGCCTTAT
TCCGAGCTAGAGAGTGCTCACGTACACGAGGCTCAGACAAACGACACGACACCAAGCGCC
GAACTGGCAACACAAGATCACGACAACATTGCACGTATTCACTACTTCGTTAAAGTAGGT
GACACACTTAGCACGATTTTCTCCTCATGGGGCGTCCCATACGAAACCACGCAAAAGCTT
CTTGAAGCCGATTTAACCTCCTTGAAACTGGATACCATTAAACCAGGTGACCACCTTGAG
TTTGTGGTTGATAGAGACACCAAGACACTACAGCAAGTGATCTTCCACGAAAGCCTTGTC
GAACGTTCGATTTACACGCAGAACGACGATGGCACATTCGCTTATGACTTTGTTGAAGAG
CCGGGTGAATGGCGCGAGGAAATGTACTCCGGTGAAATCAACGGCAGTTTCTCATCTTCT
GCGCACCGACAAGGATTAACTACTACCCAGATTGCCAACATTACGCGTGTACTTCGTGAC
AAAGTGAATTTTGCCCGCGAACTGCGTGCTGGTGATAGCTTCCATGTGTTGGTGCGTCGT
CAGTACGTTGATGACCACTTAACAGGCAATACAGAAGTGCAGGGCATTGCCATCAAGATG
CGTGGTAAAGATGTAGAAGCGTTTTTGGCTGAAGATGGTCGCTTCTATGACCGTGATGGA
AACAGTCTAGAGCAAGCCTTTAACCGCTATCCAGTCGATAAACAATTCCGACGTATTACG
TCTCCGTTTAACCCGAACCGAAGACACCCAGTAACAGGCCGCATTCAACCGCATAATGGT
ACCGATTTCGCGACGCCAGTGGGTTCGCCAGTTTACTCAACGGGTGATGGCAAAGTGATT
GCTGTTCGTAACCACCCTTACGCAGGCAAATACTTGGTGATTGAGCACAACAGTGTGTAC
AAAACTCGTTATTTGCACTTGAGCCGTTTCTTAGTCAAGAAAGGCGATCATGTTAAGCGT
GGACAAAAGATTGCGCTTTCGGGTGCGACAGGTCGTTTAACTGGTCCACACTTGCACTTC
GAAGTACTTGTGCGCAACCGTGCAGTGGATTCGATGACCGCCGATTTGCCGTTGGCGAGT
TCGATTCCAAATAAAGACAAACCTGCGTTCCTAGCACGAGTTTCTGAGTTTGATGACATG
GTTGCTACCGCGCAAAACGCAAGCAACGCAAAAGCGAGCGAGGGTAAAAAGACGTCTTAG
>JGNEMEMF_00090 HTH-type transcriptional activator RhaS
ATGCAAATACCAACCGTAGGCTTTGACCATAAAAAATCGAATCAAGCAGAGATTGAAATC
TTCGATCTAGAAAGCTTGCATGGCCAAGAGTACAAAAGCCATTCACCTCAAAAAGCGCAT
CGCATTACCTTCTTTATGATGGTTTACATCGAAAAAGGCAGTGGTGTGCACATGGTGGAT
TTTAAGCAGTATCCGTTTGAATCTGGCAGCATCCTCTTTGTTCGTCGCGAGCAGGTGCAA
GCTTTCGATTTGTCCAACAAACCCTCCGGCAAAGTGATCATTTTCACCCAAGCGTTTTTA
GACCAAGTGCATGCCAACATGCGTTTACCTAACTACACTCCAACGCATTTAAACCAAGCT
CGTTCACCATTACTGAACTTAGACGAAGCTACCTGCCAGAGTGCCAAACTGCTTATTGGT
GAGGTTATCAAGGAAATTGAAAGTCAGCATTCCGACCCATTGATCGTCATGTATCTTTTC
TCTTCTTTCGCCCTAATGTTGCATCGTCTTCGACCTGAAGAAAGGCACGATAAGTTAACC
AAAGAGCAGAGCTACAAGCTTGCACGTTTCTTTGATTTGCTCCAAGCCAATTATGAACAT
ATCCGTGATGCAAACTGGTATGCAGGGCAGATGGGGTCAACGTACAAAACGTTAAATGTT
ATCTGCAAGTTGGCAACCAACTTAACCGCGAAACAGATGATCGACGCGTTTGTCACGATA
GAGATAAAGCGTCGCTTGGTGGTGAGTAACGTTACGACGCAACAGTTAGCTTTTGACTTT
GGTTTTGAAGATGTGAGTAATTTTGTTCGATACTTTAAAAATCAAACTGATATGACACCA
AGCCAATTCCAGAAGCAGTACGCCGAACCACAGTTATGA
>JGNEMEMF_00091 hypothetical protein
ATGAACAAATTGACTCGCTTTTTCGCTAGCTCTGTTATCGCATCCACCGTTTTTGCTAGT
GCTTCTTTCGCTGTAAATGCCGATGAATTGTCGAATCGTGATAAAGCCGTCGCGGTTATC
TCAAGCATTGAAACTGGCGACCAAAACGCGATTTCATACATCAACCCAAACAAGTACATT
CAGCATAATCTTGCGGTTGCAGATGGTTTAGCGGGCTTTGGCGAAGTAATGAAGATGCTG
CCAGAAGGCAGTGCTAAAGCGAAAGTGATTCGCACCATTCAAGATGGCGAATACGTGGCA
TTGCACACGGAATACGACTTTTTCGGACCGAAAGCGGGCTTTGATATTTTCCGTTTTGAA
GATGGTTTGATCGTCGAACACTGGGATAACTTACAAGACGTGGCGAAACCTAATCCAAGT
GGTCGCACTCAATTTGATGGTGCAACAGAAATTACAGATGTAAACAAAACGGACGAGAAC
AAAGCGATCGTTTCTGATTTTGTACAAACCATTTTGATGAAAGGGGACATGTCTCAGATC
AGTAAGTTCATCGGTAATAAAGACAGTGACTACATCCAACACAACGTTGCGGTGGCCGAC
GGTTTGAGTGGTTTGGGTGTTGCACTTAAGCAATTAGCGGAAGCGGGCATGCCGATGGTA
TACAGCAAGAACCATTTGATTATCGGTGAAGGGAACTTCGTGTTATCAGTGAGCGAAGGT
CAGTTCATGAATCAACACGTCGCGTTCTATGACTTATTCCGCGTCGACAATGGCAAAATT
GTAGAGCATTGGGACACGATTGAAGCGATTCCACCGAAGTCAGAGTGGAAGAACGGCAAT
GGTAAGTTCGGCTTTAAATAG
>JGNEMEMF_00092 Chitodextrinase
ATGTATCTAAGAAAGAGCAGTGCTACGCAGACAAACTCCATTGGTTATCGCACGTTAGGG
TTAACAATGCTTTGTTCTGGTTTATTGTTGAATCCGATTTCACAAGCCATGGCGGCGGAA
TTCAGCACCGATGCGGTTGCACAATCAGAAAGCGAATACTGGAGCACCTATAAGTTAGAC
ATCAAAAACACTGGCTCAGACAGCGCAGACATGCGTGAGGCGGTGATTGAGTTCGTACTG
CCTGTCGCAATTAACGACATTGGTTGGGCATCAAATCATCTTTCATACCCATCATGGGAG
ATCGCTCATACAACACAAGCTGACGGCGTGTTGAACGCTGTAACACTCAAATTCCCATCA
GGATCTTGGGTAGACAGTGAGTTGGCATCTGGTGAGTCGGCGGCGTTAACCATCTCTTTT
GGCGGCGAACTGAAGGATCTCAATGCGTTTGAAGATTCCGTGGTGGTGAAAGTCGATGGT
GAAGTTGTTCCTCCGCCAGAGTTCTCATTGGATATCTTAGCACCGACACAAAACTCTGTG
GTTTACACTGGCTCGAATGTAGACATCATCACGAGCGTAGAGGGTGAAGGTGCAAGCAAG
CTAGAGTTCTGGGTCAACAATACCAAGCTGGCAGAACAACCTGTAGTAGACGGTACGACT
GAGTATCAACAAGCTTGGCTACCAGCGGAAATTGGCGCCGCTTCAATTGCTGTCATGGCG
TTCAACGAGAGTGGCGAAAAGCTGACTGAACAATCGGTGCAAATCACGGTTGAATCAGAA
TCTACCGCGCCGAATCCTCCTGTGATTGAGTTTATCTCGCCAGATGCTGGCTCTTCTCAC
CAAAAAGGTGACACGATTTCGATCTCAGCTAATGTTACCGATGCGGATGATGACTTAGCG
ACGGTTAAGTTCTTCGCTAACGATGCTGAAGTATGTCAGTTAGACGCGAAAACGACACAA
GATTTCTCTTGTGATTGGACTGCACAAACAGCGGGTTCAGCAACGCTTCGCGCAGAAGCT
CAAGATGACGAACAACATGTTACTCGCAAGAGCCTAACCATTACTGTGACAGATACGGGC
ACCAGTTGTGGCGATGTTCCTCAATACGAAGATGGCGTGCCATACAAGGTGGGTGATGAA
GTTACCAATATCGGCAACATCTATTCATGTACTGTAGCCGGTTGGTGTGGAAACCCAGTT
TGGACGCCGGGGACAGGCCACCCTGATTACCCAGATGCGTGGAAAGACGCGTGGGACGAA
GTAGGGCAATGTGATCCTAACCCAGTTCCGGTCGTGGATGTTCAATCCCCTCAAGATGGA
CAAAAAATTGCACCAAACCAAGCATTTGATGTGATTGTCGATGCGACTGACGATACTGAA
GTTGCTCGCGTTGACGTTCAGTTGAATGGTCAAGTGGTGGCAACATCAAGCACTCCATCA
CAAGGCGATACCTACACCATTACAGTTCCTGCACAAGACGAAGGTCAATACACGCTAACC
GTCGTCGCTTACGATGACCAAGGCGCAAGTGCAGAAGCGGCGCCAATTTCTCTGGCGATC
ACCGATAAAGACTTGGTGGTTTCGCTGTCTTCTCCTGTTGATGGTTCGAGCTACTTTGAA
GGTCGTGCGATTTCAATCAAAGCAGACGCGAAGAGCTACGAAGGTGATATTACTTCAGTA
AGCTTTATCGCCAATGGTAATGAGCTATTCAAAGACACTGAAGCGCCATACGAATACGAA
TGGCTAGGTGCACAGAAGGGCGCTTACGCGATCACGGCTAAAGCGGTAAACACAGCAAGC
CAAGAACAAACTTCGGCAACGTCTAACATTACGGTGAAAGAAAGCACTGGCGGTGGTGGT
TTAGTTGATAACCCAGATCGCTCTATCAGTTACCTAACATCTTGGGGTTTGAATGACTAC
GAGCAGTTGTTCAATTCAGAGGGTGACGGTTACCTATTGTCATTTGGTAAGTGGGACGCG
AGCGGCAACATTACGATCTCCGATGGCATGCTAACGCCACCTGATTACAATCCGGATTGG
ATGCCAACGCAGTACCTAGCTTGGTCAACACTTAAGCATGACAATGAAAACGTAACTATG
ATGGTGGCGTTCGGTGGTCAAACGTACGAAAGCATTTGGTCAGCGATCAGCACACCACAA
AGCCGTGAAGCGGTCGCGACTGGATTGGTTGATTTGGTACATACGCCATTCCCTGTGTAC
AAAAAGAATCTGACACCAGAAGAGATGGAAGGTGAATGTCTTGCATCAAAACCTGATGGC
AGCTGTGATTACAGTAAGTACCAGCTAGCAGGCTACGTACACATTGACGGTCTAGATTTT
GACTTCGAAAAAGCCGCTCGAATCACAGATAAAGAGAACCAAGATCTGACTGCTCTGATC
AAACTGATCCGTGAGAAAGTAGGCAATACGAAAGTGCTGTCTCTGACTACTTACCACGTA
GGTGCAGACCCAGTTGAATGTATGGATGCGAGTGTGTTCGAAAATTGCTCTTACATTGAG
CCATCAGGCCGTTCATCTCACCACGGTGAAGTGATCGATTTGCTGAAAGCAACCAAGAAC
GACTTCGATTTCTTCAACGTAATGACGTATGACGCAGGTCGAAACTTCCTCTACGACGTC
GCGATGGCGAACTATGCTGAATATATTGGAGACAAGTCGAAGATTGTTTTAGGTAACACG
ATCAACAGCCAATGGGCGCCAGGTGGCAACTTTGTTGAAACGCGTCAAAACAACCTAGAC
CGTGCTAAGTGGCAGAAAGATAACGGTTACGGTGGTTTCTTCATGTGGACGCTAGGTTCA
AACAACCAAGGTTTGAGCATGGCAGAGCAAGTTGACTACTTTAACGACATGATCAGTGTA
AGCAAGTAG
>JGNEMEMF_00093 hypothetical protein
ATGCCTTCCGTTATTTCTTCAATCTTCATCATGGGAACGCCTCTCGCTCGCCGTATTCCC
ATGCAAATTCCAATTGAAATTCAGTGGTGA
>JGNEMEMF_00094 Cytochrome b561 
ATGTCAAAACTAGATTCTGGTCAGCACCAGAAAGCGATTCCGCACGCCCAAAATAAGGCA
TGCAAACCTAAAAATGACTCACCCCAACGCCAAAGCAATACGTCACAACACTATGACGCG
TTCAGTAAATGGTTACATTGGATAATGGCGGTGATCATCATCTACGCCACGATTGCTGGT
TATGGCATGTTGTTTGTGATGGATATGCCGCAACTGTTTCATGTGTTGTCGACGCTCAAC
ATGTCATTCGCGACCATTGCTGCGGTGTTGCTCATCGTGCGTTGGGGTTGGTCATTCTTC
CGAAAGACACCGGAGTTACCAAGCACGATACCTAGCACGCAGAAAAGCATCGCTAAATTG
GCTCATGGCACCATCTATCTTGTGATGTTTGTTGTGTTTGTCAGTGGCTTTTTGATGCTT
AAGCACGAGTACCCATTCTTTTGGCTGTTTACCATTCCAAACCCAATTTCTAATGCCGAA
GTGAATGAGTTTTTCTTTATGGTCCATCGCGTTGGTTGTGCCACCTTAGCGACGCTAGTG
GCGTTGCACGTTGCAGCGGCATTGAAACACCACTTCGTGAGTAAGAATGATGTGTTGCGG
AGCATGGCGCTGACTACGTCGAAGCAAAATTGA
>JGNEMEMF_00095 hypothetical protein
ATGAGAAAGACTTTATCCACCCTAAGCATCGCGCTTGCGCTATTTTCAGGTGCATCGTTC
GCTGCTGATAACTACACGCTAGATTCAAAATTCTCCTCAGTCAGCTTTGCTACCATCAAA
AATCAATTTGTTGTTGAACCCGCGACCATCGATGCCCTCAAAGGCACGCTTAACAGCGAA
GGACAATTTGATGTGTCTGTCGACCTAAACAGCATCGAGACAGGCATTCCAATCCGTAAT
ACGCGACTCAACGAAATCTTCTTCGAATCGGCAAAATATGCCCCTGTTAAAGTTGTCGGT
AAAGTCGATTGGACAGCGCTAGGCGAAGGCTCTCACAAGCTTAAAGTACCTGCTGAAGTG
ACGCTGTTTGGTAAGACCAAGTCGGTAGAATTCCCTGTTGTGGTACTCAATGCTGGCGAT
ACTGTGATGGTTAGCTCAAGTGCGCCTGTCATTATTGGCGCTTCGGATTTTGGTATCCCA
ACTGAAAACTTAACAAACCTAGCAGCAACGGTTGGTGGTATTAAAATTTCAGACCGAGTT
CCACTCACTCTAAATCTCACCTTTAAAAAGTAG
>JGNEMEMF_00096 Methyl-accepting chemotaxis protein PctB
ATGAAAAGAATCATCCTATTAGCCGTTTGTGCCATGTTTGGCATTGCTGTCATGGCGAGT
ATGGCGTCTACCTACTTTATCTCAAGTCAGAAAATCGATGACATCATCTTGCAAAAATCT
CAAGTTCAGGCTGAGTTCTTAGCTGAGAATGCAAGTTACATCTTAGAGAACTCAAACCAT
CCGACCCAAGATCTCCAAGCGTTAGTTGACCAGTTAAAGCAACGCTCAGATGTAAGCTAT
GCCATTGTAATAGATAGCAATGTTTCTGCTGTTGCACACAGTGATAAACAAAAGCTAAAC
AAAAAATACGAAGATGATTATACGGTGGCGGGTGCAACCAAAGGTGTGCAGCAATACTCG
AAGTGGTATGCGGATGTGCAGCAAGTGTGGGTGTTCGATATCATGGCTCCAATCTACGTG
AATGGCCAGCTCTACGGCACGTTCGATATTGGTATTCCAATTACGGAAGTGAGCCAAGCA
ACGAACGGTATTATTAGCTACCAACTTGGTTCAATGATCGTGATATTTGTACTCTGCGTG
CTACTACTTTCACTTCTGCTAAGCCACTTAATGAAGCCGTTATCTGTATTGAAAAATGCA
CTGCATGACATTTCTCAAGGGGAAGGCGATCTGACTGTTCGTTTACCAACAAAAGGCAAT
GATGAAGTGGCTCAGATTTCATCAGCATTTAATGTCTTTGTCGAAAAGGTTCATGGCATT
ATTTCGCAAGTGGTGAACACTGGTGTTGCATTGAATGGCTCTGCAACTGCCTTACGTGAG
CAATCTCAACAGGCGTTGACTCGTGGGCAGGAGCAAAACGAGCAAACCATGCTGGTGGTG
ACGTCAATGAATGAAATGATTGCGACGGTTAACGAGATTGCATCGAACGCAGCAGGTGCA
GCGAGCGCAGCATGTACTGCAACGGATGAAACGCAAGAAGGCTACAAGACGCTGCAAAAG
ACCACAACGGCAATCACAAACCTTGAAACAGAAATGAACAGCACGTCAAGCATCATCGTA
AGCTTGGCAGATAATACTCAATCGATCGGTTCAATCCTCGAGGTGATTCGAGGTATCTCA
GAACAGACCAACTTGTTGGCACTTAATGCTGCAATTGAGGCTGCTCGTGCTGGTGACGCA
GGTCGTGGTTTTGCTGTGGTAGCTGACGAAGTGCGTAACCTTGCGACGAAAACCGCACAG
TCAACCGATGAGATTGACCTGATGATCAAACGCTTGCAAGACGAAGCGCAAAATGCCGTG
AGTTCGATGGGGAACAGTAAAGCTCTTATCGAAGAAGGAACTGCGGAGACGGAACTTGCG
CGACAAGCACTAGAAGCAATTTCTAAACAGGTAATGACCATTTTGGATATTAATACTCAG
GTTGCAACGGCAACAGAACAGCAATCGACGGTAGCTAACGAGATCAACATGAACATGGAT
ACGGTGAGCAACTCAGTGAAGCTCGGTCTAAATGCAAGTGAGCAATTAGAGCGATCGAGT
CAACAACTGGCCGAGCTCTCGCAAACGCTTGACCATTACGTCGGCTCGTTCAAAATCTAA
>JGNEMEMF_00097 Cellobiose 2-epimerase
ATGCCTTTTTCGACAAAGTCGTTAATAATAGCGTTATCTCTCGCCACCAGTTCGGTGTTA
TCGGCGGCGACAATTGAAAGCTCCGTTTCACACGAAACAGTTTCCCAAGACGCGATTGCA
AATAATGCGGCGTCAACGACCTTTCCATCTACTCAGACATGGCTAAACCACGTCACAACT
GGCTTAGCCCCTTACTGGATGGATGAGAAAGCTTACGGAGAACCCGTTGGAAACTTCCCC
ACTTTCCGCTGCAACGATGGTCGCAAACTGGATACAGCTAATGTCTGCAATGAGTTAGAT
CGAGGTTGGATTACTCCCTATTTTGGTCGTGAATATACGCGAATGAAGTCACGCCAAACC
TACGCCTATGGGGTTCTTTTCCACCTTACTGGAGACACTCAAGCCCTTGAGTTAGCAAAA
CAAGGGGCTTATTACTTAATCAATGAATTGCAAGACAAAGCGCATGGCGGCTTTATTTCG
TTCACGCAAAACAAACAAGCTGGTTTAAAGTGGACACAGAGAACTTCGCAAGACCAAGCT
TACGCACTCGTTGGACTTGCAATGTATTACTACTTAACGGGCGATCCTCAAGTAGAAAAA
GTGCTTATTGATCAGCAAAAATTTATCTTTGATAACTACAGACTAAACGATGAAGTAGGA
CTTGCTTGGGTTTTACAAGATGGTGATGAGCAAAGTGCAAAACAGCATGAGTTGGTTGCA
CAATTAGACCAAATTAACGGCTATATGCTTTTGGTTGCTCCCCTATTACCAGAACCACAC
CGAACGAAATGGCTCAGTGATCTAACTTGGTTAACAGATACATTAGTTCAACATTATCAC
TCAGATAAAGAGCAGCGCTTCTACGGCGCCATTCATCACAAAGCCGTCATGCAGCCAAAC
GCTAAACATAACGATTTTGGTCACACCATTAAAGCGTATTGGATGACTTACCTTGTCGCA
GAACAAATAAACAATGCCGATTGGAAACAGTTTGCGAAACAAGGCATGAGAACGACATTA
GAGCGAGCGCAATATCAACAACAGTTTGAACCAGTTAGCGCTTTTTTCTCTCCCGAACTA
CAAAGCGAATGGGCGAATCAGTCCATCCCTGCTTGGCAAAGCCGCCCTTATTCTAATGGC
AGCTCTTCTTGGGAATGGGCGGAGCTTGACCAATCAGCAATGACACTTGCCATTTTGGAT
AACGAGGTTGGGCATGTACTGCCATACACCACACGTACTTTTATGGATGCATGGGTTGAT
CATCAATATGGGGGCGTCGGTCTCGATCCAAAGTCAACCAAAGCGTTTCATTGGGGCAAT
GGTTACCATCAATTCGAGCACGCATTGATTGGCACCTTAACGTCTGGTGCACTAAACCGG
CAGCCAGTGACTTTGTATTACGCAAATTCGAGCAAAGCGCAATCCGATTTCATGCCTTAT
TATTTCCAGGGTAAAGTGGATAACTTCAAGCGAACGGCGCAAGGCGAAATTCAAGCAGTG
ACCTTTAGTAACATCACCCCATAA
>JGNEMEMF_00098 Galactoside O-acetyltransferase
ATGTCAGCACTCGAACTTATGCGTTTAGGAAAGGTTTATAACTGTCTAGACGAAGAACTT
CAGCTCATGCGGGAGCGCACGTGTGAGCTCATTTTCAATTTCAACCATGAACCCAATGCA
GCAAAGCGTCATGCACTTCTCGTTGAAATGGGTGTCAACCTTGGTGATGGTGCTTGTATC
CAAGCCCCGTTGCAATTGACGTATGGATGCAACCTTTCGGTCGGCTCGCACACTTACATT
AATTGGGACGCCATCATCATAGACAACGGGCAGGTAACCATCGGCGCAAACGTGATGATT
GGTCCACGAGTTCAAATCTATACCGCAGCACATGCTTTAGAGACAGAGCAACGCCTTGCT
GGTGATGAAACTGCAAAACCTGTAACGATAAGAGATAAAGTCTGGATCGGTGGCGGTGTG
ATCATTATGCCGGGCGTGACGATTGGAGAAGAAGCCGTGATTGGGGCTGGATCGGTCGTA
ACGAAAGATGTTACTCCGGGAGACCGCGTTGCTGGTAACCCCGCTCGGTCCATCAAAAAA
GAATGA
>JGNEMEMF_00099 hypothetical protein
GTGAGTAATTCAAACGAAAACCTAGAAAAAGTGTTGGCGAAGGCATTCACGACTTCTTTG
ATACGATTCTCCGTCACAACGCTTATCGTCATTGTATGTTGGTGGGCGTTTTTACCATTC
CTACCTATCTTACTCTGGGCGTTAGTGTTGGCTATCGCGCTTTATCCAGTCAAGTTGGTC
ATTGAAAGTAAGCTCGGGTTGAGTTCGGCTCGGTCTGCAACGCTGATAGCAATTATTGGT
GTCCTGATTCTCGGTACGCCAACAGCAATGGTGGGTAACTCCTTTGCTTCGAAAACACTC
GGTGCATTTGAATCGTATCGAGATGGCACCTTGGTCATCGCCAAGCCTGCAGATAGCGTC
AAAACTTGGCCTCTAGTCGGTGAAAAAGTTCATGCCGTTTGGTTCGAAGCGGCTGACGAT
CTGCCAGAGTTCATAGAGAAGCGACAACCACAAATCAAAGGCTTTTTTGGGTGGTTTGTG
GATACGGCAAGCGGCGCTGCTAAAAGTGTATTTATGTTGATTGGCGCGATCATCATCGCA
GGGGTTATGCTCGCTTGGGCGCAGCCAGCAGCCAAATCGATAAGAAAAATCTTCATAAGC
TTTGCCGACGAAGCGCGAGGTACGGAATTGCATGAACTGACGACTGCCACAATTAGACAA
GTGGCCGTAGGAATAATCGGTATTGCGTTTTTAACTGCCATGGCTTTCGGTGCTGTCGTT
GCATTGTCCGGCGTTCCAGGTGCAGCTTTGTTTACCTTAATCGCTTTGATATTTGCCATC
GTTCAATTGCCAGTTACGTTGATTGCGTTGGTGACGATTGGCTTACTTTGGTCGGGCGAT
AGCGGCACGATTCACAACGTAATCTTTACAGTTTTGCTTATTGCTGCAAGTTTGATTGAT
AACTTCTTAAAACCATTGATCCTCGGGAGAGGACTAGACGTGCCTATGCCGATCGTGTTG
ATAGGTGCCATTGGCGGCATGATGTCTGGCGGCATTTTGGGGATGTTTATTGGTGCAGCA
TTCCTAGCGGCGGGTTACCAAGTATTTATGAAGTGGGTAGATACAGAAACCCAAGATGTT
GCTGATGTCATCGAGACTGGGCAGGCACAAGACGCTACTCAAGAAACCGAGCAAAAAGAA
AAGGAATAG
>JGNEMEMF_00100 hypothetical protein
ATGACAGTACAAAAGGTTGAATTTAAGAGCTTGGGTCTAACTTTGGTTGGCGACATGTAT
CTACCCCAAGGTTTTGATGAATCGAAACAATACAAAACCATCGTAGTTACCCCACCAGCG
CATCAAATCAAAGAACAAACCGCTGCAGAGCCTACACGCTTGGCTTTGACTATCCACAGT
ACTTCTCTCGCCTATTCAAAAATAAAGTCGGTTTAA
>JGNEMEMF_00101 HTH-type transcriptional regulator BetI
ATGCCTAAAAAGTCAGCAAAAGTAGAAAGAATTCTTGATATAGCAATCGAGCTATTAAAA
ACAGAAGGTGACTTCGGTGTAACGATGCGCAAGGTCGCAAGCGTCGCAGACATGTCTTTA
AGCAACGTTCAGTATTACTTCAAAACGAAAGATGACTTACTCAAAGCCATGGCCGATCGT
TATTTCCAACAATGTTTAGACGATTTAAGAGCGTTACCGGTGATGGAAGAAGAAAAGACA
TTGAGACCAATTGTCTCTATGCTGCTTTCACACGGTCATGAGCTTTCTGACATGTGTCGA
ATCTTCAGAGAGTATTGGGCAATCTCTACGCGTAATGAAAGTATTGAGTCTTACCTGAGC
GATTACTATCAAACGATGGTCGTGGTAATGAAAGAGAAAATCGCGCCGCTAGCAAAAGAT
CAAACCTCGCAATCAAGAGCAGTATCGATTCTTATCCCATTCGTTGAGGGATACTCTGTG
ACGGCGAAAGCGATGCCAGTTTCACTCGATGAAATGGTCGACACGATTGAAGCGATGCTA
CTCGTTAATTTACGCGGGGATTACTAG
>JGNEMEMF_00102 Haloalkane dehalogenase
ATGATTCAAGTCCAACGTACACCAGATGCTCAATTCGAAAATTTAAAAGGTTACCCATTC
AAACCTCACTATGTAGAAGGTTTAAAAGGCTATGAGGGTATTCGAGGTCACTACTTGGAT
GAAGGAAACCCGAACTCCGATGAAGTTTTCTTTCTGCTTCATGGTGAGCCAACGTGGAGC
TATCTATATCGCAAAATGATTCCAGTATTTGTTGATACGGGAGCACGCGTTATTGCACCG
GATTTGCTGGGTTTTGGTAAGTCTGACAAACCAGTATCGGAAGACACCCATAACTTCGAG
TTCCACCGTAACTATTTGCTTGGACTGATTGAGCACCTAGATCTAAATAACATTACGTTG
GTGGTTCAAGATTGGGGCGGTTTGCTTGGCCTAACTTTGCCACAAGCGATGAAAGCACGT
TTTAAGCGATTATTGATCATGAACACGGGTTTGTTGATGGGGCCAACCACTCAAGAAGCC
TTCTTGGAATGGAAGAAAGACATCGTCGAACCAGAAGAGTTGGCGCTGGACCTCTTCATG
AAGAAGTACGCACCAACGTTAGATGATGAAGAGGCTCGTGCTTACGCTGCCCCATTCCCT
GATGAATCTTTCAAAGCAGCTGTTCGTAAGATGCCGAAGATGGTCGCTAATCCAGACCAA
GCGTGCATTGATATTTCTACAGCAGCGGTTCCTTTCTGGGGTAAGGAATGGGAAGGGGAA
ACCTTTATGGCTGTTGGTATGAAAGACAAAATGCTAGGTCCTGCCGTAATGGGGTACATG
CAAACGGTTATAAAAGGTTGTCCTGCTCCTATGGAAGTGCCTGAAGCGGGGCATTTTGTT
CAAGAGTTCGGCAAAGAAGTCGCTCAAGCGGCTATTGAACATTTCAAGATTTAA
>JGNEMEMF_00103 General stress protein 14
ATGAAAATTCTAAATCTCGTGTTCCATCCAAATTTGGAAAGCTCCCGCAACAACCAAACA
TGGAAAACTCAGCTTGAGGAATCTGGCAAGATCACCACAAGTCGCGATCTCTATGCGGAG
TATCCGGATTTCCAAATCAACGTAGAGCAGGAACAAGCGTTATTGTTAGAGCATGACCGC
GTTGTTCTGCAATTTCCTTTCTACTGGTATTCAATGCCACCACTGTTGAAAAAATGGTTA
GATGATGTTCTAACCCACGATTTCGCATATGGCGCAAAAGGCGACAAGTTGAAAGGGAAA
GACATGCAGCTTGTCGTGTCGGTTGGTGGTCGTGAAAAGTTCTACTCAGGCTTTGATATT
TTCACCACGGTACCTGACTTGCTGCGACCATTTCAGCTCACGGCAAACTTAACTCAAATG
AACTACCTTCAGCCTGAATATATGTTTAATGCTGATGCGGCCAAGCCGGAAGAGATTGAG
GCTTTTGGCGTTCAACTGGTAGAGAAAATTGATGATCCCAAGCGTTCAAACCCGAGACAG
TATCTCTACGACAGCATGACGCAAGAACTTGAAGATGTTTATGAAGATTTAGGTTTAGCG
TAA
>JGNEMEMF_00104 hypothetical protein
ATGGTAGATTTTACTGTCGGTAAGTGGATTTTTGAACCTAAAGTGAGCGAAGTGACACAG
GAATTTGTTTCCATCACGACGGAGCCAGAAACCGATTTTTGGCAGCGTTCATACTACGGA
TTTAGAAATGATAATGCGCCAGCACTGCAAATCGAATCGGAAGAGAATTTTACTTTTACC
ACAAAAGTGAGTTTTGATTATCAGGCGCAATTTGATCAGTGTGGTTTGATTATTTACCTC
GACAGCGAAAACTGGTTTAAAGCCTCTATAGAATATGAGAACGAAGCTTTCTCACGTCTA
GGCAGTGTCGTGACAAACTTGGGTTACTCTGATTGGGCAACCTCTGACATCCCGCTGCCT
GAAGCAATCTGGTATCGCTTGAGTCGCCGTGGCCCGGATTTTCTGATTGAGTCTTCTTTT
GATGGCGTGACATTTAAACAAATGCGAATCTTCCACCTACATAAGCTGGGTGAAACTACC
CCAGAAATGGGCAAGTGCAACCCACCATTGCCGGCAAATAATGTTGTGAGTTTTGGTGTC
TATGCTTGTAGTCCGCTTAAATCTTCATTTACCGCCACATTCACAGATATGCGTTTAGAG
CCTTGTAAATGGCTAGCGCATGCGGTTTAA
>JGNEMEMF_00105 hypothetical protein
ATGAAGTTAACTGTGTACCTGTCGGGCGAGATCCATACCGACTGGCGTGAGCAAATCATC
AAAGGCTGTGAAGCAAAAGACCTGAATGTGTCGTTTATCTCTGCCAACACGCACCATGAA
TCCAGCGATGCAGCAGGCGATGGCTTGGGCCCGGAAGAAAATCCTTTTTGGCGCGATCAT
AAATCAGCGAAAGTAAATGCGATTCGAATTCAGACCGCCATTAAGTCTTGTGACCTTGCC
GTGATTCGATTTGGTGACAAATACAAGCAGTGGAATGCGGCGTTTGATGCCGGTTTCTGT
GCCGCTTTAGGTAAGCCTTACATCACTTTGCATGATGAGAATATTGTCCATGCACTTAAA
GAAGTTGATGCTTCTGCTCAGGCATGGGCAACGACTCCAGAACAGATCGTCGAATTAATC
GCGTACACGGTAAACCCTTAA
>JGNEMEMF_00106 HTH-type transcriptional regulator YesS
ATGAAAGCTCAATACGAAAAGGTTCAATACAACCAAGACAATTCATGGCAACTGCTGATT
CGGCGCTTAGAGGCAATTCCTTTCGAATGGCATTTTCACCCTGAGTACGAGCTGACACTG
ACTCTGAACAGCAAGGGGGAACGCTATATTGGCGATACGATCTCTGAGTATGAGGATTTT
GACTTAGTGCTATTGGGACCCAACATCCCTCACACATGGCAATCAAGAACAAGCCTAGAA
ACAGAAAAAGAGCAAAAGGTTTATGTCTTGTGGTTTGACACACAGTGGATAGAGGAACTG
TCCCGCCTATTTCCTGAATGCCAAGCCTTTTCTCCCCTGCTACTCGAAGCTCATAGAGGG
CTGCACTTCTCTCAGACTGTTGCGAAGCAATTGTTGCCTCTGTTTGAAGAGTTAGACACT
GCGACGCCGATGCAAAAGCTCACCATCATGCTGAGTATTCTTGATGAACTAAGCAGCACC
GCTGATTACCAAGCCATATCAGTGAATCAGACCTTGAACCGACAAGACTCCGACAAGCGC
CAGCAAAGATTACTCAGTCAATTACTTGAAGCAATACACGCAAACTACACCGAACCGCTT
TCAGTGACAGAGTTAGCCTCTTTGGTTGGTATGAGTGAGAGTACCTTAGGGCGATTTTTT
AAGAAGATGATGGGACAGAGTGTCAGTCACTACATCACTCAAGTAAGATTGGGTAAAGGC
TGTTCGCTATTGGTACAAACTGACAAGCCCGTTTCCCTTGTTGCGGAGTTATCTGGATTC
AATAACTTGTCGAACTTCAATCGATTGTTCCTAAAATACAAGCAGCTCACGCCCAAAGCG
TTCCGTGCGAAGTTCACACAATCCCATTGCGAAACAGAAAAAAACGCATAG
>JGNEMEMF_00107 hypothetical protein
ATGAAAAACAAATACGGATTCGGCGACAACGCACCCGGAAATAACAGTGTTTCCAATATC
AATTCAGCGCAACTAAAAGACATCAAAAAAACACTGCCGTTGAAAAAGTTAACCCAAGAA
CAGTTCGACTTTTGGCAACACAATGGCTATTTGGTGCTGCGTCAAATCATCTCTCCGGAA
GCGGTAAAGCGTTCACAGGATTTCCTATGGGAGTTCCAAGAAATGGACCCAAACGATGCG
AGCACTTGGTATCAAGCGCAGCGCCGTGACCACGCCATGGTTGAGCTCAACAACTCTGGT
ATGGTGGAGTGTTATAACAACCAAGTGTTATGGGATAACCGTCAGAATCCGGAGGTGTAT
AACGCATTTGTTGATATCTGGGATCAGGAAAACTTATGGGTCACTATTGACCGAGCTAAC
CTTAACCCACCGAACAAATCAGGTCGTGAATTCAGTGGCTTTGTTCATTGGGATGCGGAC
TCCTCACTCGATCCATTGCCGGTAAACGTGCAAGGTGTGTTGGCACTGTCTGATACGGAC
GAAGAAACTGGTGGTTTCCAATGTGTGCCGGAGCTTTATCGTCAACTGGAAGAGTGGCGC
AAAACCCAGCCTGCTGACCGTGACCCTTATGTGCCAGATCTCACCGGTTTTGAGGTGCAG
TTTATTTCGATGAAAGCAGGGGACTTGTTGATCTTTAATAGCCTGCTTCCTCATGGCATT
CGCCCGAACCAGTCCGATAAAGTACGTATGGCGCAATATATCTCTATGGTTCCGGCAGAA
GAAGATAACCAACCAATTCGAGATTGGCGTGTTCGCTCTTGGCAAGAGCGTCTTCCACCA
GAGGGGTTTGCTTTTCCGGGTGATCCACGCAATTGGGAACAGGTGAAGTATCCCCAAGCT
GAACTCACACCACTAGGAGAGAAGTTGCTGGGTTTGGTGAGTTGGAAAGTGCCTGAGTCT
GCCTAA
>JGNEMEMF_00108 Zinc-type alcohol dehydrogenase-like protein
ATGAAAGCAGCCGTAATTCGTCAGTTTGGTAGTTCAGAAGTATTCGAAACAGCAGACGTG
CAAAAACCAGAAGTTAAAGCGGGCCACGTCCTAGTTAAAGTTGCTGCATCAAGCGTTAAT
ACTGTTGACATGATGCTGCGCGAAATGGGCGAAGGTTTACCCTTCCACCCACAACTTCCA
GGCGTTCTGGGTATGGACTTCGCAGGTACGGTTGAAGCCGTTGGTGAAGGTGTTACCGAG
TACGCGATTGGTGATGAGGTTTATGGTTGTGCGGGTGGGCTCGGTGACCTTCAAGGTTCT
CTAGCGGAATACATGGTGGCAGACGCAGACCTTATCGCTCACAAGCCAAGCAACCTTTCT
ATGCGTGAAGCGGCGGCAATTCCATTGGTTGGCATTACGGCTTACGAAGGGTTGATTCGT
GCTGGCGTTCGCCAAGGCCAAAAAGTACTGGTTCATGGCGGCGCAGGCGGTGTTGGCCAT
ATTGCACTGCAGCTCGCTCGTCACATGGGTGCTGAAGTCTTCGCAACTGGTTCTACGGGT
GTGAAGAATGACCTGATTACCGAGCTTGGTGCAACCGCGATTGATTACCGTACTGAGTCA
GTAGCCGATTACGTTGCAAAACACACCTCTGGTGCTGGTTTTGATGTGGTCTTCGATTCG
GTTGGCGGTGCAAACCTAACTAACTCGTTTGATGCAGCAAAACTCAACGGCCAAGTTGCA
ACAACCGTGTCTTTGCATGAGCAAGATTTAAGTACAGTTCACATGAAAGGCTTGTCATTG
CACGTAGTGTTTATGCTTATTCCGATGATCCACAATGTTGGTCGACGTGAACATGCCATC
ATCCTAAAAGAGTTAGCTAAGATTGCAGAATCAGGCGCACTAAAACCAGTTCTTGATGAA
CACGAGTTTACCCTTGAGCAAGCTGGCGCTGCGCATGATCGTCTAGCCAGTGGTCAAGCG
ATTGGTAAAGTCGTCATAAATATCTAA
>JGNEMEMF_00109 Short-chain-enoyl-CoA hydratase
ATGGCTTACGAAGGCTACAAAACGTTTACTGCAAAGCAAGAAGACGCAATTCTTTATGTC
ACGTTTGATTTTGGTACGGTAAACGTGCAAGGGCAGGAAATGTTGGCGGATTTGAATGGG
TTAGCACTGCGATTAGAACGTGATCGTAGTGTCAAAGTGGTTGTATTCCAATCAGCCAAC
CCGGAGATTTGGGTTTGTCATTACGATACCGAATTGCTTAAAGAGATGTCGACAGAGGCC
GTTTCTCGCGAAGAAGCGAAGTTACTCGATCTTCAAGCGGTTCTCGAAAGAATCAGCAAG
CTACCACAAGCCACAATTGCGAAGCTAGAAGGTTTTGCCCGTGGTGGCGGTCATGAATTT
GCATTGGCCTGTGATATGCGTTTTGCCGCTCGCGGTAAATACAAATTCATGCAAATGGAA
GTGGGTATGGGCATCTTGCCTTGTGGCGGTGGTGCATCTCGTATGGCGCGTCAGGTGGGG
TTAGGTCGTGCCCTAGAGATCATCTTGAGCGCTCGAGACTTCGACGCGGATGAAGCAGAA
GCGTACGGCACTATCAACAAAGCGTTAGAACCGGATGAAATTGGCCCTTATGTTGATGCA
TTAGCGCAGCGAATTTCTAAGTTCCCGGCTGAATCTATCAATGCGTGTAAACAGATGGTG
TACGAGTCAATCGACAAGCCAATTGATGAAGCATTGAAAGCCGAAGCATACTGGCTTTAC
CAAGCAACGAGCAAAACGCCTGCAGTTAAGCGTTTCCAAATTGCCGATGATCAAGGCTTA
GAGCATGACATCGAGAACCAACGCAATTGGGAAGACTTGGTGATGAAGGTACAAGACATC
AACTAA
>JGNEMEMF_00110 hypothetical protein
ATGCCGACCATACTTTGTTTTGGCGATTCAAATACCTGGGGCGCAGTACCGAATGAAGAT
CGCCGTTACGGACCAAACGAGCGATGGCCATCTTTGTTACGAATGTCTCTACCGGATGGT
TATGAGGTCATAGAGGAAGGGCAACCAGGACGAACCACTGTGCACGATGACCCTTTTGAA
GGTGAGAAAAATGGCCTGCGCTATTTACGCCCTTGCTTGGAATCTCACCTGCCTGACTTG
GTCATCATTATGCTCGGCACGAACGACATGAAAAACTGCTTAGGTTTGTCAGCTTTCGAT
ATCTCGCGTGGTGCAGCACGCTTAGCGCAAGAAGTGCTTAACTTTGATAACTGGGCAAAG
CGAGAAGCGCCGCAAGTTCTTTTAGTCGCGCCACCACCCGTGCATGAGATTGGTTTCTTC
GGCAATATGTTTATCGGCGGGGCGGAGAAGTCCAAAGAATTTGGCTTTCATTATCGAAAC
CGAGCGGAAGAGCTGGGATGTGCATTTCTTGATGCCGGAACCGTGGTGGAATCTTGTCCT
AACGAAGGGATTCATTGGCAACAAGACCAGCATGAGAAATTGGCGAAAGCACTGCAACCT
ATGGTGTTAGCGGCTTTTCAAAAATCATAG
>JGNEMEMF_00111 hypothetical protein
ATGACGTTAGTTCTTACCGTTCTTATTTTTCTAAGTTGTATTGCGATGCTCGCAATTGGT
GTGATGTTCTCACGTAGGCCGATCAAAGGCGGAGGTTGTTGCAAAGCGTCCGATGTTGCG
GAGGTTGGCGCACGTAAAAGGCAGTCCCGCAAGAATACATAG
>JGNEMEMF_00112 Putative metal chaperone YciC
ATGCCATCAATTCCAGTTACTATTTTGCATGGGTTTCTCGGGTCAGGGAAAACCACGTTT
TTACGCAATATTCTTCAACAAGCCGATTCTTCTGGTATTGATCTTTCCGTTATTGTGAAT
GACATGAGTGAGTTAGACGTCGATGGCGTGCTTATCTTAAATACCGATGCGGTGAGTGAA
GAGCAGGGCAACTTTGTCACGATCAGTGGAGACAGCATCAGCAGCCTGAGTGGTGTAAAG
CAGCTCGATAAAGCCCTTAAAAAGCTCTGCGCAGAAAAATCGCCAGAATGGATTGTGATT
GAAACGTCGGGCAGTAGTCATCCTTTACCTTTGGTCGAGTACTTCAAAAGTAACGCACAA
TTCGCACTCAAAGATGTAATTACGTTGGTGGATGCGACTTGGTTGCGAGATGACTATCGA
CAAGGTTCTGCCTTAATCCCGAAGTGGCAAGAGAACGTACAGCAGGGTGTTCGCGGCGTT
GAAAACTTGTTGGTAGAGCAAATCATGTTCTCAAACCGTGTCATGCTCACCAAGACGGAC
AAAGTGGATGACAATACCGTTCGCAACATCGCGCAGGCGATTCACCCGCTTAATGTTTAC
ACCGAGATAATCAAAACGTCATGGGGAAACTTAGATATCCGCATGTTGAAAGGTGAGCAA
GACTATAATTTCTTCCTCGTTGAGCAGTTAATCGCAGAACTTCGTGAGACGGTGAATGAG
CCGTTGAATCTCTCTGATAAAGACGAACAAAGCCTTGTCGCGAAAGTGATCAAAGACGAT
CGACCTTTTCATCCTGCGCGTTTGTGGAATACCTGCCATCAGTATTTGACTAAAGGTGTG
TTCCGCAGTAAGGGGTTCTTTTGGTTCCCAACTCGAGACGATGTTTCACTGCTTTGGAGC
CAAGCAAACGGCAATGTGGGGCTTGAAATTACAGGCTTTTGGCGCGCTTCGGTAATCAAT
GACGAATCACAAAACTTCACTGACGAACATCGCCAAATCCTGCAAGATAAGATAGACAGC
GTTGAAAGCCGCTTTGGTGATCGTCGTTGTCGCTTAACGGTGATTGGTCAAGAAAACGAA
GTCGATGTGTTTATTGATGCGCTGGAAAACTGCTTTTTAACGGATGCGGAACTGGAGCAA
TGGCAACAAGGGGCAACATTTGAAGATCCTTGGCCAAAGAAAATAGCTAAGTTGAGCCAG
AAGAAGACGCTTTGA
>JGNEMEMF_00113 Putative metal chaperone YciC
ATGAACACCCAGAAACTCCCTGTTACGGTTTTATCCGGCTTTCTAGGCGCAGGAAAAACA
ACCGTTTTAAGTCATATTCTTAACAATAGACAAGGCAGAAAAGTCGCGGTCATCGTCAAC
GACATGAGCGAAGTCAACATCGATGCAGCGACCGTTCAGAATGAAGTTTCTCTCAACCAC
AGTGAAGAAAAGTTGGTTGAAATGAGTAACGGCTGCATCTGTTGTACCCTGCGCGAGGAT
CTACTTGAAGAAGTCACTAAACTGGCGCAAGAAGGCAGATTCGATTACTTGGTCATCGAG
TCCACTGGCATCGCCGAGCCACTCCCCGTTGCAGAGACTTTTACGTTTGCCGATGAAAAC
GGGCTTTCACTTTCAGACGTTGCACGTTTAGACACCATGGTGACGGTGGTTGATGCGATT
AACTTTCTGCGTGATTACGATGAAGCTAAGTTCTTAACAGAGACAGCCGAATCCTTAGGT
GAAGACGATGAACGCAGCGTCGCCGACTTACTCGTTGATCAAGTAGAGTTCGCTGACGTT
ATCTTGATAAGTAAAACCGACCTCGCTGAGAAATCAGAAATCGAAAGGCTTCTTGCGATT
CTTAGAACTCTCAATACATCCGCTACCATCCTTCCTATCTCAAATGGTGAAGTAGAACTT
GATGCGGTACTCGATACACAAAGCTTCAGTTTTGAAAAGGCACAACAAGCCCCAGGTTGG
TTGAAGGAAATGCGAGGCGAGCACATACCTGAAACCGAAGAATACGGCATTTCTAGCTTT
GCCTATCATGCGAGACGCCCTTTCCATCCAGAGAAGTTTTACGACTTCCTCCACAATGCG
AAAGATTACGGCAAACTGATTCGTTCCAAGGGTTATTTTTGGCTAGCAACCAGACCAGAG
TTTGTCGGTCAATGGAGCCAAGCGGGAGGCATCGCACGTTATGGTGTTGCGGGTATGTTT
TGGAAAGCGATTCCGAAGGAGGAATGGCCGACGGATCAAGATTACCTCGATGCTATAAAC
GACATTTGGCAAGAACCATACGGCGATATGCGACAAGAATTGGTGTTTATTGGTCAGGGA
TTAGAGCAAGAGAAGTTGATTGCTCGTCTCAACGAATGCTTGTTAACAGAAGTTGAGATG
GAGCAAGGGCTCGACTATTGGTTATCTCTGGAAGACCCTTTCCCTGAATGGGAACAGTAA
>JGNEMEMF_00114 RNA polymerase-binding transcription factor DksA
ATGAACGAAGAGAAAAAGCATGTCATGACAGAAGAAGAAATTCTTGCAGCGCCCGAGGCG
GATTATATGAATGAAGCTCAGCTCGCGTTTTTTGAAAACCGATTATTTGATCTTTATGAA
TCGACGTTAGCGCATATTGAACGCGCGAAAGAAGAGATGATTGCGCCAATGGAATTCAGT
GACGAAAGCGATAGGGCGTCCAGTGAGGAGCAATCTGCAATCGCATTAAGAATCATAGAC
AGAGAGCAAAAGCTGTTACCTAAGATTCAACAATCGTTAGCTCGTTTGCGCGCAGGAGAG
TACGGCTACTGTTTAGAGTCCGGAGAACCTATCGGCATTCCAAGGTTATTGGCGCGACCT
ACCGCTGAATATAGTGCAGAAGTAAAAGCGCAAATGGAGTCAAAAGAGCACTGGTACAGA
GAGTAA
>JGNEMEMF_00115 Homocysteine S-methyltransferase
ATGGTAAATCTTACAATATTGGATGGTGGTATGGGGCGAGAGCTAAAACGCATCGGTGCT
CCTTTTTCTCAACCTCTCTGGAGTGCTCAGGCACTTATCGAATCCCCACAGCATGTTATG
CAAGCGCACCAAGGTTTTGTTGATGCAGGTGCACAAATCATTACCGTCAACAGTTATGCC
TGTGTTCCGTTTCATCTAGGTGAAGATTTGTATGCAGAGCAGGGACGTGAGCTGGCAGAG
AAAGCCGCGAAAATTGCTCGCGATGTCGTGACCGTGTCACAAAAAGAAGTGCTTGTTGCT
GGCGCGATACCTCCTGCCTTTGGCTCTTATCGACCTGATTTATTTGAAGAAAAGCGTGCT
TACGACATCAGTGAGACTCTATTTGAAGCGCAAGAGCCACATGTAGATATTTGGTTGGCG
GAAACTGTTGCAAGCCTTGGTGAAGCGCGAGTGATCAGCAAAGTTCTGTCTAAAACCGAG
AAGCCAGTTTATATCTCTTTCACGTTAGAAGATGAAGTCAGCAAAGTCTCGCGTCTGCGC
TCTGGTGAGCTTGTTACTGACGCCGTTGAGGCGCTTCTTAATACTAATGCGACCGGTATT
TTCTTCAATTGCTCAATTCCTGAAGTGATTGAACAAGCGATCAAAGATGTGAATCAGGTA
TTGGAACGAACAGGTAAGACGTTAACTATTGGTGTCTACGCAAACAGCTTTGCGCCCATT
AAAGCGAATCACCAAGCGAATAAGTCATACCAAGGGCTTAGAAACTTCTCTCCAACAGAA
TATTTGGAATACGCGAAAACGTGGCATCGCTTAGGGGCGAGTATCATTGGTGGCTGTTGT
GGTATTGAGCCTAGCCATATTGCTGAACTAACGGCGTGGAGAGACAGCCTTGAAGAATCT
TAA
>JGNEMEMF_00116 Glycine betaine transporter BetL
TTGAAGAATCTTAATCTCGGACTCACCATTCCTGCGATTGGCACTGTCCTGCTCATTTTA
CTCGTATCTTCGATGTTCCCAGAGCAGTCTCAAGCTATGGCAAACAACGCAATGACGTTT
GTGACCGATTGGTTTGGCTGGTTGGTGCAAATCTGCAGTCTTGCTCTTGTTGGCTTTCTA
CTTTGGTTGGCGTTTTCCAAGTACGGCGACATTCGATTAGGTGAAGGAAAACCTGAATAT
TCGAACTTCTCTTTTGGCGGCATGATCTTTACGGCTGGTGTTGGTGCATCACTCATTTAT
TGGGGGATTGGAGAGCCAATGTACTACCTGCAATCTCCACCACTATTTGCTGAAGCGAAC
AGTTACACTGCAGCTGCGTGGTCAGTCACTTATTCAATGTTCCACTGGGGGATAACAGGG
TGGGCGATCTACTGTTTCCCTGCGATTCCTTTTGCTTACGCTTTTTATGTGCAAAAACGC
CGTACATTGAAGCTCTCGACACTGTGTGAACCCGTGCTGGGCAAGAATCCAATCGTGGGT
AAATGCGTCGACCTTTTGGCCATCTTCGGAACACTAGCGGCTTTTGCGAGTTCATTGGCG
TTAACCGTCACGTTGTTGAGTACAGGAGCGGCAGAGTTATTTGGGATAGAGAATAACTTG
TTGCTTCAAGGCGGCATCATCTTCTTATTCGTATTAGTTTTATTCGCAGTGACGCTGGTG
GGTTTCAACAAAGGCATCAGTAAGGTATCCGATTACACCGTTATCGCTGCAATTATCTTC
GCCTTGTTTGTGTTGTTTTCATCAAATGCCCAATTTGTACTGAACAACGTAACGGATTCA
CTCGGAGTCATGTTAGATAACTTCTTCCGTATGTCTCTTTGGACAGATCCAGTGCAGAAG
AGTGGCTTCCCTCAAGCATGGACACAATATTATTGGTTTTGGTACTACGCGTACTTAATC
ATGATGGGTTTGTTCATTACGCGTATATCGAGAGGCCGCACCATTCGTGAAGTCATCTTG
TATACCATCTCGATGGGCGCTCTGGGATGCGCGTTCTTTATCTCAATCTTTGGTGGTTAT
GCGGTTTGGGCACAGTTATTAGGTGGTTATCCGGTTCAAGAGTGGATGAGCAATGGTGGA
TTGACGTTTGCTGTGGTCTCCTTGATCAAAACTTTGCCAGCAAACAATGTGGTTCTTGCG
GTCTTTTTGGTGATTCAGTTCTTGTTGATGTTGACTACGATGTCGAGCGCCAGCGTGGCC
ACCTCGATGCTGACCACGAATCAACTGTCCCTAAACGGAGACCCTGACAACAAGGTCAAA
CTGATGTGGGCAGGGGCGATAGCACTTATCAGCTTTAGCGTATTCCTCACGGGTGGCGGC
ATCAATACCATTAAGTCTTTGTGCGTGGTGGCAGGACTACCGATGATGTTTATCTACGGA
ATTTTGGTGAAACAACTGATGATGGAACTGAAAGGCAAGACAGCTTCGCAACCAGAGTCG
GAAGCGTCGGTAGAAGCACAAGAACTGATTGCTTAA
>JGNEMEMF_00117 Hemin transport system permease protein HmuU
ATGTCTGATAGCGTTAAGACCATGATTTGGGTAGCGTTAGGCTTCGCTTTAATCGCTACC
TTGTTGATTATGTCTGTTGTACATGGCTCTACCCCTATTTCCCTTGAAACAACTTTGCAG
GCATTTGGACAACTGTTTACTCACAATGAAAACACGATGGGACCAGTGTACGGCATTGTT
GTCGATCTAAGACTTCCGCGAGCACTTCTCGCCATACTCGTCGGAGCTGGATTGGGGGTT
GTTGGTACGCTCTTGCAGACCACAACAAAAAACGATCTCGCTGATCCTTTCTTGTTTGGT
TTGAGCTCAGGAGCTGCCGCCGGTGCTGTCGCCGTTATTACTTTGGGTGGTGATTTTCTA
GGAATTTGGACGCTTCCGCTTGCTTCTTTCATTGGCGGCATGACGGCTTCAGGGTTAGTG
ATTATATTAGTCAGGAGGATGGCGAATTCTGGGGCTGAGAAGCTGGTATTAGCCGGCCTT
GCGGTCTCGTTTGTGTTTACCGCGTTGACCAACTATTTGATCTTTTCTGGTGACCAAAGA
GCTGCACACTCTGTCCTATTCTGGTCTCTGGGAGGACTAGGGCTCGCTCGCTGGGACAAC
TTATTTTTAGCTATAGCTGGGTTTGCGATCGTGTTCGGTTATGCGCTCTATAATCATCGA
AACTTTGACGCACTATTGGCAGGAGAACACACCGCCCGCACCCTCGGCGTCGACCCAATT
AAACAACAAAACCTCACCTTTGTCGTATGTGCTTTTAGTACCGCAATCTTTGTGTCACTC
ACTGGCATTATTGGTTTTATTGGCCTTATGGTGCCTCATATCGCGCGCATGTTAACGGGC
TCTCTGCACAAAGGTTTAATTGTTTTCTCCGCAATCCTTGGCAGTATATTTTTACTTGGA
AGTGACTTAATAGCGCGAGTCATACTCATTCCTCAGGAGCTTCCTGTCGGTATTGTTACG
ACCTCAATAGGTGGCGTGTTTGTGTTTTTCTTACTGATGAAGAACAGCGCATCAAGTTAG
>JGNEMEMF_00118 Vitamin B12-binding protein
ATGAAAAGAGTCATCACTTCTCTCGCTCTTTGCTTGAGCGCAACAACACAGGCAAGTGTC
ACTGTCGAGAACTGTGGTCAGCCAATCACTTTTAACTCCGTTCCTGAACGCATGGTCGTG
CACGACATTAATATGGCAGAGATGGCTTTTGCTCTCGATCTACAAGACAAGATTGTCGGT
TTAACGGGCATCACTGGTTGGTATAAAACTGGCCCCGAGTTCGACAAAATGCGAGGCGAC
ATCCCTGAACTTGCGCCTAAATACCCTACCATGGAGAACTTGGTTTCTGCTGATCCTGAT
CTGTTTTTCGCTGGTTGGTATTATGGAATGAAACCAGGCGGCGAAGTGACACCTGATACG
CTCGCGGCACAGAATATCAACACTCTCGTTTTAAGCGAAAGCTGCTCGCACTTAGAAGGT
AAACGCGAGAAAGCAACCATGGATTTGCTCTTTAACGATATTGCTCGATTGGGGAAGGTG
TTTGATAAAGAACAACAAGCAGCCAAGTTAATAACCGACTGGAAATCGCAGCTTTCGGAT
ATCCAATCCAAAGTGAAAAACGCACCAGAAACCCGAGTTTTCTTATATGACTCTGGTGAC
GAGAAACCCTTCACCGCCGGAAAATACGCCATTATTACGCCAATGATCGAAGCCGCGGGC
GGTCAGAATGTCATGGCTGATATGGAAACGAGCTGGGGTCGAACCTCCTGGGAAACTGTG
GCGATGAGAAATCCAGAGTTTTTGCTCCTTTTGGATTATGAAGATGGCAATGGTGCCACT
AAGTTAATGGAATTTTTGAAACAACACCCTGCGATGAAAGAAACGGACGCAGTTAAAAAC
GAGCGTTTTATCGCACTCAAGTACGCAGAGTTAACGCCAGGGCCAGCCAATATCGATGTT
ATCGAAAAAGTGGCAAAAGCCATGCATCCAGAGCTTTTCTAA
>JGNEMEMF_00119 Iron(3+)-hydroxamate import ATP-binding protein FhuC
ATGCATCCAGCCCCCAACGCCGCCAATTACCCTGTCATTCGGGTGTCAGACGTAAGCTAC
AAAACCAGTGGCGACCAACTTCTGATCGACAATGTAAGCTTCGAACTGCACGTAGGAGAA
AACCTAGTCATTATCGGTCCCAATGGGTCAGGAAAAAGCACGCTACTTAAACTTTTAACT
GGAACATTAACCCCCTCGCAAGGCGAAGTCGCGTATGACAACACACCACTCCAGCGCCTA
ACCCTTAAGCAGCGCGCCGCGAAAATTGCAGTGATTGACCAACACGAAAAACCAGATCCT
CGCTTATTAGTTCGTGATTACGTCCGCCTTGGGTGTATCCCACATGAAGCTCAAATCTCT
AAAGAAGAGATAACACATCGCGTCGAACACGCTATGTCATTGCTCGGGATATCACATTTA
TCTGGTAAAACAATGCAGCAGCTATCGGGTGGTGAGAAGCAAAAAACCTATGTTGCGCGA
AGTTTATGCCAAAAGCCCGATGTTCTGATTCTTGATGAACCTACTAATCACCTCGACCCC
AAAGCAAAAGGCGAGGTTTTATCTATCGTAGCTAGCCTTGGTATCACTACGATTACCGTC
TTGCATGAACTGCCGCTTGCCGCTCAGATGTGCGACAGGCTTCTTTTGCTCGAATCAGCC
AGAGTGCGAGCATTTGGCACTCCAGACCAAGCGTTAACCACAGAACTTGTCCAGCAAGTT
TTTGGTGTTGGATTGCATCGCTTTGAACACCCCCAGGGAGATCGAAGCCTCGTCTGTATC
GATATCCCTATGAGAAAAAACAGTCAAATAATGGAATTTATATGA
>JGNEMEMF_00120 hypothetical protein
ATGCTATGGATAGTGACAAAGTACTTAACCACCGCCGCGATTGTGGTTCTCATTTCTGAA
GTTGCTAAGCGAAGTGATAGGTTAGGTGCGCTCGTGGCTGCATTGCCAACCGTGACCATA
TTGGCGTTGGTATGGATGTATATCGAAGGGCAAGGCACAGAGAAGCTGTCTAACCACGCG
TTTTATACCTTTTGGTTTGTTGTACCAACACTGCCAATGTTTCTTCTTTTCCCTTATCTA
CTGAGCAAGTATTCCTTTTGGATTACCTTGCTGATTAGTTGTGTTGTATCCGTAATTTGT
TTTGCGATAACGAATTTGATCGCAAAACAATTTGGTATCAACTTGCTTTAA
>JGNEMEMF_00121 RCS-specific HTH-type transcriptional activator RclR
ATGGATCTGTTGTCACAGCTGATGAAGCATTTCTCAATACGCACAGGTGTTTTCTATTCT
GGACACTTGTGTGGCATCTCCTCGTTCCAAGCAGAGCACAGTAACCGAGGCCATTTGCAT
GTTTTGAATGCTGGCGAATTGATACTGACAAGCGCAAATGAGAAGGCTCAAAAGCTAACA
GAGCCTTGCATCATTTATTTGCCAAACAATACGCCGCATAGAATTGAAGGAAACGAAGAA
ACAGAATTGGTTTGCGCCAATGTGGATTATCGAGGTGGGCAGATCAACCCTCTATTGTCT
GTCTTGCCGGATGTCGTCGTTATCCCTTTTAACGCGGTGCCGAACCTAACTCCGGTCTTG
GATATGCTGTCTTCGGAAGCAAGGGGAAATGGCATCGGACAAGAGTTTTTATTGGATAAG
CTGAGCGATACCTTAATGGCGTTGATCTTTCGTTATCTTATCGAGGGGAAGCAAATTGAA
CACGGCTTGTTTGCTGCGCTCGCCCACCCACGTCTAGCTCCCGTTGTGACCGCCATTCAT
CAGCTCCCTGCCCGTCATTTTCATCTTAATGAATTGGCGTCATTGGCGGCCATGTCTCGT
ACTCAGTTTATTGAGACGTTCAAACAAGTCGTTGGGGAAACTCCAGGAGATTATGTACAA
AAATGGCGTGTATCCGTCGCCCAGTCTTTATTACTGCAAAATAAACCGCTCAACTGGGTG
TCTGACGAGGTGGGATACAACAGCTACTCGGGCTTTTCTCGTGCTTTCCAAAATGTATCT
GGTATGTCACCTCGCCAATGGGTACAAAACCAAAAGGAAGACGAACTTAAAGCAAGTTGA
>JGNEMEMF_00122 hypothetical protein
ATGTCACGCAATAAATCAACTGGTCGAAAACTCACTTTAATGACCGCTTTACTCGGAACC
AGTTTTTCACTGATGGCTGCGGATGTTGGCATGAGCGTTGATGCAAATGATCTCGCTATC
AAGGGTTACGATCCGGTGGCTTACTTCACGGATAATGGCCCGACTCAAGGAAAGGCCGAG
TATTCAGCTACGTACAACAATGCGATTTATCACTTTGTGAATGCAGCAAACCGAGACCAG
TTTAAAGCTGATCCTCAAGCGTATGCGCCGCAATACGGTGGTTACTGTGCATTTGGTGTT
GCGATGGGCAAAAAGTTTGAAACTGACCCAGAGGCTTGGAAGATTGAAGGTGGCAAACTC
TACCTAAACTTGGATAAATCGGTACAAAAGCGCTGGCTAGAGGATACGCAAGGCTTTATT
CAAGATGCCAACACCAACTGGACAACGATTAAAGTTGTTGATGCAGATAAGCTGTAA
>JGNEMEMF_00123 Major phosphate-irrepressible acid phosphatase
ATGAAGAAAGCTCTAATTTGCGTAGCGCTAACTTTACCTGCATTTCACGTGTTCTCTGCG
CCAACAGACATCAATTCGCTTGAACGTATCGACTATGGAAACTATCAGTTTTATCAACCA
TACATTGAAACGGTACACACGGTAGATTTGATTGCACCGCCACCGGCAGAAGGCAGCAAA
CAAGATATCGAAGATAAGCGTGTGGGTGCTATCGACTTTTCAGTTGATGACCCAGCGAGA
ATGGCTCAAGCGACACAAGACGCGCGTATTACTCCAGAATACTTTGCCAAGATTTATGGT
GATGTATTGGGCGTGAAGATTACTAAAGAAGACACCCCAGCGATGTATACCGTTTTAGGA
CGCAGCATTGCTTCTTTTGGTCTTGCGACATCAGACTCTAAAAAGCACTACAACAAAGCG
CGTCCATTTGCGGTAAACGGCTTACCTTCTTGTACACCTTATGCCGAAGACTACCTATCT
AAAGACGGATCTTACCCTTCTGGTCATACAGCATCAGGCTACGGGGTTTCACTCGTTGCG
GCAGCAATTGCGCCGAACAATGCAAAAGCACTGACAGAGAGAGGTGCGGATTACGGCTAC
AGCCGAGTCGTTTGTAACGCACACTGGATGAGCGATGTGGAAGCAGGGCAAAAAGTAGCG
CACATCGTGTTTGATAAGCTCAAGGCAGATAAACAATTTGCTGAGGACTTACAAGCTGCG
CAGCAAGAGTACGTTGCGCTAACCCAATAA
>JGNEMEMF_00124 hypothetical protein
ATGAAAAAGTTAATCTTATGTTCGGCCTTGACCGCATTTGGTGTATTGAGCCTTCCAAGT
TACGCCGCGTCCGACGCAAAAATCATTAGCCAAGAAGAAGCCATTAAATCCGCACTCGGC
GCTTTAGATGTTGAAGTGCTTGGCATTCGCCATGATGAACCAGATACGCAATGGGATGTC
TTCGTTAAGAAAGGTGACAAAGCTTATGAAGTTGAGGTTGATGCCCTAACAGGAAAAATC
GTCGCGGCTGAAGAAGAAAGCCTTGCAGAGATCCAAGCAGAGTTATCTGGCGATCTATCC
CATGAAGGCGTTATCGGTGATGTAGATAAGTAA
>JGNEMEMF_00125 3-ketosteroid-9-alpha-monooxygenase, ferredoxin reductase component
ATGAACAGAAATTTGATGCTCAACTTTGGCATTGTATTCGTTGCTTTGCTAATCCCTTAC
TCGGTGCTGCAAATAGGCACGCCGACACTTGAGTGGCCAATGTTTTGGCAGGTGCGCACT
TATTTGGTCAACTACAGTGGCATCGTATCAATGATCTTGATGTCATTGTGCGTGATTCTA
TCTGTGAAGCATTGGCCGTTGGAACGCTGGTTAGGCGGACTAGATAAGCAATACCGTCTT
CACAAATACCTCGGAATATCGGCGGTGTTTTCAGCTTTGTTCCACTGGGGCGCATTTTTA
AGTGATGATTTCGCGATGGATTTTGGTTACGTCGAGCCAAAGAATGAAACCTTTCCGTTT
TGGAAGTTGATTGATTCATTGGGTGATCAGGCGCAGTTGATTGGCGAATATGGTTTCTAT
CTGTCGGCGGCTTTTGTTTTGATTGCGTGGGTTAAGAAGTTCAAACACAACGTCTTTCAG
CTCACTCATAAAGTCTTTCCATATCTTTACCTACTTTTAATGCTGCACATGGTGATGTTC
TTTGATGCAAGCCTATGGTTAACCGTTACCGGAGCTATCCTTCTGTTGGTCAGCGGTTTA
GCAACTGTAGGATGCTTGATTACTATCTTAGGTTTGAATGGTAAGAAGAAACGTTATCCC
GCCAAGGTTAGTAGTATCAAATCAATCAACGGCGGAATTGAAGTGGTGCTTAAAGTACTT
GAGCCTCAGTTTAAGTATCAGCCGGGTCAGTTTGCATTTATCGGATTTGACGATAAAGAA
CGACCTCATCCATTCAGTTTGGCATCAGCTCATAACGACAACGGCCAGGTGCGATTGCTA
ATTAAAGCCAATGGTGATTACACGCGTTCATTAATCGAAACGCTTGAAGTCGGGCAATCG
GCTCAGATAGAAGGCCCATACGGTTGTTTCAATTTCCAAGACGATACAGAGCAACAAATT
TGGTTTGCAGCAGGCATCGGCATCGCGCCATTTTTAACCGCAATTGAGGCGATAGGGACA
GCAAAGTCCGTAACGCTTTTCTACAGCTATCGAGAAGAGGACAAAGTGCTTCTGGATGAA
TTACAACGCAGAGCAAAGGAAGCGGGCGTTAAGCTATATATAAAAAACACAAGTGAAGAA
GGGCGTTTCACCAACACGGAATTCATTGAGCGCATAACAAATATAGAGCATAGCAGTGTA
TGGTTCTGTGGTCCTTCCGAATTGGGTAAGACGCTTGAGAAAGCATTTACCAATATCGGT
CTACCAGCCAAGTCATTCCATCGAGAGTTGTTTGAGTTTAGATAG
>JGNEMEMF_00126 hypothetical protein
ATGACGCTGAAAGAAATCCTCAAAATCCGTAACGTTCGCTGCTTCCTGATATTCCGAAGC
AGTTACTTTGCGCGCTTCTATTACCCCGTATTCACCCTGCTCTATTTGGATTACGGATTG
ACGCTGTCTCAATTCGCTATGCTCAATGTTGTTTGGGCAGCGACCATTGTGCTTGCGGAA
GTCCCTTCCGGCGCTTTTGCCGATACCTTAGGGCGAAAACGACTGGTGGTGCTGTCGTCT
ATCGTCATGTTCATCGAAATCGCAATGATCGCCTTTGTCCCTACAGGGAATCCCACTTTT
GTTTTCTTTGTGTTTTTGATTAACCGAGTGCTGAGCGGCTTAGCGATGGCGTTAGCAAGT
GGCGCAGATGAGGCGTTGGCTTACGACACATTGAAAGAACAAGGGAAGGAAGATCTGTGG
CCGAGAGTGTTGCAGATTCAACTTCGTATTGCTTCGAGCGTGGGTATTGTGGTCACACTT
GTAGGCGCTGCCATGTACGACGTCAACTTTATGGCCAACGTTTATCAGTTTCTTGGACTC
GACAAGCCAGAAACCACACAAGACATCATGCGCATCCCCGTTTACGCGACTTTGTTTGTT
GCGTTGATCGCCATCTACGCCGCATTCAGCATGAGAGAAGAGAAAAAAGTAATACCAAGC
AGTGAAAGCAAGTTGGCTTCAACCATGGCCAGCATGAAGCTCACACTCAACACCGCCAAG
TGGGTATTGTCTACGCCTTACGTACTGTTCATTCTGCTCTACTACAGTTTGTTTGAGCAC
ACTTCACGAATGTTTTTGACCATGAACAGTCAGTACTACCGTGCGATTGATATTCCAATT
ATCTACTTTGGTTTAATCGGCGCTGGCATTAGCCTCTTGCAGATTATCTTAGCTGGCCAA
AGCCGCCGTTTGGCAGAGAGCATGGCACCGAAGACGTTCATTTTAGTCATGGGCATCGCA
ACGATGGCGACCTACTATTGGATAAGCTTAGGCTGGTCAATTTACGGGGTGATTCCTGCG
CTGATTCTGATCTTTATTATCATGACGATGAACATTTTCATCAGCTACCACTTAAACAAG
AAAACAGAATCTCACAACCGAGCGACAGTATTAAGCTTCAAAGGTTTGATGTTCAACTTG
GGTTACGGCTTAATCGGTATGCTCTATGCCTACTACTACAAACTGCTCTCGCAAAACTAC
ACCGAAGCGCAGATAGAACAACACATCGACTTTATCGCATCGCTGTCTTCGTTCTTCTAC
TACTTCACGTTCTTGTTCGTCGCTATCAGCGCCTATTTCTATATCAAAGATAAAAAACAG
GCGATCTTTTAA
>JGNEMEMF_00127 hypothetical protein
TTGCAGTTAACCAGTTTTAAATACAAAACGCGTAAAGGCCCTGATTATCGCCATGGCGAC
CAAGTGTCGTTTGTCGACATCAAAGAAACATTTGGCATCGGCGGAATTCGTATTGGTAAG
TGGGTGAACAAAGAAGAAAAAGACCTCGCAGCAAACTTAATATTCGATTCTCTCGCAGAC
TTAGCGTACATCCTTGCGCTACCGCCTTCGGCGATTGGGCTTCGTGGTAATTTGAGCCTT
GCTTTTGGTACTGGTGGCCGCAAAGGGGTTCAAGCGCATTACGCACCGAATCAACGTGAA
TTAGCCTTAGCAAAGAATGCCGGTGCAGGTGCGCTTGCTCATGAGTTTTGGCATGCCTTC
GATCATTACATTGCCGAGAAAGCTTTCAACATTGGGGATCGTTCGGGGCCACAGCGCCAA
ATCTTATTTGCGAGTGATTGCTGGCTGAAAAACGCCGATCATTTCCCGCACCCACTCAAC
GAGCGATTACTGAAGATTTTTGACGCCACATTGCTCACGCCAGACGGCCAAGATCGACAT
GACTATGTATCCCGAAGTGTAAAAGCAGACCAAGCGATGGGTTCAAGCTACTTTTCACAA
CCCACCGAGATGATGGCACGAGCATTTGAAGCCGTTGTGGAGTCTTGTTCTGGCATTGAA
AACGCATACCTAGTTTCTGGCACAACAAAAGCGGACACCCTACCTCTTTACCCAGATATC
GCACACAGAAACGCGATATATGAAGCGCTTCAAGCGTACTTTCGCCCACTGGGTGACGCG
TTAAGTCGTTAA
>JGNEMEMF_00128 hypothetical protein
GTGGACCCGTTAACGCAAGGGTTGGTTGGGGCGTCATTGTCTCTATCAGTAAGCAAAAAA
CAGCACTTGGTAGCGGCAGGTGTCCTTGGAATGCTTGCCGGTATGGCACCAGATTTGGAC
ATATTGATTCGCTCTTCCAATGATCCGCTGCTGTTTTTGGAATATCACCGACAGTTCACC
CATTCATTGCTGTTTATTCCTATTGGCAGCTTGCTCTGCGCTTTGGTTTTACATCCCGTT
TTTGCCAAAAGGCTTGGTTTATCGTTCACACAAAGCTGGTGGTATTGTGCGCTCGGCTAC
GGTACACATGGGTTATTGGATGCGTGTACCAGTTACGGAACTCAACTTTTGTGGCCGTTT
ACCAACGAGCGGTATGCGTGGAATACCGTTTCTGTTATTGACCCTGCATTCACGCTTCCT
GTTTTAATAGGCGTCGTGTTTGTTTTGCTGAAACGTAACTCTTGGTATGCACGAATCGCG
ATAGTTTGGGCGTTTGCTTATCTCACGTTCGGCATGATTCAAAGAGACAGGGCAGAAGAC
GCGGGATGGGAGCTTGCACAAGCAAGGCAACATGCTCCAGTGCGCTTAGAGGCCAAACCT
ACATTCGCGAATAGTTTGGTTTGGAAAGTCATCTACGAAGCCGAGGGCCAGTATTACGTG
GATGCCATAAGAGTAGGGACGACTACCAAAATCTATTCTGGAGAATCAGTTGCCAAACTG
GACATCGGTAAAGACTTCCCTTGGTTAAGCTCAACATCGCAGCAGGTCTTAGATATTGAG
CGATTTCGTTGGTTCTCCGATGGCTTTGTCGCGCGTGATCCGGATGATGAAAGGCGCATT
ATAGACGTGCGTTACTCAATGGTTCCAAACCAGATAAAAGCCTTGTGGGGAATTGAGCTT
TCTCCATCTGCTGATGAAAACGACCATGTGGCCTACACAACACATCGAGACACTTCGCAA
GAATCAAGACAAGCATTTATCGATATGCTGAAAGGCAATGACTGA
>JGNEMEMF_00129 hypothetical protein
ATGAACAACGACGCGAAACAACTCTTTCATTACCTCTGTAAGCAATACGATGAGTTATCT
AAGGACTTCGAATCTCGCCCTTTCCCTGAGTTTTCTGAAACCATTACTCACCCGTTGGGT
TACTGCTTTGTCCGTTGTCCTGTGGGGAGTCAGCGTTTTTCCATTGTGTCGATCAACTTT
GATCCTTCGGTACGTGGCCAAGGGGTTTTAACGGCGTTTATCAACTACGTAAGAAACAAC
CCGTATCACTATCAAGGTGTTGAAGTTGCCATCATTGAAAACAAGAACCTAGCAAAAAGA
CTGCTGTCTCTTGGCTGGGAATACAAATCCTTGTTTAGCAAACTTTTCTTCTCCAAAAAG
CCAACATTGATTAACGACTTTCAGTGCGCTTAA
>JGNEMEMF_00130 hypothetical protein
ATGGAACCAAATATGACGAACGGTACAGCACCCATTCTTTATTCTTTGCACAATTGCCCC
TACGCGATTCGTGCAAGATTTGCGTTGCTCAAAGCCCAGCAATGTGTGCTTATTCGCTCT
ATCAAGCTCGATAACAAGCCATCAGAAATGCTAGAGGTATCGCCGAAGGGCAGTGTGCCT
GTATTAGTCATTCCCAATCGTTCTCAAATAGAGACTACGCAGCAAAAACAGATACTTGAA
GAAAGCTTAGACATTATGGTTTGGGCGCTTTCTGAATGTGACCCGAATGATCTTTTGAAT
AGCGGTAATCCAGAAGCATTGCCTAAAATGCTCGAAGTGATTGGAGAGTTTGAATCGCAC
TTTGTACCCGCGATGAACGCTTTTGGCTGTGCGAAGCGTTACCATGAAGATAATGCAGAT
GAACTGCGTAAAGAGTGTGAAAGGGGACTCATCAAGCTTGAGTCTCTTTTAACGCAGCAT
TCCTTTTTGTTTTCGGAACGAGAGAGCCTGGTCGATATTGCTATTCTGCCTTTCATCCGT
AAGTACGCCCGCATCGATAAACAGTGGTTTAGGCAAAGTCCTTACCCAAAACTAAAAGCG
TGGCTGAATAGTTACATTCAAAGTCCTCAGTTCTCCAAAGTGATGAAAAACTATGACTTG
TGGTTAGACACTCGGGAGGAGCAATACTTTGGCAATTAA
>JGNEMEMF_00131 hypothetical protein
ATGAACAAGATTGTTATGTTGGTGATGGGGCTACTTTTTACCAGTCGGTTATTTGCAAGT
ATTGTCCCTCACGCAAGCCAACTTGAACACGATGCCCCCATTCTTCTTCGCTCTGTGTTG
CTTGTCGGTGTTGCAGGCTTCCTGATCTGGAAAGTGGTTCAGTACTTCCAGAAAAGCAAA
TCCTCAGAGTAA
>JGNEMEMF_00132 hypothetical protein
ATGCTTCGTGATTACACATTCGATTGTCTTGTGACTATGCCGCGCCATGAATTGGAAGAG
TTTAGCGCTCGCATGATCAGTAAAATGGTGCCAGAAGATGTGATGAACGAACTGTTTACC
TTTGACCAAGAAGAAGTAGACAGTGAAGACCGCATGTTGTCAGCGCGCCTAGATGCGATG
TTACGCATGACCGCAATCGCACTAAGTGAAATTCAGCAAGCGTTTGATGATTCTGACAAC
GCGAAGCAAAACAGCGAGCGTATGACGCGTCTTGTGCTTTGGCACTTCTACGCAATTTCA
TTCCGTCTAGAAGAAGCCATCACACTTGAGACGCACTGCGAGCAAGTAGAAAAGCTGCTG
CAAAACACACCGACGGACGTATTTGCATGGGTGAAGACGCTAACAGAGCTTCTACACACT
TACGCGGAAATCAACGCGAAGGAAAACCCAGAAGGCTAA
>JGNEMEMF_00133 hypothetical protein
ATGGCCAAAATCTATTTTGTTTGTGGTTTTATCGGTTCGGGTAAGACGACGTATTCAAAA
GCGCTTGCAGAAAAGCAAGGAGCGTTTCGTTTCTCCATCGATGAATGGATGATCCCTTTG
TATGGAGAGCACATGGAACGTGACGTTTTCGATAGCCGCTTAGCGACACTCCAGGCGCTA
TTTAAAGACTCAGCACTGCAGCTGTTCTCCTTAGATGTCCCCGTAATATTTGATTTCGGT
TTTTGGCGCAAAACAGATAGAGAAGCCTTTGTCGATTGGGCGTCGAGCCTTGAAGTGGAC
AGTGAAGTGCATTATCTCGATGTACCTTTCGAAACCTGCAAACAAAGAGCATTGTCACGT
AATGCGGAATTAGAAGGAAATTCGTATCACATGTCGCCAGAAATGTTGGATTTGTTTTGG
TCTTGGTTTGAGGTTCCAACATCAAATGAAAATGTACTTTGGGTTAAATAA
>JGNEMEMF_00134 hypothetical protein
ATGAAAGACGTAAAGGGTGTTTTTCGCAACCTAGAAAAAATGCTGCAGAACGCGAATTGG
TTTGAAGATGGTTGGGAAATTTATAACCGAGGAGAGTATCTGCAGCTGTATAAGCAAAAC
TGGTTCAACGAAAACCAAGGTGGTGTGCATTTCGAAACGTATATCGAAGGGCCACAAGTG
AAGCAAAAAGCCTTTCCGATTTGTATGCATGCGGAAGAAGACTGCCCATCTCAAGCTGAA
TTTGTACGTCAATTCAAAGAGCTAGAAGGGAGCCGTATTGCGGGGTGGAAAGGGTATAAG
ACACTGGATAACAGCTATGGCATTTGCCAGCGAACCCTGCCGCTCAACTTTAAAAACCTA
GAACAACGTTTGTTCGAAGAGTTCAATCGACTGCGTGCGCTAGAAGCAAGTATCGACAAA
GTGCTGGATAGGTTATAA
>JGNEMEMF_00135 Transcriptional repressor RcnR
ATGTCACATACAGCCAAAGATAAGAAAAAGCTAACGGCCCGAGTCAGCAAGATACAAGGT
CAGGTTAATGGTCTTAAGAAAATGTTGGATGAAGAGCAAGAGTGCCAGGACGTGTTGCAG
CAGATCGCCGCGATTCGAGGTGCGGTAAACGGTTTAATGAAAGAGGTCATCAAAGGCCAT
TTACATGAGCACCTTGTTCTAGAAGAAAGCAAAGAACAACGAGAAGCGGATATGGACGTT
GTAATTAAAGTTATCGACTCATACATTAAATAA
>JGNEMEMF_00136 Putative multidrug export ATP-binding/permease protein
ATGAGCAGTAAAAATAATAAAAATCTCGGCATTCTTCTTAAACTCAACACCTTCGTTTCA
CCTTATAAATGGCGCGTTGCTGCTGCCTTAGTTGCCCTTATCGCAACAGCCAGCCTAACG
CTATCTGTCGGTTACGGCGTGCGCATTCTTATCGACCAAGGCTTTGCTCAGCAATCGCTG
CAAGAACTCACCAATGCGATTCAATTTATCGTCGGTGTGACGCTGTGTATCGCGGTGGGG
ACGTTCTTCCGTTTCTATCTGGTTTCTTCTGTTGGCGAACGCGTCAGCGCAGACATTCGT
CTTGCGGTGTTTAACCATGTGATTACGCTGCATCCTAGTTATTTTGAGACCAATAGTAGC
GGCGATATTATGTCTCGCCTCACGACAGATACGACGCTGCTGCAAAGCATTATTGGGTCG
TCGTTTTCTATGGCGATGCGCAGTGCGCTTATGTGTGTTGGTGCGATCATCATGTTGTTC
GCAACAAACTTTAAGCTCACTTTGATTGTGCTGGCTTCTGTGCCATTCGTACTGGTTCCT
ATTTTGGTTTATGGAAGACGAGTACGTGCCCTATCACGCCAAAGCCAAGACACCATGGCC
GACGTCGGCAGCTACGCAGGTGAAGCGATTGAGCACATCAAAACGGTTCAAAGCTTTAGC
TCAGAGCAGCATGAACGCGCGGCGTTTGCTGTCGAAGTAGAAAAAGCTTACGAGGTGGGT
AGACAGCGAGTAAAACAGCGCGCGATTCTGATTTCTGGCGTTATCGTCATTGTATTCAGC
GCCATTGCTGGCATGCTTTGGGTTGGCGGCAGTGATGTGATTCACGGCAAGATGTCTGCT
GGCGATCTAGCGGCATTTGTGTTCTACGCCATCATGGTTGCGTCTTCTATGGCAACGATT
TCCGAAGTCATGGGTGAACTACAAAGAGCCGCCGGTGCAACAGAACGGTTGATTGAGATC
CTTCAGGTAGAAAGTGACATCAGCGCACCAAGCAATCACCTTCCGATCACCGATGACATG
CCAGCGGAAGTGATGTTTGATTCAGTGAACTTCAACTACCCTTCTCGCCCCGACCAACCC
GCTATCAAAGGGTTAAACCTGACCGCCGAGAAAGGTAAGGTGTTGGCTTTAGTTGGCCCT
TCTGGTGCTGGTAAAACGACCTTATTTGAATTGCTGCAACGCTTCTACGACCCACAACAA
GGCCAAGTATTGTTTGGTGGAGAAGACATTCGACAGTTCGATCCGAATGATCTTCGCCGT
CAAATGGCATTGGTTCCACAACAACCCGCTCTGTTTAGCCACGATGTGTTCCATAACATT
CGTTACGGCAATCCAGACGCTACTGACGAGCAAGTGATTGAAGCGGCGAAGAAAGCACAC
GCGCATGAGTTTATTGAAAAGCTACCGGACGGTTACCATAGCTTTTTGGGTGAACGTGGG
GTCAGATTATCTGGCGGTCAAAAACAACGTATCGCGATTGCTCGTGCGATTCTGAAAGAT
CCAAAGATCCTTTTGCTTGATGAGGCCACCAGCGCACTGGACAGTGAAAGTGAACACCAT
GTTCAACAAGCACTTGAAGCATTAATGAAAGACCGCACGACTTTGATCATTGCTCACCGT
CTTTCAACCATCCAGCACGCCGATAAAATTGCGGTGTTAGACGGCGGCGAGTTGATTGAC
CTTGGCAACCATCAGTCGTTAATGCAAAGCTGTGAACTCTATCAGCGCCTTGTCGCGTTG
CAGTTTAAGCACCTAGAGTAA
>JGNEMEMF_00137 hypothetical protein
ATGTCTATTCACGCTCCTAGAAACCACCAACATTGCGCAGTCTGTTGCCAGCCATTTTTC
AATGCGCACGATACGATTCAATTTACGGTAATGCCAAGTGGTGGCGTGCAGGGGCAAATC
GTGCCGACAGAAAAGGTTCAAGGCTATGAGGGCGTAATGCAAGGCGGTGCCATCAGCGCG
CTGCACGATACTGCCATGACACATTGCCTTTTCGCCCAAGATATCTGCGCAATGACGGCT
AAGCTGGAGGTGCGCTTTATCAAACCTATTCCTCTCAATAGTTCAATCCGAGTAGAAGCG
CATTGCATCAAGAGTAAGCGAGGCATGTATTTGCTAGAAAGCGAAATCTACGTTGGTGAG
CAGTGCTACTCAAAGGCAGAAGCCAAGTTTATGCAGCAGACTGTTGATGTCTAA
>JGNEMEMF_00138 hypothetical protein
ATGCCACGAACGTTAGAACAGGCTGTTCAAATTTTAGACCGAGACTTAGAAGAGTTTCTC
AACCGCTTCCCACTATCGATATTCAGTGCAGGTCAACAGAAAGGGGTCGTTAGATACTAT
TTGTACTCTATCGGTGAAACGGCACTCGGGCTTAATCGCGGGGTACCAATGCTAGAGACG
AAATTGCGCCTTGGCACTAAATCATTATCCAAAAACTCAAAATCACTTCAATGTATTCAT
ATCCCTGTCTCGAAGTATCAACAACTCAAACCCGAGTGCATTTCAAAAGTCACCCATTAT
GATGCGGCCGACTTCCTTGTGACCACGCAGTTAGTGGGATGTACATTCGCTATTCGCAAT
GCAAAAGGTGGCGGACTCGAGTTTTTACACGTTCAACCACAAGGCAATATGGACGGCGTA
AGCGTTCAGCAGGAAATGCAAAAAACCTTTGAGGTGTCGATGGGTAAAGGGAATGGAACC
GGCACGACTTACGGCAAAAATATGCGGGTTACCGTGATGGGTGCGCGTCGTAACGGCCTT
TGGAATGTCTATGCACAACACATCGATAGTAGTAACAATGTGGTTAAGGTTGAGTGCATT
TATAGAGAACCAAGTACCGTGGCTTACGTGGATTAA
>JGNEMEMF_00139 hypothetical protein
ATGTCAAAAAGCTCCAAGCTTCACAATGAAGACAAACTGGTTAAGAAGGCACTAGAGATT
GGTGGGAAGATGGCGAAGCTACAAGGTTTTGACCTTCCACAGTCACCACAACCTCTAAGA
GTAAAAGCGATTTACCTATTCTTGGTTGATGCAAAACAGATAACGCCACTACCGGAAAGC
AAGCTAGACGGCGCAAGCATCAAACACCGACTGGCAGTATGGATACACAGTGCATTGCCA
GACAACGACCCTCTAAAGTAG
>JGNEMEMF_00140 hypothetical protein
ATGCGTTACGTTTTACTGTTTATCTCTTTTCTCTCCCTTGGCTTACACGCTGAGGATCTT
TATTCAAAACCACAAACACCCTCAGAGCTACATGCGTTATTTGGGCAGTATTTTGCAAAG
AAAGATTTGGATGGATTAGGTACGCTTTTTCACCCGAACGCAGTATTTGTTTTAGATAAA
GAAGGTAATCAAGCCAAAGGTAGAGAAGAAATTAAGCAGGTATTGAAAGGCTACATGAAT
GGCGATGTAGACATGCTCACCAAAAGCGTTTCTATCCACATTAACAACAACGTTGCTATG
GTACGTTCTGATTGGGAAATATCTGATGCTTTGCAAGATAAGAACATTCAAGGAACAGCA
TTAGAGGTGATGCATTATGTGGATGGTGGCTGGGTCTATGTGATTGACAACCCCAACGGC
TATTAA
>JGNEMEMF_00141 HTH-type transcriptional activator HxlR
ATGCCGACGAAAGTAAACCATCGAGTAAAGCCAGATGGCTATTGCAGTGTAGATAAATAT
TTAACTTTGATATCGACAAAGTGGACAGCGCACATCGTATGGTTGCTCGGGCAACAAGAA
GAGATGCGATTCGGTCAAATTCGCAAACAGTTAGCGCTGGTCTCAAGCAAAGTTCTTACT
GAGCGCTTGAAGCTGTTATCTGAGCATGGATTTGTCTGGCGAAAACAACAAGATACTATT
CCAGTGACCGTGAATTACGGATTGACCGCAAAAGGTAAAGAGCTTGCTGGCGTCGTAGAA
CTCATTGTCCAAAAATCTGATGACTGGGATGCAGAGTAG
>JGNEMEMF_00142 hypothetical protein
ATGTCTAAAGATTTCGAATTCACTACAGAATACATACTCGACAAACCTTTCTTTGCTGAG
TGTTATGATCAAACTAGCCAGCCAACGAAGTTCCCGCAAGCGTACCTAAAAGGGATACTG
TTTCTTATCTTTGGTGTGGTTTTATTGGAGTTTGAATTGCTACCTAACGGTTATGTCGGT
TGGTTCTTTCTAGTATTGAGTGTGATTGAAGCGTGCAGCGTTTACTTCAAAAGAACTTGG
TGGCTGTGGCGTCAAACCATCAGCTCAAGCCGTGGCAGCAAAGTGGTTTTTGATGTGAAT
GCGGATGGCGTGCGCTACAAAAGCGGTAAAGTTGACCGCAGCCTCGCTTGGAATGAAATC
GACCAATTCGAACAAACCGATTTGGGCTTAATCCTTCACCTTGGTAAACAGCGCCAATAC
ATCAGCAAATCTTGCTTAAACGAAGACGTCATCGCGTTTATGGTAGAGCAGCACGCGGCA
TCGAAAGCGAGCTAA
>JGNEMEMF_00143 3-oxoacyl-[acyl-carrier-protein] reductase FabG
ATGAAAAACAAAACCCAGCGAATCGCGATTGTAACTGGTGCAAACCGTGGTCTTGGTAAA
GAAGTCAGTCGTCAATTGGCAGAGCAAGGCGATTTAGTCATTGTTACGGCTCGCCAGTTG
AGCAGCGCACAGCACACAGTAGAAGAGTTGGGTTTGGACAACTTACTAGCGGCGCAACTT
GATATTACTAACCAAGAGAGCGTTGACCAATTGGTTGAGTTTGTTGAGCAACGTTTTTCT
GCTGTCGATGTGTTAATCAACAATGCCGCCATTCACTATGACACTTGGCAAAACGTCGTG
AACGCAGACCTCAATACCGTTCAAGAAGCGATGGACACCAATGTTTATGGAGCATGGCGG
ATGACACAAGCCTTCTTGCCTTTGCTACAAAACAGCCAACAAGCTCGAATCGTTAACGTC
AGCAGTGGTGCGGGTGCGATTAAAAACCAGACTGGCAGCACTCCTGCATACAGCATGTCG
AAGATCGCCCTTAACTCATTGACCTTAATGTTGGCTAATCAACTCAAAAGCAGTGGCATT
CTGGTTAACGCCGTCTGTCCGGGTTGGGTCGCGACAGACATGGGCGGAAGCGGTGGTAGA
CCTGTAGAGCAGGGGGCTAGTGGCATAACTTGGGCTGCAAATTTGCCAGCAAATGGACCA
ACTGGTGGTTTCTTCCGAGATGGTGAAGAAATCGAATTCTAG
>JGNEMEMF_00144 hypothetical protein
ATGGGTATAAGCTTTAATCAAGGTTACGGCTTCTCTGACGCATGGAAGCTGATAAAACAA
GAAACAATAATAGTGGGTAATATGAAAAAGTTAATTGTCATTTTCTCGTTGGCAGCCGTT
GCCATCACAACGGCATTTCAAGCGTTTTGCGCAGATACCATTCACCTTGCTGCTTACAAC
GGCAATGAAGCTCAAGTGATTGAATTATTGAAAACCAATCCCGATCCGGATGAGAGAGAT
TCTTACGGTGGCACCGCACTGCATGCCGCGATGTTCCAAGACAATACGCGAATCGTCGAA
CTGCTGATTGAAGCAGGCTATGACGTTAACGCTGTAGGTCCAAGAAATGGTTACACACCA
CTGCATGATGCGGTATGGGCTAACAACCTGCCCGCACTAAAAATCTTGGTTGCCAATGGC
GGTGACATCACAATTAAAGGGAAAGACGGTAATACGCCACTTGAAAAGGCAATCGCTGAA
GACAAACCAGAAATCGTGGCTTACTTACAAAGCCTTAAATAA
>JGNEMEMF_00145 hypothetical protein
ATGCATTATCAAAAGGCGGATTACGACAAATTGATTCAGCAGTATGCGGAACACAAGTTT
ACCAAGAATGACATCAAGAGCTTTGTCTACCGCGTTTTCTCAATGTATGAGCGTGCAACG
GTAGGTAAGGTGCGAGTGCCAGCAGAGGCATTTGCCAATCTCGTTGATGAAAATATCCAA
GTCGACTTTCCCGATTACAAAATCCATTCTCGCCAAGAGTTTATGCAATGGCACCATTGG
ATACATGACTTATTGCTGTCTGACGATCACGATATCGAGAGTATTGATGTCTCTTACCTT
GGCGAAGGTAAATATGCCGCTGAATTTGATGTTCGATGGCGCGGCGATTTTAAGGATGGT
TCGTTTACTGATCTCACCGTAGCGCAACGTTGGGTGATGTACGAATCAGAACAGTTCGAT
CACCCAGTGATTGAGAGCTACCTTGCGGTGGTAAAGAGCAATAACCTGACTAATGATTAG
>JGNEMEMF_00146 hypothetical protein
ATGAACATTACAACTCTTCAAAATGACCTGGGTGTAGCTGGCAAAGTTACTCTTTCCAAA
ACCGCGTACTCAGTTGAAGCATTGCTAAAAGTAGCGTATGACTTCACTGGCGAATTCTAC
GTATATATTGGTGAAAACAGTGAGAACTACGAAGTGAACATCGCTTTTGCTGACAACCGT
AATCCATCTACTGATGATGTGGTTGCCACGTGCGGTCGCTTCATGAATGAAGTTTGTGAC
CAAGCAGTTCGCCAGATCGTTCTAAAAGAAACTGGAGCTATTCGTGAAGCTATCGTATCC
GCTGCGTTTGCTGAAGCAGCTAAGGGCATCGATAACAAACCAACTCAAGTACCTGGCGTT
AACGACAAGTACAAAGATGATCCGTTAAACATCTTGGCTCAAAAAGGTTAG
>JGNEMEMF_00147 hypothetical protein
ATGAGTTTCACACTATCTTTAACAACTTGCGACATGTCAGCTATCAGCGACGCACGCAAA
GCATTTAAAGAGCACACTAAGGTAGATGTGCAGAAAAACCAAGGCACTGTATCTCTTGAT
TTCCAAGTGAATCAGGAATACGGCCCTGAAGAGAAGCAACAAGTAATTGGTTCTTTTCTT
AACTACGTTCTACAAGCTACGGCTATTAAAAAGTTAAGTATCGATCATGGCTAA
>JGNEMEMF_00148 Anaerobic sulfatase-maturating enzyme
ATGGCTAAGTTCCTACCATTATCCGAATTCACAGATGCGGAAAGTTACCGCTTGATGCCT
TTCAAGCTATCACGCTTCTCGGAAGAAGAGCACCTTATCAGTAATGACTTTGGTGAATGG
ATGCTCCTAAGCAACGAAGCGTTACAAGCATTGGTTAACAACCAACTTGTCCCAACATCA
AAGCTTTACCGCGAGCTGAAATCGAAGCACTTCATTTACAGCGGTGACATAACGCTAGGT
ATGGAAATCTTGGCATCTAAGCTAAAGACCAAGAAAGACTTTATTGTTGGTTTCAGCAAA
CTTCACATCTTCTGTATGACGCTACGTTGTAACCATAGCTGTTCGTACTGCCAGGTTAGC
CGTAAGACAGAGAATGCGGACAAAGGTTGCTACGACATGAGCGATGAAGTTCTCGAACGC
TCTATCGACATCATGCTGCAGAGTCCATCTATGTCCGTCACTATGGAATTCCAAGGCGGT
GAATCTCTACTAGCTTTGAACCAGGTTAAGAAAGCTGTACTACTGGCGAAAGAAAAGAAT
GAGCACGTAGGTAAAGAAATCGTATTTGTTATCTGCACGAACCTTACGAACGTTACTCAC
GAAGACCTTGAATTCTTCAAAGAGCATAACGTAGAAATCTCTACTTCCCTTGATGGTCAT
GCTGCGCTACACAACCTGAACCGTCCTACGTCGGGAGGCAATAGCTACGAAAAAGTGATC
CGTAGCTTTGATATGGTTCGTGAGATGTATGGTGAACTTCGCTTGTCTGCACTTATGACG
ACAACCAAAGAATCACTCAATTACCCGAAAGAGATTATTGACGAGTACGTTCGTCAAGGC
CTACACCAAGTCTTTATCCGTGAACTTAACCCGTACGGTTTCGCGGAGAAAGCAGCGCGT
AAGATCGGCTACACAACAGATGAATTCCTACAGTTCTACAAGGAAATGTTGGATTATATC
ATTGAAATAAATAAGAAAGGCATTCCTTTTGAAGAGTGTTTCGCTGGTCTAATTCTGCGC
AAGCTTATGACACCTTGGAGCATTGGATTTGTTGATCTGCAGAGCCCAACAGGAACCGGC
TTCAACGTAACTCTGTACAACTACAACGGTAAGGTTTACCCAAGCGATGAATCCCGCATG
ATGGCCGAAACTGGCGATGATACTTTCTGCTTAGGCAATGTCTTGACAGATAGCTACGAG
CAGTTGTTCTTTGGTGAACCAATGCAACTAATCGCGTCAGCAGCTTTGAACGAAGCATTG
CCGGCTTGTAGCGACTGTGCATACGCACCATTTTGTGGTTCGGAGCCGGTTCGTCGCCTG
CAGACTCAAGGTGATGTGGTTGGCCACCGTCCAACTGATTCATATTGCTACCGTAACAAA
GCTATCATCCAGCACATTATTAACTTGTGGTTGAATGGTGATGCAGAAACAAAAGCAATC
ATGTTGCGTTGGATGCGAGGTTAA
>JGNEMEMF_00149 hypothetical protein
GTGGAAAAGTTCAAAGTAGCGCTGAAGTCGGAGACGACTGGTATTCAGGGCGAACAACTA
GGTTTAGCTGTATGCTCATGGTCTGACGATTATCAGGGCAAAAACGTACTGTACTACTAC
AAAGGTGGTGAGCTAGATCAAACGATGTTGGAGAAGGCTTCCCTTATTGTTACCAAACAA
CCAGTAGGCGAAGTGAGTTTACCAGTGGTCAAGATTGATTACGATTACTTGGTAGAAGGT
TCAGTACTGCAGATCGCACCAAGTGGTAAAATCCGCGTGATGTTTAATCCAGAGTCGGGC
AACAATGCGCTGTTCGTTACTGACGCGTGTAATAACTATTGTGTTATGTGTCCGCAACCA
CCTAAGCCGGTCTCAATTGAGCACTGTACTGATTACTTGTTAGAGATTATATCTCTGATT
CGTGAATGCGATGCACCAGAATCACTTGGTATCACGGGCGGTGAGCCGACAATGATTCGC
GAAGGCTTGATCGAGGTGATTAGCAAAGCATCAGAGAAATTTCCCGAAACAGTTATCCAA
CTGCTATCAAATGGCCGTTTCTTTGCTTACCGCGACTACACGAAAGAGCTGGGCGCTACG
ACTAAGAAATTGTTCGTAGGTATCCCGCTGTTCGGCGCAACTTCAGATATCCACGATTAC
ATTGTTCAAGCCAAAGGTGCATTTGAGCAAACTATCAATGGTATTTATGAATGTAAGCGC
CAAGGCATCGAAGTAGAATTGCGCGTCGTTCTTCACAAACATACTGTAGAAGAGTTGGAC
CTATTAGTTGAGTTTATTCATCGCAACTTACCATTCGTGAACCACGTAGCCCTAATGGGG
ATGGAGAACATGGGTTTTGCGAAGATGAACTACAAAGATCTGTGGATCGATCCGGTTGAG
TATAAAGCAAAGCTATCCCATGTGGTTGGGATGCTCACTCTGTTTGGTATGAACGTGTCT
GTCTTCAACCTACCGTTTTGCCTTGTCGAACCATCGATTTGGAATCATTGCCGTCAAAGT
ATTAGTGATTTCAAAACTGCGTACCACCCATCTTGTGAGTTGTGCAGTATGAAGTCGGAA
TGTGCCGGTTTCTTCTCATCAACAAACGAAAAGTTCTTGTTAACAGATACCATTAATATC
GTGCCAGTGGAGGCATAA
>JGNEMEMF_00150 hypothetical protein
ATGAAACTACCATCTCTGAAGAAAAGTGGTGATAAATCACCTATTCGTAAAATCAAAACT
CTAGTTACCGGCGTTCTAGCAGCTACATTATCTTTCGGCGCAGCAGCAGCTCCGGCAAGT
GCACCAATCAGTGACGCTAGTTCTATCTTATCTACTCTGCAAGTAGAAGGCCAAGCTCGT
GTGATCAACCTAGCTCCAACTGAAGGCGAGAACCTACTAGCGGCACATTACAGCCACCGT
TCTCACTCCAGCCATAGCTCACACCGTTCACACAGTTCCCATAGCTCGCACAGCAGTCAC
TATTCATACGTGAACTAA
>JGNEMEMF_00151 Glycine dehydrogenase (decarboxylating)
ATGACTGAATTACTTCAAAGCCTCAGCACACAAAACGAGTTCGTTGCTCGCCACAATGGA
CCAAACAAATCTGACCAACAGAAAATGTTGGAAGCGATCAACGCAGTTAGCCTAGATTCG
CTTATCGACGAAACCGTACCAGCACAAATTCGCCTAGAGCAGCCAATGAGCTTGGCAGAA
GCGAAAAGCGAAGCAGACATGCTGGCAGCAATGCGTGAGTTCGCCGATCAGAACCAAGTT
AAACGTACATTCATTGGTCAGGGTTACTACAACACCTTCACGCCAAACGTAATCCTACGT
AACGTGATGGAAAACCCGGGCTGGTACACCGCTTACACCCCTTACCAACCAGAGATCTCA
CAAGGTCGTCTAGAAGCACTTCTAAACTACCAACAAATGGTGATGGATCTTACTGGTATG
GAAATCGCGAACGCGTCATTGCTCGATGAAGCAACGGCAGCCGCAGAAGCGATGACACTT
TGTAAGCGTGCGGGTAAGAGCAAGAGTAACGTATTCTTCGTTGCCGACGATGTTCACCCA
CAAACCATCGAAGTGGTAAAAACTCGTGCGAAATTCATCGGCTTTGAAGTATTAGTTGGT
TCTCTAGAATCACTACCAGAGCAAGACGTATTCGGCGCGCTAGTTCAATACCCAGGCACA
ACAGGTGAAGTTCGTGACCTAACGGACATCATCGCAAAAGCGCAAGCGAACAAAACGCTA
GTAACCGTAGCGACTGACCTATTGGCTTCTGCCCTACTGAAACCTGCAGGTGAAATGGGC
GCAGACGTTGCAATCGGCTCAGCACAACGTTTCGGCGTACCTATGGGTTACGGCGGTCCA
CACGCAGCCTTCATGGCAACACGTGACAAGCACAAGCGTACTATGCCAGGTCGTGTTATC
GGTGTTTCTATCGATACCAACGGCAACCAAGCACTGCGCATGGCAATGCAAACGCGTGAG
CAGCACATCCGTCGTGAAAAAGCGACATCAAACATCTGTACCGCTCAAGCTCTACTAGCG
AACATGGCGTCTTTCTACGCGGTTTACCACGGCGCAGAAGGTCTACGCACGATTGCTCGT
CGTACGCACCACATGACAGCTATCCTAGCTGCTGGCCTAACGAAAGGCGGCTTCGAGCTT
GCTCACAACAGCTTCTTCGACACCATCACCATCAATACTGGTGCACAAACTGAAGACCTA
TACGCGAAAGCACTAGCAGCAGACATCAACCTACGTAAGTTGGGTACTCAGCTAGGTGTA
AGCTTCGACGAAACCACAACAGTGGCAGACGTAGAAGCGCTATTTGCAGTATTCGGTGTG
AAAGAAGAAGTGGCAGCACTATCAACGGAAATTGCTGACAACGAGTTTGCAGCGATTCCA
GAAGCACTGCGCCGCACAACGGAATACCTAACGCACCCAGTGTTTAACACGCACCACAGC
GAAACACAGATGATGCGTTACCTAAAACAGCTAGAGAACAAAGACTTCTCGCTAACGCAC
GGCATGATCCCACTGGGCAGCTGTACGATGAAGCTGAACGCAGCAGCAGAGATGATCCCA
GTAACTTGGCCTGAGTTTGGTTCGATCCACCCGTTCGCACCAGCAGAACAAGCAGCCGGT
TACGCAGCACTAGCAAAAGACCTGAAAGAGAAGCTATGTGAAATCACAGGTTACGACGCA
TTCTCACTGCAACCAAACTCTGGTGCATCGGGTGAGTACGCAGGTCTTATCGCGATTCAA
CGCTACCACGAAAGCCGTGGCGAAGGTCACCGCAACGTATGTTTGATCCCAAGCTCTGCG
CACGGTACCAACCCTGCGACAGCGTCTATGGTGTCAATGAAAGTCGTTGTGGTTAAGTGT
GATGAAGAAGGCAACATCGACGTCACTGACCTAGCAGCGAAAATCGAGAAGCACAAAGAC
AACCTATCAAGCATCATGATCACTTACCCTTCAACGCACGGCGTATACGAAGAGCAAGTG
AAAGAAGTGTGTGAAATGGTTCATGCAGCGGGCGGTCAGGTTTACCTAGACGGTGCAAAC
ATGAACGCACAGGTTGGTCTAACAACGCCGGGCTTCATCGGCTCAGACGTTTCTCACCTA
AACCTACACAAAACCTTCTGTATCCCACACGGTGGTGGCGGTCCGGGTATGGGTCCTATC
GGTGTGAAATCGCACCTAGCACCTTTCCTACCGGGTCACATTGAAAATGGTGCAGACGGC
GAAAACTTCGCAGTGTCCGCAGCGGATATGGGTAGCGCGTCTATCCTGCCTATCTCTTGG
GCTTACATCGCGATGATGGGCGAAGCTGGCCTAACAGATGCAACGAAAGTAGCGATTCTG
AACGCGAACTACGTGATGGAGCAATTGCGCCCTCACTACCCTGTTCTTTACCGTGGCTCT
AACGGCCGTGTAGCCCACGAATGTATTATCGACATTCGTCCACTAAAAGAAGAAACAGGC
ATCAGCGAAGAAGACATCGCGAAGCGTCTAATGGACTACGGTTTCCACGCACCAACCATG
TCGTTCCCTGTAGCAGGCACGCTAATGGTTGAGCCAACGGAATCGGAAGACCTAGAAGAG
CTAGACCGCTTCTGTGATGCAATGATCGCAATCCGTGAAGAGATGACGAAGGTTAAGAAC
GGTGAATGGCCGCTAGATAACAACCCGCTTGTTAACGCGCCACACACTCAAGTTGACCTA
GCGAAAGAAGAATGGGATCGCCCTTACTCTCGTGAACTTGGTTGCTTCCCTTCTAAAGCA
ACCAAATCTTGGAAGTACTGGCCAACAGTAAACCGCGTAGATAACGTATACGGCGACCGT
AACCTAATCTGTTCGTGCCCAAGCATCGATAACTACGAAGATTAA
>JGNEMEMF_00152 Glycine cleavage system H protein
ATGGACAAAACACTGAAGTTTACAGATAGCCACGAGTGGGTACGTGACAACGGTGACGGC
ACAGTAACTATCGGTATTTCAGAGCACGCTCAAGAGATGCTAGGTGACGTAGTTTTCGTT
GACCTACCAGACGTGGAAGATGAAGTCGAAGCGGGCGAAAGCTTTTCTTTGGTTGAGTCA
GTAAAAGCCGCTTCAGACATCTACTCACCAATCACAGGCGAAGTAGTTGAAATCAACGAA
GAGCTAGAAGACAGCCCAGAGCTAATCAACGAAGAACCATACGAAGGTGGTTGGATTGTG
AAAGTGAAGCTTTCAAACCCATCTGAGTTGGATGACTTAAAAGATGCGGAAGAATACCTA
AGCTCTATCGAAGAAGAGTAA
>JGNEMEMF_00153 Serine hydroxymethyltransferase 2
ATGAACAAGAGTTACCCTAACCACAGCTTGGAAAACTTTTTCTCTACCAACCTCTCTGCG
ACAGATGACGCTGTCTTTGCTGGAATTCAGGCAGAATTCGCTCGCCAAAACGAACAAATC
GAACTTATCGCTTCTGAGAACATCGTTTCTAAAGCGGTAATGCAAGCTCAAGGCACATGC
CTAACAAACAAATACGCTGAAGGTTACCCAGGTCGCCGTTACTATGGTGGTTGTGAGCAC
GTAGATACAGTGGAAGCCATTGCTATCGAACGCGCGAAAAAACTTTTCAATTGTGAATAC
GCAAACGTTCAACCACACTCAGGTGCACAAGCAAACGGCGCAGTAAAACTGGCACTGCTT
CAACCTGGCGACACCATTCTTGGTATGTCTCTAGACGCAGGTGGCCACTTAACGCACGGT
GCACGCCCTGCACTTTCTGGTAAATGGTTTAATGCTGTTCAATACGGCGTTGACCGCGAA
ACACTAGAAATCAACTACGAAGACGTACGCCAATTGGCACTTGAGCACCAACCTAAAATG
ATCATCGCAGGTGGTAGTGCTATTCCACGTACTATCGACTTTGCAAAATTCCGTGAAATC
GCAGATGAAGTAAACGCGATTCTTATGGTCGACATGGCACACATTGCCGGTCTTATCGCA
ACAGGCGCGCACCCAAGCCCGCTTCCTCACGCACACGTTGTTACGACGACAACGCACAAA
ACATTGCGTGGCCCACGTGGCGGTATGATTCTGACCAACCACGAAGACATCATTAAGAAA
ATCAACTCAGCGGTATTCCCAGGTCTACAAGGCGGCCCACTGATGCACGTGATTGCTTCT
AAAGCAGTGGCGTTCGGTGAGGCGCTTGGTCCTGAATTCAAAACTTATATTGATTCAGTG
ATCAACAACGCAAAAGTTCTGGCGGAAGTATTGCAAACTCGCGGTTGCGACATCGTAACT
GGTGGTACAGACACGCACTTAATGTTGGTTGACCTTCGCCCTAAAGGCTTGAAAGGTAAC
AAAGCAGAAGAAGCTCTAGAGCGTGCAGGTATCACGTGTAACAAAAATGGCATCCCATTC
GACACAGAGAAGCCTATGATTACATCGGGCATCCGTTTAGGAACGCCTGCGGGTACAAGC
CGCGGCTTTGGCGCTGAAGAATTCAAACTCATCGGTAATTGGATTGGTGACGTACTGGAC
GGTTTGGTGAACAACCCTGAAGGTGACGCAGAAGTAGAAAAACGCGTACGCAAGCAAGTG
AAAGAGCTTTGCAGTCGTTACCCTCTTTACCAATAA
>JGNEMEMF_00154 HTH-type transcriptional regulator PuuR
ATGGCAGAAAGTATTTACGATGAATACCCGTCAATGACGTTGGCGAAAGAGCAGCAAGAC
CAAAATATTGAACCGCTTAAGCTCGGTCAGCGCATTAAAGATATCCGCTCTAAACTTGGT
ATTACATTAGAAGAGGCGAGCCAACGAACTGGCCTTGCGCGTTCTACGCTAAGTAAGATC
GAGAATGAACAGATTTCTCCAACGTTCCAAGCGATGCAAAAATTAGCGCATGGGTTACAA
ATTGATATGCCGCAACTGTTTGAACCGCCAAGAAAAAAGGTCGCGACAGGGCGCAGGGAT
GTAACCAAGAAAAAAGAGGGTAAACCACACCCAACCCAAACCTACGAACACGAGCTGTTG
GCGACTCAACTTTCCAATAAGAAAATGATGCCTTTTAAGAGCCAAATTCGTGCCCGTAGT
TTTGACGAATACAAAGACTGGGTTCGTCATGATGGCGAAGAGTTTTTACTCATCTTATCA
GGTGAGGTGATGTTTTATTCTGAGTTCTATGAGCCTGTTGTATTAAGCGAAGGCGACAGT
GTGTATTACGATGCGAACATGGGTCATATGTTGACCAGTGTGAGTGAGGAAGACGCGCAC
ATTTTGTGGGTGACTGCCAAATAG
>JGNEMEMF_00155 Aminomethyltransferase
ATGACTCAAGAACTTCTGAAAACACCACTGCATGCACTTCATGTTGAAGTAGGCGCAAAG
ATGGTCCCGTTCGCGGGTTACGACATGCCAGTTCAATACCCACTAGGCGTAAAGAAAGAA
CACTTACACACTCGTGATGCAGCAGGTCTGTTCGATGTTTCTCACATGGGTCAACTTCGT
TTGATTGGTGATGGCGCAGCAGCGTTCTTAGAGACACTGGTTCCGGTTGATATTGTTGAC
CTAGGTGCGGGCAAGCAGCGTTATGCTTTCTTTACTAATGAGCAGGGCGGCATTATGGAC
GACTTGATGGTGGCTAACCTTGGCGATCACCTGTTTGTTGTTGTGAACGCAGCATGTAAA
GAGCAAGACATTGCACACCTTCAGGCGCATCTTCCTTCTGGCATTGAGCTAGAGATTATT
GATGATCGCGCACTGCTTGCGATTCAAGGTCCTAAAGCGGCAGAGGTATTAGCGCGTTTC
GCACCAGAAGTAGCAGAGATGCTGTTTATGGATGTTCGCAAAGTAGAACTATTAGGCGTT
GAGTGCATTGTTTCTCGTAGTGGTTACACAGGCGAAGACGGTTACGAAATCTCTGTTCCT
GCGGACAAAGCAGAAGAGCTAGCTCGTAAACTCACAGGTGAAGAAGAAGTAGAGTGGATT
GGCCTTGGTGCTCGTGACTCTCTTCGTCTTGAATGTGGTCTGTGTCTGTACGGTCATGAC
CTAGACACAACAACAACGCCGGTTGAAGCAAGCCTACTATGGGGCATCCAAAAAGTACGT
CGCGCTGATGGCGAGCGTGCAGGTGGCTTCCCAGGTGCTGACATCATTCTTAAGCAGATC
GAAACGAAAGACGTTGCACGTAAGCGTATTGGCTTGGTTGGTCAAACTAAAGCGCCGGTT
CGTGAAGGTGCTGAGCTGTTCGATGCAGACGGTAACAAGATTGGCGTGGTAACCAGTGGT
ACAGCAGGCCCTAACGCAGGTAAGCCAGTATCAATGGGTTACGTACGCGCAGATCTAGCG
GCTATCGGTACAGAGCTGTTTGCAGAAGTACGTGGCAAGATGCTACCAATGACGGTAGAA
AAAATGCCGTTCGTACCACAACGCTACTACCGTGGTTAA
>JGNEMEMF_00156 HTH-type transcriptional repressor
ATGACAGAAAGAAAGCAAGGCCGTAGAAGTGCTGAAGCCGCTGAGCAAACTAAGTGCCTG
ATTCTAAGAGTCGCGGCAGATATGTTCTGTGAGTTAGGGTACGAACGTGTCTCGCTTCGA
AACATCAGTGAGAAGGCTGGTGTGTCCCATAGTTTGATTCGCCACCACTTCGGTAGCAAA
GAGAAGATCTGGCAAGCCGTCAGCGATGGCATGGACGAATTCATGCAAAGCTACATGGCG
CAGTTGGTAAGCGAAATGCCAGCGAATACGCCATCGAATCAAAAAATCTACCTGTTCATG
GTAAGAATGCTGGCGTTTGCACTCGTTAACCCGCACCCAGTTCAAATGATTGCCGATGCG
ATTCGCCAAGGCGACGATGCATTGCTGCAATACTTCTTAAGATCCAAAGATGAGTTCGCG
GCAATCTTTACCGACCTATTTGCTGACTACAACGTGGAATACCCAGAGCATCGTATTGAT
CAATGGGAATCAAAGTGGCAGATGCTGGTATTTGCACATGGTGCGATTAGCCTAGCGCCT
ATGATGCAAGAGACGTGGCCAGAAGATGCAGACAATCGCGAGAAAATGCTGATCAACCAC
TGGGAATTGTTCAACACCATCATGGCAAGTCAGTTTAGCGTGAACAAAGAAGACATGATT
CACCCAAGTAAACTGAGTGAAGTTGTGATTGAAATGTGTTGCCCTATCGAGGAGCTCACC
GCATAA
>JGNEMEMF_00157 Macrolide export protein MacA
GTGCGAAAACAATACTTAAAGCGCACATTTGTCGGAGCAGCGGTGGCATTGAGTCTCGCC
ACGATGCTGACAGGGTGTAACAAAGCCGTATCAGAACCGTCTGAGCCATTAATCAAACCT
GTAAAATTACTTGCTGTTAATGATCTGACTGTTGCCGATTCCGATGCATTCCTTGCACGA
ATAGATGCAACGTACAGAGCCCAACTTTCATTTCAGGTAGGTGGCGAAATTGAGAAGTTG
ATCGTGAGAATGGGTGAAGAGGTGAAGCAGGGCGATGTACTTGCAACGCTAGACCCAAAA
GACTTGCAGTTAGCTCTTGATGCATCACAAGCGCAGTACGCATTAGCGAAAACCCAATGG
GAACGCTCGAAAAGCTTGTACAACAAGAAGCTGATCAGTACAGACAGTTACGACCAACAA
GAAACGCAATACAAAGCGGCACTGGCAAACCTAGAGCAAGCGAAAACCGATTTGAGCTAC
ACAGAGATTCACGCGCCGTTTGATGGTGTGGTGTCTTATACCTACGTGAAGCCATACCAA
GTGGTTGCTGCTAAGCAAGAAATACTAAACCTAATCGACAACACCACTTTGGATGTGTCG
TTTACTTTGCCTGTGACTTACGCCGAAGCGGTGTCGTTGAACTCACTTAAAGACGCAGAG
ATGTGGGTGACGATGGACAGCGAACCAAACAACCGCATCCAAGGCAAATTCAAAGAAATC
TCTACCCAACCCAATGCCGATACCAACAGCTACGAAGCGATCGTGACCATTACTCGTCCT
TCTGATCGTAACTTGCTAACGGGAATGACAGGCCAAGTACACATTGCGAAGCAAAACGTA
TCGAACGCGATGATGCTGCCAAATGCGGCTTGGGTGTCGAAAGATGCCGCTCATGGTGAA
GTTTGGGTAATGGACAGCGATACACAGCAAGTAAATAAAGTGACCTTGTCACTGAATGCA
AACGGCGCTGTGGAGTCGGGTCTAGACAAGAATGATTACGTTGTTATTGCAGGTGTTGAA
CGCCTAGTAGAAGGCCAAGTAGTGAAAGCTTGGGTTCGTGAGGAAGGTATCTAA
>JGNEMEMF_00158 Solvent efflux pump periplasmic linker SrpA
ATGAAACGTTCATTATTCACAGTATCGGCTATCGCACTGGCGGTACTCACCGGTTGTAAC
AGCACAGACGAAGTGACCGCAGAGCAGCCTTTGTATGTCTCTACGGTTGCTGTTGATGTT
CCAGTAAAAAGCCAATACCGCACATTCAAAGGCCAAGTCGTGCCTGCGGAACAAACGCCA
ATTGCATTCCGTCGCGCAGGCGAAGTTCAGCATGTGTTAGTTAAAGCGGGTGACACGGTT
AAAGAAGGCCAGATGATCGCCAAACTAGACGACAGCAAAGAGAAGCAAGCAGTAAACGAT
GCAGAAGCACAATACACGCTTGCGATTCGTCAGCTTAAACGTGGTGAAGAGCTGCATAAC
CGCCAAATGATTTCAAAAGCGGAATTGGATGAGCTAACAGCAAACAAAGAACTGGCGGAA
GCGAACTTCTACAACGCAACTAACCAACTGAACTACACGCGTTTGTTTGCCCCGTTTGCG
GGTAAGGTTTCTGATGTATTCAAAGAGCGATTTGAGCGTGTTGCGATTGGTGAGCCGGTT
TTAAACCTTTATCAAAGCGACAAAGTGTACGTTCGTATCGAACTGTCAGACAACGTGCTT
GCGATGGTAAACCCAAATACACAAAGCATGAGCTATCAACCCCAAGCAACGTTCTCGGGT
GACGCGAAATCTTATGCGTTGGATTACTTGGAGCACACCAGTGAGCCAAATGCTCAAACG
CAAACCTACCAAATGTATTTAACCATGCCCCAACCTGAGGAAGAGATTCTGCCGGGTACC
AGCGTAAGCGTTGCAGTAGACATGGTGGCAGCGGGCATTACTTCTATTGATGGCTACAAC
ATCCCAATGACTGCGTTGCAAGCGGGCAATCAAGATGGTGAGTTTTTCGTTTGGAAATTG
AATGGTGACGCTGTCACTAAAGTGGAAGTGACCATCGACCAAGTTAATGGCGAAGGTGCG
ATTGTGTCATCAGGTGTTGCTCAAGGCGATGTATTAGTGAATTCCAGCTTACGCAAACTT
CGCGAAGGTAAGCATGTGGATGTGGTGGAGAAACAACAATAA
>JGNEMEMF_00159 Cobalt-zinc-cadmium resistance protein CzcA
ATGAGCATTGCTGAATACTCAATTAAGAACAAAGTCATCAGCTGGCTGTTCATCGTTATT
TTAGCGATCGGCGGTGTGACGTCGTTCCTAGAACTTGGTCGATTGGAAGATCCGGCATTT
ACCATCAAAGATGCGATGGTGATTGCGACTTATCCTGGTGCGACTTCTAAAGAAGTAGAA
GAAGAGCTGACGTATCCGCTTGAGAAAGAGATTCGTAAGCTGCCTTATATCGATAAGATC
ACCTCGACGTCCTCAAGTGGTATGTCACAGATTATGGTGAGCATGAAGATGGATTACGGT
CCGGACGAATTGCCGCAAATCTGGGATGAAATGCGCCGTAAAATCAACGATCTGCAACCA
ACTTTGCCGCAAGGCGTTCAATCTCTGCAAATCATTGATGACTTTGGTGACGTGTACGGT
GTAATGCTTATGCTAACGGGTGATGACTACGATTACGTAGAACTGAAACGTTACGCAGAC
CAACTTACGCGTGAACTCGAACTGATCGATGGTGTGGGTAAAGTTGACATCGCTGGCGAC
CAACAAGAGATGCTGTTTGTTGAGATTTCATTGGATCGCTTGGCGGCTCTGAACCTCGAC
ATGAATGTAATTTCTGGCTTGCTGAACCAACAGAACAACGTGGTTTCTGCAGGTGAGGTG
ATGGTAAACGGCGAGAGCCTCATCATTCGCCCAAGCGGTACTTTAAACACCGTAGAAGCA
CTAGAAAACCTGATTATTCATGGTCGCGATACGGGTAACCTGATTCGCTTGAAAGACGTT
GCAACCATCAGCCGTGGCATTCAAGAAAAGCCGGGTAATGTGCTGCTATACAACGGTAAG
AAAGCAATCAACATTGGTATTTCGTTTGCGTCTGGCGTAAACGTAGTAGAAGTCGGTCAA
CGTATTGAAGCAGAACTAGCAAGCCTTGAGACCATCAAGCCTGCTGGCATCGATATGAAC
TATTTCTACAACCAGTCACAAGAAGTGGATGACTCGGTAAAAGCGTTTGTTATTAGCTTG
GCAGAAGCGGTTGCGATCGTAATTATCGTACTGTTGTTCACCATGGGGCTGCGTAGTGGT
TTGATCATTGGTTTGGTTCTGTTGTTGACGGTATTCGGTACCTTCATCTTGATGAACTAC
AACAACATTGAGCTACACCGTATCTCACTTGGTGCACTGATCATTGCACTCGGTATGCTA
GTGGATAACGCCATCGTGGTGGTCGAGGGGATATTGGTTGGTCTTAAGAAAGGGCGAACC
AAGGTTCAAGCTGCAACAGATATCGTAAAACAAACTCAGTGGCCGCTGCTTGGTGCGACA
GTCATTGCTATTACCGCGTTTGCACCTATCGGTCTGTCACAAGATGCGACTGGTGAGTTC
ATGGGCTCTCTGTTCTGGGTTCTGTGTTTCTCGTTATTCTTGAGCTGGATTACGGCGATT
ACGCTAACGCCATTCCTAGCCGATCTTCTATTGAAAGAAGAAGACAAGAACGCAGATGCA
GAAGACGAAGATCCATACAAAGGTTGGTTGTTCGTCGCGTTTGGTTCGTCTCTTAAACTT
GCACTTCGTTTCCGTTGGTTAACGGTAGCAGGCATGGTGGCGCTGTTAGTTGGTGCTGTG
GTTGCGTTTGGTAGTGTGAAGCAACAGTTCTTCCCGCCGTCAAACACGCCGATGTTCTAC
GTTGATATGTGGATGCCAGAAGGCACTGACATTCGTGAGACCATCAAGAAAGCAGAAGAA
GTTGAAAGCTACATCCGTACTCAAGACAACATTGATTTTGTTTCAGCGTCGATTGGTCAA
GGTTTGCAGCGTTTCGCTCTCACTTACCAACCAGAGAAGAGTTACGAAGCCTACGCGCAG
TTCCAAGTTCGTACTACGGACCGTGAGAACATGTTTGAGTTACTTCATAAGCTGGACGAC
AACCTAGCGAAGACGTTCGACAAGCCAACGTTCCAGTTCAAGTTGATGGAATTTGGCCCG
TCACCAGCGTCTAAGATTGAAGCGCGTATTACTGGCCCTGATCCACAAGTGCTACGTGAG
CTTGCGGTACAAGTCGAAGATATTCTTCATACTGACCCGGGGGCTCGTAACATCCGTCAC
GACTGGCGTGAGCGCACTAAAGAGCTAGTACCTGTATTCAACGAATCTAAAGCACGTCGC
TTGGGCATCTCGAAAGAAGATCTTTCAAGCACACTGCAAATGGCATTTGGTGGTAGCACA
CTTGGCTTCCTTCGTGATGGTACGCACATTCTGCCTATCATGACGCGTTTGCCAGAAGCA
GAGCGTGTGGATTTTGAATCACTACAAAACGTGAACATCTGGAGTCCATCGCTACAAAGT
TATATTCCAGTTGATCAAGTGATTGATGGTGTAAAACTGGATTGGGATGAGCCATTGATT
CAACGTCGTGACCGTAAACGTACTCTAACGGTACTGGCTGACCACGATGTATTGAGTGAT
GACACTGCAGCAAGTTTATTTGCTCGTGTTCAACCAAAAGTGATGGCACTGCATATCCCA
GAAGGTTACGAAATCACATGGGGTGGTGAGTACGAATCATCGAAAGATGCACAAGAAGGT
CTATTTGGCTCATTACCAATGGGTTACTTGTTGATGTTCATCATTACGATGCTGCTGTTT
AACTCATTGAAGAAGCCATTGGTTATTTGGTTCACGGTACCGCTGTCTATCATCGGTGTG
GCATTTGGTCTTCTGACGACAAACATGCCATTTAGCTTTACCGCGTTCCTTGGTCTATTG
AGCTTGAGCGGTATGATTCTGAAAAACGGTATCGTACTTCTTGACCAGATTAACCTAGAG
CTGGCATCAGGTAAGGATCCTTACTTAGCGATTGTCGACAGTGCGATTAGCCGCGTTCGA
CCAGTAAGTATGGCGGCGCTGACCACCATCCTAGGTATGATTCCATTGGTGTTTGATGCG
TTCTTCGGCTCAATGGCAATTACGATTATGGCAGGCCTTGGTTTTGCTACAGTTTTGACT
CTGATTGTTGTACCAGTCATGTTTGCAATTCTGTTTAAGATCAAACCAACCACTGCATAA
>JGNEMEMF_00160 hypothetical protein
ATGAACAATCGCGGATTACACGGACTCTTCCTATTAGGTTCTCTAACGCTTATTGGCTGT
TCTACGACAGACGGCGTTTCTTCAAATACCACGGAAGCGCAAGCGCCTGTGGAAGTGAAA
AGTGCCGATGCGGCAACAATCGCAACTTGGATTGACCAAAGCATTCTGAACCCAGAAGGG
CTTTCTTTAGCAAACGACAAGATCAACTACCAAGTGGGTTCTGCTGACTTAAACAGTGAC
GGTATGGCAGAACACTTTGTGTTGTTCCAAGATCGTTACTTCTGCGGAAGTGGTGGCTGT
ACTGGGTACATATTCGATAACAGCGGCAAAGTGCTTAGCCGCATGTCAGTAACCAGAACG
CCGATTGCTCTTATAGACAGCTACAGCAACGGTTGGCAAGATTTTGTTGTGTGGAGCAAT
GGCGCATACCGTCAAATGAGCTTTAATGGTGACTCTTACCCAAGTAACCCATCTGTCGAG
CCAAAATACGACCACAACACCCAAGTGCAAACAGCAATCGCGTACGTGATGGCAACCGAG
CTTTACCAACAAGACGGTTACGACATTCTGCCTGTCGATGATAAAGAGATCTGGACGCCA
GCGAACGTTTATCACTTTACCTTTAAGCATCATGGAGACCCGCACAGCGTGTATAATGCA
ACGGTGAACTTGAGCAGCGGCGACGTGGATATCGAATCTGAACCAATGCAATAA
>JGNEMEMF_00161 hypothetical protein
ATGAAAAACACAATCATCCTTTTATCCGCTCTTTTTAGCGTTTGTGCTCAAGCAAATGGT
TCACAAGATGTCTCAGGTTTTTATCTTGGAGGCGGTGTGGGTAACAACACGTTTAGTGAC
GATAACCCGTTTACAAAAGTGGATGACAACGGTACCGCGTTCAAAATCATTGGTGGTTAT
CAGTTCAATCGTATCGTTGCGGTTGAAGCGCAGTACACCAATTATGGTGATTTTAAGATC
GTAGATACGTCTTATGATTTAGGCGCGAGCAACGTCTCGGTAGCGGCAAATATTGGTTAC
TCGTTCAATAATGGCCTGCGCCCTTTTGCAACCTTTGGTTTGGGTTACATGTCTGTTGAT
ATTCCGACGACAGACAATGAAGACGATTTATCCCTACGTATCGGTGCAGGTCTGGAATAC
ACGCCAATTCAATTAGAAAACATCACCTTTCGCGCGGCGTATGAGATGGACCATTTCACC
GTAAAACCGAAAGGTTCGAGTCTCGATACTGACGTACAGATTGGCTCTTTCTATGCGGGT
GCTACCTATAAGTTCTAA
>JGNEMEMF_00162 hypothetical protein
ATGCATAGAATCTATTTCGCCAATTTAATCCTCGATCCGACGACAAGAAAACTGTCCAAT
TCAGACGGCGATGATGTTCCCCTAAGACCGCTGCCATACCAAGTATTGAACTTGCTGATA
GAAAAGCAGGGCGTGCATGTGACTCGTGAGGCGTTGTTCGAAACCTGTTGGGATGGCTCA
GTCGTGACCGATCAAGCTTTGACCAATGTGATTTCCGGTTTAAGAAAGAAACTGGCTCAG
TTGAACGCAGAAGGCGTACAGATTAAAACGGTAAGTAAAATTGGTTATTTACTGGAAGTT
GATGCGGATGTGAAACCCATCAAACAGATAGTTGAGATACCGGAACTCCAAACGCTCGAA
ATTGATGATGTTGAACCTCAAGTCAAAGCAGCGTCCAAACAAGAATCTGAATCGCGAGAC
AAGGCATTTAGCGTAACTCCGATACTGATGACGGCTTTCCTGCTTTTCGCGATTGTCTCT
GTGCTTTATTTTCGTCCGTTTGTGCCACATCCTGATTTTCTTGATGATTCGGATTACCAA
CACTTTTCTGTGTCTGAAACGGACTTCTACTTTTACGATCAAAATCATGACGAGTTAGAT
CTTTCGGCTTTGGCAAAGAGCCTCAATGATGAAGTATTTCCGGTTTGTCCGGCCATCGTG
TATTTGCGCGTGTCTGAATCGGCTTATCAAGAAGGAGCGCATATTCTGCGTGCGTTCGCT
TTCGCTAAAAACAGCAACAAGAACGTTAACTACATTAAGTTTTCTCTCGATATCGACACC
TTGAAAGAAACGGTCTTAGAGAGCATGAGCAGGGCGGATGCAATATGCAAATAA
>JGNEMEMF_00163 hypothetical protein
ATGCAAATAAGTAAACTTCTTGTACTCAATATTGCATTGGCAATTAGCCTAGTGGGCGTG
GTTGTTCACCAAAAGTATTTCCAATCCGATGAAATTACTGGTTCGCGCTGGGCGTGTGCA
ACGTTTGAAGAAGACTTTATTACCAGAGGTTACCGACGTTATGAAAACATTAGTGACCGT
TCTGTCGTGGTGTTTAGCTCGGATAGCGACATGTACATGTTCCAGAAAGGATCCTTGCTA
ACGAAAAAGGGCGAAAGCAAAGAATATGAACTGGTTTACAATGGTAAGTATCAAGTAGAT
GGACATGCGCTGACGGTGGATTATCAGAAAGTCAGCTGGAATGAACAGCCAACGGAGAGT
GAGGTTTTTGTAAGAGACATGAACTCATACGTGGGCACAAAAACGGACTTCATCTACAAA
GTGGAAGATGAACAACTGTTCTTTTTCAATCAGAGCGAAACAGAAGAGAGTAACTTTATC
TGCTATCGGATTTAG
>JGNEMEMF_00164 PTS system fructose-specific EIIB'BC component
ATGAATATTGCCATTATTACAGCTTGTCCAAGTGGTGTTGCGAACAGCATCATTGCGGCA
GGTCTACTAGAACAAGCAGCGGCGAAGCTGGGTTGGAACGCAAAGATTGAATGCCAATCA
AGCGTGGTTGAACCAACGCTACTGACAGACGCTGACATTGAACAAGCAGAAGCGATCGTA
ATTGCGGCTAACACTCCAGTTGATACTTCTCGTTTCGTAGGTAAAAAAGTCTACCAAGCA
GATATCAGCACCGTAGCGAAAGACGCATCCGCTTTCTTACAAACTGCGGTTGAAAGTGCA
GCAACGCTAGAGCAAGCAACCACAGTTGCGGCACAAGTAGCAGCACCAGCAGAAAGCGCC
TCTGCAACTAAGAAGATTGTTGCTATCACTGCATGTCCAACCGGCGTGGCACACACCTTC
ATGGCAGCAGAAGCACTAGAGGAAGAAGGCAAACGTCGTGGTCACCAAATCAAAGTGGAA
ACACGTGGCTCAGTAGGTGCGAAAAACCAACTGACTGACCAAGAAATCGCAGACGCAGAT
TTGGTCATCATCGCAGCAGACATCGAAGTACCTCTTGACCGCTTTAACGGCAAGAAGATG
TACCGCACTAAAACAGGTCCAGCTCTGAAGAAAACAGCGGAAGAAATGGACAAAGCGTTT
GAACAAGCAAGCGTATACCAACACTCTGGTTCCTCTAGCGCATCATCAGCGACAGAAGAG
AAGAAAGGCGCGTACAAACACCTAATGACAGGTGTATCTCACATGCTTCCAGTTGTGGTT
GCCGGTGGTTTGATCATCGCCCTATCCTTCGTATTTGGTATCGAAGCGTTTAAAGAAGAA
GGCACGCTAGCAGCAGCGCTAATGAACATCGGTGGTGGCTCTGCATTCGCATTGATGATC
CCAGTTCTTGCTGGTTACATCGCTTTCTCAATTGCTGACCGTCCGGGTCTGGCTCCTGGT
CTCGTTGGCGGTATGCTAGCAAGCTCAACTGGTGCAGGTTTCCTTGGTGGTATCGCAGCA
GGTTTCATCGCAGGTTACGCTGCTAAGTTCCTTGCCGACAAAGTAAAACTTCCACAATCA
ATGGAAGCACTTAAACCGATCCTTATCATCCCGTTCGTGGCGACATTGTTCACGGGTCTC
GTGATGATTTACATCGTGGGCGGTCCAGTATCTGGCATCATGAGCGGCCTAACTGATTTC
CTAAACAACATGGGTTCAGACAGCGCGGTTCTACTAGGTATTATTCTTGGCGCGATGATG
TGTTTCGACCTAGGTGGTCCAGTAAACAAAGCCGCTTACGCATTCGGTGTAGGTCTATTG
GCTTCACAAACTTACGCGCCAATGGCTGCAATCATGGCAGCAGGTATGACACCGGCACTA
GGTATGGGTCTTGCGACGTTCATTGCTAAGAACAAGTTCGAGCAAAGCGAGCGTGAAGCA
GGTAAAGCATCATTCGTTCTTGGTCTGTGCTTCATCTCTGAAGGTGCAATCCCATTCGCA
GCGAAAGATCCAATGCGTGTAATCCCATCATGTATGGCGGGTGGCGCACTAACAGGTGCT
CTATCAATGCTGTTCGGTGCAAAACTGATGGCACCACACGGTGGTTTGTTCGTACTGCTT
ATCCCTAACGCAATCTCACCAGTGCTAATGTACTTGGTAGCAATCGCAGCAGGTACAGCG
GTAACAGGTTTCACTTACGCGTTCCTAAAGAACAAAGCAGAAGCGAAACAAGAAGCAGCT
GCTTAA
>JGNEMEMF_00165 Tagatose-6-phosphate kinase
ATGACAGCATTGAAAACAAACAAAGTCGTTACCATCACGCTTAACCCTGCCCTTGACCTA
ACAGGTTCGCTGGACTCAATTAAAGTGGGTTCTGTCAGCCTAGTTGAAAAGAGCAACCTA
CACGCGGCTGGTAAAGGCGTAAACGTAGCGAAAGTGCTTAGTGACCTAGGTGCAGACGTA
ACAGTGACGGGCTTTCTTGGCAAAGACAACCCAGAGCTGTTCCACCAGCTATTCAGCGAT
ATCAAGGTTAAAAACGAGTTCGTTGAAGTAGAAGGCGCAACTCGCATCAACGTGAAATTG
GTTGAAGCAGATGGCCAAGTGAGCGACATCAACTTCCCTGGCGTTCAAGTTACGGCAGAA
GAAATTGCTCGTTTTGAAGAAACCCTATTCCGCCTTGCAGAAACACACGATTACTTTGTA
TTGGCAGGCAGCCTACCGGGCGGTGTTACTGCAGAGCAATGCGCGGCATGGATTGAAAAA
CTGCATCAGCAAGGCAAAAAAGTTTTGTTCGATAGCAGCAAAGCAGCACTACGCGCAGGC
ATCGACGCTCATCCTTGGTTGATCAAACCAAACGACGAAGAGCTAAGTGACTTTGTCGGC
GAGCACCTTTCAACGCCAGAACAATGCCAAGACGCGGCGCAAACGCTAAGCGATAAAGGC
ATTGAGAACATCGTAGTTTCTATGGGTGCAGACGGCGTGATGTGGCTTAACCAAGGCGAA
TGGCTACGCGCACAACCACCACGAATGAATGTAGTAAGCACTGTTGGCGCTGGCGATACG
CTTGTTGCTGGCTTGTGCTGGGGTCACATGCAAGTGATGCCGAAAAACGATTTACTGCGC
TTCGCTACTGCGCTTTCTGCCCTAGCAGTAAGCCAAGTTGGCGTTGGCCTAACCAGTCAG
GAAGAACTGGAGAACATCAAGCTCCAAACGCAAGTAACCGAGCTTTACCCTAATACGAAC
TTAGACAAAAACTAA
>JGNEMEMF_00166 Multiphosphoryl transfer protein
ATGCTTAAGCTAAGTAAGAACGACATTACCCTATCTCAATCCGCTACAGATAAGTTTGAA
GCGATCAAAAGCATCGCGAAAAGCCTGACAGACAAAGGTCTGGTTGAACAAGGCTATGTA
GAGGGCATGCTAAACCGTGAAAACCAGAACTCAACGTTTCTAGGTAACGGTATCGCAATT
CCACACGGCACAACTGACACGCGCTCAATGGTGAAAACCACGGGTGTTGCTGTTCACCAC
TTCCCAGAAGGCGTTGAATGGGGCGACGGCAACACAGTTTACGTTGCTATCGGTATTGCA
GCAAAATCAGACGAGCACTTGGGCATTCTTAAGCAGCTAACAAAAGTATTGGGTGCTGAC
GGCGTTGAAGAGCGTCTACGCAATGCGAAAAACGAAGACGACATCATTGCCCTACTTCAT
GGCGACGTTCAGTTAGAAGCGGATTTCGATGCTTCTCTCATTCAATTGCTATTCCCAGCA
AGCGACATGATTCAAATGAGCGCGGTAGCTGGCGGCCTACTTAAAAACACAGGTTGTGCA
GGTACGGAGTTCGTTGCAGATCTAGTAACAAAAACGCCAACGCATCTAGGCCAAGGTCTA
TGGCTTGTTGGTAGTGATAAACAAGTAACTCGCACTGGCGTTTCTTTTGTATCAACAGCC
AATGATTGTGAATTCGAAGGCGAGAAAGTGCGTGCTCTAGTTGCATTTGCAGCTTGCAAC
AACGCTCACCAATCTATCCTTAACACGATTTCAAAGCTTGTGTTTAACAACGAACACAGC
AAATTACTTGATGCTTCTGCTGAGCAGATCCTTGCACTGTTCAAAGGCGAAGAAATGGCA
ACAGAAGCGGCTGAAGACGGCAACACAGCAATCTTCAAAATCAAAAACGCCCACGGCCTA
CACGCTCGTCCTGGCGCAATGCTAGTTGCTGAAGCGAAGAAGTTCGAATCTACCATTCGT
GTGGCAAACCTAGATGGCGATGGCAAAGCAGTAAACGCGAAGAGCCTAATGAAAGTTATC
GCGCTAGGTGTGAAACACGGTCACCAGCTTCAATTCTCTGCTGAAGGTCCAGATGCTGCA
CAAGCACTTGAGTCAATCGGCAAAGCAATCGCATCTGGTCTTGGCGAAGGTTAA
>JGNEMEMF_00167 Catabolite repressor/activator
ATGACACTGGATGAAATAGCGAAATTAGCTGGGGTTTCAAAGACCACGGCAAGCTATGTG
ATTAACGGAAAAGCGCAGAAATACCGCATCAGCGAAAAGACTCAAAAGAAAGTCATGGCG
GTGGTTGAGCAGTACAATTACAAACCGGATCACGCAGCATCTTCTTTAAGAGCGGGCAAC
TCACGTTCGTTCGGTTTGATCATTCCAGATTTAGAGAACACCAGTTACGCACGTTTAGCA
AAACTGATTGAACAGAACTCGCGTAAAGCGGGCTACCAAATTTTGATTGGCTGTTCTGAT
GATGATCCGCAAACGGAGCAAAAGGTTGCAGAGGCGCTTGTGAGTCGTCGTATTGATGCG
CTATTCGTGGCGAGCAGTATGCCAGCAGCGAGCGAGTATTACCTCAAGCTTCAAAACTCA
GGTACGCCCGTTATCGCACTTGACCGTCCTATGGATGATGAGCACTTTTGTTGTGTGATC
AGCGAAGATTTTGATGCGGCGTTCGAGTTAACCGAATCAGTATTGTCTTCCGAGATTGAT
TCGATTGGTTTGATTGGTGCGTTAGAAGAACTGCAAGTCTCTAAAGAGCGTGAACTGGGT
TTCCGTTCGGCTTGTCAGCAAGGTAGCACTGGCGTTTTGGTTGGCTATGGTCAGCACTTC
TCGCGTGAAGAAGGCAAGGAGGTACTTGAGGGTTGGATCGAAAAGGGCAAACTGCCGGAT
GCGGTGGTGACCATGTCTTACACCTTATTAGAAGGCGTATTGGACGTGATGTTAGAAAAG
CCAGAGTTGATGGGCAAAGTACGTTTGGCCACCTTTGGTGATAACCGCTTGCTCGATTTT
CTTCCAATCAAAATCAACTCCCTTCCGCAGCAGTTTGAGCTGATTGCCGACAGCGCAATG
GAGTTGGCGCTTAATGCCTCAGCTAAACGCTATAAAGCGGGTGTAGAGTTGATTCCGCGT
AAGATTGTTAAGCGCCACACCGACGCTAAAGCTTAA
>JGNEMEMF_00168 hypothetical protein
TTGTCTAATAAGAACCACATTACCTTTGCCACCGCCAACCTGTTTAACTTTGTTGCACCA
CCTGGCGCGTATTACGACTTCGAGAACATATATTCTCGCGACGATTGGCAGGACAAACTC
GCTTGGACCAAATCGCAGTTCGAACAACTTAATCCCGACATCATCGGCTTGCAAGAAGTG
TTCAGCATCGAAGAGACCAAAACCTTCTTTGCTGAAATGGGTTATGAACACTTTGCTTGT
GTCGATACGCCGCACATTGAAGGCGATTACATTTATTCTCGCCCAGTGGTTGCAGTGGCC
TCGCGCTTTCCGATTGAAAGCTTTGAAGCGGTCACGTTCGATAAAGATACGCTCAATGCC
TTTGGTGATATCGACGCGCCACCTTTTAGCCGAAAACCCGTTCGTGCATGTGTTGTTCAC
CCAATTATTGGTCATCTCTCTGTATACGTCACACATTTGAAGTCACAGCGCCCTGCGGAT
TCAACCACTCCAGAAGAAGCGAGCAGACCGATTGCCCGTTGGCTATCTACACAACAACGT
GGTTGGGAAGCGGCAATGCTGCGTGACGCAATGCAAAGGCAGTACGCTTTGAATCCAATG
CCGACAGTATTAATGGGTGATATGAACCAAGGCATTACTTCAACCAGCGTTAACAGCGTT
TTGATTGAACATTATGGTGACAGCGTCACTGATTTACAGCTCAATGACGGATGGGAATTG
CAAGTAATGCCCTCACTAGAGTCACGACCAGCAACGCACTATCACTTTGCGAAAGGAAAC
GTGTTGGATTACATCTTGTTGTCGCAAGAGTTTGATGCGCACGCCGATGTATCAATAGCA
GAAGTCACGAACTACCAAGTGTTGGATGCGCACTTAATCAATCCGTCTTTTGAGAGAGAT
AAAAACGCCAGCGACCATGCATTTGTGGCGCTGACGGTAGAAATTAAGCTTTAG
>JGNEMEMF_00169 hypothetical protein
ATGACCCAAGATTACGAACACGAAGAGTATTTAGAAGGCGAAGAGATTGAGATCGAAGCG
ATCGGTATCGACGTTGACGCGCACCCAATTGAGCTGTACAAGCTTTTCAAAATCGCGAAC
TTGGTGAGTGGTGGTGGTGAAGCAAAACACATCATCGAAGAAGGTTACGTTGCCGTAAAC
GGTGAGCTTGAAACTCGTAAACGTCGCAAAATGTACGACGGCGATTTCTTCGAATTCAAC
CAAGAATACTACGTTGTGGTATGTGACGCGCCAGTAACCGAACCTGAAACTGCCGAAGAA
AAAGCAGAGAAGAAGGCGAAGAAAGAAGCGCAAGCGGCACGTAAAGAAAAGTCTCGCTCG
AAAAAGAACGACAAGCCAAGCGCTAAAGGCCCTAAATCTACCGGTCGTAAAGCCGCACAC
AAAGAGCGTAAAGCACAAAAAGAAGCATTGTCTCAATCTGCTAAGAAAGGCAAGAAAGAG
GAAAAGCCGCAGGTTGCACGCGATCCTAAGAGTGGTCGTAACTCTATCGACTTCTTCTAA
>JGNEMEMF_00170 Putative cyclic-di-GMP phosphodiesterase YjcC
ATGGAGTTAAAGAAGCAGTCCGATTACGAGCAGTACATAAGGCAGGACAGCCTTGGCGAA
TACTACGTTGTGCTCAATCAATACACTTTCCACAGTGTTTATCAGCCTATCTTTGATAAA
CACCAACAAATGATCGGGATGGAAGCCCTGCTGCGTATTCGTGGTGCAGATGGCACGAAT
ATTCGACCGGATCTCTTCTTTGCTGATGCCAGCATCGATACTTACTTCCGACTTTGTATA
GAATTTCTCTCCCGTGCGATTCATATCCGTAACTTTGCTCGTCACTTTGCGGGCTCACCA
ATCAAGCTGTTTCTGAACGTCATGCCACAAACCTTACTGACACTGACCAAAGACATGGGC
TTTAAAGACAATGGCCTGCTCTACAAACGATTGTTTGAGTTAGGTATGGAACCTTCTGAT
GTGGTCTTTGAAGTCGTTGAGGAATCTTGCGGCGATACAGAACTTTTGATTCAAGCAGTG
CAACTCATGAGAGCAAACGGCTTCTTATTTGCGATTGACGATTTTGGCTCTCACCATTCA
GATATGTCACGTGTTAAGCAGCTTTGCCCAGACATCATCAAAATAGATCGCTCTTACCTA
CTCGATTATTGCTCTGGTGACACATTAGCGATCGCCAATGCAGTAGACCTTGCTGAAGAG
ATGAACGCAAAAGTGGTCATCGAAGGTGTCGAAGAGAATACACAGCTTTCAGCCATGCAA
GCACTAAACTTAGATTATTACCAAGGCTTTTATCTGGCGAAACCAAACTCGATTCACCAT
TGGACTGAGCAAAAAGAAACAGCCAAAGTGCTACATTAA
>JGNEMEMF_00171 Glutamate/aspartate import permease protein GltK
TTGAGCGGACAAACCACCACTCGCGTTGCACCAACCAAAGCAAAGTCAGGCTTTTTCTTA
AGTCGTTTTAACCTACTCGATTGGGTACTGCTTGCCATCTGCGCGTTGGCTGGGGTTTGG
CTCTATCATCGTTCTACCGTCGGAGTTAACTACATCTGGCATTGGAAAGAAGCAATCGAC
CTCTTGTTCACCCCAAGAGCAGATGGTGGCTTGCCGTATTTCTTCCAAGGCTTAATCTCA
ACACTACGCTTGAGCCTTTGGGGCATCATTTTTGCTCTCGTATTAGGTACGTTACTTGGG
TTAGCGCGTTTTTCAGATACAGTTTGGTTGCGCACGCCTGCCAACGCATTTATTCAATTG
GTACGAAACATTCCACCTTTGGTGTTCGTATTCATCTTCTACTTTTTCATCTCTAACCAG
TTAATCCCATTACTTGGCTTAGAAGATCTTCTCCGTAACTATCGCGGCGAACCTAACGCG
GTTCAACACTTCTTCTTTGGCCCTGCTAACCTTTGGGAAAACCTTGCGTCCGGCGTACTT
TGTGTGGGTTTGCTCTCTTCTGCCTACATTGCTGAAGTGGTTCGTGCGGGCTTGCAGAGC
ATCGATAAAGGCCAGTGGGAAGCGGCTGACTCACTTGGTTTATCTCGTTGGGTAAAATAC
CGTTTCATCATCGCGCCACAGGTGCTTAAAGCGATTACACCGGCACTTGCAGGACAAACC
ATTTCACTGGTTAAAGACACCTCTATCGTTTCGCTAATCTCAATTCAAGAAATGACCTTT
GTCGGCACAGAAATGGCGAACTCATCAGGCTACATTTTCGAAATCTGGCTAATTGTTGGC
TTCGTTTACTTCCTGATTTGTTTCGGTCTATCAATGTTTTTTAGATACATCGAGAAAAAA
TCGGAATCTATTTCAAATTAA
>JGNEMEMF_00172 L-cystine-binding protein FliY
ATGAAGTTATTCAAAGCGACCATTACTGCATTATTAGGGCTTGCAATTGCTTTACCTTCA
TTAGCCAATGAAGAAGCAGCGACACCAAACGTTGATCAAATCAAAGAGCGTGGCACGCTG
CGCGTTGGTATGTCGACATTTGTACCTTGGGCAATGCGTAATAAACAAGGTGAGTTGATT
GGTTTTGAAATCGATGTGGCGAAGCGCCTCGCTGCGGATACAGGCTTAAAAGTTGAGTTT
GTACCGACAGCGTGGGATGGCATCATCCCGGCTCTTCTTGCGAAGAAATTCGACGTAATC
ATTGGCGGCATGTCGATTACGCCAGAACGTTCAAAGAGCGTATTGTTTACTGAACCTTAC
TCGCACTCAGGCGTTCAAGTAGCAGCAAACAAAGAGCTAGCGGCTGGCTTTAGTGAGTTT
TCAGACTTTGACTCTCGCCGTGTGAAAATTGCCGCTCGTCGTGGCGCGTTCACTGTGCAA
GTAGCGCGTGAGACTTTCCCTAAAGCGAAGATCCTTCAGTTTGATGACGATGCACAAGCA
TTCCAAGAAGTATTGAACGGCAACGCACACGCGGTTATTGCATCAAGCCCGAAACCGGAA
CATGAAGCGATCAAGCACGCTGACAAATTGTTCATTCCATTTACCGAGCGTCTATCCAAA
GGTAATGAGGCATTTGCTGTTCGCCTAGGCGAAGAAGATAAAAAAGCCTTCTTCAACGAG
TGGATTGAAGCTCGTACCCAAGACGGTTGGCTAGATGAGCGTTACGAATACTGGTTCTCA
ACGCTAGATTGGCAAGACCAAGTTGCACAAGGTCAATAA
>JGNEMEMF_00173 putative glutamine ABC transporter permease protein GlnM
ATGGTAATTCGAATCCTAAAACCTGTTTTACAAGCCATATTACAAATCGCCATTCTCTTG
ATAGCGATCGTGTGGGTACTCGATTCCGGCGCACAAGCCATGGGGTACCAATGGCAATGG
GAGCGCGTACCTGATTACATCGCCTTTTACGAAGATGGTGAGTGGTGGCCAGCAGAATTA
GTCGACGGTCTTGTCGTTACCTTAAAGATTTCGGCGATCAGTCTTTTCTTCACGTTAGTG
ATAGGTTTCGTCACCGCACTATTGCGACTCAGTAACTCCAAAGTTGGTAACGCGATCGGC
ACCGCTTATGTCGAGTTGATTCGCAATACCCCACTACTGGTGCAAATATACCTACTCTAT
TTCGTGTTTGGCCCCGTCATTGGGTTAGATAGATTCAGTACCGCTGTTTTAGCACTGTCA
CTATTCCAAGGTGCTTATACCGCAGAAATCTTCCGTGCGGGCTTAAACAGCATTCCAAAA
GGTCAGTTTGAAGCAGCCAAAACCTTAGGTTTATCACCTTTGTTTGCCTACAAAGACGTG
ATTCTTCCGCAGGTACTTCAACGCACTTTGCCACCCTTGACTAACGAAGTGGTGTCACTG
ATTAAGAACTCTTCAATAGTCAGTGTGATGGCAATATTCGACCTGACAACCGAGGCGAGA
AACATCGTATCTGAGACGGCGATGCCGTTTGAGATTTGGTTTACTGTGGCAGCAATCTAC
CTTGCTCTCACATTATCACTTTCTGGCTTATCCGCTTGGCTAGAACACAAACTAGGAGCC
AGTTGGCGCAAATTATAA
>JGNEMEMF_00174 Glutamine transport ATP-binding protein GlnQ
TTGAAAGAGAAAAATATCGTTGTTGAGTTCAGCGGCGTAAACAAGTGGTATGGTGAATAT
CACGCCCTCAAAGACATTAATTTTTCAGTACATACCGGTGAAATCGTTGTTGTTTGTGGC
CCTTCCGGTTCAGGTAAATCAACACTCATTCGTTGTATCAACCACTTAGAATCCATCCAA
GAAGGTGAACTCAGCGTCTTCGAACAACCAGCCGATTCCAAAGCTCAAAAACCTGGCAAA
GTCGGCATGGTGTTCCAGCACTTTCATCTGTTTCCACATCTTACCGTGTTAGAAAACCTC
ACTCTTGCTCCTATCCGCACGTTAAAGCTATCCAAACAAGAAGCGGAAGAACGTGCAATG
CACTATCTCAAGCGTGTGAACATCGAAGAGCAAGCCAATAAGTATCCGATTCAACTTTCT
GGTGGTCAGCAGCAACGTGTCGCTATCGCGCGTTCCCTTTGTATGGAACCCGATCTACTG
CTGTTTGATGAGCCGACTTCGGCACTCGATCCTGAGATGATTAACGAAGTGCTAGACGTG
ATGGTGGAACTCGCACAAAGCGGCATGACCATGATTTGTGTGACGCACGAAATGGGCTTT
GCTAAGAAAGTGGCGAATCGAGTGGTGTTTATGGACGAAGGTGAAATCATCGAGATGAAC
TCCCCAGTAGCCCTTTTCGAAACACCGCAGCATCCACGTACCCAAGCGTTTTTGAATCAG
ATTCTGAGCTACTAG
>JGNEMEMF_00175 hypothetical protein
ATGTGGCTGATTGTCATAGCTTGTGCGTTCATACATATCATCAGTATTAAGACTGGCCCA
AAGTGGCTATTCTTTTTGACCAAACCGCTTCCGATCGTCGCCATGATTGGGATGCTACTC
CTATCACCTTCAAATCACCTTCCCTACACTCAGTGGATCATCGCCGGTCTGTCAATTTCG
CTTATCGGTGACTTAGTCATGATGCACCCGAAAGACAAGTTCATTCTCGGTATTAAGCTA
TTTTGCCTAGCATTAATTTGTTACGCCTTAGGCTTCATTAATATGGCAGCTTGGCACTTT
ACGCCTTGGTTGCCTTTTGCCGTGTTCGGCGTCGGCCTCTGCGCCTATTTCTTCTTTAAA
CCCGATTTGGGGAAAGAGAAATGGTCAGTTGCCAGTTACATCTTCGTCCTCATGGCCATG
TTGTGGATGTCGATGGAATACTATGCCAGTGGTAAAACCCAATCTTCCGCATTTGCAGTT
TTAGGCAGCTTTGTCTTTACTTTATCCGGTGCGGTTTTGGCGTTTGAACGCTTCGGTGGC
ACGTCGATTTTCTCTCGACAAGTTGTCATGACCACCTACTATTCCGCCCAATATTTAATC
ACGATGTCCGTGTTCGCCATAGTGATCCGTTTTCTCTAA
>JGNEMEMF_00176 Alcohol dehydrogenase YqhD
ATGAACTTTTCATACGTCAACCCAACTCAAATCTTCTTCGGCCAAGGCCAAATCGCAGCA
ATCAAAGAAGCGATCCCTGCCGATCAAAAAGTGCTCGTTATCTACGGTGGTGGTTCTATT
AAAAAGAACGGTGTTTACGACCAAGTAGGACAAGCATTAGAAGGCCGCGAATGGCTTGAG
TTTTCAGGTGTAGAGCCAAACCCAACAAAAGAGACGCTAGATAAAGCGGTTGCTATCGTA
AAAGAGCAAAACGTTGATTTTATCCTAGCTGTTGGTGGTGGTTCAGTTATCGATGGTTCT
AAGTACGTTGCAGCATCTGCAAAATACGACGGTGACGGTTGGGACATCATGGTAGGCAAA
CATCAAGTAACAGAAGCAACGCCGCTTGCTGCGATTCTTACTTTGCCTGCAACAGGTTCT
GAGTCAAACATGGGCGCAGTAATCACTAAGAAAGAAACCCAAGATAAATTGGCATTTCTA
GCGCCTGCAGTTCAACCAAAATTTGCCGTGCTTGATCCAGACGTAATGAAGACTCTACCT
GAGCGTCAGCTTATTAACGGTCTAGTTGATGCGTGGGTACACGTATGTGAGCAATACCTA
ACTCTGCCAACTGGCGCAATGGTTCAAGACGGTTACGCAGAAGCGCTACTTAAAAACCTA
AAAGTATTGGGTGATCAGTTCGCAGAACGTGATAACGACCAATGGCGTGCGAACCTAATG
TGGACAGCAAACCAAGCATTGAACGGTCTAATCGGTAGTGGCGTTCCTCAAGATTGGGCA
ACGCACATGATTGGCCACGAGCTGACTGCACTATGGCACGTAGACCACGCTCGTTCACTA
GCGATCATTCAACCATCTCTACTTCGCAACCAAATGGAATTCAAACGTCCTAAGCTTGAG
CAAATGGGTCGTAACGTATTTGGGTTGGCAGAAGGTGAAGATTTGGCAGAACGCACAATC
CAATCGATTGAAGCTTTCTACCATCAACTAGAAGTCGCGACTCAACTTGAAGGTTACGGT
GATGACCGTCAAGCAGCTATCGATGCTGTGATTGATCAACTGAACAAACACGGCATGACG
GTTCTTGGCGAAAACCAAGCAATCGACCTAGAAAACAGCCGTAAAATTCTAGAACTTGCC
GTTGCATAA
>JGNEMEMF_00177 HTH-type transcriptional activator RhaS
ATGAAGACACTTGCTGAGATCATGCAGCAATACGCCACTAAATTTGGTCTAGACGATTTA
GAGGGCATCAAAGAAACCGCCATTGATGGGGTATGGTTCTACCGCAGTAGCAAAGGAAAC
AATCGCCAACCGTTTGTGTACCAGTCTGGCATCATCGTTTTGGGACAAGGCTACAAGAAC
ATTCACATTGGCCAAACGCCAGTTCGTTATGGGCCGGATGACTATTTGGTTGTCGGTGTA
CCCATGCCACTTGAGTGTGAAGCGATTGCTGTTGACGATGAGCCTTTATTGGGTATCTCA
ATCGACATTTCTCCTGCCATGCTGCAAAAGCTGGTCAAGAAGTTGGAATCACAACGATTC
AGTAATGTTTGTGAGGATGATACTCGCTGTGGGTTGAAATCGGTACGCATGAACGACCAA
ATGTTGGATGCGTGCAAGCGCCTTATGACGGCATTATGTAGCGATCTTGAAGTCGCAATG
CTCGGTGACATGCTGTTAGAAGAAATTGTGTATCGCACGCTGGTGAGCGAATCCGGTCAT
GTACTGTTTGAGCTCGCACACCAAGAAGGCTCTTACGCAAGGGTAGCAAAAGCACTAAAC
CGTGTTCATCAGGAATACCACGAACAACTCAATGTACAAACCTTGGCGGAAGAAGCGAAC
ATGAGTGTCTCTGCATTCCACCAAGCGTTTAGAAGTGTGACTCTAGAGTCGCCTTTGCAA
TACATCAAAAAGGTGCGTTTAAACAAGGCACGTGAATTGATTCAGTTAGAGGGTCGCCGA
GTGAACGATGCTGCGCGCCTTGTGGGTTACAGCAGCCCATCACAGTTCAGCCGAGAGTAC
AAGCGACACTTCAACGAAACACCCAGATCAACAAAGGCTTAG
>JGNEMEMF_00178 Chitodextrinase
ATGCACCTTAGAAGTGGGAAAGCAGTGAAGAGTGCCTTTACACTCAGTACATTGACTGCG
TCTTGTCTAATGGCCTTCAACAGCTATGCAGCGGTTGATTGCGCACCTCTAGAAGTTTGG
GACTCGTCGAAGGTTTATAACGGCGGTGATCAAGTTCAGCACGAAGGTAACGCTTATAAA
GCGCGCTACTGGACTCAAAACAATAATCCAGCGCAAGCAGGTGAATGGGGTGAGTGGGAA
AATCTAGGTGCTTGTAGTGGCACTGGCCCTGTAGATCCTCCAGTTAATGAAGTGCCTACT
GTGACGTTAACATCCCCTAGTGCTTCGGCTTCTATCACTGCGGGAGATGTTGTGAATCTT
GCCGCAGATGCTGCTGACACGGATGGTTCAATTAGTAAGGTTGAATTCTTTGTTGATGGC
GCATTAGTCGGTACCTCTACCGCAGCACCTTTCACTGCTTCATGGACGGCGACTGAAGGT
GCGCACGAATTCTCGACTAAAGCGTACGATGATAAAAATGCTGTGAGTGTTGCGAGTGCC
GTAACGCTCACAGTTAACGCGGGTCAAGCGGGTAATGAAGCGCCGACTGTAGATGTCGCT
CTTTCAGCGACTTCTGTTGAACTAGGCGCGACGGTTACCGTTACAGCAAATGCCGCTGAT
GCGGATGGTACAGTGGCGAAAGTTGAATTCTTCGCTGCCGGTTCTCTTGTTGGTACAGCA
ACAACAGCACCATACGCGGTAGATTTCACGCCATCACAAGCGGGCAGTGTTTCTATTTAC
GCGAAAGCGACAGACGATGCAGGCGCAACAACAGATTCTTCTCTTGTATCTCTAACAGTG
AATGGCGGTGCAATTACATCGAACTGTCGTCCTGACGGCCTATACCAAACGGCTGGTGTC
GATGTTCCTTACTGTACAATTTACGATGAAGAAGGTCGTGAATTAATGGGGGCTGATCAC
CCTCGTCGTGTGATCGGTTACTTCACTAGCTGGCGTAGTGGTGATGACCCACAAGCCGCT
TACTTAGTAAAAGACATTCCATGGGATCAACTTACACACATTAACTACGCGTTCGTCAGT
ATTGGTTCAGACGGCAAAGTAAACGTTGGTGACGTGACAGATCCAACGAACCCAGCAACA
GGTAAAACTTGGCCGGGCGTAGAAGTAGATCCAGCACTTGGCTTTAAAGGTCACTTCGGT
GCGCTAGCAACTTACAAGCAAAAACATGACGTTAAAACACTGATTTCAATTGGTGGTTGG
GCTGAAACAGGCGGTCACTTCGGTGCTGATGGCAACCGCGTTGCTGACGGTGGTTTCTAC
ACTATGACGACCAACGCAGATGGTTCAATCAACCATGCGGGTATCGAGAAGTTTGCTACG
TCTGCTGTTGAAATGATGCGTACCTACAAATTCGACGGCCTAGACATCGACTACGAGTAC
CCAACATCAATGGCGGGTGCTGGTAACCCTTACGATAAAGACTTTATGGAACCGCGTCGT
CCATACCTATGGGCTTCTTACCAAGAGCTAATGAAAGTTCTGCGTGAGAAATTGGATGCA
GCATCTGCACAAGATGGTATCCACTACATGCTGACTATCGCCGCGCCTTCTTCTGGTTAC
CTATTGCGTGGTATGGAAACGTTCGACGTCACTAAGTACCTCGATTACGTGAACATCATG
ACTTACGATTTGCATGGTGCTTGGAACGATCACGTTGGCCACAACGCGGCATTGTTCGAT
ACGGGTAAAGACTCTGAGCTTGCTCAATGGAACGTGTACGGCACGGCTGCTTACGGCGGT
ATTGGTTACTTGAACACTGACTGGGCTTACCATTACTTCCGTGGCTCTATGCCAGCAGGT
CGTATTAACATTGGTGTGCCTTACTACACCCGTGGTTGGCAAGGTGTAACTGGTGGTGAT
AACGGTCTATGGGGCCGAGCGGCACTTCCTAATCAATCAGAGTGTGCTCCAGGTACTGGC
GAAGGTGAGAAGAACAACTGTGGTCACGGCGCTATCGGTATCGATAACATGTGGCATGAT
ACTGACCCTAAAGGCAACGAAATGGGCGCTGGTTCAAACCCAATGTGGCACGCGAAGAAC
CTAGAGAAGGGCATTTGGGGTTCTTACGCTCAAGCTTACGGTCTTGACCCTGTAAATGAT
CCTTCCGATAAGTTTGTCGGTTCTTACACGCGTCATTACGATGATGTTGCTGTAGCCCCT
TGGCTATGGAATGCAGAGAAGAGCGTATTCCTATCAACAGAAGACAAAGCATCTGTTGAA
GTGAAAGCGGACTACGTTATCGACAAAGAGATCGGCGGTATCATGTTCTGGGAGCTAGCA
GGTGACTATAACTGTTACGTACTAGACGCGAACGGCAACCGTACGACGATTGATGCAACA
GAACAAGCTTGTGCTGCGGGTAATGGTGAATACCACATGGGTAACACTATGACTAAAGCG
ATTTACGACAAGTTTAAGTCTGCAACGCCTTACGGTAACAAGATCGCAACTGGTGCTATT
CCAACGGAAGCTGTAGATATTGCTGTTAGTGTTGGTGGTTTCAAAGTTGGTGACCAAAAC
TACCCAATCAACCCTAAGATCACGTTTACAAACAACACGGGTCAAGCGATTCCTGGTGGT
ACAGAATTCCAGTTCGATATTCCTGTATCAGCTCCAGATAACGCGAAAGATCAGTCTGGC
GGCGGTCTAAGTGTGATTGCTTCTGGTCATACTCGTGCGAACAACATTGGTGGTTTGGAT
GGTGTAATGCACCGCGTATCTTTCTCTCTACCAGCATGGAAAGACCTACCAGCGGGCGGC
ACTTACGAACTTGATATGGTTTACTACCTACCAATCTCTGGCCCAGCTAACTACACAGTA
ATTTCTGGCGGTAAAGAGTTTGCGTTCAAGTTTGAACAACCAGACCTACCAATTGGTGAC
CTAAACTCTGGTACTGGCGGCGGCGGTGGTACTGAGCCGGGTACATGTGATACTGCGGGT
CTAGTTACTTACCCAGATCTTCCGCAAACAGATTGGCAAGGTAACCCAAGCCACGCTAAT
CAAGGTGATAAAGTGATTCACAATGGTGTGGTATACCAAGCAAACTGGTGGACTGCATCA
GAGCCGGGTAGCGATGGTAGCTGGTCTACAGTATGTAATGTCTAA
>JGNEMEMF_00179 Glucose-1-phosphate adenylyltransferase
ATGCAAGACGCACTCGCAGTAATCTTAGCTGGCGGTATGGGATCAAGGTTGAGCCCTCTT
ACCGATGATCGAGCCAAACCAGCCGTTCCATTTGGCGGTAAATATCGCATTATTGATTTC
ACACTAACTAATTGTCTTCACTCAGGTTTAAGAAAGATTTTAGTGTTAACTCAATACAAA
TCACACTCGCTACAAAAGCACTTGCGAGATGGTTGGTCGATCTTCAATCCCGAACTTGGT
GAATACATCACTGCAGTTCCACCTCAAATGCGCAAAGGTGGTGCATGGTATGAAGGCACA
GCAGATGCCATTTACCACAACATGTGGCTGTTATCCCGAAACGACGCCAAGTATGTCGTC
GTTCTGTCCGGTGACCACATTTATCGCATGGACTACGCAGCAATGCTGGAAGAGCACAAA
GAAAACGGCGCGAAGTTAACGGTCGCATGTATGGATGTGCCTGTCGAAGAAGCAACTGCG
TTTGGCGTAATGGGCATTAAAGAGAATGGCTTAGTCGAGTCCTTTGTAGAAAAGCCTAAG
AACCCACCTACTCTTCCTAACGACCCAACGCAGAGTCTAGCGTCTATGGGGATTTACATC
TTCGATATGGACGTTTTGCAAGATGCGCTCGAAGAGGACGCAAAACTCGAAGATTCAAGT
CACGACTTTGGCAAAGACATCATTCCAAAACTCATCGATTCTCAATCGGTTTATGCTTAC
AAATTCTGTGGTAGTAAAGGACGTGTAGACAAAGACTGTTATTGGCGCGATGTCGGTACT
ATTGACTCTTTCTATGAAGCCAATATGGACTTATTAGAGCCCGTCCCACCAATGAACTTA
TACCAACCAAACTGGGCGATTCGTACTTACGAAGCTCAGTTTCCACCAGCAAGAACGGTA
TCTTCTGCGACTGGTAACGAAGGTATTTTCATTAATTCCATCATTGCAAACGGCGTAATC
AACTCGGGCGGTTCAGTTCAGCACTCGGTTATTGCATCGAATGTGCGTATCCATGATAGC
GCGACAGTAGTCGACAGTATTATCTTTGACGATGTCGAAGTGGGTGAAGGTTGTCAGTTG
GTAAGTTGTATCATCGATAAGCATGTTCACATCCCGCCGCACACTCAAATCGGCATGAAC
AAAATTGAAGATGCAAAACGATTCCATGTGTCAGAAAAAGGCATTGTCGTGATTCCAGAA
GGCTACGAGTTCTAA
>JGNEMEMF_00180 Formate--tetrahydrofolate ligase
ATGCAGTCTGATATTGAAATTTGCCGAAACACACCGTTGTCTTCTATCGCTACCGTCGCT
GCCAATGCCGGTCTTTTACCACAAGAGTTCGATACACACGGAAAACACAAAGCTAAAGTT
CATCCCCAATGTCTTGATCGCTTAAACGCAAATCAAGACGGCAAGTTGGTGTTGGTCACT
GCAATCACACCTACCCCTCTGGGTGAAGGTAAAACCGTAACCACAATCGGCCTTTCGCAA
GGTTTATCTAAGATCAACCAATCTGTAATGGCGTGTATCCGTCAACCATCAATGGGGCCA
GTCTTTGGTGTCAAAGGTGGCGCTGCAGGTGGTGGTTACTCCCAAGTTGCACCAATGGAT
GAGTTAAACCTACATCTCACTGGTGATATTCATGCGGTAACAGCGGCACACAACTTGGCT
TCTGCTGCATTAGATGCTCGCCTTTATCATGAACAACGTGAAGGCTACGAGGCGTTCGAA
GCCCGCACTGGCTTAAAAGCACTAAAGATCGACGTCGAACGAATCACTTGGAAGCGCGTA
ATGGACCATAACGACCGTGCACTGCGCATGGTTAAGATTGGTCTCAATGAAGAAGGCAAA
ACTATCAACGGCTTTGAACGTGAAGAAGGTTTTGATATCTCTGCCGCTTCTGAGCTAATG
GCGATCCTCGCTTTAGCTAAAGACTTAAAAGATCTGCGTCAACGCATTGGCCGTATCGTC
GTGGCTTACAACTTAGACGGCCTTCCAGTGACAACTGAAGACTTACAAGTTGCTGGTGCA
ATGGCGGTTACACTAAAAGAGACGATTGCACCAACTTTGATGCAAACACTAGAAGGTGTG
CCAACCCTAATCCACGCAGGTCCGTTTGCAAACATCGCTCACGGTAACTCTTCTATCATC
GCAGACCAAATTGCACTAAAACTCTCTAGTTACGTTGTCACTGAAGCGGGTTTTGGCTCA
GACATGGGATTCGAGAAAGCATGTAACATTAAAGCGTCTGCAGCGGGTCGTGCACCAGAT
TGTGTGGTGATTGTCGCTACGTTACGTGGTTTAAAAGCAAACTCAGGTCACTATGATCTG
CGCCCAGGTATGGCCATTCCGGATTCAATTTTTAATCCAGACCAAGCGGCACTTGAAGCA
GGGTTTGAAAACTTAAAGTGGCACATTAACAATGTCCACAAATACGGTATCCCTGCCGTG
GTTGCTATTAACCAGTTCCCGCAAGATTCTCAGCAAGAATTGGCAGCGCTTAAGGCGTTG
ATTCACGAATTTAACCCGGAAGTTAAGGTGGCCGTCAGTACAGCATTTGGTCAAGGTGGT
GAAGGAGCCGTAGAACTAGCGCAACACGTTGTTGAAACGTGTGAACAAGTTTCTGATTTC
CGTCCTCTTTACCGCAAAGAGCAAACTCTAAAAGAGAAACTCATGGCCGTTTGCGAAGCG
GGTTACGGCGCTGCAAACATTGAAATGAGTGAACTCGCGACACAACAGCTAAAGCACTTT
GAACAATTGGGCTTTGATGAACTAGCAGTATGCATTGCGAAAACGCCGCTCTCCATAACC
ACTGATTCAGCTGTAAAAGGAGCGCCAAGTGGCTTTAGCGTTCCTATCCGTGAGCTACGT
TTATGTGCAGGTGCGGGTTTTGTTTACGCGCTTTCAGGTAATGTTATGACCATGCCTGGT
TTACCGGATAAACCCGCATTCATGAATCTCGATCTAGACGATCAAGGCAATATTATCGGC
CTTTCATAG
>JGNEMEMF_00181 Inosine-guanosine kinase
ATGAAGTTTCCTGGTCAGCGAAAATCTAAACACTACTTTCCAACTCACGCTCGAGATCCA
TTAGTAAACCAAATTCGACAAGCACCGAAATTGTATCGCCCTACGGTCGTTGGTGTGGGT
CAAACCATCGTAGATATCGAAGCGCGCGTAGATGATGCGTTTTTAGAAAAATACAACCTA
AGTAAAGGACATTCTCTCGTTCTTGAAGAGAGCAAAGCGGACGCACTGTACGAAGAGCTA
GTAGAACAAGGTCTGATTACGCACCAATACCCAGGTGACACTATCGGGAACACACTTCAT
AACTACTCCGTGCTTGCGGACAGCAAATCAGTGCTACTTGGTGTTATGTCTAAGAACATT
CAAGTTGGTTCTTTCGCTTACCGTTACCTGTGCCGTACCTCTTCTCGTATGAACCTAAAT
CACCTACAAACCGTAGATGGTCCAATTGGGCGTTGTTACACGTTGATCACTCACGATGGC
GAACGTACTTTCGCGATCAACGAAGGTCACATGAACAAACTCTCTCCAGAGAGCATTCCA
GAAGAAGTATTTACCAAAGCATCTGCTCTGGTTGTATCTTCTTACCTAATGCGTGGTAAA
GAAGAAGATCAAATGCCTCAAGCCGTTCAACGTGCGATTGAGTTTGCTAAGAAGCACGAG
GTCCCTGTAGTACTGACGCTTGGTACTAAGTATGTGATCGAAGGCAATGCTGAATGGTGG
CAAGAGTACATTCGCGAGAACGTATCTGTTGTTGCAATGAACGAAGAAGAAGGCGCAGCA
CTGACTGGCGAAGGCGATCCACTTGCAGCAGCGAATAAAGCACTGGAGTGGGTAGATCTA
GTTCTTTGTACTGCAGGTCCTGACGGTCTTTACATGGCGGGTTACACTGATGAGAAAGTG
AAACGCGAAACGACGCACGATATTCTTGAAGGCTCGATTGAAGAGTTCAACAAGTTTGAG
TTTAGCCGTGCAATGCGTAAAGACGATTGCCAAAACCCAATGAAAGTGTACTCACACATT
GGTCCTTACCTTGGTGGTCCACTTGAGATCAAAAACACCAATGGTGCAGGTGATGCAGCA
TTGTCAGCGCTTCTACACGACATGGCGGCGAACTCGTTCCACCATAAAGAAGTGCCAAAC
TCTGAAAAACACGAAGTACGCTGCCTAACTTACTCTTCTCTATCCCAGATCTGTAAATAC
GCAAACCGTGTAAGCTATGAGGTGTTAACTCAGCACTCTCCTCGCCTATCACGTGCACTA
CCAGAGCGTGAAGATAGCCTAGAAGAAACCTACTGGGATCGCTAA
>JGNEMEMF_00182 hypothetical protein
ATGAAGAAAAGCTTGCTTGCTTTGGGTTTGGTAACCGTTCTGGCTGGGTGTAGTGATAAT
GAAGTGGGTGACGTATCACTGGGTATGTTCACAATGAAAGACATCAAAATCGGCCACCTA
CAAGACGAAGTCGTGACGGGTGTAACCTGTCATATTGCTTCTATCGAGGCGAATTTAAGC
TTGTCTGATCCAAGCGACAGTTCTATTTCATGTCGTCAAACAGGTGACATCACGCCAGAG
ATGATTGCTAAAATTGATAAAAGCAAATCTGGTGAAGTCGTCTTCAAGAAATCAAAAAGC
ATCTTCTTCAAGACCATGAAAGTACGTCGCATCTACGATCCAGAAAACCAAACGCTACTT
TACTTGTCTTACACAACCAAAGAGACAGAAGGCAGTTTCAAACATAGCTTATCAACGGTT
CCTCTATATGGCACAAAAGCTTATGTAGAACCGACTGTAACTCCTACAAATTAA
>JGNEMEMF_00183 hypothetical protein
ATGAACCAACAACAGTTAGAAAGCATCAACAGAAAAAATGCGTGGTTGCATGATTTAGTA
GAAGTCGAATTTCCTACTAAAGAAAGCATTGAAGGGCGAGCCATCTATACTCGTACGCTC
GACGCTTTAACCTACGATGCTGTCGATAAAACTACGCTTTTAGAAAACGGGCAAGAGTTA
ACAGGGGACGACATCTTCCTTGTTGATTTTCATAGGCTTACCGTGATGTTTTCGATTCTA
CAGTCACAACGTTGGTCGGATAAGCACGAGCAAGAAATGATCGTGGAATACTTAACTCAG
ATCATTTTGACACCTGAGTTTGAGCTTTATGTCGGTTTTAAACAAGGCGAGGCTGTAGCA
GCGGCAATTGTCAGCCAATATGAAGGCAACACACTTGTTTCTGACATTACCATTTCTCAA
AACTTGGATAAATCGCAGTTTGTGTGTGATTTGGCGAAAAAATTGAACGACGATCAAAAG
TTGTGTGAAACAATAGTCGTAGAAAATTGA
>JGNEMEMF_00184 3'3'-cGAMP-specific phosphodiesterase 2
ATGGTTATGCGTTTGACGCGTTTATTGGCTCTATTTCTATGCCTAGGGACGGCCGCAGTC
AATGCTGACCAAACGGATTGGGACATCAAAAAAGTACTGGTTTTACATTCGTATGAGCCT
TCATACCAATGGACCAATGACATTCAACGTGGTGTCGAAGAGGGCTTTGAGCAAACCAAC
AGCGAAGTCAAACTATCGATCGAATACCTAGATGCCAAGCGCGTGCACTCAGATGGCTAT
TTTCAAAACATGGCCAATTATCTGCAGCTCAAATATCAAAACTACAAATTTGATGGCATC
ATCATCTCGGACGACGCTGCGCTAGCATTTTCCAAACGTTACTTACCAAGCAATGAACGC
TCTGTACCTTTAGTGGCTGTTGGCGTTAATAACACTCAAGCGACGTTAGACAGTTTAAGC
ACTTCCGGTAGTATCTTGTATGAACAAGATAAAGTTATCGAAAACATCAAGCTCATCATT
AAGCTACGTCCTCAGATAAAGAACTTGTATTATCTCGCCGACAGAAGCATGACATCGGAA
CTGGTTCATGCTCGTGTTGTAGAAGAGATGAAGAAGTTTCCTCAAATCAATTTGATTGAG
CTTCGAGACGAAGCTTTGACTGAAGCTGCGGATAGGCTCTCAAAGATCAACCCAAATGAT
GCTGTTCTGCTAACTCATTTCAACACAGAAGCGGAGCAAGGCCATTACCATTCTTACCAA
GAAGTAGCACACGTTATTGGCGATAAAAGTGTCGCGCCTGTGTTTGTCTTGTGGGAAATG
TACCTAGAAGAACCGGGTATCTTGGGTGGATTCTTAAATCGTTCTAAGCAATATGGTCAC
GAAGCCGCAGAGCTAATGGCTGCCAAGTTGGGTCTATCGATGACCAAAACCGAGAACGAA
TTGATTTCTGAAGCAGTTTTAGATTTTGTGGCTATTCAGAAATACGGTATCAGTCGCTAC
GACATTCCTAAATCAGCCCACATTATCAATGCACCACCTCCTGCAGTTAAAGTGAATATC
AAACTGCTACTTTTTGCTTGTGCGCTGATAGTTCTGCTTTCTTTGGTGATTGTTAGTCAG
TTTATGACCATTCGCCAGCGTAAGGTGATCGATCAGAAGAACCGCAAGATAGTGACCTTA
CAAAAGCGCACCTTGAGCGTTCAAAAGGAGATGATTCACGTTCTTGGCGAGGCTATTGAA
TCGCGCTCTGGTGAGACAGGACAGCACGTTAAACGTGTTGCTAGATTGTCTGCGACCTTG
GCTGAATTTTGCGGGTTAAGCCATCGTGAAGTTGAGATGATTGAAGTCATCAGCCCAATG
CATGACGTTGGTAAGATTTCGGTTCCTGAATCTATCTTGGACAAAAGTGGCAAGTTAGAT
GAGGCTGAATGGGAAATCATGAAGCGCCATACGGTGAAAGGTTATGAATTGCTGAACAAT
CGTGAAGGCGAAATCACTAAGTTGGCCGCCATTGTTGCTCATGAACACCATGAGCGTTGG
GACGGTACGGGTTATCCGAATGGCCTAAAAGGTGAGGAGATTCATCTCTTTGCACGTATT
GTGGCGATTGCCGATGTGTTTGACGCCTTACTGAGTGAACGCTGTTATAAGCGTGCTTGG
ACGGTTGAAGAAGTTGTGGAGCTGTTTACGCGTGAAAAAGGCAAACACTTTGATCCAACG
CTAAGCCAATTGTTATTGGATAATTTGGACGACTTTATAGAAGTGCGTTATTTATATCCA
GATTCCGAAGTTTAA
>JGNEMEMF_00185 6-phosphogluconate phosphatase
ATGGCTATTAACAATATTAAATGTGTCATCTTTGATTGTGATGGCACGCTAGTAGACAGT
GAACGCCTGTGTTGTCAGGCCTTAGTGAACGTCTTTGGCCAATACGGTGCAGAGATGAGT
TTTAGTGAATGCGTAGAGCACTTCAGAGGTGGAAAGCTTGCGGATATCCTTCGTGACGCT
AAAGAGTTGATGAACTTAAATGTTCCGATTGATGTACTAGAGCCGCAATACCGTGACGAA
TTGCAGAAGCTGTTTGTCCGTCATTTAAAACCAATGGACGGCGCGAAACGACTTATCCAC
TTTTTAGATTCGCACAATATTGAGTATTGTGTGGCGTCTAATGGACCAAAAGACAAAATC
GAATACTCGCTTGAGTTGACGGGGTTGCTTGATGCGTTCAAAGGCAAAGTGTTCTCTGCG
TTCGATGCAAACAGTTGGAAGCCCGAGCCTGACTTGATCATGTACAGCGCAATGAATATG
GGCTTTTTACCAAGTGATTGCTTGTACATTGATGATACGCCTAAAGGCGTTGAAGCAGGG
CTTAACGCTGGCATAAAAACCGTACAACTATACAACGGCGCACCGATTAACTTGGTCGAT
GACGAACGTGTTATTCAAATTTCCCATCTAGATGAACTAAAAGAGCAGCTCTTAGGCTGC
TCAGTTTAG
>JGNEMEMF_00186 Methyl-accepting chemotaxis protein McpQ
ATGAGAGAAGTTGAGTTTAGAACGATAGACAGGTTGTTTATAAAGATGTCTATCAACGAC
AAAATGTGGGTCATTTTCCTTCTATTCCTAGTGACTTTAACTTCAGTGGCGGGAAGCCGT
TATTTCAATGATATTCAACAGTTTGAGCAGCAATCTATCTTCGCGGCAGAAGCAAAGCTC
TCAGGCGTAGTTCAAGCTCAAGTACAAAACGTAACGAGCGTGACTGGTGTGGTAAACGTA
AGCAACGTTAATGATGCCAAATTCAACAACGGCACCGTAACGGTTTATGCGAAGTTGAAT
TCCGGGCAGGCAATCCAACTGACAGAAAACCTTTCACGCCAATTTGAGCAAGCAAAATCT
GACGCTTTAACCTCTTTCCTTCTTAGCTTGCTTTGGATGGCACCATTCGCCCTTTTCACT
TACTGGGTTGCGACTTTCCTTGGTGGTGCGCTTTGGGTGCTATACACCACTACACAGAAA
ATTGGTGAAGGTGACTTAACTTCTCGCCTAGGTTTTCATCCGGGTCGTGATGAGTTTGGT
ACGATTGGCTGCGCACTAGATAAATCAATGGATACGCTGACAGAGCTTGTCAACAATGTA
AAAGACAATGCCAATACGTTAAGTGAAACATCCGCAGCGTTTGAGCAAGACATGAAGCTC
AGCGAAACGCAAATCGCACATCAATACCAGACGCTAGATTCTGTTGCGACAGCGATGGAA
GAGATGACGGCTTCAGCGAAAGAAGTCTCAAGTATCTCTCAGCAAGCTACGTTGCAATCA
GATCAAGATGCTCAGCAAATCGACAATAGCCGTAGTCGAGTTCAAAGCGTCATTTCAGAA
ATCGAAACACTATCGAGTTACATCGAACAAGCATCCGCATCTGTTAGCAGTTTGAACGAA
AACACGACACAGATTAACGATGTGATTACCACGATTAACGCGATTTCAGAGCAAACCAAC
CTTCTCGCACTAAATGCCGCTATTGAAGCGGCGCGTGCTGGTGAACAAGGTCGTGGTTTT
GCCGTAGTGGCCGATGAAGTTCGTACCCTTGCTAGCCGCACGCAGCAGGCAACGGTCGAA
ATCCAAGCGATGATCGAGAAATTGCAAACGGAAAGCCAGAACATTGCGTCTATCACTGAC
CGTACGGTTCAACAAGCACAAACAAGCAGCCAGTTGATTGATGAGATTGGTGGTGACGTA
ACCGCAATTGCCGACTCTGCACGTTCATTAATGGACATGAGTATTCAGATTTCAACGTCT
GCAGAAGAACAAAGTGCCGTCGCAAATGACATCGCTTCTGAGCTGTCTGACATTCGTTCG
CAATCCAATACTATTCGTGAAGTTGCCGAACAATCGACAACTGGCGTGGCAAACTTAACC
AAAGCTTCTCAATCCCTTGGCGAAGTATTGAAGCGATACCGAACAGCCTAA
>JGNEMEMF_00187 hypothetical protein
ATGAGCGACCAATATCAAAACGACGAATGCCTAGAGATGCTAGATGCTCTTGAAATCGGT
ATTATCTTGTCGGACTACATTGGCTCAGAAGACGAAGCCGAATAA
>JGNEMEMF_00188 Acyl carrier protein phosphodiesterase
ATGAACTTTCTAGCCCACCTGCATATTGCAGATCACTGTAATAGCCATTTAATGGGAAAC
TTGCTTGGAGATTTCGTAAAGGGAGATCCAAGCAAGCAATATCAGACCGATATTTCCAAT
GGCATCAAACTCCACCGTTTCGTTGATCGCATTACCGACCATCATGCTCTTGTTGAAGAA
TGTAAACCGCACTTCACAGGTGTTGCTCGACGTTTCGCACCCATTGCACTTGATATGTTT
TGGGACCATTGTTTAGCGAAACACTGGCGCACATTCAGCCCTCAATCTTTAGATTCCTTC
GTTCGTTATGCGTATTGCGAAGTGAATAAACAAATCTCTGGCGACCTTCCTCCGCGATTT
TTAATGCTTCACAGCCGAATGTGGAGTGGTGGTTGGCTACAGTCATATCAAGACTTAGAA
AACATTGAGTTTGCCCTTCATCGAATGTCCCAAAGAAGCCCAAGAATGGCTGACTTAACG
ACAACGTTCGAAGTTTTGGACAATGAATATGAGCAATTAGAAGCGAAATTTGCTGCTCTA
TATCGAGATGTGCTGAGTCAATCCGCTGAGTATCATCAACAGCTAATTAATTCATAA
>JGNEMEMF_00189 ATP-dependent RNA helicase RhlE
ATGTCCGTTAATTTCGCTGATCTTGGCATTGAACAACAGTTGGTTGATACCCTAAGCGGT
ATGAATATCGTTACTCCGACACCTGTTCAGGAAAAGTCGATTCCGCATGTGTTGGAAGGT
AAAGATCTACTGGCTGCCGCTCAAACCGGTACAGGTAAAACGGCTGCATTTGGTTTGCCG
ATCATTCAAACGGTTCAGCAAAAGAAACGAAACGGAACACCGCAAGCACTGATTCTTGTG
CCAACGCGTGAACTTGCTCAGCAAGTGATGGATAACCTGACGCAGTACTCAGCAAACATC
GATCTTAAAATTGTTTGTGTTTATGGTGGTACGAGCATTGGCGTACAAAAGAGAAAGCTG
GAAGAGGGCGCTGACATTCTGATCGCGACGCCTGGCCGCTTGCTTGACCACTTGTTTAAC
GGCAATGTAAACATCTCTAAAACTGGTGTTCTTGTGCTTGATGAAGCAGACCGCATGTTA
GACATGGGCTTCTGGCCAGATCTACAACGCATTCTTCGTCGCCTACCTCAAGATAAACAG
ATCATGTTGTTCTCAGCAACATTTGAGAAGCGTATCAAAACCATCGCGTACAAACTGATG
GACTCTCCGGTTGAAGTGGAAGTGTCGCCAGCAAACACGACCGCAGAAACCGTTAAGCAG
ATGGTTTATCCAGTTGATAAAAAGCGCAAGCGTGAGCTACTTGCTTACTTAATTGGCTCT
CGTAACTGGCAGCAAGTGTTGGTGTTTACTAAAACCAAACAAGGCAGTGATGAGTTGGCC
AAAGAGCTTAAGCTGGATGGCATTAAAGCGGTTTCTATCAACGGCGATAAATCACAAGGT
GCTCGTCAACGTGCGCTTGATGAATTCAAAGAAGGCAAAGTACGTGCGCTGATCGCGACA
GATGTAGCGGCTCGTGGTTTGGACATTCAAGAGTTAGAACAAGTAGTGAACTTCGACATG
CCGTTCAAAGCCGAAGATTATGTTCACCGCATCGGGCGTACTGGCCGTGCAGGTAAGTCT
GGTTTGGCCGTTTCTTTGATGAGCCGCGATGAAGAGTATCTATTGCATGCTATCGAAAAC
CTGCTTGACCAACGTTTGCCGCAAGAATGGTTAGAAGGCTTTGAACCGAGTTTAATCGAA
GAGGTTGAACCGGAGCGCAATAGCGGTGGCCGTCGTAAGAGTCGTTCATCAGAAAAACGT
AAGATGAAAGCGAAACTGGCGATTCATAAAAACCGTGGTAAGAACCGAAAATAA
>JGNEMEMF_00190 Putative cyclic-di-GMP phosphodiesterase YjcC
ATGATGAGTATCTCGCAGCTGCTTAGCTGCATTTTAAAACAAGTAGATGGTCAGTACATC
GCGCAATATAAACAGCTGACATTGCGAAGCGTGTTTCAACCTATTTATCAAAAAGATCTT
TCCATTATCGGTCTAGAAGCCTTGGTTCGTATTAGTAACCAAGATGGCTTAATGATTCGA
CCTGACCAGTTCTTTCAATCCACTACGATTCCTACAGAAGATCAAATCAACGTTGAGCGA
CTAAGCCGTCTCATTCACATCAGTAACTTTGGTCAATCCAAGTTTCGCAATAAAAAGCTC
TTTCTCAACGTTCTACCAAAAGCAGCAGAAATGCTCGCAAAAGACATTTCCTATAGCAAC
TTATTAAAGCAATCCATTATTGAAGCGGATTTGTGCCGTGAACAGATTGTGATGGAATTG
GTAGAGCTCGATGCGAGCGACGAAAACTTCTTATACAAAGCAACAAAAGAGCTAAGCGAT
AACGGCTATTTACTGGCAATAGACGATTACGGCATTGATGCTTCAACAATAGAACGCGTT
AGATGTGTAAAACCCAACATCATTAAAATCGATCGTTCGCTGTTATTGAGATATGAGAAT
GGTGATTTTTCTTGTTTAATGGAAGCGTTGTCTTTGGCAAAAGATATTCGCTCAAAAACC
GTTATAGAAGGAATTGAAACCGAGCATCAACTTAACTTAATGAAAAAGCTCGGTTTCGAT
ATGTATCAAGGCTACTTATTGGCAATGCCACAAACGCTTGAAGCCTACCGGGAAGCAAAG
ACGGCGTAA
>JGNEMEMF_00191 hypothetical protein
TTGCTACTCGACTTAGTCATCCAAAGTGTCAATGATTTTCAGGACGATTGTCTCAAACTG
TGTGAGAAGCATTATCCTGCGGTACATAACCAAGGTATGAGTGAACACCATCTAGGCCTC
GCATTTGCTCGACGCATGGAACACACTTTTCGTCACTTTGGTCATAGCAGTACCATCAAA
CCTATTGAAGTACTTGATGCCCCCGACCTGCCTCACCACTACCGAATCTCATCTGAAATT
GGAACGGTTTGGGTATTGAGCCATCATTTAGTCAGTGCAGGTAACTCATGCCGAGAAAAC
CTGCTCTCTTCGATAACGGAATGGCAAAGTGAATATGGTTATGCCCTGCAGCCTAACGAC
CTATTGTTTTTAGTCAGCGATCATTGGATCAGTCGCAGTAAAACCAGCCGTGAGCTGTTG
CACTGGTGGATGGGAGAATTACCAGAACCGATTAACGAGTATACAGAGCAAGGTATTACC
CTGTTTACCAGCGAATCACAGCTGACTCATTCATTAGATACACGTTTTGGGATCAGCCCT
TGTTACATCAAATTCGGCCACCCTTTACGACGTTCCAATAAACAACAACAGGTAAGAAAG
TACATTCAGCTGTATGCGGTTTTACAGTGGTAG
>JGNEMEMF_00192 hypothetical protein
ATGATCAAACTAGAAAGAGCACAAAAAGAAGCATTGGCGAAAGCTATACAAGATTACATG
CAAGACGAGTTGGAAGTGGAAATAGGCCAGTTCGACAGTGAGTTTTTGATTGACTTCATC
ACTGAAAAATTAGCGCCTATCTACTACAACAAGGGCATCGAAGACGCCAAAACCGTGATC
GAACGACGCATGTTAGAAATGACGGATGAACTGTATGAGATAGAGCAAGAAGTTCAACTC
TAA
>JGNEMEMF_00193 Cytochrome b561 
ATGGAAACACTGGTAAAGAACTACAACGTGCCGGCGAGAGCGATGCATTGGATTTCAGCG
CTTTGCATTATCGGCTTGTTTGCTGTGGGTCTGTGGATGGTCGATTTAAGCTACTACAGT
GAATGGTACCAAACCGCACCACATTATCACCGCTCTGTGGGCATTTTACTGGCAATACTC
ACTTTAGGTCGCATCGTATGGAAACATGTGACGGCGTCACCAAAAGTAGAAGGTAAACCT
TACGAGGTAGTTGCAGCAAAAGCCGCACATGGGGTTATGTACATGTTGCTTATTACTATC
TTTGTTTCAGGTTACCTCATCTCAACGTCTGATGGTCGCGGTATCGAAGTATTTAACTGG
TTTACGGTACCAAGCGCAGGGGAGTTATTCCCTGGTCAATCAGACATTGCAGGTGAAATC
CACTTTTATGCAGCTTGGGCTGTGATCCTAATGGCAGGATTGCATGCTGCTGCTGCACTC
AAACATCACTTTATCGATAAAGACAACACATTAAGAAAAATGTTAGGAGCTTCAAAATGA
>JGNEMEMF_00194 Protein YceI
ATGAAAAAGTCACTTTTCGCTACAGGATTAGCAATCGCTATGGCACTACCGTTTGGTGCT
AACGCTGCAGATTATGTTATCGATACTAAAGGTGCTCACGCATCAATCAACTTCAAAGTT
AGCCACCTAGGTTACAGTTTCATCAAAGGTCGTTTTAATACATTTTCTGGTGACTTTTCT
TTTGATGAAAACAACATCGCTGACTCTAAAGTAAACGTAGTTGTTGATACGACAAGCCTT
GACTCAAACCATGCTGAGCGTGACAAGCACATCCGTAGCGGTGATTTCATCGACGCAGGT
AAATACAGCGAAGCGACGTTCAAGAGTACAAAAGTTGTAGACAAAGGTGACGGTAAACTA
GACGTAACGGGTGACCTTACTCTTCATGGTGTAACGAAACCAATCACAATCGAAGCGGAA
TTTGTTGGTGCAGGTAACGACCCATGGGGTGGTGAGCGTGCAGGCTTCATTGGTCAAACT
CGTCTTGAGCTTGCTGATTTTGAAATCCCAGTAATGGGTTCTTCAAGCTACGTTGATATG
GAACTGCACATCGAAGGTGTTAAGAAGTAA
>JGNEMEMF_00195 putative formate transporter 1
ATGGCGGTGACCAGCTCTCAAAATCATCAGTATTTCTCACCAAAAGAAATGATGGCTGAA
GCTGAGAAGTTTGCCCTTAGCAAAGCAAACAAAACCAGCGGCATGACACTGGGTTTGGCA
ATTATGGCAGGCGCATTCATCGGTTTAGCATTCTTGTTTTACATCACAGTGACAACAGGT
AGTGCGGACGCAGGTTGGGGGCTTAGCCGTCTTGCAGGTGGTTTAGCATTCAGTATGGGT
TTGATACTCATCGTCATTTGTGGTGGTGAGTTGTTTACCAGCTCAGTGCTTTCGAGCATC
TCATGGGCAAACAAACAAATCTCATTCGGCAAAATGTTGTCGATTTGGGGCAAGGTTTAT
GTAGGTAACTTCATCGGTGCGATGTTCCTACTTGCATTGGTAAGCGCTGCTGGCTTGTAC
CAGATGGATGCGGGTCAATGGGGTTTAAACGCACTAAACATTGCACAGCACAAGCTACAC
CACACATTGGTACAAGCATTTGCACTGGGCATTCTATGTAACTTATTGGTTTGTCTTGCT
ATTTGGTTAACGTTCAGTTCTGCAAATGCAATGACAAAAGCAGCGATGACCATCATGCCG
GTGGCAATGTTCGTCAGCAGTGGCTTTGAGCACTGTGTAGCAAACATGTTCATGGTACCG
CTAGGCATCGTAATCGCGAATTTCGCACCAGAAACTTTCTGGACTTCGGTTGGCGTATCG
GCTTCTCAATACGCAGACCTAAATGTTGGCCACTTTATCACTGCAAACTTAATTCCAGTG
ACTCTGGGCAACATTGTTGGCGGCGCTGTGTTAGTTGGCTTAGCTAACTGGTGTATCTAC
CGCCGACCAGAACTAAAAGCAGCAAAAATTTCATCCATTACAAACACTACAACACTAACG
TCAGTTAAGGAAACCACTATGAAAAACGCATCAATTGTAAAAGAAATCATGAACCCGAGC
CCAGTTACTCTGAGCGTAGAAATGCCAGTTTCAACTGCACTAGATACCCTATTGGACAAC
AATCTAATCAGTGCTCCTGTTGTTGACATCGACAATCGTTTGGTTGGTTTCTTCTCAGCG
CACGACGTAATGGTTGAATTGTGGTGCCAAGATTACATCCCTGCTCAAGAACAAAAAGTG
GTAGATTTGATGAGCCGTGACGTTGTAGCGATTGATGCTGGTGACCGTTTGGTGGATGTA
GTTGAGTTCCTATGTATCGATAAAGAACAACTTTACCCAACAACAAGTATGGGCATGGCG
ACACGCTTTACTTCTCTTTCTCTTGAAGAGCGTGCTAAGAGCATCAAAGTAAGCAAGCCA
CAAGTGCTTCCTGTATTAGAAAACGGTTTGATGGTTGGTGTAGTAACACGTAACGAAGTA
CTAAAAGCACTACGTCCAGTTTACGGCGAACGTCTAAACCTAGTTGAAGACAAAGTACTA
GAAACTGCATAA
>JGNEMEMF_00196 HTH-type transcriptional regulator CysL
TTGCGCTACTCACTTAAGCAATTAGCGGTTTTTGACGCAGTTGCAGATACCGGCAGTGTA
AGCCAGGCCGCAGATAAACTGGCTCTGACACAATCAGCGACGAGTATGTCGCTCGCTCAG
TTAGAAAAAATGCTTGGCAGACCTTTATTTGAAAGGCAAGGCAAGCAAATGGCGTTAACG
CATTGGGGGATGTGGTTAAGGCCGAAAGCAAAGCGTTTGTTACAAGACGCACTGCAAATC
GAAATGGGATTTTATGAGCAACATTTGCTGAGTGGACACATTCGATTAGGTGCGAGTCAA
ACGCCGGCAGAACACTTGGTTCCTGACCTTATCAGTATCATTGATAACGACTTTCCAGAG
ATGCGAATTTCGTTAGGCGTGCAAAGTACGCAAGCAGTCATTGATGGTGTTCTAGATTAC
AAATACGACCTAGGCGTTATTGAAGGTCGCTGCGATGACAACCGTTTACACCAAGAGATT
TGGTGTCGTGACCATCTTACCGTAGTTGCAGCGTCTCACCATCCATTTGCGCGTAATTCG
TCTGTGAGCCTAGCGCAACTAGAGCAAGCAAAATGGGTATTGCGTGAACACGGCTCTGGA
ACTCGCAAGATTTTTGATAGTTCAATTCACCATCTTATTGAAGATTTGGATGTATGGCGT
GAATATGAACACGTGCCAGTACTCAGAAGTTTAGTGTCGAATGGCCAATACTTAACGTGT
CTACCATACCTTGATGTAGAGCGTTACATTGAAGCAGGTGATTTGGTTGCATTGAACGTA
CCTGATCTAAAAATGGATCGAACGTTGTCATTTATCTGGCGTGCCGATATGGCGGAAAAC
CCGCTGGTTGATTGTATTAAGCGTGAAGGCTTACGCATGATGAAGGGTAAACCTTCAGTG
CTTTAA
>JGNEMEMF_00197 Inner membrane protein YcdZ
ATGACAACACTTTTAGCAATCTCTATTACCACTGGCATTCTCTCTGGCGTGTGGGGCTGG
ATCGCGATCTCCCTAGGCCTGTTATCTTGGGCTGGCTTTCTTGGTTGTACAAGTTACTTT
GCATCCCCGACAAGTGGCTTGAAAGGCTTAGGAATTAGCTTAATCACCAACATGAGTGGT
GTTTTCTGGGCGATGGTGATCATCTACGGTTCGACTTATGCAGGGCTAGAGATTCTTGGC
TATGTAATTACTGCTGTGGTTGCGTTTTTCATGTGTATTCAAGCTAAGCAAGCTTGGTTG
GCGTACATCCCTGGTACTTTCATTGGCTCATGCGCGACTTTTGCTGCAGACGGCAATTGG
CAACTTGTAGTGCCATCGCTGATTTTAGGTGGTGTGTTTGGTTACCTAATGAAAGCAACA
GGACTTTGGTTACATGCGAAATCAGCCGCTACTTCTTCGCTTGCTGAGCAAGTACAGTAG
>JGNEMEMF_00198 DNA replication and repair protein RecF
ATGAGACTAGAACGCATCGAAATCTCTGGGTTTAGAGGCATCAAACGCCTTTCACTCTCT
TTTGACGAGCTGACAACTCTGATCGGCGAAAACACTTGGGGTAAGTCCTCCCTTCTTGAT
GCTCTATCCCTCGCACTGCCAGCTGATGGCTCGCTTTATCAATTTGAAATGACGGATTTT
CACGTCGATTACGCCATTTCTCATCCACAGACGCAACACCTTCAAATCGTCTTGTGTTTC
AAAGCTCAAGATAAGCAAGAGGTCAACGCGGGGCGTTATCGCCGGATCAAACCAACTTGG
TGTGTAAATGCTGATAACGAGAACGTCATTTACTATCGCTTAAGTGCGACGCGCGATGGG
CACCATATTACCACCAAATATGCATTTTTAGACTGTGATGGTGAACCTAAGCAGCTTCAC
CATTCAGAAAAGCTCGCAATTGAGTTGATGACGTTACACCCGGTGATCCGATTACGCGAT
TCGCGTCGATTCCCTCAGCCCAACCACATTAACGGTGAAAATAAAAACGCCCGCATTGAG
AAGCGCATTAACAACACATGCCGCCGCTTGTTTGCCATGCCTGGCCATGTAAATAAAGGC
GAAGTACGAAGTAGCTTAGATTCGATGCAAACCCTAGTGGAGCATTACTTCGCCTTCAGA
AGCGTAAAAAAAGGAAACCCTCGAAAACCACGCGATGGACTTTTTTATGCCAGCCCTTCT
TCAGACAAAGGCTTACCGCAGTTTTTGAAAGAGACAAACAACAAACAATCACGTCTATTG
TTAATGGGCTTGCTTAATGCTTACCTTCAAGCAAAAGGACCGACCGACTTGAGACGTTGT
GCTCGACCTATTTTGATCATCGAAGATCCAGAAGGACGTTTGCACCCTACCCATCTCTCT
CGCGCTTGGAGCTTGTTGCAACTTCTTCCGATGCAGAAGATTCTAACGACAAACAGTGCC
CGATTGCTTGGCTCAGTTCCTCTCGCCTCAATACGCCGGTTAATGCGCTTGTCTGACCGT
ACCATTGCAAAATCACTCAACACGAATCGATTCAGTGTCGATCAATTGCGTCGCATTGGC
TTCCATATTCGCTTTCACCGTGCTGGCGCTTTATTTGCTCGCTGCTGGCTTTTAGTTGAG
GGCGAAACAGAAGTCTGGTTGTTCAACGAATTAGCACGTCAATGCGGATATGATTTGGCC
GCAGAGGGCGTGCAGATTGTTGAGTTTGCTCAATCGGGATTGAAATCACTGGTCAAAGTT
GCGAAGGAATTCGGCATTGATTGGCACGTGGTAACAGATGGAGACCCTGCAGGTAAGAAA
TACGCCCATACTGTTCGCGCACATTTGGAAAATGACCAAGAACGTCATCGATTAACAGAA
CTTCCAGACAGAGACATTGAGCACTTCCTTTACAACAATGGTTTTGAATTATTCTTTAAG
GACATTATCAAAGTTCCTCATGATCATCCCATGCCCGCCAAGAAAGTCGTGAGTCGTGTT
TTGAAAAAACAGGCCAAGCCAGATTTAGCCTTAGCGATAGTCGCAAACTGTGAAGAGAGA
GGCATGGAATGCATTCCGGTTCTCCTTCGCTGGACGCTTAAACGCGTGGTAACCATGGCA
AATGGCAATACGTGA
>JGNEMEMF_00199 NAD 5'-nucleotidase
ATGAATAAAAATCATAAGCCAGTCAGAATCAAACTGGCACACATCAATGACACTCATTCC
TACTTTGAGCCAACGTCATTACAGCTAAAACTCAATATTGATAACGAACGTACACTAGAG
CCTTACGTGAGCGCTGGTGGATTTTCACGTATTGCAACGCGCGTAGAACAGCTTCGCGAT
GATGCACAGCGCCAAGGTCAGGGCATGTTGTTTCTTCATGCGGGCGACTGTTTTCAAGGC
ACGTTGTATTTTTCGTTATTCAAAGGCAAAGCAAACGCCGACTTATTAAACGCGCTAAAC
ATCGATGCGATGGCTTTAGGCAATCATGAACTGGATATGGGTAATGAGCCCGTTGCTTTG
TTTTGTCAGCGTACCAACTTCCCGTTGCTTGCCGGTAACTGGGACTTATCAAATGAATTG
CCAACAAAAGATCACCGCATGGGTGATTGCAATAACGTATTGAGCTTCGATACGACGACT
CAAAGCGCGCAATATCTGGTGAAAGAGTTTGACGGAGAGAAAGTTGCCATCTTTGGTCTG
TCTATCGACAAGATGAGCGACATTGCCAACCCAGATGCCGATACGCCATTCATCTCTGCT
ATTGAAACGGCAAGACATACTGTTGAACAAATTCATCAAGCGGGCATCAAAAACATCATC
CTTTTGAGTCACTTAGGTTATGAAGGGGATTTAGAGCTCGCAGCACAAGTGGATGGCATT
GGTATTATTGTTGGAGGCCATAGTCATAGGTTACAAGGTAACTTTACCGCTATCGGTTTA
GGCGAAGACGACCCTTACGGTGTCAAAGTCAACGATACTTATGTTGTCCAAGCCGGTTAT
CACGCATTGACCATGGGGCATTGTGTCCTTGAATTTGATGAAAACGGCAAAGCGAACATG
TTAAGTGGTCAAAATGAGTTGTTACTCGGAAGACGCATTTTCTGGGATTCGACACTAAAT
GAGCAGCTCGACCAAGGTGTGTTTGAAGAAGCGTGTGACTTTATTCATGGTCAACCAAAC
GTGGTCGTTTGTAAAAAGCACCCAGAGACACAAGCTATCTTAAGCGACAAGTACATCCCG
AGAGTACGTAAGCTTCAGTCACAAGTGATAGCCAATGTGGCAGAGAAGAAACGTCATGTG
CGTGTTCCTGATGAATTTGGTGGAAGCGAACTTGCTCCGGCAGTCGCACACTCTTTCTTG
TATGCGCTTAACAAGCGTGGCCACAACGTTCAATTTGCAATTCATAATGCGGGAGGCGTG
CGTACTTCTCTCAATCCGGGAAATATTACTGTGGCAGATGTTGCCGGACGATTGTTGCCA
TTTGCCGTTCCGATCGGTTGTTATGACGTGCAGGGTAAAGTGGTTCGCCTAGCATTGGAA
GGCGCGATCAATAATGCACTGAACAACGGCGTTGAAGGTACCGGTTCTGGAAGCTACCCA
TATACGCATAACTTGAATTTTGAATACCAAGTAGACGCTCCAAAAGGCCAACGTATTAAA
AATCTGGAAATTTTTGATGGTAAGCGTTGGTGTCAGATTGACGATGAAGCATGGTATCGT
GGTGCTTCGTCTGCTTATACCATGAAAGGCAAAGAGGGCTATGAGGCGTTGCTAGATATG
AAAGGCGAAGGCTTCGTTAGCAACCTTTCCATGGCGGATTGCTTTATTGAATTACTTACG
GACGAACCAAACTGTTTGAACCAAGGTCACAAACTTTACTCGCAGAAGAATCAATAA
>JGNEMEMF_00200 hypothetical protein
ATGTGGAAAAAAGATTGGGCTGACGCAGCGGTTGTCGTTGCTTGGGTCGCAGTTTGGTCA
ACACTGGTTTACTTTGTACCGTTAACTGGTTTTTAA
>JGNEMEMF_00201 Inner membrane protein alx
ATGTCTCTTATCGAAAATACCACCCAATTATCCCAGTCTGTTCCACTGCAAGAATCACTG
ACAATGTACGGTGTATTCGGCCTATTTACTTTGGTTTTAGTCGCTCTCGATATCTATCAG
ACTCGTGGCGGCGTGATTACCATGAAAAAAGCAATTGGTTGGAGCGTATTCTGGTTCTTA
TTAGCGTTTGTCTTTGCAGGCTCTATCTATTTCTTCTGGGATTATTACGCGCCTCATAGC
GTTTATACTCACGAAAAAGCGACCATATCGTTCTTAACTGGTTACTTGCTTGAGAAATCG
TTAAGTGTCGATAACTTGTTTGTGTTTGCAATCATCTTTGCGCAATACAAGGTGCCAGAG
CATTTGCGTCCACGCGCTCTATTATGGGGTGTGATTGGTGCGTTAGTTCTACGTGCAATC
ATGATCGCAGTAGGTGCTCAATTACTTGCTCAATACCATTGGGTGCTTTACCTATTCGCA
GCATTCCTAATTTGGACTGGTATTAAACTGGCGCGAGATAAAGGCGAAGAAGAAGAGGTG
AACCCATACCCTGAGCAGTTCATTCGTAAATTCTTACCAGTGACAGAAGAGTATCAAGGT
AACCACCTGATCTTGAAACAAGCAGGTAAGTGGGTTGCAACGCCAATGCTGATCGTTGTT
GGTGTGATTGCAGTGATGGACGTGATGTTCGCACTGGATTCGATCCCTGCAATCTTTGCA
GTAACGCGTGAACCATTCTTGGTATTAGCGGCTAACGTGTTTGCTCTGCTTGGCTTACGT
TCTCTGTACTTTGTACTGCAAGCAATGTTGGACAAGTTTGTGTACCTAAAACCAGCGCTG
TCAGTGATCATGATGTTCATTGGTGTGAAGATGCTACTGGTTGGCACGCAATACGAAATC
CCAACGGTTTGGTCATTAACTTTCCTAGTGACAGTGATGACGACAGCGGTTATTGCTTCT
ATCTATAAGAACAAAGAAACCAATAGCTCTAGCGTTAAAATTACTAATCAAAACTCTTAA
>JGNEMEMF_00202 hypothetical protein
ATGGCACAAGCAATGCAAATGACAAATGTAGCTTTACCAACCTCTATGGATAAGAAGACC
TACGCGGTTAACTTCAAAGGATTGATTGCTCACTTACTAGATATTCTTTTCGTAGACAAC
TCTGCACCTCGCAGCTACTACGCAGAAGACCTATCTGCACACATCCAGAAAGACATCGGT
ATGTACCGTTAA
>JGNEMEMF_00203 hypothetical protein
ATGATTAACGCGATTGCACTTGCTGCTATTACCAGTCTTTCAGCATCACAAAGTTGGGTT
CATGAAGGACAGCCCGCACAAGTGATAGAACTGTTTACCTCCGAAGGTTGCTCAAGTTGT
CCACCAGCAGACAAATATCTTTCCACGTTCGAATCCAATCCTGATTTGTGGGGAAAGTAC
ATTCCCGTTGCCTACCACGTTGACTATTGGGACTATCTTGGCTGGAAAGACAAATTCGCA
AAGCCTGAATTCTCTCAGCTGCAACGTTTGTATCGTGCTTATGGCGCGGTAGGGAGTGTT
TATACTCCGGCATTTGTCGTTGATAGCGAAGAATGGCGCGGTTTTTTCAATTGGCGCAAG
CGCGTATTACCCAACAACGACAACGAGAAAGCCCAATCACTAGCACTAGAGCGCTCTGGC
AACCAATTCACTCTACGATTTGAAGAGAATGGTACGTATGACGCAACGATTGTGTTTCTC
TCAAGTAATGAAACCACACAGGTTAAGCGCGGTGAAAACCGAGGGAAAGTGTTAGAACAT
GATTTTGTCGCGTTAGAGAAGCAACAAGGTCGCTCAAAGAACGGAGCGTGGATATTTAAG
CTCAATCAACCCATCAAGAACATTGATGCTGTTGCGGCGTGGGTGACTGAGCTAGGGACT
TTTAATCGCGTGCAGACTGTCGCGGGTGAGATTCGTTAA
>JGNEMEMF_00204 Homocysteine S-methyltransferase
ATGGATTGTAGTATGAAGAAGTTAACCATCCTTGATGGCGGTATGGGAAGAGAGCTGAAA
CGCATGGGAGCCCCATTCTCTCAACCACTTTGGAGCGCACAAGCTCTGATTGAATCGCCA
GAATTCGTTTACCAAGCACATAACAACTTTATCCTCGCTGGCGCAGAGATCATCATCACC
AACAGTTATGCCTGTGTGCCATTCCATCTTGGACAAGCTCTTTACGATCAGAAAGGCAGT
GACCTAGCACGCTTTGCAGCCCAAATTGCTCGTGAATGTGCAGATAAGTCACCGAAAAAC
GTTCAAGTAGCTGGTTGTATTCCACCAGCGTTTGGTAGTTATCGACCAGATCTGTTCGAA
CCCAAATTAGGTGAAATCATTTTCAGGACTTTGTTTGAAGCTCAAAAGGATTACGTTGAT
CTTTGGTTAGCAGAGACCATTTGCAGTCTAGAAGAGCTAACGTGTTTACAAAGCGTGTTC
GCAAGCAGCACCAAACCTACTGCGTATGCCTTTTCTTTAAATGATGATTCATTGGAAACC
GCGCTGTTGCGCTCTGGCGAAACCGTGATCCAAGCCATTGAGCATGTTGCCCAAAGTGCA
GAAAACACCAACACCATCAGTGTTTACTTTAACTGTTCAGTACCTGAAGTAATGGCAAAA
GCTGTCAGTGATACCAAGGAAGTTTTAAACCAACATAAGCTCGACATTGAAATTGGGGTT
TACGCGAACAACTTCACCGCAATCCAATCTAACCACGAAGCCAACAGCGCATTACAAGCG
ATGCGAGAACTGTCACCAGAAGAGTACCTAACTTTTGCGCAAGAGTGGCATCGGCTCGGA
GCTACCATTATAGGTGGATGCTGCGGTATTGGACCAGAACACATCAAAGCGCTTTTGGAT
TGGAAGGCATCCCTCTAG
>JGNEMEMF_00205 hypothetical protein
ATGTCTATCGAAGCTACTCTGCTTGCTCGCTGCGAGTCAAAATGTGAACTGTGTTCTTCT
GAATCTCAACTAACAGCATTTGCTGTTCCACCACACGGTAACGTGACGGTTGATACTGCT
ATCATGGTTTGTGATAAGTGTCTTGGTGAGATCGAAGATCCTAAAGACATTAACCACTGG
CGCTGCTTGAACGACAGCATGTGGAGTCAGGTTCCTGCGGTACAAGTAACTGCATGGCGC
CAACTTACTCGCCTAAACACAGAAAGCTGGGCTCAAGACGCTCTTGACATGATGTACATG
GAAGAAGAGCAAATGAACTGGGCTATGAAAGGTATGTCTGCTGACGATAAAACTGTTGAC
TGCAACGGCACTGAACTTAAGAAAGGTGACGATGTAACAGTAATCAAAGACCTACCAGTT
AAAGGTACAAACCAAGTAATCAAACAAGGTACTGTTATTCGCGGTATCAGCCTTGGTGAT
GACCCTAAACTTGTTTCAGGTAAGGCAAACGGTGGTCAGTCAATGTACGTGATCGCTGAG
TACTGCCGTAAGAAGTAA
>JGNEMEMF_00206 putative lipoprotein YgdR
ATGCGCGTATTGACCGTTATTGCTACTGCACTGCTTCTTGCCGCTTGCGGCAGCAGCCAA
TACCTAATGTCAACGAATGAAGGGAAAATCATAACCTCTTACGGCAAGCCGGACTTAAAT
GAAGATACTGGTATGTACGAATACGAGGACGTGGATGGCAAAGAAATGAGCATTTCGAAA
GACCAAGTCGTGCAGATTATTGAACGATAA
>JGNEMEMF_00207 Lysophospholipase VolA
ATGAAACACACGTTTAAACTATCACTGCTTTGTTCTGCAATCCTACTTGCAGGTTGTGGT
GACGATACCTCTAGCTCAGGCACATCGGATACAGTCACGTTTGAGCCAGCAGTTCAAGCG
CTTCTTGACCGTAACACGTCTATCAGCTTTACACTTCAAGGTGCCAATGCAGATGTTCCT
GCGCCTTCTTACCTATTGATGGATACAACAGACGGAACACTCGGTCTTCCTACCGGTGGT
GATGACGCTCTAACTAACCCGTTAGCGGCAATGAACACCATGGATGGTTGGTCAACATCA
ATGCCTATCGTACTAAACTTCAACGGCGATGGTTTCGCTGATGGCCTTGTTACTTCAGGT
GTTAGCGTTATTAAGATCAACCAACGATTGACTGACTGGGATGGTGCTTCAAACCCAATT
GAAAAAGTTTTAACACTTGGCACAGATTTCGTTGTGCAAGCAAGTGGCAACTCTTTGTAC
ATCCAATTCATGAATTCTCTCGATGAATCTGGTGAATACATTTTCGCAGTGACTCAAGCG
ATTCAAGATGTTAACGGCAACCCTATCGGTACTTCAGGCAGCTACGCGACTGGTAAATCA
AAAGAGATTGTCTATGAGACTGGTGACCTAGCTTCAGTACAGGCGGCAACAACCGCTGTA
GAAGGCATTTTTGGCCTAGCGAGCGTGAACCCAGCTGACATCGTTTACTCTTCATGGTTT
AGTACCCAGTCTGTCGGCGATACGCTTGCTGCAGTAAAAGGCGTGACAGCAACAGGCTTT
GCTACAGGTGCAAATACGCTAAACACGGTTTACAAGAACGATGCGAATGAAGGTTCTGTA
GATTTAGCAACAGCATACACAATGACATTGGGTACAACGCAAGACTTTGTTACTGCACTA
GATGCCGATGAAGACTTCAACAAATACATCAGCGATCTGGATGCTGCTAAGACGGCGATC
AAAGGCTTGTATTTTGGAGATGGTACAAAAGCAAATGTTAATGTTACTCAGGGTGTGGTG
CGACTACCACATTACCTAGAGAAAGGCGCAGATTGGAACATGCAGCCTATGGTTTCTGCA
ATGCCTAGCCTAGCGAAGCTAAGTGCTGCGTTGGCGGATCCTGCAGAGCAAGCGAACATG
GTTCAACAGCTGTCTACTGGTGTCTTTGCTGATGATCCTGTTGATGTTACAAAGCTAGCA
ACCGATCCAGCCGAACAGTTGAAACTGGTTGGCTCTACGCTGTTCCTATCAGACGGCACT
CAACTCGACAGCGACCGCATTATTACTCGCTACTCTCCAGTGCCTGTGGTTAAGTCATTA
GAAGACGTTGAGTTCCTACTGTTTACACCAGAAACTGGTACTCCTACAGATGTTGTGATT
TACCAACACGGTATTACGTCAGCCAAAGAAAATGCTTACTCTTTCGCATTCAACATGGTG
AGAGCTGGTGTTGCTGTTATCGCAATTGACCTGCCTATCCACGGTACTCGTAGCCTTGAT
GACCAACGCTCAGCAAATGCGGATGTACTGGCCTACCTAAACCTGTCTAACCTAGCGGTA
GCGCGTGATAACCTTCGCCAAAGCGTGCTTGATGTTCTTGGTCTACGTGCAAGCTTAGTT
GTTTCAGCGCAAGCTGGCCTTCTGGCAAGTAGCCCGCTTCAAGGCTTTAACCCAATGATG
GGTTCAAAAGTGAAGATGCTTGGTCACTCATTGGGTGGCATCGTTGGTACTTCTGCTGTA
GCAGCGGCGAACAACACATTGGGTAGCCCAACGGCAGACGCACTGTACACATTTAGCGGT
GCATCAATTCAAAACGCAGGTGGCCAAATTGGTAACCTACTGCTTGGTTCGTCCAACTTT
GGTCCACAGATCAAACACAACTTAGCTTATGCAGCATCAGCAGACTATGCTGATTACGCT
GATGCATCTTGTACCGGAAAGTCAGACAAAGAGTGTTACGAGTTTTTTGAAGCAAACGCG
AGTGCTGAAGACTTGGCTAAGCTAAACGCAGGCTTCTCTAGCTTTATCTACGCCGCGCAG
ACGACGCTAGATACGGTTGATCCATTTACTAACGCGAGTGACCTAATGGCTTCAGGTTCG
CTTTCAACACCATTCTTTATGACAGAAGTCGATGGTGACGATACTGTGCCAAACAACGTA
GCCAATGCACCGTTTGCGGGTACTGAACCTCTAGCAGCGAAACTAGGACTAACAACGGTG
AACAGTTCGAGCACAACCGTGTCTCCTTCTGCGAGCTTTGTACAGTTCAATGCAACTGCG
ACACACAGTACATTCGCTTCTCCTGGCGGTACGTTAGCGGACCTAGACCATCATGTAGAG
ATGCAGAAGGAAAATGCTGACTTCCTAATGGACGATATGCTAACGGGTGTAACTAACACC
GCTGTACTTAAGTAA
>JGNEMEMF_00208 47 kDa outer membrane protein
ATGAACAAGAAGCACTGCTCTCTGCTTACAATTTCAATATTGTTTGCGTGTAATGCCCAG
TCTGCGGGCTTTCAGGTGGCCGAACACTCGGCTTCTGGTCTTGGTAGAGCATTTTCAGGT
GAAGGCGCAGTAGCCGACAATGCGAGCGTACTAGCACGCAACCCAGCTGCGATGACACTT
TTTAAAGAAGCTCAATTTTCAGGCGCGCTGTCTGTCGTCGATCCTGAAGTTAACGTCTAT
GACACTTTCCATAAAGAACACGCGAATGACGTTGCCCCACTACAAATCGTTCCGGCTGGC
TACTACATCAGCCCAATCAACGACAAATGGGCTTGGGGTATTGGCATGTTCACCACCTAC
GGTGTCGCGACCGATTACCCAGATGACATTTCTGCTGGTGACATGGCGGGTGATACTTCC
CTACTTTCGGTTAACATTAACCCGAATATTGCTTACCGCATCAACGAACAGTTTAGCGTT
GGTGGTGGTATTAACATTGTTTACGCACATGCAGAGCTTACCCGCCACAAAGGCGCATTG
GCGCCGTTATTTGGCCCAGGAAGCAAAAAATCCGACAACCTAATCGGCATGGAAGGCGAT
ACTTTCGCTTTCGGTTGGAACATTGGTGCCCTTTACGAATTTAATGAAAACAACCGTTTT
GGATTCGGCTACCGTTCCAAAGTGGATCTAGACTTCGATGAGGGTGAATTCAGCAGCTAT
GACTCTGGCATCGCTAATGCATCAAAAGTCGATGGCCGCTTACAAATCTCTCTCCCATCC
ATTATTGAATTGTCTGCATTCCATCAATTAAATGATAAATGGGCTATCCACTACGGATGG
CAACAGACAGACTGGAGCACATTTAAAGAGCTAAAAGCAACCAGCAAAGACTGTGTTGAC
GGCGTGTGCTTCTTTAAACCTGAGAAATATGAAGACAACAACCGTTACTCCTTCGGTGGT
ACATACACACTAAACAATCAATGGACACTTCGCGCTGGTATCGCATACGACGAGCAAGCA
GGTGAAGCAACATTGAGTATCCCTGATAGCGACCGTTTCTGGTACAGCGCAGGCGTGACT
TACGCAATGAAAGAGAACCTAACCTTCGATGCAGGTTTTGCTTTTGTTAAGAGTAAGTCT
GGCTCGTTCACTGAAACCAACGCAGCAGATCAAGAGATCACATTCGACTCAGAAGGTACT
GCTTACATCAGTGCTGTTCAAGTGAACTACACCTTCAAATAA
>JGNEMEMF_00209 Stage IV sporulation protein FB
ATGCTTTTCGTTCGATGCCATTGCAGGCATAATTCGCACTTTGTGTTTATCGCATTGGAA
ATCGCGTTGGAATTACTACACATTGAATTTTTAGGAAAGTCGCTCAGGCTTGAAGGCTCT
ATGGCAGGTTGGCAACAACTGTTTTGGGATAACACCTTGGTGTCGCAGATTGCTGCGAGT
GATGATGACTCAGGCAAGACACAGCATGAGTTCAAGCTCACTGCTGGAGAGGACGTTTTA
CATTGCCAACTGAGCTGTGAACTAAACTGGCAACCATTTGATTTTAAGTATCAAGCGACA
GTAAATGACTCACTGGTTGTCGAAGGGACTCGTGACGAAAAAGACATCGAACGCCAAGTA
CCGGTCGAACCGCCACCGGCAGAAAAGCGTTTTAGTCTCATTGGTATTGTGTCGCTCGGC
ATGAAAGCGTTGAAAAGCGCGAAAGTCATTAAGGTGGCGTTAGCCTCTGCAAGCCTTGCG
GCATACTCATGGCTGTTTTCGATTGAGTTCGCTCTCGCATTGGTGGCGTGTTTAGTTTTT
CACGAATATGGCCATATCCGAGCAATGAAGTACTTTGGTATGAAGACCAAAGGCATTTAT
CTCATCCCATTTTTAGGTGGCTTAGCGCTAAGCGATGAAAAGATAAACACACGTTGGCAA
GATGTGGTTATCTCCATCATGGGTCCGTTCTTTGGATTAGTCCTCAGCATTCTATTCACC
GTCTTATATTGGATGACAGGGGAGATGATCTTTGCGGGCCTTGCTGTGTTTAACGCCTTA
TTAAACCTCTTCAACTTGCTGCCGATCTTGCCATTAGATGGCGGACATGTTCTTAAAAGT
ATTACTTTTTCAATGAATACATGGATTGGTTTGGCAGGGAGTATTGTCACGGCGTTGCTT
GGCATCTACATCAGTTACACCTTCGGCTTAACGTTGCTTGGTTTCTTGCTATTGATGGGG
ATGTTAGAGGTGGTAATGGAATGGCGAACTCGACACCACAGTCATTTACTGCCATTAACC
CGATATGGGCAACTGTTCTCGTTTGCTTGGTACTTGGTTTCAGTCGGAGGATTTATTGCC
ATCATTTGGTACTTCGCTGGGTTAGGAGACAGCTTGTTAAGCTTGCCTTTGCAGATCTTA
GGTACGTAG
>JGNEMEMF_00210 Beta-barrel assembly-enhancing protease
ATGAGAACATGGATTAAAGCCTCAGTACTTTTGACCGTTGCAGGTCTAACAGCGTGTAGC
TCTTCGCCCACTGGCCGTAACCAAATTTTGATGTTTTCCGACCAAGAGATGTCATCGCTC
GGCGCAAAATCATTCGACCAAATGAAGAAAGAGATACCAATCAGTAAAGACAAAAAGACC
AATGCTTACGTTCAATGTGTTGCGAAACAAATCACCAACACGATTCCGCCTCAAGCAGGC
TTCAAAGAATGGGAAGTGGTCGTGTTTGACAGCCCTCAGGTGAACGCCTTTGCTTTACCG
GGGGGTAAAATTGGTGTTTATACCGGCTTATTGAAAGTGGCGAAAAACCAAGATCAACTT
GCAACGGTAATCGGTCACGAAGTCGCACACGTTTTAGCTGATCACAGTAATGAGCGTTTG
TCTCAAAGCCAGTTAGCTAATGCAGGGCTATCACTTGCTAATGTTGCAATTGGTGCGTCT
GAATACAAACAATACCAGCAGATGACGATGGCAGCGCTTGGTGTGGGTGTTCAATACGGT
GTGATTCTTCCTTATGGGCGAACTCAAGAATCTGAAGCCGATATTGTTGGCCTTGGATTT
ATGGCAAAAGCTGGCTTCGATCCTAACCAAAGTGTCGATCTTTGGAAAAACATGAGCGTT
GCAGGTGGTGCTCAACCACCAGAGTTTTTCTCAACCCACCCATCGCACAGCACTCGTATT
AGAGATCTACAGGCAACCATTAAAACACTGCCAGCGTCTAACGTTAAAGCACCTAAGTGT
GGTTGA
>JGNEMEMF_00211 1,4-dihydroxy-2-naphthoyl-CoA hydrolase
ATGAGTATTTGGAAAAAGCCAATTAACTTAGACATTCTTAACGCCACGTCAAAAAACACC
ATGATGGAGCATCTGCAAATCGTCTATACCGATTTCACTGATGATTCGCTAAGCGCGACC
ATGCCGGTGTGCAGCTTTACGCACCAACCATTGGGTATGTTGCATGGTGGTGCGTCTGTT
GTACTTGCGGAAACACTTGGTTCACTAGCTGCGAATTTCTGTGTGGAGGAAGGCAGTTAC
TGTGTTGGTTTGGACATCAATGCAAACCATGTTCGTGCGATGCGCAGTGGCCATGTTATT
GGTACCGCAAAACCTGTTCATTTGGGCGTGTCTACTCAAGTGTGGCAAATCGAAATCACC
GATGAACGCGAACGTTTGGTTTGTACGAGCCGTTTGACGATCGCAGTAAAACATCCGAAA
GAAAAACAAGTTCAGTAA
>JGNEMEMF_00212 hypothetical protein
ATGGTCATTGAATTCTCTTTAGGAAAAATCATCGCAACGCAGCGTGAAATTGTTATCAAA
CTAGCGGGGAGCGCGATGGTTACTTTGCAAGCACAAACTGATGCAATTCAGCTACTTGGG
CGCGGGGCGAATGTTGTTTTGGCTCATGGTGCGGAAACGAAATGGTCGATCAAACTCGAC
GATGAAGAACAATTACGCCAACTGGCGCAAGAAATTGGCATCGACATTCAATAA
>JGNEMEMF_00213 HTH-type transcriptional regulator SgrR
ATGAGTAGCCCTCGTTTACGCGTTCAGTTCGAAACGCTGTTTGAAAAATTTTCTGGTAAT
GACACGGATGTTCAACTCGAAGACATTACCGAAGCACTCTTTTGTACTCGTCGAAACGCT
CGAATCGTCCTCAATAAACTAGAGGAAGAAGGGTGGATCGAATGGCATCCTGCTGCAGGC
CGAGGCAAGCTCTCTAAACTGATCTTCAAGCGCAATCGTAGCGATGTAAGTGAGAATCTT
GCACGTCGTTACTTAGACGAAGGGAAAATAGGTCAAGCCCTTGAAGCGCTCGACAACGAT
GCAGCTAAGCTCACTCAGGTTATTCAGGGCTATTTAGGTCTGCAACATCGACAAGGTGAG
CAGGTCGTTCGTTTGCCTTATTACAGACCGCTTTCTATGTTGAACCCGCAAAAACCAATG
CGCCGTTCAGAGCAGCATATCGCGCGTCAGGTGTTTAGTGGTCTTACAAAACTCGACGAC
AACGAGCAGCTTCAACCCGATTTAGCGCATTACTGGGAAGCACTTTCAGATACACATTGG
CGTTTCTATTTACGTCGTGGTGTTCGTTTTCATAATGGCGAACTGCTGACGACTGATTGC
GTTATCGAAAGTATTGGGGCGCTAAGCGAGCTCAACTTGTTCTCTCACATAGAAAAGGTT
ATCTCTCCAGAGCCTTGGACGGTAGATATCCACTTAGTACGCCCTGATAAGTACCTGCCA
CTCGCATTGAGTGAGTCACAAGCCAAAGTCTTACTACCAAGCAATTTACGTTCAGAAGAA
TTCGATAGAAAGCCAATCGGTACAGGGCCATTCCAAGTTAAAGTCAATGATGACAAACGC
TTAATTCTCACGGCGTTTGATGGCTACTTTGCTCTGCGTCCACTCTTGGATCAAGTTGAA
GTGTGGGTGATCGACGAAGCTTACTCGTCGATGGTTTACCCAAGTTTGACTAAGCCACAA
ATGGATAAACAAGCGTCGACGGATGAAGTCGAGCTCGATCCCGGCTGCACTTTCCTACTA
CTGAATAAAAACACAGGTATAGCAAAAGACCCAAGATGGGCGGAATTTTTGAGTCAAACC
TTGAACAGCTACCAAGTGTATTCCCATGTTCCTCAAGACAAGGTCATTGAACTCGGGGTG
CTGCAAGCATTTGGATTAAAGCCTGGTTGGATTGATCTTAAACCGACAATGTCCGGTGAC
GCGCCCCAGGAAGACAAAACCATTTGTGTCGCTTACCAAAAGAAACACCCTATGTTTCCT
GTTATCGCTAAAGCGATCAAAACCTTGCTCAAGCCACATGGCATTGATGTGGAGTTCATT
CGTTACGATACTCAGCCACCTTCACCAGAAGAAGTGGATATCTGGATAAAAGCGATGGGT
ATTGCAACCAACCGCAACGACGCACTTGCAGGTTGGCTGTTGGATTACAGCGATATTGAT
AAATTTAGTGCGGGTTATGATTTCTCCGGTTGGGCAACGCTGGTGGATCAATGGAGAGCG
GGGCAACATACGGACTTTCCTGCCCGAGAGTTAGGCAGACAACTTGTAAAGAGCTGCCAA
GTGATCCCGATGTTCCATTGTTGGTTAGGCGTGAACAAAGACCACAGTGGTGCGCTGCAA
AACGCAAAATGTAACGCCTTAGGTTGGTTTGATTTCAGTACCGTGTGGGTAAAACCGAAG
ATAGAGAAAGATGGCTAA
>JGNEMEMF_00214 Divalent-cation tolerance protein CutA
ATGAGCGAACAACATGAATACTGCATGGTATTGAGTACCGCAGGCACGCAGAAGAACCGA
GACGAGATCATCAAAGGTTTGTTGGAAGGGCAACTTGCTGCTTGTATACAGACCATGGCA
ATAGAGAGCCACTATGTATGGAAAGGGGAAGTGTGTAGCGATAATGAGTGGTTGTTGATC
ATTAAAACACGCAAAGACTTATACGCATTGGTCGAAGACAAAATAAAAGACCTGCACGAA
TATGAGTTGGCTCAGATCGTACAGGTCCCAATTGTAGAAGGTTTTAACCCTTATCTAGAG
TGGCTTCGCCAATCGACGTTGAGTTGTCAGTAG
>JGNEMEMF_00215 Inner membrane protein YjdF
ATGAAAAGTACTTCTACCTTATTGGGTTTAACGATTTTCTACGCCGTTGTTTTTTTGTTT
TCTGCCTTAGAGCCAAGCTCTCGCGCGGTGTGGTTTGCAGAGATCGTTCCTGCCATCGGT
ATTCTCATTGCCATTTGGGCGCTTTCCATTCGTTACCAATTCAGCAATACCGCTTATGTA
CTGATGTTTATCTGGCTTTGTCTTCATACCATTGGAGCCAAATACACGTTTGCAGAGGTT
CCGTTTGATTGGTTCAACAACTTAATTGGCTCGGAGCGCAATAACTTTGACCGTGTTGCT
CACTTCTCGATTGGCTTATACGCTTACCCGATTGCTGAATATCTAATTAATAAGAAAAAG
ATCAGTGTTGGGTTTGCTTGTTGGTTTGCTTTGTTTGCCATTATGTCTTTGGCGGCTGGC
TACGAGATCATCGAGTGGTGGTATGCGGAAATTGCAGGCGGTGATGAGGGAATTGCCTTC
CTGGGATCGCAAGGCGATATTTGGGATGCCCAGAAAGACATGTTATGTGACACCATGGGG
GCGATACTGTCGTTGCTTCTACTGACAACTCAACGTCGATTGGCGAAGCCACTCTAG
>JGNEMEMF_00216 hypothetical protein
ATGAAACTGGAAACTGTCGATTATCTTGCTGACGATGCTGCTCAACAGTTCGTCACCTCA
CTGCGCGAAACGGGCTTTGGTGTTCTTAAGAACCACCCAATTCCACAAGAGCTCGTCGAG
TCTATTTACAAAAATTGGTACGAGTTTTTCTGTTCTGAACAAAAAAACGACTTCCAATTT
AATGTTGAAACACAAGACGGTTATTTTCCACCATCAGTTTCTGAAGTCGCGAAGGGGCAC
TCAGTTAAAGACATTAAAGAGTACTTCCATGTTTACCCTTGGGGTCAAATGCCAGAGCAG
CTTAAAGAAGAAATTCTTGAGTACTACGAGCGCGCAAATGCCTTTGCTCAAGAGCTTCTT
GGATGGGTGGAAGAGTACGCACCAAAAGAGGTTCAAGAGAAGTTCTCTATTGCGTTGTCT
GAAATGATCAACAACAGCGACAAAACACTACTGCGCGTTCTGCATTACCCACCAATGACG
GGTGAAGAAGAACCAGGCGCGATTCGTGCGGCAGCACATGAAGACATTAACCTGCTGACT
GTTCTGCCAGCAGCAAACGAACCTGGCCTTCAGGTAAAGAGCAAAGAAGGTGATTGGTTA
GATGTACCGTGTGACTTTGGTAACTTGATCATTAACATCGGTGACATGCTACAAGAAGCA
TCAGGTGGTTACTTCCCATCTACGACTCACCGTGTGATTAACCCAACAGGTGGCCGTCAA
GAGAAGTCTCGTATCTCGCTTCCATTGTTCCTACACCCGAAGCCAGATACGGTTCTGTCT
GAGCGTTACACAGCGCATAGCTACCTAATGGAACGCCTAAGAGAGCTTGGCGTTATTTAA
>JGNEMEMF_00217 Chaperone protein DnaJ
ATGGACGAACAATTCGACGTTTGCCAAAACGGACAGCAATACATGGAAAACCCATTGTTG
TGGCCGATTCTAGAAATTCTCCGTAAACAACCAACGAGTTGGAAGGTGCACACACTTGCG
CAAGAGCTCAGTGAGCACGATTATATTCCTCAGTTAGATCCATCTCCGGATAAAGACCTC
TTTAAGCGCAATTTCTTGTTGATGAACGCGCTCTATCAACTGCAAGAAACGCTTTATCCT
GACGGTTGGCTACAAGTTGAAGCGATGAACATTGTGCTAATGTCTGCAATTGAAGCTTCC
CGTCACAGCATCGACATCAATGACCCACTCAGAGAATACTACCTTGATTGGAAAAATTAC
GAAGCCGATGAAGGCGAGGTACGTAGACTGCTCAATGATTTTTGGAGTCGATATCAACGC
TACATCGGTGGAAACACTTCTAGCGATTTGGACCGAGCGAAGGCGTTGAGTTTATTTGAG
TTGGGGTCGGAGGCGACTCGGACAGATATTCGTAAGCAGTGGAGAAAGCTTGCATTACGG
TGGCACCCAGATCGCGAGAACGGTGATGCAGATAGGTTTCGTATTCTCTGCGAGGCTTGG
AATGTACTACGTAGCGGATAA
>JGNEMEMF_00218 hypothetical protein
ATGTACTACGTAGCGGATAAAACAAACATTAGTCACAGTGTAACGTTATTTATCCTTTTA
CCTATCAGCCAGATACAAAAAAAAGGCAGCGTTCATCGCTGCCTTTTGGTATTTGTCTTG
TCCAGTGCTAACGAGAAGGTTTGA
>JGNEMEMF_00219 hypothetical protein
ATGGATCAGTTGACTGCCACGCTTAAGAAAATCGAAAAGCAGAACTACCGCGCATACCAA
CAAATCAAGGGTCAATACGACTTCGGTGATTTCGACTTGTACATTGATTACGTTCAAGGC
GACCCATACGCATCTGCTTCTCGCCTACGTGCAACTCGCGCGTGGTCTTTAACCGGTCTT
GAGTGGCTAAAAGATGAATCACCTGCATTTCAGCGTGCGGCTCGTGACTTTATTGCTCGA
AGCTTCGATGAGTTTGCGAAACAAGAGAACGCAGTATCTATCTCTTTAAGCGGCCAAACC
GTTCTAGACAACACAGCTGTGCTATTCACTGAAGAAGGCATAGAACTTCGCTTCCGCGTT
AACTTGCCTGCAGAAGGTCGTTCTGTTCTTGGTAAGAAAGCCAACAACATCCTTACTTTC
TACTTGCCGAAGTTTATCCGTCGCGCGACGCTAGAACGTGAACTGAACAAAGACGCATTG
ATTGAGCACTGTAAGGTAATTGAAGACCAAGCATCTCTGCGCGAACAGCTAGAAGCAAAC
AACTTGGTTGCTTTTGTAGCGAATGGCAGCATCCTTCCACGTATCGCAGGTAACTGTGAC
TTGCCGATGAAAGACGCGGTTGAGTTCAAAGCGCCAGAATCCCTTCAAGTTACGCTACAT
GCGCCTAACAAAGGCTACGTAACGGGTTTGGGTATCCCTAAAGGTATCACTTTGATTGTT
GGTGGTGGTTTCCATGGTAAATCGACGTTATTGAACGCCGTTGAACGCTCTATCTACGAT
CACATTCCAGGCGATGGCCGCGAATACATCGTGACAGATGGGAATGCAATGAAGATTCGT
GCTGAAGATGGTCGTTGTGTTCATCACTTGAACCTATCGAACTACATCAATCACTTGCCA
ATGGACAAAGACACGGCTGATTTCTCTACACAAGACGCATCGGGTTCTACCTCTCAAGCG
GCTTGGCTACAAGAGTCTATTGAAGCAGGTGCAAGTTCGTTGCTTATCGATGAAGATACT
TCAGCAACCAACTTTATGATCCGTGATGAGCGCATGCAGGCGTTGGTAGCAAAAGGTGAT
GAGCCAATTACGCCATTAGTTGATCGTATCGGCCAGTTACGTGATGAACTAGAGATCTCG
ACCATTATCGTTATGGGTGGTTCTGGTGACTACCTAGACGTTGCAGATACCGTAATCCAA
ATGCACGACTACCAAGCGGTTGATGTAACGGAAAAAGCAAAACAAGTGATTGCTCAACAC
CCTACTCAGCGTCATAACGAATCTGAAGAAAGTCTGCAAACGTTCCGCCCTCGTGCGTTG
AACCGAGTAGCACTGATGAACATTCTGACAGACGGTAAGTTCCGCGTTAACGCGAAAGGC
AAAGATTCTCTTCGCTTTGGTAAAGAGTTCGCAGACCTAAGTGCACTTGAACAACTAGAA
TCCGCAGATGAAGTAAACACGATTGGTTGGTTGTGGTTCCAAATTGCCCAACTTCCGGGT
TGGTGTAACCACCCAGCAAAAGAAATCGAAGACATGCTTTCTGGCGAATGGCACGCGACA
CTGCCTAAACAAGGTGACTTAGCAAAACCGCGCACATTAGATGTAATGGCAGCGCTAAAC
CGCATGCGCAAGTCTCAGTTCAAACCTTCTCGTTAG
>JGNEMEMF_00220 putative signaling protein
ATGGGTACATTGCAAACATTAGATTATGAAATACCCGAATCCATGCGGAAAAGCTGGCAA
AATATCGTCAACCTGCTCGCGCGCATCGCGGATGTCCCAACTACGCTGATCATGCGTATC
CACCCAAGCCACATCGAAGTAAATACCTCCAGCGAGACTGATAACAACCCTTATAAAGTC
GGCGACAAAGAAGAGCTTGGTCATGGACTTTACTGTGAGCATGTCATTAAAAACAAACGC
GAACTCATCGTTCCTAACGCGCTCATTGATGACGAGTGGAAAGACAACCCTGATATTAAG
CTCGGCATGATTTCGTATTGTGGCTTACCACTCTATTGGCCAAACGGGGAAACGTTCGGC
ACCATCTGTATGCTGGATACCAAAGAGAATCAGTACAATGACACCTACCGTGAACTATTG
AGTACATTTAAAGAATCCATAGAGGCGCAGCTAGCCGTCGTTTTCCAACAACATAAGTTA
CTGCGCTTAAATAACGAACTGAAAAATAGAGTCGAGAATAGAACGACTGACCTCGCCCAA
CTTAGCTATTCGCTAACAAAAGAAATCGACCGACGTAAGGCCGCAGAAAAGCAAGTAAGC
TATCAACAAACCCACGATCATGGGACAGGCTTTTTAAACCGCGTTGCACTTGAAGAAGTG
TTAGACCACATCTTAGAAACCATGGATCATGACCAACAATCTTTGGTGGTGATTAACGTG
GGTTTTAGTAACGCGCGCAGTATCGAAACAAAATACGGATTTGAAGCCTTTGACGAGGTA
TTGAAAGAGTTTCGCTTCCGCCTAGGCCACAACGAATCCAGTTATTTTGTGACTGGACGT
CCAAGTTCAAACGACTTGGTGATTGTTGTCTCTGGTGAAGACATCGAATCAAAAGTCCAA
CACTTACTTGAAGACATCACTCATGTTAGCGTCGGCAACTTCCACATTGATGAAAACGAA
GTCCACCTTCACTCCTATATTGGCGTCGTTCAAGCGCACAGAAGCAGTCACGCCAAACAA
CTGCTGCAAAACGCCTGTTATGCCATGTTGCTATGTAAAGAGTCTGGTGAATCGTACAAC
TACTTCTGTGAGAGCCACACTCAAGAACTGAACAATCACAATCAGCTTGAAAGCTACCTA
TTACAAGCCGTTCGCAACGACGACTTAATGCTGTACTTCCAACCTAAGGTACTTCCACAT
ACACACAAATGGATAGGTGCCGAAGCACTATTGCGATGGCGTCATCCTGTCTTGGGTGAT
GTATCCAACGAAGCATTAATTCACATGGCAGAACAAAACGGATTGATTTTTGAAGTCGGC
TCTTTTGTCTTGCGAACCGCGATTGATAAAGCCAAACAGTGGTCTGAGCTGGTGGACAAT
TTCAAGATTGCTGTCAATGTGTCTCCTATCCAATTGCAAAACGTTAATTTTGCTGAGCAA
ATCGAGCACCTACTTGAAACCTTCCACTTACCGGCACACTTCCTAGAGTTAGAGGTGACT
GAGAGTGCGTTGATTGCAGATGAAGTCGTGGCTCGTAACACATTGAATAAATTGCACAAC
CTTGGAGTTACACTGTCACTTGATGACTTTGGCACGGGGTATGCTTCATTCAGTTATCTG
AAGAAATACCCTTTTGACGCGATTAAGATCGATAAAAGCTTTGTTCAACAAATGGAGAAA
TCTGATGACGACAGAGCCATCATTTGTTCAATCATACACATTGCGAAAAAGCTCGATCTA
CAAGTGGTCATAGAAGGCATTGAATCAGCCCAACAAGAGCAGTTTTTGATCAACGAAGGC
TGCGATATTGGACAAGGCTTTTTGTATGGTAAACCTATGCCGTGCAATGAATTTGAACAA
AGTTTGTTTAATCAAAACCTTTTAGGTGGTCAATACACCTATTCTTCCTAA
>JGNEMEMF_00221 Trans-2-enoyl-CoA reductase [NADH]
ATGCAAATAGAACCGTTAATTCAAGGTGTTGTAGCTCGTTCGGCACATCCGTATGGGTGC
CGCGCTTCCATCAAAGAGCAAATTGAATTCGTTAAACAAGCACCGCAGATCAAAAATGGC
CCCAAGCGTGTTTTGATCTGCGGTGCTTCTTCAGGTTTTGGCTTGGCCGCCCGTATCGCC
CTTACATTTGGTGGTGCTGAAGCAGACACCATTGGTGTGTCATTTGAACGTGGTCCGTCA
GACAAAGGTGTCGGTAGTGCTGGTTGGTACAACAACATCTTTTTTAAAGAAGAAGCCATT
CATCATGGTCGCACTGCAGTGAACATCGTTGGTGATGCTTTCTCAAATTCAGTTCGTAGC
CAAGTTATTGAAGCCATTGAAACCTACTTTGAGGGTGAAGTAGATTTGGTGATTTACAGC
TTAGCAACAGGCGTTCGCCCTAAGCCTGAATCTGAAGAATTTTGGCGTAGTGTCATTAAG
CCAATTGGAGAATCGGTAACGGGCGCTTCAATCATGCTGGAAAACGATCAATGGGTAGAG
TCCACATTGGCGCCAGCAACGGAAGAAGAAGCTGAAGCCACGATTAAAGTAATGGGTGGT
GAAGACTGGGAAAGCTGGATAGACACACTGATCAATTCTGAATCTGTTGCCAAGGGTTGT
AAGACGATTGCCTTTTCTTACATGGGCCCAGAAGTTACACACCCAATTTACCTAGATGGT
ACGTTAGGCCGAGCAAAAGTCGACCTTCACCAAACCAGCCATGCATTGAACATGAAGATG
GCGAACTTTGGCGGCGCTGCCTACGCAACAGTGTGTAAAGCGCTTGTCACCAAGGCAAGT
GTGTTCATCCCTGCTCTAAGCCCTTATCTACTTGCGCTATACCGCGTAATGAAAGAGAAA
GGTACTCACGAGCGTTGTATTGAGCAAATGCAACGTCTGTTCACGACAAAGCTTTACGAC
CAAAACAAAGTACCCGTTGATGGCGAACGCTTGATTCGTATCGATGATCTTGAGTTAGAT
CCTCAAGTGCAAGAAGAAGTTTCTGCACTTTTAGAGCAAATGAACGCAGACAACTTCGCT
GATATCGGTGATTATGACGGCTTTAAAGACGAGTTTATGAAATTGAACGGCTTTAACTTT
GAGGGTGTCGATTATGCTCAAGACATCTCAATGAAGACTCTGAAAGCATTAAAGCCTTAA
>JGNEMEMF_00222 Arylesterase
ATGCCGATTGAGAAGAGCTGGCCTAGCTTACTCCCTGATGCCTTATTAGAACACGGCCAA
GATGTAAAAGTTGTAAACGGCAGCATCTCCGGAGACACCACTGGCAATGGCTTGGCTCGT
TTACCCTCTCTTCTTGAGCAACACACGCCCGATCTTGTTCTTATCGAACTCGGCGCTAAC
GATGGCCTTCGTGGTTTTCCACCTAATGTTATTACGTCGAACTTATCGAAAATGATTACC
ATGATCAAAGATTCTGGTGCGGATGTTGTAATGATGCAAATCCGTGTCCCACCGAACTAT
GGTAAGCGATACAGTGATATGTTCTACGATATCTATCCGAAACTCGCCGAGCATCAACAA
GTCGCGTTAATGCCATTCTTTTTAGAGCACGTCATCGTCAAACCAGAATGGATGATGGAC
GATGGCCTGCACCCTAAACCGGAAGCTCAACCTTTCATTGCCGACTTCGTCGCCGAAGAA
TTGGTTAAACATCTCTAA
>JGNEMEMF_00223 Lipoprotein-releasing system ATP-binding protein LolD
ATGCAAACACCTGTACTTAAAGCACCTATTGTTCAAGCTAATTTAGTTTCTAAACAAGTC
TCTACTAATCAAGAACAATTAACAATCCTTAAAAATGTAAATGTTGACATTAGAAAGGGT
GAGAAGATTGCTATCGTTGGCACCTCTGGTGCTGGTAAATCGACGCTCATGACGTTGCTT
GCTGGGCTAGACACGCCGACGTCTGGTGAAATCACGTTACTTGGACAAGAGCTATCTAAA
CTGGACGATGAAGCTCGCGCTAAAATCCGCGCAGATTCACTGGGATTTGTGTTTCAAAGC
TTCTTGTTAATCCCGAGTTTGAGTGCACTACGTAACGTGACTCTTCCTTGTCTTTTACGT
GGTGAATCTGAAGATGATGCACGAGCGACTGAACTACTGACAGCGGTAGGGCTTGAGAAG
CGTCTTGACCATTTGCCAAGTCAGTTATCCGGTGGTGAACAACAACGAGTTGCTCTAGCT
CGTGCATTCATGACTCAGCCAGAACTGTTATTCGCCGATGAACCAACGGGCAACCTTGAT
CATCAAACGGCAGAGAAAGTCATTGAGCTTCTGTTCGACCTTAATGAGCAGCATGGCACG
ACGCTGATCTTAGTTACGCATGACAGTCATTTAGCAAGTCGTTGTGACCGTGTCTACCGT
ATGGAAGCAGGTGAGCTAAAAGAGGAGGTGCTATGTCCGTGA
>JGNEMEMF_00224 hypothetical protein
ATGTCCGTGACCTCCTCAAGTGAACAAAGCTCTGCATCAAACAAAAAAGCTCATCAGTCG
CCGAATAAAAGCTTGGTTCGTTGGAGCTTTGGGGAAATACGTCAAGGTAACTTGTGGCCG
ATAAGCGTCGCACTCATTCTTGTTATAGCCAGTATTTTTGCTTTGTCTGCGTTGGCAGAA
CGAATGGAGCAGGTCATCGTTAAGCAAGGCAAGGACGCATTAACAGCCGATGCTGTGTTT
GTTTCAGCAAACCCCATTCCGGATACACTTCTCAATTCAACTAAAAAGCTTGAGCGCTCG
ACCATGACCCGTTTTGCAACCATGGCGTTCAGCGATAATGGTATGCAGCTTATCTCAGTA
CGCGGAGTCGATGAGAAATACCCATTGATGGGTGACTTAGTCTTGGACAATGACTCATCA
GGGCACATCAAGCCGAATCAGTTATGGTTGGATGAGCGAATAATGGCACAATTGGATGTT
GATAAGGGTGACGTTGTCACTATAGGCGACGCCGATTTCACGGTTTCCGGTGCCGTTTTG
ATGGAGCCAGGATTGAGTTTCAACCCTTTCCAACAAATGCCTTCTGCTTACATCCACAAT
AGCGACGTTGATAAAACTGGCGCGATTCAGGTAGGTAGCCGAGTACAGTATCGTTTATTC
CTTAAAGGGGATGACGCAACACTGACGCAACTGCAAGACAGCACTGAGCTTTCGCCAAGC
GAGCGTTGGCGTACTCAGGATACGGCAAGTCGAAGCAATGAGGTGTTTGAACGTACAACG
CAATACCTTTCTTTGACCGTAGCGATTGTCATCATCATGGCGGCAACCACGTTGGTTTTG
ACGTGTCAAAGCTACGTAAACAGCCGGACACAAACCATCGCGATGTTGAAAAGCTTAGGT
GCGAGTCGCCGTTGGATTGAAAAGTGGTTGTTGATTCAAGTTACCATTTTGCTGGTCAGT
GCAAGCATTGTCGGCTTGTTACTGGGTAGTGGTTTGGAGTACTTGTTACGAATACCACTC
AAGGACTTGCTGCCAAATCCATTACCTAGTTACGGTGTCACTCCATTTTTAGTTTCTGTT
GTTTCAGCGGTTCTGATTACGGTTCCTGCGCTGGGGATTCCGTTACTTGGTTTGATCAAA
ACGCCGGCTTTAGAAGTTCTGCAGCAAGGTTCAGGTAAACGTTCATGGAAGCGTATGTGG
TTAGTGTTGGTTCCTGTGTTGCCATTGCTTATCCTTTACGCGAACAACACACTCGTTTGG
ATTGTACTTGCGGGAATCGCCGCATTGTTTGCTGTACTCGCAATGATGAGTGTGATGTTG
ACCAAGTTGTTCGCTCGCGTTTCAACTCGTCCAGCAATGAAACTAGCGTTAAGTCGCATC
AACCGTACGCCCGTGACAAGTGGATTGCAGTTTGGTGCGTTATCACTGTCCTTGATGTTG
CTTTCAATTATCTGGCTTGTACGTAGTGACATACTTGCCGATTGGGCGAGAACGCTCCCA
GCGGATGCGCCTAACGTCTTTGCATTGAACATTGCTGATTACGAACTTGATAGCTACGTG
GAAACGTTAGATAAAAATGGCGTGACGCGGTCACAAGCTTTCCCGATTATTCGAGGACGA
TTGGCTGAGATTAATGACGTGAGCGTCAAAGAGATCAAATCTGAAGGTCAGGGCTCTGAT
GCGGTGAGTCGAGAACTCAACCTTACTTGGGGAGATTCTCTACCAGAGTACAATGACATT
CTTTCCGGAGAGTGGACCAACAAAGGCAGTGTATCAGTAGAAGCAGAAGTGGCCAGTGAG
CTTGGCATTGAGTTGGGCGACAAATTACGATTTGTGATCAACAGTCAGAACTTCGATGCG
ACAGTCGACAGCATTCGTCATGTTGAATGGCGAGATATGAAGCCAAACTTCTACTTTATC
TTCTCTTCGGATGTTATGGCGAGCTTGCCAGGTTCTTACCTTATCAGTTACCGCATTGGC
GAAGAGAATGAAGCGCTCTTGGCATCGATGTCACGTGAGCACCCAACCGTTTCAGTGTTA
GATATACGAACGATGGGCGATAAAATCCAAGAGCTTATTCAGCAGATTGTGTCAGCCATT
ACCATCTTGGCGTTGTTAGGCGTTGTCGCTGGCTTATTGTTGATATTCACATTGCTTCGA
TTGAGCTTGTCTCAACGTCAGCAAGAAATTCGACTTTACCGAACTCTCGGGTCTAGCAAA
AAACGGATTAACACGACATTGTGGGCGGAATACGGAATTATGGCTCTCGTCGCAAGTGGT
GTGGCGGTATTTGCTGCCGAGTTTTGTGTCGCTGCGGTGATGAAGTATGGCTTCGAGTTG
AATGCGCAAATCCACCCAGAACTGTGGATAGCTTTACCATTTGCTACGTTTGCCGTTCTC
GCCTTGGTCGTTATGAGTCTTTTGAAAAGATTGTTAACGCCAGTAAACACTTAA
>JGNEMEMF_00225 tRNA 5-methylaminomethyl-2-thiouridine biosynthesis bifunctional protein MnmC
ATGAAGTCTGAGTTTCCAAATCGTAAAGATAAACACATCGCTATTGTTGGTGGCGGTGTC
GCTGGCTCTACCGCGGCAATCCACTTTGCCGAGTTAGGTTTTAAAGTCTCCATTCTCGAG
AAAGGGGTCTCATTAGTAAATGGACCTCCGATCTGCCACCTACACGCAGGCGGAAACCTT
TATCGTGAGCTTTCCGAACAACAATGTTTGGATCTTCTGACTCAATCGATCGACACAATT
CGTTTGTATCCACATTCACTGAACATTCGTCCTACCATCATTGCTGTGCCTCATTCAGAT
GGAGGAGACCCAGAAGCATTATTGCCTCGATTAGAAGTCATTAAACGTGCTTATCAATCT
CTGGTTGAACAAGACACAAGTAATCAGGTGTTGGGAGAACCAGACGAGTATTACAAGTTG
TACTCCAAAGAGGCGCTCATGGCGCTTTCTAAGCTCGTACAGCCAGAACACCCGCAAAGC
ATTGACGAGTGGACTATCCCTTTTGCTCAGCACGCAGACCTTGAGGCGCTCAAGTATCCA
GTAGTCGCTGTTCAGGAATACGGATGGAGTGTATTTAGGCTTGCTGCTGTCGCGAACATG
ACGCTAGAACAACTTCAGAATGTTGATGTGTTGACGCAAGCAGAACTAAAAGAAACCCAT
TGGAGTGGCTCTGATTGGGAACTGGCTTACCTTCAAGCTGATGAACAAAAGACACTACGT
TGTGATTACTTAGTTAATGCTTGTGGCTTTGAGACCGGCGCAGTTGATGATGCGATTGGC
GTAAAGCGCGATCGACTTGTCGAATTCAAAGCGGCTTACGTTACCCGTTGGAATGAATGT
ACTCAGCAATGGCCAGAGGTGATCTTCCATGGTCCTCGCGGTACAGACAAAGGGATGGCT
CAGTTAACGCCATACGGTGATGGCTACTTCCAATTACATGGAATGACCAAAGGCATCACG
TTGTTTGATGATGGCTTGGTGGAAAGCTCAAAAATCTCTGCACAACCTGAGTTACCAACC
AGTTTACTGTCAAAAATACGCAACGGTTGGCGACAAGAGATCCTCGATGAGCGTACTGAA
AATGCGATTAAGCATATGTCTCAATTCATTCCGGATTATCAAAGTGCAGTGAAAGGCGGG
AAAGCACTGTTCGGTGCGCAGCAAATCCCAGGTACTGACCCTGTATTGCGTGCAGCAGAC
GTGACATTTGAAGAAAACAACTATGCTCGAATTGAAGTAGTTAAAGCTTCTTCAACGTTA
CTAGCAGCTCAGAAGATGGCGCAATATTGGTTTGATATAGCTCCAAATGACAATGTGGAA
CTTGAACATCCAGTAACGGTACATTGGAGTGAAGAAGACGTGGAGCAGTTTGCGGTAAAA
CTCACTCAAGAGCGCGGTTATCCAAAAGCATTGGCAGAGCGTTACGGGATGTAG
>JGNEMEMF_00226 KipI antagonist
ATGAGCTTCGTAGGATTGTTAGTAGAAAAGCCGGGCCCACTCTCTTTGATTCAAGATTTT
GGTCGTTTTGGCCTTGCTCATATCGGGATAACTCAAAGCGGCCCTGTCGATGATTATGCT
TACAGTTGGTCGAATCATCTTCTAGGCAATCCCGTTAACTGCTCTGTTATCGAAATCACA
TTGGGTAATGCGAGCTTTAAAGCCCTAGCCGATTGTCATTTGGCGCTTTGTGGTGGTGAT
CTTAATGCATCAGTAAACGGTGAGCCTATCTCTAATTGGTCTGACTTTTGTCTCAGAAAA
GGCCAAACACTGAAGTTCGGAATGCCAAAGAATGGTTTACGCGCGTATCTCGCTGTTAAA
GGCGGATTCAGTGTTGAGAAACACCTAGGGAGCACGTCTACAGTAGTGAGAGAATCTCTC
GGCGGTATAACAAAAGATGGTGAGCCTTTGAAAGCCGGAGATATTATAGGCTTTGAGCCA
CATTCGCTTCCAACGTCAAAACCCAAACAGATGACGTTCCGATTTAAACCAGATTACAAC
TTGCCATTAAAGCTGAGAGTGATCGAAGGCTACCAGTTCGAAGATTTTTCCCAGCAGTCT
ATTGATGATTTCTATTCTGCTAGCTTTAAGATATCACCCAATTCAAATCGTATGGGTTAT
CGTCTTGAGGGTAAAGCGATACAACCGCCCTATGACGGCGTGCTTTCAGAAGGTATAGCA
CTGGGCTCTATTCAGATTCCAAACGATGGCAACCCTATCGTCTTATTGAACGATCACCAG
ACCATTGGTGGCTATCCGAAGTTTGGTTGTGTCGCAAGAATTGATTTGCCACGCTTGGCT
CAAGCTAAACCCGGGCAAGAACTCAGTTTCGTCAAAGGAGACAGACAAGGTCTACAGGAT
GTGTGGTGTCAATGGGCTCAGTTTTTTGGTTACTAA
>JGNEMEMF_00227 Kinase A inhibitor
ATGAATCAAGGGCAGTTTTCGATCTCTCCTATATCTGAATGTAGCATTCTAATTCGCTTT
GATGACACAATTACTGTTGAGCACATAGGCGAGTTAGCACATCAAATTGTAGATAAACTC
AATCTCATCGTAATGAATGTGGTTCCTTCTTACCGAACCATTTTGATTGACTACCTGCCC
TTTAGAATTCAAGAGTCTGTGATAATACAAACGCTCAATGAGATCGTAAGTCGCTTTGAT
GTTCAGTCTATGGATAACAAACAGCCGAACTACATTTCTATTCCCGTTTACTATTCGAAT
GAAACGGCTCTCGATTTAGATCGATTTCAACAAAATGGGCTATCAATGGATAAGCTTATT
GAACTGCATACCAAGCCTGTTTATACCGTTTCAGCCATTGGGTTCGCTCCGGGCTTTGCT
TTTCTGTCGGATGTAAGTCCAGAACTTAGCATGCCAAGACACCATACGCCTCGTACCAAT
GTACCTGCCGGAAGTGTTGCGATTGCCGACAGTAAAACCGCAGTCTATCCATCCGACAGC
CCTGGTGGATGGAACATCATAGGCCGTACACCAATCTCGTTATTCACTGATACTCTACCC
TTCATCCCTTTTGAAGTTGGTGACAAGGTCACGTTTGGTGCAATATCCAAACAAGAGTTT
GTCAGTTTAGGAGGCGTTTTATGA
>JGNEMEMF_00228 hypothetical protein
ATGACATTGAACAACCAGCAACTAACACTAAATTGCGACATGGGCGAAAGCTATGGCGCA
TGGACCATGGGTGCAGATGAAAGCGTAATGCCTTTCATAGACATGGCGAACATTGCTTGT
GGCTTCCACGCGTCTGATCCTAATGTCATGCACGATACTATTACCCTCGCTAATCAACAT
GACGTGGAAATTGGTGCGCATCCTGGTTATCCAGACTTACAAGGGTTTGGACGCCGCAGC
CTAAAGATGACCTACGAAGAAATCACTAATATGGTGATTTACCAAGTTGGCGCACTCCAA
GCTCTGTGTAAGGCACAATATACTGATATTGGTTACATCAAGCCTCACGGAGCGCTCTAC
AACGATATGATGCTAAGTGATGGTGTTTTCTTAGCGGTCGTTAAAGCGACAGCCCTGTTT
AAAGTACCTCTTATGATATTGGCGTCCCAAGAAAACGAAAAATACCTAGAAATTGCCGAT
GATTTTGATGTACCTCTACTCTTCGAAGCGTTCGCAGACCGCCTTTATCAAGATGACGGG
TTACTAACGCCAAGAACACAAGCTAATGCGGTACTAAACAGCGAACATGCAATACTAGAA
CAAGTCAGAATGCTGGCAGAATCAGGTCGAGTAAAAACGACATCAGGGCAATATATTTTG
TTAGAGGCCGACACGATTTGTGTACATGGTGATAATGATGAATCTATCGCGTTGATTCAA
AAAATTCGTCAGAGTCTCTACACCGGAGGAAATTAA
>JGNEMEMF_00229 putative diguanylate cyclase YegE
ATGTCATTAAGAGCAAAGCTAATATGGCCGATTCTCGTTTTCATCACGGTCATCTTTGTT
ACATCTCAAAGTTACACATCGTACATCACCTACCAGTCAGCAAAACATGATCTTGTTGAA
CAAACAAAAGTGCTCATCAATGATGTATCTCACTCAATTAAAGATGCGCTGGCCACAAAG
AACAAGCAAAAAGCTCAATCTATTTTGGCTGACTTTCTGAAGGAGCCAAACGTATCACGC
GTTAAGCTTTACGACAAAGAAAATCAACCATTTGCGATTTTTGCTCTCGACGGTTTTTCA
GCGCCTTCGCCAACAAAGCATGAGCGAAGTCATCTTCATGCTATGGGGTATGCGTTATCT
GCTCACTTTCTTTATGTACTAGAACCAATAATCCATGACGGACAAGTGATTGGAACGATT
AGAGTCACATTGTCTCAACGTCCTTTGATGCAAGTAAGAGATGCGCTATTGCAAGATGGG
CTTCTGTTCCTAATCATTCTTCTCGCTGGTGGCGTTACCTTTTATATCGGTGTCGAGCGT
CGTGTTCTTCGCCCTCTAGTGGAAGTCAACCAAGCACTCCAAGACTTCGCAAATGGTCAT
CATTTGAGTGGCCGCATTAGTCACCGTTCAAAAGATGAAGTAGGGCAACTCGTCGCTTCG
TTTAATCTGATGGTAGACAAGCAAAAAAGACTAGAGAAACAACGTAAACACAGTTTGGAA
GTGCTGGAACGTCGTAAAGCGTTTGCAGAAGAAGTGGTAGATTCGATTCAAGATGCGCTT
ATCGTAACGGATAACTTAGGTCGCGTAATTCACTGTAATAAGGCGACGCAGAGGATTTTT
GAAAAGACTTACCATGGATTAGAAACGGCAAATATCTGCGACTTGATCCAAACTAAAGCA
CCGAATGAGTTGGGACAAATTTTAAGTCGAGGCTTAGAGTGTGACGGCATCCATCTACAA
AATGCAGAAGATGAACAGCAATTAAGTTTAACCAGTCGCCGATTAGCAAAACACGGCTAT
CTTCTTTTTGTGATTCAGGATATCACCGAGATCGAAGAAGCGATGAACCGACAACGCGTT
GCCGGGCGTGTATTTGAAAGCAGTCAAGATGGCTTAGTTGTTCTCAACCATCTTGGGGTT
ATTACGATGGTAAACCCGGCGGTGACGAAGTTGATTGGTTTAACCGCCGAACAACTGGTT
GGACAGCCGTTTATAAAATCAATTCGCTGGCGGAAACTGCAAGCAATGATGCCAAGTATC
ATCGAATCGATTGAAAACTATGGAATGTGGCAAGGTGAAGTAATAGAAAAAAACCACCTA
GGCCAGCTTATACCAATGTTTGCAAGAGTGAATCGTATCATTAAGAGTGAAGATCAGAAC
TCGTTCGATATGGTGATAATCCTAACGGATCTTTCAAGTGCAAAAGAGATGGAGCGCTTA
GAATATTTAGCGCATCACGACCCGTTGACCGGACTTGCTAACCGTTCAAAGTTCCATTTC
GAATTGGAAGAATTAGTACAAAGATCAGGCTATTTGCGTGACGAGTTTGCGGTACTTTAT
CTCGATTTGGACGGTTTTAAAGGTATCAACGATACTTATGGCCATGATGCTGGGGATGAA
GTGCTTAAGATTGTCGCTAAACGTATGACTGGAGCCACTAGACACAGCGATTTGATTGCT
CGTTTATCTGGTGATGAATTTGTCATGTTAGTGAATCCAGCCAATCAAAAAGTGGTGACT
AGGATTGCAGAGCAGTTATTAGAAACGATCTGTGCTCCAATAGAATATCGTGGTTCTTTG
TTAAAAGTTGGCGTTAGTATCGGTGTGAAATTGGTGGGTGTTAACGAGCGTGACGCTACC
CGAATTCTTAAAAGCGCAGATACTGCCATGTATCAAGCGAAGAAAGCAGGCAAAGGCCAA
GCAATTTTAATGGGTTGCGAATCCCCAGATACAGTTTAA
>JGNEMEMF_00230 UDP-glucose 4-epimerase
ATGAAAGTACTTGTTACGGGTGGTATGGGCTACATTGGCAGCCACACTTGTATTCAAATG
ATCGAAGCTGGTATGACACCAGTTATCCTCGATAACCTTTACAATAGTAAACCAACTGTG
CTTGAGCGCATCGAAAAGGTTTGTGGCGTAAAACCAGTATTCATTGAAGCAGACATTCGC
GACAAAGCTGCGCTTGTTGATGCAATGTCGACACACAACATTGAAGCCGTTATCCATTTT
GCTGGTCTTAAAGCGGTCGGTGAGTCGGTAGAAAAGCCACTTGAATATTACGATAACAAC
GTGAACGGTACGCTTGTTCTTGTTGATGCTATGCGCGAAGCCGGCGTTAAATCGATCGTA
TTTAGCTCTTCAGCAACGGTTTACGGTGATCCTGCTTCTGTGCCAATTATGGAAGACTTC
CCAACAAGTGCGACAAACCCATACGGTCGCAGTAAGCTGATGGTAGAAGAGTGTTTAACG
GATTTCCAAAAGGCGAATCCAGATTGGAGCATCACACTTCTGCGTTACTTCAACCCTGTT
GGTTCACACCCAACCGGTGAGCTTGGCGAAGACCCGCAAGGCATTCCTAATAACTTGATG
CCATTTGTTTCTCAAGTTGCGGTTGGTCGTCGTGAATTCCTGTCGGTATTTGGTAGTGAT
TATCCAACTAAAGATGGTACAGGTGTCCGTGATTACATCCATGTAATGGATCTTTCTGAT
GGTCACGTTGCTGCTCTTGATAAAGTGGGCAACAAAGCAGGCCTACATATCTATAACCTG
GGTACAGGTAATGGCTACAGCGTATTAGAAATGGTGAAAGCGTTTGAAGCCGCTTCTGGC
AAAGAAGTTCCGTTTAAGCTGGTGGATCGCCGTCCTGGTGATATCGCAGAGTGTTGGGCA
GATCCTTCAAAAGCAGCAAACGAACTCGGTTGGAAGGCGACCCGTACACTTGAAGAGATG
ACGAGTGATACTTGGCGCTGGCAGTCAAATAACCCTCAAGGTTATCCAGACGCTTAA
>JGNEMEMF_00231 Hemin receptor
ATGTATAAAAAATCAATTTTATCAGCCTCTATTGTCATCGCCCTCTCCCAAGGCGCTTAC
GCTGAAGAAACATCAACGTTCAATGAAGTCGTTGTTTCTGCCACTCGTACTAACCAAACT
ATGGATACTGTAGCAGCTTCTGTTGCCGTTGTTTCTGAGAAAGATCTCGAAGAAAACATG
GCAAAAGATCTCAATGATGTATTCGAATACACACCAGGCGTTACTGTTAACGGTACTCAA
CGCCAAGGCGTTCAAAGCATTAACATTCGCGGCATGGAAGGCAAGCGAGTGAAAATCTTG
GTAGACGGAGCGTCTCAGCCAGGTGTCTTCGACGGCGGACCATACTCTTTCATTAACTCT
AGCGCCGTGACTGTCGACCCTGACATGCTAAAAAGTGTTGAGATCGTAAAAGGTGCAGCT
TCTAGTTTGCACGGTAGTGATGCTATCGGTGGCGTTGTTGCATTTGAAACGAAAGATCCA
AGTGACTTCCTGAAAGACGGCAAAGACTTTGGTGGCCAAGCTAAGCTTTCTTACTCTTCT
GAAGATAACTCGTTTGCAGAGCACATTGCGGTTGCGAAACGATTTGATAATCTTGAAGCA
TTGGTGGCATACACACGCCGTGACGGTTCTGAGCTACAAAACTTTTCTAAAGCGCCTTAC
GACGACTACTCAGTGACGGACCAAGATTACTACAAGAACGACTTGTTGGTTAAATTGCAG
TCACAATTGAATGAAGACCACCGTTTAGAGTTTTTGGGTGAAGTAATTTACAACCAAACG
GATTCAGACATCGCGAGTTCTTCATACAAAAACTTCAATGCTGAAGACCAAACTAAGCAA
AACCGTCTTGGTTTGAAACACATTTGGTTTGCTGATTTAGCTATCTCAGACACCATCACT
TCTCAGCTAACGTGGACAAGTAAAGAAGAAAACGGTGTAACAAATCGCTTTAAAGAAGCG
AGTCCTGGTTTCCCACCTTGGGTTCCGCCTAATGGTGATAACCAGCAGAAAAAAGACTAC
GAATACACTGAAGACAAGATCGAGTTTGAAACTCAGTTAGACAAAGAGATTCAAAACCAC
TACTTGGTTTACGGCCTGTCTTACAAACACAGCGACATCAGCAACACAAACCGCGAGTTT
AACTCTGATCCAGGCACGCCTGACACGGTTTACATTTACACGCCAGATGCTAAAGAACAA
AGCTTTGGTTTGTTCTTGCAAGATGAAATCGCACTACTTAACGACAAGTTAATCTTAACT
CCTGGTGTACGTTACGACTACTTCTCTACTGATCCATCAGATACCTCTGAAGAGTCATTT
AAGAAGTTCAGTGACTCTGCGTTTACTGGTCGTCTAGGTGCAACATATAAGCTGTCTCAG
CCAGGTACGGTATTCGCTCAAGTAAGCCAAGGTTTCCGTGCACCATCATTTGATGAACTT
TACTACACGTACGACAACCCAGGACACGGTTACACTAACCGCCCTAACCCAGACCTAGAA
TCTGAAAAGAGCTTGTCTTACGAATTAGGTTACCGTCATAACACAGCAGCGTCGGCTACA
GAGTTCGCACTTTACTACAGTGATTTCACCGACTTCATTGATCAAACATCATCGAGTAAT
GGTGGTCTAACTGAATACACGTTCATCAACATCAATGAAGCTACAGTAAAAGGTGTCGAG
CTGTCTAATAGCCTTGACTGGCACGCTATTGCAAGCCTTCCTAAAGGTGTAACGACTCGT
CTAGCTGCAGCGTACACTGAAGGTGAAGATGGTGATGGTAATCCGCTTAATAGTGTGAAC
CCTTGGAATGCTGTTGCTGCAGTAAACTACGATTCACCAAACGCACTTTGGGGTACAAGC
TTAAAAGTTAACTACACAGCGAAGAAGTCTAACAGTGATATCAACTCAGATGGTGACAAT
GGCGGAACTCAAGACCAAGTTGCACTACCATCAGCGACAGTTGTTGACCTAACGGCTTAC
TACAAGCCAATGAAAGACCTAACCGTTCGTGCAGGTGTGATGAACTTGACGAATGAAGAG
TACTACTTGTGGAACGATGTACGTGGTGAAACTGAGCTAAGCCGTGATATCACGCAAGCA
GAGCGTAACTACAACATTAGTGTCAAATACGAGTTCTAA
>JGNEMEMF_00232 HTH-type transcriptional regulator YhaJ
GTGCAGAGTCCAATCACGTTAGAAGCACTTCATATCTTGGATGCCATTGATAGAAGAGGA
AGTTTTGCTGCTGCAGCCAACGAGTTAGACCGCGCACCGTCTTCGTTGAGTTATCAGATT
CAAAAGCTAGAGCAAGACCTTGATATCATCATTTTCGACCGTTCTGGTCATAAAGCACAT
TTCACCGAAGCTGGTAAGTTAATACTTGAGCGTGGCAGGGCAATCCTTCAAGCAAGCGAG
AAACTCGTCAATGATGCCACCTTGTTAGCGAACGGTTGGGAGTTGGATATTACTGTTGCG
TTCGATGGCATTATTCCTATCGCTAATTTCTTCCCTATGGTTGATGCCTTGTCTAATGTA
AGTAGTACACGGATCCGACTTCAAGAAGAGATTCTTGCTGGCAGCTGGGAATCATTGAAT
ACAGGGCGTTCAGATTTATTGGTTTGTCCGGCTTTAGATACGCTCCCACAAGATGTAAAA
GCAGAAAAAATTGGCAAACTAAGTATGGTTTGGGTCGCAGCGGCTGATCATTATGTTCAT
AAGCGCAGTGGGGAATTTGATGACGCGGCAAGGGAAAAGTATCGAGTCATCGCGATTGCA
GATACTGCGCGAGAACAACCAGCGTTGTCGATCAATGTGATGCAAAAACAACCACGTCTG
ACGGTTACAAATTTTTCAGCAAAGGTTGAAGCTTTATTGTCGGGACTAGGGATCGGAACC
TTGCCAACGCAAGTTGCACAGCCTTTGGTAGAAAGCGGACAGCTCAAGTACATTGATGGC
GCAGAAAGTAAGCCGATAGATATCATCCTAGCTTGGCGTAGAAATACGATGGGTGAAGCG
AAGTCTTGGTGTGTACAATATCTAAAGAAAAACTGGAAAATGAAGTGA
>JGNEMEMF_00233 hypothetical protein
ATGAACAAACTACAAAAACTCTTTAAACCGAATTCTGTTGCAGTGATTGGCGCTTCTCAA
AAAGAGCTGCGCGCCGGCCAAATCGTGATGCGAAATTTACTACAGAGTGGCTTTGGTGGC
GCTATCATGCCCGTCACTCCAAAATACAAGTCAGTTTCCGGCGTAATTGCTTATCCAAAC
GTGGCTTCCCTGCCCTATACGCCAGATATCGCCATACTCTGCACCAATGTTGCTCGCAAT
AAACAATTGTTGAAAGAGCTTGATGAACGCGGGACGGAGTTTGCGATTGTTATCTCTGAC
GATTCAGAAAGCTTAGATCTCTCAGACTTGAACATTCGTGTGCTTGGTCCTAACAGCCTC
GGCATCATTCTACCTTGGCATCACTTTAACTGTTCATTTTCTCCTGTTGCAGCGAAACCG
GGAAAGATCGCCTTCATTTCGCAGTCCGCAGCGGTGTGTACCACCGTACTGGATTGGGCT
AACGATAAAAACATCGGTTTCTCTTCATTCATCTCTATTGGACAAGGCCAAGATATCGAC
TTTGCTGAGCTGCTTGACTATTTGAGTATGGATGGCAAAACAGAAGCGATTTTGCTTTAT
GTCGACTCAATTAAAGATGCACGACGATTTATGTCTGCAGCACGAGCAGCTTCTCGTAAT
CGACGTATCTTAGTGCTTAAAGCAGGACGTTCAACTCAAGCTCGTACGCTTGGAGAAAAA
GATTTAGACTCTCTCGACGTTATCTATGATTCAGCAATCAGAAGAACCGGTATGCTGCGT
GTTGGCAACACACACGAATTATTTGCCGCAGTAGAAACGCTCACGCATTCAGTCCCTCTA
CGAGGTGAACGTCTCGCGATAGTAACCAATGGTGGTGGCCCAGCAGTGATGGCCGTTGAC
ACCTTATTAGATAGAGGTGGCAAGCTCGCAACATTGGATGAAGATTCTATTGCTAATCTG
CGTGGTCTATTACCGGATAGTTGGCGAGGTGTGAATCCAATCGACTTAGCTGGCGACGCA
ACGAAAAAGCGATACGTCGATACCATCAACGCATTAATGAACAATGACTGTGCAGACGCG
ATTTTGATTATGCACAGCCCTTCAGCTGTCTCAGATTCGTTAGAGACAGCAAACGCAGTA
ATCGAAGCCATTCAAGCACATCCGAGGCACAAGCATTTTAATATTCTTACTAATTGGTCT
GGCGAACAGACCTCTAGAGAAGCACGCTTAGCATTCACGCAAGCAGGCATTCCAACCTAC
CGAACACCAGAGAGTGCGGTCGTTGCTTACATGCACTTGGTCGAATACAGACGAAACCAG
AAACAACTGATGGAAACACCGACCACGGCAGAACCGCTCCATTCCGGCAGTGTGAGTTCT
GCTCGCGAATGGGTGAATGAACAACTACTGGATAAAAACACAGTTGCCTTAGATACACAC
CAAACAAGCCCCCTATTTGAGCAGTTTGGTTTTGATATTCTCCCGACTTGGATTGCTTCA
GAAGTCACAGAAGCCGTTCATATGGCAGAGAATATTGGCTATCCGGTTGCGGTAAAGCTT
CGCTCTCCAGATATTGCTCATAAATCAGATGTACATGGTGTCGCGCTCAACCTGCGTAAT
AGCCAAGAAGTATCTAGTGCCGCACAAGCCATTTTAGATACCGCTAAGCTCAGTTACCCT
GCAGCCAACCTTCAAGGCCTGTTAGTACAAGGGATGGCAAAGCTTGGTAGCGCAGAAGAG
TTGCGTGTCAGTATTGCAGTGGATAAGGTTTTTGGCCCCGTAATCTTACTTGGACAAGGT
GGTTCAGACTGGAACATTACTCAAGATGCTGTTGCCGCCCTGCCACCACTCAATATGAAT
CTGGCGCGCTATCTGATCGTCATAGCGCTCAAATCAGGTAAGGTGCGACTGCAAAAACAC
AAAGACGCTCTAGACATAACAGAGCTGTCAAAATTCTTGGTGCGAATCTCTCAGATGGCC
GTTGAACTACCAGAAATAGAAAAACTGGATATTCATCCAGTACTGGTATCTGGTAGCGAT
TTAACCATCATCGATGCGGACGTTACGCTGAAAAAATACGAAGGCGACGCGCAAGAACGA
TTAGCTATTCGCCCTTTCCCTGCCGAGTTCGTGGAGACGGTAACCTTGCGAGATGGCCAA
CCTATTTTGCTTCGTCCAATCTTGCCAGAAGACGAACCAATCCATGCGCAGTTCATCAAT
AGCGTATCTAAGGAAGATCTGTATAACCGATTCTTCTCTGACGTCGGTGAGTTCAACCAT
GAAGCCCTCGCGAATCTCACCCAAATCGATTATGACCGAGAGATGGCTTTTGTCGCCGTT
GCATTCGATGAAAATGGACCTTCCATTATCGGTGTGGCGAGAGCGTTGATAACACCGGAC
AATAGCGACGCAGAATTTGCGATTTTAGTTCGTTCAGATTTGAAAGGAAAAGGATTGGGT
AAACTGTTGATGCAAAAGATCATCAGTTACTGCCAAATCAAAGGGACCAAACAGATGTCT
GGTATGACTATGCCCACTAACCGCGGGATGCTGTCACTTGCGCAAAGTTTAGGTTTCGAA
TTGGATGTTCAGTTTGCAGATGGCACTGCCGATATGGTTTTACCTTTGAATTAA
>JGNEMEMF_00234 Cell division protein DamX
ATGAAAAAAATCGCAATCATCGGCTTGTCTGTACTGCTTTCTGCTTGTGCATCGGAAACT
TACATCACTGACGTAACGTCAGAAAGCTACCGAGAAGACTACCAATCTCAGTCAATTTCA
AAACCAATTATGTCGTCTGAGAACGCAGTGGTTGAGAAAGACGTAGAACCAACAGTTGTA
AAAATGACTGCGAAGCCTGAAGAGAAAAAGGTGGTGAAACTAACCCCTAAAGATCAGGCG
AAACCAGTTAAGATCATTCCGCCTAGCAAGAAGCAAGCGGGTATCCAGCGCTTTGGTTAC
ACCATTCAAGTTGTTGCTGTAGGTAGCCAAGCGAAAGTTGACCAGTTTGCACGTCAACTT
CCTCAAAACGGCCAGCCAATCTGGGAAAACTACAAAGTGGTAAACGGCACGAAATGGTTC
TCAGTGCTTTACGGTGATTACGCAACAAGCGCAGAAGCGAAGAATGCGATTTCAACATTG
CCGGGTCATTTCCAGCAACTTAAGCCTTTCGTTAAAAGCATTGATGCCATTAAAAACTCG
GCATATCCAACGCTTAACAAGCTAAACTAA
>JGNEMEMF_00235 D-alanine--D-alanine ligase
ATGATCAAAAATATCCTTTTACTATGCGGTGGCGGCTCATCTGAGCACGAGATTTCACTG
CTTTCTGCAAACTTTGTAGAGCAACAGTTAAATCTGATCGAAAACGTAAGCGTGACGCGC
GTAGAAATCAAAAATGAAGGTTGGGTGACAAACCAAGGTGAACTGGTTTATTTGGACCTC
AATACCAAAAAGCTTTGCTCAGACAACCTTAGTCTAGATATCGATTTCATTGTCCCTTGT
ATCCACGGTTTCCCGGGTGAAACTGGTGATATCCAATCTATGTTTGAAATCGCGGGCATT
CCTTACCTAGGTTGTGGGCCTGAAGCGAGCAGCAACAGCTTCAACAAAATCACATCAAAG
CTTTGGTACGATGCGATTGGTATCCCAAACACACCATACCTTTTCTTAACGCGTAATGAT
GAACAAGCCCATGAACAAGCGTCACAAGCGTTTGATAAGTGGGGTAAAGTGTTTGTCAAA
GCGGCTCGTCAAGGTTCTTCAGTTGGCTGTTACAGTGTCACTGAAAAGGAAGCTTTATCG
CAAGCCGTTAACGATGCATTTGGATTCTCAGAGCAAGTATTGGTAGAAAAATCAGTCAAG
CCTCGTGAACTGGAAGTCGCAGCTTATGAGATGAATGGCCAGCTATTCATTACTAAGCCT
GGCGAAGTGATTGCGCCTGATGGTGCTTTCTACTCTTACGATGAGAAGTACAGCAGCTCG
AGCCATTCATTGACTGAAGTTGAAGCGAAAAGCCTAACGGAAGAACAGGTAGAAGCGATT
CGTGTGGCTTCAGAAACTGTGTTTAAGCAAATGAATTTACGTCATTTATCGCGCATCGAC
TTCTTTTTAACAGAAGATGATGAAATTTACCTAAACGAAGTAAACACGTTCCCTGGTATG
ACGCCGATTTCGATGTTCCCTAAAATGCTACAAAACAACGGTCACAAATTCCACGAATTC
CTAGCAGATTGTATTCATACTGCAATCTAA
>JGNEMEMF_00236 hypothetical protein
ATGGCAATTTCAAATTATAGAGGTTTTAACCTGCAATCAGGCGGACCTGACGGTAGCGTT
TGGAAGGTAAAGATCAAAAACCACGTTTTACAAGGCAGTTTGACGGCGGTAAAAAAGAGC
ATAGATTGGTGGTGTGACACAGCATCTATCATTGACCCAAAAGAGTTCGCAACTCTGGGG
CAAAGAGCGCAAAGCACTAACAATCCTCAATCTGAAGTATTTAACGGCTACACGATAAAG
AACGACACAGGCGAGCCTAACGCTTGGTACTGTATGTTCAACGGCAAATTGATCAAGGGC
GCGAAGCCTGCGATTCAACGCCATATCGAAGCGTATTTGGTTGCAAAACAAAAAGCGCTA
CAAGCACAACAACAAAAGAAATAA
>JGNEMEMF_00237 hypothetical protein
ATGACTCTCGTATATTCAACAGAAACTGGTCGAATCAAACCAGAAGAAGAAAAAGTCGAA
CGTCCTAAAGGCGACGGTATTGTTCGTATCCAAAAGCAAACCAAAGGCCGCAAAGGCAAA
GGCGTTTGTATCGTAACTGGTTTGGATATGGATGATGCGCCACTTAAATTACTAGCCGCT
GAACTTAAGAAAGTCTGCGGTTGTGGTGGTTCTGTAAAAGATGGCAACATCGAAATTCAA
GGTGATGCTCGTGACAAGATCAAAGCACATCTTGAGAAGAAAGGCATGACAGTAAAATTA
GCCGGTGGTTAA
>JGNEMEMF_00238 hypothetical protein
ATGTACACAAACCAACTCATTGATGCTTATAAAGAGCAAATGAAGTATGTGCAGTACAAA
CAAATCGCTCATGATTTGGGTGTAAGTCCGCAAATGATTACTGAGGTTCGTAAAGGAAGA
ACGTATCTCAATGAAAATCAGATACTTATGCTTGCGGAAGCTGTTGGAGAAGATAAAGAA
AAGGCGCTTATTGGATTAGCTCTAGATAAAGCGAAATCTTGCGAAGCGCAGACGCTATGG
TCGAGCATAGCAAAAAAGTTTAATGGGCTTGGATTAACAAGTATTTCAATGGCTTGTGCA
GGTTTTGCCGTAGCATTTTCAAGCCCAGTGGAATCCTCAATTCAGTGCGCATTATGTATA
TTATGTTAA
>JGNEMEMF_00239 DNA polymerase III PolC-type
ATGAAAAAACTGTCTACTGAAAATGCGATCATTATCGATACAGAAACTACTGGCTTAGGC
TCTGACGCAGAAATTGTTGAGTTCACGGCTATCTGTGCTGATTCTGGCAAAGTTATCGTG
AATGAACTTGTTAAACCAACTTGTTCTATTCCTGCTGACGCGACAGCTATTCATGGCATC
ACCAATGAAGACGTTAAAGACGCGCCCGACTTTCACTTAGTCTTTTCGAATCATTTTCTT
CCGCTTCTTAACGGTCGTCCAATCATCATCTACAACTCAGATTTTGATACGCGCTTAATC
ATCCAATCTTTGGATAAGCACTGTAACGCTGCTTACGTCCAATCCGTTCACGATTTGTTT
TTCAAATTCTGTGTTCCTCAGTGTGCAATGCTTTGGTACGCCGAGTTCTTCGGTGTTTGG
AATGAACACCATGAAGATTACAAATGGCAATCACTTTCCAATGCCTGTGCTCAACAAAGT
GTTGATGTGTCTGACTTAACGGCGCACCGAGCTTTGGCTGATTGTGAAATGACTCGTCGA
TTGATTCACGCCGTTAACTCACAGATTGAAAACCAAAACAATCAAAACCGTGACAGCGTC
ACTAAGCCTAGTTTAGAGGCTTAA
>JGNEMEMF_00240 hypothetical protein
ATGAACGAAGCTCAAATCATCTATTTCGACTTACTGCCTGATTACACGGTTTCCGTGTTG
GTCAAAGGCTGTGATGAATGGGATTTGCTTAAGTCGATGTCTCATCTTGAGTCTTGGGCT
TCGTCTCAATTTGTGTCTTATGAGTTGGTGTCTATCACCAATACGACTTACCAAGAACGC
GTTGATTTGGGGGTGTTCGATGACTACTGCAACTAA
>JGNEMEMF_00241 hypothetical protein
ATGACTACTGCAACTAACATCCTTAAGAAGTTTGATGAGCAATCCGTTCATATCGACTAC
CTCTGTTTTACATTTGCAGTCAAGGACTTACGCCATTGTCATAACGCTGTTCAACGTCTG
CATAAGCATGAGGAATACAAAGGTTTAGCGCCTAAATCTCTGTTACAGCGTAACTGTAAG
GCACCTAAGTTCCCTGCTCCACCTAAGTTTAATGCGACCATTGCAGGCACAGCTGAAGAG
ATTGAAGCTTACAACAACGCCTTTGATATCTGTTACCGCAATTACCTAGAAGATTGCCTT
CGCATCTTTACTAATCAGGTGCTTGGATTGTCGCTTTCTGCGCCTCGTGGTTTGGGATTC
CAGTTCTATACCGAGTCGATGAAACTGACCTCGCCAGACGGTGAAGACTTCTGCGGCTTT
GTTGGTATTGGCGGCAACAATGACACGGTGCATTTTCAGATTAATGGTACTGGTTGCAAA
CACGTCTTTGCTCGCCGTCAACCTTGGTCACTGCATGATTGGCTGACTAACGTGCTTGGC
GTTCAAACTCTGGCGCGTGTTGACCTCGCTTATGATGATTATGACGGTATTTTTGATTGT
GAATACGCGCGTACCGCTTGGAATGACAATGCATTTCGAACTGCTGAACGTGGTCGTAAT
CCGGTTCTACATGTTGACCATACGATTGCGGGCTTTCGCGATGGCCGTCCTGATTACACC
AAAGAGCAATACTCCATTGGCTCTCGTACTTCACGAATCTACTGGCGTATCTACAACAAG
GCGCTTGAGCAGAAACTCGCGAACACGGGTTTGGTTTGGTATCGCTCAGAAGTCGAACTG
AAAAAATGGAACATCGATGTTCTGCTTAACCCAGCTGGCGCGTTCGCGGCCATCAACGAT
TTCGCAGCGTCGATTTCTACTGCAAAGAAATTCAATACAAAACCTGTCCCGACTAAACGT
GCGGCGTTAGACCTGTTGGCCTCGGCTCACTGGATGCGTCGCCAGTACGGGAAAATCCTC
AACTCTTTAATCGAATTCCATGAGGGCGACATTGAAACCGTTGTCGGCTCACTCGTCCGT
GATGGAACAAAATTCACCTTCCCCGATACCTACGGCAAGTTGGTGACTCACATATTGGAG
ACTTAA
>JGNEMEMF_00242 hypothetical protein
ATGGCTAAATCTGTTTTTGTTCTTGGCATGGACATCACTTGGAACTCGGCACGTGGTGAC
AGTGCTCAACTGAATATCTCACGTCCACTACGCGAAATTAACTCGGAGAAATTCAAGCGT
CGCACCATCGGTGAATCTGGTGACGTAAACCCGCAATGGGATCAACCGTTGATGATTGAA
CACAGTTACGCCCTGCTTCTTGAGCGCACTGGTGCTCTGGTTCCTCGTCGTGAGTACCAG
TTGCAACTTGAAATCAATCCAGAAGATCCATTGGCGGGTGCCATCGTGACAGCGCTTATC
CCTGTCGACCCAGAAATTAAGAAGCACTTCGAAGCTTCAATGAAATCAGTTCAAGGTTAG
>JGNEMEMF_00243 hypothetical protein
ATGTCTGTATGCGTCACCGTTGTTAACCAGTACGGCAATTTAAAAGCGACGAAAACTCAC
GTCGACAATTGCCAAGACTACGTGCTGATTTCGGCGGTGGAGTATCAAGAATATAAGGAT
CCAGTCCTATTCAACGGTGACTTGTTCCTATATGTCAGTGGCGTGCTCTTGATCAACATG
GTCGTTGGTCACTGGGTGGGTCGTGTTGTTCGCCTTATGAGTAAAAGGTAA
>JGNEMEMF_00244 hypothetical protein
ATGAAAAAACTAGAACTTGTTGTAAATAACGTAAAACACGCAGTCGTAAACAAAAAAACA
GCCGTAGGCTCTGCTCTTATGCTTGCTTCCGTTTCTCCGGCTTTTGCTGAAACACCAGAT
ATTACGGGCGCTATCAACGCCGCTGTCTCTGGCGGTCAAAGCAATGTATCGCTGGTTGTT
GCGGGTCTGATTGGTATGGCTGCACTGGGCTTTGGTGTGACTATGGTTGTTGGCTTCTTG
CGTCGCTAA
>JGNEMEMF_00245 hypothetical protein
ATGAATATTAGTCTCACTTTTCGTTACCTTATTTTCTCTGTCTTATTTTTTGCTTGTAAT
GCTAGTGCTTTAGAAATGTATGCAAGTTCGGGCATGATGGGGTGCTATGAGAAAAGAGCT
TGGAATAATCCCTCTTCTGTCCATGCATGCTTGTATGAGAATTACGGTGAAAACCTTTAC
GGTGGTGTGCATGATTGCTCTGTGGTGCTTTACGATACTGATTTAGGTTACAACCGATAT
GCTTCAAATTGTTATAACAATAAAGGCTATTACGAAACCTACGTTATATATGAGAGAGCG
AGATGTCCATCTGGCGAGCGATTTAACAGCTCAACGATAGCCTGTGAACCTCAATGTGAC
TATGGTACTAATCCTGATGGCACCTGTATGGACGCTTGCCAATTCAAACAGTCTATTGGT
GGTTCTGTAAAACTCCATTGGCACCCCGCTGTATATGGCGAACTGGTGACTGGCGCTTGT
TATGGTGACTTCGGCGCAACTCGATGCGAAATGACCAAGAACGAATCCACCATTATTTGT
ACTGGCGTGCCTGATGGTCAATACACACCGGATTCTCAATGTTCCTTGAACTTCGCTTAC
ACGGGAAAACAGTGTGACGGTGGTACTTTGTTCTGGGGTGTTAATGGCCCTGATGAACCT
ATCTTCCCACCTGACCAAGCAGAAGACCCAACCCATGACCCAGACGATCCAACGGGCGAG
ATTGAAGATCCAAGTGTCCTACCCGACGACTCAACCAACACGTTCGACCCCAACGACGTT
GACCCAGAGCCAGACGTTGAAGACCCAGAAACAGATGAATCGACAGACACGGCAGTTGTT
TCCGCAATCCAAGGGTTAAATGCTGACATCAACAAAGGTATTCACGACCTCAACGTTGAC
CTTAACGAATCACAAACTCAGATAGCCAATACCGTTATTGAGGTAAAAGGTTCGCTCGTT
GATAACACGCAAGCCATTCAAGAGCAGCAAATCAATGACAACAAGATATACGAGAACACT
AAAGCCCTCATCCAACAGGCTAACGGCGACATCACCACGGCAGTCAATAACAACACCAAT
GCCACTATTGGTGTTCGAACGGACTTACAAAGCTTGGGTGATTCCCTTAGCGGATTGGAT
AACAGCTTGGATTCCATCGAGGGCTTACTGACTGGCTCCGACTTTGGCACGCCAACAGGC
ACTGCTATCACTGGTGAGATTTTCACGTTTGAGGACTTAATGGACTTACAAGACACCATC
CAAGCCAAGACAGAATCCATTGAAACGTATGTGGACGACATCAAAGGACTCGTGAGTATC
GGCACCAACTTTAACAACGGCACATTAAGCGACAAATCCTTTTCGATTAAAGGGGCAACG
GTTGAGTCTGGCTTGCAACGTTTTGATTCCGTCTCTGGTTACGTTCGTCCGGTTGTGCTG
TTCATTTGCGCCTTGATTGCTCTTTGGGTGCTGTTTGGTAATAGGAGTAAATAA
>JGNEMEMF_00246 hypothetical protein
ATGGAGTACATCTACTCTGCATTGGAGTTCATCGCCAACATCGGACAGACCTTTCTCGAT
TCTTTCGACGTTGTGATTGGTTGGATACAAAATATTTTCGAATATGGTGGGTTGTGGATT
ATCTCGGTTTGGCTCGATATCAAGATTGCATCGATACAAATGGCGCTCAAGATAGCGCAG
CTGCTACTCGAAGAATACGGCGTTTATACCTTGATTGAAGACCGCTTCAACGCCCTACCT
TCTGACGTTCGTTACATCCTGACTGAGTACGGCGTTACTTCTGGCCTGCGCATCATCTTC
GATGCGTTCGCCACCTCTTTAGTTATGCGTTTCTTTAACTGGTGA
>JGNEMEMF_00247 Zona occludens toxin
ATGGCAACTTCCTTTCGATATGGTCACGGCGGCTCTTACAAATCAGCGTGTGCAGTGTGG
TTCGACTTATTGCCTGCACTGCGTGAAGGTCGCATCTGTATTACAAACATTCACGGCATG
CAGCCCTTAGAAGTCATCGAGCAAAGACTGGGTGAGAAGTTTCCTGATAGTGCTCGTCTT
ATTCGCATCAGTTCGCGCAATCCAGAAGGCTTTGAGCTTTGGAAATACTTCTTCTGTTGG
GCACCAATTGGGGCGTTCATCCTCATCGATGAGTGCCAGCAAATCTACTCCACCAATGCA
GGCTTTAAAATGGCGAACATACACAAGCGCCCTTTTACTGACTTTGAGCCCCATCTACCC
GAAGGATTCTCTGAGTTGTTTCAGTCTCGTTGGTTGACTGTTGATACATCCAGTTTGGAC
AATGGCGAGATAGACGATTGCCAACGCACACGTTTTGACGAGCAAGGTCGTATCATCTAT
CCGGAGAACTTCAACAATGCCTTTATGGAGCACCGGCACTACAACTGGGACATTGTCTTG
CTCACGCCCGACTTTGCTCAAATCCCTAAAGAGTTAAAAGGTGTGGCTGAGTTGGCCAAG
CAGCACAAAGGTAAAGACGGGATCTTCTTTTCCAACCGTAAACCTCGAATCCTAGAACAT
GACCCAACAAGAACGGTCACCAAACCAAGCAAAGACGATGTGGTGTACAACCTCAAAGTC
CCGCTTGATGTTCACCTACTCTATGCCTCCACCGTTACGGGGCAAATCACCAAAGCGGGA
CTTGGAAAGAACATCTTTCTGAATCCTAAATTCTTAGCAGCTATGGCACTGATGGTGCTT
TCATTTGGGTATGTCATTTATGCGCTTATTGGTCTTTTTTCTGATCCTGAGACGGCAGCT
TCGCAAGGAACGCAGCCTCATCAAACTTCGCAGCAAAGTTCTGTTTCGTCTTCGCACAGT
AAATCGAGCCCTGGGCAAACTTCTTCGGATAATTCTGTCGTGGGTTCTGGTCGTTCTGGC
TGTACGGGTACTGGTTGCGGGAATGGGACTTATCATGATATAGGAACGGTTCCGGCTTGG
TTTCCACTGGCTAACTCAGAAAGTATCTATGTGTCAGCCGTTGAACGTTGGCACAAGCCA
AGTTCGATACACGTCAGCGTCCATTTTGAGGTAGTCACACCGCGTGGTGTGACCTACCTC
GATGACGGTTTTCTTCACAAGCTCGGCATACAAATGGAGTATCTGGACGATTGCCTCGTC
CAGCTGTCTCGCGGAGAGTCCAATTTCTATGTGACATGCTCACCTTACGAACAATATGCG
CAGCGCCAAGAGCAAGACATAGAACTCAAGCCAGTTGGCGGTTTGTTTGGAGGTGATGAG
ACTTAA
>JGNEMEMF_00248 HTH-type transcriptional regulator SinR
ATGAAAGACGAAGCACTGTTGTTAAAGGAATTTGGTACGCGAGTCAGAACCTTCAGAGTT
GATCGTGGGATGAGCCAAGAAGGACTTGCCGAGTCAAGTGGTTTGCATAGAACTTATATA
GGCTCGCTTGAACGTGGTCAGCGAAATGTAAGTTACCTAAATATCCTAAAAATAGCTGCT
GCCTTAAAAGTCTCAGTTAGCGTCCTACTTGAGGGACTAGAGATTAAATGA
>JGNEMEMF_00249 hypothetical protein
ATGAGCAACATCGATCAAGCGTTATCCTTATATTTAGACCATATATACGACATAAACAAA
ATCCAACTTTTGCGCACTCATGGATTGAAAGTTGCTGGTTCTGTGCCATCAGTTATGTGG
GAACTGTTCGGCTCCGTGTTAACAGGCAGGAATTCGATCGGAGTTACTGGTGCAGATTTA
CAAGGTTGGGAAGTAAAGTCAGTAAAGCAAGGTGGTTCCTATGAATATCAATACCATCTG
AATACTGGAGCTCAAAAACTAAATGAGGACTGCACTATTAACCATCTTTTTTGTGCATAC
TCTGAAACTTACGAGAATGTGGTTGTAAGAGCAATATCCGGTGAAGACTTGAGGTCCACG
TTCTTTGATGTTTGGAGACCTCAATACGTTGAGAACTACAACCCTAACATCCCTTCTAAT
CAAAGACGCCAACGCTTCCGTAAATCTATCCCTTATAGATATGTTGAAAACAATGGCATA
TTGGTATTACAGATTACAAACGGTACACTATCGTATCGAGATGACGAAGTTATAGCTAGG
TTAAATGAATGA
>JGNEMEMF_00250 Modification methylase HpaII
ATGAAGACATTTTGCGAGTTTTTTGCGGGTGTTGGCCTTTTTCGAGAAGGGTTATCCTCT
CAAGGTTGGGACTGCCTCTGGGCAAACGACATTTCAAGTAACAAAAAAGATGTGTATGTA
GAAAACTACGGGAGCGAAGACTTTTGGCTCGGTGATATTTGGGATGTTCTATCAACTGAC
TCAAACTTACCCAAAGGTGCTTTTTTATACACCGCATCATTCCCTTGTACAGATCTCTCT
GTCGCTGGCAATAGAGCTGGTTTAGCAGGTAAAGAGTCAGGTACTCTAGGAGCGCTATTC
GAAATCCTTAAGCAAAAAGAGTCAGAACAAGATTTACCTAAAGTTGTATTGCTCGAAAAC
GTGAAGGGTTTTCTGACTTCTCATCAAGGGCAAGATGTGATTGATACTGTTAGCTCATTA
TCAACGTTAGGCTACTGTGTTGATATAGTTGAGATTGATGCTATTAACTTTACACCTCAG
AGTCGTCCAAGAGTATTCGTTGTAGCAGTAAATAAAGATGTCGCTCATCAGGTAATGCAT
GTTAAGTCTTCGGTTTCAGAAGAGCTTTGGTGGTCGACGTTTGACAGTATGCCTCAATTG
AAATCTTCAAAACTGAAGAAAATTATTGAAGTTAGCCCTTCGTTAAATTGGGCAATGTTT
CCCTTGTCTGAACCTACTCCAACAAAAGATCGTTTGAAAGATATTGTTGAAACAATTCCC
CCGTCCTCAGAATTATGGTGGGACGATGAGAGAAAAGCACATCTACACAGCCAAATGAGT
GATTTACACTTGAGTGTTTTGGAAACAATGATTCACTCTCAAGGCCTCAGTTATGGAACT
GTTTACAGACGAATGCGTAAAGGTAAATCTATGGCCGAGCTCAGAACAGACGGCTTTGCT
GGCTGTTTGCGTACTCCAAGAGGAGGCTCAAGTAAACAAATTGTAATCGAAGCTGGTAAT
GGAGAATGGAGAGTTAGACTACTTACCCCTCGCGAGTACGCTCGTCTTCAAGGTGTGAGA
GATACGTTTGTACTTCCTGACAATGCCAATAAAGGTTACTTTGCTATGGGAGATGCAGTT
TGTGTACCCGTCATTGAATTCATAGCCAGCGAAATCCTTGAGCCTATATATAGATTGGAT
AAGCTCCAAAAAGATGCAGCTTAA
>JGNEMEMF_00251 hypothetical protein
ATGAAGTATCACGAAATGACAAAAAACTATATTTTTCGTGAGTTTGAATGTGGTTTATCC
GTCGAACAAGCTGCTGAACTTTGTTTAAAAACTGTGAGAACCGTCAAAGAATGGGATAAG
GGGAAAACCATTCCACCGGAGTGCAGAAGATTGATGCGCATGAATAAGGGTAGGGAACTG
AGCATCTGCGAGGATTGGGAAAACTTCGTGATGAGACATGATCGGTTGGAGTTACCCACA
GGTCAGTTAGTAACAGCGCAACAAGTCTTAATTGGTGTCGCCTTATTAGAACTTGGAGCG
TCAGGTGACATCGAAATAGCTCATAAGCTTTTAAGATATGCACGTGTTCTAAAAAATCTC
GTTTAA
>JGNEMEMF_00252 hypothetical protein
ATGTTTCAAGAGTCATTCCGCACACTCTTTTGGTGTGAGTTTAAATCCATCAAACAAGGC
GCTGAATACTTTCACGTATCCAAACCGACGATTACCCGTTGGCTTGATGGCACTGTTCCA
ATCAATCCAATGGCAGAAAAACTCATGCTGATTAAGTCTCTTGGTTACTTGCCTAATGAT
TTACGTTGGTCTGGTTTTCGTGTGTGTGAAAAACGCGCCATCATCATCACGCCGTCTGGT
CGTGAGTTCAGCCCTAAAGAATTGGAAAGTTTTGTGTTCTGCCGTGACAAACATCGCCAG
CTTGTTGAAAAGTTTGGGCACATAGACCAACCCAAAATCTATCCTGCTAAAGAAAATGTC
TTACCGTTTCATGGCGGCTGTCGCATGACTGCCGCCGATTGGGTTCCGACTAAACTAAGT
CATAAGCGAGGTGTGCGATAG
>JGNEMEMF_00253 hypothetical protein
ATGAATTTCAATACAGTTCAAAATAGTATAAATGAAATCTTATCTGTAAAACGTAAGTAT
ATTATCCCAAGAAACCAGCGTGAGTTTAGTTGGGAAAAAATGCAGTTAGACGAATTCTGG
GATGATGTTACTCGAAATATAAAGTGGGATTCAGGCAACGCCTCCTTTGAGTTTAATGAG
TATTTTCTCGGCACAATAGTATTGGCAGGTAGCGAGTCATCAGCAACATTGGAAGTAATT
GATGGACAACAGCGCCTTACTGTTATCACTATAGTGTTATCTCTTATCTCACGAAAATTG
AGAGAAATGGGCTATACCGCTGCTGCGGAGAGTATTTTTAGTGATTATATTGTAACTAAT
GTATCTTCTAATAAATTCAGCAAAGAGTCCAAAAAAGTTGCTAAGTTAGAAAAAACGAAC
GGCAACACCTTCTTTACACTTAAGTATCAAGGCGAGAAAGATCACGAACCTAATATCGTT
TTTGAAGAAGATGAGAAGCTCGATTACGCTGGAAAATACATCTTACGTAAATTGTCTCGT
GGTTCAGCGTGTGAGCTGTTGGGCAAAAAGCGAAAAGGTGTCAAATATACTGAAGATGAG
TATGTTTCTTGCTTGGCGGCGATCCAAACCATGTTAACGAATTATATTAATGTCGTTAGG
ATCTCAGTTGGCTCAGAAGAAGATGCATACGATATTTTTGAAATACTAAATGCCCGTGGT
ATTAGCCTGACATCAATTGATCTTATTAAAAACAAGATTCTTCAATACTGTACCGAAACA
TATCCATTAGATTTTGCCAAGAATCAATGGAAAGACATTGATGAAGAATTAAAACAAAGA
AATGGCAAATTAACGCTTGTCGATTACGTAAGGACATTTTGGTTAGCAAATCACGCATAT
GTGGGGCAGGATGGTTTATATAGGGCATTTAAAAAGCTCATAGCCAATTCTCCAGAAGCT
TCTGCGCAAACATTTTTAGATGATTTACATGAGGGAGTTGAGCATTATGCTCGTATTTGC
TCGCCACAAATTGAGGACTGGAAAACACAAGATCAAAAAGCCATTTATCAGTGTCTCAAC
GCATTAGCAATAATGGATGTATCTGTTCCAAGACCTCTAATCATGAGTGCAATGTACGTT
CGTAATAAAAAGCCAAGAGCGTTGAAGCAATCTGAATTTATTGATTTGCTAAATCGGATA
GTCACATTCCACTTCCGTTACAATGCAATATGCAAACTGAAACCATCAGGTTGGGACCAA
AACTACAGCTCATGGGCTATTGAGCTTAGAAAATGCACAACCAAACGAGATGTTCAAACT
CTTCTTACCAAGGTATACGAAAAGATTGATGAGCGAACTCCAACCAAAAAAGAGTTTACG
ACGAAGTTCATCCAAAATCTGTGGTTTACCAATAAAAAGACGACTCAAAAAAATCTTATT
CGATACATCTTTGATCGCATCGAGTGTGCTAAACGTGCGACAGGTGAGCTTACTGCTCAT
TTGTATACACTTGAACACATCTCTCCGCAGAAAGACAGCCAAAGATACGTTGGGAGCGTG
GGGAATCTTCTACCTTTGGGATCTGACATAAATGAAGAAATAGCCGATAAAGCTCCATCA
GATAAACTCGAATACTACAAAAAGTCCGAGTTAACTCTGGTTAAAGAATTTGTGCAAGCG
ATTGAACGCAATGAATATGACCTTGATGACTGGGATGAAAAGCAAGTCAATGCAAGAACA
GAATCTATCGCACACCTCGCTTATGACTTAGTTTAG
>JGNEMEMF_00254 hypothetical protein
ATGTTTGACGATTTACCACCTCTGTCCCATCAAGAACAGCAACAAGCTGTAGAACGTATT
CAAGAGCTAATGCAAAAGGGTACCAGTACCGCAGAAGCGATTAAGATCGTTGCAGAGCAA
ATTCGAGCAGAATACGCAGCAAAGAAACAAGACTAA
>JGNEMEMF_00255 hypothetical protein
ATGAAGACACAATACAAAATTTTAGCCACTACAATGACTGCTGCGCTATTCTCTGGCGCA
GCTTCTGCTGCTACTTACGCGATAGAAGCGCGCAGTGATGCAATGGGTGGCGTTGGCAGC
GTATCTGCCTCTTACCTAACAGCACCATTCTTTAACCCAGCTCTTACCGCGATTTACCGA
CGTAATGATGATGCAGGTATGATCGTACCAAGCTTTGGTATCAACTATAACGACCAAGAT
GGCTTAATCGATGAGATTGAGCGTATTGGTAAACTTACTGACCCTACAGATATCGTCAAT
TCATTGAACGCCATTAATGGGCAAAAGATGGACTTCGATTTAGGTGGCGTTGTTGCAGTT
GGTATCCCTAATCGCTTCTTATCGGCAACGGCTTACGGCAAACTTTACACCGAATCTTTT
GTTGAGCCGACGGTAGATACAGTAAGCGGCGATCCATTGAATGACAGTTACGTCCGCGGA
GTATCGATTGGTGTAGCAGAAGCGGGGATTTCGCTCGCGAAGTACACCAACTTCATGAAT
CAGCACCTGTCATTTGGTATTACGCCTAAACTGCAGCGCATCTACACTTATTCATACGCG
ACAAGCTTTGCTGCGTTCGATACTAAAGATCTACGTGAAAATGAAACCGCAGAAACCATG
TTCAACTTGGATGCTGGCGCGCTTTGGTTCTTCGGTCCGTATCGATTAGGTATTTCTGCG
AAGAACTTGATTGGCCGAGATGTGAAAACTAAGTCATTCACATACAACGGTGACACAATT
CAATCCTATGAATACAGCATGCGACCTGTTTACACCGTTGGTGCAGGTTACGTGGCGGAT
TACTTTAGCTTTAGTGTTGATTACGACCTAAATGAAGAGAAGAAGTTCTCTACCTTTGAT
GACAACACACAAATGCTACGTGCGGGTTTTGAAATCGATGTACTACGCCAGCTTGCGCTT
CGTGGCGGTTACATGAAGAACCTAGCTCGTTCAGACGACGAGGGTACGATTACTGCGGGT
ATTGGATTATCACCACTCAACTTAATAGAGATGGATATTGCCGCTCAATACACCAATGAA
AACGCGATGGGCGCTTCAATTAATTTCCTTGCGACCTACTAA
>JGNEMEMF_00256 hypothetical protein
ATGAAAACACTACTTCCTGTAGTTCTATCATTACTGTTAGTGAAACCAGTCCATGCAACG
GACTGGTTTCAAACAAACACACCTCTCACACAAGCACACCAACATCTCCTAGAAGATGAC
CTTGGTGGCATGTTTAATTCCCTGGTCGAACTCTGGCAAAGTGAACCCAATAAAGAGTTA
AGACCACATCTTAATGACTTGCTTGCTCAATCATTATCTAAAGACTGTGGTAAATCTCTT
ACTGGTGTAACACTGCCTGATTGGATCAGCGGCATTAACGTTATTCGTCAGACTATTCAA
AGTCCCGGCCGTGACACTTACCGCTTAGTGGTGAAGTTACGTGCAACCACCGATATTGAA
GACATTTCGTTTCGTCGTTGGGTCGATAGCTCAATCTCAGCGGATGCCTCATTTAACTAT
GAAGAACCGCAAGAGGGCGCAGAACTCGCGAATGAACGAAACTTCCTCAAGCGCTATAAC
TTAACCGGTAAGTTAGACGCAGGGTTGTATCATCTTTCAATCACGACGAAAGATAACCGC
ACCTACCGTACTTGGGTAATCTTAGGGGATTCGAACTCGACACAATACGTTCGTTGGACA
TCTAAAGAGAATTGGAAGGTCGAAAAGAGCGCATTACGAAATCCGCACTGTCCATTGCCA
CAACTCGAAGTCGGCTTATACGATTATGTTGAAGGGCAATACGATCAGGTGTGGAAAAAG
ACCTACGAGTCTAACTATCCAAATGCACTAGAGCTCGAAGGCATCCCCAACGATCGCTAT
GTGTTAGCTGTGAGCATCAACAGTCGCCGTTGGCAAGGGGACATTATTGTGGAGCAGGCT
CAAACTATTAGTCGAACTTATGATGTTTCTCTCGAAGAATAG
>JGNEMEMF_00257 Transcriptional regulatory protein WalR
GTGAAACAGACACTGCTTCTCGTTGAGGACGATAAAAACTTGGCTGACGGCCTGTTAGTA
AGCCTGGAACAAGCAGGATATGAGTGTTTACATGTGGAGCGTATTTCAGACGTTGAGCCA
CAATGGAAAAAGGCTGACTTAGTCATTCTGGATCGCCAACTACCAGACGGCGATTCTGTA
CAATCTCTTCCTGAATGGAAAAAAATTAAAGATATCCCAGTAATCCTGCTAACAGCATTG
GTTACTGTTAAAGATAAAGTAGCGGGCCTAGATTCCGGCGCAAACGACTACTTGACCAAA
CCTTTTGCTGAAGCGGAGCTATTCGCTCGCATTCGTGCACAACTACGTGCACCAGATTCA
GCAGAGCAAGGTAACGCTGATAAAGTGATGACAAAAGACCTAGAGATCGACCGTGCAACA
CGCGAAGTCGTATTTAAAGGTGAAATGATCACACTGACTCGTACAGAGTTCGACTTGTTG
TTGTTCCTAGCATCAAACCTAGGCCGTGTATTTACACGTGACGAATTGCTTGACCACGTA
TGGGGTTACAACCACTTCCCAACAACGCGTACTGTTGATACTCACGTACTTCAGCTTCGC
CAAAAACTACCTGGTCTTGAAATCGAAACGCTTCGTGGCGTTGGCTACAAGATGAAAGCG
TAA
>JGNEMEMF_00258 Sensor histidine kinase QseE
ATGCTGCCTATTTTTTCGGCACCCGCATTTGCAGATTCATTACCAGAACGAATAGATACG
TTTACAGAGCTATTTAATTATGAAGTGGCCCTTAAATCGTATGATATACGCATACTGCAG
TCTAACTATCCGACCAAGTTACTGTCGCCGGATTCGATGTTGCCTCAAACGGCAGATTAT
CCGCTGAAAGACATTCAACAACTGTACCGTTTAGCGAACACGTGTCGCGGGAAATTACCA
TTAAGTCCTTTAATTACTGAACCTTTAGTCTTTACACGTGCCATATGTAAGGGGACGCAA
CTTACACCACGTTGGTTCTCGCGTAGCGGTTTAATCCACCCAGGTGGTGGTACCTACGCA
GCACGTTATGCAGAGAAGTATCCTGAGCTACGTCCTAAGCTTGCTCAGTACATGCATATC
AAAGAGCGAAATAACGATGAAGGGGACGAGCTACTCGAAAGCCTACAGAATATGGATGAT
GACGCAATCAACGCTCTCATCGCTGGCGCAAGTATGTTTATTGAAGGAAAAGAGTTGTGG
TTACGCCGTGGCGACCATTACTTTGTATTCGCTAAAAACGTCTGGCAGGAGAACGTAGCA
AACGCTGGTCTGTCTTACGGTTTAGCATCAGAAAGCCGAAGCTGCTTCGTAAAGCGTGGC
AACATTTGTTGGGATGTCGAAGATCACTCACAAGTGTTGCGGATCAGTATGATCATCCTC
GTGATTGCCAATATTTTGTTGGTGATCGGTTGGGCAGTGTATCGTTGGAACAGTAAACGT
GAAGAAATGCGCAGCCGAATGTTGGTACTGCAAATTCTAACGCACGAACTGAGAACGCCG
ATCGCGTCACTGTCTTTAACAGTTGAGGGTTTCCGTCGCGAATTTGAACATCTGCCCGAA
AGTGTTTATGACGAATTTCGTCGATTGTGTGAAGATACGCGCCGATTACGCCAATTAGCA
GAGGCAAGTAAAGATTATTTGCAATCTGATAACCAAATGCTTGCAACAGACTGGGTTCCA
TCCGTTGCAGAATGGCTAGAATATAAGATTGAAGAAGAATTTGATAACGCTGTACTTTTC
AAAATAAATGAAGATGTAGCTGCTAAAGTTAACGTGTATTGGCTCGGGACCTGTATCGAT
AACTTGCTACGTAACGCATTGAAGTATGGTGAAGCACCGGTTGAACTATGTGTAGAAACC
AGTGCAGATAAAATCATTATCCAAGTCATCGATGCCGGCAGTTTAACTGCAAAAGATTGG
GCAAACCTAAGAAAACCGTTCGTGAGTAAGAGCGGCTTAGGACTTGGACTAACAATAGTT
GAATCAATGGTAGGCCGCATGGGCGGAAAAATGTCCCTAATGGGACCACCTACAACCTTT
ATATTGGAGATACCTTGTGAAACAGACACTGCTTCTCGTTGA
>JGNEMEMF_00259 NAD(P) transhydrogenase subunit beta
ATGTCTGCAGGATTAGTACAAGCGGCATACATCATTGCTGCGCTATTTTTCATCTTAAGT
CTCGCGGGACTTTCTAAACAAGAATCGGCAAGAAACGGTAACTACTACGGTATTGCGGGT
ATGGCGATTGCGCTTATTGCGACAATCTTTAGCCCGAATGCGGAAGGTTTTGTTTGGGTC
ATCATCGCGATGGTCATCGGTGGTAGCATCGGTATCCACTACGCGAAGAAAGTAGAAATG
ACTCAAATGCCAGAACTGGTTGCGATCCTACACAGCTTTGTAGGTATGGCAGCGGTATTG
GTAGGTTACAACAGTTACCTTGAGCCACCAGCACCAGTTTCAACTGACCTAGCTGGTATG
CACGCTGAACACGTAATTCACCTAGTGGAAGTCTTCCTTGGTGTATTCATCGGTGCGGTA
ACCTTCACTGGTTCAGTCGTTGCTTTCGGTAAGCTACGCGGCACGATCTCTTCTTCGCCA
CTTAACTTGCCTCACAAACACAAAATGAACCTTGCGGCGATCGTCGTTTCTACGCTTCTT
ATGATTTACTTCGTAAAAGCGGACGGCAGCATGTTCGCATTGATCGTAATGACGCTGATT
GCTTTTGCATTCGGTTACCACTTGGTAGCATCTATCGGTGGTGCAGATATGCCGGTTGTG
GTTTCAATGCTGAACTCATACTCAGGTTGGGCAGCAGCGGCAGCAGGTTTCATGCTTGCA
AACGACCTATTGATCGTGACAGGTGCATTGGTAGGTTCTTCTGGTGCGATCCTTTCTTAT
ATCATGTGTAAAGCAATGAACCGCTCGTTCATCAGCGTTATCGCTGGCGGCTTCGGTCAA
GAAGTTGTGATTTCAAGTGATGAAGAGCAGGGCGAGCATCGCGAAATTTCAGCAGAAGAA
GTAGCAGAAATGCTGAAGAACTCGAAATCAGTGATCATCACTCCGGGATACGGCATGGCA
GTAGCTCAAGCGCAATACCCAGTGCATGAGATTACTGAGAAGCTACGCGCGCAAGGTATT
GAAGTTCGCTTCGGTATTCACCCAGTAGCGGGCCGTCTACCTGGTCACATGAACGTACTA
CTAGCGGAAGCAAAAGTGCCTTACGATATCGTGCTAGAAATGGACGAAATCAACGATGAC
TTCCCAGAAACAGATACCGTTCTTGTCATCGGTGCAAACGACACGGTTAACCCAGCAGCT
CTTGAAGATCCAAACAGCCCAATTGCAGGCATGCCTGTACTAGAAGTTTGGAACGCGCAA
AACGTAGTCGTATTCAAGCGTTCAATGAATACGGGTTACGCAGGTGTACAGAACCCACTG
TTCTTTAAAGAAAACACCTCAATGCTGTTTGGTGATGCGAAAGAAAGCGTCGAGGCAATT
TTCAAAGCACTTTAA
>JGNEMEMF_00260 NAD(P) transhydrogenase subunit alpha
TTGCAAATCGGTGTACCTAGAGAAATACTCGCGGGTGAATCGCGAGTAGCTGCATCACCA
AAGTCGGTTGAGCAGTTAATTAAGTTGGGGTTCGATGTCGCAATCGAATCACAAGCGGGG
GTGCTAGCCAGTTTCGATGATGCCGCTTATGAAGCTGCAGGGGCGAAAATTGTATCTAGT
GAAGAAGTATGGACATCAGGCTTAATTCTCAAAGTCAATGCGCCACTCGTAGATGAAGAA
AAAGGCATCGACGAAATCGCATTACTGCAAGATGGCGCAACATTAGTGAGCTTCATCTGG
CCTGCTCAAAATGCAGAGTTAATGGAACAACTCTCTAGCAAGAACATCAACGTTCTCGCA
ATGGACGCGGTTCCTCGTATTTCTCGTGCTCAAGCATTAGACGCACTCTCTTCTATGGCG
AACATTGCCGGTTACCGCGCAGTGGTTGAAGCCGCTCATGAATTCGGTCGATTCTTCACA
GGTCAAATCACCGCTGCTGGTAAAGTACCGCCTGCCAAAGTATTGGTTGCAGGTGCAGGT
GTAGCAGGTCTTGCTGCTATCGGCGCTGCAGGTAGCCTTGGTGCTATCGTTCGTTCTTTT
GACGTTCGTCCTGAAGTAAAAGAGCAAGTTGAATCGATGGGCGCAGAGTTCCTAACGGTA
GACTTCAAAGAAGACTCTGGATCAGGTGACGGCTACGCAAAAGAAATGTCGGATGAATTC
AACAAGAAAGCAGCTGAGCTTTATGCTGAGCAAGCGAAAGATGTTGATATCATCATCACA
ACCGCACTGATTCCTGGCAGACCAGCTCCAACGCTTATCACCAAAGAAATGGTGGATAGC
ATGAAAGCGGGCAGCGTGATCGTTGACCTTGCTGCTGCAAACGGTGGTAACTGCGAATAC
ACAGTAAAAGATCAAGTTATTACCACGGCTAACGGCGTGAAAATCGTTGGTTACACTGAC
ATGGTAGGTCGTCTGCCAACGCAATCTTCTCAGCTTTACGCAACCAACCTTGTAAACCTT
CTAAAACTGCTTTGCAAAGAGAAAGATGGCAACATCAATATCGACTTCGAAGACGTTGTG
CTTCGTGGCGTAACAGTAGTAAAAGAAGGCGAAGTGACATGGCCTGCGCCACCGATTCAG
GTGTCTGCACAGCCACAAGCCAAACCGCAAGAACCAGTTAAACCTCAACCTAAAGTTGAA
GAACCTACGTCACCACTGAAGAAATTTGGTGCTTTAGCTGTTGGTTTAGGTGCCTTTGCT
TGGGTTGCCTCTGTTGCTCCGGCTGCATTCCTATCTCATTTCACCGTATTCGTACTGGCG
TGTGTAGTAGGTTACTACGTAGTTTGGAACGTAACACATGCACTGCACACACCGCTTATG
TCTGTAACCAATGCGATTTCAGGCATCATCGTAGTAGGTGCACTGCTGCAAATTGGTCAG
GGTAATGGTGTCGTTACCTTCCTATCATTCATTGCTGTACTCATTGCGAGCATTAACATC
TTTGGTGGCTTTACCGTAACCAAACGTATGCTCGAAATGTTCCGCAAAGATAAATAA
>JGNEMEMF_00261 hypothetical protein
ATGACTAAGCTTAAAACTCTTCAAGGAGCAATTAATACGCTTCGCCCGTTAAAAATAGAA
GTTCAGCAACGCAAACTCTTGCTGCGAGAAGTAAAAGGTCAAGTATTGAACATACACTCG
ACGCTGTACAATATTGGCCTTGGTTCAGGGAGCGAAATACAAAAGCTCGACAATATGTTT
GCACGCGCAATTTCAGTATCTGGCTGGGCGTCAATGGAGCAAGCGCTTGATGCTCTCTAT
GATGAGCTCATCGTTTTAGCGAAACAGGCTAAAGCAGAAAAAGCAGCAGCGTTCAAACTA
GAGTGGGACAACCTTCAGGCTAAAATCAATGATTTATCTTGCATGGATAACAACGATCTA
AAACTAAGGATAAGAGAACATTTAATTAAAAACGGAGATTGTGCAGATACAGCTGATGAG
ACCGCTATAAGCATGGTAATTGCGTATAGGTTGTTAGAAACAATAGATATCACCAACTTT
GCGCTACCGGATGTTCTACAAGAAGTTGCCGAGATTGAATCCGTTCCTCCTAAAATGATT
AACGCGTTAGTAGATGTTGAGCATGAGATCTCTAAACAGATAGTAATCAATAAAGGGCAT
CTATATGAAGTTGTCGATGAGAACAAAGGCAATTTAATCGTTGAGAGTGACCTGGGCTGG
AAAGTACTGTTTCCTAAAGGGAGTGAAGGTACGCAGTTTGAATACCTGTCATATCGTTGA
>JGNEMEMF_00262 hypothetical protein
ATGAGAAAAAACATTACTTCTGTTGCGTTGCTAACAGTAATTTCAACCCCAGTTTTAGCA
GAAAAGTTAGAGGGCTCAGTAGAGGCTTATATCGACGATAATAATAATGCTGGTATCTAT
TCCTCACTCAATTTAACTGACCAAATTTACGTTGATGTAGAGGTCGCTGAAAGTAATTTC
GGAGCTATTGGTGCAGGTTATACATTTAATACAGGTACTGGTATTTATGCAGCTTACGTT
AGTGCCGACGGATTTGAAGAAGCACGCCTGGAAGTTTCACAAGATTATAAATTAACCGAT
CGATTAACTCTAAGTGGTAGCGTTCAATACAGGAATGGTCTGAATAACGACCAAGCCGAT
TACGCACTTGTACACGGCGATGATATTGGCAGTCACGGGGCAGTGCCACCACCAATTACA
CCAAACCCTCACAAGGATTTCTATAATGGCGGTCAACTCCCGGGGGGTGATCATACAGTA
CCAGATATCGGTATCCAACGAACCGCTGTAGACACTGTTTACAAACAATCACAAATGTTG
GCTTACAACGTTGGTGTTGAATATGCGCTCAACAGCTTATCTCTATCGTACGATTATGAT
TACTATCAGCAACTTGAAGATTTTTATGGGGCAGAAGATGCGCAGTCGCATACTGCACAA
ATAACATATACAGGTTCTGAGAGTCTGCAACCATATGTTAAGTATGCCGTCGATGGTGAC
TTTAGTAACGGTTTAACCACCGTAGGCCTAGTTGTTCCGTTTTAA
>JGNEMEMF_00263 hypothetical protein
GTGGGATTCTTTTCGCGCTTGTTTGGTGGCAGTGACAAAGCTGCCGAAGTAAAAACCGTT
GAACCAGTAGATTACAAAGGCTACTTAATTTACCAAGAAAGCCTTTCAGAAGGTGGCCAG
TATCGTATCGCAGGGCGTATCGAAAAAGATTTCGACGGAGAAGTGAAGTCACACCGTTTT
ATCCGTTCAGATTTGCTAGGTTCAGAGCAAGACGCCAACGAACTGATGCTAAAAAAATCG
CAGATGTTTATCGACCAAATGGGTGAAAAGATCTTCGATTAG
>JGNEMEMF_00264 hypothetical protein
ATGCAGATCAGTTCAGACGTACACAATTACATGGAAACACTGGTTGGGCAGGTGCTTGCC
TCAGAGCAGTACGTGGAGCAGTTCGACAATGAACAATTGGCGGATATTGCATGTTTAGCG
CTCATTCAACTTAAGCCGGTATACATTCGTCATGACATCGATTTTTTGTCTGCACTTCCA
GAGCGTAAACTGGCTCAATTCAAACAAAGTGTCGATGTGGCGGTTGAGAACGCAGCAGTA
ATGATTCAGGAAGACAGACGCAAAAATCGTAACAATGATGTGCCTGTAATTTTGTCGCAT
ACCAGTTATGATGAAGACAAAGAACTGGATTGGTTCGAGAAACCGATCCTCAACGTCAAC
ATAAAGTAA
>JGNEMEMF_00265 Diguanylate cyclase VdcA
ATGACCTCCCCAGGCTTTCGATTCCTATTCCCAATCTTGTTGTTGGGCGTAGTCAGTTTG
GGTATGGATAACATCATTCAGATGACGCAATCTAACTGGGGAATTGCTGCGAATTTGCCG
TACATTTTGCTCGGTTGTGCGTTGTTGATGTGCTATTCGTTCAAGCAAGGCCGAGAGTCC
ATGGTTTGTATCGCCATGCTTTTTGCCTACTTTGTGATTCAGCATCGCCTTCAAGTCCCT
CTTCAAACCGGAACTGCACTGTTAGAGCTCACGATACTAGCGAGCTTGTTACCCGTTTCA
TTTCTCGCGGTGTTCATCTTTAATAAAGAAGGTTTTGATTCAAGAGCGACGTTGACTTAC
GTGTTCATGCTGATCATGTTCGTATTTTGGTCCTACGTGACTTTGACGTATTACGTCGAA
GGTGGATTTGACGAATGGACTAACGGTATTTTATTCATCGTTCCTACGCTTTCTAAGTTA
CCACTTGTCTTGGTGTTGTATTGCATTGGCATCGTTTGTTTTCTGGGCATTTTGGTCTTA
AAGAAAAACAAGATCATTCACGCCATGACCTACTCTGCGATGGTGCTAGCATCAGCAACG
TTCATCTTCTTTGACGTTCAGTATATTTCGAGCACGATGTTTACGCTGACAGGTCTTTTG
ATCATCATCTACTCTACTTCGGCTAGTCATCAATTGGCTTTTACCGACAGTTTGACGCTG
ATTCCAAGCCGCCGAGCGCTGGATCTTGAGCTCAAACACATGGGACGTAAATTTACTATT
GCGATGCTAGACGTTGACCACTTTAAAAAGTTCAACGATACCTATGGTCATGACACAGGC
GATGACGTGTTAAAGATGGTTGCATCACGCCTAATGAAGACACAAGGTGGCGCGAAAGTT
TACCGCTTTGGTGGCGAGGAGTTCACCATTGTGTTCAAAGGCAAATATACCGAAGACTGT
GAAGCGCATTTAGAAGAAGTTCGTGAATTGATAGCGCAATACGAAATGATTCTTCGTGAC
CAAGACACCCGCCCTGACGACAACAAACAAGGTCGTAAAAAACGCGGTAGTGCAGATTCG
AAGAAGAAAACGGTGTCAGTTACGGCAAGCTTCGGTGTGGCAGACAGTCGCAGTGCACGA
AACCCTGCAGATGTCATTAAGCTTGCGGATGAAGCTTTGTATAAAGCCAAAAAAGCGGGC
AGAAACTGTGTGAAGTACTGCCACGCTTAA
>JGNEMEMF_00266 hypothetical protein
ATGAAATATGCGTTAGTGACAATGTCACTCATTTCAATGACAGCTCATGCTAATCCTGTT
CAACAAACCTTGCAAAAAGAGTTTGAACGTAACTTTGCGACCGCGATTGTGTTATCTGAT
AGTGATGTTTTCACTTTAGGGTTTCACGATTTTGATCCAAATAAATATTTGAACATAGAC
AATGAAGACATCGGTACTCAAGATTCTGTCGATCTGAGAAAGCAGATCGCATTGTCTACA
CTTCCTTATCATTTATCTCTTACCGACGACGACCAATCTTCAACCCAATACAATTTAAAA
GGAAGACTTTATGCTTTGGGGGTTGATCAAGACGTCACTGTAAATGACGATAAAAAACCA
GACAGAAACAAAGACCTTATTCTTGGTGCATACACCGAAGTTGAGCGCCAACGTAGACTG
ACCAATCATCTTACACTCAGTACTGCGGCTGGTGCACATCTCATGTACTACCGCAATGAA
TATGACTACCGAAGTGACGCGCTCGACAACCTTAAACCATACATTGAAGGCGTTTTCCTC
AACACAGACGCTTGGGCGCTTGTTGGTGAAGTGAATGCGGAACTTAAGTACTCAGAAAGC
GAGAGTTGGGGAAAATGGTACGTTTGGTCGTCGCCTCACTATTTTTACGGAACGGGTTGG
GGAGATGGAAACAATGGGGATGTAGGCAACCCAGAAGGCTGGTATTGGGTCAACGGTGTA
AAGTTATTCTATGACTTTACCAAGGTAGGCCGGACAGTCCAGTCCGTTTATACCAGCTTT
AACCGAGTCGATGTGGGTGGTGACACGAGCAAGCCGATGAACACTTCGCATTATTATGAA
GCGAGTGTAGGCTGGCTGATGACACCACCATTTAAGTCTGATTGGATTGATAATGTAGGT
CTTGGACTGACCATTAACTATGGCAGTGCGCTAAAAGGCGGCAGTCTAGTGTTGTTCTTT
AATCAAGAGTAA
>JGNEMEMF_00267 Phytochrome-like protein cph2
ATGCAACCGACAGGGACATCGATGCGCATTCTCTTAGTTGATGACGTTCAGCTAGACCGA
ATGCAGTTGGCAATCCGATTAAAACAACAAGGTCACATTGTTAAAGCCGTTGGCAGCGGG
ATGGAAGCCCTCAATACCTATGAGAGTTTCGACCCTGAACTCGTGCTGCTGGATATTGCG
ATGCCAGACATGAATGGCTTCGAAGTTTCACTTCATATCAGAGAAACCTTTCCTGACTGG
ATCCCAATCATCTTCTTAAGCAGTCACGAAGAGCCAGAAATGATCGCGAAAGCAATCGAG
GCGGGCGGCGATGACTATTTGATTAAGCCTGTTGATAAGCTTGTTCTCAACTCTAAGTTA
ATGGCAATGCAGCGAATTGCGCACATGCGTCGTGAATTAAAGCAAGCCACCGCACAACTC
GAAGAGATGAATTCACGTTTGCAACAGCAAGCAAATGAGGATGGCCTAACCAAACTCTAC
AACCGCCGTTATATTGATCAAAAGCTCGAAACCATGATTGCATGGCACGGTCGTCACCAC
ATGCCGATGGCGTTAATTCTTCTTGATGTCGACTTCTTTAAGCCGTTTAACGATAACTAC
GGCCACATAGAGGGGGATCGCTGTCTACAAGCCATCGCGAATCAGTTAAAAGCAACCTTC
TGCCGTTCTGGTGAATATGTGGGGCGTTATGGAGGGGAAGAGTTTGTCATCTTGCTAAAT
AGCACAGATGCTCAGACCGCCGAAAAAGAAGCTGAACGTGTCCAAGAAGCGATGTTTTTC
TTAGATTATCCGCATGCGTATTCAAGCGTTGCGAATAGGGTGACAGTGTCACAAGGTGTA
TTTGCATTCCAACCAACGGGTAAGGATAATGTCGCCGAATTGTACGCGACAGCAGATAGG
GCGCTATATACGTCCAAATCGCTTGGAAGAAATACGTACACGGTAGTAAATGCAAGCTAA
>JGNEMEMF_00268 hypothetical protein
ATGTCAGAAGCAACTAACAACGAAAGCAAAAAAATCGATCTAGAAGCTATTTCTCCAGAA
CTACGTAAAGTTATCGAATTTGATGAAGTTCCAGAGCAAATGTTCGAGATGGTTACCTCT
ATCCATGAAGTGTCTGAAGAAGCTGTTCGTGCATCTTGGGATGAAATGCCAGGAAGTGCA
CAAAACATTCTAGACAACTTCGAGCAGTTCCACGCTCTAGTTTCTGTTGGCCAAGCTTTT
GCTGGTCTGAATGTAATGGAAGAATTCCCGACTCTTAACCTGCCAGAAAACATGACAGAT
GAAGATAAAGAAGACTACCGTGCTCAACTGCTAGACAATGTTCTACACAACTGTGTAAAA
GACATGGTTAAGCAACTTAAGAAAGCACGTCGTGACCCTCTTCTTAAGCGTGAATTCAAA
GAAGTTTTCGCGAAGTAA
>JGNEMEMF_00269 Molybdenum import ATP-binding protein ModC
ATGAGCATAGAAATTCAATTTAAACAATCACTTGGTGAAACTGATTTTGATATCGACTTG
TCGTTACCGGGTAACGGAATAAGCGCATTATTTGGCCGTTCTGGTGCCGGAAAGACCACA
TTAATCAACGTTATCAGCGGGCTGGTCACGCCAAAGCAAGGTCAAGTCTCGATTGGTGAA
CATGTCCTTTTCGATAGTGATGCCGGTATTAATTTACCCACGCACAAACGCAAAATCGGT
TATGTATTTCAAGACTCGCGCTTGTTCCCGCATTACTCCGTGAAAGGTAACTTGCTCTAC
GGCGTAGCCGAAAAAGACGATGATTACTTTGATAAAGTGACAGAATTGCTCGCGATTAGG
CCTCTACTTAAACGCTTTCCAATCTCGTTATCCGGCGGTGAAAAGCAGCGTGTCGCCATT
GCACGAGCCTTGCTATCAAAGCCAAATCTATTATTGATGGATGAGCCATTAGCGTCATTG
GATATGCCGCGTAAACGTGAAGTTATGCCATTTTTGGAAGAGTTATCTGAGCAAGTCAAT
ATTCCAATCGTCTACGTTACCCATAGCTTGCAAGAGATCTTGCGTTTAGCGCAGCACCTG
TCGATTCTTGATAAAGGCAGAATCGTGACGTCAGGTAAATTAGAAGAGGTGTGGGCATCT
CATGCTATGCGTCCTTGGCAATCATTCTCAGACCACAGTAGCTTGTTTGAAGGCAAGATC
GCGACACACCACGAGAAATACGCGTTAACGTGCGTGAAACTCGCTCCAAGCGCTTGTCTG
TGGGTTCAAAAAGTAGATGGGGAGCCCGGTACACCAATCCGACTGCAAGTGCGTGCAAAC
GACGTTTCCATCGCGCTAGAAAAGCCAGTATCAACATCGATTCGAAACGTACTACCAGCA
ACGGTGGCGTCAATAGAAGCGCTCTCTACTGGTGAAGATAAGCAAAGTATCACAGTCTCG
TTAAAGCTTGATGAGGATTGTCACTTATGGGCGACGATAACACCGTGGGCATTGGATGAC
TTGAATTTGAAAGTCGGTGATGAAGTTTATGCTCAAGTCAAAGGTGTGAGTGTCACGCAA
CGCGATATTGCTTTGGCGCACCATTAA
>JGNEMEMF_00270 Molybdenum transport system permease protein ModB
GTGACAGAACTTGAATACCAAGCCTTAATGTTAAGCCTAAAAGTTGGCGCGTATGCCGTC
GTTTGGCTTATTCCATTAGGCGTCGCTCTTGCTTGGTTGCTTTCACGAAAAGAGTTTATC
GGCAAATCTATTCTCGACAGCCTCATTCATTTGCCATTGGTTTTACCGCCAGTCGTGATC
GGCTATCTACTGCTGATCTCTCTAGGTCGCCAAGGCGTTTTGGGTTACTGGCTATTTGAA
CACTTTGGTCTGGTGTTCAGTTTCAATTGGAAGGGCGCAGTTATCGCTTGTATCGTCGTT
GCATTGCCTCTAATGGTGCGTTCCGTTCGCCTTAGCTTAGATAACGTTGATCCTAAACTC
GAACACGCCGCATCAACGTTAGGTGCATCACCTTTAAAAGTCTTCCTAACGATTACGCTA
CCTTTAACGATACCCGGTATCATTACCGGCACTATGCTGTCCTTTGCTCGTAGCTTAGGA
GAGTTTGGTGCCACGATCAGTTTTGTCTCAAACATTCCCGGAGAGACACAAACCATTCCC
TTAGCGATGTACAACTTCATAGAAACACCTGGCGCTGAGATGGAAGCCGCACGCTTATGC
ATCATTTCAATTGTCTTGGCTCTGTCGACGTTAATGATTTCAGAATGGTTAAATCGCAAA
GCAGCTTCACGTCTGGGAGCTAAGCGATGA
>JGNEMEMF_00271 Molybdate-binding periplasmic protein
ATGAAAGCATGGAAGATTCATGCTTGCCTAGCGGCAATACTGAGCGTTTCATCAGCAGCA
AACGCAACGACCGATTTAAAAGTCTATGCGGCTTCGTCAATGACCAATGCGATTGACGAC
ATCGCGCAAAAATTTGAACAACAATACGACGTAAAAGTCACACCAGTATACGGCGGGTCT
TCATCCATCGCTCGCCAAATTCTAAACGGCGCACCAGCTGATGTGTTTATCTCTGCAAAC
ACTAAGTGGATGAACTACTTGGTAAAGTCAAAAGCCGTGAAGAGTGACAATGTCACCGAA
TTGGTTCGTAATAGTCTGGTTCTTATTGCTCCTAAAGCTTCAACTGTGACTTCATTTAAC
TTTTCAGACGCCAATGCATGGAGCCAAGCTCTAGAGGGCAATCGCCTTGCACTTGGTAAT
CCAGTCTCGGTTCCTGCGGGCATGTATGCGCGAGAATCTCTTACTAACCTTGGTGTTTGG
AAACAACTTGAGCGACAAGTAGCGCCAGCGAAAAATGTTCGACTCGCCTTGGCATTAGTT
GAACGTGGTGAAGCACCACTTGGAGTGGTTTACAAAACGGATGCGCTTTTAACAGATAAA
GTAAAAGTGGTCGGTGAATTTGCCAATAACACCCACGCTGATATCGTCTATCCAGCAGCT
ATCGTTAAAGACTCGACGCAATCAGAACAATTCTTCGAATATTTGAAATCTGACGATGCC
AAACAAGTGTTTGCGCAGTACGGTTTTCAATAA
>JGNEMEMF_00272 Cobyric acid synthase
ATGAAATCACCAATCCCTTCATTAATGGTTCAAGGCACAACTTCAGATGCCGGAAAAAGC
GTCCTTGTGGCAGGTTTATGCCGGGTATTAGCCCGCAAAGGGATAAAGGTTGCCCCATTC
AAGCCACAGAATATGGCTCTAAACAGTGCAGTAACCAAAGATGGCGGAGAGATTGGGCGT
GCTCAAGCGGTTCAGGCACAAGCTTGCAACGTTGAGCCTACGGTTCACATGAATCCTGTG
TTGATTAAGCCGAACAGTGATACCGGTGCTCAGATCATCTTACAAGGCAAAGCGCTGTCG
AATATGGACGCTGTTGGTTTTCATGATTACAAGAAAGTGGCAATGGGAACGGTGTTGGAT
TCATTCGCAAAACTGACGGATGAATTCGAATCCGTGATGATTGAAGGCGCTGGTAGTCCT
GCGGAAATCAACTTAAGAGAAAATGATATCGCAAACATGGGCTTTGCAGAAGAAGCCGAC
GTACCGGTCATAATTATTGCGGATATCGATCGTGGTGGTGTGTTTGCCCATCTGTATGGA
ACGCTGGCGTTACTATCCGAATCTGAACAAGCTCGCGTTAAAGGCTTCGTTATAAATCGC
TTCCGTGGCGACATCAGCTTGCTTGAATCTGGTCTTGATTGGCTAGAAGAGAAAACGGGC
AAGCCTGTACTCGGTGTATTGCCGTATCTTCACGGATTAAACCTAGAAGCGGAAGATGCC
ATTACGGCGCAGCAAGAGCTGTCTTCACAAGTGAAGCTCAATGTTGTGGTACCAGTATTA
ACGCGCATCAGTAATCATACCGATTTTGATGTGTTGCGCCTAAATCCAGACATTAATCTT
CGCTACGTCGGTAAAGGCGAAAAGATCGATAAAGCCGATCTTGTGATCCTACCGGGCACT
AAGTCAGTCCGAGACGATTTGGATTATCTACGTAGCCAAGGCTGGGATAAAGACATTCAA
CGCCACATCCGTCTGGGCGGCAAAGTCATTGGCATCTGTGGTGGTTACCAGATGCTTGGC
AACGTAATTGATGATCCAAATGGTGTAGAGGGCCAGCCTGGTCGTAGTGAAGGTCTTGGT
TTGTTAGACATCACAACAACTCTAACCGACAGTAAACAGCTTACTCATTCACAAGCAGAT
TTATTCCTAAACGGCAAAACAGCCCAAGTGAAGGGTTATGAAATCCATGTAGGAAGAAGT
GAAGTACAGGGCGCACAACCTCTAAAGTTAAATTCTGGCGAGGCAGAAGGAGCACTGAGT
GAATGTGGCCAAATTATGGGAACCTACCTACACGGGTTCTTCGATGAGGCAGATGTGCTG
AGCTTGGTGTCTGAGTGGGTAAACGGCACTCAAATCAAACAACAAGACTTTGAAGAGTTA
AAAGAACAGGGCATTAATCGCATTGCGGATGCGATAGAACAACATATGAATCTTGACTTT
CTGTTCAAATAA
>JGNEMEMF_00273 hypothetical protein
ATGAAAAACACTGTTATCGCTACTATCGCTGCACTTGCTATCGCTCCTACTGTTGCAATG
GCTAAAGACCACAACCATGGCCAATCAAGCATTCAATTTAATGGTCCTGTTACCGTTGAG
AAAGTCGATGCATTGATTAAAGACTCAAGCATGTTCACTGAGAAAGACGTGGTTGTAGAA
GGTAACCTACTTCGTCAAACTCGTGCCGACCAATTTATCTTTAGCGACGGCTCTGGTGAA
ATCATGGTTGAGTTGGACGACGACATCAGCCTAACGACGCCAATTGACCAAACGACAAAA
GTACGCCTATTTGGCGAGTTTGAAGGTGGCAGCAAGCCAGAGATTGAAGTAGAACACCTT
GTTGTTATGTAA
>JGNEMEMF_00274 hypothetical protein
ATGTTAGGTAAAGCTCTAAAGGTTGCTGCCTTTGGTTTGTGCGCTGTTTTGCCACTATCT
GCACATGCAAACAACTTCAACTACAACACGATGGAATTCCGCATGGGTACTAGCCCAGGT
ACGTTTGGTGGAGAAGTTACAACCTACTTCACTGAAAACACGCACTTTGTAGGCCGTGCC
GATAGTGAGTTCAGCGGCGATTGGGACATTGCAGGTGGTATTGGTTTTAATGGTCCTGCT
GGTCAGTTCGCGGATATCTTCGGCCAAATGTTGGTCCACAACATTAAAAAAGACAATGGT
GATGGCGACGAATGGAAAACCGAAGTTAATATCGGCACACGTATTTGGTTTATGCAGAAC
GTTGAATTACACGGTCGTATTGGCCAGTTGATCGACAATGATGATTCTAAAACCATCTAC
AACCTTGGTGCTCGCTTCCATTCAACACAACAGCTGTCGTTGGGTGCAGATTTAAAAGAC
AATGGCACGTATGGTCAACAGCTTGTTCTTTCTGCGCGTTTTGCTTATTAA
>JGNEMEMF_00275 hypothetical protein
ATGAAGAACTGGAAACTGATTCTGCCGCTAATGATGAGCGGCGGTCTTATTGCTTGTACG
TCGACACCGACGACCACTGAGCCCGTTGAGCCAGAAACACCAGTCGTTGAGCAACCGGTT
GAAACACCGGATGTGAAACCTGAAGTAGAACCGAAACCTGAGGTGAAGCCCGAACAAAAA
CCGGAAACGAAACCTGAGAAGAAACCAGAACCAAAGCCAGAAAAACCAGCTAAGGTACAA
AAAACACCTGACGGTATGTTGATTCTGGGTGCTGAAGAGTGGGTCCACATCCCAGCTATC
AACCAGACGTTCAAAGGTCGTGTTGATACTGGCGCAACGACATCATCGATCAGTGCGACT
GAAGTAGTTCCATTTGAGCGTGATGGCAAAGACTGGGTTCAGTTCAAAATCGACATCAAT
GGTAAGGCGAGCAAAGAGTTCAAACTGCCTGTTGAGCGTTGGGCCAAGATTCGTCAATCT
TCATCTGAAGACGTAGATAAGCGTCCCGTCGTTTTAGCTTACATCCAAGTCGGTGACTTA
AAAGAGCAAACCGAGTTTACGTTAACAGAACGTGGTCACATGAAGTTCCCAATTTTGTTA
GGTCGTAGCTTCTTCCGTGATGTAGCCGTTGTGGATGTATCTAAGAAATACGTTCAGAAC
AAACCAAGCGGCAAATAA
>JGNEMEMF_00276 Aromatic-amino-acid aminotransferase
ATGTTTTCTAATCTACCAACTCCCGTATTAGATCCCATTTTGTCTCTTTCCGTCGCATAC
CGCGGCGATGAACGTCCAAACAAGGTTGACCTTGGTATTGGCGTATACAAAAACAGCGCT
GGTGAAACGCCAATCATGAAAGCCATTCAAATGGCACAAGAAGTGGTTGTCGAAAACCAG
AAGACCAAGTCTTACGTTGGCCTTGCTGGCTGTGAAGAATTCAACCAAAGCATGATCGAT
TTGCTTCTGACTGGCACGTCAGCAACAGATCGCGTGGCTGCGATTCAAACGCCTGGTGCG
AGTGGTGCGTTGCGTATGCTGGGTGACCTAATGAAGGTTGCACAACCAGATACAACGGTT
TGGATTTCAAACCCAAGCTACGTAAACCACAAGCCAGTGATGGAAGCGGCTGGGCTTAAA
GTAAAGTTCTACCATTACTTCTCTCCAGAAACCAAGCAAGTTGATACTGCGAAAATGCTA
GAAGACCTTTCTAAAGCAGGTCCTTCTGACGTGGTACTTCTGCATGGTTGCTGCCACAAC
CCAACGGGTGCAGACATCGACTTCTCTGCATGGCAAGCGATTACAGAGCTTTCGCAAAAG
AACGGTTTTACTCCGTTTGTAGATATTGCTTACCAAGGTTTTGGTGACGGTCTAGAAGAA
GACGCAAAAGGTCTTCGCTTTATGGCCGACAATGTTGAAGAAATGCTGATCACGACTTCA
TGTTCGAAGAACTTTGGTCTGTACCGCGAGCGCACTGGTGCAGCGATTGTAATCGGTAAA
AATGCAAAAGATGTGGCGAATGCAAAAGGCAAACTGCTTACGTTAGCGCGTTCAACATAC
ACTATGCCGCCAGATCACGGCGCAGCACTAGTGAAAACTATCCTTCAAGATACAAATCTT
ACTTCCGTTTGGAAACAAGAATTGAACGAAATGCAGCAACGCTTGCTAAACCTTCGTCAA
ACTTTGTGTAACGAATTGAGAAACAACCATAATACAGATCAATTTGATTTCATTGAGAGC
CACAAAGGCATGTTTACTGTGCTAGGCTTTAGTGAAAACCAAATGGCGCAACTGCGTGAA
GATTATGGCATTTATGGTGTCGGTGATGGTCGTATCAACATCGCTGGTTTAACCGAAACT
CATATTCCTTACGTTGCTGACGCTATCCAAAAAGTATCTCAACGTTAA
>JGNEMEMF_00277 HTH-type transcriptional regulator ChbR
ATGGAAGAAAAACAAGAACGCTACGCTATTTCAGATAAAACCTATCAAGAATTTGTCGAT
CACACTCGAGTACTTGCCCTCGAAGAAAGGGGGATCGTCCAATGCGGCATCGCGACTTGC
CGAGATTTCTTTTCGGTTTATCGCAAAAACCAGAAGAAACACATGTTGCTGTATACGGTT
CGTGGCAAAGGCTGGTTAGAGAGCGGAGCTTGTCGTTATGAACTTGAGCCAGGATCGTTA
GTGATCGTGCCAGCAGGCATTGAAAATGGCTTCGGGATGGAAGATGAAACTTGGCAAATC
GCGTGGGTGTTTCTCTCCCAGTATAGAGAGTGGGAAATGGTGAATGACGATATCGACTAT
CAACTAACTCCTGCGCCAGAGGTGATGTATTCCTGTATTCAAACCCTATTGCGTAGCATC
AATTTGCCCATAGATTATGGTGGCGAAGTAGGGGCGCATAGCGTTGCTCAGTTAGAGCTT
ATGTTGAACATGCCACACTCTGACGCCCTTTCTAGAAACCAATTAAAACTGCGTCGTGTA
TTCGATTTGGTTCAACGACAACTCCATAAAGATTGGACAGTAGAGCAACTTGCCGCCCTT
TATCCTTGTTCAGAGCCTCACTTACATCGCCTGACGCAACAGCAGTTTGGGCGAAGCCCA
ATGGCACACTTAACTCGTATGCGAATGGAATACGCAGCCCGTTTATTGAGATCAACGGAG
TGGTCCATTCAACATATTGGTGAAATAGTTGGTTATCCAACTGGGGCAAACTTTAGTACT
CGGTTCAAGGCATGGTCGTCAATGACCCCTCGTGAGTTCAGAAAAAATGGCAAACTCGAT
ATCAATTACGATGAGTGA
>JGNEMEMF_00278 putative FMN/FAD exporter YeeO
ATGCTCTTAACACGTCAATACATAGACAAAGCATTTTGGAAAAAACTGATTGCGATCGGT
GTACCTGTGTCACTGCAATCCATGCTGTTTTCGTTACTCGGTGCCATCGATATTTTTATG
GTGAGTCAGTTAGGTGAGTCTGCAACAGCAGCGGTTGGCGTTGGTAACCGAATTTTTTTC
TTTAATCTCGCCGTAGTGTTTGGATTGTGTGGTGCAGTAACGGTTTTAGCCTCCCAATAT
TATGGCTCTGGAAACCTCTCTGGTATACGTAGAACGTTAGCGCAATCTTGGTTTATTTCG
CTGGTAGTGACTTTGCCATTCATTTGGCTGTATGTGGTTTATGACAAAGAGATCGTCTCT
TTTATGGCGGACGATCCTGAGTATGTTGGCTATGCGAGAGAATACTTAGTCGTCACAGGT
TTGAGTTTGATAGGCACAGCAGTTGTCGTTCCTATTGAGTCGGTGTTGAGATCCGTCGGT
GAGGCAAAGATGCCGACTTACGTTAGTATTGCCGCTATCATCGTGAACGTTTTCCTTAAT
GCGGTTTTGATATTTGGCTTACTTGGTTTTCCGCAATGGGGTGTATTTGGGGCTGCAGTC
GGTACTTTTATCTCACGCTTTTTCCAAACTGCGGTGCTGGTCTACTTCTTTTGTCGTCGG
TATTCACATCTGCTCCCGACTCTTTCAGATTGGCGTGAAGGCACAGTAAAGAAATATCGA
AACAAATATTTCAAAGTTTCGATGCCAATGCTGATCCACGATGCGTTGTGGACTGGCGGC
TTGATTGTCTACAGCATCATTTATGGTCAATTGGGCGTAACCGAACTGGCGATTATCTCG
TTCTTATCGCCAATTGAAGGTGTATTGATTTCCACCTTTATGGGATTCGCTGTTGCCGCA
TCTGTGCTGCTTGGGAATGACATAGGAGCCCAACAATATGACCGTGTAGAGAAGACCGCG
TGGTGGTATGTATTAACGAGCGCAGTATTGGCAACCATTTTGTTCTTTGCCGTATGGATT
TGTTCGCCTTTGATTTTGAGTTTGTTAGAGATGAGCCCGCTCACAGACAAACAAATGGCG
TTGAATGTATGTTTGGTGCTCGCATTAGGCATGATACTGCGCGTGTTTAATATGGTTGGT
ATTGGAGGCGTATTAAAGAGTGGCGCTGATATTCGCTATAGCATTTTCATCGACACGTTT
GGTCAATGGGCGATTGGTATTCCGCTTACCTACTACACCGGGATGGTGTTAGGTTTACCA
CTGCATTGGGTGTTGATGTCCCTACTGGTCGAAGAATTAGTAAAAGGCATTCTAACGACT
CACCGAATTCAGTCTAAGCGATGGATTAATAACATGGTTGATGATGACTCCAGTGTGACG
GCGTAA
>JGNEMEMF_00279 Anaerobic ribonucleoside-triphosphate reductase-activating protein
ATGAACTACCACCAATATTATCCAATTGACGTTGTTAACGGACCAGGTACACGCTGCACG
CTATTTGTGTCGGGCTGTGTACACCAGTGTCGCGGCTGTTATAACCAGTCGACGCAACGC
TTGGATTCTGGTGTGTTTTTCACGCAAGAAGCAGAAGACAAAATCATTGCAGACTTAAAC
GACACGCGTATCAAACGCCGTGGTTTATCTCTGTCTGGTGGTGATCCTTTGCACCCAGCG
AACGTGCCGCACATTCTTAAGCTTGTAAAACGCGTAAGAGAAGAGTGCCCGGGCAAAGAT
ATTTGGGTTTGGACAGGTTACACGCTTGAAGAGCTGGACGATGCGCAGCGTGAAGTGACG
CAATACATCGACACATTAATTGATGGCAAATACGAGCAAGATAAACGAGACCTCAATCTA
GAATGGCGAGGCAGCTCGAATCAAATCATCCATCGATTCACTGAGCTTTAA
>JGNEMEMF_00280 Anaerobic ribonucleoside-triphosphate reductase
GTGAAACCAATCGTAATCAAGCGTGACGGCTCAAGAGCTCCGTTTAACAGGGATCGTATT
CAAGCAGCAGTAGAAGCAGCAGCGGAAAACAAAGACAAAGATGTCGCCATTTATGCACTA
AATGTTGCTCTGGCAGTTGAGTTACAGCTTCAGGATCACGATGAAGTTCACATCCATGAG
ATTCAAGACTTAGTCGAAAATGAACTCATGCAAGGTCCTTACAAAGCCCTAGCACGTTCT
TACATCGAATACCGCCACGATCGCGACATCGCTCGTGAGAAACAAAGCGCACTAACTCGT
GAAATCGAAGGTCTGATTGAAGAAAGCAACCTAGACCTAATCAACGAGAACGCGAACAAA
GACGGTAAAGTAATCCCGACTCAACGTGACTTGTTGGCAGGTATCGTAGCGAAACACTAC
GCGAAGACACACATCCTTCCACGCGATGTGGTTCAAGCACACGAAGTGGGTGACATTCAC
TACCACGATTTGGATTACGCTCCGTTCTTCCCAATGTTTAACTGTATGCTTATCGATCTT
AAAGGCATGCTAACGCACGGCTTTAAAATGGGTAACGCTGAGATTGATACGCCAAAATCA
ATCTCGACTGCAACAGCAGTAACGGCACAGATCATTGCTCAAGTAGCGAGCCACATTTAC
GGCGGTACAACCATCAACCGTATTGATGAAGTTCTAGAACCGTACGTAATCACAAGCTAC
GAGAAACACCTAGAGATCGCAAAAGAGTGGAACATTGCTGAGCCAGAAGAGTTCGCAAAA
GCACGCACTGAGAAAGAGTGTTACGACGCGTTCCAATCTCTAGAGTACGAAGTAAACACG
CTACACACGGCGAACGGTCAAACCCCATTCGTTACGTTTGGTTTTGGTCTTGGTACAAGC
TGGGCATCACGCCTTATCCAGAAGTCTATTCTGAAGAACCGTATTGCAGGTCTAGGTAAG
AACCGTAAAACAGCGGTATTCCCTAAACTGGTATTCGGCATCAAAGATGGCTTGAACCAC
AAATCAGAAGATCCAAACTACGACATCAAGCAACTTGCCCTTGAGTGTGCGTCTAAGCGT
ATGTACCCAGACATTCTTAACTACGACAAAGTAGTGGAAGTAACGGGTTCATTCAAAACC
CCAATGGGCTGTCGTAGCTTCCTTGGTACTTACGAAGAAAACGGCGAGCTGATTCACGAA
GGTCGTAACAACCTTGGCGTAGTGAGCTTGAACCTTCCTCGTATCGCTATCCGTGCAAAC
GGCAGCGAAGAGAAATTCTACGAGCTTCTAAACGACCGTCTACGTCTTGCTCGTAAAGCG
CTAGAAACACGTATCACTCGTCTAGAAAACGTGAAAGCACGTGTTGCACCAATCCTTTAC
ATGGAAGGTGCGTGTGGTGTTCGCCTGAAAGCTGACGACTCAATCGCAGATATCTTCAAG
AATGGTCGTGCGTCTATTTCTCTTGGTTACATCGGTGTACACGAGACAATTAACGCGCTA
TTCGGTACAGAAGCGCACGTTTACGATGACGCTGTGCTGCGTGAAAAAGCAGTAGCGATC
ATCAAGCACCTGAAAGACACAGTAAACGGTTGGGCAGAAGATACTGGTTACGGTTTCAGC
CTATACGCAACGCCAAGTGAAAACCTCTGTAGCCGTTTCTGCCGCATCGACGCGAAAGAG
TTCGGCGTTATTGAAGGCGTAACAGACAAAGGTTACTACACCAACAGCTTCCACCTAGAT
GTTGAGAAAAAGGTGAACCCATACGACAAGATCGACTTTGAGATGCCTTACCCAGAAATC
TCAAGCGGCGGCTTTATCTGTTACGGCGAGTTCCCGAACATGCAACGTAACGTTGAAGCA
CTAGAAAACGTATGGGACTACAGTTACACCCGCGTACCTTACTACGGTACAAACACGCCA
ATTGATGAGTGTTACGAGTGTGGCTACAACGGTGAATTTGACTGTACAAGTAAAGGCTTC
ACTTGCCCAAGCTGTGGCAACCATGATTCAACCAAAGTGTCAGTGACACGTCGTGTTTGT
GGCTACCTAGGCAGCCCAGATGCACGTCCGTTTAACTTCGGTAAGCAAGAAGAAGTGAAG
CGTCGAGTTAAACACCTGTAA
>JGNEMEMF_00281 hypothetical protein
ATGCGATCACTTTTTGTTACGACGATATTACTTTTTAGTTCTCTTTCATTTGCTCAAAAT
TCCATCAACTTAACCAGTTGGAATATTGAATGGTTATCTATAGATGGTGGGAAAGTTTCG
AGAACACCACAAGATTTTGAAAAACTGACCCACTATGTGGATAAAACGCAAGCCGACATT
CTTGCTTTTCAAGAAGTCGAAAGTGCTGCTGCCATCCAAAAAGCCGTTGGCAATGACTTC
ACTATTTATCTATCTGATCGTGCGAACGCCTCTAACCGACATCTTCAGTTCAACGATACC
AATCAATACACAGGTTTCGCGGTGCGTAATGGCGTAACCGTACTAGACAAACCAGACTTT
TCTATTACACGAGGCAACAGCAAGCTCCGCTTCGCCAGCTACCTTGTTTTGAATCCAAAC
CAAGACAACGAGACTCACCTACTCTCTGTGCATCTAAAAGCGGGTTGCAGTGGCGCATAT
CGCAATAACCGCGACTGTAAGATAGTGAAACAACAAGGACAGGCACTAGCTAAGTGGATA
AAAGCGCGCGAAGACAACAAACAACAATATGTGGTGCTTGGCGACTTTAACCACAATTTG
GGTTATCGAGGAGATTGGTTATGGGAAGTACTATCGGACAATACCGATGCTAAGTTAGTG
ACCAAAAATACCAAAGCGGAATGTAAAGTGCGTTCTAATCGTAATCCGAATAAAACCCAC
CAATTCCGCTCGGTGATAGACCACATTATTGTGAGTGGTGATTTAAAGGCGTCGTCTGGT
GTTCAAACTGTTTTCAAAACACAAGATGTGCTCGACTACAAACTGAGTGATCATTGCCCG
GTATCTACGATGCTCTCTTTTTAG
>JGNEMEMF_00282 hypothetical protein
ATGAAAACTGACGTAATGAAAAGTATTAAGCAAATTTCCATCGTTGCATTTTCTGGTGTG
CTCTTCGGCATTGGTATGGTGATTTCCGGTATGGCAGACCCGGCAAAAGTGATCGGCTTT
CTCGATATTACCGGTTCATGGGACTCAAGCTTAGCCTTCGTTATGGGCGGAGCACTTGCG
GTGTTCGTTCCTGCTTATCTGTTATTAATAAAGCCAAGAAGCGAATCTGTGTTTGGTGAT
GAGATTGTATGTCCAACTTCTAAAACGATAGACAAAAAGCTAGTTGGTGGTGCAGCACTG
TTTGGTATTGGTTGGGGCTTATTGGGTGTGTGTCCTGGTCCTGCGGTTGCCAGCCTTTTT
ACTGGCAACGTACAAGTTCTGCTCTTTATAGCGGCAATGTTGGTTGGGTCATTCACCGCT
AAAAGAGTGGTTCGTGGCTAA
>JGNEMEMF_00283 hypothetical protein
ATGTTTGAAGTTCCTTGGATGTCGCTTTTGGGCGGCGTAATGGTTGGCGCATCAGCGGTA
GTATTGATGCTCTTCACTGGTAAGACAGCGGGAATCAGCGGGATATTAAATGGCGCTGTT
GAGAATACAGATCGCGTTTGGCGAATTGTGTTCTTAATTTCGATGGCATTAGGCGGTGTG
TTTGCTGTTTATGCCCTTGGCGGACACGTACCAACTGAGTACAGCGGTTCTCTTGGTTTG
GTTGTCGTTGCTGGTTTACTGGTTGGGGTAGGTACACGTATTGGTAATGGTTGTACAAGT
GGTCATGGTATTTGCGGAATGGGGCGTTTCTCTATCCGTTCTGTTGTCGCGACGTGTACT
TTTATGGCAACAGCCATGTTAACCGTCTTGCTAGTATCGTGA
>JGNEMEMF_00284 Biofilm growth-associated repressor
ATGGGCGACAGTATGCTACAAAGCGCGACCGAAGCGAGTGAGCTACTTAAAATTATGGCT
CATCCGGAGCGCTTAATCGTGATGTGCAAGCTAATTGAAGGCGAAAAAGGGGTCGGTGAA
CTGTTTGAAGGCTCAACATTAAGCCAATCAGCCTTTTCACAACACCTTACCGTATTGAGA
AAACACGACATCATCAAAGCTCGAAAGGTGTCTCAGCAGGTGTTTTATTCGATTTCTGAT
GGGAGAGTCGCTCCGCTGATCGAAGCGTTTAACCAAGTTTTCTGTAAGCAATAA
>JGNEMEMF_00285 Coenzyme A disulfide reductase
ATGAGCAAAATCGTGATTATTGGTGGTGTTGCTGGCGGTGCATCTGCAGCAGCTCGCGCT
CGTCGTCTTAGTGAAGACGCAGAAATCATTATGTTTGAACGCGGTCCATTTGTGTCATTT
GCAAACTGTGGCTTGCCGTACCACATTGGTGGCGATATCCAAGAACGCAGCAAACTGCTT
CTACAAACGCCTGAGAGCTTTTTAGCGCGTTTCAATGTTGATGTTCGTGTGATGAACGAA
GTGGTTTCTATTAACCGCCAAGACAAAACGGTTACGGTTAAGAACCTACTTGATGGCTCT
GAATACCAAGAGAGCTACGACTTTCTTCTACTTAGCCCTGGTGCAGGTCCAGTTGTGCCG
CCTATTCCGGGCATTGATAACCCGTTAACGCACTCGCTGCGCAATATTCCAGATATGGAT
CGCATCATTAAAACGATCGAAACCAACAAAGTTGAACACGCTACGGTCGTTGGCGGTGGT
TTTATCGGTTTGGAAATGATGGAAGCGTTCCACCAGCTTGGTGTAAAAACCACATTGGTT
GAAATGGCGGATCAAGTGATGACGCCCGTTGACCGAGAAATGGCAGGCTTTGCTCATGCT
GAAATTCGTGAGAAAGGCATCGACCTGCGTTTAGGCGTTGCTCTATCTTCTGTTGAATAT
GTTGCGAACCAATCTGTCGCTAACACTGAAGCGGGTGAAGATGACACGCACCAACACCTT
CAAGGAAAGCTGACACTGTCTCTAAACAATGGTGATCAACTTGATACCGATATCCTGATC
ATGGCGATCGGTGTTCGCCCTGAGACAAAACTCGCACAAGAAGCCGGTCTTCAAATTGGT
GCTCTAGGCGGTATTTACACCAACGAGTACATGCAGAGCAGCGATCCTTCTATTTATGCC
GTTGGTGATGCGGTTGAAGAGAAAGACTTTGTCACTGGCGAACAAACACTTGTTCCGTTG
GCGGGTCCGGCAAACCGTCAAGGTCGTATGGCAGCAGACAACATGCTTGGCCGCCAAGAA
ACTTACCAAGGAACACAAGGCACGGCGATCTGTAAGATCTTTGATTTAGCCGTCGCTTCT
ACTGGTAAAAACGAGAAGCAACTAAAACGTGAAAACATCGCTTATGAAAAAGTGTATGTC
CACACAGCAAGCCACGCGAGCTACTACCCTGGCGCAGAAACTGTGTCTTTCAAAATATTG
TTTGATCCAGCAACCGGAAAGATTTTAGGTGCGCAAGCAGTAGGTAAAGATGGCGTTGAT
AAACGTATCGACGTAATGGCAGTCGCTCAGCGTGCTGGTATGACAGTAGAACAACTACAA
CACCTTGAACTCACTTACGCGCCACCGTATGGTTCAGCGAAAGATGTGATTAACCAAGCG
GCGTTCGTTGCGAATAACATCATTAAAGGTGACGCAACAGCGATTCATTTTGATGAAATC
GACAACCTCTCAGAGGACCAAGTTCTGCTCGATGTTCGTAATCCGGGAGAATTGGAATCT
GTAGGCTTCATCGAAGGCTCGATCAATATTCCTGTCGACCAACTTCGCCAACGTATGAAT
GAACTGCCGAAAGACAAAGAGATCGTAATTTACTGTCAGGTCGGTTTGCGCGGTAACGTC
GCCTATCGTCAACTGGTCAACTCAGGGTTTAAAGCGCGTAACCTACTTGGCGGTTACCGT
ACTTATAAGTTCGCACAAGCTTAA
>JGNEMEMF_00286 hypothetical protein
ATGGCAATGAACATCGCGTTAAGAGACAAAATCATTCAGGTGTGTAAGAAGAAAATAGAG
CAGAAAGGCGACAATGTTGGCGTGTCCTTTTATGCCTTTTTTGCGAATAAGAATGACAAT
CCTGAGTTATTGATGGAAGCGGCGACTTGGTGGATTCAAACTCATCAACTCGATCACTTC
GAAAAAGCGACCAAGATTATTCAATTAGTCGAATCCGAAATGTAG
>JGNEMEMF_00287 hypothetical protein
ATGAAAGTAACTGTTCCAAAGCTTAGTTTTATCGCTCTTTCACTTGTAATGGCGTCATCG
GTTAACGCGGCGAACTTTGGTAGCCCTGATACGGTGGACAATACTATTGCGGAAAACGCT
CGAGAAAAACGCTCATGGCGTGAGTCATTAGCAGAGGAACACAATGTTACTTTCGGTCTG
GACTATCAATTCCTTGGTCTAACGGCCTCAGACCCTCAAAGTGGTGGTGAAGATACAGCA
AGCGCTGGTGTTGCTCGTTTTTACGGTAGTTGGAATCTTGTTGGGCTTGAATCTGGCAAT
ACGGGCGGATTGGTTTGGAAAGTCGAACACCGCCATGCGTACAGCGATTTGTCACCGAAA
GAGTTTAGCTTTATCGGTAACGGGTTAGGTTATGCAGGGATGATTGGTCCAGCATACAGT
GATCAAGGGGCTCGTCTAACCAACCTATATTGGAAGCAAAAGCTCAACGGTGGCAAAACT
TCCTTCATGGTTGGCTTTCTAGATACGACTGACTACGTTGATGCCTATGCATTGGCAAGC
CCTTGGACCGGATTTAGTAACCTTGCATTTAGCACTGGTGGAGGCTCTATTGGTCTACCG
GATGATGGAATTCTTGGCTTAGCCGTGGGGCACATGCTGACTGATAACTTCTATATGGTC
GCTGGCGTCGCAGATGGTAAAGGGCGTTCAGATGAGCCATTTGATGGCTTCGATACCTTA
TTCAACGATCACAAACTGTTTACTACGTTCGAGCTGGGTTGGACGGCCTCACAAGACCAA
ATCTATACCGACAATGTTCACCTAACTGCTTGGCATTTGGATGGCGACACACAACATAAC
CTAACGAATAAAGACAGCGGGCAGGGTATTAACTTTTCAGCAAGCTACTTTGCTACAGAG
CAATTAATGCCATTTGTTCGTGGTGGCTTTTCGGAAGGTGATGTAGCGCTTTATGATCGA
TCGCTAACGGTAGGAATTGGTTACTTTGGTTTAGGTAAGCCAACCAACAACCTAGGCTTC
GCGGTTAACTGGAGCCATGTTAACGATAACCTAGAGCACGCTTATGGTGTGGATGACTCT
GAACAGCTTACGGCCGAGCTTTACTACAACATGCAGTTGAACGACTACATTCAAATTACC
CCTGATATTCAATACATCAAAGACCCAGCATTTTCGAACAAAAGCAGCACTTGGGTATTA
GGTCTCCGCGCGAGAATATTCATCTAG
>JGNEMEMF_00288 hypothetical protein
ATGAAGAAGTACCTATTGGCTGGCTTAGTTTTGCTGGCTTCATCAAATGTATCCGCCGAT
CAATTAAGCTGGGAGCAATTGCTGCCGGTGAATGTTCCTCAGATTGAAGACCCATTTGTA
AAACTCACAGACCAACAACTTTTTGAACTGGGCTCTCTTGCAAGATATCGCGATTCTCAA
AATCTTAATGAGCAACAAAAGCAAACCATGAAAGAACTGGAAGACAGTTTAAAAGCTGAC
GACTTAGACATTGAGTGGTTGTTTAAAAAGCGCAACGAAATTACTGAGCATCGTCGTATG
TTGGCATCAATGCCAAACACAACGCTAACAGAAGAAACTTATGAAATTCCTGGTTTTGTT
ACGCCAGTAGAATTTAACAATGACGTTGTCACAAAATTCTTCCTTGTTCCAACCATGGGC
GCATGTATCCATACACCTCCGCCACCTGCAAACCAGATTGTATTGGTTGATTATCCAAAA
GGTTTGAAACTGACTTCTCTTTACGAACCAATTTGGGTGAAAGGGGATCTGCATGTGAAA
AAGACCAAAGCAGACGTTTCATACTCTGATGGTGCTGCCAACGTAGAAACTATCTACCAA
ATGGATGAGGTTTCTATCCGACCTTATCGATAA
>JGNEMEMF_00289 5'-deoxyadenosine deaminase
ATGACAATTTCTAAGAAGAACCTTTCTTTAGTTGCGCTATCTTGTGCGTTCGCCCTCAAT
GCCAATGCAGCCTCAACGCTGTTTACCAACGTCGATGTTTTCAATGGCACGGATGAAAAG
CTACTGCAAAACCAGAACGTATTGGTTGTCGATAACTTAATCAAAGAGATTTCGGCTAAA
CCGATAAAAACCGACAAACAAACCACGACGATTAACGGCGAAGGCTTAACCATGATCCCT
GGCTTGATCGACATGCACTCACACATGTGTATTCAGGAAGGCATGTTGGTAGGTCGAGAT
GGCTACGACCAAATGGCAATGGGTGCACGTGCTCACGTTTCCATGATGCAATACCTCGAC
CAAGGTTTTACCACAGCTCGTGACGCAGGCTGTAATATTCTTGGTATGGCAAAAGCCATC
AACAATGGTTTGCTAGAAGGCCCGCGACTATTCCCAGCGGGCGGTTTCTTGAGTCAAACC
GGCGGCCACGCAGATACCGGTAGCTTTAACGATGTTCCGGGGCGTGTAGATGATCTCGAA
CGCCACGGGTTTGGCTATATCGTTGATGGTGAAACAGAGGCGCGTCGTGCTGCACGCCAG
AACCTACGTTCGGGGGCAACTCAAATCAAGATCATGGCTGGCGGCGGTGTTGCAAGTGAG
TTTGACCCAATCCATATGACGCAATTCTCCAAAGAAGAAATGGAAGCGATTGTGGGTGTA
GCGGAAGATTATGGCACTTATGTCATGGCTCACGCCTATCATGACCGTTCGGTTAATCGT
GCCATTGATGCTGGAGTGAAAGTTATCGAGCATAACTTCCTTATCTCTGAGGAAACCATC
AAGCGAATGAAAGAGAAGGGTGTTGCACTTTCTGCACAAGCAGTGATGTCTCTGGAAGCT
TTTGCGGAACCAGAAAAGATCACCTTCTTCAGTCCAGATCAAAAAGCCAAAGCGACCAAA
GTAAACGAAGGCGCGAAACAGATGTTTGAGTGGGCGCGTAAATACGATCTTTTGATTGTG
ACTGGCGGCGATATGTTTGGTCCGGCTTACAATACACGCCAAGCAGACAATATGGTTTGG
ATGGAGAAAGTCGGATTTACCCCGTATCAAATCATGAAGATGGGTACATCAAACGCAGCA
GAAGTGCTTAGTTGGTCGGGTGGTATGAATCCATATAAATACGGCAAATTGGGTGTCGTA
GAGCCTGGCGCGTATGCTGATGTGGTGCTGGTGGACGGAAATCCTCTGGAGGACATCACA
GTTCTTAACGATTACCAAGATAAATTCAAAGTAATTATGAAAGACGGCAAGATCCACAAG
AACACCTTGTAG
>JGNEMEMF_00290 HTH-type transcriptional regulator VirS
ATGCCCAATACAGATATTCCTTTGGTTCACTCGGAAGAAGTAAAGCTTTTTGCCACTATG
CTCAATGAGCTGGATGGTGATATTCACTCCTTACTTGAATCCGCCCGAATGCCACAGGAT
ATCTTGTCTAACCAATCCCTTGACGCGTTTGTTCCCGAGAGCGCGCTAAAAGCCGTCTTC
CAAACGTTGGGGGAACGTGCATCACCAGAGAAGTTTGCCTTGCTCACTTGGACGCTTTGT
CACGACATCTACGTTCCTAGATTTGCGAATCAAATAACTCAAACTCACTCGCTAAAAGCA
GCCCTAGAAGATGTATCCCAACTGCTTAAACAAATCTCCGATAACGTCAGTATTTCTGTT
CAATCACGCGGTGGGAAATGGTGGCTAGTTAGAGAAAAACAGAACGCAGATAGAGAATGG
TTCCGCTACGCAGAAATGTTCTCCGCGATGTTCATGAATGAGTTGCTCAAAAAGCTTGTT
GGCCCCCAATGGCGATTGACAGAAGTCGGGATTCAAGATGTAGAAGCCGAACCTTTCAAT
CTGTTGCCGGGTATGAAGAGCGCGCAGTTCTTTACAGGTAGACCGGTTACTGCAATCTCA
ATCCCTAATGAATGGATTAACCAGCCGATTGCTTTCTCACCATCTCTGACGGCGCCAAGT
ACAAGTTTTCGTGGTGAGGATGATAAGTTCAGTGACGCATTAGCAAGGGCACTCACGCCT
TATCTCTCTATGGGCAAGATCTCTATCCAGTTTGCTGGTGAGTTGATTGACATGAATGCT
CGCACCATACAAAGGCGGCTAGCAAATGAGGATACGACGTATAGAGAAGTGATCGAAAGT
TTGGTGCTTAAACAAACGCTAGAGCTTTTAGCGGACCGAGACTTGAGTATCACGCATATT
GCGCTCAAAACAGGCTACTCCGATTCTGCTCATTTCACCCGTGCGTTTAAGCGAATGATG
AATCTCACGCCTAAAGCGTACCGCCAATCTTTGTCTTAA
>JGNEMEMF_00291 hypothetical protein
ATGAAGCAATTTCTAATTTCATTATTAGCAGTCGCGCTGTTAAGCGTGAGTTCGCTTTCT
CGTTCAGCACAAGTTCATTTTCATAAACATATCGATGAATCTTGTGGTATCGAAGTGATC
AAAGAGCGTGGCGAAATTCATTTCGGTCGAAGATTTGGCAGTGATTCATTAACGCTCAAA
CTACTTGCGAATAACCGAGATAAGCGTCTCTATTTTCGTTTGTCCTATTTCAATATTGAT
ATGGGCGCAGAGACCATCAGCCCAGAACGTATTCACTTTAAAGTGGAAACGCCGGAACGT
TTTGTCGGTAATCTTGACTACTGGCGGCAAGGCATTGGGCTAAACCTTGAGCAATTAGAT
TCGAGTAAAGAAGTCCGAATCAGCGCCAGAGTTGATATGAACGAGTATCAGATGCCTGCA
GGTGAGTTCTCTCTCAATATGGAGTGGCACTTAGATTGCTATTAA
>JGNEMEMF_00292 hypothetical protein
ATGAAACTCAAAAAACGACCGGTCTGCATTGCATTGTTAGCAACACTCATTGCAGCGACT
GGTGCACAGGCTCAAGCGCTTAAAGATAAGGACGAAGCTACAAGTGACGATGTCACGTTT
AGTGCGACTATTCAAGAACAATGCGGCATTGATGTCACCATCGCGAATGCTGATCTTGCT
TTTGGTGAACAATACAACGATTCCAAAGCGCAAGTTAAGTTGATTAATAACGAAGATGAC
GGAAAAATTGAGCTAAGCCTTGAACCATTAAAAGAGCATGAACTCGGTAACCACATTGAT
AAAGAAGATGTGTGGTTTAAATCCGGCGGTGTTCATGAAGCAAATATGAATGCTAAAGAT
TGGGAAGAAGGTATTGAATATTCCCGTTCTGACATCCGAAATAATAATCTAGTTGACTTG
TCCGCTCGAATTAATGTCGATGAAAGCAACTTGGATGCTGACCAATATACATTAGTCACT
AATTGGGTCATCGAATGTGATGATTAA
>JGNEMEMF_00293 hypothetical protein
ATGATCACGATTGCTAGCAAGCGTGTTCTGTATTGTGGCTTGCCTTTGTTGCTGCTGAGT
TTTGGCGCTATCGCAAATCCTATTCCCAGTGTTTCTAACCCATCGGGTACAGACAGAATC
AGAACGTCTGAAGGCGCAACCTGTGAGCAAGCTGTCTCAACCGGTAAAACCTTTCAGGTC
GGTACGTATGGCGCAACGGGTCAAGAAGACAGTGATAACTACTACAACAACTATTACCAG
CAAAACCAAGATGAGGCGGGCGTATACGCGTCACTGACTTTTCAATTCGGTGGTGAGGAA
CGAGTCGATTGTACTCGTCTTTATGAATTCGAATTGCGAGAGAGAAAACGGCAGGAAGAA
CTCGCTCAGGCAGAGCACGAGCTGAAGCTTCTGCAAATTCAAGCAGAAACACAAAGGCTC
AAGAGAATGAAGCAAACTCAAACCACTTTTTCGGAGTAA
>JGNEMEMF_00294 hypothetical protein
ATGATACGAAAGGTGATTATATTAACGATGCTAATCTCTGGCAGTGCATCGGCAAATTTA
CATATTTGGAAAGAGAGAGAGTTCACCGCATATACCGATATGACGGAAGTTCAATTTCTT
TTAAAGAATAAGTACAACAAAAAAGCGGATTATTATCTCAGAATCGATGATAAGACGTTC
AACAGTAAAATAACACTCGATCCTCAACAAGAAGTGTCATTAAACGTTCGAGTCAAAACA
CCTGCGGGCCAAATAAGCAAAAAGAAAATTTGTACTCGAATGGTGAATAACACACCAAAT
AGCTACGAAGTGTGTTCTAACATCCGGTTAAAAAGGTATTAA
>JGNEMEMF_00295 Hexose-6-phosphate:phosphate antiporter
ATGTTAAAATTCCTTGAACAAGTCCGGAAGCCTACCCTCGATCTTCCTGTCGAAGTACGT
AGAAAAATGTGGTTCAAACCATTTATCCAATCTTACCTAGTGGTATTTATTGGCTATTTG
ACCATGTACCTGATCCGTAAAAACTTCAACGTCGCGCAAAACGACATGATTTCAACTTAC
GGTTTGTCGATGACCGATCTAGGTTTGATTGGTCTGGGTTTCTCGATTACTTACGGCATC
GGTAAGACCGTAGTTTCCTACTACGCCGATGGTAAAAACACCAAGCAGTTCCTTCCTTTC
ATGCTTATCCTTTCTGGTCTGGCAATGCTTGGTTTCAGTTTCAGCATGGGCGGCGGCAGC
GCGAGCTTGTTCTTGATGGTGGCGTTCTACGCACTGAGTGGTTTCTTCCAAAGTACTGGT
GGTCCTTCTAGTTACTCGACCATCACTAAGTGGACACCACGTAACAAGCGTGGTTCTTAC
CTAGGTCTTTGGAACATGTCTCACAACGTAGGTGGTGCGGGTGCTGCAGGTGTGGCTCTG
TTTGGTGCTAACTACTTGTTCGACGGTCACGTAATCGGCATGTTCGTGTTCCCTTCTATC
ATTGCAATCATCGTTGGTTTCATCGGTATGCGCTATGGTAACGACTCTCCTGAAGCCTAC
GGTCTAGGTAAAGTAGAAGAGCTATTTGATGAAGCAGTCAGCGAAGAAGACGAAGCGGCT
GAAGGCAATCAAATGACTAAGAAAGAGATCTTTGTTGAGTACGTTCTGAAAAACAAAGTG
ATCTGGCTACTGTGCTTCGCAAACATCTTCCTTTACATCGTGCGTATCGGTATCGACCAA
TGGTCAACGGTTTACGCATACCAAGAACTTGGTCTATCAAAAGAAGCAGCAATCTCTGGC
TTTACCCTATTCGAAGTAGGTGCGCTTGTGGGTACTTTAATGTGGGGTTACCTGTCTGAC
CTTGCAAACGGTCGCCGTGCGCTCGTGGCTTGTGTTTCTTTAGGTTTGATCATCGTATCA
CTTGAGTTCTACCAACACGCAACCAGTGAGTTCATGTACCTAGCGTCGCTATTTGTTCTT
GGCTTCCTAGTGTTTGGTCCTCAACTGCTTATCGGTGTTGCTGCGGTTGGCTTTGTTCCT
AAGAAAGCAATCAGTGTGGCAGACGGTGTAAAAGGCACATTCGCTTACCTAATTGGTGAC
AGCTTCGCGAAACTGGGTCTTGGTATGATTGCAGATGGCACACCAATCTTTGGTCTTACG
GGTTGGAAAGGTACGTTCGCTGCCCTAGATACCTCAGCAATGATTTGTATTGTTTTGCTT
GCTTTCGTTGCTATCGCAGAAGAGAAAAAGATTCGTCAAAACAAGAAGAAGCTTGAACTC
GCAGAAAACCAAGCTTAA
>JGNEMEMF_00296 Transcriptional regulatory protein UhpA
ATGATTAACGTAGCGCTTGTTGATGACCATGTCATTGTTCGTTCTGGATTTGCTCAATTG
CTGAGCCTTGAGACAGACATGAATGTTGTAGGTGAATTTAGCTCGGTAGCAGAAGCTCGA
GTAGGATTACCTGCGTGCAAGCCAAATGTAGTTATCCTAGATATCTCGATGGCAGACGAA
AGTGGGCTTACCCTACTCTCCGAAATCCCTTCTGGCATTGCTTGTGTCATGCTTAGCGTG
CACGACTCTCCGGCAATGGTTGAAAAGTCACTTAAACTCGGCGCAAAAGGTTACCTAAGT
AAACGTTGTAGCCCTGACGAGTTGATTCAAGCTGTACGAACCAGTGCATCGGGCGGTTGT
TACCTAACGCCCGATATTGCGTTGAAGCTTGCAACACCAAGTGACAAAGCGGCGACGCTG
ACTCAATTGACTCGCCGAGAAAACGAAGTGTGCCAATTGCTGGCTCGTGGTTTAGATGTG
AAATCAATCGCCACTGAGCTTGGCTTAAGCCATAAAACCGTTCACGTTCACCGTGCAAAC
GCCATGGATAAATTAGGCGTGAAGAACAACGTTGAGCTTGCCAAACTGTTCTCGCAAGAG
TCATTTTAA
>JGNEMEMF_00297 Signal transduction histidine-protein kinase/phosphatase UhpB
ATGCGCAGCTACACCATCACCTCTATTTGCGGTTTATTCATGACAGGATGCTCGTGGTTC
TGTCTGTGGGTGATCGCTTATTACTTTGTGAACGATGCGGAGCTCGCGATCTTGCTGTTC
CCCTTCGCATTACGTTTAGGGTTAACACTGCACACGCGTACAAAGTATTGGGCAACGATT
TATCTCGCTGAATGGGGATTGACCGTTGCTCTTGCTCTACTTCTTGAACAACCACAATGG
CTGATGGTTTTGGTGGCCAGCGTATTGAGCATTCCGGTTGTTTACCTTGCTAAGCGTTAT
TACAAAGGCGATCAGAATCAGCACTTAGCGGTGATGGCGGTCGTTTTGCTCGTGACGTCT
TGCATTAACGTACTTGCGGTTGGTTATCACGTTCAATCTGTCTACATGGCGTGGTTAGCG
AGCATTGCCGGTGGCTTGTTGGTGCTGCCAATGTGTTACCTACTTTGGAACTATCTCTTC
CAAAGCCCTTGGTCGCCGTTGACCTCAAACCTATTGGCGAATGAAGTTCAATTCAAAGTT
CGTCATATTCTTTTGTATAGCGTGCTGTTGATTGCCAGCATTTTGGTTCAAACCAGTTTG
CCAGATGAGTTAAAACGCTTCGCGCCTTTCTGTATGGCAATCCCAATCATTGTGCTGGCG
CTACGCTATGGCTGGCAAGGCGCTCTTCTTGCGACCATGTTAAATAGTATTGCGCTGATT
GCTGCGCGAAGTGGTGTTTCGAATCTGGAAATCACTGACCTACTTTTGTCCCTTTCAGCA
CAAACCTTAACGGGCATTATGCTCGGTTTAGCGGTGCAGAAACAAAAAGATCTTAACCAA
AAGCTGCGTGGCGAATTGTCGAGAAACCAAACCTTGTCTCGACAGCTCATTCAAGCGGAA
GAGTCGGTGCGTCGTGACGTGGCGAGGGAACTGCACGATGAAATTGGCCAGAACATCACA
GCGATCCGTACACAAGCGAGCATCATTAAGCGAGTCGATAACGCCGAAATGAACACACGC
TGTGCCGACATGATCGAAAACCTATCACTCAATGTTTATGACACCACCAAACATCTGCTG
AGCAAACTTCGCCCGAAGATGCTCGATGATTTGGATTTGAAAGATTCCGTTCACCAGTTA
ACCCGTGAAATGGAGTTCGACAATCATGGCACTCGCGTTGTGCTTGATTGGCAAGGTGAC
TATGAGTCTCTGGGCGACACGCTAAAAGTCACCCTATTCCGTTTATGCCAAGAAGCGTTA
AACAACGCAGCTAAATACGCGAATGCGACGTCTATCGTTATCGAGCTATCTATTGACGAG
AGTATTTCGTTGAACATCGCTGACAACGGTATTGGTTTCAAAACCGAAGACTGCATGAAA
GGCATGGGCGTTCGCGGCATGCAAGAACGCGTGCAAGCGCTTGGCGGCAAAATGTATATC
TACTCTTTGAACGATCATGTGGATGGCACGCAAATCGCCATCACATTACCTAAGGTGTAA
>JGNEMEMF_00298 Membrane sensor protein UhpC
ATGTTTGGATTATTTCAGTCTCCGAGCTACAACCAAGCCCCCCTTAGCAAAAACCAAGTG
GATGAACGCTATCGTTATTGGCGTCTGCACATCATGCTGGGGATGTATCTCGGTTATGCA
GGCTTTTACTTCACTCGTAAAACCTTCAACTACGCTGCACCCGCGATGATTGCTGATTTA
GGTTTAGATAAAGCCGATATCGGTATGATTGGTACGCTTTTCTACATCACCTATGGTTTA
TCGAAGTTTATCTCGGGCACCATTTCTGACCGTTCTAACCCTCGCTTTTTCATGGGTGTC
GGTTTAATCGCGACGGGTCTTATCAATATTGCGTTTGGCTTCTCTAGCTCTTTGGTTGCA
CTCGCTGCACTTTGGGTGATGAACGCTTGGTTCCAAGGTTGGGGCTGGCCTTCGTGCTCT
AAGTTACTTACCACTTGGTATTCGCGCTCAGAACGGGGCTTCTTATGGGCAATTTGGAAC
ACCGCTCATAACGTAGGCGGCGCTTTGATTCCCCTACTCGTGGGATTTCTTACATTCCAT
TACAGCTGGCGAGAAGGCTTTATCGTACCGGGCGTTATCGGCGTAATTATTGGTGTGATT
GTTTGTTGGCGCTTGCGCGATAAACCGACAACTCAAGGACTACCGACGGTTGGTCAATGG
CGTGACGACAAGTTAGAACTGGCGCAAGAAAATCACGGACAAGGCCTGAGCTACAAAGAA
ATCCTCAAACAGTACGTGTTCAATAACAAGTACATTTGGTTGCTCGCGTTCAGTTATGTT
CTGGTTTACATCGTGCGCACCGCCATCAATGACTGGGGTAACTTGTACCTAACAGAGCAA
CACCACTACAGCCTTATCAATGCCAACGCAGCATTGTCGATGTTTGAAATCGGTGGCTTT
GTTGGTTCTCTAGTGGCTGGTTGGGGATCGGATAAATTGTTCGGTGGTAACCGAGGCCCA
ATGAACCTGTTATTTGCCGCAGGTATATTCCTATCTGTTGCTGCGTTGTGGTTGATGCCG
TTGACCAACTTTGCGTTCCAAGCGGCGGGATTATTCTCAATTGGTTTCTTCGTGTTTGGT
CCACAAATGTTGATTGGCATGGCTGCAGCGGAATGTTCACACAAAGATTCTGCTGGTGCT
GCCACGGGCTTTGTTGGTTTGTTTGCTTACATGGGTGCCGCACTTTCTGGCTACCCATTG
GCATTGATTCTTGAAGAATACAGCTGGACTGGATTCTTTATCACCATCTCGGTATGCGCA
GCCGTTATTGGCTTGTTGTTATTGCCATTCTTACAGGCTCAACCTTCAAGAAAGCCGCTC
GCTCCCAAGCTTAGGTTGTAG
>JGNEMEMF_00299 Mannose-6-phosphate isomerase
ATGGACAATAAGATCCAAAACTACGACTGGGGAAGCCGCACTGCTATTCACGATTTGTTT
GGCTTTGCTAACGAATATCAACAACCTCAAGCCGAGGTTTGGATGGGCACGCATCCGAAC
GGTTGCTCTATCGTTACACAAGGAAACACTGACGCTTCAAGTACAACTGTTTCGCTATCA
GAATTGATCAAACAAGATCCGTCAGAGTTTCTATCCCCAAGCACGGCTGAATTATTTGGT
GACCTACCTTTCCTCTTCAAGATTCTTGCAGCAGATAAAGCCTTGTCTATTCAAGTGCAC
CCAAACAAGCATGATGCGGAGGTCGGTTATGCAAAAGAACAACAGCTAGGTGTACCGCTG
AGTGCATTCAATCGTAATTACAAAGATGCTAACCACAAGCCAGAGCTGGTTTACGCCCTA
ACGGAATATCAAGCGATGAACGGCTTTCGTCCGTTTGATGAAATTATCGCTGAGTTCCGC
CTGTGTGACATTCCTGAACTCAACGGTTACCTAGAACAGTTTGAACGCAATCCTAACCAA
GACGGCTTGTCTCACTTCTTTGTGGAGATTCTTTCCATGGAAGAAGCGCGCAAGATTAAC
GCCGTGGATCACTTATTAAGTTACGCAGCAGCCAACCAAGCACACCCTGTGTGCGAATTG
ATTTTAGACCTTGCTGCTCAGTACCCGGATGACGTGGGTTTGTTTGCCCCATTACTGCTG
AATGTTATTACGCTTAAACCCGGTGAAGCCATGTTCCTGAGTGCAAGGACGCCCCATGCT
TACATCAAAGGTACTGGTCTGGAAATCATGGCGAACTCAGACAACGTACTTCGTGCTGGT
TTAACACCAAAACACATGGATGTGGAAGAACTGGTTAAGTGTACCGACTTCACCCCAAAA
CCAATGAATACGCTACTAACCAAAGCAGCAGTCAACGGCTGTGAGCACAACTTCCCTGTC
CCTGTACAAGACTTCAAGTTCTCTGTCTTCCAAGAGCCAAAAGATCAACAAGTCGAGATG
ACCAGTGCAGAAATCTTAATGCCAATCGATGCGGACGTAACGCTGCTTGCAGAAAGCGAC
GAAACATTGGTGCTTGGCAAAGGGCAATCGGCTTTCATCCCTGCTTATGTAGGGAACTAC
ACGCTCAGCTGTGAAGGTCGCGTAGCTCGTGCATTTAATGGCTAA
>JGNEMEMF_00300 hypothetical protein
ATGAAACCGATGACCAGGGAAGATAACTTTTACTTTTTGTTTTTCGCACTCATTGCGTTG
TTTTTCGGTTGTGCTGTGATGCATCAGTTTTATCCAGATGGGCAGGAATTTGTGCTTGCT
CTTTTGGTGGTGACACTAGGCGCTTCTATTGTTGGTATCAACAAGAAGAACAAAACTAAT
CGAACATGGTATGGCGTGCTACTGATTGTGGCCGTCATCTCCTATGGGATGTCGTTCTTA
GAGCATTTAGATCTGTCTATTTTGACGCTAGGTGCATTACTGGTGTTCTTGTTTTCGCAC
ATATACTCGGCGCTAAAGCAGGTGGTGTTAACCAAGTCGGTAACGACAAACCACATCATC
GGTTCGATTTGTATCTACCTATTATTAGGGCTTGCGTGGGCGGTGATCTACTTGTTGGTG
TTGGAGTTTTTCCCGAGCTCTTTCACAGGATTAGAAGCAAAACCTTGGCTGTCGAACTTG
TTTAATGCCCTGTACTTTAGCTTTATCACGTTGACGACAGTGGGCTATGGTGACATTTCA
CCAACGGTTCCAGTGGCTCAATTCTTCGTTTTCTTTGAAGCGATAGTCGGGAGCTTTTAC
TTGGCCATCATGGTGGCAAGTCTGGTGAGTATTCGTTTGGCCCAAGCACAGAGTTAG
>JGNEMEMF_00301 hypothetical protein
ATGAAAGCTTCAAATGATTTCTCTAAACAGGCGATAGACGCCGCTATCAAGATCGGAGCC
GTAGCGTTACTGATCTGGTGGTGTTTCTCTATCCTCAGTCCATTCATTATGTTGGTCGTG
TGGGGCGGTATTATTGCCATCGCGCTATACCCAGTCATGATGTCTCTTCATAATCGCTTA
GGTATTTCCAAAGGCAAGGCGAGTGCGCTCCTCAGTACGATAGGCGTCTTGTTGCTTCTG
ATTCCACTGATTGCTCTTTCATCTGGCCTTTACACCAGTGGTACTGAGGTTGTTACAGGT
CTACAGGATGGCACGCTCGTTGTGCCTAAGCCTCAAGAGAGCCTGAAGGAAATCCCATTG
GTGGGTGACAAACTCTATGTCGCGATCAACTACGCATCGACCAATATGGAAGGCTTCTTG
GTTAATTATGGCGAGCAAGTAAAAGGTTTTCTTTCTCAAGCCGCATCTATCGTTGGTTCC
GTAAGCGGTGGTTTCATCCAGTTCATTATCTCGACCATGATTGCAGGTGCGTTCATGAGT
AATGCTGAAGTGTGCCAGAAAGGCTTTACCAAGTTGGCTGACCGTCTAACCAACAAGAAA
GGCGAAACGTTGATTGATCTTTCAAAATCGACCGTTCGAAGTGTGGTGCAAGGCGTAATT
GGTGTCGCGTTAATTCAATCTGTTATGGCAGGTGTTGGTATGGTCGCGGTCGGCGTTCCT
GCTGCTGCGCTTTGGATGGTTGCCGTGATTCTGATTGCGATTGTTCAGTTGCCTCCAATT
CTGGCATTGATCCCTGCGATTATTTACGTGTTTAGTGTCGAATCAACACTGGTTGCTGGC
ATCTTCCTAGTCTGGTGTATTTTGGTGAGCGCAAGTGATGCGGTACTAAAGCCTGTACTC
CTAAGCCGTGGCTCTGACACACCAATGCTTGTGACACTGCTGGGTGCACTGGGTGGTATG
GCAATGTCTGGTATCGTCGGTCTGTTCGTTGGCGCCGTGGTTCTAAGTCTGACTTACCAG
TTAATGGTGAACTGGTTAGATGAAGATGACTCTGAAGAAAACAAAGCACTGAGCATTGAC
CATAAAGCGAAGGAGGAAGACAAAGTAGAGGTAGCATCATGA
>JGNEMEMF_00302 hypothetical protein
ATGTCCGATAACGTGAGCATTGATAACGCCACGCAACGCCGGATATTACGTTTTACTTTT
GGTGTCGCGCTGGCGGTATTTCTTGCGGCTTGGTTGAATTGGTCACTGGCGTTTGTCGCG
CCAGTGTTCACCGCGAAGTTCCTCGTGGACAAACCCAAAGCCCACAAAGAAACCGTGTAT
GAGTTGCTTTTGGCAATGATTGCGACAATGGGGCTAGGGTTGCTGTTATCGGGTGGTATT
ACGCAATTCCCAATCATTCTGTTATTGGCCGTTGGGTTAATGATGATATGGGGTTACTAC
CTGTTTACAGACCCTAAGTGGAATTTATTTGCGACGATATTGATGATAGCGGTGCTTATG
CTGCCATTTATGGCGATAGGCAACCCCGCAATGTCAATTTATCTCGCAGGTGGCTTGGCA
ACATCAGGGGCGGTGGCGGTATTCATTTACACCCTGATGCACATTTATCTACCGGAACCT
GAAAGTAAATTTGAAGGTTACGCAGAGCCACCAATAAGCAAAAAACAACGTTGGAATGCA
GCATTCAGAGCAATGTTGATTTCCTTTCCCTTGGTGTGCTTCTTCTTTATTTTTCAAATC
TCAGAAGCTTTGCTCACCATGATGTTCGTTGCGCTGTTGTCTTTGATGATTACTTCAGAG
AAGTCCGTCAAATTGAGCGCGTTCTTGATCATCAGTAACGGAATCGGTGGTGTACTCGCC
ATCCTCGCGTTTTCTATCCTCGCGATTGTTCCGAACATTTGGTTTTACACCGCCTTCATC
GCTTTGTTGGCTGTAGTGATTGGAACCAAGATATACACAGTGCCAGAGAAGGCTCCGGTG
TTCGCCACTGCATTCAGTACGCTACTTGTTCTGATCGGCAGTACGTTGATGAGCTCTGGC
GACATCGACAGCAACACATTTATCCGAATCTTCCAGTTGGTGATGGTTGGGACATACATG
ATTGTCGCCTCACTCTTTCTGGAAACCCGACAATGGAAGTTTTTGCAAACATAA
>JGNEMEMF_00303 Inner membrane protein YibH
ATGTCCGAGAACGAAAAACAAAAACAGCCAACGGAAGTGGCGGATAATAACGAGGCAAGT
AAAAACGACAAGGTGAAGAAGGTCACTAACTATCTCATTTTGTTTATTGTCGTCATGCTC
GGGTTCAGTATTGTGGCAGATAGGATTATCCCAGTAACCGATAATGCACGAGTAAAAGGC
TACATCGTTCCGATTAAACCTCAGGTCTCTGGTAACGTTCTAGATATTAGAGTTCGCCCG
AACCAACTGGTGGAAGAAGGTGATGAGCTGGCTATTTTGGACAAGTCTGATTACGAAATA
GCAGTAAAACAAGCGGAAGAGAATTTAGAGATCGCTGGCCAAAACGTGGGAGCGCAAACC
GCTTCTATTGCTTCCGCTCAAGCGCGATTGACTTCCGCGATAGTAGAACGTCAGAACACC
GAAGCTCAAGGCAATCGAATTCTTGCGATGGCAGATAAAGGTGTCGTGTCGAAATCAGAC
GCTGATAAAGCAAGAGCGGCATTGGCAACCGCAAGAGCGAACGTAGTAAATGCAGAAGCG
GATCTTGAAAAAGCGAAACAACAACTTGGCGCAGAAGGTGAAGAAAACAGCCAAGTCAAA
GCAGCATTGCTGGCACTTGAGCAAGCTCAACTGAATCTAGAACGTACTGTGATTCGAGCG
CCAACTCAAGGTGGTGTTTCAAACTTCAGCTTGACCGAAGGTTTCTATGCTTCAGTAGGT
CAGCCAATCATGACGTTTGTATCGACAGAAGACATTTGGATTGAGGCTTATTTCCGAGAA
AACAGTCTAGGCAACGTGAGCGTTGGTGATGAGGTGGAAATCGCATTGGATTTCGCTCCA
GGTAAGGTCATCAAAGGTAAAGTCAGCAGCATCGACTGGGGTGTGGATTGGGGACAAAAC
CAACAAGCTGGTAAGCTCGCGCAAGCTAATCAACAAACTGGTTGGTTACGTCAAACGCAG
ATGCTTCCGATTGCAATCGAGTTTGACCGCAGTGAAACGAGCGGAATGCTTCGTGTTGGT
GGGCAAGCAGATGTGATTGTCTACAGCAGCGATAACTTTATCTTTAACGCGGTTGGCAAA
CTTTGGATTCGTCTACTGAGTGTATTGTCTTATGTCCGATAA
>JGNEMEMF_00304 putative HTH-type transcriptional regulator
ATGCCAAATCAAACGTTTCATCTACCTGTCATTCAGACTAACTATGCTCGAATCCTAGTC
GAAGTCTTTGCTGACTATGGCTTGGACAAGCACAAGCTACTGAGCGATGCGGGCTTGCCT
GCGGACTTGTTCCAAACCGAGAGCGACTACATTCCGTCTGAATCGATAAAACGTTTAATT
CATCTCACTTCTTCCCAACTTGGCGTAACGAAATTCACCGACTTATTGGTGTTAGTCTTT
CGTCGCCGCGTTATACCCAATGTCTTGCATCAGTTTGTACCTTTTCAAACCATCGGCGAT
TCAATGCAGCACATTGATGAAATCTTCAGTTTAGACTCGCCTGGCAGTAACGTTTCTTTC
GAAACCCATCATGGCCACGCTTGGTTCTGTCGATATTCGGAACAGAAAGACACACAAATC
GCTAACTGGTCTGAAGCATTTGCTGTGATTTACATCATTGAGCTCATTAGCATTTTGACC
AAAACCGCTTGGTATCCAAGCAAGGTACGCCTGCAAGGCAGTAACAGCGATATCGTAAAA
AGTGTTGTTCCTAGCCAGTGCCAGATATTTGTGGGTCAAGAGAAGACCGGTGTTTACATT
CCCGCGGACATTCTTAACGTACCAATCCAAATATCGGACTCACAGTTAGGCGCTGAACCG
AGTCAGATCCAGTGGCATACAAGTTTTACCGATAGCGTGTTTGAACTCCTGCGCCCTTAT
GTGCGAGAGCGTAATTTGTCGATAGAAGAAGCGGCTCAGTTGCTGAGCTATTCTGTTCGA
ACCTTTCAAAGAAAGTTAAAGAATGAAGGCACTTCTTTTCGACATATTAAAGAGTCATTG
ATGTTCTCTGTTTCTTGCGAATTGATGGAAGAAGGACACTCTCTCACTTATATATCCAAT
CAACTTGGCTACACCAGTATTTCGCACTTTTCGCGCGCCTTTAAAAGAGTGTCCGGGTTA
TCTCCTAAAGTGTATAAACAGTCTATTGCGCTGAACGCATCCAGCACTTCGTGA
>JGNEMEMF_00305 hypothetical protein
ATGATTGTTTACTTTCGAGTTCAGGACGTAGAAGTGTTGTGTGATGAAATAGACCTCGCA
ACACTGATGCAAGCCAAGCTCAAACAATTACCAAGTACCAAGCCTCAAATGGACTGA
>JGNEMEMF_00306 hypothetical protein
ATGCCGAAATTAAATTTAGACAGCGCAAGGAATAGCTCTGCACTCTCTGATAATGAAACC
TGCGAAAAAGTACAATCGGCATTAGAACCGAAATACCACAAGCCAGAAAAGAAACTTTGC
CTCAGTGCGGGTCTGACGGAAAAGCACATTGAACGCCGTTGGAAAGTACTCGAATCCATG
ACGGACAAAGATCTTCTTCTGGATCCTTTCACACAATCGCATTACGACCAATACGCCAAC
AACATTGAACACTTTATTGGTACCGTTAACGTCCCTGTCGGTGTTGCTGGGCCTCTACGT
ATTAACGGCTTGTTCGCGAATGACGACTACCTAGTACCACTCGCTACAACAGAAGCCGCG
CTCGTTGCCTCTTATAATCGCGGCGCGAACTTGATTACCGCAGCTGGTGGCGCAAGTACG
CTTTTGATCAGCGAAGGCGTGAGTCGTACTCCCGTGTTTGGTTTCCAATCACTTGCAGAC
GCAGCGCAGTTCGTTAGTTGGGTGGTCACTCAATACGATATCTTCCGTAAAGAAGCAGAA
TCCACCACCACGCACGGCAAGCTTAAAGACATCAACGTTAACATCGAAGGTAATCATGTT
TACTTGGTGTTTGAATACGTGACGGGCGACGCGTCTGGCCAGAACATGGTGACCATCGCG
ACACACAAAGTCTTCCATTACATTCTTGAACACAGTCCAGTCGCGCCGGTTGATGCTTAC
CTTGACGGTAACTTGTCTGGCGATAAGAAAGCCAACGCCCACACTTTACGCTCCGTTCGC
GGTAAAAAAGTGTCAGCTGAAGTGACGATTCCTGCAGCTTTGGTCGAGAAATACCTGCAC
ACCACACCAGAGGCGATGGTGAAATTTGGCAAAATGAATACTGTTGGTGGATTACTAAGC
GGCACTATCGGTATTAATGCGCACTATGCTAATGCCCTCACCGCTCTGTACATTGCCTGC
GGACAAGATGCAGCGTGCGTTGCAGAATCTGCGGTTGGTATTACTAGAATGGATGTGGAT
TCTCACGGTAACTTGTATACGTCAGTCACTTTACCAAACATTATGGTTGGTACTGTAGGC
GGTGGTACTGGCCTACCAACTCAAAAAGCGTGTTTGGATATCCTTGGTTTGCATGGTAAT
GGCAAAGCAAAAGCGTTGGCAGAAGTCGCTGCTGGCCTATGCTTGGCAGGTGAGCTTTCC
ATTGTTGGCGCATTCTGTGCCGATCATTTTTCTCGAGCGCATCATAAGCTAGCGAGAAAA
TAA
>JGNEMEMF_00307 hypothetical protein
ATGGAAGCTCGCAAAACTATGCTCGCTGTTGTTATTGCATCTACGGTCGCTGCGTGTGGC
AGTGATGACAATGATGAGAGCGCCAGTCAAACGTACACACTTAATGGTACCGTCGTGGAT
GGGTACATCTATAACGCCTTAGTCTGGATGGACATCGATAGAGATGGTGAGCCAGACGCC
GATGAACCTCAGGCAAACACTGGCCTTGATGGTACATATTCATTTCAAATTTCAGAAGCA
CAAAAGGACGCCTTAGTGGGTGTGCCAATTTTGGCTCAGTTAACAAACGACTCTGTCGAT
GTGGGGACTGAACCACCAACTACGATGGAAGAGTTAGAGCAGAAAATCGCTGCCAATGAA
GCAGAGAAAGTTTTTGAAGATGCTGAAGATGGACACGCCATTGTTCTTGGGATGCCACCT
TTAACACAAGCCGACTTTGATGATCTTGAAGACGGTGAACTCGATGGTCAGGTCATCAAC
CCTTTTACTACCCAAGTTCATGAAGAGCTGACGTCTCGAGTAAGCGCCGTTCTGGAAGAT
CAAAACCTCGATGAGTTGAGTGATGAGGAAATAGCAACGCTGCTTGTTTCGCTTGGGAGC
CTGGTGAACCAAGCAATTGACGATGCAGTCGACGAGTTAAAAGAAGAGCTCGAAGATAGC
ACCTTGACCGATGAAGAACTTAAAGACCGTTTGATGGGGGATTTTATCGCTGAAGGCGAC
ACAGGCGAAATTCTCGAACTAGCTGAAAGTAAAGTCGACGAGCGCGTATCGGATGAGCGA
GTTGCCGAAGAGCTAGAAGATGAATACCCCGACGGTAAGGTGACCCATTACTCGTATACA
GACAGTTACTACGGTACGCCGGACAACATGAATATCTCATTAGACTTCACGGTCGAAGGC
AGTGAAACGGAGATCTTCGATGAAACCGCGAACACATTGACCTATCAAGCCACGACTACT
GAGTATTATGAACGAGCCGGCGTAAAAACGGTGTTCAGTACATTTACAGAGGAAGCGGTG
CAGAACCTCGATGACGGTACCTTCACGGCCAAGATAACGTTTAAAGCAGACTTGAACTTC
GATGGCGAGTTTGATTTTACTAGCCACGTATATGATGTCGGTGTCGCAGATGAGGGGGAT
ACTCGCGGTCAGTGGGAATTTACCCGTTACGTTGATGAATCCAACCCTGCAGACTCTGGT
GGTGACAGCGTCACTACGGATGATCCGGAACGCGAGTTAAGTTACAGCACGGTTGATTTG
TTTGCAGAAGCGGTCATGGCCGGCGATATGTCTGGTGTGGACTTACTTCAAACCATGGTT
GAGGTAGAAGAAACAACGGCGGATTATGATTACGAATCTCGTGAATTTAAAGAGTACGAC
CTAGACGCTGCAATTCCTTTAGAAGCGGCCACCTATGCGCAAGTTCGTGAACGATGGGAC
TATGTGGATGGTGGTAACAAAGAAGTCATCATGCATGATTGGGATGCAGACGGTTCAGTT
AATGAAACGACAACAAGTATGAATAATGCCGATGGCTCCGAGTCATACACGAAAGCAGGC
CCAGTTTGGAACTGGGATGGTTCAGTTAGCTTCGAATACCAAGTCAATTATTGGGAAGAA
TATACCTATACCAAGGGTGTCAACGACGACGGTCAGAAAATCGAAACGAGTGTGGGTGGC
AAATATATTCTCGATGAAGCTAACGCGGTCAAGAAAGTTGATGAGAATGGCGATGGTATG
ATGTTCAACCGTTGGGACGAAGTGAAAACCTATTGGTCAGAGACAGATATTCGTACTCAT
GTTGAATGGCAACACTTTGCAATTGAAGGGTATGACTACACCTTTAATGATGGTGGACAA
AAATACAGTACCTTAATCAACGACAATTACACTGGTTACCCTGAGTACGTCGGTCCTTAT
ATTGAAGACTTAGACGAACTGGTCGACGGTTGGCTCGAAGAAGGACTGTCTGAACAAGCG
ATATGGTTGCGAGTGATTGGTGAGTCTATCCGTGGCGTGAGCCGCAGTGAGGGTTACGAT
TACTGCGAGGTTAATGCGACCGGTGCATCAGTCAATGCCGCGTCGTTGGCGTCGGAGCTA
ACAAACTGTGGTGGACTTCAACCATTAACTGCGGATGACGTTGTCGATTCAAGGCTGACG
AGACGCAAAGGAAACGGAGTCGAAGTTCGTTTCTGGGACATCTATGAAGGCGGTATGGCG
GATCGCGAGACTTGGAAAGCCGATGGCAATACTGAAAACCTCGGTTGGGATTGGAGTATC
ACCTCAGAAGGTTACTTAAGGTTAAGCAAAGGAGACGATTTTGTCCGTTTGATTGCGCCT
TACTTCAAAGGTGAATATGGCGCTGCCGTTATTATCTTTGACGAGTATGCAGATACGAGT
ATGAACGAGATGTGGAGTACGTATTTTGTCGATACTGTGGATTTATACATACCACCGCAA
CCAGAGTAA
>JGNEMEMF_00308 hypothetical protein
ATGAGACGTCAGAAACAGAATGAGATTTCTTGTTGGGTGCTAGGTTTTGTTGCCATGCTG
TTGTTTTTTGTAGGACCAGTATCGGCCGACGAAGACGACCCAGATCTACCAACTGCACGC
TTTCTATATCAAACTACATTTGGTCCTACTCCTGCTTTGATCGACCAAATAAACCAAACC
AATTACGAGGAATGGATTACAGAACAAATACTTCTCCCTCCTACTTATCACAGTGATCTT
TACTTCACGCCTTTTAGTAAAGGGGCACAAGCAAACCGAGAAAACGCTTGGTATCAAATC
GTCCTCACTTCCGAAGATCAACTCAGACAAAGAATGGCCTTTGCTCTTAGCCAAGTTCTC
GTTGTATCCCGATATGGCGGTCTACTCGGTAGCAAGCCGGAAAGTCTGGTCAATTATTAT
GACTTACTGGTCGAAAATGCCTTTGGCAACTATCGTGACTTGCTGCTAAAAACCGCTATG
CACCCTGCCATGGGAAACTATTTGTCGATGATGGGAAGCGGAAAAGCAAACCCCGCGACA
GGCGCACTTCCGGATGAAAACTTTGCTCGTGAATTGATGCAACTGTTCACCATCGGTTTG
TATCAATTGAACTTAGACGGCAGCGTAAAATACGATTTAGAAACTGGGCATGCGCTCGCG
ACCTACACACAAACAGACATACAAGAACTCGCTCGCGCGCTGACGGGTTGGAACAAGTCA
GACACCGCGTTTGTGAAGCCTATGCGCGTGATTAAAAACCGCCACGACACTGGTGAAAAA
CACGTACTCGGTAGCAAGATCCCTGCGGGATTGACCGCCGAAGAGGAGTTGGAACGTGTC
ATTGATATTTTGATGAGTCACGACAATATCGGGCCGTTTGTCTCTAAACTGCTCATCCAA
CGCTTTGTGACCTCTAATCCAACACCAGAATACATTGCAAGAGTCGCAACCGTGTTCAAT
AACAACGGCAATGATGTGAAGGGTGATATGAATGCCGTCATTCGAGCGATCTTACTCGAT
GATGAGGCTCGCGGGAAAACATCCATTCGCCCAATAAAAGTAAAAGAGCCAATCTTGGTG
CTCACCAATTTCCATCGCGCGGCAGGCTTTACACTCGACGCTGCACGATACGATGGCGCG
GTATCCTTGATGAACATCGCCAATCAAGGACCATTAAGGTCACCCTCTGTGTTTAACTTC
TATTCACCCGATTATCAGCCTTCAGCCGACTTTGTGTTTACCGGAATGGTTTCGCCTGAG
TACGAACTATTTGATTGGTCGGTATATACAGAGTTGGTTAACTTCATGCTTTACAGCGTA
CGCAAAGGCTCTGGATCGACTTACTCATTGGATATGACTGAGTTGTACGAGTTGCTTGAT
GATCATGAGGCATTGGTTGAGGCCATCGATGTGCGTTTCTTTGCGGGCACGGCTTCTCCG
CAGCTAAAGCAAATCATGCACAATGCACTCAACAAATACCAAACCAACTATGTTCCCACC
ACCAAACTTGCCTTAGTGATTTTCACCGCGATTTCTGGCAGCGAATTCTACATTCAAAAT
TAG
>JGNEMEMF_00309 hypothetical protein
ATGAAACTTTCACGACGCAATTTTATGAAAAGTACGGCTTCTTTGGGTGCTATGGCTTCC
GTGGGTTTACCAGGTTATGCAATGGCTTCACCAACCAATGATTTCCGTGCGCTTATCTGT
GTGTATTTGTCTGGCGGTAATGATGCTATTAATACATTCCTGCCCTTGTCCGACTTCCAT
TACGACCAATACGCCAACGTGAGAGGCAAACTCTCTGTTGCCAAAAACAGCATTATACCA
ATTGGGTTAAATGCCACAGACAACCAAGGCAATACGGTACCCTTGGGTATGCATCCAAAG
TTAGCGCGACTGTCTGAAATGTTCGATAACGGTGATGCCACTGTCGTTCTTAACAGCGGT
GTCCTTGAGCACCCCATGACGAAACAGATGATTGAATCTGGTGAGGTTGCTTTGCCTGAT
CAGCTCTTTTCTCACAACTCGCAAAGCAACACCTTAATGCGAGGCGGCATGAATACGTTC
ACAAACCTAGGCTGGGCAGGAAGAATGCTTGACGTCATGAGCTCACACTCAGAGATTACA
CCGCTGTACAGTGTTCATGGTGACTCCTTGTGGCTACGCTCACTTGAACACCGACAAACC
GTGCTTAAGAAAGACCGAGCTGTTCAGCTGAGCGCGATTGGCAACCCACTTTACAAAGAG
GTCTATGACCAACTCTTGGCGACTTCTCCTAATAATCCATTCAGTGGCCACTTTAATCTG
ATGGTTGATGAGTCTATGACCATGAGCGGCGTGTTAGCAGAGCACCTGCACAATGTAGAA
GATGCACCGCTGTTTTCCTCTACCACGCTCGGTAAGCAAATGCAGACGGTCTACAAATTG
ATTGCGAGCCAAAGTCACTTGAATCAACAGCAGCAGGTGTTCTTCGTTAAACATACTGGT
TATGACGTTCATGATTCACAACTTTCGAAACACCCTGCATTATTAGGAGACTTGGCGACA
AACCTGTTTGCTATGTATAGAGCAATCGACGCACTTGGTATGCGTGACAATGTCACCACA
TTTACTATGTCTGACTTTGGTCGCCGCATGACAAACAACGGAAACGGTACAGACCATGGT
TGGGGCGGACATCAGTTTATTATGGGTGGCGCGGTAAACGGGTCGAAGCCAATTGGAACA
TGGCCTGAATTGGTATTGGATGGCGAAGATGATTACTCGAAAGGACGTTTGATTCCGAAA
ATCGGTACTGATCAAGTGGGCGCAACACTCGCACAATGGATGGGCATTACCGATGGCGCA
GCGTTGGATTACGTGTTTCCCAACATCCGAAACTTCTCTTCATCAAATCTCGGTTTTATG
TCTTAA
>JGNEMEMF_00310 3-oxoacyl-[acyl-carrier-protein] synthase 3 protein 2
ATGACAAATTACTACGCTGAAATTACCGGTTGGGGAAAATGTCTTCCACCAGCCACGCTC
TCTAACGATGACCTTAGCACTTTCCTTGAAACTTCAGATGAATGGATTCGCACCCGTACT
GGTATTGAAAACCGTCGCATCAGCCACGTAAACACGTCTGACATGGCAACGGTAGCCGCG
CAACACGCGATGGCTCGTGCAGGTGTAGAAGCGAATGACATCGACCTAATCATTGTTGCG
ACATGCTCTCCTGATTCTCTTATCCCAAACATTGCTTCTAAGGTTCAGCAAAACCTTGGT
ATTCGCTCTGCTGCTGCATTCGATTTAAACGCGGCATGTACTGGCTTCGTATACGGCCTA
GAAACAGGCACACGTTTGATTCAATCGGGCAACTACCGAAACGCAATCATTATTGGTGCT
GAGCGTCTTTCTTTCTACATCGACTGGGCAATGCGCGATACTGCTGTACTGTTCGGCGAT
GGTGCAGGGGCCGTTGTTCTGACTCGCACAGAGCAAGAAACTGGTCTACTGCAATCGCAA
ATTGGTTGTGATGCAAAAGGGCGCGACATCCTTTCTGTACCTAAGTTTGGTACATGCATG
GATCGCTTTGCGGAAGACAACGGTTACTGGGACTTCAACTTTGTAGGTCAAGAGATCTTC
AAACGTGCTGTAAAAGGCATGGGTCTAGCGGCGAAAACGGTTCTGAAAGCGTCTGAACTA
ACCACAGATCAAATCGACGTGGTAATCCCGCACCAAGCAAACATTCGTATTATCCAAACG
CTGTGTGACCTTTCTGGTATCCCGCAAGAAAAAGCGTTTGTGAACATCCAAAACTACGGC
AACACTTCAGCAGCGACGGTGCCAATCGCATTGTGTGAAGCGCTAGAACAAGGTCGTGTT
AAGCCAGGCGACAACATGTTGTTAGCAGCGTTCGGTGCTGGCCTAACATGGGGTGCAGCT
GTGTTGAAGTGGGGTGACCGTGTAACGCCTGTTGCTGAAAGTGACGCTGCATTACCTGAG
AGTGACAAGTCAGCACTTGAGCTACTAGAGCGTGCTATTAAGCTTTGTAATGAACGTCCA
CGTGGTGAAGACGCATAA
>JGNEMEMF_00311 Thioredoxin 2
ATGTCATCGTTTAAAACTCGTTGCCCGTCTTGTGGCGGTTTAAATCGTGTCCCTAATGAG
CGAGTTGCAGAAGCTGCAAGTTGCGGTAAATGCAAAAACGCCCTGTTTGATGGCGCACCG
ATAGAAGGCACTGTCGATAACTTCTCGGCGCTGCTAGAAAGTAACACACCAGTTGTGGTG
GATTTTTGGGCACCATGGTGCAATCCATGTGTTGGTTTTGCGCCTGTTTTCTCGGATGTG
GCACAAGAACAGACCGGAAACGCTCGTTTTGTCAAGATTGATACCGAAGCGCAACAGCAG
CTTGCCGCTCAATTTGGTATTCGTAGCATCCCAACCATTATGGTTTTCAAGAATGGCCAG
CGCGTGGATATGATCAACGGCGCCCTACCGAAGACTCAATTCGATCATTGGTTAAATCAA
GCACTTAGCAAATAA
>JGNEMEMF_00312 putative MFS-type transporter YcaD
TTGGAAAACACAGCCATTCCTGCAGCATCACCACGAGTCACAGTTCCTGTCGTAGCACTG
TCTCTTTATGCAGTGGCGTCAGGCTATTTGATGAGCTTGATCCCTCTTATGCTTGGTGAA
TACAACATCTCTGCTGATTACGCGAGTTGGTTGGCGAGTGTGTTCTATGGCGGTCTATTG
ATCGGCGCAATGTTCTTTGAACGTATTGTTCGCAACGTTGGTCACCGTAAAGCGTTTGTA
GGTAGCTTAGCTGCATTCTCACTAACGATCATCGTACTGCCTATTATCCCTAACGGCATG
GTATGGCTTGTCGCACGTTTTATCGCAGGTATTGCGGTCGCTGGCGTATTTGTCATTGTT
GAATCATGGCTAATGTCTGGTGATGAAGCATCACGCGCTAAACGCTTGAGCCTGTACATG
CTGTCACTATACGGTGGTTCTGCACTGGGCCAGTTTGGTATCGGTATCCTTGGTGTGAGC
GGCGGTGTTCCTTTTATTGCCATCACAACACTGATCTTAATGGCAATGCTAGTGCTACTG
TTCATCGATTGTGAACAACCAAACAGCCATGAATCAACTGCACTGTCGTTTAAACAAATT
TCTAAACTAAGCCACGCTGCGATCATCGGTTGTGTAGTGTCTGGTCTTACTTTAGGTGCG
ATTTACGGTTTGATGCCTGTTGAGCTTGCAAACCGCAAAATCAGCCACCAAGACATTGGC
ACTCTAATGGCGCTAGTGATCCTTGGCGGCATGCTGGTTCAACCTATGGTGACAACCTTA
AACAAGTACATGGCGCGTACAGTGCTAATGGCGTTCTTCTGTATCCTTGGTATTTTCTCT
ATCGGTCTGACCTTCGTTTCTTCGTCAGCGGTAGTATTGGCAGCGGCACTGTTCCTATTG
GGCATGGCAACATTCGCACTATACCCAATTGCGATTAATCTAGGTTGTGAAGGTTTGGAC
GAGCGTTTCATCGTGTCTGCAACGCAAGTCATGCTGTTCAGTTACAGCGTTGGCTCGGTA
GCAGGTCCGGTGGTTGCTGATAAGTTCATGGGTCAAATGCACGGCTTGTTGGGCTACTTG
TTCGCAGCATTGCTTGCAACTTGCATCTACATGCTAATCGCAGCGACCAAGTCAAAACAT
CAAATGGCAGCGGGTTTGTAA
>JGNEMEMF_00313 RCS-specific HTH-type transcriptional activator RclR
ATGTGCGAAAAACCACAAAACCTGTGCGAATCCGTCATCGAACAATTTGCCATCAAAACA
GAGTGGCACGACGATGTGCATTTAGCTCCTGCATGTAAAGAACGATTCCTGACTCTAACT
GAAATTCCCGAATGGAAACGAGCTGATATCTTTATGGCGGGCCTGGCTGAACTGCGCGAT
GGTTACCATGTCGAGCGAGACAAAGTGGGCGTTCATACCTTGCTGTTTACCATTGAAGGT
GGCGGTGTTTTGATTACACCGGATTTCGTTAAAGAAATTGAGCCTTATACGCTGACTATT
TTGCCCGTAGATACGTGTTTTCGATTTGAAATGAATCCAAGCAAAGGACTCTGGAAGATG
GTTTGGCTTCTGCCACAAAATACCGAGGCTTGGCAGCATCTCTCTGACTTGGGGCAAACC
GTGGTGCCGTTTAGGGGCTCTGAGCAGGTATGGTCACTGATGACCTTGCTCTACAACGAA
ATAGGGGGACGAACAGGGTTTCGTCAGTTGTTGATCAGTGAAGTGCAACGATTGGTAAAA
AGTGTTGAAACACCAATCAGTACATCGCTATCGCGTGTTCAAACGCTCTTTAACGAAGTT
GAAGGTCAGTTACACTTGCCGTGGACCATTGCCGAAATGGCCAAGCAGTGTTTTATCAGT
GAAGAGCAGTTCAACCGTCTATCTAAACAGCTTTTCAACATGAGTCCGCGAAGCAAGTTA
ATTGAGCTTCGTATGCACAAAGCCGCCGACTTGTTGCAGTATCCAGCTTGGTCAGTGGCT
ATGATTGCGAACCGTTTGGGCTATCGCGATCCTTACAACTTCACTCATCGATTTAAAAAG
TTCTACGGCACATCACCAACGCGTTATCGCAAGAGGTTACTGGAGAATCAAAACCAATGA
>JGNEMEMF_00314 putative FMN/FAD exporter YeeO
ATGACGAACAACATTGGCATCAAAAACAGCGACAACTCTTTATCTAGCGGGCTACTGAAG
CAGATCATCCGCTTGGGTTTCCCTGTCGCGATCCAGAGTGCGTTGGTGGCTATTCTTGCC
TTGGCTGATGTTCTCATGGTTAGTGACTTTGGTAAAGAAGCAACCGCAGCTGTGGGAATT
GCATCAAAATGGCATTTTGTCGCGATTATGATCATGGCGGGTTTAGCGTCTGCAAATGGT
ACGCTTGTGGCTCAATATTGGGGACGTGATGACGCAGTAAGCGCAAAAACCGTTACTGGT
ATAGCGATTCGATTTGGTTTAAAAGTCTTGATTCCTGTTACCCTTATAATCACAGTCGGT
AGCGAACTGATCATGCGTCTACAAACCAACGATACGCAAGTCATCGAACTCGGCTCAACC
TATCTTTGGTATGCGTTCCCTGTTCTGTTACTCACTCATATCATCATTGTTTTAGAAGCG
AGCATGCGCTCTTCCGGTGACACCGTCACTCCTTTACTTATGGGCGCGGTGACGATTGTT
CTTAATATCGCACTGAACTTCTGGCTCATTAAAGGTGGTTTCGGTATACCAGCAATGGGC
GTTGCGGGTGCGGCTCTAGCAACAACAATCTCTCGCCTGTTCCAAGTGCTTGCTATGGTT
GGTTACATGCGTTGGCGTAAGCATTGGTTATTGGAAGTGAAAGAAGGTTCTGAGCGCCCT
TCGTTGTGGCTATCTTACCGCCGCTTGGCGCTACCAATGACCTTAGGCGCTCTACTTTGG
GCTATTGGCACCATGGTGTATCAAATGATTTTTGGTCACATGGGCACGACAGAGCTGGCG
GTATTCAGCATGTTAGGGCCGTTTGAGTCGCTATGTTATTCCATCTTCTTTGGAATATCG
GTCGCGTGTTCAGTGATGATTGGGCAGTCGTTAGGGCGTGATGCTTTTGAACAAGCTCAG
CACATGGCAAGCTTCTTCATTAAAGCGGTGTTTGTGTTTGGTATTTCGATTGGTGCGTTG
CTGGTACTAAACCGAGAGTTAATCATTGCTGCTTTGAACTTAGACAACCCTGAACTTTAC
CCACTTGCAGCGCCTGCGGTGGTGATTTTATGCAGCGCGATTTGGCTTCGCATGCTTAAC
ATGATCATCATCAACGGTATTATTCGTGCGGGTGGCGATAACGTCTTTTGCTTGCGCATG
GACTTTATCGCGATGTGGATGACAGGCCTGCCTTTGTGTGCGGTTGCTGCGTTTGTATTA
GGCTGGGAATTCAAATACGTTTACGCGCTCATGATCGCTGAAGAAGTCGTGAAACTGGCA
TTGTGTTACCGCAGGTACACGCAAAAGTATTGGATTAAGAACTTAACGGTCGTAACTACT
TCTTAA
>JGNEMEMF_00315 hypothetical protein
ATGAGCGACATTTTATTAGGCAAACTCGCCACAGAATTTAAAACCGTTAAAGCGATGGTG
GAGGTTTACTGTAAAGACCACCACGGAACTAAAGGTGAGTTGTGCGCGGAATGTCGCGAA
TTATTAGAATACGCAGAAGTACGGCTTGATCGTTGTCCTTATGGAGAAGACAAGCCGACT
TGCAACAAATGTCCGATTCACTGTTACAAGCCAGAGCCTAAAGAGCAAATGCGTTTAGTG
ATGCGTTATTCAGGGCCGAGAATGTTGCTTAAACACCCAATCTTGGCAATTCGACACTTG
ATGCATGAGAAACGCGAGGTACCTGAAAAGCCTGCTGCCAATGCGTCAAATCGCCACAAA
CGGATGATTGCAGAGCGCGAAGCTAAGAAATCCTAG
>JGNEMEMF_00316 hypothetical protein
ATGAAAACACTTATTACAGAACGCCTGACACTTCGTCTTGTTAGTGTAGAAGATGCGCCG
TTTATTTTAGAACTCTACAATCAGCCTGACTTTTATCGCTTCGTCGGTGACAAGCAAATT
CGCACCTTAGAAGAAGCAAAACGCTACATTCAAGACAACATGTTGAGGATGCAAGAACTT
AAGGGCGTCAGTTTGCTGGTGGTAGAAACCAATCATGATAAACAACCTATCGGTATTTGT
GGTTTGGTCAAGCGCGATACATTAACGGCGTTTGATATTGGTTACGGTTATCTACCTAGC
GCTTATGGCAAAGGTTACGCAAAAGAAGCAGCGAGTGTCGTGGTCGATTTTGCTCGGGAC
GAGATGAAAATAGAAAACTTGGTCGCCATCACCAATAATGACAATATTCGTAGTATAAGT
TTGCTAGAAAAATTGGGTTTTCAGTTTGAACGTGTCGAGCAGACTTACGATAATGGCCGT
ACATTGCAACTCTATACCATGACGTTGTGA
>JGNEMEMF_00317 hypothetical protein
ATGAACCGCAAGAAGAAAATCAATTCGATCTTAAAAGCGAAGTTGAAAAAACAAAATGCA
AAGCTTCATAAGAGCAACAAGCCTCGCTATATCTCAAAAGCAGAGCGCGCGAAGATGGAA
GCTGAAGAAAAAGCAGCTGAGCAAACTTCGCAAGTGAGTGAAGAATCTCAAACAACTGAC
GAAGCATAA
>JGNEMEMF_00318 Anaerobic C4-dicarboxylate transporter DcuB
ATGTTGTATCTTGAGTTTCTGTTTTTGCTCGTGATGCTGTATATCGGCTCACGGTATGGC
GGCATTGGTCTTGGTGTCGTTTCTGGCATTGGTTTGGTCATTGAGGTTTTCATCTTCAAG
ATGCCTCCAACGTCTCCACCAGTGACCGTAATGCTGATCATCCTCGCGGTGGTGACTTGT
GCCTCCATTCTTGAAGCCGCAGGTGGCTTAAAATACATGTTGCAGGTGGCAGAACGCGTA
TTACGTAAGAATCCTAAACGCGTCACTCTTATTGCGCCGTTCGTGACTTACTTTATGACC
TTCCTACTTGGTACTGGTCACGCGGTTTACTCTATCATGCCAATCATTGGCGACGTTGCG
CTTAAAAACGGCATTCGTCCTGAGCGCCCAATGGCAGCAGCGTCGGTTGCTTCTCAAATC
GCCATTACTGCGTCACCAATTTCAGCAGCTGTGGTTTACTACCTTGCGCAATTGTCTGAT
ATCCAACACGAGATCACCCTACTTTCTATTTTGCTCGTTACCGTGCCAGCAACCTTGTTT
GGTACCTTGTTGATGTCTCTATACAGCCTAAAACGCGGTAAAGAGTTAGAAGACGATGAA
GAGTACCAAGAGCGCCTAAAAGATCCAGTTTGGCGCGACAAGATCTTAAACACAACTGCG
ACATCATTAGATGAAGTGTTACCGTCTAGTGCGCGTAACTCCGTTCTACTGTTCATCCTA
TCGATTCTTGTGATTGTCGTTATCGCGATGTGGCCAGAGGTTCGTACCATCGTTGAAGGT
ACAAAACCAATCAGTATGGCCGTTGTGATTCAAATGATGATGCTCTGCTTCGGTGGTATC
ATTTTGCTAGCAACTAAGACCGATCCTCGCGATGTACCAAATGGCGTAGTGTTCAAGTCG
GGTATGGTTGCGGCGATTGCTATCTTCGGTATTGCATGGATGTCAGATACCTACTTCCAA
TACGCAATGCCTCAATTTAAATCCGGCATCGTAGAGATGGTAACCAACTACCCTTGGACG
TTCGCGCTTGCGCTATTCATCGTATCTGTAGTGGTGAACTCTCAAGCAGCGACAGCGCGT
ATGATGTTGCCAGTCGGTTTAGGTCTAGGTTTGGAGCCAGCATTGCTTATCGGCTTGATG
CCAGCGGTTTACGGCTACTTCTTTATTCCAAACTACCCTTCAGATATCGCGACTGTGAAC
TTCGATACCTCAGGTACAACTAAGATTGGTAAGTGGTACTTCAACCACTCATTCATGTCT
GTGGGTTTAATCGGCGTGATTGGTGCGTGTTGTTTAGGTTACTTACTAGGGCAAATGATC
ATTCCTTCGTAA
>JGNEMEMF_00319 hypothetical protein
ATGAATTCGGATAGCAACAAACAAAAGATCGCAATCTTGGTCGATGTACAAAACGTGTAC
TACACCTGTCGTGAAGCGTACCGCAGCAATTTTGATTACAACCAGTTTTGGTATGTTGCG
ACACAAGGGAAAGAAGTGGTGAGCGCACGAGCTTATGCTATTGCGAGTCACGACCCTAAG
CAGCGTCAGTTCCACCATATTCTTCGTGGTGTCGGATTTGAGGTGATGTTGAAACCTTAC
ATTCAACGTCGTGACGGCAGTGCAAAAGGCGACTGGGATGTGGGTATCACGCTAGATGCG
ATTGAGATTGCGCCGGAAGTGGATGAAGTGATTCTGGTATCTGGCGATGGTGATTTTAGT
TTGTTGGTAGAACGCATTCAGCAACGCTTCAACAAGAAAGTTACGGTCTATGGCGTACCA
AGGCTAACTTCCCAAACCTTGATTGATTGCGCGGACCATTTTGTTGCTGTCGATGACGAC
TTTCTTCTTTAA
>JGNEMEMF_00320 hypothetical protein
ATGAACAAGACGACCATTGCCCTGTTGCTTTCATGCCTCATATCAAGTGCTGCATTTGGA
TATCCAGCACACTCTCAGTATTGGTCGCACCGTAGCGTGCTGTATTTCGCCCCTGCCAAT
GACGATCATGTTAAGCAGTTTTTGCTTGAAGCACTGATGAATGAATGTGAACTAGAAGAC
CGTGACGTTATTACGCTCGTTATTGCTGAAGACGGTTACACGCAACCATCATGGCTTAAA
GAAGAGTTTGATTTGAAAATGTTGGCCAAACTTTACGAAGTGAAACAAGGCCAACACACG
GCGATTCTATTAGGTAAAGATGGTGAAGAGAAACACCGCTGGGGAGCGAAGACCGATTGG
CAATTCATCAACAATCTGATTGATGAAATGCCAATGCGTAAAAGAGAGATGCAGCAAAAA
CGCAGTCCTTGCGCAATCTAA
>JGNEMEMF_00321 Siroheme synthase
ATGACTACTGCTCACTCATCTTTAAACAGCGGCTTTGTTTCTCTTGTTGGTGCAGGTCCA
GGTGATCCTGATTTGCTCACAGTAAAAGGCTTAAAAGCCATTCAAGCGGCGGAAGTTGTG
GTGTACGACCGATTGGTGTCGAAAGACATTCTAGAATTGGCTCACCCATCAGCAGAGATG
ATTTACGTAGGAAAAAAATTGGACTTTCACTGCGTGCCTCAAGATCAAATCAACCAAATC
TTGGTGCAAAAAGCGCAAGAAGGTAAACGTGTTGTACGTCTGAAGGGCGGTGACTCATTT
ATCTTTGGCCGTGGTGGTGAAGAGCTAGAAGAACTAGCGGAATTTGGTATCAAATACGAA
GTGGTTCCGGGTATCACAGCAGCAGCGGGTGCAACGGCTTATGCTGGTATTCCATTAACA
CATCGCGACCATGCGCAAAGCGTTCAATTCATCACTGGTCACGTACAAAAAGATGGTCGT
GAGATTGAATGGCATTCACTGGCGCAATCCAACAACACGCTTGTGTTCTACATGGGTTTA
AAGCAAAGCGGCCATATTATGGATAAGCTGATCACTCACGGCTTAGACCCTGAGATGTCA
TGCGCCATTATTGAAAACGGTACGCGCCCGGAGCAGCGCGTGTTCCAAGGAAAGTTGAAC
GAGCTATCGAGCATGGCAGAGCAAGCAGTAAGCCCAGCATTGATTGTAGTTGGTAGCGTT
ACACAGCTGCACAACAAATTGGATTGGTTCGGCAAGTAA
>JGNEMEMF_00322 putative formate transporter 1
ATGTCTACTGATTATAAGCCTGCAGAATTCGTTCAAACCATGATCAACGTGGGTGAAGCG
AAAACCAACACTAGCACTCGCGACTTGTTACTTCGCGGTACTATGGCGGGTATCATCCTA
TCGCTAGCCGTTGTTGTTGCTATTACCACTATGGTTCAAACCGGTATTGGCATCGTAGGT
GCGCTTGTCTTCCCAGTTGGTTTCGTGATTCTAAGTGTGATGGGTTACGACCTAGTAACC
GGTGTTTTTGGTCTAGCGCCTCTGGCTAAGTTTGCAAACCGTCCTGGTATCACTTGGGGT
CGTATCTTCCGTTGTTGGGGGCTTGTAGGCTTGGGTAACCTTATCGGTTCTCTAATCGTT
GCTTACCTAGTGGCTATATCACTAACAGGTAACTTCTCTCTAGAACTAAACGCAGTAGCG
AAGAAATTTGTCGCTGTTTCTACCGCGCGTAGCCTTGGTTTTGAAAACATGGGTATGGAC
GGATGGATCACATGTTTCGTACGCGGCATCTTCTGTAACCTAATGGTGTGTCTAGGCGTT
ATCGGCAACATGACTGCACGTACAGTGTCTGGCCGTGTAGCAATGATGTGGTTCCCAATC
TTCATCTTCTTCGCTCTAGTATTTGAGCACACAGTAGTAAACATGTTCCTATTCCCACTA
GGTATGATTCTAGGTGCGGATTTTGGTATCGCGACTTGGTTGAACTTCAACCTTATCCCA
ACCATCCTAGGTAACATTGTTGGTGGTCTAGTAATGACTTGTATTCCACTGTACCTAACT
CACGCTAAAACTGCGCCTTCTATCAATGCTGAAGAAGAAGTAAAAGCACAACCTGCAATG
GCTAAATAA
>JGNEMEMF_00323 Nitrite reductase (NADH) small subunit
ATGTCATTTGAAAAGATTTGCCAAATCAGCGACATCGTACCGGGCACGGGTGTTTGTGCA
CTGGTTGATGGTCAGCAAGTTGCGGTATTCCGCCCAACACAAGCAGAAGAAGTGCTGGCG
ATCAGCAACACTGACCCGTTCTTCCAATCAAACGTGCTTTCTCGCGGTTTGATTTGTGAG
CACCAAGGCGAGCTTTGGGTGGCAAGTCCACTTAAGAAGCAGCGCTTTAACCTGACAACA
GGTGCGTGCATGGAAGACGAGCGTTTTAGCGTGAAAGCTTACAAAACGCGCGTAACCAAC
GGCGAAGTAGAAATTTCTGCATAA
>JGNEMEMF_00324 Nitrite reductase [NAD(P)H]
ATGAGCAAGTTGAAGCTAGTAGTCATCGGTAACGGTATGGTAGGCCACCGTTACATTGAA
GACTTAGTCGAGAAAGCTGATATGTCTAATATGGACATTACGGTTTTCTGTGAAGAACCT
CGTGTCGCATACGACCGTGTGCACCTTTCCTCTTACTTTTCTCACCATACTGCAGATGAA
CTTTCTTTAGTGAAAGAAGGCTTCTACGAGAAACACGGTATTAACATGCTGATCGGCGAA
CGCGCGATTAACATCAACCGTGAAAACCGCATTGTTTACTCAAGCACTGGTCGCGAAGTT
CAATACGACAAGCTGATTCTTGCTACTGGCTCATTCCCATTTGTTCCACCTATCAAAGGT
CACGAAAGCAAAGACTGTTTTGTTTACCGTACTATCGAAGATCTTAAAGCGATCGAAGCG
TGTGCGAAGAAGAGCAAATCAGGCGTTGTTGTCGGTGGTGGTCTGCTAGGTCTTGAAGCT
GCAGGCGCACTGAAAGCTCTGGGTGTAGAAACACACGTTGTTGAGTTCGCGCCAAAGCTA
ATGGCTGAGCAACTTGACCTTGCTGGTGGTAACCAACTTCGTCAAAAAATCGAGCGTATG
GGCGTGAACGTTCACACCAGCAAAAATACGCTTGAGATTGCGGCAGAAGGCACAAACGCA
CGCAATGTTATGCGTTTTGCTGACGGTTCAGAGCTAGAAACAGACTTCATCGTATTCTCT
GCAGGTATTCGTCCACAAGACAAACTAGCACGCCAAATGGAGCTAGAAGTGGCACCTCGT
GGCGGTGTTGCTATTAACGACCATTGTCAGACTTCTGATGAGAACATCTACGCTATCGGT
GAATGTGCGTCTTGGAACGAAATGTTCTACGGCCTTGTTGCTCCTGGCTACAAGATGGCG
ACAGTTGCTGTTGATCACCTACTAGGTAACACAGAAAGCAAATTCGAAGGCGCTGACATG
TCTGCGAAGCTGAAGCTTTTGGGCGTGAAAGTAGGCTCTATCGGTGACGCAAACGGCCGT
ACTGAAGGCTGTAAGAGTTACGTTTACCAAAACGAAGAGCAAGAAGTTTACAAACGTCTT
ATCGTTTCTGAAGACAACAAGAAACTGCTTGGCGCGGTTATGGTTGGTGACACCTCTGAC
TACGGCGATCTGCTTCAACTTATGTTGAACGAAATCGACCTACCAGAGCACCCAGATGCG
TTGATCCTTCCTGCACACGCAGGCGCTGAGAAACCAGCACTAGGTGCAGACGCTCTACCA
GAAAGCGCAGTGATTTGTTCATGTTTCGACGTGACAAAAGGCAAGATCGCACAAGCGGTT
GCTGATGGTCACCACACATTGGGCGACATCAAAGCAGTGACTGGCGCAGGTACAGGCTGT
GGTGGTTGTATTCCTCTAGTGACGTCTGTTCTAAATGCTGAGCTTGCTAAATCGGGTATC
GAAGTGAAGAACGACGTGTGTGAGCACTTTGCATACTCACGCCAAGAGTTGTTCCACCTA
ATCCGCATTGAAGAGATCAAAACGTTTGATGAGCTTCTAGAGAAATACGGCAAAGGTTAC
GGCTGTGAAGTTTGTAAACCACTGGCTGGTTCTATCTTGGCTTCTTGCTGGGGTGAGCAC
ATTCTTAAGCCACAACTGGTTAAGTTGCACGACACGAACGATAACTTCCTAGGTAACATC
CAAAAAGACGGAACTTACTCTGTTATCCCACGTATGGCGGGTGGTGAAGTAACACCTCAA
GCACTGGGTGCGCTAGCGAACGTTGCTGCGGAATACAACCTATACACCAAAGTAACCGGC
GCTCAACGTATTGGTCTGTTTGGTGCTCAAAAAGACGATCTTCCAGAGATCTGGCGCAAG
CTTATCGATGCTGGCTTCGAAACAGGTCAAGCGTACGCAAAAGCACTTCGTATGGCGAAG
ACATGTGTGGGCTCTACTTGGTGTCGTTACGGTGTTCAAGACTCTGTTGGTCTAGGTTCT
TACATCGAGAACCGTTACAAAGGCATTCGTACCCCTCATAAGATGAAGTTCGGTGTTTCT
GGCTGTACTCGTGAATGTGCGGAAGCACAAGGTAAAGACCTTGGCATCATCGCGACTGAC
GCAGGTTGGAACATGTACGTATGTGGTAACGGCGGTATGAAACCTCGTCACGCAGACCTA
CTTGCAAGTGACCTAGATAAAGAAACGCTGATTAAGTACATCGACCGCTTCATGATGTTC
TACATCCGTACTGCTGCGCCACTACAACGCACATCAGTTTGGATGGAAAACATGGAAGGT
GGCGTTGACTACCTACGCGAAGTGATTGTTAACGACAAGCTTGGCATCAACGCTCAACTA
GAAGCTGACGTAGCGAAGCTTGTAGACGAGTACGAGTGTGAGTGGACTGCGACCATCAAC
GACGAATCACAACTGACTCGTTTCGCGCACTTCATCAACTCTGACAAGCGCGATGACAAC
GTTGTGTTTGTACAAGAGCGTGAACAGCACCGCCCAGCAACCTTCACGGAAAAACACCCT
GAAGCGAAAGGCGATATCCTACACGTAGCGATCACTGAAGCATAA
>JGNEMEMF_00325 Pyrimidine-specific ribonucleoside hydrolase RihA
ATGCACAACATCGGAGAGGATAAGCATACCTGTCGCCCACAAACACGCGTCTGGGTTGAT
ACAGACATCACCATAGGCCATCACGACGGTTTTAAGCTGTGTGATGTTGACGATGGCTAC
GCGCTAGGATTATTGCTCAGAAGCCAAGAAGTCGACATCGTTGGCGTGAGTTCCACACTT
GGCAATTGTGATGACATTAAAGTTACTACGGACATCGCTCGCTCTTTTATTAGCCAGTTT
GGTCCAACTTACCTCAGCGTTTCTCAAGGAAGCGCCACTTACTTTGATTCGGCCGAAGAT
ACTCCGCCAGCGGTGAAAGACCTTGCTGCTCAACTTGAGCAAGAGCCTTTGACTATTCTT
GCTATCGGTGCGCTTACCAACATCGCCTTATTGATTCGTCATTTTCCTGAGCAGGCCAAA
AACATAGAAAAGGTAGTTTGTGTTGCAGGCAGGCGAAGCGCCGAGCAGCATTTTGTTGCT
GGAAAGCGTCAGCCAAGGCCGTTTCGTGACCTGAACTTTGAGGTGGACCAAGCTGCATTT
CAAGTCATCCTAGATAGCGATGTTCCGGTGACTTTAGTTCCGTTTGAAGCCTGCGCTCAA
GTTTGGGTCGATTTTAAAGAACTTCATAAGATGAGCCATGGCAGTAGTCTTAGTCATTTC
TTAGAGTCACATTCCATTGCATGGTGTACTGAGTGGGAAGTGGTGTTTGGTTCTAAAGAT
GGCTTTATTCCTTTTGATATGGTTGCCGCAGCCTACGTGGTGAATCCAGAGTGGTTTGTT
TCTCACGCTTGGAAGTCCACGGTGGAGATCGCAGCAAGTGATACGGACAAACACAAAGAG
AAAGCTTATCTGGTTTGCAACGAATCGATAGAGCAAGGACGAGTGGTCGATTATGTGGTT
GAAGTATCGCCAGATGCTGAACCGGAAATGCTTAAGCGTTTAGCGGAGCGTGATATTGGC
GCATTTGTTCTTGGTTTATCTCATATAAACGTCATTGTCGACGATGTTGATACGGCAGCT
GATTACTATCAGCGAGTACTTGGTTTTGAACGCGCACTTGATGCTCAGGGGCAAAAAATG
GATTACCGCGGCGTGAGTATGGCCGAGTTTAACCAAGATGCGGGTTTAGCTGGACAAGAC
GTTGTCGTTGACGTGCTGTTTGTGAAGCATCCGTATGCATCGGTTTATCTGGAACTGATG
AAATACCATTCGCCTGTTGGTGCGACCGCTATACCGCCTCAGCCAAGAACCTATGATCTT
GGTGGTCCTCGCCATATTGCACTCGAAGTTTCCAACTGTGGTGAGGTATTTCGATACTTA
AAACAGCAAGAGGGGGTGACTATGATTGATGAGTCCAAAAGTTACCACCCAGAAAAATTG
AATGGCTTCCCGATCACCTTTTTCTATTGGATAGACAAATACGGTATTCAATGGGAGATG
GAAGAAGGGCGTAGAGTAGGGACTTCACGCGGCATTATTTAA
>JGNEMEMF_00326 putative diguanylate cyclase YcdT
GTGAGTAATCGAGTTTTCGGCTGGTTGACGATTAACCAGATGCTATTTGTTTCGCATTTG
GTGTTGGTTCTGTCCATCATCCTAGGTCTGTCTTTCACGCGTTTTCAAAGCGAATGGAAC
ATGCGTATTGAGCATGCCGCCACCATGGCGAAAACTCATCTCTCTTCTCAAATGACTTTC
CTTTCTGGATCGATTGCAGGTCGCAATTACGCTAACTTAATGATGCCATCGACTAAGGCT
AACTTAAGTGCGATAGACGATCTGCTATTTATCGAAATTTCCGGCGTTTCCGATTACAAA
ACCCAGACGGTTGCTGTCCGTTACTTGGCGGAGTCCAATCAGGTGTGGCGTATCGATGTA
AGCGATCTTGAAGTGAATGTTTTAAAAGACCAAAAGGGCAACTTAGTTCGAATGTTGTCC
ATGACGCCGGAAAAAGATGAGATCAAGCGTAATAAGCTGCAATATTTGATAAACAAGACC
AACGTTGATTTAGAGGCGTTGCAAGCGAGTCAGTTACTCAATCGTAATACTGAACTGCCT
TGGAATAAGGACTATCTACGCCAAACGGATTTTTACTACGATTCGACACTGTCGGTACTT
CACGTCTGTTTACCGCTACGCAATATTAATGGCGGTTACATTTGGGCAGTGCTAGATGCA
AGTGACCTCGATACTATTAAGGTCACCTTGATTAAAGAGCTGATCAACGAAGCCTTGATT
GCTGCGCTTATTTCAATGGTGTTGATATACATGGTGACAATGTGGATTGTTAGTCCGCTT
AAACGTCTCTCTCAATCAATGAAAAAAGACATTGAGAAGATCGATCAATCACACATTCCG
GAGATCAAACGCTCGGATGAAATCGGCGAACTGGCTCGTTCATACTCAAGCTTAATCACC
AAAATTAAGAACCAACTAAGAGTACTTCGCCAGCAAACAGATACCGATACTTTGACTGGA
ATCGGCTCGCGCTATTTGTACAAGCGCAGTGCGCCTGTCTTTGTTCATGAAACCCTGAGT
AACATGAAGTACGCCTGTTTCGTCTTGTGTGATATCGATAATTTTAAAAAGTTCAATGAT
ACTTACGGGCACACCGAAGGGGATAACGCCTTATGTGATGTCGCGGAAGTCTTCCGTTCT
CATTTAGGTAAAGACCAGCCCTCGTTTCGTTTAGGCGGCGAAGAGTTTGCTTTGCTTGTC
TATGGCAATACGTTAGAGGTGTTGAACTCCAAAGTTGAACACTTAAGACAAGCGGTCGAA
ACGCTCGCCATACCACACATCAAAAACCTTCCTTCTGAGGTCGTAACGATTTCCGTCGGA
GCGGTTCCACTAACTAGAGCCGCGTCTCATCCTAACTTGAACGACTGCGAGAAGGCACTT
GAGCAGGCCTTTGAAGTTGCCGATAAGAACCTATACGCAGCAAAAGATAAAGGACGAAAC
GTTGTCATTATGGCGGAACCCATCACGCTGTAG
>JGNEMEMF_00327 hypothetical protein
GTGTTATGTCATTTAAGCAGGCGATTCGTAGCCTTATTGTTGGGTGCTACGTCATTTACT
GCTTTTGCCGCGTCTATGGCTAGCTATCCGGAAGGGTGGCAGGAATGGCCAGTTGTTAAA
GAGTCACAAAACCTACCTGCAGACACGATTCTGCCTCCAGACACCTCATTGTTTATTCAA
GAATCCGTTCGTGCTTACAGTTGGATTAATAACGGACAAGGATCACCACTTACGATCCGT
GTGAATCCGAAAAAGATTGAACAGTACAAAACCCATGGTCCATACACAGATGGTCCTACG
GCAGTCGCTATTTCCGAGGTCGATGGCATTGTTTGGGTAACAGAACACATCGGTGGTATG
GCGATTTATGGAAGTTACGATCGTCAAGGCAAAGATATTAGCCACACACATCCCTCATTA
GAGCCTTCATTTTGCCAAAGTTGCCACACTACGTATCAAGACATTTGTATTAATGGTACG
TGTGCTGAGCCAGTTTTAGGCGTTTATAAAGATAAGCAGTAG
>JGNEMEMF_00328 tRNA-Cys(gca)
GGCGCCTTGGCAGAGTGGCTATGCAGCGGATTGCAAATCCGTGGACCTCGGTTCGATTCC
GGGAGGCGCCTCCA
>JGNEMEMF_00329 tRNA-Cys(gca)
GGCGCCTTGGCAGAGTGGCTATGCAGCGGATTGCAAATCCGTGGACCTCGGTTCGACTCC
GGGAGGCGCCTCCA
>JGNEMEMF_00330 tRNA-Gly(gcc)
GCGACACTAGCTCAGTTGGTAGAGCGCAACCTTGCCAAGGTTGAGGTCACGAGTTCGAAC
CTCGTGTGTCGCTCCA
>JGNEMEMF_00331 tRNA-Leu(taa)
GCCCTGGTGGTGGAATTGGTAGACACAAGGGATTTAAAATCCCTCGACGTTCGCGTTGTG
CCGGTTCAAGTCCGGCCCGGGGCACCA
>JGNEMEMF_00332 hypothetical protein
ATGAATAAAATGACAAAACTAGCCGCACTCGCAGTAGCAATGGCTTTACCTACCGCTTCC
AATGCAGCTATTGGTGATTACAAAGTGGTCCTCATCCACGGATTCCAAGCCGATCAACTG
CAAACTAAACCAGCGCCATCGCAAGTTGAAACAGAAGGTGCGGATTATTGGAAAGACTAT
TGGATGCAGTATGCCGATGCTCGCATTGATTGGCCCTCTCATGAAAGAGTTGAAGGAAAA
ATAGCCAGTGATTATGTATGGCCGAAGCTGCAAGAGCTCTCAAGAAACGGGACTTGCCAG
CCGGGTTGCGTGTTGGTAACCCACTCAACTGGCGACCTAGTTGCAAGACATCTGCTCGAT
AACCAAGAAAACTGGTTAACTAACGCAGGCCTATCTCCACTCAACATTGTCGCGACTTTC
GACTTTGCAGGTGCTGGTGGTGGATCAGAGCTGGGCGATATCGTTATTAACATCACTGAA
GGTGGTGGCTGGACAAACAGTGCAATGCGTTATGCGATTTCACTCTGGCTTGGCGATATG
CCATCAAAAAACAACACCGGTGTATTGAATGATCTAAAAGTGTCAAACGCTCGCCAAATA
GCGATGTTACCAGACCACCGTATCCCTCGAATTCGTTTTGTTGGTAACGGCAGCGACTAC
CTAAAAGCGACCGCAAGCTTCTTACCCGGAAAAGACGATGGTGTTGTAGCGGCGCATTCG
TCATGTGGCGCTTCAAGCTCAGGCAGTTTCGATAGCTGTTCTACTAGTCTTGCTATGGAC
GGAAAAATGGCTTCTCAAAGCAAGGGAGTGGCTAGCTTTATGCCAAACCACTACCCGTTC
ATCATGGGTAACGGTTATAGCCACAGCGAGGTCATTGGGTCGAAACACAAAGGTAAAGTC
ACCTCCAGTAATACGTCGATTGCCTTAGCGGATGGAAAATCGGTAAGCGTTGACAGCTAC
CAAGAAAACGGATGGTTTGGAAACAAATACATTTACGTTCAAGGTTCTCAAAACGACACC
ATGTCGGAAATCGCCGTAGGCCTGTAA
>JGNEMEMF_00333 hypothetical protein
ATGAGTAACAAAAAACCAATCGCCATTGGGGCTTTCGTTTTGATTGGGGCTACGGCGATG
TTTCTATCGCAACAAAATCAAGACGATGACTCCACGAAGCAACAACCAGCCCAGCAGAAT
CAAACGGCTGCTTTACCCAAGCCAACACAGAGCGAAACCATCACTATAGAGGGCGCGCCA
TTACCTCCCAAAGAAGAGAGCGTCGATGTGATTGAAGATATGACTTCTTCCCATGACTTA
TCTTTGATTGCAGAACGTCACGAAGAGGTCTTACAGTATCCAGCCTACTCTACTCCCATC
ACAGATAAGAACAGCCCGTATCTCGACTGGAATCATTTTGAAGAGGTCCCTGTTCCAGTG
TTGAATGGAGAAGCCAAAGCAGCATTAAGCTTGGACAAATATCGTCATTTTTATCCAGAC
AAGATTGATGTTCGCTTAAAATCATCGGCAAACTACGTGACGGCGTCACTCGACATTATT
GACGTAGAAAGCCAGCAAACCCTCACGACTCTTCCTGTTCAAGAGAATGGTTGGCAAATA
ACACCAGAAGCAAACTGGCCACAAGAATTAAGATTGGTGGCACGCATCAGCTTTGAGCAA
GGTGAAGATGTCATCAGTGCGGATTTACGCCTTTACCACTCTGTAGCCAGCATTATCAAT
GTAGACCAAGCGTCTTCGAATAATTCCGATATGGTGATTCCTATTACAGTTCAAGTGGAC
AGAGCGGGTATCTATCGAGTTCGTGGCAGTTTATATCAATCAAGCGGCTCGGCAGTTGCC
TCTTTAGTACAAAAGAAACAACTGGCTGAAGGAGAACAAACCGTGGAGCTAAAAGCGTTC
CACAATGTCTTACCCAATGGCAGAACCGAGTATGAACTTCGTGACATCATGATAGAACGC
ATGTCTGGTTTCCCAGGTGAAAAAGCACAGTATGGCCAAAGTAAAGCAGAGTCTTATCCT
ATTGGGTCATTTGATTCGAATACCCTATCCGATGAACCTTATGAAATGAGTGATAAAGAA
AAGCAACAGCTTGAATTTCTTCACCAAGCCGCCAATTAG
>JGNEMEMF_00334 hypothetical protein
ATGAAGCTTCCCAACAAGAAGGTTGCGGACTTTAGATTGAGTGCAGATTCGGATCTGAAC
TTTCTTTTACCCCGTCATCTAATGCATGAATTCGACTACGCAAGAACGCTTGAACAAGGC
GTGATTGCCGAAACGGAACCTGAGTTCAATCATCAGTATCGAGTCACTTTACGACGCATT
CGCTCTCTACTGCTGCTTCTTAAGGCAAATTTCTGCCCCTTTGAATTCAAACTGCTCAAG
CCCCACTTAAAGTTACTCATGAAGCAGACCAACACATTACGCGACTTAGACGTGTTTCTC
ATCGATAGAGAGCATTACTTAAATCGAGCACCAGAACACAGCGACAAATTAGCGTCGGTT
TTTGACGTGATTGAAATGCAACAAATCGAAGCACTCAAATCTGTTAGGCAATGGCTCGCC
TCTGATTGCTATCTCAAAACCTGCGTCATGATTGAAAATAGCCTTCGCCGAGCATCTCAA
TATGAGGTGGACAATGTCGAATCCATTGTTGTTTGTTCGAACAAAAGGATCCTCCACCAC
TACAAGCTGGTAAGCAATGCATGTAAAGGCTTGAACAGAAAAAGCAACGATGGTGACGTT
CATCAATTGAGGATTGAATGCAAGAAGCTTCGTTACTTGCTTGAATACTTTACTCCTTTG
TATGTTCCTAACCAAGGCCATCTTGGAATACAGCACAGAGCGAATGTAAAACAGTTGAAG
CAACTTCAAGACCGACTCGGTGCGTTTAACGATACTTCCAATCAGCTCGACTTCTTTCGT
AAGCAACAAAACGATAAGCAATTCACCAAGCCACAGCGTAAGGCGATTGGCCAGCTATTA
ACATTGGTAGAAAAAGACCATCAATCCGCCAAGCTGGCGATTTTCGCTGACTTAAAAACC
TTCAAACGTGAAATAAAGAGAAGCGATGCTCTCACCATTTATGATTAG
>JGNEMEMF_00335 hypothetical protein
ATGATTCGTGTCCTGTGGAGTAAAAAGCGCACCGAAGTCGTTGTTGTCATTAAGGGGTCG
CACAGCATTAGCGATTGGCTTTTGAACTTTGCCATGTGGACTCGTAGCTGCAAGCGCCTT
GGGCTTAACTATCGCATCCATGCAGGTTTCTACCATTTGTTATTTCAAGAAAGCCAACCT
TCACGAAATGAAGATCGTCTTGGTTTGAGCGTGATTGAGCGACTAGAAGCCACCGTCGTA
CCACTGATTCTACAAGGTAAGCGCATCACCATTACGGGGCATTCATCGGGCGGCGCGATT
GGTAGCGTGTTTGCCGATTATATCGAACGAAAGTACCCCAAAAGCATCAAGCGAGTAGTA
ACGTTTGGTCAGCCAGCAATTGGGGATTGGACATTCAAAAAACGATACAAGTTAGGACAT
AAAACCTATCGAATCTGTTGCGACATCGACATTGTTACCTTTATGCCTCCGGTACCTTTT
CTCTACTGGCATGTAGGTAAAATGCTTTGGCTTTATAACGGTAGGATTTACGAGAACACA
CCAACTCTGATGAGGCTTGGACGTTCTTTGGTGAGTTGGTTGATCCGCCCTTTTTCTTAT
CACTTGATGAGTAAGTACATTCGAAATAAAGACTTCTTTGATGAGCGGTAA
>JGNEMEMF_00336 hypothetical protein
ATGGCTGACGTTTTGATTGTTGCGATTGTATTCGGTGCAATATTTGGTGGTGGTATCGTT
AAGCTGATTCTCAATCATCGAAAAGAAGTGAGAGCGCTCGAAATTTCTGAGCGCAAGCAG
ATGAATAAAGAAGAGCGAGATGGTCTTAATAAACAAATAGAAGACCTGAAACAGCGCGTC
GAAGTATTAGAGCGTATCGTTACTGACAACAAATACCAACTTGATAAAGAAATTGCGTCT
TTGTAA
>JGNEMEMF_00337 Alpha-amylase
ATGAAAACATTCAACCTTAAACCCACACTTTTACCTTTAACTTTGCTGCTCAGTTCGCCG
GTAATGGCGGCTCAAAATGGCACCATGATGCAGTATTTCCATTGGTATGTGCCAAATGAT
GGTGCACTCTGGACACAAGTTGAAAACAACGCACCAGCACTATCTGACAATGGCTTTACC
GCGTTATGGTTACCGCCTGCCTATAAAGGTGCTGGTGGCAGCAACGACGTCGGTTATGGC
GTTTACGATATGTATGACTTGGGGGAGTTTGATCAAAAAGGATCGGTTCGAACCAAATAC
GGGACTAAAGACCAATACCTCGATGCTATCAAAGCGGCACACGCAAACAACATTCAAATT
TATGGTGATGTGGTGTTTAACCACCGTGGCGGTGCGGATGGTAAATCGTGGGTCGACACC
AAGCGAGTCGATTGGAACAACCGAAATATTGAGCTCGGCGACAAATGGATTGAAGCATGG
GTCGAATTTAGCTTCCCGGGGCGTAACGACAAATACTCAGATTTCCATTGGACGTGGTAT
CACTTTGATGGGGTCGACTGGGACGACGCAGGTAAAGAAAAAGCGATCTTCAAATTCAAA
GGTGACGGCAAAGCATGGGATTGGGAAGTCAGTTCTGAAAAAGGCAACTACGACTACCTC
ATGTACGCAGATTTAGACATGGATCACCCAGAAGTGAAGCAAGAGCTGAAAGACTGGGGC
GAGTGGTACTTAAACATGACAGGTGTGGATGGTTTCCGAATGGACGCGGTTAAACACATC
AAATACCAGTACCTACAAGAGTGGATCGATTACTTGCGTTGGAAGACAGGCAAAGAGCTG
TTTACTGTGGGTGAGTATTGGAACTACGACGTGAACAATCTGCACAACTTTATCACTAAG
ACTTCTGGCAGCATGTCATTGTTTGATGCACCGCTACACATGAACTTCTACAACGCTTCA
CGCTCGGGTGGTAACTTCGATATGCGCCGTATCATGGATGGCACCTTGATGAAGGACAAC
CCAGTGAAAGCGGTAACATTGGTCGAGAACCATGATACGCAACCACTGCAAGCGCTGGAG
TCTCCGGTGGATTGGTGGTTTAAGCCTCTTGCGTACGCGTTCATTTTGCTTCGTGAAGAA
GGTTATCCGTCAGTGTTCTACGCGGATTACTACGGCGCACAATACAGCGATAAAGGACAC
GACATCAATATGGTGAAAGTGCCGTACATTGAGCAGTTGGTGAAAGCCCGTAAAGATTAT
GCTTATGGCAAGCAGCACTCCTACCTTGATCACTGGGATGTGATTGGTTGGACACGAGAA
GGGGATGCGGAACACCCGAACTCAATGGCAGTTATCATGAGTGATGGCCCCGGCGGAACA
AAATGGATGTACACAGGTTCGCCGAGTACGCGTTACGTCGATAAGTTAGGCATTCGCACC
GAAGAAGTCTGGACTGACGCTAACGGTTGGGCAGAGTTCCCAGTGAACGGCGGTTCAGTT
TCTGTTTGGGTCGGCGTTAAATAA
>JGNEMEMF_00338 tRNA-Cys(gca)
GGCGCCTTGGCAGAGTGGCTATGCAGCGGATTGCAAATCCGTGGACCTCGGTTCGATTCC
GGGAGGCGCCTCCA
>JGNEMEMF_00339 tRNA-Gly(gcc)
GCGACACTAGCTCAGTTGGTAGAGCGCAACCTTGCCAAGGTTGAGGTCACGAGTTCGAAC
CTCGTGTGTCGCTCCA
>JGNEMEMF_00340 tRNA-Leu(taa)
GCCCTGGTGGTGGAATTGGTAGACACAAGGGATTTAAAATCCCTCGACGTTCGCGTTGTG
CCGGTTCAAGTCCGGCCCGGGGCACCA
>JGNEMEMF_00341 D-lactate dehydrogenase
ATGAAACAGAAGCAGCTCATCGACGCGTTTGTCACCATTGTCGGGGAAGAAAATGTCCTT
ACCGATCAAATCAAAACCAAGTATTACCGCAGCGGTTTTCGCTCAGGAAGCGGCACGGCT
TTGGCGGTGGTTTTTCCTAAGACACTACTAGAGCAGTGGAAGGTCATCCAACAATGTGTC
GACAATAATTGCATCATTATCATGCAAGCGGCTAAGACGGGTCTGACCGAAGGCTCTGCA
CCAAATGGTAGTGATTACGACCGCGATGTGGTGGTGATCAATATTACCAAGATGAAGCAA
ATCTATCTGTTAGACGGCGGTAAGCAAGCAGTTTGTCTTCCGGGAGCAAGTTTACATTCG
TTAGAAAAAGAGCTGCGAGCGGTTAATCGTGCGCCGCATTCAGTGATTGGTTCTTCCTCT
CTTGGCGCAACTGTCGTGGGCGGTATTGCAAACAACTCTGGTGGCGCTTTGGTTAAACGT
GGCCCTGCTTATACAGAGTTAGCCATATTCGCTCAGGTGGACAAAGACGGTAAGCTCAAT
CTTGTTAACCACCTTGGTATTGAAGGATTAGGCTCGACGCCTGAAGAGATCTTACAGAAC
ATCCAAGATGGTAATTTCGACCCAGATAAAGTGATTCATGATGAACGCATGGCGTCGGAT
AAAGAATACGACGAACGTGTTCGTGATGTGACTTCAGATATCCCATCGCGCTTTAATGCC
GACGAACGCCGTCTGTACGAGGCGAGCGGTTGTGCGGGTAAGCTTGGCGTGTTTGCTGTT
CGAGTCGATAGCTATCCAATCCCTGAGAAAGAGCAGGTGTTCTACCTAGGTACTAACGAT
CCAGATAAATTGACCAAGCTGAGAAAAGACTTCCTTACCCAATTCGAAAACTTACCAGAA
ATGGGTGAGTACCTTCACCGTGATATTTTCAACATGGCAGAGAAATACGGAAAAGACGTC
TTCCTTTCTATCGATTTATTAGGCACAGACAATCTGCCTAAGATGTTCTCGCTTAAAGCT
AAGGTTGAAAACTTCTTAGAGCGTGTTCCGTTGGTCAGTAAGTACCTGCCAGATACTATT
CTTTACTACGCAAGCAAGTTGTTCCCGCAGCATCTTCCTAAGCGCATGTTGGAATACCGT
GATAAGTACGAGCACCATCTTGTACTTAAAATGAGTGACGGCGGTATTGCCGAAGCGCAG
AAATACCTAAAAGAGGTGTGGGCGGCTGAGCACGATAGTGACTTTTTCGAATGTACACCA
GAAGAGGGTAAGAAAGCGTATTTACACCGTTTTGCAGCAGCAGGTGCAGCAATTCGTTAC
GAAACCATTCACCGCAAGGAAGTGGAAGACATTGTGGCTCTTGATATAGCGTTACGACGT
AACGATGAGGAATGGTTAGAAACATTACCTGAGGAAGTGAGTAAGAACCTCGTTAAGTCC
CTCTATTATGGACACTTCATGTGCTATGTTTTCCACCAAGACTATGTCTTCAAAAAGGGC
ACCGATACCAAGTTGATGAAGAAGCTAATGTTGGAACACCTGAACAGTCGCGGAGCGAAA
TACCCAGCGGAACACAACGTAGGGCATCTGTACGAAGCGGAAAACTCGCTGCAAAAGTTC
TACCATCAGCTTGATCCAACCAATACCTTTAACCCAGGCATAGGTAAAATGGATCGCTAC
AAGCGCAATTGTAACTGCTGTGCTTAA
>JGNEMEMF_00342 HTH-type transcriptional regulator DmlR
ATGAGAAATACCGACGACTACATTATTTTCTATCATTTGGTTGAGCAAGGTTCATTTAGC
GCCGCTGCAAGACAAATGGAACTCACTAAGTCGGTCGTCAGTAAGCGCATTGCCAAATTA
GAGCAGGAGATAGGTGTTCAACTGCTTTATCGGACCACACGTACGCTTAAACTGACAGAA
GCAGGGCAATCCTTCTTCGAACATGCTCGTAGTGTTTATCAAGCCGTCGCAACCGCAGAA
GAATCCATTGTTGGTTTAGGCAAGAGCCTATCCGGCAACATCAAGATTACCGTTCCGACC
ATCTCTGGTGAACTTATCCTTCCTACCGTTATTTCTGAATTCAACCAAGCTTATCCAGAT
ATCAACATTGATATGGAGCTGGACAATCGATTTGCCGACATCGTCAACGAAGGTTTTGAC
CTTGCCATTCGTACTGGGGTTTTACCTGACTCAAGCCTAATAGCACGCAAGCTCGTCGAT
GCAAACTGGATTGTGTGTGCATCGCCTAGGTACGTCGCCAAACATGGCAAACCAAAAACG
CCGGGCGATCTCACTAAGCACAACTGCTTGGTTTACGCCTATCAAGAGACAGGTGCACGA
GAGTGGGCTTTCAAGCGTGATGATGAGGTGTATCAGGTCAAGGTGGATGGGAACCTATGT
ACCAATAACTCGTCTGCGTTACGCAATGTCGCTTTGCTGGGGCAAGGTATCATTTATGTG
CCTCGGGTACTGGTTTATGAAGACTTGCAGCAAGGTAAGCTGATTCAGTTGTTTAAAGAC
GAAACGGCTAAGTGCTTGGGCATTTATGCCGTGTACCCATACACTCGTCAGCAACCAGAA
AAGATTAAGATCTTTATCGAGCACCTGTATCAGTGTTTTCAACGTCGTAGCCATCAATTC
TAG
>JGNEMEMF_00343 Beta-glucosidase BoGH3B
GTGCTACGAACAAAGAAAACAATCGTCAGTATTCTCGTCTCAATGGCGATGATCTCAGGC
TGCAATGACTCAGACAGTGACACGATTTCAACCAGTCCAATTCCATATTTTGCAGAATGG
ACGGATGTCGACAGTGCTATTAAGAAAGACGATGCAATGGAGGCAGAAATCCAACGTATC
CTTGCGTTAATGACGCTGGAAGAAAAGGTGGGGCAAATGATTCAGCCTGACCTTCGCGAA
GTCACTCCTGAAGAAGCGAAAACCTATAAGTTAGGTTCTATTCTAAACGGCGGAGGCGGC
TTCCCTAATGATGATAAATACTCAACCGCGCAAGATTGGGCGGATGAAGCGGATAAGTTC
TGGCTTGCACTAGAAGAAGCTTACGCGGAGAGAGGGTTCCGAATTCCTTTTATGTGGGCA
ACCGATGCGGTTCATGGCCACAACAACGTTTTTATGGCGACGGTATTCCCTCACAACATT
GGTTTGGGTGCAGCTCGTAACCCTGATCTGATTGAAGAAATAGGAAAAGCGACCGCAAGA
GAGGTTGTTGCGACCGGTCTTGATTGGACATTCGCACCGACCGTTGCGACACCTCGTGAT
TATCGCTGGGGGCGTGTTTATGAAGGTTACTCTGAAGATCCTGAAATCGTGTATGAATAC
GCGAAGCGCATGGTGGAAGGCATTCAAGGTGGTGAAGAAGGCTTAAAAGGGGATACCAAC
GTAATCTCTAACGTGAAGCACTGGGTAGGTGACGGTGGTACGTTGGGTGGCGTTGACCAT
GGTGAGAACCGTTACACAGAAGAGTATCTACGCAACATCCATGCAATGGGCTACATCGGT
GGCTTGAATGCAGGCGCACAAGTGGTGATGTCTTCGTTTAACTCATGGTGGAACGATGCG
AACTACGACCCTATGGTCGGTATCGACGGTGCTGAGGATGGTGGCGATTACATGCAAAAC
CAGAAAATCCACGGCTCACAATACCTGATTACTGACGTCTTGAAGGGCAAATTAGGCTTT
GATGGCTTAGTCGTCACAGACTGGAACGGACAAGGTGAGATCAACGGCTGTACAGCAGCA
AACTGTCCGCAAGCTGTGATCGCAGGTAATGATGTGTTTATGGTGACCTCGCGTAACGAT
TGGCAAGCGTTCTACCAAAATGTGATTGACCAAGTAAACGCAGGCATTATCCCAATGTCT
CGTATTGATGATGCCGTAACCCGTATTCTCCGCGTCAAAATGCGTGCAAACCTTTGGGAG
AAAGCTAAGCCATCTGAGCGTTCGTTAGCGGGTGATCAATCCGTGCTTAGCGCGCCAGAA
CACGTCGCCATTGCTCGCCAAGCAGTTTCAGAATCCTTGGTACTGCTGAAGAACCAAGAC
CAAATTCTACCTCTGAAATCAGATGCGAAATTCTTGGTAACGGGTTCGGCTGCTAACGAT
ATCACCAAACAAACTGGTGGTTGGTCGCTTACTTGGCAAGGTGATGGCAACACGATAGAG
AAAGACTTCCCGAACGCACAAACGGTGCTTATGGCTATGCAGCAAGAAGTTGGTGAAGAA
AACGTCTTTACTGATGCTTCAGCAACAACACCAGAAGAAGCTACTGCGCTTGTGGTTATC
GGTGAAGATCCTTATGCAGAAATGTTCGGTGACATCAGAAAAGCACAAACACTTGAATTT
TCGAAGCTAAAAGCCTCTTATCAAGCGGATCTTGATACGGTCAAAGCGCTAAAAGAGCAG
GGATACAAAGTGGTTACGGTATTCTTCTCTGGGCGTCCGCTTTACGTAAATGAAGAGATC
AACAACTCTGATGCATTCGTTGCAGCTTGGCTGCCGGGAACGGAAGGTTTAGGTATTACT
GATGTGCTGTTCGCAAAAGATGGCGCGGATTTCAAAGGCAAACTCTCTTACTCGTGGGGC
GCTAAGAAGTGTTCGACCACAATCAACCGCAAAGCACTTAATATCCCTAGTTACACAACA
CCTATTGATGGCATAAACGGTGAGTTGATTGAGCAGGATATTGAAGGCGAACATAAACCG
TTATTCCCTTATGGTTATGGTTTGAACTACGCGAACCAGACCGATGTCCCGGCGCTGTAT
GAAGACTTAAACGACATTCCACTCGACCCACGTGATTATGGCTGTGGTATGGACGAGCCA
GACAATGGTATTGCTGAGTTCCCATTAGAAATCTTCGGTAAAGACGCAAAAGGCGAGTTT
GTTGCGAGAATGTCTGGCAGTGCGAATGGTTGGGCTGGCGTGGAAATCAGCAAAGACACT
ACCACAATTGGCTCAGTGACGACGAAAGGCATTAACTACGATGGCATGCAGCAGTCAGCA
ATCAATGTAAAATTCTCTGGAGAAACGGGCGATTTCGTAGGTAATTCAGCCGCGCAAATT
TACATGCAAACGCCAGATGAAAAGGGTTCCGACTACAACAGTTACATGAATGCCGATTCA
ACTTTGGAGTTTGATATTCGCATGGTAACCGCAGCGCCAGAGAGCTTAGTGCTGTCGACA
CACTGTGAGTATCCTTGTCGCGGTGAGGTAAACATCAACAAAGTCTTACCTGAACCGTCA
GATAGCACTTGGACGACGATCAAAGTACCGCTTCAATGCTTGAAAGATACAGGGATGAGT
TTCCAAATGTTGAACACGTCTTTCTTGATGTATTCAACTGAGGCTGTGGAGTTTGATTTA
GGTAAGATTCGTTATGTTCCGAACCCAGATGGATTACCTGAGGATGCTGTTAGTTGTGAA
GACATGCTTGATGAAGCGCTACCACCATTGACTGGGGATATGTACAACATCATTACCGAC
TTTAACGCACAGATAAATACCTCAGACCAATACACGACAGAAGGCTGGGGACCTATCCCT
GACGGTGAAACTCACATGACGGCAACACAAACTGCTGATGGTGCTTCGGTTACTTATAAC
AGCGCGAGTCCAGAGGCTTACAAAGGTCTGTTGCATTTCAATTTTGATGCACAGAACTTA
GAAAACTTTGCTGAAGCGGGTTCGTTGGTGTTTACGGTGAACGTATCGACGTTGGGGGCA
CAGAAGCCTGACAACGATCAAACCGGATTGGTGTTGAAGCTGGCGAATGCTGATGGTGAT
ACCGGTGACATTTTTGTCACGGAATTGGCCGGGGAGAATATTACGCTGAATACGGATATT
AAAGTGACTGTGCCAATGGCCACCTTCGCCGAGAAGTTTGATAACAAGTACTGGGCTCAA
ACCGTTAAAACTTTCACTATCTTCCCTGCATGGGCAAATACCCAAGCTGGTGTAGAGTTT
GAAATCAGTGATATTCACTTCACGAAGTAA
>JGNEMEMF_00344 tRNA-Cys(gca)
GGCGCCTTGGCAGAGTGGCTATGCAGCGGATTGCAAATCCGTGGACCTCGGTTCGACTCC
GGGAGGCGCCTCCA
>JGNEMEMF_00345 Protein ViaA
ATGTTAGGTGCAGACGGACTCAACTTAGCGCTCATGGTGGCAGATTCAGGCATCATTGAC
AGTGCGGTCAATGATTTAATGGCGCGTTCACAAGTCATGATGATGGCAGAAAACCGAGGC
ATGAAATCCTCAGTAAAAAACCATCTGCTTAAATGGCGTGGCAACGTGAAAAAGCGCATG
ACGAAAGTCTGTGAGACAGAACGTTTTCAACAGGAACTCGCGCTCTACCAAGAAGTGATT
TATTGGGATGAGAACGAGTTCTTTGAACGCATTGATGATGTGATCAAGAAGCTTGAATGG
CACTCAGCGTTTTACATGCAAGCGCGTCGCATGATGGAGAAGAACAAGGGCGTGAATAAC
CCGATGTTCCCTCATTACTTCTGTGACCAGTGGTATCAAAGCCTTGCTGAAGCGATCAAA
CAAGCGCAAGTCTCTGAACTTGAAGAGAACAAAGAAAAAGTCCTTAACGACCTTTATCAG
CGTATGGAAACCATGCGTAACATGGATAAAGTGACGGAGTCTGGTGACGAAGAAAGCGTC
GGGCGATTATGGGATATGGCGTCAGCTAAGTTGAGTAAAACAGACTTAACCGTGATGAAG
CGCCACGCAGAGTTCCTTAAAAAGCACAAAGGCTTACAAGAAATTGCAGAACAGCTTGGT
CGCATGGCTGGGCAAGTGAATGATCCTGACCTTAATCGCGCGCCAGCAGAAGAGCTGCAA
ATGGTTGAGGAAAAGAGTGACGAAGCAACAGACGATATCGTCGGTATTCATGAAAGTGAC
GATCTCAACAAACTGCTCCCTAACGAAACCATGTTTTTGGCATACCCAGAGCTGGAAGTG
GTGTTCTACAAGCATTTGGTTGATAAACGTTTGATGAACTACCGCACGCAAGGTAAGTCT
CGCACACTGCGTAAGGTAAAAGCGCACAAACCCGATCATAAAGCAGTGGACGTTGAAAAA
GGACCGTTTATCGTTTGTGTTGATGCGTCAGGTTCGATGAGTGGCTTCCCAGAGCAATGT
GCTAAAGCTATGGCTTATGCACTGATGCAAATCGCTCTCGCTGAACAACGAGATTGCTAC
GTGATCATCTTCTCCACGGAGCACATTACTTACGAGTTAACGCGTCAGGATGGCTTACGT
GAAGCTGCCGACTTTTTAACTTACAGCTTCCATGGTGGTACGGATTTAGAGCCAACGTTG
ATTAAATCCATCGACTTGATGAACAGCGACAAATACAAAAACGCCGACATGGTTGTTATT
TCAGACTTCATTGCGCCAAAACAGCAAGATGAATTGCTTGCAAAAGTCGATGCGCTAAAA
GCGAAGAAGAACCGCTTCCATGCTATTAGCTTGTCGAAGTACGGCAACCCAGCGTTAATG
TCGATGTTTGACCACACTTGGTCTTACCATCCAAACGTAGTAGGACGCTTGTTTAAACGC
GTTGCCAACGGTTAA
>JGNEMEMF_00346 ATPase RavA
ATGATTCAACCATCTTTCGCATCTAATGCAGAAAAGGCGCTTCTTTCAGAGCGTATCAAC
AAGCTAGCGAAAGCGTTAACTGATGGCGTTTACGAACGCGAACACACCATCAAACTTTGT
CTTCTTGCCGCTCTTGCCGGCGAAAGCGTCTTCCTTCTTGGTCCTCCAGGGATCGCAAAA
AGCTTAATCGCAAAACGACTTATCCAAGCTTTTGATAATAGCAGTTATTTTGAATACCTC
ATGACGCGCTTCTCAACACCTGAAGAAGTGTTTGGTCCATTGAGCATTCAAGAGCTAAAA
GACAACGGTCGTTATGTCCGTCTTACTCAAGGGTACTTACCAACGGCGCAAGTGGTTTTC
CTTGATGAGATTTGGAAGGCGGGTCCTGCGATTCTGAACACGCTATTGACCGTTGTGAAC
GAAAAGACATTTAAAAACGGCAGCGATATCGAACGTGTACCGATGCGCCTTTTGGTTTCT
GCATCAAATGAACTGCCAGATGAAGACAGCGGCTTAGACGCACTTTACGACCGTATGTTG
GTGCGCGTGTTTGTAAACCGCATTCAGGATAAACAAAACTTCAAATCCATGCTGACGGTG
GGTACGTCTCAAGAAGCGCAAGTTCCAGAGGGCTTGGCGATCACAGACGAAGAATACCAC
CGCTGGCAACAACAGCTCGACAAACTCACTCTGACCGACAACGCATTCGAAAAACTATTC
CAACTAAAAACCATGTTGGAAACCAAAGTTGAGTCTGAGTTTGGCGATGCATCACTAACA
GACATGTACGTGTCAGACCGCCGTTGGAAGAAAGCGGTCAAACTGCTTAAAGCAAGTGCG
TTCTTTAATGGGCGTGACGAGATCAATCCACTTGATCTTCTGCTACTTCAAGATTGTTTA
TGGAACAGCCCTGAATCACGCGATGTCGTTCGCGGTGTGATTCAAGAGTTCGCACTTAAA
CATGCCTTTGACCAGCAAGAAGCAGAGCAAGAGATCGAATACTGTCGTGAATCTTTGGTC
GATGTACAGCATGAGCTTGAAGACAAGTATCGCATGACGCTAAACGCTGAAGCGGCAACC
GGTCTGCTTCGCAAAGAAACTATGAGCTTCGATACATCCAAAGCGAAAACTTACAAAGTA
GGCGCGGCGGTGAATCTGGTTAAACTGGTTATTCTGCAGAGCAACATGTCGGTTTCTGAA
TCAGAGAAGGGCGACAGTCGCTGGGTATACGTGCCAAAAGACGAGCTTGACCGAGTGATC
AAAGAAGGTCATGGCGATGTGTATGGCTACGTGAACCAAAACACCAATATGTGTCGTCTG
CGTTTTGATGTCGATGCTGCCAACAACCTAGTGATCCGTGACATTGCCAACCGCGGCGTG
TTGGTGAGCTTGGTTACCCAGCAAGGTTTAGACGTTGAGCTTTACCAAAAATGGTTGGCA
GAAAGCGAAAAAGCAGTCAGCCAATTGAGTGAAGCTGAACATCATATGCGTAAGGTTAAA
GCCAACTTCCATGGCGCATTGCCGCACAGTTTCGTGGATCCAGAGTTACCACGTCTAATG
GAGTCGAGTCTGCAACAGGTGAGCCAGAGACTTGAGTCTATCCAAGGTGAAAGCGAGAAG
ATCATTCAACGCTTCAAAAACTTACATCAGTTTTTCTCTTAA
>JGNEMEMF_00347 ADP-ribose pyrophosphatase
ATGAACAATACAATTCATAAATGGAAGCAGATTTCTTTGGTCGAAGAGGAAGTTAAACTA
CCAACTGGTCGGATGATCACACATACCACTATCCAACACCCCGGTGCTGCCGTTATCTTA
CCTATTACTTCAGATGGCAACATCGTTCTTGTTAATCAATTCCGCCCCTCTCTTAACAAA
TGGCTGCTCGAATTGCCTGCTGGCACACGTGAAGGCGATGAAGATCCATTGCACTGTGCT
CAAAGAGAGTTGGAAGAAGAAACAGGATACAGCGCCGAAAAGTTCACATCGCTTGGTCAA
GTTACCCCTCTTGCTGGTTTCTGTGATGAAATCCAGTACTTGTTTGTTGCCGAACAACTG
AACAAAACCAATCGATACGAGTGCGACGACGACGAAGTTATTGAAGTAGTGACATTGTCA
CGAGAAGAACTCGAACAACAAATTATTCAAGGCATTATTACGGATGCCAAAACTATCGCT
TGCCTAAGCAAAGCTCGTCTTTGCGGTTATATTTAG
>JGNEMEMF_00348 Low specificity L-threonine aldolase
ATGGACTTTCGATCAGATACCGTTACGCAACCTACCCAAGCAATGCGTGAAGCAATGTTT
ACCGCTTCTGTCGGCGATGATGTGTACGGTGATGACCCAACCGTTAACGAGTTAGAGCAA
TTTGCGGCTGAGCTTGCGGGCTTTGAAGCGGCAATGTTCACGACCTCTGGTACACAAGCA
AACTTACTTGGCTTAATGGCGCATTGTGAGCGCGGTGATGAATACCTATGTGGTCAGCAA
GCGCATAACTACAAGTACGAAGCTGGCGGCGCGGCGGTACTGGGGTCTATTCAACCTCAA
CCGATTGAAAACAAACCAGACGGTACTTTGCCATTCGATAAGCTAGAAGCTGCTATCAAG
CCAGATGACGCGCACTTTGCACGTACTCGCCTACTTAGTTTAGAGAACACCATCAACGGT
AAAGTGATTCCTCTTTCTTACCTTGCAGAGGCTCGTGAGTTCGTAAACAAACATAACTTG
CAGATGCACCTAGATGGCGCTCGCGTATTCAACGCAGCTGTCGCGCTTGATGTTCCAGTG
AAAGAGATTGGTCAGTACTTTGATTCAATGACTATCTGTCTGTCGAAAGGATTGGCTGCC
CCTGTTGGTTCGCTACTGCTTGGTAGCAAAGAGTACATCGCAAAAGCACGCCGCCTAAGA
AAAATGGTCGGCGGTGGTATGCGCCAAGCGGGTATTCTTGCTGCAGCCGGTAAATTAGCC
CTTACCGAGCAAGTAGAACAGCTAAAACAAGACCACATCAACGCAAAAACCTTGGCGGAA
GGTTTAGCGCAATTGCCTGGTTTCTCTGTTAATCCAGAGTTTGTTCAAACCAACATCGTC
TTTGCCAAGCTTGATCCACAAGTGGATATTGCTGGTATCGCAGAAAAGATGAAAGAGCAA
GGCATCACGATTACGCCAGGAAACCCAATCCGCTTCGTGACGCACAAAGATATTTCGGCA
CAAGACATCGATACCTTCCTATCTAGCCTTAAATCTCTGCTTTAA
>JGNEMEMF_00349 Cytochrome c-554(548)
ATGCTTAGATACGTGCTTCTAACGTCTCTTCTTCTCTCTTCCTCTGTTGTGGCGAAACCT
TTTGGTGACGTTGATAAAGGCAAACTTAAATCGCCAAGCTGTGTTTACTGTCATGGTTCG
AACGGCATGACGACAAACGGCGCTTACCCTAACCTCGCCGGCCAGAATGCTCAGTACCTG
TATGATTCTATGAAAGCCTATCAAGATGGGCTTCGCTTAGGTCCTTTGGCAGAAATGATG
GCAGCCCAGTTACGCATGTTAAATGATGAAGATTTGCGCGATGTTGCCGCGTTTTATTCA
GAACAAACACCTCATGCAGAAAAGTGA
>JGNEMEMF_00350 hypothetical protein
ATGTCTCACACACACGCTCAGCCATCGGAATCGGCGGCAACCCCTAAATCATGGCAGATG
CCTGATACCCTCATTTTGATCTTCATTGTTGGTATTCTTGCTGCGATTCTTACCTACTTA
ATCCCTGCTGGTCATTTCGATAGCCAACAGGTGACCTACATGGTCGACGGTGCAGAAAAA
ACTCGCACAGTTATCGATCCATCTTCTTTCTCTTATGCAACCGACGAAAACGGTGAATTG
GTTTACAACAAGGTTGGACTGTTCGCTTCAGGCGGTGGTATTGGTCTAATGAACTTCCCA
TTCGAAGGTCTGGTTTCAGGCTCTAAATGGGGCAGCGCGATTGGCGTTATCATGTTCATG
CTGGTTATCGGTGGTGCATTTGGTGTGGTAATGCGCACAGGCACAATCGACAACGGTATC
TTACGCCTTATCGACAAGACCAAAGGTAACGAAGCGCTATTCATTCCAGTTCTGTTTTTG
CTGTTCTCTTTGGGCGGCGCAGTATTTGGTATGGGTGAAGAAGCCGTTGCATTTGCGATT
ATTATCGCACCACTAATGGTTCGTCTTGGCTACGATGGTATTACTACAGTAATGGTGACC
TACGTTGCAACTCAGATTGGTTTTGCAACGTCTTGGATGAACCCATTCTCGGTAGCGATC
GCGCAAGGTATTGCTGGTATTCCGGTTCTGTCTGGTATGACTGTACGTATGGGTCTGTGG
GCTGGCTTTACACTTATCGGTATTGCTTTCACCATGATTTACGCAGCGCGTATCAAAGCA
AACCCTGAGCTTTCTTACAGCCGTCGTACTGACAAATACTTCCGTCAGCAAGAGCTAGGT
GACCACGATTCTCGTTGGAACCTAGGTGACACGCTGGTTATCCTTACGGTTATCGCAACC
ACAGTATGGGTTGTTTGGGGCGTAGTGGCTAACGCATGGTACATCCCAGAAATCGCATCT
CAATTCTTCACAATGGGTTTTGTCGTTGCGATCATCGGTACGATCTTCCGCCTAAACGGC
ATGACGCTAAACTGCGCGGCTGACGCATTTAAAGAAGGTGCAGCAATCATGCTTGCTCCT
GCTCTATTGGTTGGTTGTGCAAAAGGTGTATTGCTTATCCTAGGTGGCGGTACTACCGAT
GAAGCGAGCGTACTAAACTCGATCCTGAACAGCGCTGGTGGCGTAATCAGCGGTCTTCCT
GACGTTGCTGCGGCTTGGTTGATGTATGTTTTCCAATCTATCTTCAACTTCTTCGTGACT
TCAGGTTCTGGTCAAGCAGCACTGACAATGCCTCTATTGTCTCCTCTTGCAGACATCGCT
GGCGTTACACGTCAGGTTGCGGTTCTAGCATTCCAACTTGGTGACGGTTTCACTAACGTT
ATCGTTCCAACTTCAGCGTCGCTAATGGCAACACTAGGTGTATGTCGTATCGACTGGGGT
GACTGGGCGAAATTCTGCTGGCGCTTTATGCTATTACTCTTTACCCTATCGAGCATTGTC
GTCGTCGCAGCTCACGTGATGGGTTTTGCGTAA
>JGNEMEMF_00351 N-alpha-acetyl-L-2,4-diaminobutyric acid deacetylase
ATGGCAACACAATTTCTGGATGACGTAATTCAAGGTCATCAAGTCATTCAATCTCTTGAC
GTAAAAGACTTGCCTGCAGGCGAGCACAAGTTTTGGTTCCGTATCGCAACCAACGCCCTA
TCTCAATGGCAACATTTGCCTGTGTTGGTTTTCAAAGGCGAAAAACCGGGTAAGAAAATC
ATGATCACAGCAGGTGTTCATGGTGATGAATACAACGGTGTTTTAGCTGCTCAAAAGACC
GCTCGTGAACTGATTGGTAAAGACATCGCAGGTACTGTAACTGTCGTTCCGACCATCAAC
CTAACGGGTATGCTGAACCACAGCCGCGACTTCTTCTCTGCGGATCCAGATGCATCTCCT
TCAAACTTAAACCGTTTCTTCCCTGGCGATGCAAACGGCAACGAAGCAAACCGTTTCCTA
TTTGCTTTGTGGAATAACCTTCTAAAGCCAAACGCAGAACTGGCGATTGATTTGCACACT
CAAACCACTGGTGCTGCTTACCCGCTGTACGTATTTGCCGATTTCCGTATTGAGCAATCT
CTAGAAATGGCTCGCCTCATTAACCCTGATGCGATTCTTAACGATCCGGGTGACGCTGGA
GTACTTGAAACCGTCTGGAACAACAGCGGCATTCCAAGCATCACCATCGAGGTGGGCATG
GGTCGTTACACAGAACAAGAGCTGATCGACCGTACCGTGACTGGCATCTTCAATATCCTT
GCTCGTCATGACGTAGTGACCGGTGAAGTTGCAGAGATCACGCCTTGCCTAGAAGGCAAA
GACATCATCAGCATTCGCGCTGAATTAGGTGGTTTTGTACTACCACAAGTGAAGATGATG
GATAAGGTAGAACAAGGTCAATTGGTTGCAATTCAATACGACAGCTTTGGTGATGAGATT
CAGCGTTATACAGCCCCGACTGAAGGTACAGTGCTGAGTCACAATATTGAATCGATCCGA
GCACCAGGCTCTTTGGTTGTTCGACTGATTAAATAA
>JGNEMEMF_00352 Inner membrane transport protein YdhC
ATGAAAACGAAACCTTCTATTGGATTGATGGTGGTGATGCTGATGTTTCCGCAAATTGTG
GAGACCATTTACAGCCCAGCACTTGGCAACATTGCTCAGTCATTTGCTGTAACGTATTCG
CAAGCGGCGCAAACCCTATCTATCTATTTTTCTGCATTTGCTATTGGCGTGGTGGTTTGG
GGAATCTTGGCAGATAAGTGGGGCAGACGCCCGACCATGCTGGCAGGGTTGCTTGTTTAC
GGCGTATCTGCTTTGGTCGCTATGCAAACAGAAAGCTTTGATGTGATGATGGTGGCTCGC
GCGTTCAGTGCTTTTGGTATTGCGGTTGGGTCGGTCGTGACACAAACCATGCTAAGAGAC
AGCTTTTCAGGCGATGAGCTAAGCAAAGTATTTAGCGTTATGGGTATGGGTATTTCCATT
AGCCCAGTGATTGGCATGTTGCTCGGTGGTCAGTTAACAGCACTCGGTGGCTATCAGGTT
GTGTTCTTTACGTTGTTTATTTTGGCGCTTGTTTTGCTGTGCTACAACGCGGTTAATCTA
CCTGAAACACAAACTCAAAAGCAGCCGCTAAATATAGGTTCATTACTTGGACGAATGTTG
AAAGATGCTCAAATCTGGCAATCTGCGTTGTTGGTTGCGCTCTACAACATTGCTTTATTC
GCATACTACCAATTGGGCGCATTCACTTTTGAGCAGCTCGGACTGAGTTCTGAGCAGTTC
GGATACAGCGGTGTGATATTGGGCGTTGGTACCTTAATTGGCAGTTTGATGAACAAGTCA
TTGCTAGCAAAAGGTCGCTCACAAACGCATTTGCTTTGGATTGCATCAGCATTTTTGATC
ATCGGAGGCTTCGGTGTGTTTATGCTGCAAACATCGATTTGGTTCTTGGCCCCAATGTTG
TTCATTGTGATGGCATTTGGTATCGCGATTCCAAATGTTCTGAGCACCGCTTTAGTTGAT
TACAAGCAACAAGCGGGCAGTGCAGGGGCATTGCTAGGATTAATGTACTACTTGATGATT
GGTTCAGGTCTAGGCTTAGCTGGAATGATTCAAAACCTTGGATTTGTTCTTATGTCGTGT
GCAGCTTTGGTTTTATTGGTGACATTGTCACGCAAAGCTTAG
>JGNEMEMF_00353 HTH-type transcriptional regulator NimR
ATGCTTTACCCATTAACAACATTAAAACCAAAAACATCAAGATTCGGACAAATGGCAATT
ATTGAAGATAATACTCGATTCGATGCGGACGCGATTGCCGCGAGTGTAGTTGGCATCGCA
GCAGATGTCGGCCAACATGATTCCGGTATGCACGAACACAAGAAAGGACAATTGCTTTAT
GCGCCACAAGGCTGCATGACGTTCGCACTCGATAATTCTATTTGTATCTTACCGCCAACC
AAAGCGGTGTGGATTCCGCCGCATACTTCTCACAGAGCTGTCATGACCAACGTTGTAGCT
TACCGTTCACTCTATTTCGATTGCAGTAAATACAGCTGCCCTGATGAGATAGTGATGATT
GAGGTGAACGATCTTTTAAAAGCACTGATCGACAAAATGGCATTGTGGGAATGGGAGATT
GAAGAAACGAAAACCCAAGCGACGAGCAATTTGTTTTGGGAAGAGTTTTACCAAGCGAAG
CAGTTTGAGTTCTCTTTACCCTTGCCCTCTGATAGGCGTTTAACAGGGTTTCGCAAGGCA
ATGACCAAGGGTGATTTTATAGCTCCTGAGTTAAACCAACTGTCACAAACCGTTGGCGCG
AGCAGCAAAACTATCACTCGCCTATTTAAGGCTGAGACTGGCATGTCTTATCAAGATTGG
CGTCAACAATGGCGGCTACTTAAGGCTATTGAGCTCTTATGTGAAGAAAGACAAGTCAGT
GATGTTGCCCATTGTTTGGAGTTCTCATCAGACAGCGCATTTATTGCGTTCTTTAAGAAA
CAAACCGGACAGACACCACTGAGTTTTATGAAGCACAGATCGTTGTTATAA
>JGNEMEMF_00354 Outer membrane lipoprotein Blc
ATGAAATCTCTCAAAACACTTTTACTTTTGTCTCTTGCAACGTTGTTTGGCTGTACGTCT
AAACCGGACGGCGTAGAGCCGGTCAACAACTTTGAACTTCAACCATACCTAGGTAAGTGG
TATGAAATTGCGCGTCTTGATCACTCCTTTGAGCGTGGTTTATCTAATGTGACGGCTGAA
TACGAGTTACGTGAGGACGGTGGCGTAACGGTTATCAACCGAGGTTATTCAGAAGAAGAT
AAAGAATGGACGCAAGCTGACGGCAAAGCGTATTTCGTTGATGGTGAAAACACAGGGCAT
TTAAAAGTGTCTTTCTTCGGTCCGTTTTATTCGTCTTACATCGTGTTTGAGCTAGGTGAG
AACTACGACTACGCGTTTATCTCTGGTTTCAATCACGACTACCTATGGCTACTGTCACGC
ACACCGACTGTCGATAAAGCAACGGTCGAGCGCTTCAAACAAGTAGCAAAAGAGAAAGGC
TTTGCGTTGGACGAGCTAATTCTCGTAGACCAAACCAAATAA
>JGNEMEMF_00355 hypothetical protein
ATGGATATTGTATTTGTAAGGCATGGCGTGCCAGATTTTACGTTAGCGGATGAACGACAG
ATGACCCAACTTGAGAAGGATTATGCGCCGCTTTGTCGAGAGCATTTGCCTGTGTTGCAA
GAAAAACTTAATCATCCAGCCTTCAATGATGCTGAAATCCTCATCAGCTCTCCTTATACA
AGAGCCCTTCAAACTGCAGAGATTCTCAATCGTCATCGTGGTTTGCCTTTGTTTGTTGAG
CATGACTTGAGAGAGTGGCGTGCTGACAAAGAAGGCGGCTACATTACATTGAATGAAAGA
GACCGACGCTGGCTCGAATACCGAGAGCTGTTAAAAGCGGGTCTTCCAATGGCCGATAAT
CGCTACGAACATGTTGATGAGCTAAAAGCACGGGCTGAGTCGGTGCTGGAACGCTACCGC
CAATATCGAAAGGTTGTTGTCGTGAGCCACTTTAATGTGTTTGAAGCACTACAAGGTTTC
CAAGACGTAGGACTGTCCTGTGGAGAATTTCGATACATTAATTTCTGA
>JGNEMEMF_00356 hypothetical protein
ATGCAAATAACTAGTTGGATTCAGCTTTGCTTACGCGAGCTTGAAGGAGCGCCCATAAAA
GAACATTCCGATATCGAAGCGTCTTTTGCGGAGTCTGAACGTTTCTCAAAATGGAAGGCA
AGCAAAAGAGAAGTACGCTTCGAAGAAGTCAGTGATCGTTGCTGGATCAAGAGCTGCACG
GGTGGCTACATCACAGAGGTGCACTTACATGCGGATGGTTCACTCGATGAATACACCTTG
TTTGGACGACTTCACACCAAAGGGCATTGGGAGCTAGAGGCTGGCGTACTTCATATCACG
ATCTACAAAGGTGAAAACACTTATGAACTTTCTGTTGTGGGAAACCGTGAACCTTCCATC
CACTCTGCGATTGAATACAAAAATGGAGAAGTGCATTCCTATCTAAAACTGACTCCAATT
TCTCAATAG
>JGNEMEMF_00357 hypothetical protein
ATGAAGCCATACGACCTATATTTTCTTCATACTTCACCCGTACACATTCAACCTTTCTCC
GAACTGATGACAGAGCTTTCACCTGATTTAAAAGTCGCACACTTTGCCGATGCCGACTTG
TTGGAGCGTTTGGTTGCTGGAGAGGACGAATCTGAGGTGGAGCAATCCGTACAAGACAAA
GTACGAGAGCTTTCTGAGCAAGCAAACTTGGTGGTTTGTACTTGCTCCTCAATTGGTCGC
TTTGCTGAGTCGCTTACAGAACAAGGAATCAATGTTCAGCGTATAGACCGCGCGATGGGT
GACCAAGCTGTCACTCATGAGCGAGTGTTGTTACTCGCGGCATTATCGACAACCATTGAG
CCCAGCTTGGCGTTACTTGAGACAAGTGGGGGCAATTGTATCCGTCAGTTAGATACGTTT
GTGGTTGAAGGTGCTTGGGAACGCTTTCTCGACCAAGATAACCAAGGCTATTACGACAAG
ATCAAAGCGGTAATAGAGCAAAAGGCTCGTGATTATGACGTAATCGTACTGGCACAAGCT
TCGATGTCAGGTGCTGCATCATTAGTTGATGTCGACATTCCAGTATTAAGCAGCCCACGT
TTAGGCGTAAAAAGGGCAATTGAAACCTTAAGGATATTCCATGCAAATAACTAG
>JGNEMEMF_00358 hypothetical protein
ATGATCGGCTACGAGGAAATGGCGATATCCGGCTACCTAGGTTGGTTACTCGCTGTTTTG
TTGGTTTACCCCTTTGCCTATGTTGGTATTCATATCGGTGTATTCGATATAAAAATCCGT
ACCAAAGTCAGCCGTTATTTCAATCGCTTTATATTAGCTTTGATTGCATTTTTACTGATT
ATGCATATGCAAACTGAAGTGGTTTACGGCAAGTACTTTCTTGGTCTTTGGGAAGCACAA
CAGTAA
>JGNEMEMF_00359 hypothetical protein
GTGTGTCGCCTAGCCATTCTAAGCAAATACTCCTTAACAAAACATAAAACGATTTTAACC
GAACCCTTTGGGCAGCGTTTGTTGGACATTTCTACTGCGTTATCGACTTCTCATGTAGGC
TGGCTACACAGCAAAGTCTCTGCCTTGTATAAATGTCCAACAATTCGCTGCAAAAATCAG
CTCGAAAGATTAACAGACCCTAATAACGTTCCTGTCGTATTAATTGTGGAGGTATTATGA
>JGNEMEMF_00360 Shikimate kinase
ATGAAAAGGATCAATGTAGTAGGCAGCAGCGGAAGCGGTAAATCGACGTTTTCAAAGCAG
CTCGCAATGAAATTAGGTGTCACGTACATAGAAATGGACAGTTTGTTCTGGCTTCCCGAT
TGGAAAGAACTTGATGATGAGACGTTCTTCGATAAAGTCGTGGACGTAACTCAACAAGAC
GCTTGGGTACTCGACGGGAACTACAGCAGAACACAACCATACAAATGGCAAAGGGTCGAT
ACCATCATCTGGCTTGATTATTCCCGTTCTATCACCACTTATCGCTCCGTCACTCGTGCT
ATTAAAAGGGCATGGACTCAAGAAGAGTTCTGGGAAGGAACTGGCAATAGAGAAAGCTTT
AGAAAAGCGTTTTTGAGTACAGACTCGATTATTTGGTGGTCGGTTAAGAATTACCGAAAG
AATCGGAAGCGTTATTTAAAATTGAAAGATGACTTAAAAGGTTCGCCTATCGAGTTCGTC
CACATCACTTCGCCCAAAATGGCACAAGATTTTCTTGGCTCTCAAAGTTTTATAAATAGA
TAA
>JGNEMEMF_00361 Chitinase D
ATGAAGCAAAAAGCGCTATATCTAGCAGTAGCATTGGGTTTGAGTGGTCTTTCAAACGTA
GCATCCGCTAATGAGATGGTGAATCCAGATGGTGGTGTCGTAGTCGGTTATTGGCATAAC
TGGTGCGATGGGGCTGGTTACAAGGGCGGTAATGCACCGTGTGTGACGCTGGATGAAGTT
GATCCTATGTACAATGTGGTTAACGTCTCCTTTATGAAGGTGTTCAATACCAGTGAAGGC
CGTATTCCTACCTTCAAGCTCGATCCAAATATTGGCCTTTCAGAACAACAATTTATTGAT
CAAATTGGCACACTAAACCAACAAGGACGCGCCGTTCTTATTGCGCTTGGTGGTGCCGAT
GCACACGTTGAGCTGAAAACTGGCGATGAGCAAGCATTCGCACAAGAGATCATCCGTCTG
ACTGATAAGTTCGGCTTTGATGGTCTGGATATCGACTTAGAACAATCAGCAGTAACCGCG
TCAGACAACCAAACCGTAATCCCAGCAGCACTTCGCCTTGTAAAAGAACACTATCAGCAA
CAGGGGAAAAACTTCCTAATTACGATGGCGCCTGAGTTTCCATACCTAACAGAAGGTGGC
AAATACGTTCCTTATATTACGGGGTTAGAAGGGTACTACGATTGGAGCAACCCTCAATTT
TACAACCAAGGTGGTGACGGTATCTGGGTTGAAGGTGTGGGTTGGATTGCGCAAAACAAT
GATGCGCTAAAACAAGAGTTCATTTACTACATTTCAGACTCTCTATCGAACGGTACACGT
GGTTTCCACAAAATTCCGCATGACAAATTGGTGTTTGGTATTCCATCTAATATTGATGCA
GCGGCAACGGGCTTTGTGCAAGACCCTCAAGATCTTTACGATGCGTTTGACCAACTTAAA
GCGCAAGGGCAGGCACTTCGTGGCGTAATGACATGGTCGGTGAACTGGGATATGGGCACA
GACAAGAATGGTCAGGCGTACGGTGAAAAGTTTGTGAAGGATTACGGTCCGTTTATCCAT
GGCCAGACTCCACCACCGCCAAGTGAAGGCGAACCGGTGTTCAGCGGCGTCAGTGATGTT
CGCGTACATCACGGTAGTTCATTTGATCCGTATGCAGGTGTTACCGCGTCTGACAAAGAA
GATGGCGACCTAACTAACAGCATTACTGTTGAAGGTTCAGTTGATGTGAACACCGTTGGC
ACATATGTTTTGGTTTACAGTGTAAAAGACAGCGACAACAATGAAACCAAGCAAAGCAGA
ACAGTTGTTGTTTACAGCCTAGTGCCTGAGTTTGAAGGTGTAACGGATACGACCATACAG
CTTGGTGACGCATTTGACCCAATGGCAGGCGTAAAAGCGACGGATGCAGAAGACGGTGAT
TTGACTGATCAAGTTCGTGTTGAGGGCAGCGTAGATGTTAACGTGCTAGGTGTCTACGAC
TTGGTTTACCGAGTAACGGACAGTGCAAATCAGACTACGACAGCTCAACGCTCTGTGGTT
GTTTCTGATGGCAGCAGTTACCCTCCGTATGAATCTGGAAAAACGTACGAAGCAGGTGAC
ATTGTCACAGGTTCAGATGGCAACTTGTATCAATGTAAACCGTGGCCATACACTGGGTGG
TGTTCAAACCCTTCTTATGCGCCTGGTGAAACCGTTTATTGGTCAGACGCATGGGATAAG
TTGTAA
>JGNEMEMF_00362 hypothetical protein
ATGAAATTAAAAACAGTGTCAGCTTGCGCAATCTTGGTTTTGCTTGTCGGATGTCAGCAA
AAAACTCAAGATGAAGCGACACAGCCAACAACCTCGGCAGATGTATGTAGTACACAAGGA
AATATGCCAGGTGGGTGGAACGAATTCGATGCTACCCCAGACGCTCAAAAGGCAATGGCC
TTTGTCCTAAACAAAATGGAAACTCTCTCTTCGTTTAAACAGATCTTGTCCGTTCATGCA
CAAATTGTGAGTGGTGTGAACTACGCGATAGAGTTTGAATTGAATGACAGCTCAGTTTGG
AACACGGTTGTTTACCGCAACCTTGATGGTGAATATGCGATTACGCAATCACCGAAAGAA
GGTCGCTTTTGCGAACAATAA
>JGNEMEMF_00363 Nuclease SbcCD subunit C
ATGAAACCCATTAAACTGACAATGCAGGCTTTTGGTCCGTTTGCTCAAACAGAAACGATT
GAATTCGACAAGCTGGGAACTAACCCTCTGTTTCTTATAAATGGTCCTACTGGTTCGGGT
AAAACCTCAATTCTCGATGCGATTTGTTTTGCTCTTTATGGTGAAACAACGGGTAACGAG
CGCCAAGGTATTCAAATGCGTTGCGATATGGCAGCGCCAACGTTGCTGACTGAAGTGACG
CTAGAGTTCTCTTTGCACGGTAAGTCTTATCGAGTGATTCGCTCACCAGAACAAGAAGCG
CCAAAAGCGCGTGGTGAGGGTATGACGGTGCGTAAGCATACCGCAGCTTTGTATGAGATT
ACGGACGAAGAAAAACTCATCACTAGCAAAACAACGCAAGTAAAGACAGAAGTGACCAAT
ATTATTGGCTTGAATGAAACTCAGTTCCGCCAAGTGATGGTGTTACCACAAGGTAAGTTC
CGAGAGTTGTTACTTGCGACGTCCAAAGAACGGGAAGAGATCTTTGGTCAGCTATTCCAA
ACGGATATCTACAAGAAAATTGAATATGCGCTGAAAGACAAAGCGAGTGCTATTAGTAAA
GCCAAAGACGAGTTTGATAACCAAATTCGAGGCGCACTGCAGGTAGCTGGTGTTTCTTCA
GAAGCAGAGTTAACAGAGCAGCGTGAAGCTTTATCTGCTCAATTTGAAACCGTGCAAAAG
CAAGAGCAAGAATCTCTGGCGCAATTAAATGCGGTAAAAACGGAACTGCAAAAAGCAGAA
GCGCTGAGCAATGAGTTTAAAAAGCGCGAGCACGCCGAAATTGCATTGAAGCAACATTTG
GAACAGAGCGATGCTGTCTCATCATGTCAATTGCAGTTAGACAATGCGAAGAAGGCAAGC
AAGGTTGAGTTGCCTTATGTCACGTTACAAAACGCCTCAAAGCAAACGCAAGAACTTGAG
CAAAAGGTGGCTAAGTTATCTCAAGATCTTACTGTGGCAAATGACGCGGTAAAATCCAAA
GAAGGCGCACTGCAAACCGCGAAAGAACAAGCTGCACAATTGCCAAAACTGACAGAGCAG
CAATACCAACTTGAAGGCATGAAAGGAAAGTTGGTTGAAAAGTCAGAGCTAGAGAAAGCC
ATTAACGCAGGTTTGGCGCAAAAGTCAGAGTTTGAGGTAACGCTTAAGAAATATATCGCT
CTGAAAGAGAAGTTAACGCTAGAAGCGCAACAAGGTCAGAAGTCACTGGATCAAGCTCGA
GTCGATGTTGCAAGTATTGGCAGTATAGAGGCTGAGATAAAACAGCAACAACGTTTGATG
CAAGACCTACAGAAGCTAACTGGCTTAAACCAAGAGCTAGCGAAATTGGATGCATTAACG
CCTAGCAAACAAGCTTCGGTTGACCAAGCAAAAGCGCGATACGTAGAACTTCAACGCTCA
GCAGATACACTTGAATTGAGCTGGCACAATGCTCAAGCCGCTGTATTGGCTCAGCGTTTA
CAAGCCGGTGAAATGTGTCCTGTGTGCGGTAGTGTAGAACACCCTCAACCCGCTCAATTT
GTTGGTGAAGAGGTCACTAAGGATCAAGTTCAAAACGCTCGAAATATAGAGCGAGAAGGG
CAAGTTTTGCTTAACCAATTGAACAATCAGTTGGAGCAGCACAATATCGCAGTCGGACAA
TACAAGCAGCAGATTGAGCAACTATCCGTTGAACTTGGTCAAAACGCATCAATGGATTTA
AGCGCGTTACAAGCGTCTATGCAGCAGTTCAATGAACGTCTACAGCAATTGTCATCGATT
AACTTGGTTCAGCTGGAACAAAGCGTCAATGAGTTAAACCAGCGTTGTGTTATTGGGGAA
GGTAAGATCAATGATCTGCAAAACCAGATGGCAGCGAATGAATCGACGATAAAAGTGAAC
CAAGAGCAACTGGCTAAACTGTCTGCTTCGTTAGATGCCAAGTACTCATCTCTTGAAGTT
CTTGAGCAAGACATTGTTGCGATTCAAAAACAGATTGCGGAGTTAAATTCCACATTCGAG
GCTGCACAAAATCATTTGCAACAAGCGGTGCTGGCGAAGACCAATATTGAAAGCCAACTG
ACAACTAATCAACAGTGGTTGAATGAGGCACTAGAGCGCTTGAACACGGCCAAAGCTGAT
TGGGACCAGGCTTTGCAGGCGAGCGCATTTAAGGATGAAGAACAATTCCTAGCAAGTAAA
GTTGATGAAGCCGAGATGCAGGTTTGGCAGCAAGAAATTGACTCGTTCAAACAGACTCAA
ATCAAGTTAGAACAAACCTTGGCAGACTTAAGTTCAACATTGAAAGACTTGGCGTTGCCA
GATTTGGAAGGGCTTAACGTTAAGCTAAACAGCATTCAGCAAAGTTACGTTGAAGCACGT
AATCAGCTTGATAGCACGCGCTCTTTGTTTGAACGTCTAGAGAAAGTCCGCAATGACATC
GCTACGTTGCATGATAAGAACACTAAGTTAGAAGACGAATATAAAGTGTTTGGCACCTTG
TATGACGTTGCAAGCGGTAAAACGGGTAGCCGTATCAGTCTGCACCGATTTGTCCTTGGT
GTGTTATTAGACGATGTATTGATTCAAGCGTCACAGCGTTTAAGTCTGATGAGTAAAGGT
CGTTATATCTTGGCTCGTAAAACTGAAGGCTTTAAAGGTGCTGCAGGACGAGGCTTGGAT
TTGGTAGTAGAGGATAGCTACACAGGTAAAACGCGCGATGTTGCGACGTTATCAGGTGGC
GAATCTTTCATGGCAGCGTTGGCATTAGCGCTCGGTCTTTCTGATGTTGTGCAGTCTTAC
AGTGGCGGTATTCGTTTAGATACACTGTTTATTGATGAAGGTTTTGGCAGTTTAGATCCG
GAATCTTTGGATCTTGCGATTCAAACCTTGGTCGACTTACAACAAACGGGTCGCATGATT
GGCGTGATTTCTCACGTATCCGAGCTGAAAGAGCAAATGGCGCAACGCATTGATGTTGAA
CCGTCGCGACTTGGTTCTACGGTTTCTGTGAAGTCTCAGATGGCATTTGATTCTTAA
>JGNEMEMF_00364 Nuclease SbcCD subunit D
ATGAAGTTTATCCATACCTCAGATTGGCACCTTGGCCGACAGTTTCATAACGTCTCTTTG
CTTGACGATCAGCAAGCCGTTCTTGACCAGTTAATCCAATACATTGAAAACAACCCTGTT
GATGCGGTGGTAGTTGCTGGTGATATTTATGACCGTTCTGTCCCACCAACCATTGCGATT
GAACTACTTAACAAAGTAGTGAAGCGAATCTGTGGTGAGCTAAACACGCCGATGATTTTG
ATTTCTGGCAACCATGATGGTGCTGAGCGCCTAGGTTTTGGCTCAGAACAGATGAAAAAT
GCGGGTCTTCACATTATCAGTAACTTCGAAGACATGCTTACCCCCGTTGTTATTGAAACC
GAAAGCGCAGGGCAAGTTGCTTTTTATGGCATGCCTTATAACGATCCCGAGCAAGTCCGT
TTTGCCTATCAAGAACCCGTTTCGACCCACGATCAAGCGCACAAGTTACTTGCCGAGAAA
ATCACTGAGCAGTTCCAACCAGAGCAACGCAACGTTTTGGTCAGCCACTGCTTTGTCGAT
GGAGCCATTGGGTCTGAATCTGAGCGTCCACTTTCGATTGGTGGTTCCGACCGCGTCAGT
CACGAGCATTTCCTCAACTTTGACTATGTAGCGTTGGGGCATTTGCATCAGCCACAGAAA
AAAGGCGAAGAATACATTCGTTATTCTGGTTCACTGATGAAATACAGCTTTGGTGAACAA
AACCAAAAGAAAGGTTTCACGCTGGTGGAAATCGACCAAAACGGGTTTGTCTCGGCCGAG
CATGTTGACCTTGCTGCACCTCATGAGATGCGAATCGTTGAAGGTGAGCTTGAACAAGTG
ATAGAACAGGGCAAAACCGATCCGAAAAATGAAGACTACTTGTTGGTACGTTTGATGGAT
AAGCACGCAATCTTAAACCCAATGGAAAAGCTACGTACTGTTTACCCGAATGTTTTGCAT
CTAGAAAAACCGGGCATGTTAATTGGTGTCGAGCAGGAGATGGCGCAAGCGAAGTTGGCG
AGAAGTGAGATAGACATGTTCCGAGATTTCTTCACAGAAGCGCAAGACAGCCAATTATCG
CAAGAACAAGATCAAGCGATCAGTGACATTATCAAACAACTTTCTCAGCAAGCTCAGTAA
>JGNEMEMF_00365 hypothetical protein
ATGGCAGATGATTTTGATTCGATACTAACCATACTAACAAAAGAAGAGTACAAACATTGC
ATTGCATATCCTGAGCATTCTCGTTCTCTTAACGATTGTGCTGACTATATTTATGGAATT
AACAATTCGCTCAACGATATTTGGTGGGATTCGAGTTTTGATAAAAACACCGTAATGTTC
TTTGACTATTTGTGGGAGAATAGTGAAGGGGTAGCCATGCTCGAAAACCCACTGATTAAG
TTAAACTTGGCATTTCTACTGGGGCAAACATCATGGAGTGGGATGCAATGCAAACATTGT
GAATCTCTGCGTTCCTATACGGTGTCATATATTTTGAACGATGATATTGAAATAGTCGCT
TCCTCACTGATCGCCCTTGGAGTAGTAGGGCGACCTGATGATGTGGTTTTGTTAAGACCT
ATAATCTTGAGGGAGATGGAAGGGGTAGCTGAAAAAGCTGTCAGAACAGCAACCAAGTTA
TTGAATGATAATAAGTTAGTCAATGAATTTTTGGCAGAGCTATATCCTGAAATAGGGAGA
GATTCATTGAGAAGATATATAGAACGCTACATGAAGGATTAA
>JGNEMEMF_00366 hypothetical protein
ATGTTGAAAAATTTACTAGTAGACCAGATTAAGTATACGATTAAATTGCTTGATGATAAA
TACAAACGGTCAGGTGAAGTTATAATACTTGAGTATACAAATATGTATAAGGAGGTGCTT
ACTTCAATTGAAAATGATGATTCAAATGACAGCGTAAAAATGAAAGCATTACGGTTGTTA
AACCTCACTCGCGGCTATATGGAGAGCTCGTCTGATTATCAGCAAAAATTCTTAGATGAA
ATGTATAAAACAGAGAAATTAATAAGATCTTTTTAA
>JGNEMEMF_00367 Putative deoxyribonuclease RhsC
ATGAATATACAAAGGATTGTTAAACTCACATCTTTAAACGGAATCACGTTTTACTTTTCC
ACGCAGCGACTCAGTACCGGCTTGGAACAAAGCTTTGCAACCGCTCGAAGTGCAGAAGCG
TTTATTGAGAATTTTCATTTTTCCGATTTAGAGGAACTCAGTGAAATTGCGTCATGGACA
AGCATGAGTGCGAATTTTTCACATGAATACCAGACAAAAACTAAGTCTGAACTTCTTCAA
ATTATTGCTCAAGGATTACAAGAAAAAATCCTTTTTGCTATTGAGTTACCTAAGACTGCA
CCAAGCACATTTTATCCATCAGCCAACATACCTTCCCAAGTCATAAACCAACTGGCGAAG
GTTGAGTGTAATAACTCGAACGCTACTCACTCAGGCACCAACACTGTCGCAAGTAATGGT
AATCCTCAAGAAGAAAGTAGCAAAAGGCATGTAAAAGCAGGCGATCCTGTCTCCATGGTC
ACAGGGGAAGAAAATCTCTCATTGTCTGATATCGTACTGCTGAATGGATTGGTTTGGTCA
CGAACGTATCGCTCATCGTTATGCGATTCTGCTACCACTCTTGGCTTTGGTTGGAGACAT
ATTTTTCAATATGAGCTAACAGACGTATTGGATGAAAAATCTAATATTACGGGGTGGCTG
TTCATTGACGAAATGGGGGACACAATCCTATTTCCTAATGTCGCCAAAGGCGGAATTAGT
TACCAAACTTATGTGGGGGCGAGTTGCCAGTACCATCATAGCGGTTATCGATTAGTTACG
TTAAGTAATGAAGCTCAAATTAAGTTTTTCTTAAAGAATGAGCAGTGGGTTGCCACTGAA
ATCCGTCTAGGTCATATGAAAACGGTAAACCTCGAATACTCTCGAAATCACCGTATCACC
CATATATGCGTCAACCGACAAAACCAGCTTGAGCTCCAATACAATCATCAAGGCCAACTA
ATAGAGATTAGAAATCCAAAGACTCAACATTTGCTAGCCAAGTATGATTTCGATGTTGAT
GGGCGATTGATCGTTGCTCAGAATGAAAATGGTTTAATCGAACAATACCAATACGATGAC
ACAAACCTAATTGTTAAACGAACGAGAGCAAGCGGACTTTCTCACTACTTTACGTGGTCT
GGGCGAGGGCCTGATGCGCAATGCATGAAAAATTGGGCGGATGAAAACGTTTATGATTAC
TCGTTTGAGTTTGATGGGACCGAATCCAAATACCGAAATTCACTCGGGCACTGTTGGCAC
TATAAACACAATGAACAAGGCAAGTTGCTTGAGAGTGTAAGCCCTGAATCAAGATGTAGG
GCATTTGAGTACGACTCACTCGGTAGATTAGTTTGTACTATCAATGCAGATCAGACATAC
ACCCATCATAGCTACAACCCATTTGGCTTGCTCGAGAAAAAAACACACTCGTCTGGGGCC
ACAGAGGGTTTTGAATACAACGAATTTGGTCAATGCACTAAGCATCAATTTCCTGACGGT
GAAATCGAGTATAAAGAGTTCAATGCGCTTGGTCAGCTCGTATTGCACCAACACAGTAAT
GGGCTTCAAGAACGCGCCGTATTTGATAAATATGGCAGACAAGTAGAAAGGAGTGCTGAT
ACTGGATCTCGTACACAATGGTGGTGGAATGACTCGCATCAGCTGTTAGCAAAAAAAGTC
GATCAAAGCTTGATTCGCTATAGCTATGACGAGCGTGATCGAGTGAACGGAGTCGCTTAC
CCACATGGCCTCATAAGCGGATTTGAGCGCAACAAAAGCAACTTACTCACACGACTATAC
TTCCAAAGCTCAGAAGATGGCACGTCTCGAGAGCATCGCTACCAATATGACGAAGTTGGG
CGAGTTAAACAGATTCATACGCCAAGAGGGACAACCCAAATTGTCTGGGGGAACTTTGCT
CAACCAACGGAAATTGTTAAACCAGATCAAAGCTCTTTTTCCTTCACGTACGATGCGGAA
AGGAAACTGATATCTATCAAGCGTTCTGACGGTTGCCAATACGAGTTTGAATACACTCCA
GATGGCCAGATCAGCCAGACAATTAGCTTCGATCAATTGCAAACAAACTACACCTATGAC
CGCGCTGAAAGATTAAGTGAAATCTTGCATTGTAGTGGTCGCATCTCTTTTGAGTATGAC
GAAGTTGGTCGCATCGCTAGGGTGAAAGCCCATGGTAAAAATCGTAGTGTTGAGGACCAT
TACCAACACACCTTAGGCGGCAAGTTAATCCGCGCGCATAACCGCTTTTCTAACGTTTCC
TATACGTATCTAGGTACAAAATTGGTAAGTGAAGAGCAGGGACGCTTTTCTTTCGTCAAT
CATTACCAAGATAACGGTTTACTCCGCTCTCAACGTTATGACGACGGCACAGAGGTACTA
TATGAGCATGACCAATTTGGCACGATATGTGGGTTAATTATTCACTCAAACGGCTCTGAA
AGAGAAGAGTCAATTAAGTTTGAATACGATGAATTACAACGTTTATCGATAATCACGTAT
AGCGCGGGAAAAGAACGAAGAGAGTTCGATGGAATAGGTCGCTTGAAGTGCCAAACATGG
ACTGGTTTCGAGCGTAAATACCATTTCAACGCACAGCATTTTCTTTCGCTTATCATCGAC
AGTGAGAAGGGAGCTCAACATTATCAATATGATGATCTCGGTCACTTAGAAAGAGTAAAG
ACAGAAACCTCTGAAGAGTCATATGTCTATGACAGCTTTGGCAACTTCAATGACGAAGGT
GTACAGCGAGAACATGACCGTCTTATTGAATACCATGGCATTAGGTACGACTACGATGAA
CTAGGAAACAGAACCAGTAGTCAAGGCAACGGACTAGAGCAGTACTGCACTTACGACGCT
AAAGGGCAACTGATTGTTGTCGAAAGCGAAGGACATTTATGTCAATTTGAATATGATGCG
CTAGGTCGAAGAACGAAGAAAATCAGCGAAAACGGGACTACCGAATTTATTTGGCAAGGA
AGTCATTTAGTCGGCGAGTATTCTCGTTCGGGTTATCGGTGGTATCTATATCAACCAAAC
AGTTTTGTTCCACTGGCTCTCATTGAAAACGGCGAGTGTTATTTTTTCCAATGTAATCAA
ATCGGAACCCCAGAACGTTTGGTGGACTCGAATGGGCAGGTAGTTTGGCAAGCAACATAC
GATACCTTTGGATTTGCTCACGTTGAAATCGAGACGGTTAAAAACAACCTCCGCTTACAG
GGGCAGTACTTCGATATTGAGACAGGGTTACATTACAACTTAGCACGTTACTACGACCCT
CAAATAGGTCGGTTTATCCAACCCGATCCCCTAGGGCTGCTTGGTGGAACTAACCATTAT
CAATTTGCGCCAAATCCAGTTTCTTGGGTTGACCCCTTAGGTTTATGCGCAAAAGAAGAC
ACACCTGTTGTTCTTGCGGGACATAATGATAACTCGCCTGAGAAGTCGGTGTATTACGCA
ATGGGGTCTGGGAATTATGGAAAGTTATCTCAGCATAACAATTCTCAATATTTATTGATG
AATGCTCCTTGCCCGAGCGTTTATGACTCTTCTAAACCGTTTGATATTAATGGCTTGTTT
GAAGATTTTTCTGTTGATAACTATGTCGCAGTAACGAGCAGTTTTGGTTATGCATACCCC
AGTGAGTATGCGATAAGGCCAGTAGGGGCTACAGTAAGTCCCGAGACTATTTCGCAAGTT
AAGAGTTTGAGTATTGCGGGTGCTTCCTTATTAGCATTACCTACTCTCTCAAAACTTAAG
AAAAGCCCTAGGATAGCGGAATGGATCCCTAAAAAATATCAAACTTTGATCGATGATAGA
GTAAGCGTTATTGCTCAAGATACATCTCTTGCACCATGGACCAAAGAGAGCTTTTTAGAT
AGTAACTATAGAACTGTTAGGACAACAGAAGATATTAAAGTTTATAGAGTTTTTGGCGGA
GCAGCACAACCAGGTGGTGCTTTCGTCACGACAGAGCCTGCTCTAAGCAAAATCCAAGCG
AAAATCGATGCGGCATTATTACCAGAGTGGAAAAATACGCGTCAGTTTGAAGCAGAGATC
ATAATTCCAAAGGGAACTGTCCTTAGTGTTGGGAAAGTTGCTCCTCAAACGATAGTATCT
TCAGGTACAATTTTAGCAGGAAATGTGGATCAAGTCTTAATGCCCTTGAATTGGCCTAAA
GAGTGGGTTCAAACGGTTAGATTGTTAAGGCCATAG
>JGNEMEMF_00368 hypothetical protein
ATGGCGCTATTGTTTCAATCCCAACTTTGTATGCTGGGCGATCAAGCGTTTTCTGTAGAG
CAATTGGCAAACAATACGCTAAGGCCATCAGAAAAAAACGAACTGATTCCACAATACAGG
GAAAGCTCAGTCCTACCTACCTATGACAGATTAACTCACTATTCGAAAGCACTGTCTGAA
TGTGGTGTTGAAGGGCAAGTTTATCTTCTGTTACCAAAGCTATCGGACAAGGTTGAGCTT
CAACGTATTACAACGCTGCTTCTTTCGGTGTTTCAACGAGTAGAACCACAACATTTGGCG
TTATATCCGTATGGGAACGCGTCTTTTTTGATGGCGCTGAGTCGGATCCAACGAGCAGTA
AAACAAACTAAACCATTATGGATTGTCGCTTTACATGTTGCCGATGCTAAAGGGGAGCAT
GACTCATTAGTTGTTGCGCGTTGCTCCACGCAAAAACAGGGACTTATATTCAATAAGATC
GCAATTGATCTTCAACTCGATAGTAGCAACACCGCGGTTTCACATGTCGTTAAGCAACTT
GGAAAGTCGTGTGTACAGGAGTTGGATGAATTGATGTTGTCAGCCGAAGGCAATGAGCCT
TTGTGGTTGGATTCAATTCAATTCCTTTCTCCTTGGGTTAATAGAGACACCTCCTATCGG
CTAATAGGTACCACGACTGGCCCTTTGGGAGCGAGTGGAGGGGTATTGAAGGCGATTTGT
GCTTGCCTGCAGCCGAAAGAAACACGCGATAAAAATTATTCAGGTATTCAGCTTGATATT
GAGCGTGGTGGGTATGCCGTTGGCGCCACTTACCGCTGGGGTAGTGAGTAA
>JGNEMEMF_00369 putative deoxyribonuclease RhsA
ATGGGTAAACCAGCCGCGGTATTGGGGAGTCACCATGTGTGCCCCAAAAAAACAAACAAA
GTCCCTCATGTAGGTGGTCCTGTCGTTGTCGGTTCTCCAAACGTGAAGATTTCAGGTATT
CCGGCTGCGCGTCAGGGAGACAAGCTATCTTGTGTGGGGCCTCCAGACACTATTTCATCC
GGGTCTTCGAGCGTCAAAATCAACGGAAAACCTGCGGCTAGGCTGGGAGACTCCACTGCG
CATGGCGGTAAAATTGTTGCTGGTAACTCAGCAATATTAATTGGTGGGTAA
>JGNEMEMF_00370 Actin cross-linking toxin VgrG1
ATGAAAAAAGCGACACAGAAAAATAACTTTATTCGTATTTCTACACCATTTGGTACAGAT
GCCATTATTCTAAATTCATTTGAATATAAGGAAAAAGTATCAGATCTTTTTTCATTACAT
GCGCAAGCTTATTTCAACGGGCAACACGAAGAGCTCAATAATATTATTGGCCAAGAGGTT
GTTATCGCTATGGACAATGATCCAAGTGTTAGCTTTCAACCCCGTTACTTTCATGGTGTC
GTCTCACGAGCTAAGTTAACAGGATCTCGGGTGACCACCGCTCATCAAGGTGAAAACTAT
CGAAATATCGATTTACTTATTGAGCCTAAAGTTCGCTTTGCAGATTATCGAGTCCACTCC
CGTATTTTTCAAAACAAAGACATTAAAGAAATTGTGTCGGAAGTATTATCTGAGCATGAC
GTAAGCTTTAGCCTAAAGCTTACCAAGTCGTACTCTAAATATACTTATAAAGTTCAATAT
GAAGAATCTGATCTGGCATTTGTTGAACGACTTCTGTCTGAAGAAGGGATTGCTTACTGC
TTCTCACATACAAATTCAGCACACATACTGGAATTGTTTGATGATCTTAACTTTTACATA
CCTGGCTCAGAGTTTCTTGTCGAACATACGACGGGAACAGGTCAAGCAAGCCACATTTAC
TCTTGGAATGAAACGCAAATACTGACGACAAAAGCCGCACACAAGTCCGGCTTTAATATG
CTCAAGCCTTTATCACCTCCACAGAATCTTACTAGTGGATCTGCACAACTGTTTTCGGTG
CCAAATAGTGAGCACTACGAATACTTAGCTGAAGCTGAAACTGACGATGAGTTTGTGTTG
CGAAATACACACGCGATCGAATCACTTCAGCAAGACGTTTATCAATGCAGTGGTGAATCA
AGCTGCAGAACATTTGCTGTCGGCAAACTTTTTAAATTTAAAAAGCATGAGGATAAGACT
CGAGTAGGAAAAGAGTATGTGTTTTCTTCTGTCGCACTTTCTGCTGCGGTATTTAACCAA
ACGGGACAGGGCGGTACATCGTCACAAGGTGTTAGAGTTTCGTTTCATTGCGTTGACTCA
AACACCATTCTGCGCCCAAAAATGCAGAGGCTTAAACCGCAGATTAGAGGTTTGCAAACA
GCAATTGTGACAGGAAACAAGGATGGCGAAATCTACGTCGATAAATTTGGCCGAATCAAA
GTGCAGTTCCACTGGGATCGTGAAGGGCAATATGATGCGAACAGTTCATGTTGGATTCGA
GTCGCTCAAGCCAGTGCTGGCAATGGCTGGGGGAGTGTATTCCATCCAAGAGTCGGACAA
GAAGTTATCGTCGATTTTGTAAATGGAGACCCAGATCAGCCAATCGTAACTGGGGCTCTT
TATAACGGTACCCAGCTAACACCCTATCAATTACCTGCTCAGGCTTCCCAAAGCGGCTAT
AAGTCCCGTTCAGTACAAAAAGGCAGCGACAAGTTCAATGAGTTGCGCTTTGAAGATAAA
CCCGGTGAAGAGCATGTTTATTTGCATGCTGAGAAGCTCTTTCAAATGGTGGTGGAAGAC
AATGCCGATATTGCTGTAGAGAACAATAAAAGTGAAAGGATTACCAATGATTTCATGCAA
GAGGTTGGTAATAACGCGAGTCAGAAAGTAGGCAAGAACCAAGGGCTTGATATCGGTGAA
GCTCTTGTCGTTAAAGCGGGTAAGAGCATTGAAATAAAGGTAGGAGGGGCGTCCATACAA
ATGTCTAGTTCTGGGGAGATCAACATTAAAGGCAACAAGATCTCTATTAATGGTTCAGCC
ATAGCACTTAAAGCTGGTCAAATTTCTCTTAATTAA
>JGNEMEMF_00371 hypothetical protein
ATGCAGTCTAACACGTATCTTAAATATGCAGATATTAAAGGTGAAGCAACTGCTGAGCAG
TACAAGGATCTAATTACACTACTATCTGTAGATTGGAGTGTTGGTCGTGAAATTTCATCA
TTCACTGGTACTGCTATGGACCGTGAAGCAAGTGCAACACGTCTATACGACCTGACAATC
ACTAAGCTTCAAGACCGCGCGTCACCGGATCTATTTAAAGAAGCGACCATTGGTAAAGGT
AAACCAGCTGTATTCCACATCACCAAGCAAGGTGAGAAAGTGGAAGAAATCATGAAAATC
GAGCTTACAGATGCAATGATTTCAAACTACTCAGTGTCAATTCAAGATGACCGCCCAATT
GAAACTATCACTATTTCATACACTGAAATGATGATGACAGTGACACCAACTGACGATAAG
AACAACACATCTGCACCATTAGTATATGGCTACAGCGGTGTGAAGGGTCAACAAATGTAA
>JGNEMEMF_00372 Chaperone protein ClpB 1
ATGGCTTTACTCTCACTTTCAGCGTTGGTCGAAAGGTTATCACCTGTTGCACGAGAAACT
CTTGAGCAAGCAGCCGCTATGGCCAGTTCGCGTACTCACCATAGTATTGAAATGACGCAT
TGGTTACTCACCATCGTCCAAAATCCCAATCAAATCTATGCTGAAGTGTTCGATAGATTT
AATGTCGACGCGCAGGTAGTTGAATCGCAGCTACTATCTCAATTAGAAAAGTATAAAACA
GGTTGTGAGTCAGTTCCGGGACTTTCAGCACATACAGTTTCGGTGATGCAAAACGCCATG
ATGGTCGCCACGATTGAGTTTCAAGCAACGGATCTTGATTGTATCCATCTGCTAAGTGCT
TATTTGTCCGATGAAAGCTTGGCGAACGTGATGAACCAAGTCAGTACAGAGCTAGACAAA
GTAGAGGCGAGTGCACTCCTTGGATTATCAGAGGCGAATTCGCCACATCAAGCCGGCGTT
ACTGGAACTAAAGGGTCGAACGCGGCGTTGGATCAGTTCACCGTGGATCTTACTGAACAA
GCAAAGGCAGGGAAGATTGATCCAGTAGTTGGACGAGAGAATGAAATCCGTCTAATGATT
GATATTTTGCTTAGAAGGCGTCAAAACAACCCAATACTGACGGGTGAAGCTGGGGTTGGT
AAAACAGCGGTTGTCGAAGGATTGGCTCAAAAGATCGTCGACGGAGATGTCCCTCCAGCG
TTAGAAGGCGTTTCAATTAAGTCTCTTGATATGGCTCTGCTTCAAGCAGGAGCGGGCATG
AAAGGCGAATTCGAAAATCGGTTAAAAAACGTAATTAAAGAGGTTAACGAGTCTTCCACG
CCAATCATCCTTTTCATTGATGAAGCGCATGGTTTGATTGGTGGTGGCGGGCAAGCCGGT
CAAGGTGACGCTGCGAACATTCTCAAACCCGCTCTGGCAAGAGGTGAGCTGCGAACAATA
GCAGCAACGACCTGGGCGGAATACAAAAAATACTTCGAGAAAGATGCTGCTCTGACAAGA
CGATTTCAAGTCGTCAAAGTGGAAGAGCCAACGCCAGCGGTTGCCGTAAACATGCTACGT
GGGCTATTGAGTGCTATGGCTGAACACCATGGTGTTTACATAACCAGCGATGCTTTAGAA
GCCGCTGTACAGCTCTCCTCGCGTTACATAAATGGAAGACAGTTGCCAGACAAAGCTGTG
TCCGTTTTAGATACCGCATGTTCCCGCGTGGCCTTGAGCCAAAATGCCATTCCGGGGTTG
CTCGATAGTAAAAGGAAATCTGTTCAACTTAAACAAGACGAGTTAAAGCAGCTTGAGAAA
GAGTTTCAATTTGGCTCGGAGAATACTGAATCAGTCCAGCTCATAAGACGAGACATTGAT
GAGTTAACTACTCAGGTCTCTGAATTGGAGTTGCAATGGAGTAAAGAACAAACTTGGGTT
GAACAAGCGATAGCGTTACGCGAAAAAATTGCTCTAGAACCATTAAATGAAGATAAGAAA
AAATTAATGGAAATCGAAAGCGACTTAAACGCGAGTGCGCAGCCTTTAGTGTATTCCCAT
GTTAGCGATGCTTTGATTGCTGAAGTGATATCAGACTGGACAGGGATTCCACTAGGCAAA
CTGCAAGATGATGAAATAAAAGCCGTTCTAAATCTAAAAGAGAGTTTAATCGAGAGGGTT
GTTGGTCAAGACCACGCGCTAGAAGCCATGTCTGAGGTGATCAAAACGGCGAGTGCGCAA
TTGACTGATGAATCCAAGCCAAACGGTGTGTTCCTATTAACTGGTCCAAGTGGTGTGGGT
AAAACGGAATCTGCGTTAGCGATTGCGGAAAAAGTGTATGGTAGTGAGGACAACGTTACC
ACAATCAACATGTCGGAGTTCAAAGAAGAACACAAGGTCTCATTGTTGTTAGGTTCTCCT
CCAGGATACGTGGGTTATGGTGAAGGTGGTGTATTAACCGAAGCCGTCAGACGTAAACCG
TATAGTGTAATACTGCTGGATGAAATGGAAAAAGCACACCCAGGAGTTCAAGACATTTTC
TACCAAGTCTTTGATAAAGGAGTAATTAAGGACGGCGAAGGCAGAGACATCGATTTCAAA
AATACGATTATCATCATGACAGCGAATACAGGGACGGATACCACAATGTCACTGTTCGAT
GACCCGGAACTAGCCCCTGATCCAAGTACATTAAAAGACTCACTACATGATGACTTACTC
AACGACTTTAAGCCCGCTTTCTTAGGGAGAGTGAATGTCCTTCCGTATGTGCCTTTGGAT
AAGGAAGTACTGGCCCAAATTACACGCCTCAAGCTGAAAAAAGTGTCAGACAGGATCGAA
AAACACTATTCGGCTGAACTGCATTTTAGTGACGCCCTTATAACCGACATAGTGAATAGC
AGTAACGAGTCTGGGAGCGGGGCAAGAGTCGTGCAAACAACCATTGAAAATACGCTATTA
CCGAAAGTTTCTCATGAAATATTGAACGCTATTCTTAATGGTAAGACATTTGAAATAATT
AATGTCGAAGGCTCTGTTAATTCATTAAATGTCTCACTTATTTAA
>JGNEMEMF_00373 hypothetical protein
ATGAAACCAGAAGAGTTCTTAATTCAGCTGAAAAAGCGACCGTTGTTCGAAGCGATTCAC
TTAATCGAGCAAGCGTTGCTTCGTTCGCAAGCTCAACTAGGCTCGGATGAGTTACCCAAG
AAAGAGAAGCTTGAGTTAAAAGTAAATGCCTCATTGGGTTATGAGAATGCGCAACTGGTT
AAAGCGACACTGTCTGAGCATAAAGTTTTCTTAGAAACGAACTTGCTTGGCTTAACGGGT
GAGCAAGGTGTTTTACCAAGTTACTACAGTGAATTAGCCATCGGTCGTGAAAAGGCTGGT
GATGGTGCAATGGTCGATTTCTATAACATTTTCAATCATCGCTTGTTGTCACTGTACTAC
CGAAGTTGGCAGCTAAGTCAATTTGCGGTGCAAGCACGTGAACACAATAAGGGCAATCGA
GCACCTCTGTTGAGCAGTCTTGAAGCGGTAACTGGGCATGAAAAGCGATTGAACAATTAC
TATGCAGGATTGTTTGCGCAGAAAGGTCGCGGTAAAGGTGCGCTAAAAGACTTAATTGAG
CACCTCACAGACTGTGAAGCTAAATTACACGAGCTTCAGGGGCAGTGGATGAGTGTATCG
CAAGATGAGCAAACTAAACTCGCTGGGGGATCATCGCCTGAAGGGCAGTTTGCTCAATTA
GGGCGAGGAGCTTCTATCGGTGCCAAGGCATGGAATATCAATGCAGGAATTACGATTGAG
CTGTTTCCGACGAACACATTGCAGGTTGAGCAATTACTGCCAAATAAATCCAAATTAACA
ACCATAAAGTCAGTTGTGCAGGACTATGTTGGTAAGCATAAGCGCATTAATTGGAAGCTC
ACGACACGTCATAAACATTTACCTCAAGTTCGTCTTGTTAAAGGTTCTGGTCAATTAGGA
ATAGGAACCGTTTTGGCAAAACATAAACGAACCAAAGATCGAAAAATAACAATTACCATT
TAA
>JGNEMEMF_00374 hypothetical protein
ATGAGTGACGAGTTTCTAAAGTATTACAACCGAGAGTTAGCTTACTTACGCCATAAAGGG
CAAGAGTTTGGCGAGCAGTACCCCAAAATTGCTTCTCGATTGGGGATCAGTGAAGAGCAA
GTCGATGACCCTCATGTGGAGAGGCTTCTTGAAGGCTGCGCGTTCATGACAGCTCGCATA
CGTCAAAGTCTCGATAACAGTTATCCGCAGTTTACGGAATCTTTGATGGGGCAATTGCAT
CCGGATTTTCATGCGCCAATCCCCTCAATGTCGATCATTAAAATGAAATGTAATGAGTCG
ACCTCTGCTCCCTTTGATGTTTCTAAGGGGGAAAAGGTGATGGTTGGCGCGCCGGGTTAC
AAAGAATGTGAATTCAGAACGTGTTATGAAACAAGAATGCATCCCTTCGATATATCGGCA
GGAACCTTTGAAAATGCCCCGATACAGCCGATTGGCTCTCCTTGGGAGCGTTCGTCTAAA
TCTGTACTTAAGTTAAAGATCAAGGCTAATGATGGTGAGTCTGCATTAAGTGAGATGGGC
GTCGAGACGCTGAGATTCTACCTCAATGGCCAAGCACAGCTTACTCAGCGGTTATATCAG
CTATTGTTCCAAAGCCTAATCGGGATCTCTGTCTCGGTGAATGGTACTGAGCAGGCTTCG
TACACTCCACGTCACTGCCAAGCTGTCGGTTTTATCGATAGTCAACAAGTCGTGCCCTAC
AGCAAGCGAAGCTTTTCTTCGTCGAGGATGTTGGTGGAGTATTTACATTTCCCCGAGAAG
TTTATGTTCTTTGATGTCGTTGACTTAAATCTCGAAAAGCTAGGTATTAACGAGGAGTTG
GAACTCAACTTTTACTTTGACTGCAATGATGACTGGCTCCCAAAGCAAGTTGACAAAGAC
AGTGTGTTATTAGGTTGTGTTCCCATCATCAATCTTTTCAAAACAACAATGGAGCCAAAG
CGACTAGAGCCAGCCGAGTACGAGTACCAACTGTCTCCACAATACCAAGAAGCAGAGAGC
AACGAAGTGGTGTCTATTTCGAATGTCACGCTTAGGAATTGGAATAAAACATACGAGAAC
TTGCCCAGTTATTTTGCCGGTGAACACACTCATTACATGAACAAAAGCGAGATTTTTTGG
GTCATGAGGCGAGAGGATAAGAATTGGGCAGGTGGGTTCGATGAGCCGGGCCGAGAAAGC
TACATTTCATTCGTGGATAAAAAGCACCGATTATTTGCTCCTGAAAGTCGTGAAAACTGG
CTGATGTACGTACAGGCGGAATGTTGCAATCGAAATTTACCGCAGAAACTGCCTTTTGGT
GGCGGCCTACCTGAGGTCTCGCTACCGAGTGTCAATGACAATTTTGCTGAGCTTCGATGC
CTTGTTTCTTTGTCAGAAACAGTGAGGCCGGAAATGGATGAAAGCACGCGTTGGCAACTA
ACCAAACTGCTTACCCTGACTCATTTTACCGATGAGGACGGACTTTCTACGCTCAAGCAA
TTACTCAACTTGTATGCGTTTACAGGTACTGCGGAAACGAAATCGCTGATCGATGCTCTC
GTAAATTTCGAGTATCAGCAAACAACGGGAAGGGTGAACGAAAAAGGTAAAGTTGGATTT
GCTCATGGTGTAAAGCTCATATTGACCGTCTCTGATCAAATGATATCTAAAGAGCAAGTC
TTCCTTTTAGGTTGCGCCTTGTCGGTGTACTTCTCTCAGTTTGCGGAAGTAAACATTTTT
ACGCAGTTAGAAGTAAGACTTAAATCGACAGGCCAGTTATTTCATCGTTGGCCAGCACTG
ATCGGAAACAAAGCTCTGTTATGA
>JGNEMEMF_00375 hypothetical protein
ATGTCATTGGTCGCTTCCTTACTCGACAAGCTTATCGATAACGATCCACACCTAAGAGAA
GACAAAGATTTTCCGTTGGGTCAGCAAGCATTGGTCGACAATCTTCTAAGAGATTTGGAG
TCCATGTTGAACAGCCGTATCGGTTGGACGGAAATTTCGGATGACCTCAGAGAAGTAAAG
TCCTCAATTTTAAATTATGGATTACCTGACTTTTCGTCTATGCCATACAGCAGCAAGCAG
GGGCAAGATCAACTGTGTGAGATCGTTCGTGATGCGATTTTAGAGTTTGAGCCTCGCCTA
GAAAGCCCGAACGTTAGCATTTTAGATGAAAAGAGCACAGTAGATAGAACCTTGAGACTA
AAGATCAGCGCGACTTGTCTGATTGGCAATAACACACACGAAGTGACATTTAACTCAGAA
GTAGAACCCGTAAGTTTAGGCATGAAGTTGAGCAGAATGAAATGA
>JGNEMEMF_00376 hypothetical protein
ATGAAAACATGGAAAAATGCGCTTTCTGAGGGCAACTTACAACAGGCTATAACACTGATT
ATCGAAGACATTAAAGCTTCACCAAAAGATGCAGGGTTACGCAGTTCTTTTATTGAACTG
TTGTGTATTGACGGTGATTTTGAACGTGCTGACGATCAGCTCATACAGTCGATAAAATTG
TTCCCTGAATATTTATCTGGTGCGAGTCAGTTACGTCATATGGTGAAAGCGGCACAAGCG
CGAAAAGACTTTACTGGTGGGGCTGCCACTGCACAGTTTATTGAATTTGATCAGCAGGCC
AACGAGCTTGTTGTAGACCTTAATTTAGCCATCAAAAATGAAGAGTTTGAGCATGGCTAT
GAACTCGCTCAGTCACTGGAAAACATGCGAGAGCAAAAGCCTTTCCTACAAGGAACTCGA
GAGTTTGAGGATGTAAGAGATATTGACGATCGTTTATCCGGATACATCGAACTTTTCTCG
ACGGCAGGTAACTACTTTCTGGTGCCGATCAAAAACATTAAACATCTAGACATAAAGCAA
GCGAGCTCAATGCTTGAACACATCTGGCGACCTGTTGAGTTTGACATTGAAGGCCTAGGT
GAAGGTGAGGGGCATATGCCACTGACTTACATTGATTCCATTACCGACGCGCAAAAACTT
GGCCGAGAAACAGATTGGAGGCAATTAGGTGAAAGTGAACTGTTTGTCGGCCTAGGTCAA
AAATGTTGGTTTGTGGGTGATAAAGCACTGCCTATCTTTGAGCTGAACACCTTGTCAGAA
AGCAAGGCATTGGCATAG
>JGNEMEMF_00377 hypothetical protein
ATGACATTGAATTTCTTAGACCCAAGTGAACTGAAACACGAGTTCAGTCCACTTGGGTGT
GCGGAACTTGATAGTCACTGGATTACCCAGTTTGTCGAGTCAGTAGATTCAATACATTCG
GCAAAAATTTGGCTAGAGGGAACAAAGAGTTCAACTGTTGATGATTTTCGATATAGCGTG
TTAATGGCAATCGATCAGATTGACCAAATATTGGAAGAGCAATTGAATGAGATTATTCAT
CATCAAGCATTTCAGGCATTGGAAAAATCATGGTTAGGTGTTCGCTATCTGTGTGAGCAA
ACTGCTAGCCAATCCAGTGAGCCTGTGAAGATAAAAGTGCTTTCGGCAACATGGGATGAG
GTCAGCAAAGATGCACTGAGAGCCATCGAGTTTGATCAATCTGCGCTGTTTAAATTGTTG
TATCAGAATGAATATGGCATGCCGGGTGGTGAGCCTTTTGGGGTGGTGATCGGTGATTAT
GAACTAAGACATGACCCAGCGAAAAATCACTTTGATCGAGATTTAACGGTGTTAAGTAAG
GTTGCGCAAACTGCGGCAGCAGCATTCAGTCCATTCGTTCTGTCTGCACAGCCAAGTGTG
TTTGGTGTTAATCGATTTTCAGAGCTGTCATCGACCACAGATATCGGCGCTCAGTTTGAA
CAAGTTGAGTACATAAAATGGCAAAAGTTACGAGAATCGGAAGATGCGAAATTCATCGGT
ATTGCTGCACCAAACGTGTTGTTTCGCTTGCCTTATATCAAAGACGGTTCTCGTATAGAA
AGGTTTGATTTCGAAGAAGCTATCAATGATTCTGAGCGAGAATTGCAGTGGGGAAGTGCC
GCTTTTTGTTTCGCTGCGATTGCAATTCGAACGTATCAAGAACATGGCTGGTTTACTCAC
ATGAGGGGCGTTAAGCAAGGCGATTACACACAAGGAACAATTTTAGCGCCTACGCGAAGT
TCAGTGCATTTCACTAGCAAAAATACCCGTGATAGAAGTCCTTTGAACTTAAAAGTTTCT
GAGCGCAAAGAAAAAGAAATATCGGATTGTGGATTTATCACCATGTCACCGGTTGCTGAA
ACCTACATGGTGGGGATGACTTCCAGCGTGTCCATTTACAAGCCAAGACAGTTCGAAGAG
CAGCATATCACTATGAACGCCAAGTTGACCTCGATGCTGCAATACACGCTTTGTGTTTCA
AGAATCACCCATTACATAAAGGTCATGGGACGAGACAAAATCGGTGGCTATCAAGATCCA
GATTCAATCCAACGAGACTTCCAAAAGTGGCTCCATCAATACACAACAGCCTCTGACGAA
GCTTCGGATGAACTGAGGGCAAAGTACCCTTTAAATGAGGCAAACATCAGCGTTAAGGAA
AAACGTGACTCCCCGGGACACTATTATTCGGTGGTTCATTTACGGCCTCATTTTCAACTC
GACCAGATGGTGTCGGCAGTCAAACTTATTACGGAATTATCACCAGAACAAGTGGTGTAA
>JGNEMEMF_00378 hypothetical protein
ATGACAACGCAAATTGAAAAGCAGCTTGATCCTACCGTTGGTGAGCAGACTTCCTCTTTT
CTAGAGCAAGCGATTGGCGCAACTAAGCAAACAGAAGCTTCACGTGCTGAAGAGCTGATT
AAGACGTTAACTGAAGAAGCAATGAAAGGCACGGTCTCGTGGAATAAGAACCTAACCGTG
ACTTTCCGTGAAGCGATCAACTTACTCGATCGTCAGATTTCTGAACAGCTGTCCGAAGTC
ATGCACCATCCAGAACTGCAAAAACTTGAGGGATCTTGGCGTGGTTTGAACTACTTAGTC
ATGAACTCAGATACCAGTTCGACACTGAAAATTCGCATGATCAGCATGACCAAGAAAGAG
CTTCATAAAGATTTGAGTAAAGCGGTTGAGTTTGACCAAAGCCAGATATTCAAAAAAGTT
TATGAGTCGGAATTCGGCAGTGCCGGTGGTGAGCCATATGGTGCACTGATTGGTGATTAT
GAATTTACTAACCATCCAGAAGACATTGAATCACTTCGTTTAATGTCGAATGTGGCCGCG
TCTGGTTTCTCTCCATTCTTATCTGCGGCTTCACCTGCATTGTTTGGTTTTGATGAGTGG
ACAGAGCTTTCTAAACCTCGTGATTTGGACAAAGTTTTCGAATCACTGGAATATGCTCAA
TGGCGTTCTTTCCGTGAAAGCGCAGATTCTCGTTTTGTAAGCTTAACCATGCCAAAAGTA
TTGGCGCGTTTGCCTTATGGACAAGCAACTTCGCCGGTGGAAGAGTTTGGCTTTGAAGAG
TTTGACGTTGACTCAGTGTCGGGCATTGCAACGAATGCTGAACATAATGATTACTGTTGG
ATGAACTCTTCTTATGTGCTGGGCGCTAAGCTTACCGATGCATTCTCGAAATATGGCTTC
TGCACCGCTATTCGTGGCGCAGAAGGTGGTGGCCGAGTAGATAACCTACCGACGCACTTC
TTCATGAGCGATGACGGCGACCCAGATATGAAATGCCCGACAGAAATTGGCATTACGGAC
CGACGTGAAGCGGAACTAGGTAAACTTGGTTTCCTTCCTTTGTGCCACTATAAGAATACC
AACTACGCGGTTTTCTTTGGTGCACAAACCTGCCAAAAACCAGCCAATCACGATTCTCCT
GATGCGACTGCGAATGCGGCCATTTCAGCACGCTTACCTTACATGATGGCAACGTCACGT
TTTGCTCACTATTTGAAGGTCATGGCGCGCGATAAGATTGGTAGCTTTATGGAAGCGGAA
GACGTGGAGTCGTGGCTAAACCGTTGGATCTTAAGCTACGTGAATGCCTCAGAAGGTGGT
GGTCAAGAAATCCGTGCGAAATACCCACTTGCCGATGCTCGTGTTCAAGTGAAAGAAATT
CCGGGTGCGCCAGGTTCCTACAATGCTGTGGCATGGTTGAAGCCTTGGCTGCAAATGGAA
GAGTTGACCACGTCACTACGCTTGGTCGCAAAGATCCCTCAATCGGGTGGTTAA
>JGNEMEMF_00379 hypothetical protein
ATGACGAGTATCCACTCGAAACTGTCACGAGTAAGGAAGCCTCGTGTTCACATTACCTAT
GATGTTGAAACTGAAGGTACAACGCTGAAAAAAGAGCTTCCTTTTGTTGTTGGTGTAATG
GGCGATTTCGCAGGACAAAATACGGAAGCGCTGAAGCCACTCAAAGACCGTCGCTTTATT
CAGATCGACAGAGATAACTTCGATGACGTTCTTAAGAAAATGAACCCATCAGTGAAGTTT
AAGGTTGCCAACAAACTCGCGAAAGATGACTCTCAGTTTGAAGTTGATCTGAGCTTCAAG
TCGATGCAAGACTTTGAGCCAGCAGCGATCGTTAATCAAGTTGACCCACTACGCCAGTTA
ATGGAAACACGCAATAAGCTACGTGACCTAATGACCAAGGTGGATCGTTCAGAAGAGTTG
GAAAATATCCTTGAAGATGTCTTAAACAACACGGATAACTTAACCAAGCTAGCAGGCGAG
CTGAAACTAGGTGATGCTCACCCGACGGACAATCCAGAGGGGGTGAAGTGA
>JGNEMEMF_00380 hypothetical protein
ATGGTTGATTCAAAAAGTGTATCTGACTCTAGCAGAGTATTCGATTGGTTGGCTCCGGTT
CTATTGCCAGTATCAGAAGAGCGCCCAACAGGTGTAGACCCACGCGAAGACGTGTCACCT
CAATCAGCATACTACCGTTTAAAAGACAGTCGAATGGCGGCACGCAATGCTGAGCGTAAT
GCGATTATCGAAGAAGAGAGCATATTAACGCACACTAATTTGTGGCGTGTCTTTATTGAC
GAAGTTCCGGACATTCTTTCTCATCAATCAAAAGACTTAGAATTTGTTGCATGGTTAATT
GAGGCCCTCACGCGTCTTTATGGATTTCGTGGCATGGGGGTTGGCTATGAAATTGCCTCA
AACTTCATCGACAATTTTTGGGAACAACTGTATCCAATGCCTGATGAAGACGGGATGGAG
ACGCGTATCTCTTCCATTATTGGCCTAAATGGCATCGATAGTGAAGGAACGTTAATTTTT
CCTTTAGCATCTATTCCCCTGACTGACATGGGTGTAGAGCAACCGTACGCCTTTTGGGAA
TATCAGCAAGCGATTGAGTTAGAGAGACTTGATGAAGACAAGCGCCGCTACAAGGTTGAG
CAGGGTGCTGTTGAAATGTCCAAGATTAACGACACGGTGAAATCTACATCTGACGAGTTT
TATCGTGAACTTATCTCTGACCTTGAGTTTGCGATGGCTGCGTTTGGCCAATTTAGCCAA
AAGCTTGATGATGCGGTTGGGGATGTTACCCCGAGCTCATACATTTCCAAAAAACTAGAT
TCAATACATTCGGCATTAAAGCATCTATTGGGCGTTCGTTTTCAAACTCCATCAGAAATG
ACTGAAGTTATTCAGCTCGATCTGACTGAGGATGAGGAAGCGCCAACGGTACAGGGGCAA
AACGGCGCTTTATTGATGACAAACATGCAATCGCGTGAACAGGCGATTGAGCAGTTACAA
AAGGTGGCAGACTTCTTTAGAGAAAGTGAGCCTCATTCACCAGTTTCTTACTCCATCGAA
CAAATCATTCGTTGGTGTGGAATGCCTCTGCCGGAATTACTGGCGGAATTGATCTCCGAC
GGAGATGCAAAGAGAAGCTATTTCCGTTTAGTTGGCATAGCAGAACAAAATGAAAATTAA
>JGNEMEMF_00381 Serine/threonine phosphatase stp
ATGAATTGGAATTACTTTACTTTTGCTAAGACGCACCCAGGCAAAGTACGACCTTATAAC
GAAGACGCCTTACTTGAGATGTCTGAAGCTGGGCTTTGGGTTGTGGCGGATGGAATGGGT
GGACACAGTGCTGGGGATATTGCGAGTCAGATGTTAGTGGATCGTATTGCTCGCCATATC
AAAGACAGCAAAACGACGAATATTGACGAACTAAGAACGGTTGTCCAGCAAGCAAACAAA
GAGATTTTTGATTACGCACAAGCCCACTTAGAGGGCAAAACCATGGGAACGACTCTTGTC
TTATTGTTTATGCAAGATGGCTACTTCCATTGTTTATGGGTAGGAGACAGCCGCATCTAT
CAACTCAGAGAAGGTCGCTTCTCCCAAAAAACCAGAGATCACAGCCAAGTCATGGATTTG
GTTGAGCAAGGTCTATTGGCTTTTGAGGATGCAGAGTCACATCCACTAGCTAATGTCATT
ACACGAGCGATAGGTGTGGACGAAATAGTCACGATAGACCAAGTATCAGGCCAGCTTGCA
GACGGTGACCAATTTCTTTTGTGCAGTGATGGATTATCCAAAGAACTAACCAACGATGAG
ATGCACAAGACACTTTATGCAGACTCGGTTAATCAGGCGGGCTTAGCTTTGATGCATTCT
GCATTAGTGAGAGGTGCGAGTGACAATGTCACGTGCGCTTTGATCAAAGCTTGTTGTGAG
AGAAGCGAGCTAGACGGACGAACACAAGAGGATGCCACTATCCCAGTATTCTTGAGGAGC
AAGGCGAATGGTTGA
>JGNEMEMF_00382 hypothetical protein
ATGTCCACAAACGCTTTAACTTCTTCTTGGGGATACATAGGGAAAATGCCGGCCAAAGGG
GATTTCGTTAAAGACGGTTTGTCCCAAGAATTTACTGGTCGTTGGCACGACTGGCAGCAA
GCAGTGATTGCCGTTAGCCGTGAGCAACTAGGGGAAAGCTGGAATGAGTATTTTCTGACT
GCACCTGTCTGGCATTTTGCGCTTGATGTTTCTTACATGGAAGACGCCACTTATATCGGC
AGTGTCATTCCGAGCGTGGATTCGTCAGGTCGTTATTTCTTTTTTACGGTGGCGCGCGCA
GTACAGGGACCTGCGGTGAACTACTGGCAACAGAGTGATTGGACACAGCATAGCCAAAAC
CTTGCAGTTGCCGTATTGAGTGATGAATTTGTTTTCGATGCATGGGCACAAGGACTGACA
GACTCTGACAATCTACCAGCCAAAGAAGCAGGCGTAAGCCAAGTTCCAACGATGGTTTAT
GAAAGTGAACTGTCCGTCATTTATCAGCGTTCGACGCAGCTATCAGTGAACAGCCTCTTG
AATCGAATGATTGGTGAGGACTACAAAACGCCTTGCTTTTGGTGGACAGACGGTTCGGAC
AACATCGAACCGTGCATGTTGGTGACATCTGGCTTGCCCTCGATAGGACAATATTCCGCA
ATGCTAGACGGCAATTGGCAAAAGTGGAACTGGTAG
>JGNEMEMF_00383 hypothetical protein
ATGAGTATCCGAGAAGTAGGCAAAATCTTTACTCAACGCTGGTTTATTGGCTTAGTTGGT
GTCGCAGCTTGTTCAATCTTTATATGGGCTGTTGGGCCCCTAATTACCGTCGCAGGTTAT
GAACCGTTAAAGACGGACTTTCAACGTCTCGTCAGTATTTTAGTGTTGGTTTTCGTTTGG
GGGATCTTCAATCTTACTAAACAACACAAGCAAAAAGTAAAAGAAGACGAGAGTATTCAG
ACTTTGCTAGAAGTTGACTCTCAATCGGATAAAGAAGCCGCTTCTGAAATCAATGTCTTG
CAAGATAGGATTGAAAAGGCAATTAAAGTCGTGACTAAAACGCATAAAGGAAAACGCAGC
CTTTATGAATTGCCTTGGTACGTTTTGATTGGTCCTCCTGGTACGGGTAAAACAACGGTT
CTCAAGCAGTCTGGCTTGGAATTTCCTTTGGCTGAGTCAATGGGTACAGATTCGGTCGCT
GGGGTTGGTGGCACTCGACATTGCGATTGGTGGTTCGCGAACAAAGCGGTGTTAATTGAT
ACTGCAGGGCGCTACACCACGCAAGACAGTCAGGAAAAGGTCGACTCAAAGGCTTGGCAT
GGGTTCCTTGGACTACTTAAAAAGTACCGAACCCAGAGACCAATAAATGGCGCTATCGTG
ACGGTGAGTTTGGCCAGCATGATGTCGCAGACTCGCACTGAGCGCAGCTTGCACGCAAGA
GCAATTAAGGCTCGTCTACAAGAGTTGAAAAATCAATTAGGCATGCAATTTCCAATCTAC
GTACTGCTTACTAAGATGGATCTCGTCGCGGGCTTCAATGAGTTTTTTTCTGACTTGAGT
AAAGAAGAGCGAGACGATCTCTTTGGTTTTATGTTCCCTCAAGATTGCGAGGATGAGAAA
GGCGTTATTTCTCTTTTTAATAAAGAGTTTCATCACCTATTAGAACGTCTTGATGCTCGA
ATGTTGAGGATCCTTGAAACTGAAGATGATCTTGATAAGCGTGCGCTTATCTTCGAGTTT
CCGAAACAGCTGCGTGTACTACAGGCAAACTTAGATGAGTTTCTAACCGATATTTTTGCT
CAAAACAGCTTTGAAGAACCGACTCTCATCCGTGGTGTGTTTATGGTGAGTTCGGTTCAA
GAAGGGATCCCTGTTAGCCGTTTAATGAATGAAGCCACAAGTGGGTTGGGACTTGGCAAG
CTTGGGCTATCAATGAACAGTCGAAGTTCTGATAGTTACTTTGTCAAAAACCTATTTGAT
CGAGTGATTTTCAAAGAGCAATTGCTTGGTACGGTGAATCGTCATTATCAAAAACAGTCT
AGTTGGCTTCATCGAGGTGTTTATATCGGATGTGCAGTAGCACTGGCCGGTGCCTCGGGC
GTTTGGTTCACCAGTTACCAGTGGAACGTGAACCTTATTAATCAAACCAATAAGCAGACT
GACCATATCAACGCAATGATAGGCGCGGATAGCTTGGACTTTGATTCAGATATTATAAGT
GCAATAGAAACGCTTGATCGCATCATGATGTTACCGCTCGGTAAACAAAGCGATTATGAA
GAAGAAACGGCGATAAAAAAGTTTGGCCTGTATCAAGGGAATAAGGTCTCTCAAGCGGCG
AACAACGCTTATACCTCTGCGTTAAATAAGCACTTTGCCCCAATGGTGCTCCAGAGTCTT
GTCTCAGAAATGGAAGGGAACCAAGAGCATCGTCAATATCTATACGAAACACTCAAAACT
TATTTGATGCTGTTTAACCCAAATAAATATCAGCAAGAGGAAGTTCTGAGTTGGTTTGGT
TTCTACTATGAACGTCATTACCCAGGTGTACTTAATGAGGTGCTAAGAGAGCGCTTAATG
ACGCACACTCGAAACTTGCTGGACAGCAATGTGCGAGGGCTTTCTTACGACGAATCATCG
GTAGCGGAGGCTCGAGAAGTCTTAACACAAATGTCTTTGCCGGAACGTGCTTACCAACGT
ATGAAGTTGCAGTTTGCGAAAAGCCATGTGCCTTCATTTAGGTTGACTGACGTTCTGGGA
CCGAAGGGTTTAGAGCAGTTCGAACGAAACAGTGGTAAGCCACTATCGCAAGGTATTTCC
GGTTTTTACACTTACAACGGATTCCATAGCATTTTTCAAATTCAAATTAACCGTACGGTA
AAAAGTTTGATGGAGGAAAACTGGGTCTATGGGGACGATTTAAAAGCGCATGAAATTGAC
CATGCAAGCGCTATTCGAGGTGTACAAGAGCGTTATTACCAAGATTATATCAATGAGTGG
AAAAACCTGATTGAAGACATCCAGCTTAAACAGGCGCCAAGTTTAGAGTTGGCTTCCGCT
CAGGCGAGGGTGCTCTCTGGTGTCGAAAGGCCAATTGAATCACTACTGCGTGCGATTCAA
AAAGAAGTGGGCTTAACGAAAGTGGTTTTGTCAGAAAACCAAAAAGCCGCCTCTGAAGTC
GCGGGAAATGTAGCGAAGGTGAAGTTTTCAAATACGGCTGACAAGCTCGATCTGTATTTA
CCTGAGGAAAATGCATTTAACGTAGCCTTGCCCGGGAAAGAAGTGGAGCAACACTTTACT
GAAATTCTACGTTTGGATGAGCAAGACTTTGACGACATTCAGCAAGCAATGGTTAATCTG
CGTTCTTACTTGTCTGATCTATCAAGCTCAGGGAACAATCAAAAGATTGCTTACAAGAGT
ATTCTGGATGGAACGGTTACCCAAGATGTAGCAGCTTCTTTTGAGCGGGTGCGAGAGTTG
CTACCAAAGCCATTTAATCAATGGTTAGGTGAGTTGTCTCAAGAGTCAGTGAAATTTGCT
GAGAGTGGTTCTAAAGATCACCTAAACCAACTTTGGCAAACGCAAGTAGTAAAACCGTAT
CGTCGTTCTATCGCGGGACGTTATCCTTTTGTTTCAAATGCGGCCAAGGAAGTGCGACTT
AAAGATTTTAAACGTTTCTTCGGCTATGGGGGAACGATGGACTCTTTCTTTAAAGAGTAT
CTCGAACCATTTGTGGACACCTCCTCTAGACGCTGGAAACTTGAGAAAGAAATCGGTGTG
AGACCAGAAACATTAGCGGTGTTTCAACAAGCAAAGCGCATTAGACAAACCTTCTTTGAA
TCTGATAACTCGCTGAGAGTCGAGTTTGGAATGAAGCCAGTCTATTTAGATCAACACATA
ACTCGCTTTGTATTGGAGTTAGGTGAACAAGACCTCGTTTATAAACATGGCCCAGCACGT
GCTAAATCGTTGAGTTGGCCAGCAGGTCAAGATCAAACTCGAATCGTATTTACGCCGCCG
GAATCAAAGCGAGAAATTGCTCATACATATGAAGGTGAATGGGGCATCTTTAGATTACTA
GACCAATCGCTTAAAGCGCGTCCGGAGTCACGAAAAGACAACATCGTGATGATTGATCTC
AATGGTAATAAAGTTCAACTGGAGCTGATCCCTTCGAGCACGGTAAACCCATTCTGGTCA
AATGAAATGGAGAGGTTCCGATGTCCACAAACGCTTTAA
>JGNEMEMF_00384 Motility protein B
ATGGAACAGACAATTATCAAGCCAACGCCAGGTGGAAGGCCAGTAAACGCCAAAGCATCT
CAGCCACAATCTGCAGACAGCACAGTGGTGATTTCAAAAAGCACCGAGGTTGTGAACAAT
GACACGGTAGTCGCGTTTGGCTCTAACCCAATACTGGCGGAAGCCAATGGCATCCTTTCT
ATCATTGGTCAGATAAGAGCAACGGCGACGCACTCTGATGTGTTCTTTTTAAAAGAAGCA
TTAGCGCAGAAATTAAGAGATTACGAGAATCGACTACGTCAGAAAAATATTAATTTAGAA
ACGATAGATACGGCACGTTACTGTTTGTGTTGTGCAATTGATGAAGCGGTGTTGAATACA
AATTGGGGTAGCCAATCTGCTTGGAGCCACGATTCATTATTAACGTCGTTTTATTCGAGC
AGCCGAGGTGGTGAGGCATTTTATCAACACCTTGAGAAGTGTATGTCTTCTCCTGAGTCT
CATTTAGATCTTCTTGAATTAATGTATGTTTGCTTGTCCTTGGGCTTTGTTGGTCAATAT
CGACTAGAGAAGAACGGACTCGAAGCACATCGTCGTTTAAGAAAGCAGGTGATGGTGACG
CTCAAGAATCATGGCCGAGGTCTGCAACAAGGCTTGAATGATAATGTTGAAGCCCGTCTT
CTTAATGGTGCGCAAATCTCTGAACGAGCGCCTTTGTGGGTTGTTTGCTCGGTCACACTT
GCTTTGTTGGTGTGTATTTTTATGTACTTTAGTTATGACCTTAACAAAGCCTCCAACCAA
ACCTTTACCAACTTGATCAACTTGATCGCTCCGGTACAAGTTGAATCAACGGTTCAAACT
GATTCTCAAGTGACCGATATCGCTGGACGCATTTCTATGTATCTCGCAACAGAAATCAGT
AAAGGTTTAGTCACGGTCGACGCGCTTCCTGACCGAGTTCGAATCTCCATCAAAGCTCAA
GATCTCTTTGAGTCTGGAAGTGCCGAGGTTGTTGAGTACATTCAACCCGTGATATCCAAA
TTGGCTCGAACCTTAGAAGCGACAGAAGGGAAAATCTTGGTCGCAGGACATACCGACGAC
AAGCCAATTTTTACCAGCAAATATCCTTCCAACTGGCACCTGTCTCTGGCAAGAGCTACC
GCGATGTCTGAGCAGTTAATCGCGAATAGTGCTTTAAAGGGACGTGTGTTGCCTGAGGGG
TTGGGAGATGCGAGGCCGTTGGTCGAGAACACTAGCGACGAGAACCGAGCGCTTAATCGC
CGAATCGAAATTGATCTAATGGTTGCGAACTAA
>JGNEMEMF_00385 hypothetical protein
ATGACACATTACTCCCGCACAGCATGGTGTGAGGGGATGTTTTTACGTCCTCAACATTTT
CAGCAAAGCGAACGTGCGATTGAACAAGAATTCAAGGGACTAAATCGCTTTCAACAACCC
TATAATTGGGGCGTTTACAAAGTCCGTGTTAACTCAAACAGCCTTAAAGAAGGGCTGGTG
GAAGTTGAGAGTATAGACGCAATTCTGCCTGATATGACGGTCGTCCAACTACAGAATACG
AGCGCTGAGCTCAGTCCTTTGAGCATTGAAAAAGGTACGCAAGACACGCTCGTTAAGCTA
ACCGTGCCGGCGAAGAGCTTGAAAGAGAAAATGGTCGCTGATGTTAGCGAAGGCTTGGTG
TCGCGATATTTGTTGAAAGATATTGATGTTATTGATGTTCAGACAGGTCAAGACGAAGAG
TGTATTCAAGTCGCATCATTGAACATGGCGTTGAAAGCGAATAATGAAAAGCTTTCTGGT
TTTGTTGAATTGCCCATTCTAAAAGTTAAAGAGGTAACAAGTGAAGGCGTCGTTATCTTG
GATGATGAATTCACGCCACCGAACCTAAATGCGCTTAATGATCAAGCCATGATGAACTGT
CTTAAAAACGTCTCCGCAATGACTAAGATTCGTGCAGATGTTGTATCTCAACGCCTGCTT
CAAGGAAAGATGGCTTCTGCATCAGCGGTGGATTTCATCATGCTACAAATGCTAAACCGA
TATGAGATGGTTCTTAAGCACCTAGGAAAATTAGATCAAATTCATCCGCTCGAGCTTATT
ACTTTATTGAAGGGCTACGTCGGCGAACTCTCGACATTTTCAAGCAAGACGAAACGTATC
CCTGCGTTGTCTGATTATGATCATATAAACCTGACTCCTGTTGTTCAGGAACTTAACCAA
GTGTTAAGCCAATATTTAAGCGTTGTACTCGACCAGACCGCTAATAAGTTACCGTTAGAG
GCTCGCCAACTCGGTATACACGTCACACCATTACCAGACAAGCGACTACTTGATTCCAGT
CAGTTCGTATTGGCTGTTAAGGCTGATACGAGCACCGAAGAGATTAGACGATTGGTACCT
GCGCAACTTAAGTTTGGGCCAGCAGAACAAATTCGTGACCTCATTAACAACCAGATCAAT
GGCATCAATGTTGCGCCACTCAATGTCGTTCCGAGGCAGATTCCTTATCAAACCGGGTAC
GTCTATTTTGAAGTCATCAAAAAAGGGCCTTTCTGGAACCGACTAAAAGAGAGTGGTGGC
ATCGCTCTACAGTTATCTGGCCAATTTCCAAATGCGGATATTGAGCTTTGGAGCATTAAC
CAATAA
>JGNEMEMF_00386 hypothetical protein
ATGAAAGCGATAATGAAAACTCTAGTTCTACTTTTTACTGCACTGCTTACGGGCTGCTCC
GCTGCAAACCTTGTGGTTGCCCCTTACGCTGATTTAGAGCTAGCTGCAAAACATAACATC
AACCCTGATTCAAATGGTAGACCTTCCCCAGTCGTAATTTATGTGTTTGAGCTCACTTCT
TCGACGGTGTTTGAAAGCCAAGATTTCTTTTCAATATATGAAAACTACGACACGGTTTTG
GGGCCAGATTTAGTGAACAAGTATGAGATATCGCTAACGCCTGGCCAAGAAGAGGTTTAT
CACGCAAGTATGTCCGCTAAAACGAAATATCTCGGCTTAGTTGCTGCATTTCGAGATATA
GAAAACTCAAATTGGCGACAGGTGATTAAGGTTGATCAAACTGGGTACAACACCTACCAA
ATTCAACTAGACGATTTGTCTTTGTTCGTTAACTAA
>JGNEMEMF_00387 hypothetical protein
ATGACGTTGGTTTTAACCATTACGAGCTTTCATAAGTTCACACCAGAGATAGACAACGAA
TTCATTTTTGACGCGACAGGCGAGCATGAGAAAGTCAGTTTTGGTCGCTCAGAACAGTGC
GATTGGACGTTGCCAGACCCTGAAAGAGTCATTTCAGGTAAGCATGGAGAGTTGATCAAG
TTTGGTGACAAATATTTGATTAAAGACCTCTCCACTAATGGCACTTTTGTAAACAACGCA
GTCAGCCCTGTTGGTCAAGGAAATGAATTAGCACTGAATCATGGTGATGTAGTGACCCTC
GGCGATTATCAAATTCAAGTCAAGCTTGAAGAGCGTTGCATTGACGATTCTTTAAATGAG
GCTAATAAAATCAATGAATTAGGTGGTGGGGTTGCTATTGAAAACTTGGCTCACGACAAC
TTTGGTTTGAATGCCTCAGATCTATTAAAAGAGAGCGTTTCTTCCGAGTTTCAACTAGAT
ATCGGTCTCATGGATGACTTTTTAGATGCACCTACATCTCACTCTCAAGATGACCGAGAA
GAAGAAAAGCTACCTTCTCATACTCCAATCTCACATGAGTTCGATGAGAAAAATGCACAG
GCTTTTATTACAGGTTTGGGTATCAATCCTAATATGGTCCCAGATGAAGGCAGTGAGCAA
TGGTTTGAGCAGTTAGGCCAATCGTTTTCTCTGATGCTATTAGGCCTAATGGAAACATTA
CACAATCGTGCCGAGTTTAAACAAAATAATCGTTTGAATCATACGGCGTTTAGAAAATCT
GAAAATAACCCGTTAAAGTTCTCTGCTAATTTAGAAGACGCAATTCATAATTTATATAAT
CGTCAATCGGCAAGTTTTATGCGCGCTGATATTGCGATAAAAGAAGCGTTCTTTGATATT
GAAAATCATGAGCGTGCCTTAATGAAAGGTGTCGAAGGTACTGTATTAAGTGTTATGTCA
TTAGTAGAGCCAGCAACGATTTATTCTGATGCGATGTCCAATGATAGTGTCTTAAATAAA
TTAATTCCGGCGAGAAAATATGCATGCAGTTGGAAAAAATTTGAAGGTATTCATCATCAA
TTGACAGATGAAGTAATAAATAAAGAATCGCCATTTTATTTAGAAGATTTTGCAAAGCAT
TATGAAAGCGCGCTAAAAACTAAAATTTAA
>JGNEMEMF_00388 Serine/threonine-protein kinase PrkC
ATGGACGACCAAAGTAAAAACAATTCTATAAATAAAGATTCGAATGGTGATAAAACAAAA
ATTGTAAAGACTCAAAAAAGAGAAAATACAAACGACAAGATGGGTAATATAAATAATGAA
GGCTCAGCCCAAAATAATAATGAGACAAATACAAAAGTGTCTCATAATCAAAACACTATT
CCACCAGTGGATAACCCTCACTCTAACTTCGAGAACAGCGCTCATAAAAAGCGTCCTGAT
TCTTTACTCGGTGAGACAATCAAAAACCGGTATGAAATCGAGTCTTTAATTGGTCATGGT
GGTTTGTGTGATGTCTTTTTAGCGAAAGACAAGATCCTCGAATCGTCCGGTTCCGATACT
CCATATGTCGCACTTAAAGTTCTCCAGAATGAGTATGCCTCGCAGCCTGAGACCGCACGC
ATGCTGATTCGTGAAGCACAACAAACTCAGAAGTTAAGCCACCCGAATATTATCCGCGTT
TACGACTTTGGTGTTGATGGTGACATTTATTTCCTTGTTATGGAGTACGTTGATGGTGAA
ACTTTGGAAGGGATAATTCAACGCTCTCGACCGGACGGGTTAAGATACAACTCTGCCCTA
TCGATTCTTAATCAAACGCTGGACGCGTTGTCGTATGCGCATTCACTCGGCGTCGTTCAT
GCCGATTTAAAACCTGCCAACGTCATCCTCACGTCTGAGGGAAAAGTGAAACTGTTAGAT
TTTGGTGTATCAAAAACTCAGCAATTAAAACATGACCAATACGCCGCTAAGCGGAAGTCC
AAAGATACAGACACACTGGGCTATACACCAAATTATGCGTCACTAGACATTTTGTCGGGT
AAAGAGCCTAAATTCAGTGACGACCTTTTTGCCTTCTTCTGTATCACTTTTGAACTTTTA
AGCTGCAAGCATCCTTATGGCCGTACCCCTGTCGACGAAGCGTTGAAGAAAGGTATTAAA
GTGAGGAAGCCAACTAATTTACCCTTCTCAAAGTGGAGTCTATTCGCTAATGCTTTTACT
ACAGGAACCGTACCTCAAGGCTTAAATTGTGTTGACATAAAAGCGCGACTCAATAGAAAC
CGTTGGCCTTTGTACTCTGGTATTGCTGCTAGTGTCGCTTTATTGGCGGCACTTGGCATG
TTCTATCAACAGCAACAAGGTACGATCTCCAAACTAAACCTAGCACTGGCAGAGAAAGAG
CAAACGATCGAGTTGGCCGAACAGTTACTCAATACATTACCAGAAGACACAAAAGCGTTA
ATAGATGACAAACAAGGGCTACATCCTGTGATTGAGGCTGGTTTCCTACGCCTGTATAAG
CCTCACCTCTTGGGCGAGTTTGAGTCGAAAATTGACGATGTACTGAATTCCGATGTCACC
ACTTACCCAAATTACGACCAGATTGAATCCATCTTGCAACAGGCAAAAGTTTACTACCCT
GACTCACACAAAATTGAAGTGTTGGCATTGGATATTCAATCAAGTAAACATTCAACGCTT
CTCTCGATTGCACGGCAGATAAACAGCCACTTAGAAAAATCCGTTTATGCTCAGGTTGAA
GGTGAGAAATCGATCTATGATCTCAAGAAAGAGCTGCAAGAGATCCACAAAGAATACCCT
TTCACACCTAGCTCTCTAGCAAGTGAAGTATTTGGACAGCATTTGAATGACGCGCTTCAA
CTGAGAGATGCTGCCGCTTTAGTTACCTTGATTAAGGTTGGAAATACGTTCTTTTCCGAA
TCTGAAGAGCACCAAGAAAACTTGGCTTTCAGCAATGCGATGAAAGATGCCGTGTTGGAA
ATGAAGTTGTATGAGACAGCCAAAGACAGCACTACCCCACTTGCTTTCCCATCTGACGCC
GCCCGTCTTCTCTATCAAGAGGAGTTTGAAGGGCTGCACTACCGCCTAAAACAGGCTCGC
ACGACAGTAAATCTCGATAAGTTAGTAAAAGACATTGACGCGTTCGCCGAGAACTTTCCG
CCAGGTTTCCAAGACATTAACGACCTTAGGTTTCAGACTGCTGATAAATACCTTCAGTTT
TCCGATATCTTGCTGAATAAACGAAAATCCAAGAGTGCAAGGCGTGCAATGAAAAAGGCG
AACGAGCTATTAAAACGGTTAGAAAGTGACGCAGAACAGAGTTAA
>JGNEMEMF_00389 hypothetical protein
TTGACCGCAGGGAAGATCGAAGTCGATAACATCAGCATTTTAGTCATTGATGACTGCTCC
ACATCAGCGACGTTGATCAAGCATCAACTGGTTTCGCTCGGGGCAAAATTGGCGAACATC
ACTTGTGTGAATAGCGCGCAAGAAGCATTGAACGCGGTGAAAACACGCTTTTACTCATTT
ATTGTGATGGACTATCACTTGTCGACTAAGTTGACCGGGCTTGATTTGATCAATTTGATG
AGCCGAGCCAAGTTAATCTCGGACACCACTGCGGTTCTTATGATATCTGGTGACGCTACG
CAGGAAACGGTACTAACTGCCCTTTCTGGCCGAGTAAGACACCTTCTTACCAAACCACTC
CAAACCAAAGCGTTGAAGAACAAGATGCTTGCTGCATTACAAGAGCAGCATAACCTTGCA
GAAGTACGTCAATCACTGGGTAAATGCAGTACACTCACTCTCGCTGAAGTAGCGCGCCTG
CATAAAAAGTATGCGACGAGCGTTTGTGTAGAATCACTGCTTATCGATACCTTGGTCGAG
ACTCATCAGTTTGATGTGCTTGAGAACTTCCTTCCCTTCTGCAATGACAAAGAACACGCG
AGCCGTATCTGCGCTGAAGCCTTTTTACTCCATAAACAAGGGAAGATCAGAGAAGCGGTG
GATGTGTTAGCAAACTATGTTACGCATAACCCTCTTTGTTTGAGAGCAATTGATAATCTC
GTTGGTTTATACGAAACACTTGGCCAGCACAATAATGCGTCCATTCTGGCAAACCGAGCG
TTTGAGCTTACACCAAGCAGTAGCGCACGTATGGTCACTGTTTCTCGAATAGTATCCAAG
CTTGGACAGATAGAAAGGCTATACGAGGTTGGGTATCTGTATGCCTCGAACGTTTCTTCA
ACTGATACGCTCTGGTTATCTGCAATGAATTCGTATGTCGATTTGATTAGTGAGCACTTC
AAGACGCTTTCGAGCGCCAACGAGAAGAAGAAGGTGCTTATAAAACTGAATGAATTTTGC
TTGCTGGCGGAGAAACAACTGAACCGAAATCAGCAAGTCGATTTAGCAGCCTTCAAACAA
ATGATGCAATGCAAGTTGTTGTTGCTTGAAGCGCGACCAGAATACGCGCACAGAAAACTG
ATGAAGTCTCTCAGCTATTACTATGCAACACCAAATAAAACCCCGTTGCCCTTGCTAAAA
CAAGCGATTCCATTAATGGATTTCTTCGGTGAATTCGCAATTAAACAGAGTTTACTGGCA
CTACTCGCAGCAAAATCTGGAGTGCCGATGAAGCAAAGCGCGCAAGGAGACAACGACGAC
AAGCGCTTGAGGGATAGATACCCGTTCTCAACTGAAATGCGCCTCAAAAAACTCTCTGAT
AACAGCATTGATGCAACAGATATTATATTGGACGAGAGCATTGAGTTTCTTTCTCAGCGT
CCTTTACCACCCAATTGGTCTAACTGGCTCAAAGATTACCTATCCGGCTCTTACTCGTCC
CAGTTGCCAACCCCTTTTAACCTACAAGCCACACAGTGGAGATGA
>JGNEMEMF_00390 hypothetical protein
ATGATCAATTTCGAAGTACTCAATACTTATATGGACAACGATGTCGATATTATCTTTGCT
GTTTTCTCAACCTATATGGAAGACTACGAAGATGGATTGGAGCGTATTAATCAACTTAAC
CAAGACCAAAATTGGCCTGAGTTGTTCCTATTGTCACACAGTTTAAAAGGCATCCTTTCA
AGCTTTGGAGAGGAGTCAGCAGTATCAGCACTTAACAATATAGAGGAGCATACAAGAGAT
AATATCGCACCAGATAGCGGGGATCTGGCTATAGTTAATAAAGAGTTGGTTACGATAAAC
CAACAGATAACTGATTACTTATCCAACATGGATTAG
>JGNEMEMF_00391 hypothetical protein
ATGAACAACACAAATTTTAAAGAGTTGATAGATTCGCTTAAGGATCTGACGCCAACTCAA
AAAAAATACTTAATAAGCCAGACGCGGCTTTCTTTAGAAGAAAGTGAAGTCCTGAAAAAC
AAAGACTTACTGACACCTGAAGAGCTCGAATTACTGCTTGCTGTAACTAACGCAAAATGA
>JGNEMEMF_00392 Spermine/spermidine acetyltransferase
ATGAATGTCTCTTTGAGAGAGGTTACGAAACAAAACTATGAACTCGTCTGCGACTTAGAC
GTAACGAAACCACAAGAAGAATTTGTAGCATGCAACATGTGGTCGCTGGTGGAGTCTTTC
TACAACGAAGGCCATGTAGTTCGTGCAATCTATCTAGACGAGGAAGCCGTTGGTTTTTTC
ATGTGGGTTCATGAAGCAAGTGATAAAGTTTCTATTTGGCGTTTTATGGTCGATGCCAAA
CACCAAAACAAAGGAATAGGGCGAGTTGCATTAAAACTGGCAATCGAAGAGATCAAACAA
GCGCCCAATCTCAAACATATAGAGATCTGTTACAACCCGACTAATCCAGTCGCTAAGCCT
TTCTACAGTCAGTTTGGTTTTGAAGAAGTTGGTATGGATGAAGATGGTGAAGATATGTTG
GCAATCATCGAACTCTAA
>JGNEMEMF_00393 hypothetical protein
ATGAATATTGTTCCAGAGCTAGATTTAAGCCCAGCCGAGCATCTAGCAATCAAGCATTTG
CGAAATGCCGCATTTCCTGAGCATCAGTCAGACCAATCTTATTACAAGCAGTTACCTCAT
TATCGTGCTCTTGAGTTTCAGGGTACAAAGCTGATTGGTTATATGGGGCTGGACTATCGC
GTGATGAACTTGAATGAACAGCCAACCAAAGTGTTGGGGATCATCGATTTATGCGTTGAT
ACTGACTTCCAAGGGAAAGGTGTCGCTTCAACAATGCTTACTCGTGTTACAGAGTATGCC
CAAGACAAAGACGTTGATTTCATCATTCTTGTGGCTGACGATCCATCGCTTTATCTAAAA
AACGGATTTCAGTGTTTTGAGGCAGAGGCGGCCTGGTTGAGAGTGCACGAACACAAGAAT
TATGGCGTCGCGGAAGAAAGGCTCAATGACCTTTATGTGAAACCATTGCGTGGTCAAATA
GTGACAAAGGGTGCACTCGATTGGTTGGGGTATATGTACTAA
>JGNEMEMF_00394 hypothetical protein
ATGAAGAAAAGTAAGTTTCTATTGGCATTAATACTCGGCAGTTTGGCTGTAATACCGAGT
GTATCAATGGCGAATGACCAAGTATTGAAGCAAGCTTATCAGTCGCAGCAAAGCGATGTA
CAAGTGCGAGGTTCGGGTATAGTCATTCGTGTGTTGCGAGATGATAACGTTGGCTCGAGA
CATCAAAAATTCATCCTTAAGTTAGAATCCCGCCAAACGCTTTTGGTTGCTCACAATATT
GACTTGGCTCCAAGAGTTGCGAATCTGAACGTTGGCGACCGTATTGAATTTAATGGTGAA
TATGAATGGAATTCAAAAGGTGGTGTTTTGCACTGGACGCACCACGATCCACAAGGACGC
CATGAAGGTGGTTGGTTGAAACATAACGGTCGAACGTACCAATGA
>JGNEMEMF_00395 hypothetical protein
ATGAATGAATCAGTGTATCGTGCAATGTCTTGGCTGAAAGGAATTCTGGATAAGCAAGAT
ATTCGTTACCAGATTGTCGGAGGTTTCGCCGCCCACCTTCATGGTGGTTCTCGGCCTATT
GCTGACATTGACCTCTATATTGAAAAAGAGGATGTACATGCGCTTCTACCGTTCTTTCAA
CCTTTTGTAAGTAAACCGCTTAAACACTACTGTGAAGAAGGGTGGGACTTAGAATACCTT
CAGCTGATTTATGAAAACCAGAAAATTGAAATCGGATTAACTCCGGGGACGAAGATTTTC
AACACCTCAAACCAACAATGGGTATCGCTTGATATTAATTTGTCCGAATCCGTACAGCGT
GATTTTTATGGGCTAACTTTGCCGGTAATCAACACGAGCTCTCTCGTTGAGTACAAACGA
ATCCTCAATCGAGAAGTCGATCAAATCGATATCAAAGAGCTAGAAGAAATCTAA
>JGNEMEMF_00396 Lactoylglutathione lyase
ATGAAATTTCTTCACACTATGATCCGCGTGGCTGACCTGGATAAATCCATCGAGTTTTAC
ACCAAAGTTCTTGGTATGAGCGAGCTTGATCGCTTCGAAAACACAGAATACCGCTACACT
CTTGTGTTTGTCGGTAACGCAGACCAACCAGGCAGCGCAACGATTGAACTGACTTACAAC
TGGGACACAGACAGCTATGACCTAGGTAATGCGTTCGGTCACATGGCATTAGGTTGTGAA
GATATTTACGCTGCATGCGACAAAATCAAAGCACTTGGTGGCAATGTCACTCGTGAACCA
GGTCCAATGAAAGGCGGTGAAACGCATATCGCATTCATCAAAGACCCTGACGGTTACCAA
ATCGAATTGATTCAAACAAGCAAATAA
>JGNEMEMF_00397 N-ethylmaleimide reductase
ATGAAAGATACATTGTTTCAACCTGTACAACTTGGTTCTCTAACGCTTCAGAACCGTATC
GTTATGCCACCAATGACTCGCTCTCGTGCAAGCCAACCTGGCAATGTCGCAAACGATATG
ATGGCTGAGTACTATGCACAACGCGCATCTGCGGGTTTGATTGTTGCAGAAGGCACACAG
ATTTCACCTATGGGTCAAGGTTACGCTTGGACTCCGGGTATTTACAGCCAAGAACAAGTC
GCAGGTTGGAAAAAAGTCACTGACGCTGTACACGTAAAAGGCGGTGCGATCTTCGCTCAG
CTTTGGCACGTAGGCCGTGTTACCCACCCTGACAACATTGGCGGTGAGCAACCAATTTCT
TCTTCTGCACTAAAAGCAGAAAACGTGAAAGTGTTTATCGATAACGGCACGGATGAACCT
GGTTTTGTTGACGTGGTAGAACCACGTGAGATGACGAAAGAAGACATCAAAGTGGTTATC
GAAGAGTACCGTCAAGCGGCATTGAATGCGATTGGAGCGGGCTTTGATGGCATTGAGCTG
CACGCAGCGAACGGCTACCTTGTAAACCAGTTCATCGATTCTGAAGCAAACAACCGTACA
GATGAATACGGTGGTTCAGTTGAAAACCGTCTACGTTTCTTGGGTGAAGTGGTTGAAGCG
ATGACTCAAGCGATTGGTGCTGATCGCGTTGGTGTTCGTCTTGCTCCGTTTACGTCACTA
AACGGTACTGTAGATAAAACACCAGTAGAAACTTACACAGCTGCTGCGGCGCTGCTTGAT
AAGCTAAACGTTGTTTACATGCACATTGCAGAAGTAGACTGGGATGACGCACCAGATACG
CCTGCTGAGTTCAAAACAGCCGTTCGTGAAGCTTACAAAGGCACCATCATTTATGCTGGT
CGCTACAACACAGAGAAAGCAGCTGAAGCTCTAGAAAGTGGCTTGGCAGATATGGTTGGC
TTTGGTCGTCCGTTCATCGCGAACCCTGACCTACCGAACCGTATCAAGAACGATTACCCG
TTAGCAGCTCACGATCCTGCGACGCTGTTTGGTGGTAACGAAAAAGGTCTGTTGGATTAC
CCGACTTACCAAGCAAACTAA
>JGNEMEMF_00398 hypothetical protein
GTGAACAAACTCAGAAACGAAGCTATGAGCCAAAACGATATTCAAGCCAAGATTGCCAGC
TTTACTTGTATCGAAGAAGCTTTGGATTACTTCGATATTGGTTTTGACAGCCGCTTTATT
GATAAACACAGAGTGGAGTTAGTGAAGCGCTTCAATGGCTATTTGATTCTGACTAAGCCT
GAAGATTGGTTTGCGGCTCGCCGTGCATTAAAGAACGCATACTGCAAAGTGCAGCGAAGT
TTGTTGGATAAAACCACACGCTCGGCTTGTCGTGGTTGCACTTCGTGCCAGCGTCGTTAG
>JGNEMEMF_00399 O-acetyltransferase OatA
ATGATGACTTACCGAGCAGAAATAGATGGATTAAGAGCGATTGCCGTCATATTGGTGATT
TTCTTCCACGCAGACATCGAAGCGTTCGCTGGTGGCTTTATTGGCGTAGACGTGTTCTTC
GTGATCAGTGGCTATTTAATTACCACAATTGTGATAAACGATTTGGATAACAACCAATTC
AGCCTTGCTGATTTCTACGAGCGCCGCATTCGTCGGATTCTCCCATTACTGCTGTTGGTT
ATTGCAGTGTGTTATCTACTCTCTTGGTGGCTGTTCCTTCCCCACGCACACAAAGAGGTG
GGCGAGTTTTCTGTGTCTTCCATTCTGTCCGCTTCTAATGTTTTGCTTTACCTCAAAGGG
CACAATTATTTTGGGCTGGAAGAACAAGCTAACCCACTCTTTCATACTTGGAGCTTAGGC
GTAGAAGAGCAATACTACATTGTCATCCCTCTTCTGCTTATGCTTCTGGCACGTGGCAAG
CTCATGTCTTACCTCACCTTCTTCATTGCGGTATTTGCACTAAGCCTGATGACTATTTGG
TACGCCAGTGGTGATCCTGATTTCGCCTTTTACATGATTTTCTCTCGTGCGTGGGAACTG
GCGGCGGGCTCTCTGATTGCCCTAGTGATGCGCAAAACCGTCATCAAACCCAACAACACC
ATAGCCATGATTGGTTTAACCCTAGTTCTCGCCTCTGCTTTGTTGTTTGATAAATCAAAA
GATGGCGCTGGGCTCATGCTGTTAATCCCTGTGATTGGCACCGCACTTATCATTTTGTTC
TCATCCAAAGACAACACGTTGGGTAAAGCTCTAAGCCTCAAATCAGTGGTTTTTGTTGGG
TTGATCAGCTATAGCCTTTATTTATGGCATATACCATTGCTGGTTTTTTATCGCTACGTA
CTTACTGCCGGACAAGAGTTCAGCCTAGCGTTTTATCTTGTCGCTCTATTTGCTTTTTCT
TACCTAACTTGGCGCTTTGTTGAAAAGCCTTTCCGTAGCCGCAAGAAAATCGGCATGAGC
ACACTTGCTGCATCACTTGTGTTAGTCACCCTGCCGCTGCTTGCTTTTGGTGTCGTCGGT
CATAAAAACGGAGGCTTTCCAGACCGTAGTGCGTTTTTCGAAGCCATGCGTGTAAACAAT
GGCTATGGCATTGCATGTAATGGTAATACAACCATCAACGAAACTTGTTCATCATCTTCA
GAACCTACTGTCGCAGTGTTGGGTAACAGTCACAGCATGGTCTTTGTTCAGCAGCTCTCA
AATGACACACCTACGGGAGTTGTCCAGCTTACGCAAGATTCTTGTGCGATCGGTTATGTC
GACATGATTGCAGGAGTCACTAATCTATCTTGTCGAAACTTCTTCACCGATGCAGTCGAA
ACCATTCAGAATACGCCTTCAATTCGACGTGTGGTGATTTCTTCTAACTTCAATAAAGAG
CTCTCTAAGCAGGACTACCAAGCTTCGCTCACCCACCTATTGAACGAGTTAGAAGACAGA
GAAATCGTTGTCTTTGGTCCAACACCCTCTGCACCGCATGCTATTGGCGAATGCTTATGG
AAAGCGCAATTGTTTGGTGACAACACAGGCAATGAATGTGACTTTTCGCCGAAGCAGTCA
CACCCGCATCATGTAGCAACGCTGGCAGCGTACTTTGACCAATTTGAACATGTGGAGTTT
GTCGACCTTACTAACTACATCTGCCAACGGGGCAAATGCGCAATGAAAGTGGGCAGCAAC
AATGCCATGTACACCGATGCAAGCCACCTCTCTTACAAAGGCGCAGAAATTGTATTGAGT
AGCTATCAGAAGGCGTTGAGTGACAATCAAAAACTGACTGCTCAGCATTAG
>JGNEMEMF_00400 hypothetical protein
ATGAAGCTCTATCGACTGACTCAAAAGAAGTTCTCTGAGTCTCCATTTAGCCCAATCGGT
GCCAAGTTATACGGTGGGCGATGGAACTCCAAAGGAACCGAAGCACTGTACTTTTCTCAA
TCCGAATCTCTCTGCTCGCTAGAAGTTTTCGTTCATGTAAACAACGACCCGGCGATCACC
AAGCTTTACGATTTGTATCGTATCGAGATGCCGGAATACTTAATTGCCGCACTGGATGAA
GAAGACTTACCGGTCACTTGGCGCTCCATTCCTGCTAGTGAATCCACACAATACATTGGC
GACCAGTTTCTCAACGATCCACATCCTGAGTTTGCTGCATTGCAAGTGCCTTCAACGATT
TCTCCTCGTGACAACAACTACGTCGTCAATCCAAACCATCCCAAGATGAAAGACATCCTG
AAGAAAGCAGAGAAGCTTGATTTTGCTTTTGACCCACGAATCTTCAAATAA
>JGNEMEMF_00401 hypothetical protein
ATGGCAACGGCAACATTAAAAAGCTTTAAACCGAAGCTGCCTCACAAGGCAAACTTCTGG
TTTATGCTGGGCATTGAAGATGCCGAAACCGGTCGTACCGATGCGGTTCATAAAGGCTTT
GAGCCAAAGGTATACCGTAATATCGTCGAGCGTGTGAAGCTTTCTCAAAGCGAATTCCAA
CACGTCACATTGATCCCAGTGAGCACCATCAAGCGTCGACTCAAAAACGAAGAACGCTTC
AACACGCAAGAGAGTGATGCCATCTATCGTTTAGCGATGCTACTTAAGCTAGCAACAGAA
CTGTTTGATGATGAAGAACGCGCACTAGGTTGGATGCGGGAAAATGTTTACGGTTTGGGT
GGCAAGCGCCCATTAGACATGGTTTCAACCACGGTTGATTTTGAAATCGTCAAAGATTTG
ATTGGACGACTAGAGCACGGGGTATTCTCGTAA
>JGNEMEMF_00402 Glutamate synthase [NADPH] large chain
ATGAGCAAACCAGTAATAGCGGATAACAAACCCATCAAAGTTGAGCTTGTGCAAGGACAA
GAATATTACTTTTGTCGATGTGGGCGATCTAAGAACCAACCTTATTGTGATGGCTCCCAC
GCCGGAACCGATTTTAAACCCATGAGTTTTGTCGCTGAAAAGGATGAAGATTCGTATCTG
TGTCAGTGTAAGCACACCGCAAATGCGCCTTTCTGCGATGGGACGCATAAGCAGTTTACC
TCTGAGCAAGTGGGACAAGAAGGTCCGGGTATCCAAGCCGGACATAACGAAATCCCAATT
GCAGTGGCGACGCAAGAAGAGCCCACAGTTGAGTTTATTCACCAATTGGCAAGAGAAGGG
CTATCAAAGTTAGGGCATCATGGACCGATGACGGCGATGGGAGTGCCGAGAGACCAATTG
CCACATTGGGATGAACTGCAAATGATGGTCGCACAAATGGCAACCAAACCTCTGATGGAG
GATGTGCCAGTCAAAACCGAATTGGTAATTGGTCCAAAAGCGAAGAAGCCGTTAGTGCTC
AAAATTCCGTTGTTTGTCTCTGACATGAGCTTTGGCGCGTTATCAGAAGAAGCCAAAATC
TCACTCGCGAAAGGGGCGGAGTTAGCCGGAACCGGAATCTGCTCCGGAGAAGGTGGCATG
TTGCCAGAAGAACAAGCGGCGAACTCCCGTTATTTCTATGAACTAGCGAGTGCGCAATTT
GGTTACGACGAATCTAAGTTGCCCAATGTTCAAGCCTTCCACTTTAAAGGGGGGCAGGGA
GCAAAAACAGGGACTGGTGGTCATCTTCCTGCCAATAAAAATGTGGGTAAAATATCGCAA
GTGCGTGGCATTCCCGAAGGGCAATCTGCGATTTCACCACCGACGTTTAAAGATCTGCAT
ACCGCAGAAGATTTTAAAAAGTTTGCAGATCGGGTACGTGAAGTGACAGGTGGTATCCCG
ATAGGCTTCAAGCTCAGTGCAAACCATATCGAAGAAGATATTCAATTCGCACTCGATGCC
AGTGCGGATTACATTATTTTGGATGGTCGTGGAGGAGGTACGGGCGCAGCGCCTGCTATG
TTCCGTGATCACATCAGCGTGCCAACTATTCCCGCTCTCGCTAGAGCAAGACGTTATCTG
GATGCACAAGGTGTGAGTGACCGTGTCACGTTAATTGTCACGGGTGGACTGCGTGTTCCA
ATGGACTTTGTAAAAGCGATGGCGCTCGGTGCAGATGGCGTTGCGATTTCTAACAGTGCG
ATGCAGTCGATAGGTTGTGTAGCCGCGAGAATGTGTAATACCAACAATTGTCCAGCAGGC
ATTGCGACACAAAAAGCCGACTTAAGACAGCGGTTGAATGTGGATAAAGCCTCGGTTCAA
TTGAAGAACTTCTTTGAAGCCTCGGTTGAGTTGATGCAAGTGATGGCAAGAGCGTGTGGA
CACGATGATCTCAGCAAGTTTAATCAACACGACCTCGCCACTTGGAATCGCGATATGGCG
TTGCTTTCTGGGGTGAAATACGCAGGCGTAGACAAGCCTTAA
>JGNEMEMF_00403 hypothetical protein
ATGACCATGTCAACCCGGCTCGACCACTATTTGACTGAGCATCATATTCACTTTCAAACC
GTGAATCACAGTCATAGTAATAGTTCGCTGCAAAGCGGTGTTGCAGCGGGTATCCCTCTC
AATAACTTGGCAAAAGGCGTGATTTTGGAAGATCACCAAGGTCGTCATATGATGGCTGTC
TTGCCTGCGAATAATAAAATCAGCTTGTCTCGATTGAATGACGAGCTCAACGCCTCTTTC
CATTTAATCAAAGAAAGAGAAGTCTATCGTTTGTTTACCGATTGCGATAACGGCGCGATA
CCTCCGGTGGGTAGCGCTTATCACATGGCAACCATTTGCGATGAAATGCTCGCCAATTTA
GAGCATGTGTATTTGGAAGCAGGCGATCACGAAACCTTGATTAAGTTGGATAAAGAAGCG
TTCCGTGAACTGATGGGAGAAAGTCGTTTTCTACGTTTTAGTAGTCAGGTATTTCATTAG
>JGNEMEMF_00404 Ribonuclease Z
ATGGAGCTGTATTTCTTAGGAACGTCCTCAGGGGTTCCAACTAAATCCCGTAATGTTTCT
GCGACTGCTTTGCTGGAGAGTAAGGGGAAAGGGTGGTTTCTGATTGACTGTGGAGAGGCG
ACTCAACACCAATTGCTACACACTCCGTTATCACTGAATTACTTGCGAGCTATCTGTATT
ACTCATATTCACGGTGACCATTGCTATGGTTTACCGGGCTTGCTCGCCAGTGCAGGCATG
AATAACCGCAAAGATCCTCTGACGATCATTGCGCCAGAGGGCATTAAACAGTGGTTTGAA
GCGACTCAGGCGTTCACCAAACTCTATCTGCCATTTGAACTTCACTTCATTGAAGTCGAG
CAGTTTGATTCGATTGAAATTGGCCTGTTTACGATTACCGCGACTGGACTTTCACATCGC
GTTCCTAGCTTTGCTTACTGTTTTGAAGAATCAACTATTCGTATGTATCCAGACATCGAA
AAACTTGAGCAATCGAACATTCCGAGGGGACCTATCTGGGGAGAACTTGTCCGTGGCAAT
GATGTGGAGTACCAAGGTCAAACCTTAATGAGTAAGGCGTTTACCAAGTTTGCACATCCA
CCGAGAAAAGCGATCATTTGTGGTGATAACGACACACCGGAGAAGCTCGATAGTCTAATT
GAAGGCGCGCATCTGTTGGTACACGAATCAACGTACTCAGAAGCGATGAAAGAGCGAGCA
GGAGAAGTTGGTCACGCTTATTCTTCTCAAGTCGCCAGCTATGCTCAGACAAAGCAAGTT
CAGAGCTTGATTCTCACTCATTTTAGTCCTCGCTATCAATTTAGCCCTGAAGCGGAAGTC
TCGATCGAGCAGATTCGGCAAGAAGCTCAAACAGCTTACTCTGGTCATCTCTTTCTTGCT
CACGATCTCGCGCATTATCGAATTGACAGGGCGGGTTTGGTTGAGGAGATTAAAGACGCT
GAAGATAAGGACGAATAA
>JGNEMEMF_00405 Long-chain fatty acid transport protein
ATGAAGACAAGGAATGCAAAACTCGCGCTTGCAATAGGTATAGCGCTCAGCTCCCCTAAG
TTATACGCCGCTGGATTTCAATTATCCGAACATTCAGCCGCTGGCCTAGGGCGCGCTAAT
GCAGGCGAAGCCGCCATAGCAGACGGTGCATCAGTAGTCGCACATAACCCTGCAGCCATT
ACGATGTTCGATTCTTATCAATTGTCCGTAGGTGCTGCTTACATCATGCCAGAGGTTCGC
GTAACCGGTAACGGACCTTCAGAATCCTTCAATAATCAGCTAACCAACAATGACGTCGTC
GACAATGTGGTTGTGCCATCTTTTTATATCGCAGCCCCAATCAATGAATCCTGGTCATGG
GGGCTTGGTATCTTCACTGACTTTGGTTTGGCAACCGAATACCCTGATGACTATTTAGCC
GGACCGATTGGTGGGGAAACCAGTTTAGAAACGATTAATTTTAACCCTACCATCGCCTAC
CGAATCAACGACGAGTTCAGTGTCGGTGCTGGTGCTAGCGTTGTTTATGGTAAAGCCAAG
CTCACACGTACGTTGGGTATTCTTGCCGATGCGATTAATGCTGATACGGGCGCAAATTTT
GCTCGTACCGACGTGGCGAAATCACTCGATGGTGATGGCTGGGGTTACGGTTTTAACCTC
GGCGCACTTTGGGAGATCAACGAGAAGCACCGTTTTGGATTAAGTTATCGCTCTAAAGTG
GATGTGGATTTCGAAGGCGACTATTACTCAGATATTCCAAGTGCGATTTCGATGCCGGGT
CAAACCGTGACGGGTGACCTAACCCTAAACCTGCCGAGCATTACTGAGTTCTCTGGTTTC
CATCAGATCACTGACCCACTGGCTATTCACTACAGTGTAATGATGACGGGTTGGGATGTG
TTTGAAGAAATCCGCGCCACCGTTGATGGGCAAGAAGTTCTACAAAAGGATGAGAACTTC
GAGAACGCCTTCAAATATGCGTTTGGGGCAACTTACCAACTCAACCCTTCCCTCACTCTG
CGCGCCGGTATTGCTTACGACGAAACGCCTAACGTGAACGACAAGAGCATCAGCTTGCCA
GATTCCGACCGAATCAATTACAGCTTTGGTGCCACGTACGCCTTCAATCAAAACAGCCGA
ATCGACTTTGGATTCACCTTTATTGATGCCGAAGAAGTCACGTTCACTGAGCCGCTTGAG
CCGCACGCTCTACCGGGTGTTGATATCGCCTATCGCTCTGAAGGGGACGCTTACATATAC
GGAATCCAATACAACCACTCTTTCTAA
>JGNEMEMF_00406 hypothetical protein
ATGCACGGAATAAACAAAACGGTTGTCGCTGCACTCATCAGTTCCAGTCTTTTGATGGGT
TGTAACAGTGACGATTATGATGAACCGCAAACCTCTAGCGGTTATGAATTATCTGAATAC
GGTACACCAGAATTATGTGGCAACGGTCAGGAATGGGCGGGCGCGGAACAAGTCATCGCG
ATTGAAAACCTGGTCGAACTTGCCGAAGACAACAGCGTGGTAACACTGCCCGCTGGTTGT
TTCAAAATGAATAACCAATTGACGGTCGATTCGAAGAATAACCTCGTGTTACGTGGTGCG
GGTATCGACCAAACCTACCTCGACTTCAGTGGTGTGGATGGCAAAGATGGTATTGCCATC
AGTGGTGGTTCGAACATCACCGTATCCGATCTCCAAATTGCGGAAGCCTCTAAGAACGGT
CTTAAAGCCGACGGGGTTGAAGGCATCATTATTCGTGATGTCGCAGCGGTTTGGCTCGAA
GTGCCTCGTGCACGTGACGAAGATGGCAACCTACGCGGCACTTACGGCATCTATCCAGTA
AAATCTCAAAACGTCTTGATTGAAGATACATGGAGTTACGGCAGTGCCGATGCGGGTATC
TATGTGGGTCAAACCATCGGTGCGGTTATTCGTGACAACGTAGCGGAAAAAAACATCGCC
GGTATCGAGATAGAAAACAGTTCGAATGTGGATGTCTACGACAACTTAGCGCTTGGAAAC
ACGGGCGGTGTGCTGCTGTTTGACCTACCGGGCGCTACCACTATTGGTCGCTTAATTGAT
GATGTACGTATCTTTGATAACGTCATTCGTGACAACAACTTAGAGAACTATGTTGATACC
ACGTGTCAAATTGGGCTTGGCGGCTGTGGCGTGGTGGGCATCGTCCCTCCTGGTACTGGT
GTCGTTATTCTGTCCGGACGTAATAGCGAGTTCTTCAACAACACGATTACTAACCACGAC
TCGATGGCACTTGCGATGACGAGTTACTTACTGGTGAATGGCGATCCCAACGCTTACAGC
CCACTCAATGGGACATCTGAGGGCAATGCCGTTATGCAGGGCTGGAACCCTGTTCCGACC
AACATGTATTTCCACGACAACACCATAACCAACACGGGCGCCAATCCAAATGGTTCTCTG
ATTGAAGATATGATTTTAGCGTACACGTTAAATCATCAAGCCTTCCCTGCTCTGTTTTAT
GATGGCGCTGGTGAGTCACTGATTCGTTCACAAATGTTTGCACCATTGCGTGATGCGCTC
AACGGTATGACAGGAACAACCAACTGGAATTACCTTACCGAGTTTACCGATGCAGACAGC
AACTGCTTAGTGAACAATGGCGCAAGTGTTGGTGTATTGGTTGATAACATGGACCCAACC
GCGATTGGCCGTTATGCGGAAAACCCAGCCAATGCAGATTTCTTATATGAGAACGAGCAA
ACAACGCTGCTTACTGCTGGTTGTGATTCTAAGACGCCATTAGACATCAATACCGTCACA
ATTAATGGCGTTGTGTATGGTTACAATCAAACCGAAGACGGAGCGACGGATCCTGATAAT
CCAGATACACCAAACGGTATCGTTGGCAACGCAAGCTGTACCCTAGACGACGTGGCTGGT
ATTAACTGGGATGCGATTACTCGTGAAAGCGCGACATACGGTGAAAACTGTGTGAGCTTG
TCGCAATACAATCTGTTTGAAGACGCGAAAGATCCAACACAAAACCTCAACTTAGCGGCA
TCTGCGAAAGGTACTCTGTATGAGATGAACGTTGAACTCTTTACTGACTACGCACGCAAA
TACCGCTTTGTTGTGATGCCGAACGAAGTCTCTGCAAGCTATCGTGAGCAAGAGGTATTC
GACTTCCCAGTAGGTACCGTGTTAATCAAAACCTTTGCGCTACCTTCGAGCACTGAGAAT
GCCCGTGGTGAAAACGAAGAGCTCATTGAGACTCGCCTTTTGATTCGTCGTGACAGCGGT
TGGATTGCCCTACCTTACGTATGGAACGAAGACAAAACCGACGCTTACCTGACTGCGGTA
TCAGTACCCTTTGAGCGCAGCGTACAACATAACGGCGAAACACTGAACTTCACTTATGAA
GTACCAAGCCGAAATGAGTGTACCTTGTGTCACAAAGTAGAATCTGATGTCTCCGATCCT
ACTGGTAACACACAGCCAAAAGGTTTCTCTCCTATTGGTCCAAAAGCTCGCAACCTAAAC
AGTGTTCAGGATGTCTCTGATGGCTCACCAGTGAACCAGCTTGTGCATTGGGAAACGCTA
GGACTATTCACAGAAGCCTTACCAGATACACCAGAGAACTTACCTAAGACCCCTGTCTTT
GATACCGAAGTAGGAGCAAGTAATCTAACGGATACTGAGCTACTGGATTATGCCAAAGCG
TACCTTGATGTGAACTGTGCGCACTGCCACCGCACCGAAGGTAAAGCGGCGAGCAATCCG
TTCAAGTTTGAATACTGGCGTGAAGGGACCAGTGAAATGGGCATCTGTGCTCGTGGTATC
ACCTTCCACAAAGGTCCATCTCCATATGTGATTGTACCGGGTGATCCAGAAAGCTCTGTG
CTGCACTATCGCATCAATGTCGACAACGGAAATATGATGCCAGAACTAGGCAGACACGTT
GTTCACGATGAAGGTGTTCAGTTAATTGCCGATTGGATTAACTCGATTGATACCACAGGC
TGGAACTGCGTAGAGTAA
>JGNEMEMF_00407 Coniferyl aldehyde dehydrogenase
ATGAATGCGATCGTAGACGTCGAAGTTGGTCAACTGCTGCAACAAAAGTTAGATAAGCTC
AAAGCCGGATACAACACGGATCCTTACCCGAGCTTGGATTCGAGAAAGCAAAAGCTGACT
CTCCTTAAACAAACCATCTTAAATAACCAGCAAGACTTGGTGGAAGCATTAAGCGCCGAT
TTCGGTTATCGCTCTGAATTTGATACGGCAATGACGGATGTACTGCCGACGGTTGCGCAA
ATCAATTACACCCTAAAACGCCTCAATAAATGGTGTAAGCCAAGTCGTCGTCATGCAGGT
TTGTTGCTTGCTCCTTCAAAAGTCACCGTTGAATATCAACCGGTTGGTGTTGTAGGCATC
ATTTCGCCTTGGAACTTCCCAGTTATTCTCAGTTTATCACCATTAGTGACTGCACTCGCT
GCAGGTAACCGGGTGATGATGAAGCTCTCTGAATTCACCCCTATGACCAACAAAGTGATT
TCTGAGATTTGCCGAGCGTTACCTGAAGATGTTGAAGTCGTAGAGGGCGAAGCGGAAGTT
GCTCAAGCGTTCAGTAAGTTGCCGTTTGATCATCTGTTGTTTACTGGCTCAACCAATGTT
GGCCGCGCAGTTGCTCGTGCTGCTGCTGAGAATTTAACTCCAATTACTTTGGAGCTTGGT
[truncated: 4,996,399 more chars]
