# Supplementary material for: Bacterial diversity in the jelly of shark Ampullae of Lorenzini: a holobiont perspective
Source: PeerJ. 2026 Jan 5;14:e20461. doi: 10.7717/peerj.20461 (PMC12782034; doi:10.7717/peerj.20461)
Supplement: Supplemental Information 3 [file peerj-14-20461-s003.zip › mandar_natali_28junparaarticulo/5N_12032019.fsa]

>NODE_1_length_759450_cov_16.5 [gcode=11] [organism=Genus species] [strain=strain]
CATCGGTATGACAACATTCGGTGAATCTGCACCGGCTGACCAACTGTTCGAAATGTTTGG
TTTCACTGTAGAAAACGTAGTGAACACAGCAAAAGAACTGCTAGCTTAATCGCTTAGTAT
TATCAGTTTTCTCTATTGCGAATTTGAAAACTGAAAAGCCCCGCTTCGGCGGGGCTTTAT
TTTATCTAATCATTTTTCAACAACGATTCAGCTAACTGGTTGGAATCACTTCTCTTCAAA
CTGAATGGCTAGTCGATAGAAATCTTGGACTTGCTCTTTCAACTGCTTACTGTTTTGCTC
TACAGAATGTGTTGCCGCTAAGTTCTGCTCTGCTGTCGAAGCAATAGAATGAATGTGCTG
ATTTACGTCGCTAGAAAGCTGCAACTGCTTATTAGCAGAGTCCGCGACATTCACCATCAA
ACCACTCATGGTTTGCATCATCTGCTCGACTTCAGATAATCGCAATGCACTTTGCTCTGC
GACATTTGAACAAGTGTCCGTTTGTTCTTTGTTGGCAATAATGTCTTTCTGCCAACCTTG
AATCGTTGTAAGCATGGTTTCAATGGATGCTTTAATTTGCTCAGTCGCATTCGAAGTACG
CCCTGAGAGCGCTCTTACTTCATCAGCAACAACAGCAAAACCACGACCTTGTTCACCCGC
TCGCGCAGCTTCAATTGCAGCATTAAGTGCTAGCAGATTAGTTTGGTCGGCAATCCCGCC
AATCTCTTCCATTAATTGGCTTACCTTTTGCGCTTGATCGCTCAATTGATAAGTCGTTTC
TGTCGCTTTCTCAGCTTGTAAGCTAAGTTGCGCTAAGTTGGTATGAGTTTGGTCGATGGT
CTCTTTCGCCATCAGACATGACTGCAACGTATCGTCTATCAGTAGATGCGCGTCGTTAGT
GCTGGATGAAACTGAATTTGCAGACGCTTCCATCGACTCTGTCGCATCGCGAACTTGCCG
AATGTCTATATTCTGCTGAGTTAGCGCTGATGAAACTTCTGCCGTCGTGCTGCTAAGCTC
TTCCGCGCAACTTTGTAAAGGCAGAGCTGAGTCCGTCATACGTCCTAACACGGTGCGAAT
ACGGGCAGAGAGCATCTTGATATGGAAATCTGCAATCGAGAATGGTTTATTTCCGGAATA
CACCAGACGACTTACACTGTCGTACTGCGCTTGTAACCTTTTAAATTGCAGAGGCGTATC
AACAAGTTCCTGGCGGAAGAGAACAGCTAAAACACCTGCCGGTAACAATGTCGTTAACCA
AGCAAGAGGACCTTCAAGTGACAGAGCCAAGCTCGTTACTGGTGCTACTAACGCACCAAG
AAGAATTGCATAGCGTAAGGTGTCATTTAACTTCAACGCCCACGCTCGACCGGATTTCTC
TGCTTTTAGAAGCCCTTGGTACGCTTTAGAAGCGATATCCACCCACTCTCGCTTGGGCTT
AACACGAACCGATTGATAACCCACAACTTGATGGCCTTCATAAATTGGGGTTACGTAAGC
ATCGACCCAATAGTAACCACCCGACTTCGTACTGTTTTTTACAATTCCGCGCCACGCTTT
ACCTTGTTTTAGGCGAGCCCACATATCACCAAAAGCGGCTTTGGGCATATCTCCGTGGCG
AACGATATTGTGGTTTTGTCCGAGCAGTTCATCGTGACTGTATTCAGCAATTCTGCAAAA
CGCATCATTGCAATAAGTGATAACACCTTTGAGATCGGTGGTGGAGACCAGTTCGTCAGA
ATCTCCTACGAGGTTTTCTTGAGCTTTATTGGAAGTTGAGGCTGACATAGATGAGACTTC
TATAGTTTTTATTAAATTGCGACAGGATATATACACGATTGTTATATTTATTACAAAATG
CTAGAGAAAAAATCTTACCGATGCGACATTTAAAGCCCAAAAAACTCACTTAGATAACAA
TAATTAATCAATAATGTTACGGGTTGTGAGCTGATAGACAAAAAAGACCCAGCCTTAATA
GCTGGGTCTTATAAAATTTTGAACTCAGTTTATGCAATTTGAGATTCAGAATTATTATTC
GTTTTAACAATAAAGATTGCCATCACCAATAAGACAAAAGGTAAGACGTACAAATTCAAA
TTTTGCCACCCTACTGTCGACTCCAACCAACCAGACAAAAGTGCAGTAATGGTGACGCAA
CTAAATACGAAGAACTCGTTGAACGCCTGCGCTTTGCTTTTATTTTTCACTTCATAGCTC
TGACTAAACAAACTGGTTGCGGCAATGAACATAAAATTCCATCCAACACCAAGTAAGATC
AACGCCGTACTGAAGTGCCATATAGATAACCCATGCATGTTAATTGCTATGCACGCGATG
AACAGCACACCACCAGCTAAAATCATTTTCTTTGCACCGAATAGTTCAATTAACCGACCA
GTAAAAAAAGCAGGCACAAACATGCCCAATACATGCCATTCAATAACCCCAGCAGCTCTT
GTGAAATCAAACCCACAGCCAATCATGGCTAACGGTGTCGCTGTCATTAGTATATTCATC
ACGGCATAGGCAACCATCGCTGCTAACACCGCAATCATAAAGTTAGGACGATAAATAATG
TTCTTGAGAGAGTCTGGTTTTGCATAGCAATTTTGCGTATGCGCCGCTGGAAATCGTATC
GTCTGTAGTAAAACTAATGCCGTTATATACAAGACAATGAGTACAGCAAAAGCACTAATA
TAAAGCCCATCTGTCGACCACTTTTGCGAATAGATAGCGAGGTTTGGTCCCAAAACGGCA
GCTAGCACGCCACCTGCCATAGAAATCGAGATTGCTCGATGCCGTGCTGATTCATCACAC
ACTTCTATCGCAGCAAATCGATATAAAGTACCAAAGCCAATCCCTACCCCTAGCAAAAAA
GTGGAAGCACAAAACAAAGTAAAGTTTTGCAGAGATAGCGCATAGGTTGCCAACGACGCT
CCAGCTATACCTATGATGTTACCTAAGCTAAAACCCAGACGGCGTCCCAGCTTTCCCATA
ATTAAGGACGCCGGGATCGTCGCAGACATTAATCCGAGAAACTGCAACGCTACTGGCAAA
GTGATCATGCTTGAAGAAGGCGCAATTTGTTTACCGATAAGCGCAATGACAGAAATCAGA
AGTATGTTTCCCGTCATCAATAAGGCTTGGCAAAGTGATAATAGCCAGACGTTTCTATTC
ATCTCATTCCTTGAGTGTTTTTTAATCTACCCAGACACCTTAACGGATTTAAGGCTAAAA
CACATGGGTTATGTGCGACAGGTTAAGCCATGACATAGCTAACTACTCTCTACTTAAACT
CAAAAAGCCAGCGAGAAGCTGGCTTTTTGTGAGTGTTATTCGCTCAATTTTTATTTGGCA
CGACGCGCTTTTACTGCGTCGGATAGCTGACGTAGAACTGTTTCCGTATCTTCCCAGCCG
ATACATGCATCAGTAATCGATTGACCGTAAGTTGAAACTTTGCCATCAACCAAGTCTTGA
CGACCTTCAACAAGATGCGACTCAATCATCACACCGAAAATAGCATCTTCACCGCCAGAA
ATTTGCTCTGACACATCATCAGAAACTAACATTTGGCGTTTAAATTGCTTAGAGCTGTTC
GCGTGGCTGAAGTCGATCATCACTTTCTTAGGCAGACCGGCAGCATCCAGCTCATCCTTA
ATTTGGTCTACATGAGATGCGCTATAGTTTGGCTCCTTACCACCACGCAGAATAATGTGG
CAATCAGGGTTACCTGCCGTTTCAACGATAGCAGAATGACCGTACTTAGTGACTGACAAG
AAATGGTGAGATGCGCTTGCCGAACGGATTGCATCACTTGCGATCTTGATGTTGCCATCT
GTACCGTTTTTAAAGCCAACAGGGCAAGACAGACCAGACGCAAGCTCACGGTGAACCTGA
GACTCTGTTGTACGAGCACCAATCGCCCCCCAACTGATCAGGTCGGCAACGTATTGGGGC
GTGATCATATCTAGAAACTCGCTTGCCGTTGGAAGCCCCATATCAGTTAGATCAAGCAGA
AGCTTACGTCCAATGCGAAGACCGTCGTTAAGTTTGTAAGTATCGTTAAGGTATGGGTCA
TTAATCAGACCTTTCCAACCTACCGTAGTACGTGGTTTTTCAAAGTAAACGCGCATCACA
ACTTCTAGTTGCTCACCGAGTTCATCACGAAGTACTTTCAGTTTTTTACCGTACTCTACC
GCCGCCTCTGGGTCATGAATAGAACATGGACCAACAATCACTAGTAGGCGATCGTCTTTA
CCTTCAAGAATATTGTGGATGGCGTTACGACATTCAAAAGTAGTTGTGGAAGCAGTTTCG
GTCGCCGGAAATTTTTCAAGCACTGCAACAGGTGGCAATAGCTCTTTTACTTTATTAATT
CTTACATCATCAGTTTGAAACATTACTTCTACTTCCTAATTACTATCCAAGTCCCACTAT
TTTGCTCAAACTTTACTCACTGCAACATTGTTCACAAAGCAAGCAATAGTAAGGGCTGTG
GGCTCATTTAATCGTGTCAATGCAAGTAACTTATCGACTTCGCCGACCGCTTGCAATCAC
TTTTTTTAAAAAAATGCAAATTAACCACTAATGTTCAAAACAAAACACAGCGTAAATTTT
TATGTACACGGAAAGTTCAAAATTATCATATATTTTCCTGTAACTTTGAAAATCTTGTCT
ACAATGTAAGAAATATCAGAAGTTTGTGAGGTATTTGGCGACGAAAAGTGTAGCAAGATC
TAAGATATTGTTGCTTGATGTTAATTTAAATGAATATTAAACTTATTTCTTATTAAACTA
ATTTCTTATAACTACCTAGTTTTACTCAAGTTGTAAAAACAAAGTAGAAACTAATATGCA
ATCAATACAAGGAAACATTATGAACAAAGTAGCAATTGCAGTAGCAGCAGTGGTAGCTGG
TGGTTTAATTAACTCTGCTCAAGCTGAAATGTATATCGGGGGCAAAGTGGGCATGACTAC
GCTAGATGATGCTTGCTATTTAAACAGCCCTTGTGATGATGATGCTTTCGGTGCCGGAAT
GCACATCGGTTACGACTTTACCGATATCATTGGCCTTGAGTACGGTGTTGATTACTTAGG
TGACTACGAAGCTAATTTCAAGTCAGGGGCTAATACAGTAAATACGATCGACGGTGATCT
TTGGGCATTAACGCTTGCGCCTAAATTCAACTGGCATCTAAACGATACGTGGAATCTATT
CGCGAAAATCGGTGGTGCTTACATGATTTCGGGTGACGAAAAAGATTTCGTTCCTACAGG
CTCGCTTGGTGCTGAATACACTATCGATAGAAACTGGAGTGTTCGTGCTGAATACCAACG
TTACCAAGATATCTCTGATGATGTCCTAGATGATATGGATGCAAACTTCTTTGGTATCGG
TGTTAACTACAAGTTCGCAGCAGCACCTGTTGTTGCAGCAGTAGTAACAGAAGAAGTGGT
TGCAGAGCCAGAACCAGTAATGATGACGAAGACGCACAAAGAAGAGTACGGTACAGGTAC
GTTTGAATTCGACAGTGCGAAGCTAACTGATTCAGTATCTGAGCGTCTAGACAACTTCGT
AAACTTCTTGAACGAGTACCCACAAGCTCAAGTTGAAATCACTGGTTACACAGATAGCTC
TGGTCCAGCAGCTTACAACCAAAAACTGTCTGAGCGTCGTGCTCAATCTGTTGCGGATTA
CCTAATCGCAGCAGGCATCGATGCAGACCGCTTCACAGTTACTGGTATGGGTGAAGAAAA
CCCAGTTGCAGACAACAGCACTCACGAAGGTCGCGAGAAGAACCGTCGTGTTGAAGTTGT
CGTACCTGAGTTCCAATACGAAGAATTGGTACAACCAGAATAAGAGTTCCCGCTCTAATC
TAGTCTAAGGGGTGCTTCGGCATCCCTTTTTGTTTGCTTCAGCTTTACCCTTCACTCTTT
ATCAAACTCATTCAGTTTCTCTGTTCGCCCTTCTCCACCCTATCTGGTTCCGACTCTTAT
ACTAAAGGCGACCTGATGGTACGCTCGATTAAATATTTGATTTCAAGTTTGGTGAAAAGT
AGCAGTTTTCTCAAAGACTCATAGTTCATCGCTCTTGGTTCCAAAACCAATATACCCAAA
TGATTCCACGACGCCGAATTCAGAGCATTGTCATCGCTCCCTTGATTACCGAAAGTAAGT
AAGGAAAACAAGGTCGTGTCATAGCCGGTTCTTTCCATGTTGTTTGACACAGTAATCGGG
TCAATCAAACGCTCCCGAAGGACGAGTTGACTGGGGTATAAACATTATTGGGAACGACAG
CAGCAGACCCTAGTATTGCGCCGTACAAACAAAAACTGCACCGGAGTTCGGTGCAGTTGT
GAGCTTGCCCTTGTGTGGCTCTAGATCATAAAAACACACTAATATAGTGATCCACCAATA
ACGCAACAAACAGCGCCAATAAGTGATAGATGGAGAATTTAAACGTTTCCATTGCGCTAT
TTAATTCCGGTGAAAACTTTAACTTCCACGCGTGATACATAAAGCCAGCATTGAGGAGCA
ATGAAGAGAATAAATATACAGAGCCGACCATCCCCACCAGCACAGGCAAAATACAGACAA
GCGTGAGTAGAATCGTATACAAAAGAATTGATGTCTTGGTGTACTCAATGCCATGAGTGA
CTGGAAGCATTGGGATATCCACTTTGCGATAGTCTTCGACACGATGAATTGCGAGCGCCC
AGAAATGTGGCGGCGTCCAAATAAAAATAATCATTACCAATAGCCAAGCATGCGCGTGTA
ACTCTCCAGTTACCGCCGTCCAACCGAGTAGTGGCGGCATTGCGCCTGCAATCCCTGCAA
TCACAATATTCTGCGGGGTTGCTCGCTTAAGATACATGGTATAAACCACCGCATAACCTA
ACAAGCTTAAGAAGGTCATCCATGCCGTCAGTGGGTTGACCAAGGCATGAAGCAACACAA
ACCCAATTCCCCCCAGAGCAGTAGCAAAAATCGCAACAGACAAAGGGTTAGTATCACCGG
AAGGCAAAGGTCGCTTGTGCGTGCGAGCCATTCGCGCATCAATACGGCGATCAATCAGGT
GATTAAACGCTGCAGCAGAGCCTGCCATTAGGCCGATACCAGTAAGACCAATGGCAGCTT
GTAACCAAGGAAAGTCAGCAATCGGAGCTAAGCTCATCCCAACAATAGCCGTAATTAACA
TAAGAGCGACGACTTTCGGCTTTGTTAGTTTTAAATAGATTGACCCAATCTTTCTCTTAC
CACTTTCTAGAGGTAGCGCGATCTCTTTACTCATAGCGAACTCCTTTCGCTTGATGACAC
CAACAAGCTTTACCCTGCCATAGGTAGAACTGACTAACGCAAATAAGTGTAAGCATAATG
GCAGCACCGAGGTTGTGTGCCACCGCAACATAAATAGGGAGCTGGAACACAACGTTACTC
ACGCCCAATAAGATCTGACATACCAAGGTGAATCCAATCCAGATACCGAGGCGTTGGGAA
TGATGTGAATCTTGTTTTAATAGTAAGATGCAGTAAATCAACACCACGCATGCGGTAATA
ATGGCACCAATACGGTGGCTCACATGAATAGTCATTCTGGCAGGGTAATCTAGGACACCG
AACTCATAGTTATCAAAACCTGTCTGCCAAAGCGAAAATGCCTCTTTCCAAGACAAATAG
CTTGTCCAGTTACCTTCACATATTGGCAAAGTGGTACACATTAATGCGGCATAATTTGAT
GATGTCCATCCGCCAAGCAACACCTGCAACAACACCACACCAAAAGCCATCAAAGAGAAC
GTTCTCACGCTCTTGGAAGAAGGAGAAAAGTAGAGGCTGTTTTTAGATTGTAATTGGCAG
TAGAACAGCGCTTGAAGTGCAAGCAACGTAAAGCCGCCAAGTAGATGAAGCATAACGACC
ACTGGCATCAGCTTTAACGTTACCGTCCACATTCCTAATGCCGCTTGGCCCAAAACAAGA
ACGCAAAGCAAAACCGGAATTGTCGGATCAACTCGCTCTGCTCTCACCGCCATGATTGCC
ATCATCAGAATGACTAAGCCTAAAGTTCCAGCGAAGTAACGATGAATCATCTCTAACCAC
GCTTTTCCTTGCTCCACCGCTCGCTCCGGAAACAGAGCATTTGCCTTAGTAACTTCAGCT
TCAGTTTGGGGTACAAATAACTGACCATAGCAACCAGGCCAATCTGGACATCCCAACCCC
GCATCAGCCAAGCGTGTATATGCTCCCAACATAATGACTACAAGAGTAAGACACAGGCTG
AACTTAACCAAACGACTTAACGTCATATTGCACTCTCCCTAGCCTACGCGTGATAACTTC
AATAGCTTTCGTAAGTCCGCCAATACATCTTTACTTAACCGCACCAAATCCTCGTTGGCT
TCTGGCGTATAGGACATAACTAGCTGCCCGAGAGGGTCGACGATCAACATCTGCCCTGCT
TTCACTCTCGATGACAACGAATCATTCATTTGCATCACCACAATGCTCTGGGCAACATTA
TTGGTCTCTTCCGAAGTCCAGATAACTGGCACCACACGCTCCTGATATTTACCTAATGCA
ATGTGGCTTTGTTGCATCAAATGTATTTGTTGCTGGCATTGTTCTTTACACTCCGGAGGC
AACACATATGCTAATTGCCAACCTTTTTCGTCTAACGGTGATGGCTGACCTAATTGTTCG
AGCGTGATATATGGCTCAACCAATTCACCTCGATTGGTTACCCCCGTTTCGTACCAACCT
TGACTCAATACAACCTTGGCAATAATCGCGGGGAGCGCAAATAGACAAATCAGAGACACC
AATACAATTCGTCCTTTCGTGACTGCATTTGTCATTTCTCACCTCCTTGTGAGCGTGGTT
GTCGAATCCAACGAATAAAAATCAGGATTGTGATAAACAAAAATACGCCAGACATAGCAA
ACCATTGAAAAGAATAACCAAAGTGCTTTGCACTGGTTAACGGTAAGGGATTCCAAGGAA
ATGGGTACGACCATTGCGTTAGATTGTCAGGTTGAATGACCGTAGGCATTAACTCAATAT
TAAGCAGTTGGCTAAGTTGATTAATGTTGAGGTTTTGCACTCTTATCGTATCGCCCATTT
CAGCCATTAGGTCTGAACTTAGTGGATTAGTAGATTTACGATACAAACGCCCTGTGATGT
CATATGGCGTTGTCAGATATTCAACCTTCGGAAGTACGGCTCTGGATCTTTTCCCCTTCA
CAAATCCAAGTTCAAGCAGCGTCAGAGTCGCAGGATCATGAGACATCGATACGATTTGAA
ACGCTAGGTAACCCACTTCACCCTGATAGGTCTGGTTATCTAATAAAATAATTGGGAGTG
ATTCAGGCGTCACATTTGCTTTTACTTTAATCCCTATAACACTTTCTTCTCGCCAATCGT
TCTTTTCCAGTACTTCAGATATGTCCTGATAAGAGGTATTTTCCCTTGCTAAAATCGCTT
GTTCCAAAAGCTGCTTTTCATTACCACGTTCCAATTGCCAAAAGCCCAGTTTGACCAATA
GAGAAAACACAGCCACAGTTAAAAATACAGCAACCCAAACCCATTTCGATAATATCGACG
ACGAAACCGGAGGTGCCATGTCCACCGTATTTCTGTTTAAGTTAACGCTTGTCCTTTTGC
TGCTTTTCATCATCTTTAACCTCGCAAAAGCGCTTATCGAAATGGTTCGCGAAGACCCAG
AGGATTCATCGAAGAAAGGCAAACCAATGAGCCACTATCTCGGTCGTCGTGTCATGTTTT
CTGCGTTAGTCGTGATTCTCCTTCTCGTAGCGTTAGGGGCAGGATGGATAGCCCCAAATC
CTCGTCCTTACTAGCTTTACAGCACATAAACGAAAACAAATAAGCATAGCCAAACCACGT
CAACGAAGTGCCAATACCAACTGCCAGCTTGGAATGCGAAATGGTCTTTCGGAGAAAAGT
GGTCCTTGGCGATGCGGAATAACAGCACAATGAGGAAAATGGTACCGAGACAAACGTGCA
AACCGTGAAAGCCCGTGAGCATAAAGAAGGTATTACCGTAAATACCGGACTGCAACGTCA
GCCCAATATCTTGATAAGCGTGTGCATATTCAACGGCTTGGTAATAGAGGAAGAAGCCTG
CCAAGACGATGGTGATTTCCAACCAGACAATCAGTGCAGTTCGTTTATCTTGCTCTAAAC
TGATGTGTGCCATATGTAACGTAATCGATGACAATAGCAGCAAGATGGTGTTGGTTAATG
GGATACCCTGCCAAGGCATTGCTTGGGTCGTATCACCACCCGGCGTGGTGGTGAGTGGCC
AGATTGCTTCGAAACTCGGCCACAATACCTCATGTGTCATTAAGTTATTATCTGCACCAC
CTAACCAAGGCACGGAAATCATTCTTGCGTAGAAAAGAGCACCAAAAAAAGCACCAAAGA
ACATCACTTCCGAAAAGATGAACCAGCTCATCCCTTGTCGAAATGAACGCGTGATTTGCG
CACTGTACTTTCCAGTAAGAGATTCTGTGATGACGTTGCTGAACCACCCTGCCAGCATAT
AGAGCAAAAACAACATACCAATGGCGAGAATGATGCCGCCTAACGTACCAACCGCGCCAT
CACTTTGAGTACCTTGAACGGTCATTCCGGCACCGACAGCAACGAGGAACAGCGCAAAAG
CTCCTACGATTGGCCAACTGCTTTGTGCGGGAACATAATAGGTCTCAGGCTTGTTACTCA
TAAGTTCTCTCCTTACAGATGCGCTTTGGTTTGCGGCGTTAAGGTCTGTTTCTCGCTCCC
TGAGAGGCTAGCTGTTGAAGACTCGCCCGATTGAGGAGGAAATTTGTAGAGTGTGTAAGA
CAAGGTCAACGTATGAATTGAATCCGGCACTTCCGGCTCAATGTAGAAAATCAAAGGCAT
ACTCGCTTGCTGCTTACCTTTCAATGGCTGTTGATTAAAGCAAAAACACTCGATTTTATT
GAAGTAAGCTGCACCAGTACCCGGCGATACGGATGGCACAGCTTGCCCTACCAAATCTTC
ACCGCTCTGATTAAAAGCAAGATATTCGGTTTGAATCACTTCACCAGGGTGAACATCCAT
AAAAACGACTTTTGGTTTGAACTCCCAAGGCATGTCCGGGCTAACGTGCGCCATAAATTC
CACACGAATCGTTCTGGTAATATCCGCCTGCATACCCGTCGGTTGAATTGCGGCCACATC
ACTGGTTTTACCGTTAATGCCCAATGCATCACACATGATGTCGTAGAGTGGCACAAGAGC
AAAACCGAAGCCGAACATCAGCGCTGTCGCTAGCAGCAACTTGATAGTGAGTCTCTTATT
GGATGAATTACTTGGCATCTCACTCACCTCACTCTTCGGTTAATCGACTTTTGGCGGAGT
TGTGAATGTATGATGTGGGGCTGGGCTAGGTACCGTCCACTCTAAACCCTCTGCACGTTC
CCAAGGTTTTGCCGTTGCTTTTTCACCACCACGAATACATTTGATGACTAGCCACAGAAA
GATCAATTGAGACAGACCGAAGGCAAAGCCACCTATCGATACGATTTGGTTAACGTCGGC
AAACTGGATAGCGTAATCAGGAATGCGTCTTGGCATCCCTGCTAAACCCAAGAAATGCAT
TGGGAAGAACAACACATTGACCGAAATGATTGAACACCAGAAGTGCCATAGACTCAGCTT
GTGGTCATACATATTGCCTGTCCACTTCGGTAGCCAGTAATACGCCGCTGCCATAATCGA
AAACACCGCACCGGATACCAAGACATAATGGAAATGCGCAACAACAAAGTAAGTGTCATG
GTATTGGAAATCCGCAGGTACAATCGCCAACATCAAGCCTGAGAAGCCACCTATTGTAAA
TAAGACAATAAAAGCAATGGCAAACAACATCGGTGTCTCAAACGTCATTGCGCCCCGCCA
CATAGTCGCCACCCAGTTAAACACTTTCACGCCAGTTGGCACTGCAATCAACATGGTGCA
GTACATAAAGAAGAGTTCGGCGAATACTGGCATCCCCGTCGTAAACATATGGTGTGCCCA
CACTAGGAATGACAGCAATGCAATACTGCAGGTTGCGTAAACCATCGAATGATAGCCGAA
CAGTTTCTTGCCACTGAAAGCCGGAATGATTGCCGAGATAATCCCGAACGAAGGCAGGAT
CATGATGTATACCTCAGGGTGACCAAAGAACCAGAAGATGTGTTGGAACATCACAGGGTC
ACCGCCACCAGCGGCATCAAAGAAACTTGTACCGAAGTATTTGTCGGTCAGAACCATGGT
GACCGCACCGGCTAATACGGGCATAACCGCGATCAACAAGAACGCCGTGATTAACCAAGT
CCAAACAAACATTGGTAGCTTGAACCAAGTCATGCCTGGTGCACGCATGTTTACGATAGT
CACGATAACGTTGATGGCACCCATAATGGAACTGATACCCATGATATGGACTGAGAACAC
AAACAACGCCGTACTATCAGGACCATAAGTTGTGGAAAGCGGCGCATAAAAAGTCCAACC
GAAATCAGGACCACCACCCGGTAAGAACAAAGAGCCGATCAAAATGAGGAACGCAAAAGG
TAAGATCCAAAAACTCAAGTTGTTCATCCGTGGTAAAGCCATATCCGGGGCGCCAATCAT
CATTGGAATCATCCAGTTGGCTAAACCAGTAAACGCTGGCATGACGGCACCAAACACCAT
CACTAGTCCATGTACGGTCGTCATTTGGTTAAAGAACTGAGGGTCAACCAATTGCAGACC
CGGTTGGAATAGCTCAGCACGGATGATCATCGCCATCGCACCGCCAGTGAGGAACATAGC
AAAGCTAAACCATAAATAAAGCGTACCGATGTCTTTATGGCTGGTGGAATAAAGCCAACG
CGCTAGCCCTTTTGGTGCGTGATGATGATCGTGGTCGTCTTCAATCGCAATGGTCGTGTT
TGCAGTAGTTTGCGCTTCAGCAGGAGCAGACTTCACCGCTTTTTCAATTGGCTTACTCAT
ATTTCCTCCTTGGCACTGTCTTGTGCCTTAAAGGCGTTAACATCGGATGCTTGAACGGTA
TCGCCAGTATCATTTCCCCAAGCATTACGTTGATAGGTAATTACAGCGGCAATTTCTTGA
TCGCTTAGTTGGTTAGCAAAAGCTTGCATGGCGGTGCCAGCTCGACCGTTCACCAATACA
TCGATGTGAGCAACAACCGGACCTTTGGCTATCTCGCTGCCTTTGATTGCCGGGAACGCG
CCCGGAATGCCTTCGCCGTTCGCTTGATGACACACAGCACAGCGCGCGGTGTAAACCGAC
TCGCCTTGTCCCATCAAATCTTCCATTGAAAGGTCTTGCGTCAATGCTTCTTGGGCAGCC
GCCTTTTGTAAGGCAATTTCTTGTTTCTTGTCTGCCATCCACTGGTCGAAATCATCTTCC
GCCATCGCATGAACAACAACTGGCATGAAACCATGCGCTCGACCACAAAGCTCCGCGCAC
TGACCACGATATACGCCCGGTTCATCAATCTTGGTCCAAGCCTCATTAATGAAACCAGGG
ATCGTATCTTTCTTAACAGCAAAATCAGGTACCCACCAAGAGTGAATTACGTCATCAGAA
GTCATTAAGAAGCGAACTTTACGGTTGATAGGCAAAACCAGCGGGTTATCCACTTCGAGC
AAGTAGTGCGCTCCTTTCGCTTCGATGCCATCGATTTCTTTCTGGCTGGTAGCAAGTAGG
CTGAAAAATTCGACATCCTCGCCGAAATAACTGTAGTGCCACTTCCATTGAGAGCCGGTG
ATCTTCACAGTAAGGTCAGATTGGCTGGTGTCTTCCATCGCCACCAGCGTTTTGGTCGCA
GGAATCGCCATAGCGATAAGAATAATGACCGGAATAACGGTCCAGATGATCTCCACTTTA
GTGCTTTCGTGGAAATTAGCGGCAACTGCCCCTTTTGACTTGCGATGTTTGAAGATGGAA
TAGAACATCACACCGAATACAACAAAAGCGATAGCGCAACAAATGTAGAAGATCAGCATA
TGTAATTCATACACTTGCTCACTGATCCCCGTAACACCTCGCGTCATGTTGTAATCACTC
TGCTCTGACCAACTGGACGAAGAAAACGTGATAAAAATCACATTCGTTAATAAGGCTAGA
GTAGTTGCTAATCTTTTCAAAAGATCTCTCCTCTGCTCAGCCGCTGCGCTTGCGCGAGCT
TCCTTGCTTCCCGATGCAAATATCGAACAAATTTACGAAAAATCACAAAAACTACGATTT
CAGCACTCTTTGTTATATTTATGTTAAAAGGCTAGTTATAGTTCAATAGTTCTTCAAGAA
ATTAACTGTGAATAAATTCCGTACAGACTGAAAAATAAATTCGGTTTATCGATTGCCCTC
TTTGAAATGTAATTGAGAACCATTTACATTAATTAAAAGAAAACATTGGGACGCTTTTAA
GCAAAGAAGTGTCTAAACAAGTAGGCTCCCCCTACTAAGGAAAGACGAATATGACAGCAC
AAATTACTCAATGGCTAGCACGAGACCCAGATCCAAAAACTCGTGAAGAGCTTCAACACC
TAGTCGATACAAATAACGAACAAGAACTGACAGATCGATTTGGTTCACGCTTAGCATTTG
GTACCGCAGGTCTGCGCGGTAAAGTCGGTGCGGGTCCAAATCGCATGAACCGTTTAGTGA
TTCAAGAGACAGCAACAGGTCTCGGTCACTATCTGATTGAACAAGTGAAAGACGCATCGT
CTCGCGGTGTTGTTATTGGCTACGATGGTCGCCCAGATTCTAAACAGTTCGCACACGATA
CAGCTTCTGTACTTACTGCTTTGGGCATCAAGGTTTACCTAACCTATAAAGTAGCGGCAA
CACCAATTGTTGCTTTTGGTGTTCGTGAATTAAATGCAGCCGCTGCTGTGGTTGTTACCG
CAAGCCACAACCCACCAGAATACAATGGCTTTAAAGTGTACTGGGAAAATGGCGCACAGA
TTATTCCACCTCACGATTCTGGTATTGCTGCAAAAATCGATGAAGCAACAACAAAACCGC
TTCCTCTGATGTCATTGGACGATGCAAAACAAAAAGGTTTGTTAGTTTGGCTTGAAGACG
AGTACTACCAAACTTATCGCAAAACAATGAACGACAATGCCCTGCTAACACCGGACAGCG
ACACAGATATCTCGATTGTTTACACGGCAATGCACGGTGTCGGTGCGGACATGGCAGAAA
CGTTGCTCGCAGACGCTGGCTTTAAAAAAGTCGCAAGCGTTCCAGAACAGCGTGAACCGG
ACGGTACGTTCCCTACCGTAAACTTCCCGAATCCTGAAGAAGCAGGCGCAATGGACATGG
TGATGGCACTGGGTAAATCTGTCGATGCGGACATTGCTTGCGCGAACGATCCTGATGCAG
ACCGTTTTGCTGTGGCTGTAAAACGCCCAGATGGCGAATATCAGATGCTAACAGGTGACC
AAGTGGGTTCATTGTTTGGTGACTACTTACTGCAAGGTCAACCAAATGCGCTTGTTGGGA
ATACCATTGTGTCTTCTCGTCTATTGAGCAGTATTGCGAAAGCACACGGCGCAGAATACT
ACCAAACGTTAACTGGCTTTAAATGGCTAACTAACGTAGCAATGACACAAGAAACTGAAG
CGAACCCATTCCTATTCGCTTACGAAGAAGCACTAGGCTACACAGTAGGTAATAAGGTAT
GGGATAAAGATGGTTTGTCAGCACTGGTCGCTTTCTCTCAATTGACAGGAAAATTGAAAG
CACAAGGCAAAACGCTGTGGGATAAGTTAGAAGAACTATACCGCCAGCACGGTTTCTACT
TCAACGCGCAGCGCAGCATTGCACTTGACCCTAAATCACCACCAATCGGTGACAAACTTC
GCGCAAACCCACCGAAAGAGATTGCGGGTAAACGTATCGAAGTGATTGAAGATCTGAAGT
CATCACTTCGCTTTGTGACCGATGGTCCAACAGAAGCGATTAACTTGCCAGCAAGTGACG
TACTGGTTTACCACTTAGAAGACAAATCACGTGTGATTGTTCGCCCTTCTGGTACTGAGC
CTAAGTTGAAGTGTTACTACGAGGTAATCAGCGACTTCCCAGCAGAGATGGATTACGCGC
AAGCTAACCAAGCAGCGGAAGCGAAAATGAACGCACTTATCGAAGCGCATCAACAAAGCT
TGTAATTCGAGTTTGAAACATCGATTCTTTGACAGCTACAAATAGCAAAAGAGGCGCATC
GAGCGCCTCTTTTTTATGCAATTCAAACCAACTCAAACAATCTGTTTTTGCAGGAAATGT
TTATCAATGCCTGCTGCTGGGTAGCCTGAATATTGCCCGACTTTTTCAAAACCCAATTTC
AAGTAAAAATCGAGCGCTTGAAAGCTATAAGTATCGAGATACAAATGCGTGACTCCACGC
GGTTTCACTTGCTCTTCCAGTAGAGCGATCAGCTTGCTTCCTAATCCCGAAGTGCGTGCC
TCTGCATCAACCCACAGGTATTCAACAAACACGGTGTTATTGAACATCTCTCCCGTGAGT
CCACCAATCACTTTACCCTCGTCATTACGGGCAAAACAGCCAATAGCATTTACATCCCCA
TCCGGTAGATGCATGTTGTTATAAGCTCGGATGCCATCACGGATAAAATCGAGATCGTTT
TGTTCTGGATTGAGTTTAAATTCAAGTTTCATACTGCCACTCCTTGGAAATCAGAGTGAT
ACTAAAACAAAAAGCCAGCGAGTGCTGGCTTTTGTTCAAAAATCTGATTGTTCCTACACA
CTACATCGCGAAGCTACTGAGCATCCATACCGCAAGAATAACGAACACCAAGCCCATCAG
TTTGCCTTGATACATGCGGAATTTATCGTTTTCCAATAATCCTTTACCCAATGTACCCGC
CAAGGCAACCAGCAAGACATTGAATAGCAAGCCTAATACGTTTAGCAGCAGACCAAGTGC
GAGCATTTGCTCACCCGACGATGCGGTAATGTTGCTAGAGACAAACTGAGGTAAAAACAT
CACGAAAAACACCAAGGCTTTCGGGTTCAGCAGGTTACTCATCAAAGCGCGTTGATAGTA
AGTCGATGCCATCTTGTTTTTCTGGTCAAGCTCTGGTGCAGCAGAAACGTCCGCTCGTAA
ACAGTCCCACCCCATTTTGAGCAAGTACGCGCCCCCCAGTAGATGAAGCACTTTTAACGC
GATTGGGCTCATGGCAATCAAGGTCGACACACCCATAGCTGCCAATAACGTTAAGATCAC
GCCGGATGTCGCGTTGCCTAAGCTTGCAAACAGACCAACTTTTTTGCCATAACTCATGCT
AGAGCTGGCAATCAACAACATGTCAGGTCCAGGCAACAAAAGAAGTGCAATAACAGCGGT
GAGATAAACAGGGAGTACAGATAAATCGATCATGGTGGAACTGGCTTTCTAAAACAGGCG
GCGGATCTTATACCAATGAATAGATAACAACCAGACCAAATATCTTTCTACGAAGCAATA
TTCAGAAAATACAAAAGGTTTAATGCTCAATTTAAAAACAATTAACCTTTTTGATGTTTA
TTTTTAATACCAATAGCAATTTTGTACAAAAATAAGCAGGATGGATCCGGTAGACTCCAA
ATGATGTGGTGCTACTGTTTACGCTTGAGCTATTTGGACCGAGATGAAAGAAAAGAATAA
GGAAATCGCGACTTTTAAGATTGCTCAAGAGTTGGGCGGGTTAGAGCTGCTCGATGCAAA
ATACGAAAAACAAAACTTCTCTCGCCATAGCCATGAAGGCTACACCATTGGGGTGATTGA
AAAAGGCGCACAGCAATTCTTTCGTACAGGTGGCAACCACATTGCACCGCAAGACAGTAT
CATTCTTGTAAACGCTGATGAGGTGCATAATGGTCACTCAGCGTCAGAAGGTGGCTGGGA
ATACAAAGCCATGTATCCCGTACCTGAGCAGTTTCAAACGCTTGGGAAAGAGCTTGGCGC
GCCCAATGTCGCGCAGCCCTACTTCCCGCAGCCCGTCGTTTACGATCCAGAACTCGCAAA
CCAACTGCGATTAGTGTTCGATACTCTCGAGAAATCCGATAACCGCTTATTAAGAGAGAC
TCTTGTCTACGGTACGTTGGTTAAACTTGCCAGCAAGCACAGTACACATCGAGCTCCTCT
TCAAGATGCAACCAAAGCGCAAAAGCAAGTACATCTGGTCAAAGAGTTTCTTGAAGACTT
TCCTCAAGCCGATGTATCTTTAGAAGAACTGGCGAAATTAGCGGGATTAAGTCCTTTTCA
TTTGTTGCGTGAGTTTCAAAAGCAGTTTGGTTTCCCACCGCACGCATTTCAGATTCAACA
GAGACTCCGAATGGCGAAAAAGCTGCTCAAGCTAGGACAAAAGATTTCCGATGTTGCTCA
AGAATGTGGTTTTCACGACCAAAGCCACTTGCATCGTCATTTTAAAAAAGCCATGGGGGT
AACGCCTGGGCAGTACATCAAGCACTGTTAGCAATTTTGTACAAGGCAGCATGCTTAGGT
CAGCCTACCTTAACAGCATGTTTTTCTATTCAAGTTGAAGTTATGGATACTACTTTGCCA
ACTCATCAAGACTCAAAATTCTCACTCTTTTTACAAGGTACCATCGCAATGATGCCATTA
AGCATCGCCGTACTGCCTTGGGGATTACTTGCGGGCTCATTTGCCATCGATACTGGCTTA
CACCCGCTAGAAGGTCAGGCGCTTTCCGCCATTCTGTTTGCTGGCTCCGCACAACTTGTT
GCCATGGGCATGATTAAAGCTGGTGCAGGCTTAACCACCATGTTGCTGACGACCTTTTTC
ATTACCTCTCGCCATTTTCTTTATAGTGTTTCGATGCGCAGTAAAATTTCGCCATTGCCC
TTAAAGTGGCGTCTTTCACTTGGCTTCTTACTCACTGATGAGCTATTTGCCATCGTCGGG
CACCAATCCGATAAGCAATTTGATCGATGGTACGCCCTTGGCGCTGGATTAAGCTTCTAC
TTATTTTGGAACTTCGCAACACTTGCTGGCATTGTCGCTGGCAGTTTGATACCTGAATTA
AATGAGCTCGGCTTAGAATTTGCCGTTGCTGCCACCTTTATCGCGATTGTGGTGCCAACG
ATAAAAAGCATTCCCGTGCTATGCAGTGTATTGGTAGCATTAGTTAGCTCAGTGACGCTG
AATTATTACCAAGTGGAAGGAAGCTTGATGTTCGCGAGTATTCTCGCCATGTTAACGGGC
TATTTGGTTGAACAGTTTACGACGAAAGCCCCAAACATTGAGAATACACCGGAGGAACGC
CAATGATCTTTTTGTCTATCTTAGCCATGACAGCCTTGGTATTCACTAGCCGTTATCTAT
TTCTCGAACCAAAATTGCCGCTTAAATTGGGGGTAAGAACTCAAAAGATATTAAGCTACG
CAAGCCCTGCAGTGCTCACCGCGATCTGGGCTCCTATCGTGTTTATGCCAGAAGGTGAAC
TGAGCATCACATGGCAAAACCCATTTCTATTGGCTGCCCTATTAGCTGCTGCGATTGCAT
ACCTCACAAAGAATGTATTGCTCACCACCATCGTAAGTATGGTCGCGTTTTTACTGCTTC
GAATTTGGCTATAAGCTCGCGACTAAACAGCCAACCATTCAATCTCTAATAAGGTGATGT
CTCCACACTTCAAACGTCCAAGGAAGACATCGCCTTGATGCACTTCACCCACGCCCTTTG
GTGTCCCTGTCATCACGATATCGCCATCTTCTAGCGTTGTGTAGCTCTTCAACTCATCGA
GAATGTTCATCGGTGGGTAAAGCATTTGCTTAACATGCCCTTTTTGAACATGAACACAGT
TAATCAAAAGCTCTAAGTTGAGATCGTCAATATCGACACCTTGAAGAGAACGGAAACGGC
TGAATACCGCTGAGCCATCAAACGCTTTGGCACGTTCCCAAGGTAATCCTTTTTCTTTGA
GGTTAGATTGTAAACCGCGTTTGGTCAGATCTAAGCCGAGCCCAACCGCGCAGTATTGAC
CGTTTTTGATCACAAAGCAGATTTCGGCTTCGTAATGCAAAGGCTCTTGATGGAATGAGG
TGAGTTTGGTTGAAACGGAAGTCGCCGGTTTATTGAACACTACCATTTGCTCTGGTACGG
CATTATCTAGCTCTTGAATATGCTCAACGTAATTACGCCCGACACACAGAACTTTGCCGA
CTTTGATTTTCTTCTCTTCAACCTGAACGACGCTCATTGCTCTTCCCTGCAAAACAAAAA
ACGCATAATAATCCAACACGTTACGTTGTTGACACTAGTTCTCGTTTCGAGGTGTTAAAA
ACAAGACATTCAGCCCGTTTTGAGTGAATCATCACTAAATTGAACTTCGACAAGGCAAGA
ACCACAGACAAAAAAAAGCCAGCACGAAGCTGGCTTCCATAGTAACTAGGACAGGTTACT
ATTATAGGTAGTAACGAGCACCAAGTGCCCATTTGTCATCTGTTTTACGATCGTTTGCAT
CGTTTAGGTCGAACTGGTAGCCAGCGTAACCAACAAACTTAGGAGTGAAGTTGTATTCAG
CCTGTACAGCCATCTCTTCACGAGCAGTTTCAGTTTTAGAGTTCTTAAATGTTTTACCTT
CAACCATTTCGTAGTTAATGCTTAGGTTAAGGCTGCTTGGTAGTGCGTAAGCTAGTAGCG
CTTCGTACGCATCGCTATCAACTAAGCGATCACCAGTAGTGCTGAAGTTCATGTTCTCGT
TTGAGCCGTAAACTGCTGCAATGTATAGACCTTGACCGTATGAGCCGTACGCTGCAGATA
CTAGGTGAGATTCAGCAGATTCTTTGCTCACGCCATCTTTAATGTCGCCGCCAGTGTATG
TGTAACCGATCTTAGCACCCATGATTTCGTAAGAAAGAGCTGCTTGAACACGGTCATCGT
AGTTTAGAGAGGTATCAGCGTCTGTTTGAGAACCTTGCCAACCTAGACCGAAGTTGATTG
CACCAGCTTCGCCCAGCTCAATCGCGTTACGGTAAGAAAGCATCTTGTCCGCACGACCTG
TACCTAGGTTACCGTGATCGTCGTAGATAAAGTCGTTCGCAAACGCGATAGGCATATCAG
CAACGCCAGCTACATCGTAGTAAGGTGCCCACTGAGTACCACCAACTGCACGACCGTAAA
CATCGTGAGTTAGACCTAGGTAACCAAGACGAGTAGTAAATGTTTCGTCACCACCATCTA
GGTAGTTAAGAGCCCATTCACCGCGAGCGTCAGCAGTAAAGCCGTTGCCTAGATCCTGAG
TTGCTGTGAAGTTGATACGTGGAGAGTTAGTACCTACATCAGTGTCACCTTGCTCTGAAC
CGTTCACGTTAATAGATACGTGACCGCCAACAGAGAACGTTGTGCCATCGTTGTTGTAAA
GCTCCACTGCTACTGCTTGTGTACCGAATGTTGCTGCTGCGATCGCTGCTGCTAGGAATT
TTTTGTTCATTATAAAATCCATGTATTTATTCATTAGTTTATAAGTCAGTTTTATACAAA
AGTAGATTGGGGCATCTTCTCCACCAATGTGCGTCACTTTTGATTAACAACTGCCAATCA
ATGTATTTCAGAAGTTCCCCAGAGCAGAGTGAAAAGATGTAATAAAAAAGAAAAATCGCA
AACGTTTACCTTTTTTCTTTATACAAATTCTGAAAAATACACCCAAATTGGAAACAAATG
CTTACATGTAACAACAAAAAATCCAGCTAAATCATTGTTAAAACAAACAATGAAAATTCA
AACATGAAATCTTGAATTACAATTCGAGAAGAAAAAAATGATTAGGATCTTTTTTAAAAA
TATGTCGTTCGGTAGTCATTAGAAAAACATAAAAAAACATAAAACCCCCTTTTTCTCTTA
TTTTCATAAATAAGAAGGCATTCATACATTTGAAATAAATATGCAAACAAATCATAACTT
AATAGAAATCTATCTTTAATTTTCTCGGTTTACCTTAGCGTCATCAATACATCGAGCAAG
AAAGCTCATCGATTACAACTAGGGTAATAAGAAAATGAAAAAGGCAGCACTAACTACTGC
AGTGTTAACAGCATTGGTATCAGCACCATCTTTTGCGGCGACAGTGTACAAAGATGGCGG
CACTGAATTGAAGGTTGGCGGTCGCGTCGAGTTTCGTGGTGACTTTATTGGTTCAGGCGG
TGCTGAAGTAGACGGTTCTATGGAAGATAAGTCACGTGCGCGTCTAAACCTCAAAGGTAA
GGCTGACATCGGTAACGGTCTGTCTGCATTTGGTGTTTACGAAGCGGAACAAAAAACCGG
TAAGAGCGAATTTAAAAACCGCTACATGTACGCAGGAGTAAGTGCAGATGCAGGTAGCTT
CTCTGTAGGTCGTCAAGACATGGCTGCCGTTATCATCTCAGACATGACGGATATCACCGA
GTTTTCTGGCGTTCAGCAAGTCATTGACTCATCTTCGGATAAGCAAGATAGCGTTTTCGC
TTACCGTGGTGAATTCGATGCTCTACAAGTTCAAGCCACTTACCAAGCTAACTCCGAGGA
TAGCCAAGATAAATACGGCATTTCTGGTCTTTACTCTCTACCAATCGGTCTTGACCTAGG
TCTTGCATACTCAGGCGGTGATGTAGACAAAGACAATTCAGAAGACCAAATCCTTGGTGG
TATCGCTTACTCACTGGATAACCTCTACCTTGCAGGTACGTACTCACAAGGTGCACTGAC
AGATTCTGAAGACTTTACCGCTTATGAGCTAGTTGCAAGCTACAAGATCGCAAGTAAGTT
TACCGTCGCTGGTCTTTACACTTTCCAAGAAAACGATCCAAATGGCGCTGCAAAGTACGA
TGCAGTTGAAGGTTTTGAGCTTGTGGGATACTACAAACTGAATAGCAACTTCCGCACTTA
CCTTTCTTACTACATGAACCAACTTGATGAAGCGAAAGACGCGGAAGGTAAAGTAACCGA
AGGCGAAGATACACTTCGTCTTGGCGTACGCTACGACTTCTAACTGCGGCTTCTACCCAA
GCCAGCATCGCAGCAAGTTTTTGACCGGCACTCCGTGTCGGTCATTTTCTATTTATTGAG
ATAAGACCGACAGCTTTTCTACTTAAACCTAACTGCCCTCTTTTAATGCATTTACTCCCG
AAGTTAGTGCAATTCCTCTAGTAGCCGTTAGACGCGCCCTTCTCACCCTTTAAAAATCAA
CACGTTAAAAGTTGGCACACTAGCTGCAATATTAAAAACGAGCAAATGCATGGCAGCGTT
TGTGCTTCTCGTTCTTTGTACCTACTTCGGTAGGCACGTCCTTTGAATTGGTAATGTCGC
CTCCCTCTGGGAGGCATTTTTTTATTGGCTACCCCAACATTAGAACGTATGATCCTATCT
ATTGTTTAAAACCGGAAATATCCAATTGAATCATCATCCTGTCCAAGGAGCATCTTGGAT
GCTTACCGCAGGCTTGGCTTTTGCCATCGTTAATAGCTTTGCTCAAATCGCAAGTATTCA
CTTTGGTGTGTCATCCACGACATTTGCACTCTTCCAATACGCTATCGCCTTTTTCGCTAT
CTTGCCGTATCTGCGAACATTAGGAATTCGTCAGTCTCTACGTACTAACCACTTTGGGTG
GCATGCATTGCGCATCTTCTTGGCGGTTATCGGTATCCAGCTTTGGTTATGGGCTCTCGC
TTATCCGGTTCCTATCTGGCAAGGCATCGCTTTGCTTATGACTTCACCGTTGTTTGCAAC
GGTAGGTTCAGGTTTAATTCTGAAGGAAAAAGTAGGTGTTGCTCGTTGGATCGCGACGCT
TACTGGCTTTATTGGCGCAATGATCATTCTTGAGCCTTGGTCAGACTCTTTTACCTGGGC
AACGTTACTGCCTGTCGGCGCGGCTTTTTTCTGGGCATCTTATTCTTTAATGGTGAAAAA
GCTGTCGGTGAACGATCCACCATCAACCATGGTGGTTTACTTACTGCTCTTGATCACGCC
CTTTAATATTTTGCTGGCGGCACCTACATTTGCAATGCCTGAAGGCTGGAACATTTGGGG
AATCTTAATCGCCGCAGGCATACTTACGGCACTAGCCCAGTGGGCAGTAGTCAAAGCTTA
CGCTGTCGCTGATGCATCGTTTGTACAACCATTCGACCACGCGAAACTGCCCTTAAATGT
CTTTGCAGGCTGGCTAGTATTCAACTGGGTGCCACCAGGTCGACTATGGCTTGGTGCTGC
AATCATTATCGGCTCCATTGCTTTCATTACTCATTGGGAAGCGAAAAAAAGAAAGTAATT
TGAAAGAAATTTCTCGGTTTTGAGTTCTATATTTTCAGGAAAGGAAATGAGGAGCATCTT
ATGACACAGCCAATCAAAATTACATTGTATCGTTGGGCCGGCAGTTGGGGACCATTCAAA
GTCAATATCCCATGCGGGGAATGTACATTAACCAAAGATATTCTTGCTGACACATTTGAA
AATGAATTAGCAGATGTGCCAGTCGAGCTAGAAGTGAAAGATTGGTTGTCTCATTGGTGG
GAGCCATTAAAACTTGGAGCATGGCATGCCCCTATCCTAGTCGTTGAAGGCAAAGTCGTC
AGCCAAGGGGAAGCGCTAAACCGAGGCGTGCTTGTTCAATCTGTCATTGCTGAATGGACC
AAGCGAGATCAGCTTAAAGGCAACATCGTTTACGGTAAGGCGACATGCCCTTACTGTGTT
AAAGCGAAAAAGTTGCTTGATGAAGCTGGCGTTGACTACAAATATCACGATGTAGTGAAA
GACAGCGCAGCCCTATATCGTATGATCCCTGAAGTGAAAGCCATCATTGGTGAAAAAACA
CCAGTGACCGTGCCACAAATATGGTTAGACGGTAAGTACATTGGAGGCGCGGATAATCTG
GAAAAGTGGTTGGCTGAGAAAGGATTAGATAGCGTGCCAGATAACGTTGTCGAGATCCCA
AGTCAAACGGCCTAAATATATCGATTGAGATACCCAGAGCCAGAATGTAAAAAGCCCCGA
TGTGACATCGGGGCTTTTCTTATTAATTCGCTAGTTTTTTCATTACGCGAGCAAACATAG
AAGGCTTTTTCTTCTTCGCTTTACCGTAAAGCGCTTTGTGCATCGCGTCTTTAGCCATCA
TTTGACCAAAGTAAACACCACCAAGTTCGTAACCCATGACCTTCTCCTAAGAAGCAATTA
ACTGGTTTATGTTGTAATTTTACACCACACAAGCCATAAAACAAGACGTGGGTCACATTT
ATTTTGTAATTTAATTACAAAATTTTTTATCCTAGCAAATAAGAAACGTAATTAACGTTT
AGGTTGCTGGTATGTTTTACCTGCTGCTTTATAGGTGTCTTTCGGTTTAATTTCAAAGAA
AGTCTCGAAGAACCAAGCCGCAAACTTGATCAGGTGGTCACCTTCATTCATTACATGCTC
AACGAACTCTTTCTCTTCACCAGACTCATCTGCTTGAACCGTAATGTGGTAAATGCGTTT
TTCACCTTCTACTTCAGCAAGACCGAATTGACCTGTTAGCGATTCAGCAGCCTGAGCGAC
TTCTTCTTCCTCAGATGCTTTTAATAGCTCTAGCGCTTGAGGTAGGTTTTCTTGTTGACC
GATTTCTTTCAGTAGAGCTTCAAATTCGTTTTGTTGCATGATTTCACCTAACAATGAACG
GGTGTTGTCGATATGCCACTATTAACCAAGTGTAGATAACAACACAATAATTGGTTGCGC
ATTTTAGAGAGGACAACATGCCCTTGCAACCACATTCAACTAAGAACGCTCTGGTTGGAC
TAAACCACCAGAAGGGGTACGGAACTGTCCAGCCACCAGCACCAAACAAGAAATCACAGC
AATCGAAATATAAAAGACGCCGAGTTGATGTTGAGTTGTTACCCAAGTTTCTACCAAATA
GCCGCCAAATAGCCCTGCTAAACACATCTGAATAGAACCCGACAATGCAGATACCGCACC
TGCCTGTTGTTTATGAGGCGATAGCAGTAAACTGATCGAAACAGGGAAAGACATGCCTTG
CGCGAAGCTCAAACACGTAAAGGCTATGAGCAAAGATGTCGCTGTAAACGGCAATATAAG
AAGCATCACTCCTGAAAAGGCAACAGTGACAAAACTCATCAAAAGGATCTGTTGCTCTTT
GTATCGAGCATTGATGATGTTGAGAACTAAACTCCCCATCAATAAACCTGCCGAAGGCAC
AATCATCAAGGTACCGTAATCGGCAGCAGTGAGACCAAGCTCTTGTTGCATTAAGAACGG
ATAGAGCGACAGTGTCACCAAAGCTGATAAGTAACTCAACCAGTTGTAGCTTGCGCTGCC
TATTACTTGTTTGTTGGTCAACAACTCAAAGTAATTGCGCATCACACGCTTTGGCTCAAA
GCGGCGTTTGGGGTATGGCAACGTTTCATGCAGCACAATAAAGCCAAGGGTAAAGATCGC
CGTAAGATAAATAAGAACGAAGACAAAAACCGCATGCCAACTAATGTGATAAGCAATCCA
TCCACCAAACAAAGGCGCAACAATCGGCATCACAGAAGCAGTCACCGAGATGTATGACAA
CGCCTTTGTGAGCTGCGCTCCATCATAGCTATCTCGCAACACAGAGCGCCCAAGAACAGA
GGCACTCCCAGCCCCAAGACCTTGTAGTAGACGTCCGGTCTCAAGTGCAAAAATGTGGTC
CGCAAAGGCAATACAGATGATGGTTCCGACGAGATACACACTTTGTCCCAAGATAAATAC
AGGACGGCGACCAATTGCGTCGGATAAAGGGCCATAAATTAGCTGTGAGACACCAAATCC
GACAAGAAACAGCGTAACCAAGTTTTGAATCGTATGCTGAGGAAGATTCAAATCGTGACC
AATCAAAGGCAAAGAGGGAAGATAGATACTGACGCCTACTTGACCAGTCGCGATAATCAT
CATCGCCAACAATAATGGTGTTTTACGCAATATACCCTCCTTACATCATGACAGTTTCAC
GACAGACAGTGTATATTTGATACTCAAAGATGATAATAAACCAAAATGGAAAGGGATTAT
TTCCCCTGAGGATGGAATAAGATGGATTGGATTCAGAGCGTTAATAGCTATATTCGCGTA
GTCGAGGAAGGTAGCTTTAACGCAGCAGCGAGAAAACTCAACACCACCAGCTCCGCCATC
AGTAAACGTATCCAATGGTTAGAGGACAAGATTGGTGTTCAATTATTAAAGCGAACCACT
CGCTCGATCAGCCAAACTGAAGCAGGCGCTTTGTTTTATGAACGAGCCAAAGTCCAACTC
GACTCTTGGCAATCCGTTTTAGATGAAACCCGCTCTGTTAACCAATCACCAGCAGGACTA
CTTAAAATTGGTGCGACTTTGGCGGTAGGCTCTAAGTTTTTAGTACATTATCTTGATGAT
TTTCTTGAAAAATACCCTGATATTAAACTTCAGCTGATCACCACGCTACCAGGTCAGATA
CCAGAACTTAGCCTAGATTTGTTTATCAGCCGTGAGTTGGAGCAACTCAATTCCCTCAGC
TTTAAAGCCAGCCCATTGTTCGAGCACAAAGCTCAGTTTTATGCTGCGCCAAGTTATCTA
GAGAAACACGGTACACCAAAAACAATCGAAGAATTGTCGCAGCATAACGTTTTAATCTGG
GGTGAGAAACCAGTACGAGAAATCAAGACCAATCGTGGAAAACGTGTCAGCCTATCGGGA
AATTTCGCCACGACGAACCCAGAAGCCCTCTTCCATGGTGCTAAACGAGGCATGGGAATC
TTGCTGTCTAATAACGTGATGATCAAAGAAGACCTAAAATCCGGCGCTTTAGTACCCATT
CTTCCGGAAGTGACCGCTGATGAAGCGACTGTATATGCCTACTACCCAAAGCTGGACTAT
CAACACACCCGAACTCAACTGTTTCTCGACTATCTAAAAACGCGCTTAGAAGAAGAGAAA
CGTGCCTAAACTTTTGACTCTCTGGTGCTTCAAGTACTAGAGAGTAACTAGCCTTCTCCA
AAGCGACTACCACTTTGATGAGAGTTAGCTCCCCTAGCACCTCACCCTATGGTTGAAAAT
CACCAATAAAACGTATCTTGAGTTTGAAAAATCACCTGAAGTAAACAATAGTTAACGTGA
TGCATATCGATTAAATGAGAAAAGATCGTGTAATAAAGCCAACACAAACACGATATGGGT
AAACACAACGTCGGGTGAAATGTTCAATGGATCATGAACAAAAAAGTATCCAGTTACTTG
ATGAAATTCTAAAGCTCAATGGTAGCGCACTACTCGACAGAGTAACGCTTGAGCTCCATC
AGCAATTTCAAAGCTACTGTACTTGCGTAGTTGAGATAGCACACCTACAACATTGTGCGG
TGACACTTTCCAACTCTAGTGGCGGAACCATCGCAGACAGCATGTGTTACGGATTAGAAG
GCACTCCTTGTGAGCAAGTCGCACAAGACATTGGCGAACTCATCTTCTATCAAGATGAAG
TTTACAAGCTATTTCCTGAAGACCAAATGTTTCAGGACGCTGGCATTCAAGCGTATATCG
GACTTCCTTTAAAAACACATACAGGTGAAGTGTTAGGCATCTTAGTGTCAACATTTACTC
ACTCCATCAGTGAAGCTGAAGCCGAAGAAATCATCTTCCATCACCGTTTTTATGCAAACA
TCATCATCCATAGTTTGCGAGAAAAGTGGATCAGTGAACGCTCAGACAAACTTCTCAACC
AACTCAGTTACGAAGTCTCTCATGACAATCTAACAGGGCTGCTCAATCGCAGTTGTTTAG
CTGATACGTTGGAGACCTTAACTCAGCAGGCAACTCGCCCTTTTAGTCTTGCGTATCTAG
ATATCGACAACTTTAAATCCATCAATGACATCAACGGTAACTACATCGGTGACCAAATCA
TTAAGTTCACTGCAAATGCGATTCAACAAAGCTTAACCTCGCCCAACAATGCGTTTCGAG
TCGCAGGTGACGAGTTTGCTTTTATTACCTATGACGAAGATCCTGTTAGCGTCTGCCAAG
AAATCCTCGATAAAATCGAAGCAGGCTATTCAGACAAATCCAATCGTATTTCTTTCACTG
TCAGTATCGGGATCGCGAGAGCGCCTGTGCATATGCTGAATAGTGATGACTTAATACTGA
ATGCGAGCCTTGCGCTAAAAGACTGTAAAAAACGCCGAGATACCCGTATTCAACATTACG
ACACCCACTTAAGTGCACTTTACCATCGCCAGACACAACTGATTGAAGCACTGCGTGAGC
AGCTTCGTTTAAGCATTGATGAAAATGAAGAGCTTTATGTCGTAGTCCAGCCAATTGTTG
ACATCACCAGTGACCGTTGGGACTACTTTGAAATCCTCGCGCGTTGGAACAGCAGCGTTT
ATGGCAACGTCTCGCCAGTGGAATTTATTGAAGCCGCCGAACAATCGGGGTTAATCATTG
AGTTAGGCGAGCGCATCGTGGAACTCGCCTGCCGCGCAAAACAAAACTTAGAACGACAAC
TGGGTTACACCGTCAAGCTTTCAATTAACTGTTCAGCTCATGAACTTATTGATTCTAATC
GCTACATGAACTTCCTTACTCGGATTCTAGAAAAATACCATCACCAAGCTACAGACTTTG
TTATCGAGCTTACAGAGACAGTCTTGCTGTCACAAAGTGGTCGAGAACAGATGGTATTGA
ATTCGTTACGCTATCTAGGCTTTAAGGTCGCATTAGATGATTTCGGCACAGGCTACTCAA
GCTTAAACTACATTCACAACTACCCTATCGATAGCATCAAAATCGACGCGACATTTGTAC
GCAACATGCTCTCAAATACGACGTCAGAACAAGTCGTTTTGTTGATCGCTCAACTGGCTC
AGTTGCTTGAGGTTGATCTTATTGCTGAGGGGGTTGAGGATGACAGAGCCTTGCAAAAGC
TCATTGAAATGGGTTGCCACCATATTCAAGGTTATTTTTATTCGAGACCACACAATGTTG
ACGAGCTAATTGGCATCATCAACGAAAAGCAGATGAAAAGCGCATAAAAAAGACCAAACA
ATGTTTGGTCTTTTTTGTGATTTATAAAACGGCTTGTTCTTTGTCTTTAAGCAGTTTGTC
CATCTCGTCTCGAGTAGCAATAAAGCTCGCCATTTCCTTTTTAGGCACAGAGCTTGCCAT
CGGGATCTTCGCTCGCATTGCATTAACAGGACGACCGTATTCGATCAATTCGTAGTGAAG
GTGCGGACCTGTTACACGTCCCGTTTTACCCGATAAGCCAATACGTTGACCACGAGAAAC
TTTCTGACCTTTCTTCACTAGGATCTTACTTAGGTGCAGATAGCGCGTCTTGTACTTACT
GCCGTGCTCAATCACTACGTAGTTACCCGCATATGGGTGTTTACGTGTCATGATAACCGT
GCCATCCCCCGTTGCTTCTACTGGTGTACCGATAGGCACAGCCCAGTCAGTACCGTTATG
AGGTGCAACTCGACCCGTTACAGGATGAAGACGTTTCGGGTTAAAGCCTGAGCTGATACG
CCAGCCTCGACTAACAGGGTAACGTTGGAAGGCACGCTGTAGGCTCTCACCTTTCGCATT
ATAGAATTGACCGTCGGTATGAAGATAAGCAGTCACTTCACGACCACGGTTGTAGATCTT
AATTGCTTCGATTTCGTTCTTGCCAGTCGGCACGCCATCAATACTTTGAGAACGACGAAC
AACTTCGAATCGGTCACCTGCGCGTAAGTCTTTACCGAAGTTAACCTGCTCTTTTAGTAG
GTTCACTACTTGGCTGATTTCCGCTGAGCTCAAGCCCAAACGATTTGCTGATGACGAGAA
ACTACCATGAATCACGCCAACTAAAGGTTCTTGATGCCAAACACCTGGGATTGAGATGTC
CGAGAAATCGTAGCTGCCATCAGCATTACGACGATAAACGACTTTGTCGGCGATAGAAAA
TTGAAGCTCCATCTTTTCCAATTCACCCGTCGACTCATCACGCCAAAAACGCAATGTGTT
GCCGGGTTTTAAAGTATCAAGAGCAAGGAAGTTCAAATCCGTCTCCATCACTTTCATCAA
CGAACTGTAGCCGAAGCCCAGTTGGCTAAAAATGGAGCTCAGGTTGTCACCTGCTTGGAT
TTGGTATTCAAAATTTGGGGGAGAGACAACTTCTGCTGTTGTTGCCTCAAGAATATTTTC
TACAACTCGCGATTCAGGCAAGTTAAGGGCGATGGTTTTAGTAAGGGAAGACTCTTTGAG
AGAGTTAGAAACACCAATCGCAACTAATACTGGCAAGGAGTACAACAGTAGCGCTTTACG
ACTTGTCAGATTCGGCAACCGTCTTGTTGTAATTTCATTTGTAGACACGGGAATTACTAT
CTCCTTTATAACAAGGCTCATAGCTTATGCATTCCCGCATAAGAAATCACTATGAAATTA
CGAGATCTAGCGCAGAAAACACTTATTTTTTACAGAAGACAAAAAAAATCATTACTGTTG
CATATGTAAGTTATTACCTACACGTTTAAGAGTGGTTGTAATCAATTGATTTGGTTGTTC
TGCCATCGCTTGATCTTCTCCATGTTGAAGATATGAAAGCGAAATTTGTGTATCGCTGTT
CCATTTCAATGAAGACATCTTGATTCGATCACCAATGAAAACGCTGTTAAGCAATACAAC
ACGGCTTGGTACAGCATCAAACTTAAATAAACCGATGTAGTAAAACGCCCCAGAACCTTG
TGTTGTCACGATCACAGGAGCCACAATCCAAGGGGTCTCACTTACGTTACGCTGCGCAAT
AAACTCGGTAGGTACCAGTACCTCGCCTTTTGTTGCACCGGCATCATACTGACCTTTTAA
AAAGCCATGCTCTTTATCCCACTCATCAAGAAAAGTCACCGCACCCTGCTCTGGAACTTG
AACAGTCCACGGATTTCGTGACTGAATACCCAGCACTTCCGCTACGATTGAATTAGATTG
TGCCTGCGCTTGAGGAAACTTTGCCATGATCTCATCATCAGAAAGGCTAAACCGGTAAAT
GCCCGCAATAATAACCACAGCTAACAGTACGATTGGGATCAGGAGAATGAGGGGAATAGG
TAGGATTCTCTTACGAGTCATGAAGACTTCCTTGTGTTCTTGTTCTCTGAATTATGTTCG
GAGTATATACCATTTATAGAGCGAAGACCGCTCTGCCTATCCGTTCATTTTGACTCAAGT
GTTTCAAAATTAAACTAAACTGTTTGGTGGGCAACCAATAGGTAATAACGATGACAAAAA
TCACCCACACATGCGAGTGTGCCTGTGGCTTAGTCCAACTGCGTTGCACGGCGGAGCCCA
TTCGCACTTCTATTTGCCACTGTTTCGAATGTCAAAAGCGCACGGGGAGTGTGTTTGGTG
TTCAAGCTCGGTTTCACAAAGACCAAGTAATATTAGATGGCGATACCACCAGTTATACTC
GTATCGCCGATTCAGGAAATCAAGTGCATTACGAATTTTGCCCGGCATGCGGTACAACAA
TGCGCTTACTGCTTTCAGACGCCCCAGACTACGTGGTGATCCCAATGGGGTTGTTTAACA
ATAAAGAGTTTCCACAACCCACTATTTCCATTTATGAGCAAAGAAAACAGGGATGGGTCA
GCTTTGATTGCACCATGGAACACGTTAGATAAATATTTGTTATGCAGAATTTGAACTCTC
TCAACATTTGAGTTTGCTCAACAATAGTTGAGACTTTATTGAGAATGATCAACCAAGTAA
TCGCGTAAGTACTTTCGTTCCGCGCCACGAGCGCTATAATCTGCTCCTAACATTTGGTGA
GGCTTTATTGTGATTTCCAGACTTCCTCGTTGGGTGGAATATGGCGCTTTTCTGCTTGCT
CTTCTCGCAGGCTGCGTCAATGCCGTGGGTCTTCTCGGCTTTCAACATCAAGCGATAACG
CATCTTTCCGGAACCGTAACTCAGCTAGGGAACAGCTTGCTAACAGGTGTGGATACAACC
ATTCACCTGCTCCTTATTGTATTTAGCTTTTTGATTGGCTCTGCATTTAGTGGATTCTTT
ATCGAAAGCAGCGCGCTCAAGCTTGGTCGTCGCTATGGTGTAGCTCTTTGCATAGAGGGT
AGCCTGCTGTTGCTCAGCTTGGGCTTTCTGGTACAAGGTAATGTTTATGGTCAATACCTT
GCCTCTGCCGCTTGTGGCTTACAAAATGCGATGATCACAACATTCAGCGGAGCTGTCGTC
CGAACCACTCACATGACCGGTATTATTACTGACCTCGGTATTATGATTGGAGAGAGCTTG
CGAGGACGTCAGTTTGACCGACGTAAAGCCAAGCTGTTTATCTTTATCTTCCTTGGCTTC
TTATTAGGCGGTACAGCTGGTGCAGGTTTATTTAACGTTTATGAGCTGTACGCATTAGCC
TTCCCGGCTCTGTTAGCTTTTATAATTGCCATTGCATACTGGAGTTACCTCTACTTGCAG
AGCCGCAACCAAACCGCCTAGTTTAAGGGCGGTTTAAGCATTCGACTTAAACCGTCTTAT
CTCTCTTGTCACTCGGTTAGCCTATAAACCCTATCTACTGACAGAAAACGCTGTCATTGG
CTTGAGATCCCAATCACATTTGCTAGGCTTTTTATTGCTCTAGTCACACTGTACCCCTTA
ACACTCTGCACTGAGCAGCTTACGTGCTACAATTTTCTAACACGAGCAACAAATTCATAT
ACAAGATTCTAGGTTTAGTACTTTTAGCCGAAAAAATGGCTGAATAACTAGATGTATTTA
ATGAATAGTATTGCAATGGATGCAGTTTGCGGGTAATCTCCGCACACTGTGATTAAATAC
GGATGTTTAGTGAATATTTATGTCATGGAATATGGCGAGTATTGACTAGTAGTAACACGA
GACAAACAATGCATAACAACACTAATGCTGCTGAAGCGCCTAAGGGCAACTTTTGGATGT
TCTTCATCCCATCCCTAATCGGTCTTCTACTTTTCATGGCACCAATCTCTTACGATGGTG
GTCTGACAATCCCTGTCGCGGTAATGGCAAAAGTCATTCCTGCAGTTCTTGGCGATACTT
TAATTGCTATCGTAACCGCTATTGTTGCTTTCATGGCGCTAGCTTCTGTTCTTTGCAAAA
TTTTCAAGCCAGCAGCAATCCTACGTAACGGTTTCTTGAACGGTCTATTTAATCCGTCTC
CACTTTGGTTGTTGGTTCGCCTAATTGGTGGTGCAGCGGTGCTGATGACGTTCTTCCAAG
TGGGTCCAAAAGCAATTTGGGAAGAAAACACAGGCGGTCTTGTTCTTACTGGTCTGCTAC
CAACGCTATTCGCGGTATTTATTTTCGCAGGTCTATTGCTGCCTTTATTACTTAATTTTG
GTCTATTAGAACTGTTCGGTGCCCTACTAAGTAAAGTAATGCGCCCAGTCTTCAACTTGC
CAGGTCGTAGCGCGATCGACTGTATGGCTTCTTGGTTGGGTGATGGTAGTGTGGGTATCC
TACTAACCAGTAAACAATACGAAAACAACTTCTACACTCAACGTGAAGCTGCGGTTGTAG
GTACGACTTTCTCAGCAGTATCGATTACCTTTAGTTTGGTTGTCCTTGCTCAGGTTCAAC
TAGAGCACCTATTCCTGCCTTTCTACGGCGCAATCTGTCTAGCTGGCGTTATTGCAGCAA
TTATCATCCCTCGCCTACCACCATTGAGCCTAAAGAAAGACCGTTACATGGATGGCAGCG
AACCGAAAAAAGATGCGGACGCAGTACCTGCTGGTCACACGACTTTTTCTTGGGGTATGG
ATCTTGCGCTAAAACGCGCTGGTCAAGTGACTTCTGTACAGTCGGTATTTAAAGAAGGCG
TACATAACGCAATCGACATGGTGTTTGGCGTACTTCCTGTGGTTATGGGTCTTGGTACCG
TGGCATTAATCATTGCAGAATACACGTCTGTATTTGAGATCCTAGGTCAACCATTTATCC
CTTACCTAGAATTGCTACAAATCCCTGAAGCAGCAGCAGCGTCTCAAACTATCGTTGTTG
GTTTTGCAGATATGTTTATCCCAGCAATCCTAGCGGCATCTATCGATAACGAAATGACTC
GCTTTGTAATTGCAGCAATGTCAGTAACTCAGCTTATCTACATGTCAGAAGTGGGCGCTC
TGCTTCTAGGTAGTAAGATTCCAGTGAACATCGTAGAACTGTTCGTAATCTTCATTCTAC
GCACGCTGATTACGCTACCAGTCATTGCAGGTGTAGCTCATCTTATTTTCTAAATTTGAT
GCAATTAATAAAGGCTCCGCTCTGTCGGGGCCTTTTTTGTATTTGTAACATCAGTTTGTT
TTCTTAGCTCAGATTTACCATATTCTTTGGTTCTTCCCTCGCTTTCTTTACGTCTCATTT
TTGATACATAACTTATAAATATCATTTCAAATTCATCTATTTAAATTAGTTAGACACCCA
AGATAAGACTTGTTTCTATAAGGCTCAGTGATACCATTCTTATGTTTTTAACAGTTTAAT
GACGAAGTCCAACAATTCAGATCAAAGTCACAACTTTTAAATTCATCTAGGCTTTTTATC
CCGTTTCGACAATAAAAGCCGTAAATAGCCTTCAGGTTTCTGATAAATCTGTCGATAAAC
AAAATAACAAACACAATTCTGTGTTCACATCTGCCGAAATCACCCAGGGAAGAAGAGGTG
AAAGCAGAGTAAACCAGCCGGGAGACTCGAGAGGGAAAAGTATGAAATTCAGACATAAGG
TTGTAACTGCCTCTTCTATTTTACTGCTTGTTACTGTGGCATTGCTGTCGACACAACAGG
TTATGACTATCCGTTCGCAGATCGAAGAAAACATTGATACGAGTGTGAACGAAATTCTCT
CCAGTGTGGGGAACACTGTAGAGTCCGAAATGAACGCGAAGAAAGATCTTGCTCAATCGA
TGACCGAGATCTTGGAAATTAATCCAAGCGATCACGATTACGTAAAAGATGTACTAGAAA
AGCCAATGCCAAAATCAAGCTTCTTGGCAATCGGGTACGCATACGACCACGATGGTTCCT
TAATCGAAAACGATGACGGCTGGGAAGCTGGTGCCGACTATGATCCTCGTGTTCGCCCTT
GGTTTGTCTCTGCAAAAGCACAGGGCAAACTTATCGTCACTGACCCTTATGTTGATGTCT
CTTCTAAGAAGGTCATTATTTCTATCGGTACGCCAGTTCGCGAAGCCGGTCGATTCCTAG
CAGCGATGTTCTACGATATGGAGCTGACCACCCTTTCTGACTTGGTAAACCAAGTCAATC
TATTTGATGCCGGCTACCTCTTCCTCGTTACTGCAGACGGCACGACGATTGCTCACCCAG
AAGCGAAATACAATGGTGAGAAGCTATCGAGCTACTTGCCACAAGTCGAGATCAAACCTG
GCGCTCAACACATTGAGATTAACGGCAACAAATACATGGCGAGCCTGTCGCACATTGCGG
GTGAAAATTGGTATGTAGGCGCGCTTGTCGACGAAAGCATTGCGTATTCTGCAGTAGGTA
AGCTGCGTAATAGTGCAATCATCTACTCATTGATTGCCGTGATTGCCTCTATCATCGCAC
TGACTATCCTTATCCGTACCTTGATGCGCCCTCTTGATGAGCTAAACACAGCAATCCAAG
CCGTCGCATCAGGCAAAGGCGATTTAACGCAGCGTTTGGACACCAATACCGATCAAGAAT
TCTCTGAACTAGCAAAAGGTTTCAATACCTTTATGGAGAACTTGCAGCACCAGATCATCG
AATCGAAGAGTATCTCTGATCAGATCCTCAGCGGAACGCAAATTACTGCTGAAGGTGCAC
GTGACTCTGCGTCTGCGATTCAGACTCAACTTCAAGAGCTAGAGCAACTTGCAACAGCTA
TGCACGAAATGTCAGTAACGGCAACCGAAGTAGCTAACAACGCGCAAGGCGCAGCAAGTG
CAGCGAAAGAAGCGGATGAAGCGACCATGCAAGGCTCCTCTATCGTAAATGAGTCGACAG
AAACGATTAACCTACTTTCTGACAGCATCGATCAAGCGGTTGAAGAAGTTCAAGGTTTAG
AGTCTGCGACAGCTAACATTGAGACTATTCTTAAAGTTATCAACGATATTGCAGACCAAA
CGAACCTACTTGCACTGAATGCGGCAATCGAAGCGGCGCGTGCAGGTGAATCTGGTCGTG
GCTTCGCAGTGGTAGCCGATGAAGTACGTACTCTTGCACAACGTACTCAAGAGTCTACGA
CCGAAATTCGCAGCATGATTGAGCAATTGCAATCAGGCGCATCTTCTGTTGCAAGCGCAA
TGCACCAAAGCAAAGGCAGCGCAGTAGAAGCGGTAGAAAAAGCAGGACACGCAAATGACG
CTCTGCAACGCATCCGCGATGCGATTCAACGTATCTCGGATATGAACTTGCAGATTGCTT
CGGCAGCTGAAGAGCAAAGCTTGGTAGCAGAAGAGATCAACAACAACACGGTCAACATCA
AAGATCTATCGACTCAAGTTGCTGACTCTGCAAACCGCACCAACGATGCAATGCAAGCGC
AGAATGAAGACGTTCGTAAACAAGACGAAATCCTTAACCGCTTTACGGTGTAACACTTTC
ACTTACTTACAAATGCAAAACAGCGAGCACAGTGCTCGCTGTTTTTTTATCGATTACAAC
ACCACATGAACATAACGATCTTTTGAACGCTTGTAATAGTGCTCATCCACCTTCAGGTAA
GTAAAGTTCCCAATCTGGATATACGTACTGCGCGTGGAATACGCTTGTAGTGATAATAAT
AATGTTTTGGTCGTTTGTGTTTCACCACGACGACCTTTTTATGCTTGTGTTTATGTTTAT
GGTGATGATGACCGTGTTTATTATGATGATGCTTTGGATGCGCGGAAACATCAGCGCTGA
ACACTCCTAACGAAAGCATCATTCCAATCATGGTAAGAGAAAGTCGCTTCGACACTCAAT
TCCCCTTTTCTTAATGACTTGGGCGTTATGATAAAAAGAGAGGCAATCGCTCTTGTCAGC
CGCTAGCGAGACAATTTCATCCCATGGTCAAATATCATCACGATTTATCAAGCCAAGGCC
AATCCGATAAGAGCTACAGGTGTATCACTTGCCAAAAGGCATAAAAAAGCCGTTTACCCC
ACGAGGCAAACGGCTTTTTAAAATTTGAGTCGCTTAAGCGTCAATCAATCAGTGGATACT
ACACCGCTTGTGCAAACAACAGGAAACAACCAAATAGGAAGATCACGCTCATGCCCATCG
CACCGCCACCTGCTTCGTACACATTGTCATCATCCACAGGCACACGACGTACTTTCATCG
TCATTGATAGTGGGACAAAAACTGCTAAGAACACGAGGATAATACCTGCGTAGCTTAGGA
TTGCGAGAAAGTGTTCTGGAGCAAACACGGCACCAAGCAGCGGTAGGATGAACGTTGTCA
CAAATACCACAGGCTTGCTAGCTTTAAGAAGGTCCGCATTTTGGTCATACAACGCCATTG
CCACACCCAAGAAAGACGTTAGAAGCGCCAGACCAGTGAACATCGATAGAATGAATTCTA
GACCCGAGTATTGTTGACCAAGCACAGAGATCAACTCAGATACGTTAGAGAATTGAATAA
GCTCGTGTGGAGGTAGGTTACCCACGACTGCAAACAACCAAAGTAGGTAGCACACAAGAG
GAATCGTAGAGCCAACAATGATCATGTTGCGCAGTTGATTCTTACTTGCTTCTTTGTTGT
AGGTCACCAAAGAAGGAATCACCACCATAAAGCCGAAGCTGGTGAATAGAACTGAGCTCT
GTTTAATCAATGCCATTTTGTCTGCGTTTACCACTTCACTTAGACCTTCAAACGACACAT
TTGGCGCAAGAGAGAATAGCGTTAGAATGAGCGCGACAATCATACCGATGAACAAGCCAC
GGTTTAGCTTATCCACCACACCAGTACCCGCAGATACGATAAGACCAACCAGCACAGTAA
AGCCAACTTGGCTAGAAATCGTAGAAAGTGGTAGTCCCATTGACGTGGTGACTTTTTGTA
CCAAGTCACCCGCACCAATAATGTAAGCCATTAGCAGACAAACAAGTAGTGCATACAAAA
GACCATTAGTAACAAGCTGACCACCTTTACCAAGGGTTTCGCGAGCGATTGCATTCATGC
TGACACCACCACCTACTTTGCAGCTTGCTTCTAATAGAAGAAGTGCAGCGTAAGTTGTAC
CTGCCCAAATGAACAGCATAAGGAGAGTGCCCCAAAGAAGGCCAAATTGAGCAAGCACCA
TTGGTATGGCAAGCATACCAGCGCCAAGAGCAGTACCTGCTACGATCAGGGAGCTGCCGA
CAAGTTTTAGGTTCACGGTTAATACCTCTAAATTTAATCCGTTTTATTGTGACTTATCGT
ACTTTGGTTCGAAGTACGAACTACGGAAACGCCCTACCTTACAGCCCCAGAACTCAGCGC
GAAGCCGGAATTCAGGATGCAAAAAGCTTAGACTCAAGACGGATCTATCCTGTCTGAGCA
TATAAAGGGTGTAGGGAATCATTTCCGGGCAGAGTTCGATTAACGGAACGTCTCACTTTG
GGTTCGAAGCAAAATCAGCGCATCCTTTTTCGTCAATCCCATTCTCTGCTGAATGGATTT
GGTTCGAAAGGATTGTAAGGCATAAATAGGACGATTGAAAAGCAAAAGCTCCATCTTATA
GCCATATATTTTAACAACTATCAGTTGATGCAACAGATATGTTGTAAAACCGCCGTTTAT
TTAGCCTTTTGTCGTTATAAAGAATAGAAAGTGAGCGATGGCACTCAATTTTTGAGGTGT
ACATGAAAATGTACACTTTGTTGGAAGGTGTTAGAAACCCGGAACATAGCCTAGATTCAG
CAATATCGTTATTATTCGCTCCGTACCGACATGTTTCGGTTCACATACCTCTAAACACTG
ATTTACGGTTCGAAAATATAGGTAAATGAGTGTTCCGAATGCTGGGTTTGGTTCCCCAGC
ATTTGTATCCTTTCGTTAATTATTCCAAGTGCTTTTATTTCACACAAACGCCGTTGTGGG
ATTTCGCTCGTCCGTATTTTGTTAAACGAACCAAACCTTCAACGCATTACATCTCCTTGT
CTAGCGCATCAATAATGTATGTCAGCACAGCAATCCCCAAATCAGCAACCGAACGTTCCA
TCAAACTCAAGTGTTCATATGATTGAACCAACTCCTGTTGTTCAATATCACTGCGATGTA
AAAACAGCTCTTTATAGTTCATCAATCGCTTTTGGGATTCTCGCGTTAGCCAAGTAACAT
CTAATCTTGTATCCCGGCTACGATTGCGAATTTCATCAAGAAGTTGATCTAAAATGCGTT
GCATTTTGCGAATATTAACTTCGCCAGAAATTGATTTATAAAACTGATATTTTTCCATTT
TCTGAAACTGACTGAATTCACGTTATTTTTTTTGTGGAACGTCATTCTTATCACTATATC
CATTCGGGTAAATATGGGGTGGTTAAACTGGTCCGGTTATTGCGTGCTTCAGGACAAAAC
TGTCCACTAAGGAGGAGCGATGCAAGTAGACCCGTTGATTGAAGTTCTGATTAGGCGACG
CAAAATGAAAGGCGTGTCACGCGAACAAATGGCAAAAATTGCCGGAATGAGTGAAAAGAC
GTATCAGCGAATAGAGCGAGGCGAATCTGATTTAAAACTCTCACAATACCGTTCAATTTT
GCGTGCATTAAACCTGACCGATTTAGACATCGCATTGGATGCAAGAGGTGTTGATTACAT
TTCTGCAGAAGACGTTGCGTCTGCGGCAAGATTACTTCCCCCGGAAGCACAATCTATGCT
GACCAAGCTTATCTTCTTAGTGCTAGAGCAAAAAACTAAGGCATCCCAAAAGTAGTGCTC
TAGACGCATGAATCAAACACAGTTATGGTGAGCTAAACTTAAAGATTAGCGCTTCGATAC
TCCAAATTATGGGGGAATGTACTATGAGAAGCATCTGGGTAATCGCCACCACCCTACTCT
GCTTGGTTGGGTCAACAAAACTTTCTGCACAGTCACAGGTGAAACCAGCAGTAAAACCGA
TAACTCAACCGGGTAACAAACACGATTTACGCCCAGTAAACCGCCCTTACCGTCCCATTA
AGCCACCGCACCATTACCGTCCGCCTTACTACCGACCACCCTACTATCATCGACCTCATT
ATGTCGTGAGACCACCCCGTTATCATTCGTCGTTTATCTATGTAAGACCGGGGTATTGGT
ATCCACCTTATCGTGGACGTTACTATTATTATCACAGTGATTTAGTAGACATTGCGACCT
TTGCTGTCTTCGCTGGTATTACTTATGCCATTGTTCAAGATTCCTATTACCGTCGTGATG
GTGTCCGCTATGTGTACGTTCGTTATCCACCAAGTGGTAACTACACCATATTGCGCGATG
ACCGTGTGATAACGTCATCGACGACCAATGATGCTCCGCCTTCAAGGCAGATCATTTCGC
CATCATTAAGCTCAAATACAGCAAGAGTGAGTCCAATACCACCAGCGCCAAAGCCTGAGC
CAAGCCCCTATAAACTTGGTGAAATCGTAGACTCGCTGCCTCACACTAAAGAAACTGTCG
TCGTTAACGGGCAAAGTTATTTCAAATATAAAAATACTTGGTTTGCACCACTCAGAGCCG
AGCGCAAATTTGTTGTGGTAGAGCCTCCGTTGTAGTGCTTTTTGTTTCATCCTAAACAAA
CAAAACCCGCACGCTGCGGGTTTATGTCTCTTAGCCGATAACCATTTAGATCAATCGCTT
CTCAATACAGCGCTTCGAACTCTGGAATTTTCGCCTTGCCCCTCAGCAGTAAGAAGTTCA
AGAACCGGCTCGTTGATGTAGTGAGTATTTTCTCTTCTTCAACACCATGTTTTTCCAGCA
AAGCAATGGCCAACTCTAACTTGGAAATCTCTTCACTGAAGTGAGCATCCGATCCTGTGG
TGAAGTAAACGCCAATTTCTTTACCTAGCTCCACAATACGGTCACAGCGACTATCACTGC
CCTTACGGCTTTTACCTGTCAAAGACGTATTGTTTACTTCTACCGCGACATTGTGCTCTT
TTGCACAACGCAGAACCCGCTCCATATCGAATGGGTAATTCGGGTTACCTAAGTGACCGA
GAACATCCACTCTGCCACTTTTGATTGCATTAATCAGAGCGGCGGTATGCTCAACTTCCG
ATGCAGGCTTAAACACGGGTTCATGAAAGCTCGCTATCACCCAATCAAGATGTTGATCAG
AAGAAGGCGGTAAATCGATCTCCCCCTTCACATTCAGCGTGTTGGCTTCGACGCCACGAA
GAATACCAACCTCATGTAAAAAGCGGGGCAAAATTCTTTGATTATTGAAATGCCAGTAGT
GAGGGGCGCCTGGCATCTCAGGAGCATGATCGGTGGTACAAAGAAGTTTTAGCCCCTTAT
TCTTGGCAGCCAACGCATTCTCTAAAATTGTGCTATAAGCGTGTCCACTGGCAATAGTAT
GGGTGTGGCTATCAATCACGATATCCATGGTAACCTCCTGAGATTGTGGACGAACTATCG
AATTTCGAACGAGCCGTTTTGATTAAGGAACAAAGATAAGTCAGCAGGAACCGAATGATT
CAGAACTTTATCAACGTTGACCGCATCAGAACGTAAATAGAACTCCAATGCCGCTTCTGG
GTCTGTACCGCCGCGGATTTTACGATTGACCAAACGATCTTGTAGAAACTCCGCTTGGGT
ATCAATAAACACCGTAAAATCTGCCAAACGATGCAGTTCTTTCCATACTGGTTCATCAAG
CAGCAGCCAGTTACCTTCAACAACGACAATGTTGCGATTAACTTGAATGGCATCATCAAC
TGGGTCATGTAAGTTGCGGTCGTAGTAAGGCCACTTACTGTCTTTCACTTTCAGTTGTTT
CAGCTTGTCGATAAGCTCCGTGAGATTGAACGTCTCGTAAGAGCCTTTAATGCTGCGCAG
TGGAACACGTTCACCATTACGCTCAATGGTGTTGCTGTCGAGGATTTCATTCGGGTAGTG
AAAACCATCAAAAGGCAGAACCTGAAGTGGCTCTTGGTTTTCATCTTGTTCTGATAAATA
TTCCCAAAAGGCTGCTAGCGTAGACTTTCCACTACCCGGAGGGGCGCACAAGAACACAAC
AATACGCTCCTGCTTCTCGTGATAAAGGCGGGTAAACTTTTCGATAAGAGGTTGATGGAT
TCGCTTTACGTCGGCTTCAGGAAAGGTAGCTTCGGTCTCAAAACCACTGACGTTTAAATT
CACTTTCATGGTGAACCCTTATTGATTTATCTCCCCTTCGATTCTTTCTATCAACATTTC
GCACGACAGCTTTAATACTGTTTTGATGAGCGCTTCGTATCTCATTTGCGAAAAGGACTC
AAACGAAGAGAACTTAAGCTGATTGATCGACTCAAGATAAAAGCTGTCTTGCTGGGAAGA
GAGTACTGATTGGTTTTTGATGAAGTCGTAAATCACGTCATCGGCAAACTCTACCTTTTC
CGGCTGAGTGACCACGAACTCCAACACCTGATCGTACAACCCAATGTCAGCGTAAGTTTC
CAGTGAGATCTTGCCCATTGCAAACATCAACTTAGACACCACATCGGTTGTTGCTAACGG
ACCATCTTCTTTCAATAAAGGATCCACAGCATACTCCTTCACGAGGTCGTCTTGAACGAA
CACTTTCGGAAGCAGTGCTTTTAACTTGAGGTTAATTATTTTGTTAGAAACCTGAAGAAA
CGCAGTGGCATTTTCGCACTCGTCCAGCTTCTCCAGTAATTCATCTTCACGTGACAACGT
CTTATGACCTCTCCATTATGTGGCAGCACAGAGGCTACCACACAAATTCGTTGCAACTAA
ACCGTTAAGCTCACGTCATAAAACTCAAGTAACGCTTTTTCTGCATGAGCATTCCACACA
TAGTTGTTTGCGTTCAAAATTGCGTCTAATTCGACGAAGAACGGGTCTTGGTCTGCCAAC
GATAAAAAGTCATCAATCGCGGTCAACGGCAGGTCAATATGCGGGTAAATCAACTTTTTA
CCACCCGGAATATCCAACTGATTCAAAATCGTATGTGGCGCAGCTTGCAGACCACCAACG
TGTGTGATCATGAACGATGGATTGATCTTACCTTGTGAAGACAAGTCGATAGACTCCACC
ATGTCGCCAGTTGAGCCACCAGACGTGCCCACAATATGCGTTGACTCGTAATGCACATTG
TAGAAGTTAAACGGTACTTTAAATTTCTTATCGGTAGGTCCTGCGAAGAAGTTCAAGCAG
CCGTCGTTACCCAACAGCTCGTCGGCTTGCTCTAATACTTGCGATACTGCTGCGTATACC
ATCACGTCATCGTAGCCTTTGCCGTCGTTAAGCGCTTTCAAATAAGTGACAGGATCATCA
ACTTGGGCTGTATTCACGTAATGCAGCTCAACGCCTTGCTCTTTTGCTTTCTCAACCGGA
ATTAAGCACTCTGCTCGGTCTAAACGTGCGGCGTCGATGTCCGTCACCACGATCAATTTT
GGCTTCACTGGTCCGTTAATCGCGTAATCAATCGCGCCAATCCCCATTGGACCAGCACAA
GCTAACAGCGCTAACGCACCACCCTCTTTGATGCCCATATCGTGCTCGTACACGTATTGT
TTAGTGTGGTAACTAGCATGGTAAGCGCCGATGATGCATGACATTGGCTCAGCCAAAGAC
GCATCTGCAAAGTAGTCACCGTGGTAAGGCAAAACGCAACCTAAGTCGATAGCGATTTTA
GGAATGATAGAATACGTTGCGTTGCCGCCAAAAGTCTCATAGCTGTAGCCTGCCGAGTAA
CCAGTAGGCAGACCCATTGCAGGTTGCAGAACAAAGTAATCGCCTGCTCTGTATTGGTCT
TTTAGGTTCTCACCGACTTCAACAATCACACCGGCGTACTCATGGCCCGTCATCACCGGC
ACTTCATCAATGTTCTCAGGTACGCGTTTGTGTTTGCTGCCTAGCAATGCCGCTTTGTAA
GTGGAAAGGCAGATGCTGTTTGAAATGTTTTTAACCAGAAGTTCATCGGCTGAAATGTTT
GGCAAATCAAAAGTTCTTAGTTGAACATCTTTCTCGCCACAGATAACTGCTGCCGTTGTT
TGTACCATGATTTCTCTCCTACATGGGGCGGAATGTTCCACCCCATACTGCATTGTTAGG
CTGGTTGCTCAGTCGCGACCGTTTGTTGCTTAATCTTATCCATCAGCTCGTCAAGCGCTG
GGTCATTAAGAAAGTTCTTAATTGTCACGACAGGCAAGCCTGTTGCGTTTACTGCGCGGC
TTTCTAAACTTTCGTGTGTCACGACAATGTCGGCCTCACTTGGCACTTTTTCGATGGCAA
AGTTCTTCACTTCAATATCAATCCCGGCTTGTACTAACTTGCGCTTGAAGGTTGAAGCCC
CCATCGCGCTTGAGCCCATACCAGCGTCACAAGCAAATGCGACAAATGAAATTGGTTTGT
TTACTTGTTGCGTTGCAGGTTTAATTGCACCTTCCGCTTTCATGTCTTTCATCTCAGAGA
CAGACTGTTCAAACTCGTCTTCTTTGTTTTCTGCTTTGCTCATCTTCAGAATCGCACTTG
CGACAAGGAAGGAAACTATTGTTGCTGTTGTGACACCTGCGATGGTCGCTAGGAAACTGC
CTTTTGGAGTAAGAGCTAGGTAAGAGAAGATTGAACCTGGACTTGGACCTGCTACCAAAC
CTGCATCCAGTAGGTTGAAGGTTGCGATACCAGTCGCCGCACCTGCAATCATTGCCACAA
TCATAATTGGCTTCATTAGCACGTACGGGAAGTACAGCTCGTGAATACCACCAAAGAAGT
GAATGATGATGGCACTTGGCGCAGAACGTTTAGACAGACCTTGACCAAACTTCGCGTAAG
CCAACAGCATACCAAGACCCGGACCTGGGTTAGATGCCACCATAAAGAAGATAGATTTGC
CTGTTTCAGCTGCTGCCTGCAGACCTAACGGGTAGTAAATCCCTTGGTCGATGGCATTGT
TAAGGAACAGCACTTTCGCTGGTTCATTGATGATCGCAAGCAAAGGAAGAAATCCCGTTG
CAACCAAAGCTTCAATGCCCGATTTCACGAATAAGTTAGCCGCCGTTACTGCAGGACCAA
CAATCTCATAGGCGAATAGACATAAAATCATGCCCACAATACCCAATGAGAAATTGTTCA
CCACCATCTCAAAGCCCGAAGGGATGCGGTGTTGGATTCGTTTATCCATTTGCACCACAA
CCCAAGCACTGAGCGGACCCATAATCATTGCGCCGACGAACATTGGAATGTCAGCACCAA
CAATAACGCCCATGGTACCGATGGCACCAGCAACCGCTCCGCGTTTGTCACCAACAATCT
GACCGCCCGTATATCCAATTAACAGCGGCAATAAGTAAGTGATCATTGGACCAACAAGTT
CACCAAATGCTTCGTTTGGCATCCAACCCGTTGGAATAAAGAGTGCAGTAATAAAGCCCC
AAGCGATAAAGGCTCCGATATTTGGCAGCACCATGGCGGTCAAATGCCCCCCGAAGGCTT
GCACATTGGCTCGCATGTTTGGTTTCACGTTATATTCCTTTTTAGTATGCTTTTATTATG
TCTAGCACTTGCTCCTTAGATGAGGCTTGTGCCAGCTTTGCAATGTTCTCTTCGTCCACA
AACATCTCGCTTAACGCTTGAATCACCTTAATGTGGGTATCAGAGTCTTTTGCAGCTAGG
GTAATAAGAATGTTGGCAGGACCAAGGTCCGAACCAAAATCAACTGGTGAAGGGAAGATA
TGAATGCCCAAGCCCGTTTTTAGCACACCGGTTTCTGGACGAGCATGTGGCATTGCCAGT
CCTGGGCACAACACATAGTAAGGACCATTTTCTTCGGTCGATTGGATGATGGCATCCGCG
TATTGCTGAGAAACGTAACCTTTGTCTTCTAGGTATTGCGTTGTCTTTTTAACTGCGTCT
TGCCATTGGTAAGCGCGGTCATTAATAACATCTACTAGTTCGTGGTCGATTAATTCATAC
AGCATTTTTAAACCCTATCAACAGTTCGGTTTCGATGGGTTAATTATCAATAAGAGTAGC
TAAACCACGCAACCACGCTCCTTTTGTGCAACAAATCACAATTAAATAGCTGTCAATTTG
TTTTAATCAACGTAGTTCAAAAATAGACAAAGAAAGTTAGCAACAAATTTTCTTTCAGCA
ACATGTCAATAGGCATAATTTGAACTTCCGCACCTATCCAAACATTTCTAGAAATTCGCA
ATAATTTATCTCGATCACATTACGACTCTTGACTCGCTATTTATCGTGATTAAATTCAAA
CTTCATTTTCCACTAATTCGGCGCTAGTGAGTTTCAAACAGGGATAATCATCACACTTGT
TTGCTAAAAGAAATCGAAACGTTGCTTAGTTTCAGTAAATAACGAATAGCAAGTAGATAG
TGAATAGCAGATACAGAAAACCCGCCGAGTGGCGGGTTTGAGAAGAAGTGAGTTGTATCG
CACTTACGACTTATGACGTTTCGCCACCAGCGTAAACTTATAGTCGGTCGATTTAAAATA
GTTGCGGCTGTATTCAAACACCACATCACCTTGTAAGAAACCACGTGTGCGCTTCTCAAT
GATCGGTTGTGCTGGGTCGATGTCTAACAAGTCTGCAATGTCTTGCGGCGGCAATACCGG
GATGATTTCTTGTTCGCTGCGATCAATCACCATGCCCTTCTCTTTCTCGATAAAGTGATA
CTTAGAGCCTTGCATCACTTGGTAGGTGAGATCAGGGAACATCTCTGTTGGTAGCCAGGT
TTCTTCTACTGTAATTGGGTTGTTATCAAGATAACGAACACGCTTCACGTAAAAGATTTT
GTCGTCCTCATTAATGTTCAGAGCTTCAGCCATAGTTAACGACGCTTTGGTGATCTCGAA
CGCAACCACGTCACTGTGCGTCACCGCATTTAAATGTGCCCACTTCTCTGCAAAGCTGGT
CTGCTGGTAAATATCGTAGTTAACCTTGTTCTCTTTCACATAGGTACCACTACCCTGCAC
GCTTTCCAGTTCACCATTTTCAATCAGCAATTTTAACGCTTGGCGAACCGTGACTCGGCT
ACAAGAGAATTCCTCGCGTAACTGGGCTTCGGTAGGAAGAGCGGTTCCTACTTTGTATTC
GCCATCGCTGATCTTTTCACGAATCGCATCCGCAATCTGGCGATACATTGGCAGTCTTGC
CATGTTTACCTCTATAAAAACAATACAAATGATCGTTCAAGTGAGCTTGTTTGAGACAAC
TCAAGAGCCGAACACACCAGAGTGAACTATCATTGCAAGAAAGACTTGGTTTATAGACTC
TATAATACGAATTCAGGTCAACATGACAAGCACTTGTTCGCATATCGACATACAAAAACA
AGCCAAAACAATACAACAATAATACATATTTTAATTCAACTGCGATCCTGATCACGGATC
ATTTGTATTTAAAAGGTATTATTCACAGCATTGTTGAATGCACAACAATGTCGAATGTGA
CAATGGGACAAAAGTTATGAAATTAACCTCTCTTACAAACCCATCGCTGATAAACCTACA
AACGACGTTTGAAAGTCGTGACGCAGCGATTCGTGCACTTGCCGACCAGCTAAACCAGGA
AGGCAAACTGCATAACAAGGAAGAATACCTACAAGCAGTGTTTGCTCGCGAAGAGCAAGG
TCCGACGGCGCTAGGCGAAGGCTTAGCAGTACCGCACGGTAAGACAGATGCAGTAAAAGA
GGCGGCATTTGCCGTAGCCACACTAAAGCAAGACTTAAAGTGGCAAGGTCTGGATGAAGA
CGAAGACGTAAACCTGATCTTCTTAATCGCAATTCCAAATGCGGAAGCAGGTTCAACACA
CATGCACCTGTTGACCGAACTGACCACAACCCTAGTGGATGACGATGTTCGTGAGGCAGT
GCTAAATGCTACAAATGTAGAACAAATTTTCGCTTTGCTTGATGGCCAAGCAGAGCAAGA
AGAAAAACAAGACCAATTAGATACAAATGCACCAACCATCGTTTGTGTGACAGCTTGCCC
TGCTGGTATTGCGCACACTTACATGGCAGCAGAATACCTAGAGAAGACAGGTAAGAAGCT
GGGTTACAACGTGCATGTTGAAAAGCAAGGTGCGAACGGTATTGAAGATCGTCTGACTGC
CGAACAGCTAAACAGTGCAACGGCAGTCGTTTTCGCGGCAGAAGTGGCGATCAAAGAACT
TGAACGTTTTGAAGGCATTCCTCGTGTAGAAGTGCCAGTTGCTGAGCCAATCAAACACTC
TGAGCGCATTCTTAACGAAGCGATTGAAGCAGGTAAAGCAGGTCGAAGCGCAGGCGCTGC
GGTTGCAACCAATGACAAACCGAAGAAGCTACCACTTAAAACTGAACTAAAACAAGCACT
GCTATCAGGTATCTCTTACGCCGTTCCTCTTATCGTCGCTGGCGGTACCGTACTTGCTGT
TGCCGTGCTATTGGCACAAATGTTCAACCTACAAGATTTGTATGCAGAAGAAGGCTCTTG
GCTGTGGATGTACCGCAAGCTAGGTGGTGGTCTACTGGGTACATTGATGGTTCCTGTACT
GGCAGCATACACCGCTTACTCATTGGCAGATAAACCAGCGCTTGGTCCAGGCTTTGCCGC
AGGTATCGCCGCGAACCTTATCGGCTCTGGCTTCCTTGGCGGTGTTGTCGGTGGCTTGAT
TGCCGGTTACGTCATGCGTTGGGTAAAAGAAAACGTACGTCTAAACCCTGCGTTCAACGG
CTTCCTAACCTTCTACCTATACCCGGTTATCGGTACTTTGGTTGCTGGCTCATTGATGCT
GTTCGTTATCGGTAAACCTGTTGCTTGGCTAAACCAAGGTTTGACGGACTGGCTAAACGG
CATGTCTGGTACCAACGCCCTACTTCTAGGCGCAGTAATTGGTTTATTCGTATCGTTTGA
CCTTGGTGGTCCTGTCAACAAAGCCGCTTACGCATTCTGTCTGGGTGCAATGGCGAACGG
CGTTTACGGCCCATACGCTATCTTCGGTTCGGTGAAAATGGTCTCTGCGTTCACGGTAAC
GGCTTCAACCATGCTTGCACCTCGCCTGTTTAAAGATTTTGAAATCGAGACGGGTAAATC
GACTTGGTTGCTTGGTCTAGCGGGCATCACTGAAGGTGCGATTCCGATGGCTATCGAAGA
TCCAATCCGCGTTATTGGCTCGTTCTTACTTGGCTCTGTCGTAACAGGTGCAATGGTGGG
AGCTGCTGGCGTAGGTCTATCGACTCCGGGTGCAGGTATCTTCTCAATCTTCCTACTACA
CGATGCAGGTCTAGGCGCATTCACGGCTGCGGCAATCTGGTTTGGCGCTGCGCTGATTGG
TGCAACTATCTCGACCATCACTCTCATCATGTGGCGAGCACACGCAGTAAAAAAGGGCAA
ATTTGTCACTGAGGCTGCAGCTCAACATTAATTCGAATCATTCATAGATTCGCTCAACAC
AAACTTTGGGCGTGGGATTTCTGCGCCCTAAATATTCGTCGGCAAGCATAAACGCCGCAA
AAACGAATAGAAAACAATCAAATTTAAAACAGATTAACGGCAATTATTGCCTAAGACGGT
AAAAGTTATGACTACATCTCGCGTTCATATTACTCCTCACATGCACTGGGATCGTGAATG
GTACTTCACTACAGAAGAGTCTCGCATTCTGCTAGTGAACAACATGGAAGAAATCATGAC
TCGTCTGGAAAACGATCCAGACTACAAATACTACGTTCTAGACGGTCAAACCGCAGTTCT
AGAAGATTACTTCGCAATCAAGCCAGAAAACAAAGAGCGCGTACGTGAGCTAGTACAAGC
AGGCAAACTGATTGTTGGCCCTTGGTACTCTCAAACGGATACGATGCAAGTATCTGGTGA
ATCTATCGTACGTAACATGCTTTACGGATTGCGCGACTGTCTAGCGCTAGGCGAGCCAAT
GAAGATTGGTTACCTACCAGATTCATTCTCTATGAGCTCTCAGCTACCAGCTATCTACAA
CGGTTTTGGCATCAATCGCGCGATGTTCTGGCGTGGTTGTTCAGAGCGTCACGGCACAGA
TAAAACCGAGTTTTTGTGGCAATCAAACGATGGCAGTGAAGTCTCTGCGCAAGTACTGCC
ACTGGGCTACGCGATTGGTAAATACCTACCGCAAGACGAAGAAGGTCTGCGCGCACGTCT
AGATAAGTACTTCCCAGTGCTAGAAAAACCGTCGGTAACTAAAGACATCTTACTACCAAA
CGGTCACGACCAAATGCCTATCCAAAAAGACATCTTCGAGGTGATGGATAAGCTACGTGA
AATCTACCCAGACAAAGAATTCAAAATGAGCCGCTTTGAAGAAGTATTCGAGCGTATTGA
AGCCGAGCGCGATCAGCTTGATACCATCAAAGGCGAGTTCAACGACGGTAAATACATGCG
TGTTCACCGTACTATTTCTTCAACGCGTATGGACATCAAACTGATCCACGCAGAAGTAGA
AAACAAGATCGTAAACATTCTTGAGCCACTAGCGTCTATCGCATGGACACTGGGCTTTGA
ATACCACCACGGTCTAATCGAGAAGATGTGGAAAGAGAGCATGAAGAACCACGCTCACGA
CTCGATTGGCTGCTGCTGTTCAGACAAGGTACACGCAGAGATCTTGAACCGTTACATCCT
TGCTGACGACATGGCGACCAACCTGATCAACTTCTACAAACGTAAGATTGTTGACCACAT
GCCAGCGCGCGAAGGTTGTGACAAGCTAGCACTATTCAACCTATCGCCATACGCTCGTGA
AGAAGTGGTAAACACCACCATCACTATCCGTGCAGAACAGTTCAACCTGTTTGATGAAAA
CGGCACGCCAGTTGAGTACTTCATCCAAGATCAACGCGTAATCGATCCAGGTAAGATTGA
CCGTCAAATCGTTCACTACGGTAACTACGACCCGTTCATCGAATACGACATTCAAATCAA
GCACACTGTGCCAGCGATGGGCTTCATTACCCTACACATTCAAGCGAATGAGAAAGGTAC
GCAAAAAGTGGCTGAGCAGAAGGAGTTCCTGCTGGAGAACGAATTCTACCGCATCAACGT
CAACGCAAATGGCACTCTGAACATCTTCGACAAAGAGACAGAGCACCTTTACGAACAAGC
GCTGCGCATTGAAGACGGCTCTGACGATGGCGACGAATACGACTACTCACCTTCTCGTAA
AGAGTGGCTACTGTACTCAGACGAATTCGATGCAGAAGTGAATGTGAAGCACGAAGGTTT
CCAATCTGTGGCAACCATCAAGCTGCGCATGAACTTGCCTGAGAACCTACAACAACGTGA
AGAGCGCACAGGTCAAAACGGTTACCTAGACGTGAACTGCCAAGTGGTTCTAAAACAAGG
TACACGCCGTATTGAAGTTCGCATGGAGCTGGATAAGCAAGCTGACGACCACCGCGTTCG
CGTATTAGTACCAACACCGTTTGTGTCTGAAACCGTAGTAGCAGACAACCAGTTCGGTTT
GATCACTCGCCCAACGAACGATCCAGAAATGGCGAACTGGGAAGCAGACGGCTGGAAAGA
AGCACCAGTGCCGGTTTACCAGCTAATGAACTTTGCCGCGGTTGAAAACGCGCAAGGTGG
TATGGCGCTAATGAGCAACGGTCTGCGTGAGTTTGAAGTGATTTCAAGCCAAGGCAATGA
AGAGCGTGACACATTCGCCCTAACCCTTCTCCGTGGTATCGGCGTATTGGGTAAAGAAGA
GTTGTTGCTTCGTCCGGGTCGTCCATCTGGTATCAAGATCCCGACGCCAGATTCACAAGT
ACGCGGCAAGATCGTTTGTGAGTTCGCACTGTTTGGTTTCGCGGGCAACCACATCGAAGC
AAACGTAATGGCAGCGGCGCGTGACAACGTGACCCCAATCCAGTGCTACAACAAGATCCC
TTACAACGCGATGAAGCTGAACGTAGGCGAGCAAAACCTACCGCTAACGCACAGCTTGCT
AAACAAATCGCTTGAAGGCGCGGTACTGAGCGTACTGAAGAAGGCAGAAGACGAGGATGC
ACTCATCCTGCGCGTCTACAACCCATCAGAGAGCGAAGTGATTAACGACACAGTGACGTT
TACTTCAGAAGTAACGTCATGGAAAGAAACTCAGCTAGACGAGAAAGTGCTACCAAATGA
GGTAGAGACAGCATCGTTCGGCACGCTGAAGCCGTGTCAGGTTAAGTCTTTCCAAGTGAA
GTTCTAATTCGGTTCTCGGATAAGGTCATCGACCAGATAACCCATCCAACGCAATTCAGG
CTTGCTCTCATCGTGGAGCAAGCCTCTCCTCTTCTTTCGTTCCAATCAAGAGAATATCGC
CATGCAACACGCTCTATTCAAACTGGACAATGTAATTCAAAACTACGCTTGGGGCAGCCA
CACCTCGATCCATGATTTATTCGGCATCGACAATCCAGCGAACGAACCACAAGCAGAAAT
CTGGATGGGTACTCATCCAAATGGTTGTTCAAAACTTGCCGACACTAAACAACTGTTGTC
AGAAGTCATCAACCAAAACAAAACGCAATCGCTGGGTGATTACACCGCGGCGCGTTTTGG
TGAACTGCCGTTCCTATTCAAAGTACTTGCCGCTGAAACACCGCTGTCTATCCAAGTACA
CCCTAGTAAGCACAAAGCGGAAATTGGCTTCGCTCGTGAAAACGAACAAGGCATCCCGCT
GAATGCTGCAAACCGTAACTACAAAGATCCAAACCATAAACCGGAGTTGGTTTATGCGCT
GACGTTTTACAAAGCGATGAACGGCTTCCGCCCGATTGAGCAGATCTTATCTCTGTTTGA
GCAAGCGAATATCACTGCTCTAGAGACTGAAATCAACGCACTGAAAACCACACCAAACAG
TGAAGGTCTTAAAGTGTTCTTCTCAGCAATTATGTCGTTAGAAGGCGAACGCAAACAGCA
GGCTTTGAATGAGCTATACGCAAGCCTAGAGTGCCCTGCGAAAACCGCTATGGCACGAGA
AGCTTACGGTTATATTCAAGACTTCCGTCAGCATTACGCGGACGATATTGGTCTGTTTTC
GCCATTGATGTTGAACACGATTGAACTCGCTCCGGGCGAAGCGATGTTCCTCCATGCAGA
AACGCCGCACGCATATGTTCAAGGGACAGGTTTGGAGATCATGGCGAACTCAGACAACGT
GCTGCGCGCTGGCTTAACACCTAAGTACATCGACGTTGCTGAGCTTATCGACAACACCAT
CTTCAACGCGATTGACCCAGAACAAATCAAGCTCGCGCCCGTGCATAAACAAGGCAAGCT
TAGTTACCCAATTCCGGTGGATGATTTCGGCTTTGAAGTGATGGCAGTTGAAGACACTGC
AACGACTCAATTCGTGCGTAGCGCAGAGATTTTGTTTTGTATCGAAGGGGAAATCTCGGT
TTCTAGCCAAGACGATCACATCACATTGAAAGCGGGTGAATCGGTTTTCGTCTGCAGCAA
CTCAGTGAAGTACGTTTGCCAAGGTCACGGCACCTTAGCTCGCGCCTTTAACTGATTGGC
GAAATGAACTGACAGCTTATTGGATAGCGGCTTTCTGTTATCCAGTAAGCACGCTCCTAA
CCTAGGTTTGCGCTGATTTTGTCAGTGGTCAGCAATAACCACCTTGTCACGCTCCACTTC
GATGACGCTTTTCGAAGACGAGCAGACATTTACCGTTAATATTCATGGTCCACTCCATCA
CCAAGACTTTTGACCATACCCACCAGTGTCGAGCGAAGCACATTGGTGGGATTTTTTTAC
TTTAATCTGCCGACCACACCGAGCGAATATCCGGCCAGCCCCAGTTGGTTAGGGCAACGT
CTTCTAGAACACCTTGAAAGCGTAAAGTTTGCGTATGATGGAACATAGGCGCTATCCAAT
ACTCACTGACCAGTGTTGAGGCGATCGGCTCTAACGCTTTGAGATAATCCTCTAACGCCG
TATAGCCACGTACATTCTCTAGTTGCTCATTCAACCATTCGGCATTCTCTTCTCCCAAGG
TGTGATGTAATACGACGTTGCTGAAAAAGTTAGTAAACGCCGAAGCGTGGCGATTGTCAT
CCAAGTTGATATTGGTGATCACTAACGTCTCATCAAGGGTACCATTTCGAGCTTTTTCAC
TTAACTCTCGGTAGGTGTACATGACGATATCAACCTTACTTCCCGTTCCTTCTAAACGAC
TCGCAATTGCACGCGCACATCGTCTCAATGCCGTGTAGTTGTACCCTGCGATGGTGATAT
GTTTAGGCAGTTTGCTCTCTTCACCAAACGGTCTTAGTACGGGCTTCCACGTTGGCAGCA
TGTTGTAAGCAGGTACGCTGCCAAACACGATCTTTTCTTTGCGCATCACATCCGCAAGTC
GTTCCGGTTGAATCAACTCAGCAATGTAGCGACGCTGCGCTTGAGACAGCGGGTACTTGG
CATGTTGATTAAACAAGGCGAACAAGCAGCCGTCCTCGGTGCGACTGTGCTGACTCGCCG
GAGCCGCCTCTGCATCTTGTGTCGACATATAGTGCCCGCACATGCTGTCGGCAAGCTCGT
CGTCCGCTTTTTCTACCTGCTTAGACGGTGTATTCGCGGCTAGGGATGGGTTCTCCATTT
TCTCATCATTGACGATCCAGATTGTCACCATGTCGGTCAGTACTCGACAGGCGTAATAGC
CGTCAAAAGCTTGCAGTTTTAATCGATGAGCACTGTGTTCAATCACAGAGAAAGGGCCAC
TGCCAACGACCAAATTGTTATTGGCAACGTTCACTTGGCTAACAGGTTGGATACCGTACT
TCACGCCAGAAATAAGCCCAGCAAAACCCAAATCTGGCTTACTAAGGGTAAAGACCACTT
TTAGAGGATTTGGCGCAGTAATGTTTGCCACATGGGCAAGTTCTTTTTCATACAGTTCGA
GTGAACTGAGTTTGGCAAAAAGACTAACGACTGTATCGGCATTTATCGGTGTGCCATTGT
GGAATGTTAGCCCCGGACGAAGATAAAACGTCCACTCATAGCTTTTCTCATCATATCGCC
AATGGTGTGCCAGCTCTGGCTTCACCACACCGTAGTAGTCACTCGATACCAAGCAGCAAT
AAATTTGGCGCAAGAAAAAGCGTTCACTGCTGCGGTGCAATTGGTGCGGGACAATACGTT
CAAACATGCGTTTATAAGTGAGCTGAATATTGAGTCGACCTTCTTGAACGGATGCACCTG
ATGTGGTCTTGAGTAGTCGACCAAATGCCGCCTCGTCTTCATCAAGGATCGCTAGCGCTT
TTTCATATTTCCCTCGTTTGATCCGCTCCAGTGCGAGGCTTTCCTTTAGTGCGCTCAGCT
CAATATTTAACAGAAGCGTCGAACGTTGATTTCGCCCTGCTTTTGGTTGCCAACTCAACC
ATTCTTGCTCTTGCATTTGAGACAGCAAGCTGCGTGCATGGCGAGGAGAAGTAAACAGCA
AGTCAGCAACTTCCTGCAATGTGGTTTTGACTTCACCACCAATGCCAAGTGGAGTAAGCC
GTTGGTAATAACGAAACAAGTTGAGATCAGACACCGAGCGCCCTCAATAAGTGGGTATAA
GTTTATTTTACTCAACTTCATCCGTAGAAAATAAGAAAACTTCCTATCACTTTGTTCCTC
TTTTTGCTCCCCTGATAATAAAAATTGGTGATTTAGCGCACTTCCCGCACCTAATTAGGA
ATAAACACCAGAAATCTACTCTCTTTTTCAGCTCCTCTTTTCTTTGCATACTGAATTCAT
CAGCAACAAGGAGGAAATGTCATGCGATGTAGAAGCACAACTCAATCGACTGAAACGTTG
CCTACCATGGCAGCTTATTTCCAAAAGCGCGTAGCGCAATCAGAAAACAAACTTGAAGTT
TTAGCTCTGACTTACATGATCGAATTGTTTAATTGGTCATAACGGAAAGAACAACACCAA
GCAGAACTTAGCTCCTGATACCACACCCCCACTTCGTTGTATCTTTAAGTTCTGCTTTTT
CTTTTCCGATCTTTTATTCTTGCCATTTCCGACTAGGTTACTAAAAGTTAACTAGTTGAA
ATGCTTCGAAACAGGGTCTACATTGAAGCTTAAATCTCCAACCCAATAGCTGCTATTGAG
AAAGGAGGTTCATGGATAATGACCGATTCAGGAGTCAATATGGCAACTTCAGTAAAACTT
AAAGCGGGCGACAATTTCCCTTCTCTTCAAGCAACTTTGCTAGATGGTTCAAGCGTGACA
TTAGGTCAGCCGCAAGGTGATGCGACTTGGCAAGCTGTATTCGTTTATCGTGGTAAGCAC
TGTCCTCTGTGTACCAAATACCTCAACGAGTTAGAGGGATACAAACAAGCTTTCTCGGAA
GCGGGTGTTGATATTCTTGCAGTTTCAGGCGATTCAAAAGAGCAGCTAGAAGGACACCTA
GAGAAACTCGAAATCAGCTTCCCTATTGCTTACGGGCTCACCGAAGAGCAAATGAAAACG
TTGGGTCTGTACATTTCCATACCGCGTTCAGAACAAGAGACCGACCACAATTTCGCAGAA
CCCGGTTTGTTTGTGGTGAATGAACATGGCAACTTGCATGTCGTCGATATCTCAAACAAC
CCGTTTGTTCGACCAGAACTTGGGGCGTTATCACGTGGTTTAGCTTGGATCCGTAATCCA
GATAATAACTACCCTATCCGAGGTACGTTAGATTACTAAACACCTCTCGCTAGACAACAA
TCAGACATAAAAAATGCCAGCAATACGCTGGCATTTTTATTGGCTTAAACGGTGAATTCG
TAGTGCTAAACCACTATTCGGCTATTACTTTCGTAACTCAATTTGGTGTGTTTCAGACCA
AATTCGCAAATCATCAAGGATCTTAAGTGCCGTACGCCCAAATTCGGTCAGCTCGTAACT
GACTGCTATTGGGCGGTCACTGATAACTTGGCGTACTACCATGCCTTCGGCTTCCAACTC
TTTTAAACGTTGGTCAATCATCTTCTTACTGGCGCCGCCAAGCATTCGCGCTAAATCATT
GAAACGAACTGGACCATCTTTCAAGTGATAAATCAGAGAACCTTTCCATTTGCCACCAAT
TAAGCGCATCCCTTTTTCAATAGCACACGGCTCTGAGCACACATTCGCCACAGACTTGCG
ACCTTTGTTATCCACACTGATTCTACTTTCCACGATTCACCTCAAGATACGCACCTAATC
TAGGTAACGAAAAGTACGTTAGTTACATTTCGTGCTTTAGAGTAATAAAAACATTCCCTC
GCCGCAAACAAATAAAAATGGACCGCATATAGCAGTCCACCTTAATTCATCAATTACTCT
AGGATAATTAGAAGTTTTCGTTTATATGCGCTTCGAAACGAGCAAAATCATTTTCAATGT
CGCCATTCTTCATTACGTCATAGCAAGCAAAAGTCGGTAGTGCACCCATACCAAAGAAGC
GGAAGTTAGCGTGCATATGAAGCATTAAATCGTCCACACTTTTACCTTGGAATAAGTATT
CGTTCTCATCATCAAACGATTCTTTTGGTGCATTGAATGTCAGTGACAGCATGTATTTGC
TGTTTGTTTGAGTACCACCCGTACCGTAGTTTTTCTTTGGGTCCTCTGCACTACGTCCAT
CGAAAGCACATAGCGCGCCCCCCATGCCAGCAGTAAACACGTCATCCATGTATTTTTTGA
ATGACCAAGGCACAGACATCCAGTTTATTGGACTTTGGATGATCACTCGATCAGCCCATT
CAAAGTGCGCGAGTTGCTCCTCTACGTTGATTTCATCTTGCATTGTCACAACGCGAACCT
CATGGTCTTTTGCTTGTAGAAGCGTCTGTGCTTTCTCGACAAGAGAAGCGTTTAGACGAC
CTTCAGAGTATGGAGATGGCTCGTGTGCATTGATGATCAGTACATTGCTCATGGGATTAC
CTTTAAATAAGTTCACAAGATGACGCGATAACCGTGGTGCGCCTCATGTGGTTCATTATG
GTAACCTAGAGCTACAATGCAATTAGTTAACTTTTAGTAACCTACTAAGATTTTTCATAT
AACTCTGTTTTTGAAAGAAATATTTCTTAAACTTTTTCTTTATCGTGATTTCCCGATTAA
ATTTCCATTGAATTGTTGCATCTTACATAGAGCAGGCGTACACTTTATCGCGATTCGACG
ATTAACTATTAAGGCTTGTCAATGAGTGATAAATGCAACACAACTTGCGGCGTAGCTTTT
GAGACCACACAGCAGCAACTTGAGAAGGAACAAGCGTTAGCGGCTCAAGCTAAGGCGCTG
TCACATCCCGCTCGTTTGCGCATCCTTCATATTCTGCATACGCTTGATACCATGGGCGGT
TGCCTAAACAGTGATTTGGTCTCTGAGCTTGGCCTTGCACAATCTACCGTTTCAGAGCAT
TTACGTATTCTTAAGCAGGCTGGCTTTATCAGTGCAGAGCCAAATCCTCCTAAGGTTTGC
TACCGCATTCAGCGCGACGCGTTTGATCAATTCAATCTAGATTTTTCCAAACTATTTAAC
TAATTGTCTTTGTGTGCTGGTACGGCACACAAAGATAAACTATACCTTTAACTATCGCCT
TTCGACGATAAACGAATAAGAGAACACTATGACTACTCAAGTTTTAAATAGTGCCAGCGA
CAAAATGAGCTTCTTGGACCGTTACCTAACGGTTTGGATTTTTGTGGCAATGGCAATCGG
TGTAGGTATTGGCGCTGCATTCCCTCAAGTTGCAGAGTGGAACGAGTCAATGTCTGTTGG
CAGTACAAACGTACCGTTAGCGATTGGTTTGATTTTGATGATGTACCCACCACTCGCAAA
AGTGAACTACAACCTACTAGGCACGGTGACTAAAGACAAAAAAGCCATAACGCTGTCCTT
GGTCATGAACTGGATTGTCGGCCCTATTTTGATGTTCATCCTTGCATTGACTTTCCTAGG
TGATCATCCGGGGTACATGGTCGGCATTATTCTTATCGGTCTTGCTCGCTGTATCGCGAT
GGTATTGGTGTGGAACGACATTGGCGGTGGTAACAAAGAATACGGTGCAGCGTTGGTTGC
GTTGAACAGTGCATTCCAAATCGTGACTTACAGTGTGATGGCATGGCTATTCATTACTGT
CTTGCCACCTGTCTTTGGTTACGAAGGTTTCGTGGTTGATATCTCAATGATGGACATCGC
TGAAAGCGTGCTAATTTACCTTGGTATTCCATTTTTAGCAGGCTTCCTAAGCCGTAAATG
GCTGGTCGCAGCAAAAGGTGAACAATGGTACAACGAGGTATTTATTCCGCGCATTTCACC
AATTACTTTGATTGCCCTTCTGGCGACGATCGTGCTGATGTTCAGCTTGAAAGGCGAAAT
GATTCTAGAACTGCCAATGGACGTATTCCGAGTGGCCATTCCGCTCGCAATCTACTTCGT
ATTGATGTTCTTCGTGAGTTTCTTCGTTGGTAAGAAAATGGGTATCGATTACGACAAGAA
CGCATCAATTGCCTTCACCGCAACGGGTAACAACTTCGAACTTGCTATTGCAGTTTCCAT
TGCAGTATTCGGTCTGAACTCAGATCAAGCGTTTGCAGGTGTAATTGGTCCGCTTATCGA
GGTACCCGTATTGATTGCTCTGGTGAACGTTGCGCTTAAAATGAAGCAGAAATACTATAA
ATAACAACTCGTAATCATCGCTCAAAAACGCCTTTCATAAATGTGAAAGGCGTTTTTTGT
TTGTGTTAATAGGCATAACGCGCTCAACAAATTCTAATATGCTAACTTGAGGGTTAAACA
ATGTTCTAAATTGAAGATTCAAAAGGAGTTTGGGTATGAATTTAGAATATAAAAAACTGA
AGTGGCATGCTGTTCTCAAGCTTTCCCAAGAAACGATTAAATACTTGAATGAAGAAAACA
GCAGCAAGCTGAATGACACCGATAAAGTCAGGGCGAACGTTCACGCAGCACAGTTACTTC
AGCAACTCTTAACAGAACTCGCTACAACCGATTTAACCCCGCTCCCACCGCAACAAGGGT
TCAAGTGAACTGAATGTTGTCGTCGGATTTAGTTCACAACAACCGTTTTGATGTAATCGC
TTGGAGTAAGTCCAAACTTCCCTTTGAAGCGTTGGCTAAAGCGTCCTTCGGATTGGTAAC
CACACAATTGTGCCAACATGGCAACGTTGTAGTGACCGTTTTGCATTAAATACAGAGCAT
GATTTAAGCGTACTTCTGCGAGAACTTCTCGGTATTGCGTTCCCTCTTGCTTGAGCTTTC
TGATCATGGTTGCTCGGCTCATTGCAAAACGCTCAGCGACCCCTTCTAGTGAGTGCTCTT
CACCAGGTGAATGTGATAAGTAACGGCTTAATTTTTGACTGAACGTAGTATTGGCGCTGG
CAAACAAGTGGTGCAAAACACCTCGTTCCGCGAGTTGTTGATACAACCCCATCACCCAGA
AGGTCTGGGTTTCTTGACTCATCGACTGCTGGTCAAATGAAAACAGGGCGTTTAACGTAT
CTTCCAATGCTTTATCCGCCAACAGTGTCGGTTGTTCGCCTTCTCCACCAATGCTCATAC
TAAGTTCAAGCATGGTCTCTGTTGGCAAACAGTGAAAACTGAACATTCGCGAAAGGAACT
TTCCTTTCTGTGGCAAGTTCTCAAAGCTCAGCGATGCAGAGGCTTCACACAACAGTAATT
CAGAATGAGAGAGATCCAGTGCCGACTCTTTCCAAAATAAACGCTTACTGCCCGTGATGA
TCTGCACAATACTAGGGGAATGAATCCTCACATTACGCAGTTTTTGTAACTGCTCTGCAC
GAAACAACGTGACTTGATATTGGTGGCTCATCGATTCCCCTCGCCCTAATTTCTGCTGCA
CTTTAGCGGGTGTAAGTCGCCGTCAGCTTAGCTTTGTCTAACGCCATGCTATTCAGTGTG
AAACCAACCACAGCTGCTGGTGTATTTTCATCTAAATTCAGTTTATCTGTTGGCAGTGCC
CAAACCGTAAATTGGTAACGGTGCATGCCGTCAGCTTTTGGAGGGCATGCGCCACCGAAA
CCAACCGTTCCATAATCGATGCGAGATTCTTTACCACCCAATTTAGCAATATTAACATCA
CGAGGTAACTCACTTACCGACGCCGGGATATTGAATGCAATCCAATGCCAAAAGCCACTA
CCTGTTGGCGCATCTGGGTCGTACGCCGTGATAGCAAAGCTCTTTGTACCAGCCGGTGCA
TCTTTCCACATCAATTGTGGTGAATGGTTTCCACCATCACATCCCCAACTGTTGTATTCA
AAAGTCTTCGCCATTGGGTGACCTTCTTGAATATCTTTACTCGACAGCTCAAACGCTTGA
GCCGAACCAATGGTAAGTAAACTGAGTGCCAATACAGATTTAGTCATTGCTTTCATGATA
ATGTTCCTATTTCTTAAGTTCGGAGTTAGTGTATTCCCGAATAGAGATAGCAACCTTTCA
ATAAGTATCACACTAAATCAATTTAAGCCAATTTTTGACACTTTAAGTTAAAGCATCACT
TAAATGCTTCTCGACACCGAGTACAGACTGATCTGGTTAGCTCATTACCAATGAACAAGG
AAGAACGGATGGAATTAGATATTTATATCGTCGACGCATTTACTGACACTCAGTTTAAAG
GTAACTCTGCTGCAGTCGTCCCATTAAAAGAATGGTTAACCCCAGACCTCATGCAGAGCA
TTGCTACTGAAAATAACCTTTCTGAAACTGCTTTTCTCAAGTCTGTCGGTGAAAACCAAT
ATGAGATTCGCTGGTTCTCGCCAATGACAGAAATCGATTTCTGCGGTCACGCCACTCTCG
CCGCTTCACTGGTGTTGTTTGAGAAATTAGGCGTACAGGAAAAAATCGAGTTTCATACGT
TAGAGGTGGGAACACTCAGCGTAGAAAAAAACGCATTGGGTAAGATCGAAATGACCTTCC
CTTTACGAATCCCTCAACCTATTTCCGATATTCCACAAGCACTGATTGAAGGCTTAAGCT
GCAAAGTAGAGCGCGTGTTATTGAGCCCACAAGCGTACTTTGTAGTGCTCGAAAACCAAG
ACGAAATACTTGAGGTTCAATATCAATCCGAACAGCTTAAAACACTTGCTCCTTATGATG
TTGTCGTCACAGCAAAAGGAGAAGAGCATGATTTCGTTTCACGCTACTTTTGGCCAGCTA
ACGGCGGTGATGAAGATCCAGTAACTGGATCAATTCATGCCGGCTTGGCACCTTTGTGGG
CAGAAGAACTAGGAAAAACCTCTCTCGTGGCGTATCAAGCTTCCACACGCGGAGGCATTC
TTCATTGTGAGGTTAAAGCAGAGCAGGTAAAAGTCTCGGGCGATGGTGTGCTTTACATGC
ACGGAAAAATCTTCGTGTAATCGCTTTACTGCATATAGAAAAAGTATCACTTTCGCGAAT
TAAGATTATCTTCATTTCGTTGAAAGTGATTTTAAACTTTTCGATGTTCTATCCCTAAAG
TAGATAGGATAAGGTTTATGAGTTACAGTTTGTTACAGCAATTAAAAGTCTTTCATTCTT
ATAGCAAAAATAGTTTAGACGCTTAGCAAGGATCCTCATGATAAATAAAAAAGTCCTCAT
TCTCTTTGCGCATCCTTCCCAGCATCGCTCTGAAGTGAATGCTCCTCTTTTTAAAGCAGC
TAATACCGTTGAAGGCGTGACCTGTGTCGATCTCTACGCAGAATACCCGCACTTCAATAT
CAACATTGACCGCGAACAGCAGCGATTGCGTGACCACGATGTGGTGATCTTTCAATTCCC
ATTGTACTGGTACTCCACACCAGCCATTTTAAAAGAGTGGCAAGATCTCGTGTTGGAATA
TGGCTTTGCTTATGGCTCTGAAGGCACAGAGCTTCATGGCAAAACCCTACTTTGCGTGTT
ATCTGCTGGCGGTAAAGAGGAAGCGTACAAAGCTGAAGGTTATAACCATTTCACCATTCG
AGAGCTGCTTGCTCCAATCGAGCAAATGTCAGCACTCACGGGGATGAATTACATCGCACC
ACTCGCGCTATTTGGTTCTCGTACTGCACAAGAAGAAAACCGAATCGATCAGCATGTTGA
ACGCTACAAAACACTGCTCAATGCGTTAGTTAGCGACACGCTAGACATTGAAGCCGCCGC
TTCGCTTATCAAGCTTAACAGCGCACTACCACAACTAATTAAGGAAGCGTCATGACAGGG
ATATTCTTACAAGCCTTTGTTTACCTTATTGCCGCCGTCATAGCCGTTCCTTTAGCAAAA
CGTTTAGGCTTAGGCTCGGTGCTTGGGTATCTCATCGCCGGTGTGGTTATTGGTCCAATC
ATTGGTTTAGTTGGTGAAGAAACAACGACAATTCAACACTTTGCTGAATTTGGCGTAGTG
ATGATGCTGTTCCTCGTTGGTTTGGAGCTTGAACCCAAAATGCTCTGGGCGATGCGTAAT
CGCTTAATGGGCTTAGGTGGACTCCAAGTTGGTGGTACAGCAGCACTGATCATGGCGATT
GCGCTTTACTTTGGTCAGCCATGGACGATTGCATTAGCGATCGGTCTGATTTTTGCGCTT
TCATCCACGGCGATTGTTTTGCAAACCTTTAGCGAAAAAGGGTTAACTAAAACCGAAGGG
GGTCAAAACGCATTCTCGGTACTGCTTTTCCAAGATATTGCCGTTATTCCAATGTTGGCG
TTCATTCCACTATTGGCACTCCCTGAACTTGTGGAGCAGGCACAGTCTGCAGCGCAATCT
GCGGCGGAGCATCACGAAGAGCTCAGCTTAGTTGCTGGACTTCCTGGCTGGGCGTACGGC
ATGGTCATTACGGCTTCCATCGCTATCGTAGTCGTTGGTGGGCATTTCTTAAGTCGTCCA
CTATTCCGCTACGTAGCAAGCTCGGGATTACGTGAAATCTTTACTGCTACAGCATTGATG
CTAGTGATCGGTATCGCTGCGTTAATGAGCTTAGTCGGTCTCTCCCCTGCTCTAGGTACT
TTCCTAGCAGGCGTAGTATTGGCGAACAGTGAATTCCGCCACGAGTTAGAATCAAACATT
GAGCCATTCAAAGGACTCTTGCTTGGTCTGTTTTTCATTACCGTCGGTGCTGGCATCGAC
TTCTCTGTGCTGTTCAGCGACTTTGGTTTGATCATCGGCTTGACGCTTGGCGTAATGGTC
CTGAAAGCGGCGATTCTCTTTATCCTTGCTTTTATCTTCCGTATCAAAGGGAGCAACCGT
TGGTTATTTACCTTGAGCTTGGCGCAAGCGGGTGAATTTGGCTTCGTATTGCTGAGCTTC
TCAGTTCAAAACCACGTCATTCCGTTCGAACTTTCGCAAACACTGGCATTAGTCGTTGCG
ATCTCTATGTTCCTAACGCCCGGCTTATTTATCTTATTCGACAAGGTTATTCTTCCTCGC
TTCGAGAGTGAATCGAATGAGCGTGAAAGTGACACCATTGAAGAACAAGGCACAGTCATC
ATTGCGGGCATCGGTCGTTTTGGTCAGATCATCAATCGCTTGTTGGTTTCTAACGGCGTT
CAAACGGTCGTATTAGACCACCAAGCAAGCCAAGTAGATAACATGCGCCAAATCGGCACA
CGCGCTTACTTTGGTGATGCTATGCGCCCAGATATGTTGCACACGGCAGGCATTGAGCAC
GCAGCAGCACTTGTGGTTGCCATAGATAACCAAGAAGCGAGTGTTGAATTGGTCAAATAC
GTTAAGCACACCTATCCGAAAGTGAAAGTGATCGCGCGCGCTTTCGACCGTGGTCACGGT
TATCTGCTTCGACAGGCGGGTGCTGACATCATTGAATCCGAAACATACCACTCCGCTTTA
GAAATGGGCGGTCATGTGATGAAGTCTTTAGGGATTCATCCGTTCTTCGTTGAGCAACAA
AAAGCGACTTACAAACGAGTAGAAGATCGTAAGTCCGACATGCTTTATGAAGCGTGGGCA
GATGATTCGGAAGGCGAACGTTACGACAATAACTTCCGTCAGCTATTTATTCATCTAGAA
GAAAAAATGGCAGAGGAAATGCAGAAGGATCGTCACGATAAGCTTTCGCGTTCCGAACGT
GGTTGGACTCCACCACCAAAAGGGTACGCGGACGACTTCAACGAAGAAAATGTTCAAGAA
CTTCACCTTCCGAAAGAAGACGCTCAATAAACGCGAAAACCTCCCACTGGGAGGTTTTTT
ATTGCCCCAAAAACAACCGCGTTACATAAGATCACTCATTAAGATCTCGTACTCTTCATT
CGCTTCATCCACTAAATGGGAAAGCTCTAACGCATCGGTCTTAGCAAGATTAAACTGCCA
TGGGACCGTATCTTCTTTACCACAAATACGAGTTTGGGCACCGCTGCTTTCAAAAGAAAG
ATCATCAAACTCGGTGGTATGGTGCTCTTGAAGTTCGACAATTTCGACTTCCAATTTGCC
GACGGGATTGACTTCAACATGGGCGTGTAAATCTGGGCTATTCGATAAACAATACTCTCG
ATGAACTGCAATCATGGCTACCTCCTTGGTCTGCCAACTGACAACTCATCAAACAGTGTA
GACGAGGGATTTTGAACGTGGGGTGAAATAATGATGAAGATTGATCCCGAATAAAAATGC
AGCGGATTAATGCTCCTTACATTCTCAATTCTGATGGAGTCAAACTCTTAGCTTCTGCAT
GTAATCACTTGCTCAATACGTTCTTCAATTGCTTGAATCGCTAATGTCACAGACATCGGC
ACATGAGCATGATAAGGATGTAATACGTAAATTGGATTCACTTTTGAGGCTTGTGCATTA
GGTACTGGTTCAAGGAGTGGATTCGAGTCCAGAATAAATTCAGGAACAACCCCAAAGCCC
AATCCCATCTCTAAAAGACTCACCACATCAAACACGCTGTTCGCTCGATGCTTCACTGGG
TATTGAACTTGGTGGTCTTGTTTCTCCAAAAAGAACGTATGAACAATGGGTTCGACCTGC
CAATGTTGAGCGATATAAGAAGCATCTTCAATGTCAGATTGCTCCCCTCTCGCGCGGCAC
AATACGTCACAAAACTGCCCAACTTTCCGCTGTTTAATGTTTGAATCACCAGACGCTCCA
ACTCGGATCGCAAGGTCAATATTCTGCTGAATGATATCGACATGTTTATCATCACTGATC
AAATTTAAATGCACATCGGGGTAATCGGCAAAAGCAGCCGTTAAGGCAGGTAATACGATC
GAGCGCATTAATGCGTTGGGAGCCGTCACGGTGATCACTCCCACTGGGATTTGCTTCAAC
TCTGCTGCTTCTAGCCATGCCTCTTCCGCTTGCTTCGTCATTTGCGCGCACTGCTGATAA
AAGCGCTTACCAGAGGGTGTCAACGTTTGCTTTCTGGTCGTGCGTTTAAGTAAACACGTA
TCCAACTCCCCCTCAAGTTGTTTGAGTGCAGAGCTCAGTACAGATTTAGAAAGTTCTAAC
TTCTCTGCGGCTTTGGAGATCGACCCACACTCTACAATATGAACGAATAGAGACATCAAA
CGCAGCTTATTCATCACTTTTCCTCATTGTTCTATTTAGCAGAACATTCTGTTCTTATTC
GTTTGTTTTTCTAATTCAATTCTACCTCTATGATTGCCACATAAACAAACACCAAACACA
GGAATTTCAGGATGACTCAATCAGTTTTAGAACGCGCTCAAGCAGGCATTTCAGCATGGC
AAATCGCTTTTAATAATCAGGACGCTGCAGGATGCGCAGCACAATACGCCGAAGATGCAA
TCATGGTTGCCAAACCTTTTGGTACATTTGAAGGTCGTGAAGCAATTCAAGCATTCTGGC
AAAACATCATGGACCAAGGTTTTAACAGCGTGGACTACACCAACACGAAATGGGAACAAG
ATAGCGAACAAGGTTACATTCTGACGTCCGATTGGACCATGAACAAAGCGTTTGGTGTGG
TGCATAAAGAACTATGGGAGATCCAAGCTGACGGTCTTTCTCGTCTGACCTATGACGAGT
TCGAAGTACTTGGCGAACGATAAAAGTTATTGATAGTTATCGCAAATATTTATTCAGTTA
CATTGACAATAAAATAACCAATCAATATCATTTCTGCCGGAAAAATGTGAACGAACATCA
CAATAATTATAATTATCCGTCTATTAATAAACAATTGGTTGAATATTTAATCATGTCAAA
ACTCTTTTTTGCGTCACTTTTGATGCTTTTATCATTTCAGTCTGCGGCGTTTACGCCCAA
AGAAGTGTGCTTCGATCAAGATTCGGAGTTTATTGGATGGCTTACCGACGAAGAGTGTGC
CGCTTTAAATGGCAACAGTCCTGATGACTTTACTCAAAACTCGGAATATTCACATCCTAC
GCGAGAGCCAATCGCAGAATCAGAAGAACCCGTAGTCATTGTCTTATAGTAATTAAGCCT
CGACTATGAACATTCTTCCGAAAACAAAGAGCCCATTTCGCTGTATTTAAATGGGCTCTT
TTTGTTTCCTTATCCCTGACAGGTGCATCCGGTAAACATAAAAAATCCCCAAGTCTGAAT
GACTTGGGGATTTTTGTTTTTAAGTAATCGTGCTTATCCCGTCTAACTTTTATTAAGCAA
AGATAAAGCTGTATAAGTAACCCGCGCCCATTGCCATACTTAGGATGACAAATAGGAAAG
CTGCAATCATTTGGTTCTTAAAGATAGATTTCAACAAAATCACTTCTGTAAGACTTGCGC
CAGCGCTACCAATGATCAATGCCATAACTGAGCCCAATGCCATGCCTTTTTGTACTAACG
CCGCACTTAGTGGAATCACTGCCTCTGCACGGATGTACAATGGAATACCAATGATTGCTG
CTACCGGAATCGCGTACCACTTCGCTTCACCTGCGTATTCTGCAATCAGATCCGTAGGGA
TGAAACCATAAATGAATGAACCAATCGCAATCCCCATCATTAGGTAAGGGAACACTTGTT
TAAAGTCTTTCCAAGTTGAGTGCCAAATACGAACCCAACGGCTTGGTTGCTTCTCTTCGA
CAATCGTCGCTGTTGCAGTACCGTCTGATGAACAGCAAGATACTTCCACTTTAGGTTCAG
CTTTTGGCGCTTCACCACAACAAGATGTTTTCGCCACAACTGGAGCTGGTTCACCACAAG
CGCTGGTACCACAGCTAGATGCTGGTTTCGCTTCTTCTTTTTTCTTGCTTGAGTCACCGC
AAGAAGTACCGCATGAAGAAGAACCTACTGCTTCGTATGCTTCTGGTTTTACGTAGCGCT
CAAACCCAAGTTTTTCAAGTACATAACCTGCTACTACTGATACTGTCATCGCAATAGCAA
AGTAGAATACTGCCACTTTCCAACCAAAGGTCACCACAAACAAGCCAATGATCACTGGGT
TAAGCAGTGGACTTGCAAATAGGAACACCATCATTGGTCCAAAACCCGCCCTTGCACGCA
ACAATCCTTTTAGGAAAGGAATCGTTGAACATGAACAGAAAGGCGTAATCGAGCCTAGCA
ACGCTGCAATAAAGTAGCCCTTACCCTTTTTAGAGCTCAGGATAGACTGAATTTTTTCTG
GTGTTAGAAAGTCTTGCAACACACCCACGATATAGCTAATTGCTAGGAATAGAATGATTA
GTTCGGTTGCAAGAAACGCAAACATATCAAGCGCTTCTTTGGCCATTGTCATGATTTCTG
GATTCATATTTTATCTCCTACTGATGTCACATCAGTAACTGTAAATTTCCTAATGAAGCT
GAATTCTTCATTTCTATTTTTCTCGAATTATAGAATTAAAAATCGATGCGTCAACTATTA
TATTTCGATAAATATCGAAATATAAATTTAACCCTTACTAATCAATAAATTAGATATTGA
AATTTTCTTGTTTGCTATTCATCTACACTTTCACTATCATCGAAATGTATTTATCGTCAG
TCATTCCAAGAGGTCAGTATGGAACTCGAAGCTGTAGCAAAAGCGCTCAAAGAGCTAGGA
CACCCTACCCGTCTATGTATCTATAAAGAGGTGGTTAAAGCGGGCTATGAAGGTATCGCA
GTTGGTGGCGTACAAGATAAACTTGGCATTCCAGCTTCTACTCTTTCTCATCACATCTCG
AGCCTTGCCTCAGCTGGCTTAATCAGTCAGCGTCGTGAAGGTCGTACTTTGTATTGTGTT
GCTGAGTATGAATGTTTAGATACGGTTATTGGCTTCCTGCGTGACGAGTGTTGTATCAAT
GAAAACTGCTAACCTTGAATCGATTTGGAGCGAATACGAACACGCTATTCACGCCTTCTT
GCGCTCTAAAGTCAGTAATGAAGATGACGTAGACGACCTCAAACAAGAGATCTTACTTAA
GACTTATCAGAATCTCGGGGATATTCGTGATGTATCGAGCGTCAAGTCATGGCTATTCCA
AATCGCTAATAACGCCATCATCGATTTCTACCGCAAACGTGCACGAAACCAGCGTGATAA
TGACCTTATCGCTGAAGATCTGTGGTTTGAAGAACAAGCAGCGAGTCTTAAACAAGAGTT
GTCAAAGTGCATTGCACCGTTTGTGCAGGCGCTACCAGAAGAGCAATCGCAACTGCTCTC
TTCTATTGAGCTTGAAGGTATGAGCCAAAAGAAGCTCGCAGAACAGCAAGGCATCAGCTA
CTCGACTCTCAAATCACGTGTTCAGAAAGGACGGGTAGAATTGAAAAAGCTGTTTGAAGA
ATGTTGTAGCTTCTCATTCGATAAACAAGGTCGCATGACAGATTGCAACCAAAACGGTTC
TTCTTGCGATAAATGCTAAGCAGTTTTTAAACCTGCTTATCAAACCATTCGGTCACCAAC
GCCACCAGCTTTTGATGCACAGGGCTTAACGTATTGCCTCGCTTTAATAATACATAACCT
GCACGACCTTCGTTCGCCATAAAGTCTATGTTTAAAGGGACAAATTCGCTCTTTTCATCA
TGAGCTTGCACTAAATGATGAGGAAGCAAGGCAAAGCCATCATTTTTCAATAGTCGCATC
AACACATCAATGTTGCTGATTCGGGAGATATTTGGTGACATCACCTGTTGATTGCCAAGT
GCACTGGTACTGAAATTCTCTGCAATGTATTGGTGATGTGATGCGAGGTCCTGCAGAGTC
ACAACGGGGTTCTGCGCTATCGAGCTTTTCCGGTGCGCATAGAAGGTAAACCTCGGATAG
CCCAAGTTTATAAAAGACATCCCTTCAGTTGGGAACGCTTTACCACTGTTAAGTACCACC
GCAAAATCCGCGTGTTTCGCCATAAGCATGTCTAGCGCTTCATCTCGGCTGCGATGTAAC
CAATGAATCGCCGTATTTTTGTATTGCTTGCGCAGAGACAGGTCGATGTCTGCGATGGCA
TCACACGGCACCGACATGTCGTGACAAATCGTTATTTCCGGAACATCCCCTTGAGAGTAG
CTATCACGAGAAAGTTCTAAAGACTGCATTTGGTAAAGGATGTGCTTGGCTTGAGTAAGT
AACGTCGCCCCTACTTCCGTCAAGACTGGTGTTCTTCCTTTGCGTTCAAACAAGATCACA
TCCCAATCAATTTCGAGATCGCTGACTTGGTGATGCAGCGTCGCCCTGTCTTTCCCGATT
ACCCTTGCGGCTTGGCTAAACGATCCATGCTCCGCGACAGCAACAAATGCAGTAAGTTGG
TCAAAACTGGCTCTGGGCATTAGAAGATCCTCAAACAATAAACCCGTTTATCTTAGCTCA
ACCGACATTCTTTTGTTGCAAAGTTTGCAACATAACTGAGATTACATGGTGAATATTCCA
CGTAATAATGACCTCGTATTGAAACGTTACGAGGGCAATTCAATGAAAGGTTTTAGCAAA
AAAGTACTTCTAGCAGCATCAGTCGCAATGGCAGTCGGCAGCATCTCTACCGCAGCAAAT
GCGTGTTCACGTTTGGTTTGGGAGACTCAAGACCACGGTGTATTTGTCTCTCGTACCATG
GATTGGATGGAAGCCAATCAGCCAACTATTGATGTTCGCCACGCAGGTCAAACCTACCGT
GGATACGATAAAGGCGATGCGCTTACGTGGACATCGAAATACGCTTCTATCGGTGTGAGT
ATCTACGGCGTGGGCATTATTGACGGCTTTAACGAGAAAGGATTTGCGGCGAATGCATTG
TTCTTGGATGAAGAGAACTCTGGCGCGCCACAAGCGGGAAAACAACAAGTTGAAAACTCG
CGCTTTGTCGCTTACCTGATCGATAGTTTTGCATCCGTTGATGAAGCATTGAAGCACCTA
GATTCAATCCAAATACAACAGTTCAGTCACAATGGCATTGAAATGAAGGGACATTACTCA
CTAGAGGATGCAAGTGGCGATTCTGCCGTATTGGAATACATTGATGGTGCTTGGCAAGTG
CATCATGGCAAACAATATGACGTGATGACTAACAGCCCAGAGTACGCGCAACACTTGAAA
AACTGGCAAGAAGCGCAACCAAAAGCGAAGAGTGATGTGAATGGTGAGTTCCCAATTCCG
GGTAACATCAACTCTGCTCAGCGCTTTATCTGGAACAGCTATATGAAGGATCAGCTTAAA
GAGCCAAGTAGCTACACCAATGGCATTGCGAAACTCGACAGTGTGACCTACAAAATCCCA
TTGGATGCAGCAAACCGCCCTGTGAATGGTGAAATGCGCGGCTACGCGACCATCTATGGT
TTGGTGTACAACTTAGACCAAAAAGTGATGAACGTACGCTATCAGTATGATGACAGCTAC
ACACAGTACTCAGTGGACTTTAATAAGTTGAATGACGGTCATAACTACACGATCAAAGCC
GACTTACCGGATCTGTTTGGTGACATTTCATCTCGCTTAGAAAAAGGCGACGGTGTAATG
GGTCAGCACTTAGTGAAATAGCTCTGATTATGTAAAAAAACAGAACTTGAAAGGTGTGTG
GACAAAAGCACCATTCAAAAAAGCGCCGACATGCTCGGCGCTTTTCCTTTCTATTCGTTT
TGTACTCAATGACGCTGCTCTCGATAATGCCCAGGGGAGACTCCCCTCCAAGTGCTATAC
GCTCGAATGAATGAGTCGGCAGGTAACTTGGCGTATGCCAGCACCAATTGCGGGTCGATA
TCCATATCGTTAAGCAGCACTTTCCAACTCTGAGGTACGCTGAACTGACTCGCTCGCTTG
ATCATATCTGATTCCTAAGCACTTTTTTCCATAGTTTGACGCGATATTTTTAGCACCAAT
TTTCTTGGTAGAAAAGGGACGATCCACTCAAGGATGAACTTCAAACCGCCTTCGTTGAAC
GCCACCAACTTGCCTTGTTCCATAGCGCTATAGCCACACTCAGCAACAGAACGAGGAGAC
TTAGCATTTTTGAAGACTTCCACTCCTTGTAGATCCCCTGCGGCAACAAAACCCGTCGCT
ACCGCACCCGGACACAAAGCTGTGGCAGTTACGTTGGTGTCTCTAAGCTCTTCTGCTATC
GCTTGGGTAAACGAAGTAACATAAGCCTTAGTTGCGTAGTACACCGCTTGCAATGGACCT
GGCATAAACGACGCCGTTGATGACACATTTAAGATCTTACCATGATTGCGTGCCACCATA
CCTTGCAGATACAAGTGAGTCAGATTGGTTAACGTCACCATATTAAGTTGCATCATGGCT
TGGTCCGCCACGAGATCACGTTCATGGAATTTTCCGTGACCACCAAAGCCAGCGTTGTTA
ATGAGCATATCAATTTGCAACCGTTGCGCTTCGGTTTGCTCAAACACACATGTAGCAGAA
TCAGCCTGAGTCAAATCCTCTGCAATCACAGCAACCTGAACCTTGTGTTTATCGCGAAGC
TCTGATGCCAGTGCCTCTAGCTTGTCTTTAGAGCGGGCTACAAGCACTAAGTCTCCACCC
TTTTCGGCGTGTATACGCGCTAATTCTTCACCGATACCACCTGATGCGCCTGTAATTAAT
GCTGTATTTGCCATGTGCTTGTCCTCTTAATGCTCTGACTGATTCGCTGTTGGTCACAGC
GTAGTTGGTATGGACACAGTTTATGCAATCCAATCACGCCACACACTGGCAAAAGATGCC
ATCTTGCTCGCCAATCGTGCCACTCATTAAGAGACCTCTGATTACAGAAATTTATTACAT
TCAAAACAAATGATAATTTTTAGCTCACTTATGTGATGGCTAACATATCGAAATGACTTC
AAGGTGCGTGGGAGTACGCATCGAACAACATGGAAATTTCCAACTATTCTAACTTTGTTG
GGCTGCATAAATCTGGGTTCCAAACCCTCTGGGGAAACGAATGAAAGCAATCACCTATCA
AAAAGATCAAGATACCTTTACTTATACTGACATCGATACGCCAGAGATAAACGGCAGCTT
CGATGTACTAGTGAAAGTTCATGCCGTTGGGCTCAATCCTGTCGATGCAAAAGTAAACCT
TTGGCACGAGATGGTCGACGGGATAGATGATACATTCGTTGGTGGTCTCGATGTTTCGGG
GGAAATCGTTGCCATTGGCGACAAGGTATCAGGTTGGCAGGTGGGCGATCGCGTACTCTA
CCATGGCAACATGCGTCGAATGAGCGGTGGCTTTGCCGAATACGCAATTCAGGACTCGCG
CACGCTGGTTACGCATCCTGATGTTGATCCAGAAATCGCAGCCGCTTCTCCATGTGCAGG
TTGGACGGCTTATCGAGCCCTTGTCGACAAGCTGAACATTTCTACCCGTAAGAGTATCTT
TATTGCGGGCGGCTCTGGTGGTGTTGGTAGTTTTGCTATTCAGTTAGCTCGCTTCTTTGG
CGTAGAAACCATCATAACCACAAGCTCTGCTGCAAACCATGAGTTCGTACGTTCGTTGGG
TGCTACGCACGTAATTGACTACAAACAAGAGAATGTACGTGAGCAAGTTATGTCAATTAC
TGAAGACTTAGGAGTGGAAGTATCTTTGGATTGCGTTGGTGGCGACAACGACATCTTATG
CGCCTCTGTGCTTGGCTTTGAAGGTGAAATGGTTGAACTAGTAAGAACAACTCGCGCAAC
AGAATACCCAGGCGCTTTCCTGCAAGGACTTACTTTTCATCAGTTGAGTCTAGGCTCAGG
GCATGTTCATGGTGAACAAGGCTTTGCTTCTATGGTTAACGCTGGGGTGGAATTCTCGCA
TATGTTAGAACGCGGAGAGGTTATGGTGCCAAAATTGGAAGTGGTAGAACTAAAAGACGT
CGCTCAAGCTCTAGTCTTTATTCGTCAGCAACGAACGGTCGGAAAAATCGTCGCGAAGCT
CATCGACTAAGCACTCAATCCCAAGCGACAAAAAGGAAAAGGAAGCGCAAACTCCAAAGC
AGTTTGCGCTTCAAGGGGTATTATTTCTCTACAAGCAGCATCGCCGATTTTGCTGCCACT
TTAATCTCTTCAGTACAAGGCATCTCTTCGCCTGTCATCATGTCTACCAAGGCTTTATTC
AAGGTAAGTTGTAGTGATTGCGCTCGTGAAGATTTATTCAGCACTAAGATGCCCTTTTCA
CCACGTTGCAACACCAACATATCGTCGTTACCTTCAAGCACCGTCATCGGTTCACCATGC
ACTAGGTTATGGAACGCTACCATCTTCGCCATACGCGCATCTTGCCACGCATTTTGCCAT
CTTGGTCGACCATCTGCGCCCTTTATGCCACTGGTATCCAAATCTGTGTAAACAAGTGGT
ACACCTCCATCGCGGCCTAGGATATAGGCATACGCTAGCCACTCATTCTCTTCATCCATG
ACTAAATCCAAGAACACATCGTTATTTGGAATATCGTGAGTGATGGCAAAAGTAATGGCT
CGACGGTTCGACAACGCTTGACCAAAACAGTACGGGTCGATCAAAGACTTAAAGCTGCCT
TTCTTTGAGAACGCCTTAAAGATGGTTGAGAACAACGGAAAGTCATATGCACCCAATCGT
GTCTCTTTCAAATACGGTTCCAAGAACAGCTCATACTCTTCTTCTGTTGCGCCACCATCG
GTGATGATCTCACCAAAGATATGCACATCTCGCGTGATCTCTTCTGTCCAAACCAGCTTT
AGGTGCTCTAGGGTCATATGCTTCGCAGCATCGATACGGAAACCTTTCACACCCATTGAC
TTAAGCGCCTTTAAATACGCTTTTTGCTGCTCAACAACGTGCTTACATACACGCAAAGTT
GGTAAGCCAGGATCGGTAGGACCACCAGTGATTCGACCGTTTTGCACTTGCCATTTGTCT
TTCCAATCTTTGATCCCAAAGGCTTCAACAAAGTCATTTTCGTCAAATAGCGGCTCAGAT
AAATCGCCAAATAGAATCAGGTCTTGATACTTGCTCGCATTTTGTTGGTAGTCGTCCATC
ACGCCTTGACGTGGGTACTGTAGATCCGGACGAAGGTGCGCTTCGTTCGCCATATGATTA
AAAACGACATCGGCATAAACCAGTACGCCTACATGATTGAGTGCTTCAATCATGTTTTTG
AAATCTACTGTGTTACCGAGTGCATTGTCGATAATCCGATAATCTTGAGGTTGGTAACGC
TGCCACCAGCGTTCGTCTTGTGCGCTTTTCATCGGTGGAGAAACCAACACCGAGCCATAA
CCTAGCTCGCTGATTTCCGATGCGCGTTGGGCAATGTCAGCATACTTCCAATCAAAAGCG
TGCAAGATAACATTTGCACCTGTTGATAGTGTTTCCTGTAAGCCACTCATGTTTCTCTCC
TCGTCGCGTTCGCTCACCTATTGTTACTCAAATTCGTCGTGAGCGAATCCAATAGCCGAA
ATTATAAGAACTATTGACGCGTCGCCCTCACCCCTTTTGTGTTTCTGCTAGGGGGAAAAA
CAAGGCGTAGCTCATCCCTTGTTAAGGGTTAAACGTGTGTTTAAAAGCACTTTAACACCA
TAGAGATAACTAGACATGAAAACATGAACCACTAAGCATCTGTTTTATAAATACTTTATT
GAACTCATCATAACCCATGCTTAATCGAGCTAATACGCCTTTTCTCAATAAGAATGAGAG
AAAAGAGCGCAACAAGACCATATGTAACAAATATTTAAGAAAATGAAACTGCTGCTTACG
TCACAGTTGGTGCGAATAATAAAACGCTCAAAGTGAAACCTATCCCTTTAATCACCCTTT
AGATGGAAAAAGAATCCATCAAGTTCAACACTTTAGAACTACACAACAATACATAGAGCA
ATGAAACTATGAAGCGCGTCGTCGCCTAGCTATAGGGTGGTCACCTTTTAAAATTACATA
TGCAACAATTTGTACTTATTTTTGAGTGCATGAGGAAAAACATGTCTTTTTGGGGAGTTA
CATTCGCGATCTGCATTCAGCTGGTTACTGCAGGCATTTTTGGAATGGTCGTAACGGCTT
GGATTGCTTTTAAAGCAGAAACTTATGATAAAAACGATTACCAACATATGTTTTTCCTCG
TTAATTTTATCTGCTTTATCCTAGCGCTATTTGCCTCTGTCGGGTTACTAATCTACGGTC
TTATTTTTAGTGACTCATCTCATTACTATCAATATCTAGGGCTACCTTGGTTTTTTGCTC
TGACTGGTTTTTCGTACCACATATACTGCCATTTAAGGTACAGCAAAGCATACCGCATGA
AGGAAATGCAAATGTGGCGTGAGCACTGGTATGAGACGTTAGAAATAGAGACCGATGAGG
ATTTATCTAAGTTTAAACTTGACGATGTCATTCGATTTGGCGCTTGGAAAGCAAGCCCAG
AAAAGCAAGCCTCTTGTCTCGATATTTTACCTGCAGGAGAAGAGGTCTATCAGCGGGTTC
AACAAGCAAAAGCACTGGCGGCAACCAAAGTACCAGCAGGCGACCAGACGGTGCTCAATA
AGCTAAAAGAGTTCGAAGCCTCTGTTTCAACAGTGTATCGCCTCTCATGCAAAGCAAGTC
ATGCGTTTGGGTTCAAGAATGACGAATCTCACTCCTTTCAACGTAATGTCCGTAGAGGGA
ACAAAGATACCTACCCAGACCTTGAAGACGAAGTTTCGAAAGTACTGGATGCTCTAAATG
AAATTGCCATCGTCACGATATCCAACAACTCGGGCGAGACAATGATCGATGCGCACATCT
TTTTGCAATATGCATTAGAAGGGTTATTTGGTGAGCAGGAAATACTGACGAACTATGTAC
TATGGACTTATGTAGAACACTTTTATCACGTCAACCCATTCCAATTAGCACTAGAGTTAT
CGCAAATGGGCGTGAAGGTCCTCAAGAAAGACGGTGAAATCTTTGTCTTTGTCGAAGAGC
CAGAACAATCATCGCTACGGTTAGAGGACTTCAATTCAGGAACTCAGTATGCAATGAGTA
CTAGCTAAAGAAAAAGCCAAGTGATGCTTGGCTTTTTTAATTTTAAGTACGGTACCACAT
CTAAACAGCATGCTCATTGCGCTGTACTTTTTAAAGCGCTCAAAGTCTGTTATTTGCTCC
GATGTTGTTCTTACAACTTTTTGATCATAAGTTTTATTGATTGGTGTTCTTCTGTAGCAT
GAAACGGCTTCGTACCATTAAAAAGAAATTCGTCATATTTCACACTTGCTTTTGCACTGA
ACCCCATTCTTTCAAACACATATTGTGAACGAGAACCCGCAGATTCAGCTTGCACAAAAC
GGAAACCAAGTGCCCGACCATTATTAAGCGCTGCGTTAATCAACGCAGAGGCAATACCTT
GACCACTGTGATCATTGCGAACACCGATAAACTTAACTTGTAAATAAGAACACTCAGGAA
CAGTAAGCGTCTCAAAGTATTTTGAATTGAGCTCTTTGAGAATAGCCATCATTGAATCAT
CATCAGCATTGTCAAAAGATAATGCTTCTTTGAGGTCACAACACAATACGCCAGCAATAA
TTTCATTGTTGCTATCAACTGCGACATAACCTAGATTGCTTTCCACGTTGGTCACACTCA
TATATGTCAAGTAATCTAGAAACTCCTCGTTGACATGTTCGCTGTCAACTTGATTGCTAG
CAAACGAGTCGAAAATAACTTTAGCTACAGAGTCGATGTGTTTGTGTGTAATTGGTTCGA
TTGTAAATGGCATAATGCACTCCATTGGGAGTAGCACAACAGATGCACTACTCCATGATT
AAAAGTAGTGCCAAGGAATCTAAAGGTGAATTCTTGCGGGGCAAGGAGCGGAATAACCAA
CCGCTCTTTATCGTTTTAGGCGAAGGAATTGTAGATTAATAGTTCGCAGAAGGGAATAAT
TTTTGCCTACGACCTAGCATCTCTAGGCAGAAACTATTAACTAAGTACGGTAAAGAACCT
TCACAACGTGCCAGCCGAATTTAGTTTTTACTAGGTGCGGAGTTAGAACCTCACCTGAAA
AGCAAACTTTGTCGAACTGTGGCACCATTTGACCACGGCGAAACTCACCTAGGTCGCCAC
CACGTTTACCAGATGGACAAGTTGAGTATTTCTTTGCCAACGTCTGGAATTTAGCACCTT
TCTTAAGTTGCTTAATGATGTCTTCAGCTTGTTCTTTGTGCTTTACCAGAATGTGTAAAG
CGGCTGCTGTATTTGCCATGTGTTTGTCTCTCACTGTTCGGGTGGCGCAAGTTTACCGAA
ACGCTTCAATATCGCAATGATTTCTCAAATTCAGGCTCTATCTTCATCCATTAATGATCG
GAACTCGCGGACAAGTTGATGAAAAGTTACCCATTATTGAACGTTATTTCTCTCTTTATT
TGTTCTATTTCCTAAAAAGCTCATTTTTCCACGCTCTACGGTTGAAGCTGTCGCCTTATA
AGATTAGATTAGTTACATAAATCAGTGATATTGATAAGGTTATTTTCATGGCAAAAGTCG
CAAGTAAAGCGAACCAATCTCAGGGCATGTTGGTGTTTAAACTCACCCTGCAACAGAACT
TCGCAATTGGCACACTTAAAGTCCGTGAAATTGTTCCTTACATGCCAACGACCAAGATTC
CATATTCTCATCACCACGTGATTGGGACCGTCACGATTCGTGACTTAACGGTACCAGTGA
TTGATATGGCAGCAGCGATTGGATTCCGTCCGATTCAAGAAGAGGAATACAAAAACTGCT
ATCTGATCGTGACAGATTGCTTGCGCACGGTGGTTGCGTTCATGGTACGAAGTATCGAGA
AAATCATCGAATGTGACTGGAAAGCAATTGAAACGCCACCAGAAAGTGCAGGTCACAACA
TCTTTGTTACTGGCATTACTCGCTATGAAGAGAAAATCGTCCAAATGTTAGATGTCGAGC
TTCTGCTTTCGAAGATCTACCCTCAATATGAAAACACTAAGATTCCTATGCTGACAGACA
TTGAACGTGAACGCCTGAAAGCCTTGAGTATCCTTTTAGTTGACGACTCTTCGATTGCAC
GCAAACAGTTAAGTGACGCGTTGGATCGCATCAATATCCCTTATCAAATTTGCAAAAATG
GCTCTGATGCACTCGATTTAATGAAGCGAGAAGCAGAAGAAAACCGCCCTATTGATCTTC
TAGTAAGTGATATCGAAATGCCAGGATTGGACGGTTATGAACTTGCATTTGAAGTTCAAA
ACGATTCCGCACTGAACAACTCTTACCGTATTCTTCACACCTCTCTCTCTAGCGAGATTT
GTGTTGACCGAGCTCACCAAGTTGGCGCTCATGAAGCGTTAGAGAAGTTCAATGCAGGAG
AATTGATTGAAGCTATGCTGCGCGGCGCAAAAGAGCTAGAAGCAAAAGCAATGGCATCAT
AACGACTTTAGTTTGTCTCGTTATTTACTTGGCATCGTGTAGCTGCGAGACACAAACTCC
GTTTCTTCCACTTGATAAATGTGATTGATATAGGAAGCCAAGCTATAAAGCACGTTAGCT
AGCAGGTTTGAATAGCGGAACAAAATTGGGGCGGGTTGCTTCTTACCTGAATGCTCTACC
GCAACCAATGCGCGAACGACCTTCTTGGCTTGGCAGCGACACAAATGTAATTGGCTGGAA
GTTGGGTGACCACCGGGAAGTACAAACCCCTTAAAACCACCGTCAATGCGCGCTTTGATT
GCGTCGTAGTCAGCTTTTAACTCATCAACTTCCGCTTCTGTGATTGCGAGCTTGCCGCGG
ATAGAGCCGTTCACATGGTACACGTTTGGCTGCATGCGAGTTAGGACGTCGCGACTAAAA
TCATCTAACTCCATCGATAGCACAAGCCCAATTCGACTGCACAACTCGTCTGCCGTAATT
TCAAAATCGCAGACCGGACTGTCTTCATAAATGAATGGGTAACAAATCTCGCCAAGTTCC
TTACTTACTGGTCTCATGCTCTTTCTCTGTACTTTTGGTCTAATAAAAAGGGAGTTATTA
TAACCTAACTCCCTTTGGGCATTCACACCCGTTTAGACGATCATAAGTTAGAAAGCCAGC
TTACGCTTTTTCGACTCTCTTGTGACCTTCTTGAAGGTGAACAAAATCAACCAAATCATC
ACCAGACACTTGGTAAGCCTGACCAAAACCTTTTACGAATAGACCTTGTTCTGCTTTTAG
GTTAAATAGAACAAAGTCTTCAAGTTGGCTTAGACCGTCGATGATTTCACCAAAACGATC
TTTCATTTGACCAACAACTTGCTGCCACATTTCAGAGTCACGTTCTACAACTGTCGCAAC
CGCATCAAACGTTAGCCGCTTGCGAGCAAACAACTGCTTAGATGAATCCTCATCTTCAAT
CATCATCAAAGATACGTTTGGATTCTCAAGCAGATTGCGCGCGTGACGAGCAATCTGAGA
AATAAGAACGAAGTAACCTTCCTGGTTTTGTACGTATGGGGCGTAACTTACGTTTGGACG
ACCTTCCGCATCAACTGTTGCTAGTTGAATCGTACGGCGCTCCTGACGAAATTCCTTAAT
TTCTGGTCCTAGACGACCTTGTAAACGCTCTTGTTTAACTTGCTGATCCATTTTGATACC
TAACTTTACTTGTTTTGTGTTTCCGAATTTAAACTCGGTTATTCTTTGATAAACGACGCC
ACCCCACCTGTTGGCGGATGGAGCAAGCGTCGTATGCATTTAACATTGTTAATTCTATGT
TGGAACTACTGATTGAACTCAGCTTGCATTGCGCGAAATGCCGTTACTTGCTCTTCAATC
AGTTCGCGCTTTTCATTACGACCGAGGTAGATCTTAAAGATGTTGCTACCGCACTCAGAG
AAGAAACCAAAGTAGTGGCTTTCACGCCCCATAAACGGCTTACTTACTAGCGCGATGTTT
TTCACGTTATCCAGTTTAAGGTGACCGTGAAGCTCCCCTTCTTTGCCCATTAAGTTGTAG
TAACCACGTGCCACTTTGCCTTTCGGGAACGGTGCTTTCACTTCAAAGATTGAGCCGAAA
GAATGAACAATCGTCGTTACAGGACCAAAGCCTACAAGACCTTCTAAAATGCTTTGAGCT
TGCTCTCCCGGAGCCACCGCTACCATTTCTTGAGGTAGTGCTGCAACCACATCAAATTCC
GATACGCCAAGGCGCTCTGCCATCGCCGCAGGTAGCAGTTGTGGTTCTTGTTCTAGTAGG
CTTTCAACCTGTTGCTTAATTGATTCCATTGGTTTTTCCATTTCTTTTAGATGTTAGATA
CTTTTGGTACGTTTTCGTTCATTTCCGACGTTAGTACCTGAATACATGCCTGTGCGAGAG
AAACAGCCCAGAAGCTCCCTGCAAGAGTTAGCACTAAGCTACGCTCTTGAAGCTCGACCA
AGCCCTTGTCGTGCCATACTTTGAACAACGGCATTAGGAAGTTAAAGGTGTTTTCACCCA
TGAAGTTTGGCAGTTTGTTCCCTTGAACAATGCCACGGTCGAAACCTGACTTTAGCGCAG
CAAAGAGTGGCTCTAGCGGGCTTTGTTTCATCATCATCGCGATGGTGCTTTGCCCTTCAT
TGACGGCTTTGACATAAGTGTCTAGCGTGCGATGTTGCATCATGCCGTAACCACCGATGT
TACCGCCGGCACCACAACCAACCGGAAGCACTTCTGCATACGTCTTCGCTAAGCTGTTGT
ATAAGCTGCGCTCACGGTTATCGATCGCCCAATGGTTTACACTGAGCTGCTTCATATGGT
GTTTCGACATGAATTTCGCACCGAGCTCGTACATACCAGCTTTTTCAGGCGTGGTTGCCG
GTGGCGGCATCTTACCCTTCTCAACTAGGTTCAACATTGGGGCTGTCCCACCAACAACCA
GTTGATATAGGTCCAAACCGTGCGCACCAGTAGACATAAAGTCGTGCAAATCTTGTTCGA
GCACTTCCTTTGTCTGATAAGGCAAGCCATATAGCAGATCTATAATGACGGGAATTTTGT
CTTCTTTAGCGAGCTCAGCAACGCGGTTCAAGACATCTTCACGATCATCTAAACGCTTAG
CACTACGACGCACTTTGGTATTGAAGCTTTGCACACCAAATGAAAAACGGTTGAAACCTC
CGTCTAGCGCTCCCTGATACAGCTCGTCCGAGAATCGGTTAATACGTCCTTCTAGGGTAA
TTTCACAATCAGCGGCTAAAGGGAAATAGTCATGAATTGCCTGACCAAGAATACGAACCT
GATCTGCAGATAAATCTGTAGGCGTGCCCCCACCGATATAAACCGCATGAAAAATGCCAC
TTTGTGTCCATGACAGTGCTGCTTTCTCTTTCAGCTCTTTCATCAGCGCTTCAAAGTACT
CATCAACAAGCTTACGGCTCGCAGCATTTTGGAAGAAGTTACAAAAAGTGCAGCGTACAC
GACAAAATGGCACATGAATGTACAAGCAACGCTTATTGTTCTTTTGCGTTGTTTCAGAAG
TGATCCGTGACAGGATTTCACCTTGTTGTGGCGGTGGCACAGGCATACTGCTACCACCCG
CGTGCGCAGAGTGTTTTTTCACAAACGCAAAACGCAGCGGATCGGGGCTGTCACTCCCGA
GAATTGATTCGTCAAATTTATAAATGTCGACGCTCATATTTACTCACTTAAAGCCCACCA
CACAAAGGATTGAGGCTCATTTCAAAAAAACTGTAAAGATCATAATTTGCACGTAATGAT
AATGCAATTGATAATTGATCTTATTTCCTTTTCGAGCAATAATCTTCCCACTTGATAATG
ATTCCTACTACCGAGATTTACCCGTGAACGTAAAAAGATATGCCATTGCCGGTGGCGCCT
CTTTAGTGGTGCACGCAGCGCTTCTTTTTGTCTCCCAAGAGACAAAAGTGTTTGCAATGC
CAGCAGGCAATCCCACCAGTTCGGTAAGCTTGAATTTAGTCTCAGCGCCAAAACCGGTAC
AAGCGGCTCCTACGCCACAAGAAGTGGTGGAAGAGAAGCACCCGGAGCCAAAGAAACAAC
CTGAGCCTCCGAAGCCAAAACCAAAGCCTGAGACGATTAAAAAGACGGTAGAAAAGCCGA
TCGTAAAAAAAGAAGCGGTGAAGAAAAAACCAGTCCAAAAGAAACCTGAACCGGTTAAAA
AACCTCAACCACCAAAACCCGTTGCAAAGAAAGATCCGCAACCAAAAGAAAAAGTGGAAG
AGAAAGTCGCAAAAGAACCTCAACCACAACAAGCGGCTCCTACTGATCAATCGAAAGGGG
CGACATCACAGCCAGTGATGATTGACCAACCGACGTTTGTTTCTCAACCAGTACAACCTC
GTTACCCACGTTCAGCGCAAAAGCGTGGTATTGAAGGGGTTGCGCTGTATGAAATTTGGC
TTGACGAAAACGGCAACCAAATTAAACAAGTACTTATCGAATCATCTGGTGCAGAAATGC
TCGATCTTTCTGCTCTACGTGCCATTAAACAATGGCAGTTTTCACCTCATATTTCTGGCG
GGCACAAAGTCGCTCACCGAGTTCAAATCCCAGTTCGTTTTAAGTTGGATGGATAATGGA
ACAGCTACAACATTTACAAACCCAATTTGGTCTTATGACTTGGCCTTTAGTTATTTGCTC
TGCACTTACAGTCATGATCATTGCGGAAAGACTCTTTCAAGTATTCATTAGCCTAGGAGT
TGGTAAACGCGCGATTCGCCAAAAGCTGACCAAGCTTGACCCAACCAACAACAAAGACAT
CGAAGCACTAGCGGATGAGTTTTCGGGTAAACGACCTCTTTTATATCGTGGTGTTGCAAT
GCTGCTTGCGCATCACTCTTTTTCTAAATCACTGCGTGAAGATGCGGCTGGTATTTGGCT
TCAAGAAAAACGTCATCAGTTGCACTCAGGTCTGCGTCTGTTGACCTTGATTGGCGTGAT
CAGCCCCCTGATTGGTCTATTAGGTACCGTTCTTGGTCTTATCGACATGTTTAAAGGTAT
TGCTTCTTCTACCGGTAACATTACGCCAAACGACTTGGCAGATGGCTTGGGTCTTGCGAT
GCGTACGACTGCAGCTGGTTTGATCATTGCGTTACCTGCTATTTCTGGCGCGCAACTGAT
TGGTCTTTGGGCAGATCGTGTTATCGCTAAGCTTGAACACACTCTGAACTATGTAAATCT
GTGGCTCGAAGGCATTTCTCTACAGCATGTATCTCCGGAAAACAGCAAAGAAGTCGCGAC
TGTTGCAAATCATGTTGAAGCGAGAAGTTCATGATTAAGGCACCACAAGACAACAACAGT
CATGGCTTAACACCAGACTTAACGCCACTGCTCGACATCATTTTCATCGTAATGGTGTTT
TTGATGCTCACTGCAGCAGTGAAGTTAGATTCCCTAGATGTGAACCTACCAAGCACCGAT
TCCCAAGCTGTGGCTGAGGTGGACAAACAATCAATCACGGTGAACATCCTTAAAGAAGAG
CCACACTGGGCGATCAACGGTAAGGCGTACATCGATTGGGAAAACTTTACGATGGCTCTG
TTAGAAGAGAGCAAATCAACCGACAAACCTATTGTGATTGGTGCGGAAAAAACCGCAGAC
ATTCAGTCACTGGTTAAGCTTCTTGGCTTTTTACAAGAAAACGGAATTCAAGCGACTCAA
CTGCTCACTGAAGAGTCGCAATAGAAGAACATAAGATTGAGAACACACTAATGAATAAAA
CACTTTCGCCCGTTCGTACCGCATTGACTGCAGCCATTACTATGCTTGCTAGTGCGAGCC
TATTTGCCAACGAAGCTCCATCAAATGAACGCGTGGTCAGTGCTGGCAGCGCTGTCACTG
AACTGTTGCTTGCTCTTGATGCAAAAGATAGCCTTGTTGCTGTCGACGTAACAAGCCAAC
TACCGGAAGGTATGGAGTTACCAAAAGTTGGTTACCACCGTCGTCTTTCTGCTGAAGGTC
TACTGGGATTAAGCCCGACTAAATTGATTGGATCAGATGAAATGGGACCAAACACCACGC
TAGACCAATTGAAATCAGCAGGTGTTGATGTTGAAGTCGTTAATACAGAAGCAAACGTGG
AAGGTTTGGTTGATCGTATCGACCAAATTGCGACCATCATGCATCGCGAAGCTCAAGCGA
CAGCGCTAAAAACTGAAGTTGAAGCACAAGTGAAAGCACTGGAAGGCAACCAACCAGCAA
AAGCTGACAAAAAGAAAGTACTTTTCCTACTGATTCACGAAGGTCGCCCAGCAAACGTAG
CGGGGTCAGAAACAACACCAGATGCAATCATTCAACTTGCAGGTGGAGAAAACCCAGCAG
CAAGCAAACTCTCTTCATACAAGCCACTATCAACAGAAGCTATGGTCGAGATGCAACCAG
ACGTGATTCTTGTGAGTGGGCGTAGCTATCAAACAATGGGCGGTGCAGATGCCATTCTGA
AAGCAATGCCTCTCCTTGCCGCGACTCCAGCAGGTATGAACAAAAACATCGTGACAATTG
ACGGTCATGCGCTTGTTGGTGGTTTAGGACTTAAGAGCCTTTCAGAGGCGAAGCGCCTAA
ACGAGCTGCTTTACCCGTAGAGAGATTCAATGCTGTTAAGACGAATTCCTTTATCTACTA
CCCTACTCGCGTTATCTGGCATTTTAGCTTTTATCGCAGTAGCGTCCATTACAGTAGGTC
CAATGAATATTAGCTTCTCAGACAGTCTGAGAAGCTTAACAGGAGCAGGTTCAGACCTTG
CTCCTCATATTCAGTTAGTCATCAACGAAATCCGCCTTCCACGCACCATTCTTTGTATGT
TTATTGGTGCGATCCTCGCTATCTGTGGTGTTGTGATGCAGGGGTTATTCCGAAACCCTC
TAGCTGAGCCAGGCATCATCGGTGTTTCCGCTGGCGCGGCGCTTGGTGGCGCATTTGCAA
TCGTCGTATTTGCCGATTTCAGTCAAAACTACCCGACACTAATGAACTTAGCTGCCTTGC
CATTTTTCGCCTTCCTCGGCGGTGCAATTACCACGGTATTAGTTTACTGGTTAGGTACGA
ATAAGTTTGGTACGTCAGTCACCATCATGTTGCTTGCAGGGGTTGCAATCAGCGCACTCT
CGGGCGCTGCGATTGGTTTTATGAACTTCATCGCCGATGATCAAATGCTGCGAGACTTAA
CTCTTTGGTCGATGGGATCGCTGGCTGGGGCAAACTGGTCAGGGATTGGTTTAGCTGCGG
TGACTCTCATCGTCTTGATGTTCTGGTTCCAGAGAAAAGCCATGTCATTAAATGCGTTGC
TTTTGGGAGAATCCGAAGCCAAACACCTAGGTGTGCCAGTACAGAAGCTCAAACGCCAAC
TTATCCTGTTGTCTGCAGTTGGTGTGGGTATTACGGTGAGTATCTGTGGTGCAATTGGAT
TTATCGGTCTGGTGATTCCGCATTTAGGTCGTATGCTTGCCGGTCCAGACCATCGCACGC
TGCTGCCTATTTCAGCGCTTATGGGCGCACTACTTCTTACCGCTGCTGATATGTTTGCAC
GAGTCGTTGTTGCACCCGCAGAGTTGCCTGTAGGCATTGTAACCGCATTGATTGGCGCGC
CATTCTTTATCTACTTACTGTTCCAACAAAAAGGGAAGATTCTGTAATGAATGACATCGT
TCTGTCTGGCAGAAACATCTCCATGAGATATGGGAGCCGAGTGGTACTAGACGACATCAG
TATTGATATTCGTGCAGGCGAGGTCACCGCATTATTAGGCCCTAATGGCGCGGGTAAGAG
TACGCTGCTGAAGTTATTGTGTGGCGAGATTCCGTCTCAGAATGATATCCAGTTCTTTGG
TAAACAAAAAAACGACTGGGAGCCTTCGGAGAGCGCCAAACACGTGGCGATGTTGCCGCA
GCACAGCACGCTGACCTTCCCGTTCTTAGCGAGAGAAGTGGTCGAACTAGGTGCGATTCC
TCTGTCCATTTCTAATAAAGAGACCACCGAGCTTGCTCTGCAATACATGAAGCAAACCGA
TGTTTTGCATTTGGCTGATAACCTCTACCCTGCTCTCTCTGGTGGTGAGAAACAACGTTT
ACATTTGGCTCGCGTATTAACACAACTTCATCTATCCGGTGATAAGAAGATCTTAATGCT
GGACGAACCTACCTCTGCATTGGATTTAGCTCATCAACACAATACATTAAAAATCGCTCG
TCAAGCGGCAAAAGAGCACAACGCAGCGGTTGTAGTCGTATTACACGACCTTAATTTGGC
CTCCCAGTATGCAGATCGCCTTGTACTACTGCACGACGGTAAACTTGTCTGTGACGATAC
GCCATGGAACGCATTAACACCGGAACGCATAGAACAGGTTTACGGCTATCACTCCATTGT
GACCAAACACCCTACGTTGGATTTCCCACAAGTTCACGCTGCGGCATAACCTCTATCGAT
TAACCAAACGATTCATGCCTAACAAAGCCCAATGTTCAATATTGGGCTTTTATTTTGCCT
AAATAACACTCAAATTTTCGAGTCTAATCTGTTTTAATCATTCAATAATGTTTTGGATAC
ACAAATAACTAAAATGAACAATAGGTAAATTCTGAATTGCCGTTTAGTTATCAACAATAA
TACATATTGGGAATTAGAATAATTTATCATTTAATTAATAATCACCCTCATCAATATCGA
TTAATTATTAACTTATTTTCAAACGAAAGATGAACATTAAGTTTCCAACTTAATTCAGGT
TGCGATAAAATTTTTTGCGACATTCATCACACAATATATCTATTCTCCCCCTTAGACTCC
GGACTTTTCAAGCCCCCCAAATTTGCAGTGAGTCTATGAAGCTTTCTAACTTAAGTATTA
AAAGTAAAATTAGTGCGTTGATATTAATTATCTCCGCCGCCGTAATTGCACTCTCTTTCT
TCTTTAACTCTCAAATTAAATTAATCGACGGAAAGATGTCGGAATTTTCTGACACCACAG
TTCCGAGTATTTTGTTAGTTAAAAACATTGAAATCGAAGTCGGCATTTTAAGAAAAGATG
AATTTTCTTTATTGACGAATGTAAACCATGCTGAGTTTAAAACATGGTTGAAAGGTCTAG
ATGAATCAGAAAGTAAAGTTGACAACTATATTAAAAAGTATGGTCAGTCGTTATGGGATC
AACGTGACCGTGATGCCTTCAACCGTGTCAACGATGCATGGGAAAAATACCGTAGCTTCA
ATGAAAAATACTCCGCACTGCTTCTAACCAAGCAAGTTGATGAAGCCAACGCAATGCTGC
TTGATGGCTTCCCTGCTTTCCAAGAGCTACAAAACGCTATCATCGCTCTTGTTGAGCTAA
ACCAAACCTTCATTAAAGAAGACATCGACAGCACGCATATCGTGGTAACCGATGCGATTA
CTTATGGCATCATTGCTATTGTAGCCTTGTTAGCTTTGGGTTTTTCTCTAGGGCTATTCC
TTACCAAGCAAATTTGCTCGCCACTTAACTATGTTGTTGAAATGGCGTCTAAAATTGCCT
CTGGTGATCTTACTTACCAACTGCCACGCAATAAGATTGGTAATGATGAACTTGGTATCC
TTGCCGATGCATGTATTGATATGCAGGCGAAGCTTTTAAGTCTGGTTGACAGCATTTCTT
CAACTACCGCACAAGTAAGTACAGCAACAGAAGAAGTGAGCGCGATTTCGGAACAAACTT
CATCTGGTATGGACGAGCAGCAACAACAGCTTAACCTGATTGCAACCGCAATGAACGAGA
TGCAAGCAACAGTTAACGATGTCGCCAACAATACCGAAGCCGCATCTGAAACCGCGAATG
GTGCGTCGAACGATGCGAAACAAGGTTTAGAAGTCGTTCAAGAGTGTATCTCGCAAATCA
ATGAAGCATCTGTTGCGATCCAATCTGTTGGCACCATGGTCAGCGAGCTTGAGCAAGACG
CATCAAACATCAGCGTTGTCGTCGACGTGATTCAAGATATTGCTGAGCAGACCAACCTTC
TGGCTCTCAATGCAGCGATCGAGGCAGCACGCGCTGGCGAACAAGGTCGAGGCTTCGCGG
TTGTTGCAGACGAGGTACGTACACTAGCAAGTCGCACGCAATCATCCACAGAAGAGATCG
TCTCCATCATTAGCAAGCTACAAAACTGCTCTAAAACCGCAGTGTCTGCGACAAACAACA
GCAATGATTTGATTCAAGTGTGTGTTGAACAAGCACAAAACGCAGGTGCAACCATTGGTC
AAATCGAGCAAAGCGTGGACAACATTGCAGAGAAAAGCATTCAAATTGCAAGCGCATGTA
GCGAGCAGAGCTCAGTCACTGAAGAATTGCATCGTAACGTAGAACACATCAATCAGTTCT
CTAGTGAAGTGGCAACGGGCTCTCGCCAAACCGCGGTTGCTTGTCGTGACTTAAGTGAGC
TGGCTGTTGGTCTACAAGAAATTGTAAGTCAATTTAAAACGGCTTAGCCAATCATTAAAG
GCTTCTAGTCTACCTTTACTCGCATATCCAAAGCCCAATGTTCATTCATTGGGCTCTGTT
TCTTTTATCGCTTCAGAGAAAACCCGATCGCCGTCTCGATTCTCCAATTTATCCCACCGA
AACCCACTAGCATCAGTGGTAACCCACTATGATTATTCTTTGTGGCGTATAAAGTGTAAA
AACTATTTCTATACCCAAGTAACCTTGAGATGCTAGGTTCAGCGAGAATGACTTGGTTTG
TAGACGCGGCGGCGATTTAAAGATCTAGTCATTCTAAATCAAGAATCAGCAACAAAGTAT
ACAAACCAAGGCCCTTACTATTTGCAAAGAGTGCCCTTTGGGAGCGTGTCTTTGACTCGC
TTTTTTAGTCAAACAAATGGCTGCGTCAAACAACTTGGAAAGAGCTAGCTATTACACTGC
ATTTTTTCCTTACTCTCGAATCAATGACAACGCTCTGAATCCTGCATCTTGAAGTCACTT
GGGCATAATAATTAATCAATTGATGAATATTGAGGGAATTATCGCCCTAGCCGACTAAAA
CTTGTCCACGTTACACTGAATACAGTCCCACATTCTTCTGCAACCTGACCTACGATCAGG
CTCAACTTCTTGAGGAAGCATCGCATGATGAAGCGAATCATTCTTGGCACCTTTGTTATT
ACCCTTTTGACCGCTTGCTCAAAAGACGATGGTCAGCAAGCTCTTGGTACACTAGAACGT
GACCGCGTCACCTTTACAGCCACCTCAAGCGAAATCATTCGTGCTCTACCCATTAAAGAA
GGCAGCCAAGTAACTGAAGGTGAGGTGCTAGTTCAACTCGATACTAAGAACCAAGAAGCG
ATATTGGCCCGCGCCGTAGCTGAGCAAGCTAAAGCAGATGCTTACCTATTAAAGCTGACC
AATGGCGAACGTCCTGAAGATATTGCAGCAGCCCAAGCAAGAGTTGCAAGAGCAGAAGCG
CAATTAACCGAAGCTCAAAAGAACTACCAACGTAAAGCAGAATTGGTACGTAAGAAACTC
ATCAGCCAATCGGAAAAAGACACCGCATTGGCAGCAAGAGATTCTGCGCGTGCCGAGTTA
GACTCGTCACAAGAAGAGTTCAGCAAACTTACCGCAGGCTCACGTCCAGAAGACATTGAA
CAAGCCAAAGCCGAACTGATGGCAGCAAAAGCAGATGTGGCTCTTCAACAGCAAAAACTA
GCAGAGCTAACCATTACCGCTACCCGTGATGGTTTGCTCGACAATCTACCTTTTAACTTA
GGCGAGCGCGTTCCAGTCAATGGCATCGTTGCCGTGATTCAAGCAAGCCGTGTCCCTTAT
GCACGTGTTTATGTCCCTGCGACTTATCGAGTTAACTTTATTCCCGGTAAAGCCGTACAA
GTCCATGTGGATGGCATCGAAAAACCTTTAGAAGGAACCGTGCGCTGGGTTGCTACTGAG
CCATCATTTACCCCCTACTTCGCCCTAACAGAGGAAGAGCGTTCGCGCTTGATGTACCTT
GCAGAAGTCGATTTACAAGACTCTGCTGAATCTCTACCTTCAGGCATTCCTGCACAAGTG
GATTTAGTGGAGTAAACGATGACTGAATACGCAATTCAAGCAGAGAATGTGGTAAAGAAG
TTCGGTGACTTTACTGCCATCAATAACATCACGCTCAATGTGCCCAAAGGCAGTATTTAT
GGCTTTCTGGGTCCAAATGGTTGCGGTAAATCTACCACCATTCGTGTGTTAACGGGTCTA
CTCAGCCCAAGTGAAGGCAATGTTGATGTTTTAGGGTTAGAGATCCCAAGACAATCTGAG
CTATTGCGACTCAAAATTGGTTACATGACGCAAAAATTCTCCCTCTACGATGATCTTTCC
GTTCAAGAAAACCTCGAGTTTATTGGGCAGATCTTTGGCATGGATACTAAAGCACTTAAA
GCTCGCATCGAAGAACAATTAGCGACATATGGACTTGATCAATTACGTAAGCAACGCGTT
GGTGGCATGAGTGGTGGACAAAAGCAGCGACTTTCTCTTGCGGCAGCGACCATGCACAAA
CCTGAATTGTTGTTTCTCGATGAGCCAACTTCCGCCGTAGACCCGGAGAACCGTCGTGAC
TTCTGGGAGCAATTATTTGATCTCTCCGATCAAGGCACCACAATTTTGGTCACCACTCAC
TATATGGACGAGGCAGAACGCTGCCATCGACTTGCTATTATGGAGGCTGGAGAAATCCGT
GCTGATGGTGAGCCGGAGCAACTCATGGCGCAAATGGGTGTGAATATTGTCGAGGTCAAA
GCGGATAACTTGCGTGAACTGAAAGAGAAAGTCATAAAACGTGAAGAAGTCCGTTCTGCT
GCCCAGTTAGGTATCCGCTTACGCATCCTAATTCATCAACATATCGAACAACCGATTAAT
TGGTTAATACAAACCTTCCCAGAGCTTGAAGGCTGCGAGATGAACATCGCGCGTCCTAGC
TTAGAAGATGTATTCGTTAGTGTAACGGGGGAAGGTCGCCAATGATGAAGTCCATTGCTC
GAATGAAGGCGGTGATGATCAAAGAGATTCGACAGCTTTCTCGTGACCGAATCACCTTTG
GCATGGTGGTCATGATTCCTCTGATCCAATTATTGTTATTTGGATTCGCCATCAATACCG
ATATTCGCAATATTCCCGTCGGCGTTGTGGACCAAAGCGGTAGCACCGCAGGTCGCGTTA
TTACTGAATCGGTAAAAGTGACTCAAGTTGTCGATGTGGTCGAAACCTTTGCCACCGCTT
CAGAGGCGGAACAAGCGATACAAGACGGTCTCGTGCGCGCGGCACTCATTCTGCCAAGCG
ATTTAACTCAGCGTATGGTGCAAGGTCGAGAGCTGGGACAGTGGATTGTAGACGGCTCTG
ATACCATGATCAGTTCAGCCATTCTCTCGCTGCAGACCATGCCATTGACTGATTTCGACT
TTGAGATCCGCCCTGCTCCCACCAAAACTTTTGAAGTCGCGTTGTATTACAACCCGAGTC
GGCGCTCGGCAGTGAACATCGTACCCGGTTTACTTGGGGTCATACTTACAATGACGATGA
TCTTGTTTACCAGTGCTGCCATTGTGAGAGAAAGAGAGCGAGGCAATTTGGAATTACTCA
TCACCACGCCAATTCACTCTATTGAGCTCATGGTCGCGAAAATTATTCCGTACATCTTTG
TCGGTTTAATTCAGGTATTTATTATTCTTGGCTTGGGGCATTGGATCTTTGGCGTGCCGA
TAAATGGAGCCATTAGCCAGATATTATTTGGCACCTTGTTGTTTATAGCCGCCAGTTTAA
CGCTCGGTTTGGTGATATCCACCATCGCCACAACACAGCTTCAAGCCATGCAGATGACGG
TATTTATTCTCCTCCCGTCTATACTTCTGTCTGGTTTTATGTTCCCTTATGAAGGGATGC
CAGTCGCAGCTCAATGGATATCAGAGGCTCTGCCCGCGACCCACTTTATGCGCATCATTC
GTGGTGTGGTGCTTCGTGGTGCCGATCTAATGGAGTTATGGCGAGACACAATATGGTTGC
TTGGTTTTACCGTGGTGGGCTTAGTCGTCGCCTCTTTGCGCTTTAAGAAATCACTCGATT
AGAGCAGAAACAAAAATGCCACTCCGTTCAATACGAGTGGCACTTTATCCCCAAGTAACC
TCGAGATGCTGGGTTCAGCGAGAATGACTTGGTTTGTAGACGCGGCGGCGACTTAAAGAT
CTAGTCATTCTAAATCAAGAATCGGCAACAAAGTATACAAGCCAAGGCCCTTACTATTTG
CAAAGAGTGCCCTTTGGGAGCGTGTCATTGACTCGCTTTTTTAGTCAAACAAATGGCTGC
GTCAAACAACTTGGAAAGAGCTCGCTATTACACTGCGTTGTTTTCCTTACTCTCGAATCA
ATGACAACGCTCTGAATCCTGCATCTTGAAGTCACTTGGGTATATTATCTCGATAAAAGC
TAACGATGAGCCGTTACTGGTACTTCTCACCTGCAGCTGCAACGAACGCCATTTCGACTA
AGAGTTCAGGATTCGCCAATTCAACTTTGACGCAAGCACGGCTCGGTGCGCAGCCCTCAG
GGAACCACGCATCCCACACTTCGTTAAGGGCATCGAAGTTAGCAAAATCTGTCACGTAAA
TCGTCACAGATATAATGCGCGACTTATCGCTATCAACACTGGCTAGCATTTGCTCAGCTT
GGTCGAAAATCTGTTGTACTTGCCCTTTCATATCCGCAGTTGTATCTGCTTCTGCCACCT
CAACAAAGTTGGCAATACCGTTGAACACCGTTACATCAGACCAACGTTTACATGGATTAA
TACGATGAATTGTCATGTTATTTCTCTTAATTACTGCTTCTCAACCAAACACACAGGCGC
ACCGATGTCGCACGAATATCCGGTTGGAGTGATAACGCCAGTTTCCGGATTCCTATGGAA
GCTAGCGACATTATTCGAATGTTGATTGGCAACGAGCATCCACTGCCCGTCAAGGGATAA
AACAAAATCTCTTGGAAACGCGCCGCCGCAATCGGACGCGGCAATTTGAACCGGAGTATT
ACTCGTTATATCAAATGTGCTGATCAGATTTTGCGCACGACATGAGACATAGACAAAACG
CTCATCCGCAGAGAGACGAATTGCCGACGCCGCTTCTTTGTTCTCTTCATCGGCTAGCAG
CTTCACTTGTTGAGTCAGATTCCACTGCCCGCTTTGCCTACGGAGTACCACCAGCGTTTC
GGACAGTTCGCAGACAACGTACGCGACAGACTCATCACTATCGAAGACCAAATGACGAGG
GCCAGAACCAGGAGGCATCGCGATGCTTTGAGAAAGTGAAAACTTAACTGTCTCACCATC
TTTTTTATAGTCATAGAAATGAACACTGTCTGTGCCTAAATCGACCACAGAAAATTGCTC
GGAGTGGTTGAGAAACGTTGCTTGATGCGCATGAGGCGAGGCTTGACGTTCAGTATTGGG
ACCACTGCCTTCCACATATAATTCTGCTATGGATTTCAAAGGCTTACCTTGCTCATAAAG
TTGGTAAACACTTACATTCCCGGAACCGTAGTTTGCAACAGCAATTAGCGGCTCTTTAAT
GTCGATATGGCAAGGGTAGTCACCTTCAATTGGTAATGCATAGCTGTCTGTTTTTTCAGC
AAAAATCAGTTCTGCACCTTCCAAGCATTCTACTTCATTAAAGGTATATAACCCCTCTCC
TTTGAGCGCAAGGTAAGAAGGGTTACGAACCGTTTTCACCGCTTCAGGAACAAGTTCATT
GGTGAGCGTTAATGCGCCAGTAGCAATATCGAGAGAAACACACGCGATGCCCTGACTTTG
GCTTGGTGAATCGGTATAGGTGCCTACATAAAAATGTAAGTGACCATTTACTGTCATGAG
AAAACCTTTGGGAGATATAAGAGTGCTTAAACGATAAGATGCCGCCTGCGTTACCAGACG
GCAATCCCTTTTAGTTATCAATCGGTTAAAGTGTGAAGCAACCGCTCAGTTGGTACGACA
ATAGCGACAATGGTTTCATCAAAGATAATCGCATTTTCATTGATGATTTGTTGATACGCT
TTAGCATCAGATTGACTAATACCACGGCCCTGCTTGGCGAGCTCAATCAAGGTTAAACTT
AAGTCGGCAACTTTGATGGCAGACTCTGCAACTGGCACCGTTTCTACTGACGCCACGTTG
GCTGCGAAAATAGGTTTGGCTAGCTGCGCCGCTAACTTAACGCTTTGATAATGCATCGCT
AACGCATCCAACGCGGTTTTATCACCTTGAGCATAAACTGCGACCAAATCTTTCATCTCG
TACACTGCTAGGCTTTCTACTGGCAATGCATCCGCAAAGCGGTTTAGTCGCTCATACTGG
TTGTACAAATCACCCTCGTTTGGCGTAGAGATCCACTTCTCCCAATGACGAGCGTAGTAT
TGAGCCGGCTCGATGTACTTCGCTAACGTTTGTAACGGTGCTTCGTTCGCACCATTAGCA
AGACGTTTCAACATCATATTGGCATCGGCATGATGGCGCAGACCAAGCGAAATCTCAGAC
CATGTATCCATCACCTTCATGCGCTTGTACATGCTGCGCTCATCGGTCAGGTCTTGGCTC
GACCATAGGCGCTCAGCAATCGCGTAGCTTCTGGGCCATAAACGTTGCTCGATGGTCATT
GAATCGAGGTTCTCACCCCAAATGGTAATTTCTCCACCTAAGATTAGCTGCTGTTCTTTC
TCGGTCAGCTCAGCCGGATAGCCACCGTTCGGCTCAGGAATGACACTCCCTGCCATGTCA
CTGCTCGCAACCAACTCTCCAGTCGCAGGCCAACGAACATTGCCTATCAACTGGTAACTA
GTGTCTTTCAACTTGCCATCCGCGAAGTCATAGTTGAATTCGGTGTAAGACATAAAGTTA
TCGAAGTGGCCTTTAAACTTCACACCCGGCACATACTCAATGATGAACACCTCTTCGCGG
GACTTACCGTTGTAATCGGTAAACGCACGATAGCTGCCGTCTGTTGCTTCAATAATGGTT
AGATTGCCGGTGCGCGGACCGCCTTTGTTGCGCGGTTTCACCCAATCGTAAGTCGCGAAT
TTCTCACCTTGATGAAGTTGGTCATCTACCGTGATTCCTTTCGGCATTGGGTCATTTCGG
TAGTGGTAACTGGTTGGTTGGGGCTGGTCTAGGTAATAGCCTGTTGAGAGAATGCCTTGG
TAGCCCTCTTTTGCTGCTCGACCGATACTGTCGTGCCCTTGCCAGCTTTGGATCACAATC
GAGGTTGGAAGGTCTTTGTGCCAGATTTCATCCCAGCCAGTCATCTTCTTACCGCGCTGT
TCCAGCATCTGTTCAACCTTGGTGTTCAGATACGATTGAAGACCACGCTCACCATCCAGA
TTGTTGTCTTTGATGAATTGCTGAATCTTCGGGTTATCTTTCCACTGTTGGTAATTTGGT
TCATCACCACCGATATGGAAGTACTCATCAGGGAAGAGCGCAACCACTTCGTCAAACACG
CTCGCCAGCATCTTGTAGAGTTCAGGGTTGGTCGGGTCCATTAACGGCTCAAACACACCC
CAGCCACGTTGATGCGGATAAGATTGCTCACCCATGCCAGACATTAATTCAGGGTAAGCG
TGCGCTACTGCCGAAGCATGTCCCGGCAAAGAGATTTCAGGGATAACTCGAATGCCAAGG
TTACGCGCGTAATTCACCACATAGCGGATTTCATCTTTGGTGTAGTAATCACCATCTGCG
GTGTCTTGCCACAGTTTTTGGTAATTATCGAGCTGGATACGAATCGCTTGGTCATCCCAA
ATATGCCAATGGAAGACGTTCATTTTTGCTGATGCCATTGCATCGAGTTGACGAAGAATC
ACGTCGAGTTCAATGAAGTGACGAGAAGTATCATAAGAAACACCACGCCAAGGAAAACGC
GGCTCATCTTGAATCGACACCGCAGGCACAAAGTAGCCAGTCGCGTCCGTAGTCACCAGC
TGCAAGAAGGTTTCTAAACCATGGAAAGCGCCGTAAGGTCGTTCGGAGCGAATGATGATC
TGACCATTACGCGATTCAAGTTGATACGATTCATCACTGTTAATGTCTTGCACCTCTGAC
TTGGGCGCATTACGAATATCAATCACCAGAGTCGCGTCTTTTTCCGACTCGGCATGCCAG
TTCAACATTGGTAAGCCGGTTTGACGATATAGACGGTCCATGGTGCGCTTGGCGTTGAAC
TGCACACGCGGTGAATCGTAGCCTTTGATGTAAATGCTGAAGGATTTATCCAGTGTGATT
TTACCCTGCCCCAACTCTACATTTTGTGGGTAAGGCATTAGGTTAAGATCGGTGTTGGGA
GTCATCGCCATCGCTGCCGTTGGAATTGTGATTAAGCCTGAAATGAGTAGTGCTAATGTA
CCTTTGTTCATCCGCGCCATCCTGTCGTTGTAATTATTGTTCAACCCAAGTCACGCTATT
TAATGGGGTCTGGTGACTTGGGTAAAAGAGCTCTGTTTGAGTTACGCAACCAGCTCTACT
GCTTCACGAACCAGCTTGCCAATTTCATCCCACTGCTCGTTTTCAATTAAGCTCGGTGCC
ACCATCCAAGTGCCACCGCAACAAACCACACGGTCGATGGCTAGGTAATCATTGACGTTG
CTCTTACCGATACCGCCTGTCGGCATCAGACTCACATCAACATAAGGTGCGAGTAGCGAC
TTCACCATCGCGATACCACCGCTCGCTTCTGCCGGGAAGAATTTGAGGAAGTTCAAGCCC
AGCTCTAGTGCTTGTTCAACCTGACTTGGGTTATTAACGCCCGGTACGATTGGCATATTG
ATCTCTTGGCAACGACGCACAGTATTTGGGTTCAAACCCGGCGCGACAATAAACTCCGCG
CCCGCGTCTTTCGCTTGAGTAATTTGCTCCGGCGTCAGTACCGTGCCAGCACCGATGCAC
ATTTGCGGGTAAGCATCACGCATGGCTTTAATCGCATCGGCAGCGGCTTCTGTTCGAAAC
GTTACTTCTGCGACTGGCAGACCGTTTTCTACTAACACTTTCGCCAGTGGAATCGCGTGC
TCAACCTTATTGATTTGAATAACAGGAATAACTTTGAATTGCTGAAGTTGCTTAATCATT
GCTTGGGACATAATACGTTCTCGGAAATTATCGAATTAGATGAGTCATGGCGTCGTTTGG
AATGATCGCGCCAGGATATTGAATAACGGTTGCTGCTAGTGCGTGACCGAGTTGGGCAGA
CTGCTCACAGCTTTGTCCGGTCAATCGACCAGCAAGGTAACCAGCAGCAAATGAATCGCC
AGCGGCACAGGTGTCGATCACTTTGACGACCTTTTCTGCGGCTACGTAAGCACTTTGCTT
GTCGTCACCTTGCGACCAAACCAATTTGCAAGGCTCACAGCCACGTTTAATCACGATTTC
TTGGCAACCGAAGCGAAGGCAGCGCTGCTCGGCACTTTCCTCTTCACCCCATACCAAGAC
ATCATCGTCTTCAGTGATAAGTGCAATGTCGACCAATGGCAGAATTTGGCTGTACCAATG
CTTTGCCTCTTGTGCAGACCAAAGTTGAGGACGGAAGTTATTATCGAAGATAACCTTGCC
TCCAGCTTGTGAGAACTGACTTAACGCCTTTTTAAGCCTTACTTTGCTATCGTCATTTAG
AATCGCAATGCTGATGCCACTCAGATAGAGATAATGCAGCTCTCGGTTCGCAATCGCGGC
TTCTAATTTGTTGAGCGAAGAGGTAGAGAAGTAGCTTTTAACGGCTGCGCTGTCACGCCA
ATAAAGAAAGCTGCGTTCGCCTTCTTGGTCAGTCTGCACCATGTACAAACCCGGAAGCTG
AGCTGGGAAGATCTCGACAAGATCAGTCGCAATGCCTTCTTGTTGCCAGTTTTCCAGAAG
CACTTGAGAAAGTACGTCCTCCCCAAGACCGGTCGCGTAAGACACTTGGACAGGTTGTTG
AGCCGTTAGTCGAGAGAGGTAAAGTGCGGTATTGAGCGTGTCGCCACCAAAACCTTTGCG
AATTGGGTCGCCGCTCAGTTCAATCATGCATTCGCCAAAGAAAGCAATTTTAGTCTGGGA
TGAATCGGTCATCGTTCACCTACTTTGGATAAATTTAGAATGGTGGCTCGGGGGAGCCAC
CAGTTTGTCAGGAGCTTATGAGCGAGTTTCTGTTCGAGCCGAAACTCTTTGCTGCTAAGC
GTTTTGATTTGCTGTTGTGCGTTTTTTTAATGAAACATCTTCTTCCAGAACGCCTTTGTC
AGACAGTTCCATTTCCATCAGAGCACGCTCATCATCAAGGATTGCTCGTGCCATTTCTGG
TGATACTTGGTTAGCTGGAGTCACTAGGCTCATTGCTACGCCCGCTGTTAGGGCAAACAA
ACAAGATGGAATGACTGGGTTGCCCCAGAAAGCGGTTAGGTCTGGGCTCATCATTACAGC
AAATGAAGCGATAGACGCACCTGCCAATGTTGCCAATGCACCTTGCCAGTTGTAACGCTT
CCAGAAGCGACCCAACATACCGCACACGAACATGCCAGACATAACTGTCGAGATCATCTT
AGTGATGTAGCCGATGATGTCGTTCGAAGTTAGCGCGAACAGCAATGCACAACCGATCAC
CACAACCAAAGCCAAGCGAGAATAATTCAACATAGATTCTTTGTTTGGCACGCGACCGGT
GAACATGACGTAAACATCACGCAGTAGGATAGAAACGCCCGCAATCGCATCGGAACTCGC
ACTCGACATGGTTGCCGATAGACCAGCAATCAGAACGATAAGACCAACACCTACTGGCAA
TACCGTTGCCGCGATGTATGGGAAAGCAAAGTTCGCGTTGTTCAGTTCAGGGTCAATCGC
ATGCGCTGCCATACCAATGACTGCAGGGATGATGGAGAAGAACAAGTACAGCACACCAGA
AGCCACGAACGAACGGCGGATAGTTGATACATCTTTGCCTGAGTAGATGCGTTGGCGGAA
TGAAGGCGTTGCAAGTACACCCACACCAATCACAACAGCAAGAGAAACCGCAGGGATTAA
ACCAAGCTTATCAATCGCAAGGAAGCTAACCGCTTCTGGGTCCATGGCAGAGTACAGGTT
ATCCAAGCCGCCAATGTGCTGCACTGACAGTACCGCCATTAGAATGAAGCCAACGAATAA
GATGATAGCTTGAATGGTGTCCGTCCAAACCACCGCAGTGTAGCCGCCAATAACAACGTA
AATGGTAAACGCTGCTGCGATGATCATCTTCGCAGTGCTCAGCTCAATATCGGCAATCCA
CGCTAGGTACATACCACCACCAAGGATGTGTGCGCCCAACCAGCCAATAGAAGCGATAAA
GATAAGCAGACCAACCACGTTCTTCACGATGCGGTTTGCACCTACGTAGTATGCGAGCTC
TTCACTCATGGTCATAAAGTTGAGTTTACGGACTGGCGCAAACCACAGCGCCAATAACAA
GATACCAATTGCGCCGCCAATGCCGTAAAGCGCACCAGCCCAACCGTTTGAGTAACCAAA
GCCAACCGCGCCCATACTTGAGCCCGTGCCAACCATGGTTGCTACCGTGGTACCTAATAC
GAGGAACAGAGGTAAGCCTCGACCACCGAGTAGAAAGTCTTCACCTGATTTTTGGTTGCG
AGAGACAAACCATCCCAACCAAATTAAAAATAAGACATACGCACCGAAGCCGGTAAGAAA
AAGTGTACTGTTCATTGAACACCTCTCATATCAAAATCCATCTTTCAGATTGATATAATT
CCAGCAGCAAGTATTAGATTTTATTCCAGAAATTATCTAATTTTATTTTTATAGCTTTTG
CTAAATATATTAGGCACTACTGCTTTATGAAATTATATTTATGTAGGGAGTGAGAGTGCC
AAAAAGATAATAACAGGAAAGTAATTATATTTGGCACTCATTAAGTAAAATGTGAACTTT
ATCGGCGATCTTCGCGGTAGCAAGTCACATCGACTTCAACTTTCACGTCCACCACGAGAT
CACATACCATGCAAATACGTGCAGGTGGGTGATCACCAAAGAACTCTCTGAACACTTTAT
TGAACGATTGGAAGTAACGAGAATCCGTTAGCACCACTTTCACGTGTACCACGTCAGCTA
GCGTATAGCCTGCTTCCTCCATGATATCAACACAGTTTTGAATCGCTAGGCGAGACTGGT
CAACGATACCGCCTTCTACCACTTCGCCGTCAGTCATTGGTGTTTGACCCGATACGTATA
AGAAGCCACCCGCTTCCGTTGCACGTGCAAATGGTAAATGTTGACCGCCAGTACCTACGC
CGCCTTCTACACCATAACGTTTAATTGACATAATATTCTCCAGTGATAATGCTTAATCTA
TAAAATTAATTTATTTAATAAGTTATTGATGGGTATTATTTCTATAAATAAATACGCCAT
TTCTATTTTCGGTGACTTTATCTTTTAAATAAGATAGTTCGCCATTTACAAATACAGATT
CAATACCTTGCGCGACGGAAATTGGATTTTCGAACGTTGCAGTATCTTTAATTGTATTTG
GGTTAAATAAAACCAAGTCTGCGTAAGCGCCTGTTTTTATTTCCCCACGATCTTTTAATT
GGTAGCGTGTTGCTGACATCCCCGTCATCTTGTGAATCGCTTCTGCCAATGGGAAAAGCT
GCTCTTCACGACAGTAATGCCCCAAGACTTTCGGGAATGTGCCCCACAAACGTGGATGTG
GATGCGGGTCATTTGGTAATCCATCCGAGCCCACCATGGTCAACTTATACTTAAGGACAC
GTTTGACGTCGTTTTCATCCATGCAGTGATAAACCGCACCCGCAGGTTGCAACGCTTTTG
CTGCTTCCATAAGAGGCAGTTGCATCTCGTCAGCAATGTCTTTCAGCATCTTGCCAGCGT
GTTCAGGTTTACTTTCAGACCAAGTGATGAAGATGTCGATTTCATCCGTCACCTGTTTTA
AATCCAGCGTTGAAGAACTGGCGGAGTATGGGTAGCAATCGCAAGACACGTCTTGATGCT
CAGAAACCTTATCCATCAAATCCAGCACTTCTACCGTGCGTCCCCAGTTGCCTGCACCTG
CACATTTCAGATGAGAAATCACCACTGGCACTTTGGCGTACTGCCCAGTTTCAAAGGCTT
CTTCCATTGCACTGATGATTTCTTCAAACTCGGTGCGCATGTGTGTGGTGTAGATACCAC
CGTGATGACCGAGAATTTCCGCTAAGCGCATCACTTCATCCGCGTTGGCTTGCTTGGCAC
TCGCATAAGCAAGACCCGAGCTCAAACCCAATGCACCCTCTTCCATCGCTTGCGCCAATG
TTTGACGCATTTGCTCGATTTCTTCATCGGTTGCCGTGCGCAGTAAGTCGTCCATCACGT
TGTTACGTAAAGTGGTGTGACCGACTAACGCTGCAACGTTGACCGCAGGGTTCGCCGCTT
GTACCGCCTTCGCATATTCCGAAAAAGTTGGGTATTTGAAATCTTCCTGCTTGCCCAATA
GATTCATTGGGTCAGGCGGAGTATCACTGAGTACCGCAGGGCTCGCGCTAATTCCGCAAT
TGCCTACGATTACCGTCGTCACGCCTTGGCTGATCTTTGGCAAGCAGTCAGGGTAACGAA
TCACATTAGTGTCATCGTGCGTATGCACATCAATAAATCCCGGAGCCAACGCAAGACCCT
GACCGTTGATAACCTTCTTTGCAGAAAGCTCGTCTAGCTGCCCTACTTGCTCAATACGAT
CTTGACGAATCGCAACATCAGCAATGAATGGTGCTGCACCCGTACCGTCAAATACCTCTA
CGCTTTTGATAATGGTATCGAACAACATACTTCACTCTCTTCGTCCGTCGTTAACATGAT
TCCATCTTAATAATTCTTAAAATTTAAACAGTGAAGAAACACACAAAAAACTTATATTTG
TTTGATACTTTCTAACATATTATTTATGGTGGTTAGCAACAAACACTTAATATCAATCAC
TTAGACCATGTTAGAAGTAGGTGCGCCATGAAAGACAATCGCCAAAAGTGTGATAAAAAC
TATCATAATGAGTGTGTTACCACGCCAGGTTACGGAGAAAAGGCTCAACCTGTTGCGTGC
AATTCCGATGGGTTACACAGTTTGATCCATGAAGAGATCACCTTGCCCGCTGCAGTGATC
AAATCTTCTTCATTGAAAAACAACCTCGATTGGATGCAGCGTTTCGCCAATCAGCACAAA
GTGAAGTTGTCACCGCACGGTAAAACCACCATGACTCCCGCTTTCTTCCAGCAGCAATTA
GAAAACGGCGCTTGGGGCATTACCGTCGCAACGCCGGCTCAGGCAGAGATTGCGGCGCTA
GGCGGAGCGAAAAACATCATCATGGCGAACCAACTAGTCGGGCGCGCGAACATGACCATC
ATCGCCAACTTGATTGAAACCCACGAGATCAACTTCTATTGCTGTGTGGACTCAAGCCGA
AACGTCAAAGCGCTAGAGCGTGCCTTCGCTGAACATCAATTGCCGCTTAATTTACTGATT
GAGTTTGGTGTCGAAGGCGGTCGCTGTGGGTGCCGAAATCAACAAGATGTGGTTGAGCTC
GCCACACTCATCCACCAGCAACCTCACCTTACGCTCAAAGGTATCGAGGTTTACGAAGGT
GTCATTCATGGTGACAATGCTGAACAAGACATCCGTGACTTCCTCAACACCACATTAGAA
ATCGCAGCCCAACTACAAAACGACAAGTTGATTGAATCTAAACCTCTGGTCACAGGCGCA
GGCTCTGCTTGGTATGACGTGGTTTCTGAATGCTTCGCCAACCTAGAAGATTTTGATGCC
ATCATTCGCCCAGGTTGCTACGCGATTCATGACACAGGCATTTACCTAGACGCACAAAAC
AAAGTCATGCAACGTGCTGAAAACAACCAAGGTGCGGCGTGTGAATTAGGTGGTGATTTA
GAATCGGCACTAGAGCTTTGGGCTTATGTCATTTCTCGCCCCGAGCCAACCAAGCTAGTT
GCCGGCTTTGGCAAACGTGACGTGGCGTTTGATGCCGGATTACCAATCCCCGAGCGTGCT
TACCGCGATGGTGAGTCAATCTCTATTGAAAGTGCGGTAACGACCGCGGTGATGGATCAG
CACGCGTTCATCGAAGTAGACGCAAACAGCGACCTGCAAGTGGGTGATATGATTGCCTTC
TCAACCTCTCATCCATGTTTAACGTTTGATAAGTGGCGTGCCGTGGCGGTTTGTAATGAT
GACTATCAAGTCACTCATTGGGTGAAAACCCGTTTCTGATGATGAGCTTAGTGAGGCTTT
TCGTTATACTTCATGCCAAACCAGTGGAGGCGGCACAATCGTCTCCATGTAAAAAATAGG
AACACAGCTTGAGTTTAGAAGTCGATATTATCTCTCAAATCACTGAACGTTTCAGTGCGC
TGCGCGATGCCGAAAAGAAGGTCGCGAAGTTGATCATGGACGACATTCAAACTGCCGCCA
ACGCCAGCATTACTGAACTGGCAGAAAGCGCAGAAGTGAGTGAAGCCACCATCACCCGTT
TTGCTAAAGCTGCTGGCTGCAAAAACGTGCGTGATATGAAGATCAAACTGGCACAAACCT
TAACGGTTGGACAACGATTCATCCTTGAGCCACCTGATCAAAGTGGCTACCAAGGCATTT
ATGAGTCGATCAAGCAATCCCTTGATGTAAACCGCAGTTTGATTGTTGAAGAAGATATCG
ACACTGCTGTGAACTGGCTGCACAACGCAAGGCAAGTGATCTGTATTGGTATGGGTGGCG
GCTCAACCATTGCAGCACAGGAGATGCAGCATCGTTTGTTCCGCCTGGGCTACCCTGTTG
TGGCGTACAACGATGGCTTGTTATCGCGCATGATTGCAGCGACGGCAGACGCGAACGATG
TGTTGGTGATGATCTCAGCCACTGGCTATACCCCTGCGATCATAGAAACCGCGCAATTAG
CCAAGCAGTACGGCGTAAAAGTCATTGTGATTACTCCAAAAGACACACCTTTGACTGAGC
AAGCCGATTTGGTTCTGCCTATTGAGCACCAAGAGACGGACTTCATCTACAAGCCATCGG
CTTCTCGTTACGCGATGTTGGCTTTGGTTGATGTACTTTCTATGGCATTAGCCGTTAATC
ATAAGCGACGCTCGCGCGATAAACTTCGTCGACTCAAAGTTGCCCTCGACTCTTATCGTG
GCGGTTTGGAAAGACAGCCTCTTGGTGATTAAACCGAGGTAACTCATATCGATGACAGTC
GAATCCGGAAACGACAAAGCCCGATATTCAACATCGGGCTTTTGTTTATTCGCTACTTGG
TAAAGGGACGATTGAAAGATATCAACTACTCACCATGCTATATACAAGTGACTTCAAGAT
GCAGCATTCAGTAGTATTCGCCCCAAGAGCAATCATGCAAATCAGAGATTATGTAGCTTC
TTAGTGAGTTGATTTTAAAATTGAAGACTACTTGCTTGCAGACATTTCGGCTGCGGTCGC
TGTAAGTGATATAACCTTCACTGTAAGCCCGCTTACCGTTGGTCGAGGTAATGTCGGCAT
TGAGTTCTAGATGAGCTTTGTGCTCTTCTACACGCGCCATCATCTCATGTACATCCAGCC
ACTCTTCTCGGTTCGCCATTTGGATCAGCATCGATTCCGCCTGCGTTTCTAACTTTTGCG
GATAAACGTAAAAGCGGTTATAGGCAAAGTAAGCGCTCATTAAAATAAGTATTAACACTG
CTGAGGTAGTTCTTGTCATGCAAGTTGCCTCTTATCGTTATGAATTTCTTGTTATACCCG
CTTCACTTTTGCGTACTGATTGCATAAGAACGGCTTGGGTATACTTTCAGTATAGAAAGC
GGATGAAGTTTAGGTTAAAGAATTCACACAAATAACAAGCGACGGCCAGAATCCGTCAAT
TCCATGACAAGCCGTAGCACAATCTAACCTCATTCTAAATAATTAGAAACTTTGGTTCTT
TGATCATCTTGCCATTAAAAAGTACCAGTTCATTGTCCTATTAGAGTCGTAACTAACCTA
TGATCTGACCCCTTTGGCTGGCTCGACGATAAACGTGAGCAAATTTTTCTGTCAGCCTTT
TCTGATTTAAGCCAAAGGTGATCGATGCCTATCATCGCGATCGAGGGGACAGATATGCCT
TTGAGTGACGCAGGCCAACTGGCGACAGGTTGGGAATGAAAACGTGAAAACAACTCATTA
AACCTAGGACTTACTGCAGATAGGTTAAAGTCCCCAATCACAATCATTTCCGGTGTTGGG
TACAAATCAGTAAGAGTTTCTATGGTTCGAATCAGTGCATTTCTGCGTTGCCACAACAGC
TCAGTTCTTGGCGAAGGAGGATGTGCTGTCATCAAAGTAATAGGCTCATCTACTTGCCAT
ACAGCGCGAATGACTTCTTGCCCATCAGGGGTGTGATAAATCGAGACTGACTCCAAAGGA
TAACGACTTAGAATCATCTGGTTAGAAGGGTAACCAACGCCACGCTGCCCTCCGTAATAA
AAAGGATAAATGTCATCGAGAAGGTGCAACTTATTCCCTACTTGTGGCGAGAGCTCTTGC
ATCACCACCAAATCCACGGGATGTTTTAGCAAGTAGTTAATAAACTGATTGATGTCTGGG
TTTGCGTAGAACAGATTGAACTGGATGATTGTCAGTGGGTGCTCACAGGCTTCGCTGCGG
TTGATGTGTGCAGGTAAGAGAAATGGAACAAAAGCACCGCTGATCACGATTGAGGTGAGC
GCCTTCGCCCAGCGACGAAAGACTAAAAGCACGAGAGCGAGACTGAAATAGATGAATAAA
ATGAGGGCGGGAATCGAGGTTAGATTCTCCGCCCACCAGATATCATGATATTGCCTTGCC
ACCAGCCAAATTGATGCAGGTAGAAACAACATGATCCATTTAATGACTCTCAGCACACGC
ACTGCTCGTTTAGCGATTACATATCATAAGCTTATATGTAGTTTGCTAACTCGCCAGTGC
GTCGCTGACCAATACGTAGCGTATCAGCTTAAATAGTATGAACTGCTTCCGTTGCAGGCT
CTGTATGTAGAACCTTTTCGCTTACTTCCACCTTAACCGCGGCAACCTTGAATTCAGGGA
TCTTCGCATGCGGATCAGTCGCTGTTGTCGTTAGGCGGTTCACCGGGGATTCAACAAAGT
GGAATGGAATGAACACCACACCTTTTTGAATGCGCTTAGTCACAAAGGCATCAATCTCAA
TGCTGCCGCGACGTGTAGACACCTTCAAACGCTGACCATTACTGATGCCGAGCGCTTCTG
CGTCTTCCACGCTCACCATCGCACGTGGACCAGCAAGATTATCCAACCCTTTGGTTTTGC
GCGTCATAGTGCCGGTGTGGAACTGCTCAAGCACACGACCAGTCGTTAACACAAGCGGAT
ACTCCTCATCTGGCAGCTCAGCCGCATAACGGAACGGTACGCCCACCATTTGACCTTTAC
CACGAGTAAACTGGGTTTGGTGCATGATGCGAGTACCTGCTGGGTTGTTCTTGTTGCTCG
GCCACTGCACTCCGTTTGGCGTTATCGCCTCCCAACAAAGACCTGCGTATTGAGGCGTCA
CTCGTGCAATCTCGTTAGTGATATCAGACACGCAGTGGTAGTCCCAATCACTGCCCATTG
CATTGGCGATTTCTTGAATAATCCACCAATCTTCTTTCGCTTCACCCGGTGCCGTTACAA
CCGGATTCACACGCTGAACACGACGTTCCGTATTGGTGAAGTGCCCCGCTTTCTCTGCAA
ACGAGCAAGAAGGCAGAACCACATCCGCGTATTGAGCGGTTTCCGTTAGGAAGATGTCTT
GAACCACCAAGAAATCGAGCGCTTCTAAGCCTTCAATCACATGCGCTTGGTTCGGGTCAC
TCAATACTGGGTTCTCACCCATGATGTACATACCACGAACGTCACGATGGCAAGTCGCAT
CAATGATTTCTGTCAGGGTTAGACCTTGCTCAGAAGGCAGATTTGGCGCGTTCCATTCAA
TCGCAAACTTCTGACGCACAATTGGGTTGTATACCTTTTGGTAACCCGGGAAACTGTTTG
GCAAAGCACCCATATCACACGCGCCTTGCACGTTTGATTGACCACGTAGCGGGTTGATGC
CACCACCTTCAATACCGATGTTGCCACACAGTAATTGCAGGTTAGCGATAGAACGCACGT
TGTCATGACCTGTCGTGTGCTGAGTAATACCCATCGAGTAGTACACAGCGGTACGATCTG
CCGTGCCAATCATACGCGCCATTGCTTGAATGTCTTCGGCTTTAACACCTGTAACCAACT
CCACTTTATCGAGGTTGTAAGCTGGCGACATCACCTCTTGCAGTAAGGTATCAAAGCCGT
CGACACGTTCTTCGATGTACTCTTGATCGTACCAACCGTTCTTGATGATCTGTTGCATGA
CGCCGTTCAGGAGCATCACATCAGTACCCGGACGGTGCGCCATGTACAACTCAGCATGCT
CTGCCATATCGACACGTTTCGGGTCAGCTACAATCAAACGAGCGCCGTGATGACGAATTG
CTTGTTTGATATGTGAAGCGATAATCGGGTGCGCCGATGTGGTATCCGAACCAATAATAA
AGATCACATCAGAGTGCTTAATGCTCGGAATGTCGTTGGTCATTGCACCACTACCGAGTG
ATGCCTCAAGACCGGTTACACTCGATGCGTGACACAAACGCGCACAGTGGTCGACGTTAT
TGGTGCCCAATTCACGGCGGACAAATTTTTGGAACGCGTAGTTGTCTTCGTTGGTGGTTT
TCGCTGAAGAGAAACCCGCCAATGCGTTGCTGCCAAAATCTTGCTTGATGCCAGAGAACT
TGCTCGCAACCAGCTGAATCGCCTCTTCCCAACTTGCAGGCTGCAACCAACCGTCTTTAC
GAATCAATGGCGTGGTAAGACGCTCTTCACTGCCAATGAAGTCAAAACCAAAGCGCCCTT
TCACACACAGCATGCCTTGGTTCACCGGCGAGTCACCGCCTTTCACGTAACGAATCGTAT
TGGTTGCTTCGTCCACGAACATGGTCAACTTACAACCCACACCACAGTATGTACAAATGG
TGTCGACCGCTTTCAGATCTTCAGTACGACCTTGCGAACGGTCACGACTATCGACCATCG
CCCCCGTTGGACACACTTGAACACACGCGCCACATTGCACGCAGTTCGAATCGCCCATCA
GAGTTAAACCATTCTTGTTACTTCCAAAGTGTGGACGATCGTCTGGACGTAACGCGGGGC
GACCTTGTTTATCGCACACAAAGTTCAGTACACCGTGCACGGCTTTGTCGCGACACGCTT
GGATGCACTGACCGCAGCTAATACAGCGGTTAGCATCAAACTCAATAAACTCAGAACTGC
GGTCAACTTCGTACTTATGACGCAAGTCTTTCGCACGAAGATCTAACCAATCTTGATGCG
ATTTAATCTGCAAGGAGAAGTCAAAGCTTTGCTCAGCTTCATATTCGGTGGAGTAATCAC
GCAGCGCACAATCGGTATTTGCCTGACAACCACATTCTAGACAGCGCGCAGCTTCCTTCA
TCGCTTCTTCGTTATCAAAGCCTAATTCCACTTCAGCGAAGCTTTGCTCGCGTTGTGCTG
GAGTCAGTTCAGGCATGATAGAGCGAGCGACTTTTTGGATGTTCTCGAAGTGAAGCGGAT
CGACTTGAGAAAGTTTCTTCTCTTTGCGCGAGTTGAACGCCGCCTTTGGCATATCCGCCA
TATCGCCATTCAAAAACAGGTCAATGGCTTTTGCCGCAACGCGACCATCACCCACGGCTT
CAACCGCCGTTGCTGGACCACGGCGGAAATCACCGATACTGAAGATGTTACCCGTGCCGG
TGTGCATGGTCTTTTCATCGGCATCAGAGGTGTTCCAGCGCGTAAGCGGAATCGACAAAT
CTTCGCCTTCGAGGAAGCTCAGATCTGGCTTTTGCGATACTGCCGCAATCACGGTGTCGA
ACTCTTCGGTAAAGAACTCGCCGGTTGGTTTAGGGCTTCGACGACCAGATGCATCCGGAT
CACCCAACGCCATGCGCTCTAGGCGAATCGCACTCACGCGTCCGGTTTCACCGGCAAGGT
TTTCTGCAGGGTTGGTCAAAAAGTGGAATTTCACCCCTTCGTGTTCCGCTTCGACAATCT
CGTAGTCTTCTGCCGGCATTTCGTCACGTGTACGACGATAAATCAATGTGGTGTCTGCAC
CAGCACGACGCGCAGTACGAGCACAGTCAATTGCCGTATTACCACCACCAATCACCGCGA
CTTTCTGACCCGTAACGTAGTTTTGCTCGGTAACGTAATCTTTCAGGTAATCAACGCCCA
GGTAACAACCTTCAAGGTCGCTGCCTGTGTAATGCATTTCAACCGCTTGAGACGCACCGA
CAGCCAAACACACTGCATCGTATTCTTCGCTCAATTGAGAAAGCGTGAAATCCACACCCA
GTTTTTGGTTGGTGCGAACCTGCATGCCATTGCGGCACATCAGTTCGATTTCTTTATCGA
GAATGTCTTTTGGTAGGCGATATTCAGGAATACCATAACGCAACCAACCGCCCGCTTTTG
GCATGGATTCAAAGACAGTGACGTCGTAGCCTTCATTCGATAAGTAGTAGCCAGCCGTTA
GACCACCAGGACCACTGCCGACGACGGCAATGTTCAAACCTTTGCTTGATTTCTTTTCTG
GTACATAGGCTTCATGCGCAGACAAATCCGCATCCGCGGCATGACGTTTAAGCTGACGAA
TTGCAATAGGCTCATCGACTAACGAGCGGCGACATTCGCTCTCACAGAATGCCGGACACA
CACGACCAATCGATAACGGCATAGGAAGCGTACGCTTAATCACTTCAATCGCTTTTTGAT
GATCGTTCTGTGCGATGTGATAAAGGTAGGATTGGATGTCTACACCCGCTGGACACGCGG
TTTTACATGGCGCTTCACAATCGGCGTAATGGTCCGTCATGATGCGGTTAAGTGCTTTTC
TGCGGTGCTCGCTTAACTGCTCTGATTGCGTAACCACATTGAGACCACGGTAAACTTCGA
GTTCACACGCGCGTTTAGTGCCGCCACTTTCGACTTCAACCACACACAAGTCGCACGGCA
CTTTTTCATTACTTTTGTTCATTCCGCACAGCGATGGGATCTCGACCCCACACACTTTTG
CTGCTTCTAAAAGGGTTAAACCCTCTTCTACAATTCTATATTTTCCATCGATGACAATTT
CTATCATGCAACCCCCGCAGCAAAGCAAATCCAAATCTGCACAAGTAAAACCATGCATTC
TATAAGGATAATCATTTGTAAGACAAGTTAGTGTGATGTAAAACTTATAAACCACATTTT
TTACGTGTCATAAAAAGAATGAGCTTCTTGCGCGAAGTCCTAGGAATCAGTGTTCAACAA
ACGTTTTACTCGACAGATAATGCGAAAAATGGTTGGCTGAACTATTTTGATAAGAAGAGT
AATAAAACATTGACCTTACCCTAAGGTTAACCTTTAGAATCGAGTGGTTTTCATCATTTC
ATCAAATACACGGGAAAAGGTATGCGCCTAAAATCGCTGCATACAACTTGGTTAACTCTC
TTCACAACGCTGATGCTATTAGTATCAAGCGTGGCGAATAGTGCCCCTTTGATGAACATC
CAAATGATGTCAAATGGCGTGATGAATCATGGACAATCTATGATGATGGACGACAGTGAA
CATTGTGGCATGCCCGGAATGATGGACGTATCCATCACCGAAGACGGTGAAGTGAGAGAA
AGCCGAATGAACTGCGGTGGAGGCTCCGGCATGGTTCACACCTGCTGCACGGCGGCTTGT
TCTCTGGTTTTCCTCCCCCTACCTGTCCCTGTCAATCGCGCATTGCCGATCGTTTATCGT
GCGGCAATTACTCCTGAAGTCACCTCCCCTGTTGTACACGTCAGCCGTGACCTGTACCGA
CCTCCAATAATTTAAATCTGTATTGCATTCGACCCTGCGTAGCTATCGCAGGTGGTTTTA
ATGTGCCAATACGACGCAGATAAATCTGGATTACTGTTTCTGCTTTAAGCCAAACCCTTC
TTCGTCGTTTCGGCAAACACTGGATTTAGATTATGGATTTTAGACCATACCGCCTTGCTG
CACCTATGTGTGCCTTGGCTTTGGTTTCTGCTCCAACTTTGGTGAATGCGGCGATGCCAA
ATACAAAAGTGCCGAGCAAAGAAACCAAAGCAGCAAACCTTACTGCGCCAGAGATGCGCA
CATCATCAAAAAAACTCGCGCAACTGATCAATGTTGCCCTGAGCAATGATGGCAACCGCC
AACAATATTCAGCGCAATCCGCTGCGATGCGTGAAACGGGTGTTGCAAGTTCTACCTTGA
TGGATCCAAAACTCAAAGTGGGTTTTGGTGGTTTACCTGTCGACAGCTTTAAGTTCGATG
ACGACCCAATGACCAACATCTCTGTTGGTTTAATGCAGCAATTCGAACGTGGCTCCACGC
TCGATCTGCAACAGAAAAAAGCCAATCAACAAGCCGATGGGCTTGGGCTTCAAGTTCATA
CTCGCGAACTTGAGGTTGCCAACAGCATGACTCAACTATGGTTAGAGCTTGGATATCAGC
AAAAAGCTGAGCAAATCTTGCTTGAGAACCGAAAGTTGATGAAGGAGATGGAAAGCTTTA
TTCAAACCAACTATTCGATTGGTAAGAGTGAGGCGCAAGACCTACTTAACGCTCAATTAC
AAGTGAGCAAGCTGGATGAAAAACTGCAAGCCAATGCGCAAATGCAGCGACGTCTTGTTT
CTCAGCTTTCGGAATGGCTAGGCTCGGACTGGTTAGCGACGGAACAGGCTCTGTACGCTA
CCAATCAACTCAACTGGGATACACTGAATCGCAAACTTGCTTCCAGCAAAGATTCCACCA
AGCACTACCAACAACTTAGTCAGCACCCAATGGTTAAAATGGCCGATGTGAGTATTTCTG
CCAATAAAACTCAGGTAGAGATTGCTGAACAAGCTTATAACCCACAGTTTGGTGTGGAGG
TTATGTACGCTTATCGTCAAGCCAATAACATGAAGGGTGAGCCAGCATCAGACTTGGTCA
GCGCTTATCTAACCATGGACATTCCACTGTTCACGGGTGATCGCCAAGATCGCAATCTCG
CTGCCGCACAATACCAAGTTGGTGCAGCACAATCACAAAAAGACACCTTATTAACGCAGA
TGAATGCCAAGGTGAACACTTTGCTGGTTGATCGCGGCAACTTAACCCAACGTTTAGAAC
GTTACCAATCCACCTTATTGCCCCAAGCGAAAGCGCGCATTCAAGCCGTTGAGCGGGGCT
ACCAAAACAACACAGCGCAGTTTAACGATGTGATTTCAGCCACGACAGACGAATTGGCTC
TGCAATTAGAGCAACAACGTCTGCTCACCGATCTCAACATCGCAAACAGCAATTTAGCCA
CCCTACTCGGTGGTTTCGATTATCAAGTGGCTTCTCCAGAAGCTCGCTCTATCTCGACAT
ATTAATTTGTGATTCCCAAAAACGTTGGGGCTACAGGTGACCGATATAGAGCAGTCAACA
ACGCTGTAGCGTCATGCGCAAACGGGAAAATAAGGTATAAGAATGAAAACATTACAAGTT
GCAACCATCGCGCTGATTGTTGGTGGTGCTTTAGGGTTTGGTGCTAATCATTTTCTTGCG
GGCTCAGCTCACGACATGAGTGCGATGGGTGGAACTTCCGCAGCAAGTTCTAATGATCCA
CTCTATTGGGTTGCTCCAATGGATCCCAACTACAAACGTGATAAACCGGGTAAATCTCCA
ATGGGCATGGATTTGATTCCGGTTTACGCAGAAGACCTCTCCGGTGAACAAGAGGCGCCC
GGTACGGTGACTATCGATCCTTCAGTAGAAAATAACCTCGGGGTCAAAACCGCAAATGTG
GCACTACAACAGTTATCACCACGCATCGAAACGGTTGGTTATATCGCCTTCGATGAAAGT
CTGTTATGGCAAACCAACGTTCGTGTTGCGGGTTGGGTAGAAAAACTCTACATAAATGCT
GTGGGTGAGAAGGTGAAGAAAGGCGATGTGCTTTTCACTCTCTACTCTCCGGAACTGGTA
AAGGCACAGGAAGAACTGCTGAATGCTTACCGTACTGGTCGTAAAGGGCTAGTGAAAGGG
GCGACTGAGCGCTTAGTAACGCTTGGTGTTGACCGTGCACAAATCAAATCCATTACTCGT
CGTGGCAAAGCATCCCAAACCATTGAAATTAAAGCACCTGCTGATGGCGTTATCGCGAGC
TTAAACGTGCGAGAAGGTGGCTATTTGTCCCCGGCTCAAGCGGTGATCAGTGCTGGTCCT
TTGGACAATGTTTGGGTTGATGCGGAAGTCTTTGAGCGTCAAGCACATTGGATGAAAGCC
GGCTCTCAAGCCACGATGACCCTTGACGCCATTCCGGGTACTGAATGGCAAGGTGTCGTG
GATTACGTGTACCCAATCCTCGACCCGAAAACACGTACATTACGCGTACGTCTCAAGTTC
CCTAACCCAAATGGCGATCTAAAGCCTAACATGTTTGCCAATATTGCGTTGCAGCCTGTC
ACTGACGATGCGGTATTAACCATTCCTAAGTCATCCGTTATTCGCTCCGGCGGTATGACT
CGCGTTGTTCTGGCTGAAGGTAATGGCAAATACCGTTCTGCTCGAATTGAAGTCGGTCGT
GAAGCTGGCGAACAAATCGAAGTATTACAAGGACTTAAACAAGACGACAAGATCGTAACG
TCATCTCACTTCATGCTTGACTCTGAATCAAGCCAGTCAGCAGATCTGTCTCGCATCAAC
GGCATAGAAGCAGCGGCAGAGACGGCATGGGCAAAAGGCGAAATCACAGATGTAATGAGA
GATCACCGCATGCTGACCATTAACCACCAGCCGGTACCAGAATGGGATTGGCCAGGCATG
GTGATGAACTTTACTTTTGCTGATGGCGTCGAGATGGGTGACTTGAAAAAAGGTCAGGCT
ATCGAATTTGAAATGCAGAAAACAGAATCTGGTCAGTACCAAATCGTTGACTATAAGGCA
GACAACAGCGTCATTGCAGCTGAAGTTTGGCTAACTGGTGACATCACGATGCTGATGGCT
GATTTTGGCATGATTACCTTAAACCACCTACCAGTAGCAGAATGGAATTGGGATGCGGGC
GAAATGAACTTCTCTGTCGGTGAAGAGGTGGATTTATCAGGTTTTGAAGAAGGAGAAAAA
GTTCGGTTTCTAGTTGAAAAACAAGGATCTGATTACATTCTTAAACAGCTAACGCCAGCA
ACAGAGGCGGTTGAGGAATCACTATGATCAGTGCAATTATTCGTTGGTCATTGAGCAACC
GTTTCTTAGTGTTGATCGCGACCTTAGCTCTTGTATTAGGCGGACTTTACAGTGTAAAGA
ATACGCCTGTTGATGCCATTCCGGATCTTTCTGATGTGCAAGTGATCATCAAGACAAGCT
ATCCGGGTCAGGCTCCTCAAGTCGTCGAGGATCAAGTCACTTACCCACTTACAACCGCCA
TGCTTGCCGTGCCGGGTGCTGAGACGGTTCGTGGCTACTCCTTCTTTGGTGACTCTTATG
TTTATATCATTTTCAACGATGATACCGACATGTACTGGGCACGTTCTCGCGTTTTGGAGT
ACTTAAGCCAAGTAGCACCAAAGCTCCCACCGAACGCAAAACCAACCTTAGGTCCTGATG
CGACAGGCGTAGGCTGGGTTTACAGCTACGTATTACAAGACAAAACCGGCAAGCATGATT
TGGCTGATCTTCGCAGCCTGCAAGACTGGTTCTTGAAGTACGAGTTGCAAACCGTTGATG
GCGTTTCTGAAGTCGCTACCGTGGGCGGTATGGTGAAGCAATACCAAGTACAGATTGATC
CTGCCAAGCTGCGTGCTTACAACCTCACTTTGCAACAAGTGAACATGGCAATCCAAAACG
GCAACCAAGAAACCGGCGCGTCCGTTATCGAAGTTGCGGAAGCCGAACACATGGTTCGTA
CCACGGGTTACTTAACCAGCATTGAAGATATCAAATCACTGCCTCTAAAAGTCACCGAGA
AAGGCACTCCGTTACTATTAGGAGACATCGCAGACATTAACCTTGGTCCACAAATGCGCC
GTGGTATCTCTGAGTTGAATGGCGAAGGTGAAGCTGTGGGTGGGGTTATCGTGATGCGCT
TTGGTGAAAACGCCAGTGAAGTGATTGCGAAAGTCAAAGACAAACTTGCAGACCTGCAAC
GCAGCCTACCAGAAGGCGTAGAAATTGTGGCAACCTACGACCGCTCTACCCTTATCGATT
CAGCGGTAGAAAACCTATGGAAGAAGCTTGCAGAAGAGTTCATCGTCGTTGCGATTGTGT
GTGCGTTGTTCCTATTCCACATTCGTTCTTCATTGGTTATCGCTCTGAGTCTACCTGTCG
GTATTCTTAGTGCGTTTATCGTGATGCATTGGCAAGGCATCAACGCCAACATCATGTCCT
TGGGTGGTATTGCGATAGCCATTGGTGCCATGGTGGATGGCGCAATCGTGATGATTGAAA
ACGTTCATAAGCACATTGAACGAACGCCACTGACCGACAAGAACCGCTGGCAAGTAATTG
GCAAAGCCGCAGAGGAGGTCGGCGCACCGCTGTTCTTCTCGTTGCTGATCATTACACTTA
GCTTCGTACCGGTGTTCGCCTTAGAAGGTCAGGAAGGCAAGATGTTCTCGCCGCTTGCGT
TCACTAAGACTTACGCCATGGCAGCGGCAGCAGGTTTGGCAATCACACTCGTCCCTGTTC
TTATGGGCTACTTCATTCGTGGTAAGGTGTTACCGGAACACAAAAACCCGGTTAACCGCG
GCTTGGTCGCGTTGTACCGCCCGTTGTTGAACACCAGCTTAAAATACCCTAAGACCATGA
TTGTTATAGCATTGGGTCTAATGGCGTCGGCTTACTACCCAACCAGTAAACTGGGTAGCG
AGTTCATCCCACCGCTGGATGAAGGCGACTTGATGTACATGCCAACGACCTACCCAGGTA
TCTCGATTGGTAAAGCGCGCGAGCTTCTACAACAAACCAACAAGCTGATCAAAACCGTTC
CAGAAGTGAAAACCGTATGGGGCAAGATTGGTCGTGCTGAGACTGCAACCGATCCAGCGC
CACTCACCATGATAGAAACCGTGATTCAGTTGAAGCCACGCGATCAATGGCGTGAAGGCG
TAACAACCGAATCGCTACGCAAAGAGTTCGATAGTCTGGTTCAGTTCCCTGGTCTTACTA
ACGCTTGGGTTATGCCGATCAAAACGCGTATCGACATGCTGGCAACGGGCATCAAAACCC
CTATCGGTATTAAGATCGCCGGACCCGATCTGAAAGTGATCGAGAAAATCGGTTCTCAGT
TGGAGCCAATTCTTAATGGTGTACAAGGCACGGCATCGGTTTATGCAGAGCGTGTAGCAG
GAGGCCGCTATGTCACGATCGACATTAAACGTCGTGCGGCAGCGCGTTATGGTTTAAGCA
TCAAAGATGTTCAGCAGGTGATCTCGACCGCGGTGGGCGGCATGAATGTGGGTGAAACCA
TCGAAGGCTTGGAGCGTTACCCAATCAACGTTCGTTACCCACAAGACTACCGTGACTCAG
TGGTAAAACTGCAAAACTTACCGTTAGTGACACCAAATGGCGCTCGTATTGCACTGGCTG
ACGTAGCAGGCATTCGTTACGAAGACGGTCCTCCAATGATCAAGACGGAAAACGCACGTC
CAAACGGCTGGGTGTTTGTCGACATCGATGGTCGTGACCTTGGTTCTTACGTCGTGGAAG
CGCAACAGGTCGTGGCAGATCAACTGGAGCTTCCTGCGGGCTACTCGTTGGCTTGGTCTG
GTCAATACGAATACATGGAGCGTGCGAAAGATCGCTTGAGTGTCGTGGTACCAATCACCA
TCGCCATCATTATGCTGCTGCTTTACTTCAGTTTCCGTCGTGTCGGTGAAGTGATGATCA
TCATGCTTACCCTACCGCTCGCTATGGTCGGTGGTTTGTGGCTCATGCATATCCTCAACT
ACAACTTCTCGATTGCCGTCGGGGTCGGCTTTATTGCCCTAGCAGGTGTCGCAGTTGAGA
TTGGGGTCATCATGCTCGTCTACCTCAACCAAGCGTGGCACTACAAAAAACTCGATGCGG
AAGAGAGCCAACAAAAGCTTGAGGCGAAAGACCTAACCGATGCCATTCGCGAAGGTGCAG
GCTTACGTGTTCGCCCAGTAATGATGACGGTACTAACGGTCATTATTGGTCTGATTCCGA
TCATGTACGGCGAAGGTACAGGGTCAGAAGTGATGCAACGTATCGCCGCGCCAATGATTG
GTGGTATGGCATCAGCACTGCTACTGACGCTCTTGGTACTTCCTGCCATTTTCAAGCTGT
GGAAACAACGCGAGTTGCGCCCAAGTAACTCAACTCCTAGTCATACAAGTACGCAAGCTG
GTAATCAAATCGAAAACGCCGACAACAAAGATCGCACTGGCAACAAGGCGTAATCCCTAC
CTTCCCCTCAAACAATCCGTTTTGAGGGGAAGTAACCAAGTTATTAATGAATTAAAACAA
GGATATAAAAATGAAAAAGACACTAATCACTCTTGCTCTAGCCTTAACTACAACGGCTGC
CTTTGCCCAAATGGATCATTCAAGCATGGACCACGCAAACATGGATCATGGCAATATGAA
ACATGAAAATATGGACCACGGCAGCATGAAGATGGACCACAGTAAAATGGACCATTCAAA
CATGATGGATATGCCGGGCATGTCGGCAGTTGGTATGCCAGCAAAAGGCGCAAAACCAGA
TAAAGTGGTACACGTTATCTTAGGTGATGACATGACAATCAAGTTCAAGAAGGACGTTAA
GATTGAGCCAAACGATGTGGTGCAGTTTGTAGTCATGAACACGGGTAAAATCGACCACGA
GTTCACTATCGGTTCTGCCAAAGAGCAGCTAGAGCATCGTGAAATGATGAAGACAATGAC
TGGTGGGCACATGCACGACTCAGGCAATTCTGTGACGGTAGAACCGGGCAAAGCGAAGCA
GTTATTGTGGCATTTCCACGGTGACAACAACGTTGAGTTCGCGTGCAACATTCCGGGGCA
TGCGGAAGCTGGCATGGTTAAAAGTATCGAGCTGTAGTATCAAATCAAATATACAAAAGG
AGCTGTTCATTCAGCTCCTTTCTCATTCAATAACGATTTTTATCTCATTACAAACAGCTC
TTCGTGATAGCTTCTTTCAATATTAAATTGACACGCCTCGAGCTCTTTTTTCAATGTTTT
TGAGAACGCTTCAGGTCCACAGAAGTACATTTCATACTGATTCAAATGACCACATTGCGC
GATGATACGTTCAGCATTTAAACGTGGTGCTTTCAGTGTGTCTATCACATGCAAGTTGAC
GTTGGCTTGGTGAGCAAGGTGCCATAGCTCATCAACTAAATGGCTATCCACACCACGTGT
ACAATAAAACAAGTGCACGTTATTGTTACTCGCTTTCGTTTTTAATGCTTCCAAAGCAGC
GAAGAAAGAAGCAATACCTACCCCACCAGCAACCCAAATTTGCGGTTTATCTAAATCAAA
TGCTAAACGACCGTAAGGACCTTCTATCGTGACTGCGTCCCCATTTCGCACTCGTTCATA
AAGCCCAGTGGTAAAGTCACCCAGCTCCTTGATTAAGAAACGCAGTTCGTTACTTTCACT
ACCGGATACAATGGTAAATGGATGCGCATCTTCGTCACCAAAGCGTAAGTAGGCAAATTG
CCCCACATTATGTCCTTGCCTAGACGCGTCTGATTTTAAAACTAACTCCATCACCTCTGC
TTGTGGGAAGTAACGTGTAGAAGTCACCATAGCGGAGTGTTTATTCCGACGTCCAACCAA
GCCAAACAAACTGTAAAGTGCGGCGATCGAACCAACGACTGCAAAGGCGACCGTAACGTA
GTAAACAGGCTCACCCCAGTACGCGCGTTTTAACAACAGCACGGAATGGATAGCAATCAA
TAGATAAGCAGCCGACATCAAACGGTGAGAGAGTTTGAACGGTTTGTATTTTATCGCACT
CCACAAAGAAACCACCAACAACACCAACAGTAAGTAGAAGCCCCACTCACCAAGGCTCTG
CCCAAATTCACGTAAACCACTAACCCAAGCTTCAATGCCAGACAAATTACCAGCAGGTCC
TACTCCCGAGTGTTTTACTGGTCTCGCCAATACTCCCGACATAACCAACCATTTCGGCAC
TTGATACCACAGCCAGTGCACAATACCCAATGCAACACCGCTAATACCTAACCATTTATG
CACTCGATACGCTTTGTCCATGCCATGAAGCCAGTTTTCAACCACGGGCAGACGCATCGC
CAACACCATGGAGACCGACATCAACATCAAAGACAGAATGCCTGAATATTGGATCATGGC
AGATCGCCATTCAAAGACATTGCTGGAAGAGAAAAGCTGCGGCTCCATCGCAAACCATAA
TACGGACATCACGGCGATCATTGCCCAGATGATATTGCGGATTGTTTTCATGATTGGTTA
CTCGGTTAATCGACAACTTTACTTTAGTCCTTCACATGTAAAACAACGTCAATAAGCGTA
AAAACGGGTAAAGCTTGGCATATGCAAAGATTCCTACAGAAAAAAGACATGAATCTAACA
GTTATTAGAGTATTCACTCGTTATAGTTCCGGGTAATGTCACCAGAGTAAGAACTGGTAT
TAATAACACTAAGAAAATCAACGATGAAAAAGCTATTTCTGCTGCTCGGATTGTTAGCCT
GTTCAAGTGCAACTTACGCCGCCAAAATCAATGAAGACCTCGCTGCAATAGAAGAACATA
TCTCAGGTCGCATCGGTGTTTCGGTTTGGGATACACAAACCGATGAGCATTGGGATTATC
GTGGCGATGAGCGCTTTCCCATGATGAGCACCTTCAAAACACTCGCATGTGCGACCATGC
TCAATGACATGGATAATGAAAAGCTCGATAAGAACGCGACCGCTAAAGTAGAAGAACGCA
ACATGGTGGTGTGGTCTCCGGTGATGGACCGCATGGCTGGTCAAACGACTCGCATTGAGC
ATGCTTGTGAAGCCGCGATGCTGATGAGTGACAACACCGCAGCCAACATTGTTTTGCGCA
GTGTGGGTGGACCTCGTGGTGTGACAATGTTCTTGCGTACCATTGGAGACAAAGCAACCC
GACTTGACCGTTTTGAGCCGAGATTGAATGAAGCGAAACCGGGCGACAAGCAAGACACGA
CAACACCTAACGCCATGGTAAACACCCTGCACACCCTACTAGAAGGCGACGCGCTATCGT
ATGAATCTCGCATTCAATTAAAGATCTGGATGCAAGACAACAAGGTATCTGACTCTCTAA
TGCGTTCTGTGTTGCCTAAAGGCTGGTCAATTGCAGATCGTTCTGGCGCAGGCGGTTTTG
GCTCACGTGGTATCACCGCGATGATCTGGAAAGAAAATCACAAGCCTGTTTACATCAGTA
TCTATATCACCGGCACCGATCTGTCACTGCAAGCTCGTGACCAAGTGATTGCTCAGATTA
GCCAACTGGTGTTGGACGAATACAAAAATATTTAACACTAACTTTATGATTAACAACGGA
GCTCTCAGGCTCCGTTTTTTTATATCTACGATCTTAGTTGACATAGGTAGAACGATCGCT
CTACCCTAAAGTAGAACATTCATTCTACCTTAAGAAAACGCTATGTTGAAAGAACAGATC
GCCGCCAATTTAGAACAAGCTTTTAGCGAACTTGGGTTTGCAGAGCCGAGTGTCGCGCAG
CTCAAAGCCGCTTGTGGCGTGAGCTTGCGAACTTTGTACAAGCATTATCCTTCGAAAGAA
GAAATGATCGTTGCCGCACTAGAACACCGTCACCAACGCTACCTGAATTTCCTGTTGGAT
AACTCTCCACAAACAGGGTTAGAGGCGACTCAGCATATCTTCAGTAAGCTCAAACAATGG
ATGGAAGACTACGCACCGCATGGTTGCATGTCGATGAACGCGGTTGCGGCATTTCCCGAA
CACGACATCATCAACCAAACCGTGAAAGCACATAAAGAAGACGTTCGACATTTTTTGGGT
AAACAGAGCCTTCGCCAAGACCTCGGCACACAGCTGTTCTTATTACACGAAGGGGTATCC
AGCGCTTGGCCGGTACTGGGTAACGAGGCTCTGAACTCTGCGCAACAAGCTGTTTTAAGA
TTGCTAAAGGAAGATTAATCATGACAACACTACCAACCACAATGAAAGGTGTTCTATTGA
CCGGTCACGGCGGACCAGAAATGTTGGAATACCGCCAAGATATTCCTGTCCCAACGCCAA
AAGAGAACGAAGTGCTGATTCGTGTATCCGCAGCGGGCGTGAACAATACCGATATCAATA
CGCGTATTGGCTGGTATTCAAAAGGCGACAACGACAGCGAGGATGCAAGTTGGAGCGGCA
ATGCACTGGTTCTTCCACGCATTCAAGGCGCTGACGTCTGTGGCGAGATCGTTGCCGTGG
GTAGTATGGTAGATGAACGCCGCATAGGTGAACGCGTTCTAATTGAGCCTTGCTTAAGCG
ATGTAAATGGCGAAACCATTAATCCACCTTGGTACTTTGGCTCAGAATGCGACGGTGGAT
TTGCTGAATACACCGTGGTTTCAGCTACGCACGCATACAAACTAAACACGAATTTGAGCG
ATGTAGAGCTTGCGTCTTTCCCATGTTCGTACTCAACGGCAGAAAACATACTCACGCGCT
CTCGTGTTGCCAAGGGAGATCGTGTCTTGATTTCTGGTGCTTCCGGCGGGGTCGGTTCTG
CAGCGATTCAACTTGCCAAAGCACGCGGTGCCATCGTTATTGCCATCACAAGTCCAAGCA
AAAATGAACAAGTGCTAGAACTGGGCGCAGATGAAGTCGTGCCACGCAACGCAAATCTTG
TTGAAGCACTTGGCAACAACAGCGTCGATGTGGTGATTGATTTAGTTGCTGGCGACCAGT
GGTCACAGTTTCTCGATGTATTACGCCCGAAAGGTCGCTACGCGGTCTCAGGTGCCATTG
GCGGCGCGATGGTTGAGTTAGATGTGCGCACTCTGTATCTCAAAGATCTCAGCTTCTTTG
GTTGTACCGTCCTTGAGCCTGAAGTGTTTGGAAACTTGGTTCATCATATTGAACAAGGCA
ACATCAAACCATTGGTCGCGCAGACTTTCCCACTTGAAGACATCAACCAAGCGCAAGCGG
CATTCCAAGAGAAGGGGCACGTAGGCAAGATGGTCCTTACCGTGAAATAATACTGATGAT
GAAGCAGTACTTATGACGAAACCTGAAGAGATATCATATATGTAAGCTATCTCAGGATGA
AGATCGGAAAGTAGACTCCAACATGAAAACGGTAGGTTTTGTTTGGCGATGCAACTCAAA
CACGTACTACCGTTTTTAAGTTCCCGCTTATCTGCAATGAATTTTTAGAGCAAAAACAAA
TGCTGATAAGGTGATTGGCGCATGTATTGACCCCGAAATCTCCAATCAATTAACTGATTA
ACGTCAACTCCCCCTTTATCAATTCAAAGCAGTACCCCGCTCAAATCAACAAAACAACGA
CCATGGCTAACAGGCCACCTTGATAGGTTTTGGTTAATCTTGCTACACACAAAACAAATA
ACGAAAAGCAGGTAGTTATGCAAGGTGTTACTAATGTTTCTCCTATCAGTCGACCAATCA
TCTCTACACCAGTTACACAAGCACAAAATCAAGGTCAACTCGGTGGTTTGAGTGTGAGCA
CACAAACACCGTCAGATGCGATCCGCAATATGATGCTAGAACGTCTTAATAACGTTGCAG
CAGCCAACCCAGCACCGATCAGTTCATTATCTCTGAAAAGCGCGACACCAGAACAAAGTG
CAGAACCTAGATCAAGGCTACAAAACTTTAAAACAGCAGTACAAACTCTAGGCGATCGTA
TTTTGCATGCTCTGGTCAGTACGAAAACCGCTTCGTTACGCAATTCAGTAGCAAAACATA
ACGGCGAGGTAACCATGCAGCTCTCCCAAGTAACGGGCAGCATCAAAAACGCCATTTTGA
AAGACACCAATACCTCTGGCGGATGCTGTGAAGCACTCAGCGCACATTGGATGAAGGCAA
GAGCGGAAGGTTCTAATTTAGGGGAGCAGTTATTTCAATCAGGAACAGCAAGCGATAAAG
GCAAGTTGAATAAAGAGACAATGCAGTCCGTCGCGCAACTGCAAACCGATGGCATGCTTG
GCAATCACCAAGAAACTATCACAGAAGGTTGGTTAAGAAGCAATAACATCGAATCGCCTT
ATAGAGAACTCGGTTCATTATCACGCGTGAGTGGGCAAACAAGCCGTGGCAAAAATGGAG
CGGCAGAACTCGCTGCGAAGATCGTTGATAATGGTCCTAAAACATCACTATTTAAGAAGA
TTGGTCTGGAAGGACCAAGTAATGCACATGCCGTTGCTGCGGCTGTAGATGGGGATAACG
TGACGTTCTTTGACCCTAACTTCGGCGAGTTTTCTTTCTCAAGCAAAGAAGATTTCACCA
ACTGGTTTACTCAGGATTTCTGGCATAAATCAGGCTACGACCTACCAAAATTTGGTTTAT
CCGGAGAGTTTAGCATCGTCAACTTGGAGGCTAACCATTAATGACAACCACATTCGAGTA
CCTAGTTAGCAGCTTTTTTGAAAAGAATGGTCTAGAGAGCCCAATCGTAAAAGATGGCAT
TTACAGTCTGCTTATCAACGAAAAATATCAACTTCACTTCACGCATCAGAATGAAGAGTG
GATGGTCCTATATGCAGAGCTGGGTGAGATGAACCCAATATCAGAGCAACTGGCAAAGAG
CAATATCTTTGGTGAATATTGGCCTTCTCACGTTGTTTCTCATCAAGAAAACACCGCGGT
TTTATGGTCTCAACAACCTATTGCGATGCTTAATGTGGCAGCATTAGAAGCATGGGTAGA
GTGCTTTATTCAGGACCTTATCGAAAAACAGGCTGCGATTTCTGATGTGGATCCAACCCC
AGAAAACACTCAGCCAACAAATATCCGACCGCATATGCTCTCAGTGTAAATACACCCAAA
TAACCTTGAGATGCTAACTTCAGCGAGAATGACTTGGGTATAGACTTAGCATAAGTAACG
CCCGCGTGATTGGGCGTTACTTATTCGTGGATTGAGCGCGGCAACACCAGATTGCCTTAT
CTCTTTTACCAATACGCAGGACTATCCAAACCTTGCACGCAAGAAGATGAGCCTTGAGTT
GGCGTCAACTCACCTGTAAGTGATTGTGCCAACCAACCATGTGGAAAGCTCAAGGCATGT
GGCGCTTTGAACTGTTCGTCGGAGACTTGTTGGAACCCAACGCACGAATAGAAGTTAGGA
TCGCCGTAGGTAAATACCAACTCAATGCCTTGTTGTTTTAAGTGTTCCAGACCAAAGTTG
ATCAAGGCTTGTCCTACGCCTTTTCCTTGGCATTCTGTCAGAGTTGCCATTGGTGATAAT
AGATAACCTACTTCACCACTCTCAAAGCGTAGCGGCGTAAACAACACACCTGCAATTAAA
CGTTCACCTTGTTTAGCCACAAAGCCTTTTAGCTCCTGTTCTGGGGTTGTTTTCAGTAAG
TCACCGACGAGCGAGCCGATGGTTTTGCCTTCTACTTCGCCTTCGGAATCAGAAAAGGTT
TGAGTAAATAAAGCGATCATCTCGCTGCTCATTACTCTCTCATAAGGAGAAAGTATGTAG
TTTATTTTTTGAGTGTTTTGACTTGTTGTTTCGTTCATTTTTCTATCAATCTTTTTGTAA
GATATACATCTGATACGCCACTTCGTTACCGCGGCGCTTAACGATATCTAATTCAACTTG
TATGTCTTTTAATGCTTGTGATTCCGGCATCTCAGCTTTCAAACTTTGCACACGCTCATC
TAAAGGAACGTAGTAGTTATCCCATGCCTGTTGGCTAATTGGGAACGTCTCTAGCGCATG
GTATCCCGCTGCATTTGCTTGCTTAATTCGCTTCTCGACACTGCCCACATCTGGGTACTC
TTTCTTCCAGAACGCTACCGTATCTTCGCTTGGTGTATCGGTGTTCCAAACCAAATCACT
CAGCACTAAAATACCGCCTTCTTTAAGCAATAGACGCCATGCTTTGAATGCGTTCTCCAC
ACCCATGATGTATGCACTGCCTTCTGCCCAAATGACATCGGCCGAGCCTTCTGCAAACGG
GAGCTCTGTCATGCTGGCACACACCGTTGTGATCTTGTCCCTTAAACCGAGAGTTTGAGC
TTTGCCTTTCAGGCGCTGCAACGATGGTTCGTCATTATCAACAGCAGTAACATGTGCGTG
TTGAGCCAGCGTGCGAGTCGCGATACCTTGTCCACAGCCGATTTCCAGAATTTCATCAGG
TTGCGTAGGTAGCATACTCAATGCCTTCAAGGTGTCTTGCTCTGCTCCCGGCCCCCAAAA
TTCCAAGGCTTCATATACGCGGAAGAAGTCCGCCATGTAATCTTCATGAGTGTTCATATC
TTTTGATAACCAACGTAAGTGAAGGGCCTCTTTCTCGCTAAAACCTTGCGTCATAAGCCA
TTTCAAGTGCGCATCCGGTGCAACTTCATCCAACGATTCATGCCAATCGGTTAACGGTGT
TTCGCCCAGCAGCGCCGCCAAAAGCTGACGTGATTTCTGCTTTTGCTCAATCTCTTCATC
GAGGAGCCTGAGCCTTTCTAGCATCAATTGGCGATCTACTTTAGCTTCCAGACAGGCTTT
ACACTCCTTGAGCGTCAGTCCGCCGCTTTGCAATTGCTGGATCAAACGCAAGCGTTGTAG
ATCCGCATCGCTATAAGCGCGGTAGCCGTTGCTTAACCGTTGCCCTTTGATGAGCTCAAT
CTTCTCGTAATAGAGCAATGTGGTGCGAGACAAACCCAGCATCTCTGCCAGTTCCGATAT
CCGATACATGTAATTTTCCTCAGCGCTGATGAAAGCATCTTAAACTGTAGAGTTATAGAC
AGGTCAACATGAATTGTAGAAAAAGATACGCTGAAAGATAAAATGCGATGAGAAAAGCAT
CAGGTTACTAAAAGGTAACTGGTTGAATTCACACTCTTGGTCTCCATATCCATTTTATAA
CTCGAAAAAGTAAGGTCTGTTTTATGGAATCAGTAATCAAAATCGACGTAGTCTCAGATG
TGGTTTGCCCTTGGTGCATCATCGGCTACAAACGCTTACAACAAGCAATTCAAGAGCTAG
GATTGGAAGACAAAATTGAGTTGGAATGGCAACCGTTCGAATTGAACCCAAACATGCCAG
CAGAAGGAGAAAACCTACGCCAGCACCTAGCGAATAAATACGGCACAACACCGGAAGACA
GTGTTCGTGCACGTGATAACCTGACTAATCTAGGCAAAGAAGTGGGGTTCGACTTTGATT
ACTTTGATGCCATGAAGATGGTCAATACGCGAGATGCGCACGTACTGCTGCAATGGGCGG
AGCAATTTGATAAGCAAACTGAACTGAAGTTAGCCCTATTTACGGCGTTCTTTGGTCAAC
GCAAAGATGTCTCTGACCGAAGCACACTGGCAGCAATTCTGACTGAGATTGGTTTAGATG
CAAATATGGGCATCGCCACCCTAGACGATGCAAGTAATGCTGACTCTATCGAGTATCAAG
AAAGCCAATGGCATCAACTTGGCGTAAGCTCAGTGCCAACGGTAGTCTTCAATATGGAAA
GTGCCGTGACAGGCGCACAACCAGTGGAAGTGTATAAACAAATCCTAACAGAGTATGCGG
AGAAGTTAGGACAGTAAGGTTGAAGACTCGCGAGATAGGCATATCGTTCACTTCGATACG
CCTATCTATGTATTTACTTACAGCTTGGTATCAAGGTCTGATACATGGTTTTAAAACCTC
GCAAAGACACGTCTACCTTTTCAACTTTTGGTGCATCGCCTTGCAACTCAACCTTCAGCG
AATTCGCTTGGTAAAAATCATTAAGTTGCTCGACTGGCACTGTAGCCCAATGTGTCTTTC
CTTTGATCCAAACATCCATAGTAAACACTTGTCCATTGTCTAATGATGCTTTCGCTGCGT
AGCCCAACTCTTCTCGTAACAAGCCGTTAAAAAAGAGTAAGTTCACACCTTCTGTCGTGC
ATCGCAATGCAACAGTATCAACGTTAGCGTCACTTTTGACACTTGAAACCCCAAGGATGA
CAGCTTCGCCGGTATCAAAATTCTTAGATTCGTAGTGTTCCCAATCTTGATAGGTGTTAG
TCAGTTCCAAACCTGCATTTGCGCTAAATGCGACCGTTGCTAATAATCCTATTAGTCGTT
GTTTTTTCATCTCTTTAACCTAAACCTAAACCACGCTCTGACTTCTACTATCACGTGGTT
GAAGCCTTTACTTAATTGGTAACACGATTATTTAGCTGTGTTTTCTGGTAATAACACTGC
TTCAAAACGTGTCGCTTGATTCAAGAACTGACGCATAATCGCATCCACTTTCTGTTTGCT
TGCTTCACTGTTTGCTCTACGTTGTGCTTGAATCAATCGTGGGCTATCGGTAAGAAGGTA
AGATTGCTCCATCGCATTTAACATCCCTAAATCAGAACGTAGATAACGATCAATCTGATC
ATCACGTTGCAGCAGTTTGTTTTCTAATACTTGTTCATCAGCCCCTGTTTCAGCCGCAGA
GCTCAACACCGAATGAGTCAGAGAGATCAATTCATCCACGCGCTCAGGTGCACAAGTGAA
TAGGATTCGCCCTTCCGCTTGAGGGCTATGAACATCTTGCCAGAACCAACTCGCTACACC
ATAAACACCTGAGGCCTGCTCACGAAGTTTAAGGCGAAGTTGCTCCTGAACCAGTTCGCC
ACTGAGCTCCAAATAGTAAGCATTGTCAGGTCGCCACTGTGAATCTTGAGTTAGGTAGAT
TTCGACTTCTGCCCTCGGCTCTTTTGAATCTGGCGTGCTGTAACGTACTTTTGGTGAAGA
CGCTTTCACTTCATAGTACTCACGAGAAACTTCTTTTACCTTGATTGAAGCAAGGTAGCG
CGCAGCCAGAGATTCAATTTGAGCCGCAGATATGTCACCCACAACGAAATAGGTATAGTC
CGTTTTGCCCGCAACATACTTCTGATACACCTCGCTCAGACCTTGAGCTGTATAGCTTGC
AGCACGTTCCCCGTTGTCGCTATAAACCGTAGGAATATCAGGGAAACGTAACTCTGAGAC
TTTGCGAACAAATCGATCTGCACCATCAAATCGAGCACCATTAAGTTTTTGCGCCATCTC
AACTTGATACTCTTTCAACGACTTCTCCGAAATAGGGCTTGCGGCTAATTTAAGATGAAA
AAGCTTCAACATTTTTTCGAAGCTCTCAGTCTTCGCCCAACCAGAGAATCCTTGTTGGTA
CTCATCGACGAGTGTAGACATCACCACTGGATTGCCGCGGAAAATAGTTTGAATATCCGC
CTGAGGTACAACGCCCACTCCGGTATCATCCACTAAGCTAACCGCCGTTTTTAACGCATG
ATAATCTTGTTGAGGAATTGAGCGCGTCCCACCAGCAGTAAGCGCTTTAAAGTGCACCTG
ACCCGGATTGCTATCACTATAACGGTAAACCAATTTGCTCCCGTTACTTAGGCGATACTC
AGTGATTCGGTGCTCCGCCCACTTTCGTTCTTGCTTTACGCTCCCCACTTTCGGATCGAC
CACAGGCAATACGGCTTGGCTTTCATCAATAAACCACGGTGGTTGCTGCTCTTGCATCGT
GGTTTGCCATACTCCTTCTACCCATTTCTCATCTAGTTTTGGCTTACGCTTATCAGAAGG
TTGGGTTAACAGAATCAATCGTGACTTAGGTGCGATGATCTGCTTGAAAGCATCATTCAC
TTGTTGCTGCGTAATGCGCTCTAAGAAGTACTTGTTAAGCTGATAAGCTTGTTCCTTGTC
GATCAAGGTTTGTCCACTTGCCGCTGACACCATTAAGTCGCCAGCAAGATCGATGCTATA
GTCTTTTTTGTCTTTCCCTCTTTCAATCACACCTTTCAAGCGGCTGATTTCGCCGTTGAT
CTCTTGCTCAGAAAAGCCGTGTTGAGCTAGCTGAGAAACAAACTTAAATAAGCCCTGAGT
TGCTTGCTCATAATCACCGTCAACCAACTGTAGAGAGAACACTGCTTGCGTCGTTTCTCT
TCCAACATTTGATGAATAGAAGTTTGCCGCATTAACTACATTGTCTTCATCTTGTTCCCA
ACGTTGCAAACGTACATTGAGCAAACGAGTCGCGATTTGATGTGCAAGATCATCTTGGTA
GCGTGCGTAGCTGAGATCAGGCTTGAACTCAGAAAAGAAACTGACTTCAACGGAAGGTGA
TGAATATCCCTCTTCAGAAACCGTGTCGCTGCGCCAACCATCGATGAGCGGAATACTATA
ATCTACTTTTTCCAGCGGCGTATCTGGCGTGCGGTCATGACCTAGCTTACGCGAAATGAG
TTGTTTCATTTGCTCAGTGTTGACGTCACCCACGATGACAATCGACATATTGTCCGGGCG
ATACCACTTGTTATAGAAATCAGCAACACGATATTTCGAGACATGTTGGATGGTATAAGG
ATCACCAATTGGGTCACGAGTTACGTATCGGGAACCGGCCATCTCAATCGCACTCTTCTT
ATCCCCTAAACGTAACATTGGTCCCAATCGAGCGCGCCATTCCTCCAATACAATGCCACG
CTCTGCGTCTAAGTCGCCTTTCAGCATGGTGACATTACTTGCCCAATCTGACACAACATC
CATCACCAACTCGAGAGTTTCTGGATTGTTGTTTGGAAGATTCAATGTGTAGACGGTGTT
CTCAAAGTCCGTAAAAGCATTGATGTCCACGCCAAACTTCATGCCCGCTTCTTCCAAAAC
CTTGATTACTTCATTCTCGGGGTAATGCTTGGTGCCATTAAACGCCATATGTTCAACAAT
ATGAGCAACACCACGCTGGTCATCTTCCTCGTTCATTGAGCCAGCATTCACAACCAGACG
AACGTAGACCCGCGATTCAGGATTGGTGTTTTCTGCTATGTAATAGCTCAGCCCATTTTC
TAGTTGCCCAACGTCCGCACGACGATCAAAAGTCAGTGCTTGTGTAAGATCGAGGGACGA
CTCCACCGTTTTATTTGGCGCAAGTACCTGACAAGCACTTAAAAAGACGCCGCTTGTCAG
GATCAGTAATTTATTAATCTTCATGAATATTTGAACGATTGAGTTTGAGTACATAAGGTG
ATCTGATTTTGTTCTTCTGCCCCACCTTCACGATGAGAGACTTCTACAACATGTGTCTCT
GGTAACTGCTCTGCCATAACCGCGCGAATAGAACGATAACTTTCAGGATCAAGTGCTGAC
ATTGCCTCATCTAAGAACAACCACTGCGGTTTTTGAACTAGGCTTCTCGCTAACATTATT
TTCTGAAGCTCGCCGCCAGAAACGCTTTGTTGCCAGTTACTTTGCCGATCCATTTGTTCA
GCAAACTTCGCAATACCGGCTTGATTTAATGCATCGATGAGCACATCGTCAGAGACTAAA
CCGCCGCTTGGATACAATAAGATTTCGCGTAATGTTGCGTTCGGCAAATACGGTTTCTGA
GGAATAAACATACACTCGCTGTCGTCAGGCATGCTGATGTCGCCACTTTGATATGGCCAT
AAACCCGCAAGCGAGCGAATAAAGGTACTTTTACCACCGCCAGAAACACCTTTAATAGTG
ATGCTTTGATGAATAGATCCGCTTTGTTCAGACAACAAAGTCTGCTGGTTCGGAGAGAAC
AAGTTGAGATCGCGCCACTCCGGTTGTTTTGATAGTGGTAGAGCGTTAGTAGTCGGTAAC
ATCTCTAACTGAGTGTGGAAAGTAATAAGACGATCAGTGACTGCACGCCAATCTGCGACC
TCTTCATAAGAGTCAACAAACCAACTGAAGGCTTCTTGTACTCGGTAGAAGCCAGTCGCA
GTTTGCATCATATCGCCCAATTGAAGTGCGCCGCTCATCAAGCGCGGCGAAGCGACCAAA
TATGGAAAAATACGCGCAACTTCGTTATAGCCACTCGTGAACGCGCCGTATTTTAGCTTC
ATACCTGTAAGTTGCTGCCAGTTGTCCCAAACCTTGCTAAACAGATTTTGTGTGCGATGG
TTTTCAGCAAGTTCACCACGCTGTAATGCAATGGATTCAGCATGTTCACGCACTCGCATC
AAATGAAAGCGAAAGTCTGCTTCACTTTTTTCTTGTTCAAAGTTAAGTGGCACCAAACGC
TTTGCGATCTTGTGTGTTAACCAAGTACCGACGATAGAGTAAATGATAGCAACCCAAACC
ATGTAGCCCGGAAGCACCCATTCGCTCCCAGCAAACTCAAACGTAAAGGTGCCAGACAGG
TTCCACAAGATGACCACAAACGAGAATAGACTTGTCACAGTTCGAAGTAAACCAAGTCCC
ATCTTTAAAGTATTATCGCAAAAATCCTTCACATCCTGAGAGATACGCTGATCTGGGTTA
TCACTGTCCGGATAGGTCAGTTGATGTCGGTACAAACGCTTTCCACCCAACCATTTTTGT
AAAAATGCATGGGTTAACCACCGACGCCAACGGATCCGCAATGTTCTGCGTAAATACTCC
TCGGCCAAATCAACAACCGTGTAAACCGCCATGATCAACACAAATTGACCCAGCATATTC
CAAAAGTTATTCCATTCTTCGTTTTGCATAAGATTGAAGAAGTCACGGTTCCAGTTACTG
TAAAGAACCGCTACCTCAACGATCAGATAATTTAAACCGACGACTAAGCCCAAAAGCAGC
CAAGCAATGCGCTTTTCATCACTACGCCAATAAGGGTGTGCAAGTGACCATACTTGCGCG
AGGAAAGGTTTGTCTTTTAAAGACAGGGGAGAATGGTTAGACATGTTGCACCAAAACGAC
AAGGCAACCAGCAGCCAAAACTACTGGTTACCCTTAATCAAACAAAAGAAAATAGATTAG
AATTCGTAACCTAGCTCTAGCCAGAACTCACGACCTGGAGAGAAGGTTGCGTTGCTAGAC
GTCGAAGATAATCCCTTCTGGCGAACATCATCTAATACGTTAAGTACATCAATTTGAATG
TAACCAGAGTGAGTGCCGTACAAGCTTGGTTGGTAACGTAGGCGAGTATCCCATTGAGTG
TGAGTACCGTGATCATAGCTGTAGTACATCTCGATACCTTCAGCTGAATCCGTTGAGTAC
TCGGTGTCTTTCACTGGTGCTTTAATGTACACTTTGTTCGCCCAAACAACGTCATATTCA
GGTACAGCCATATCAAGACCTAGGCGAATGATCCACTCTTCTCCACTGCTGTTAACTTGA
CGTTCCGCTTCTTTACGAGTCATCAATTTACCGTCGAGATAAATAAGGTCATTATCGTTG
TAACCATTGCCAAGAGTAGACTCATCAGTCTTAGTCAAATCTGCAGCCAAGGTTGTTGTC
CAGTAAGTCGGACCTAATACCCAAGGCTTAATGTTTCTTGCTTGAATCGTGTATACATCT
ACGTTGTAGCTTTCAGTATTCACGTAAGAAACAACTTTAGAGCCGCTTCCACCGAGTTCT
TTCGCTCGAATTCGATCTTTGTAATTACGGCTAACATAGTTAGCTGAGAGCACGAAGTTA
TCGATATTTTGAGTTACACCAAACGTCACTTCATCTGCATGCGGGGTCTCTAGGTTGTTC
AGAGACGAGTAATCGCGTGATGTATCTTTGTTAAGCTCTTGAATCTCACCAGTCAGCTTC
ATCATAGCGAAAGAACGACCGTAGTAACGGTTTAGACCAAAGCTAACATTGGTATCTCTC
GTTACTTGCAACGAAGAAACAAAGCGCGGTGCCACGTTGGTATTTTCTAAAAAGTCGTCG
CGATCAACTCGGATACCCGGGCGAAGCGTCAAATTACCAATTTGGATTTGGTCCTCAACA
TACAGCGCGTAATCTTGGTAGTCAGTATCAACCGAACCAGCATTTAGCGTTTCAGCAGAT
CTATTGAACTCCACACCGCCCCAAGTCATAAGCGTGTTGATGTTTACATCATGATCACGA
TTAAACTTGAAGTCTGTTTTGCGGTAATCAGCACCCAATGAGATTAAGTGTGTTAGCGGA
CCAGTTTCAATTAAATCAAAGTCATAGGTAAGCTTCAGATTAATATTCTGCTGAGTCATT
TGACTATCACCGTAACCGCCTTCGTAGTATTCAAACGAAGGATCAAATTCGATATAAACG
TTAGCATCGTTTGATGATGAATCTCTCTCGTCTCTGAATTTGTCGTAAGCTGCAGTTGCT
GAGAAAGAACCTGCACCAAGCTTCTGTGTCCATTTGATCGTTGAACCGTATGCTAAGTGA
GTATCCGTTACATCCCCTTCGGTGTTGGTAGCATAGTATTTACCTTCACTGTAGTCAGAC
AAACGCAAGCCAAACTCTAATCTATGATCCACATCTGGCGTCCAGTTGAAGTTCGCCAAA
AAGTTATCAGAACGACGAGTGTGATCTTGTTTGTCACGCTTACCTGTTGGGTTCAAAAGT
CTTGTTTGCTGGATATCAGAATCTCGGCGGCTAAAACCAAGCACCATACCAACGTCATCA
GTTAGCGCTTGCTCAGCCATCACGCTAAAGAAATTCTTTTTGTATTTAGGCTGATATGTC
GCGTCAGCACCAAGTGGTTCAAGACTCTCAGTAGCCGCTTTTACATGATCATCAATATGA
ATAGAAGCCCAATCAGACTGTGTACCTCTATAACGAAGTTTTACTCGATTCTCACCGCTG
TATTGGCGAGTTTCAGCAACAACAGCACCTCCGGTAAAACCACCTAGACTTACTGGAACA
TCACTAGTGTATGTCGTAATTCCCGACAAAAGGTTTGCATCAAAGAAATACGCTTGCTCA
GAACTTTTACTTGGGTTTACCGCCATTGAGCCATCGAACAATGAGTGACTAGGGTCGATA
TCGTTGTTTACATTAATACCATCTAGCAGATAAGCCGTTTGCTCAGGCTCAGCGCCATTG
ATCGATATTGACGTAGGCTTAATCTCACCACCTTGTAAACCATCTAAATCACCCCCAGCA
AAACGAACATTTGGGTTGTCTTTTAGGTAGTCAGTTAAGTTGCCGTTAGATGAAGGAGTG
TCTTTAATGTCATCAGCATCAAGTGTTTGTTTAGTTGAAAGCTCATCATCTCTTGTGTCT
GTCACATTTACAGTTAGATCAGATGGAGTTTCGGACGGCGTTTCCGTTTCTGCATAAACG
TTAGATACGGAACATAGCGACGCAATGGTCGCTGCAAGCAAAGTTTTATTGAAAGGGTGC
ATTGTAAAAGCTTGTAAGTGATAATTGTTATCATTAATGCTATCAACAAGTCATTCAACA
AGTAAATCCCACTAACAGCTGTGATAAGCACAGAATAATGTGTTAGATACCTTGTTCCAT
TAATAAATAGATAACATTCACTCAGCCTATAAAAACAAGTCTAACTCTCTCAAATCCCTT
ATGCGAAAAGAGCCAAATGAAACTAAATCTCATTTGGAATAAAATGTCGAAAACAAACAA
ATACACAAACATTCCGTTAACATGAATTTTTTATAAAAAATTCATTTTTGTTAACGCAAT
CGATAAAATTGAAAACGCGTAGTTATAACAATAATTTCTGACAACTCATTTTCCATCTGA
GTTCATTTATTTTTTAATTAATTAAAATTCAGCAACTTAACTCAAAAAGCCAAGAGTAGA
GTAAAAAATAACGCTTCACTTCCAATTAAAAACAATTATCATTCCCAAGACTTTAAGATT
ATTCGTTAGAATAAAACCAACCAAAAACAGTACTCAAACTGATGATTCAACCTCGTTTTA
CACCCTTAGCAATACTCTCACTTTGTCTGCAAAACACAGCTTTTGCAGAATCAAACACTA
TCCAGCACCTTCAAGAGCAAGTTGGTAATATCGAATTATCATCTTCGGAGCAAAAAAAGG
TCGAGAGCATTGATGACCAAACACAATTGCAACGTGAAGTGGTAAGAAACCTCGACCACG
AAATCCGGTTACAGTCTCGCTACCAGCAGCAGCTCACCAAACAGCTTCAACAACTGGAAA
ATGCGATTCAAAACTTAGATGGCAAGATGGAGAACATCCGCCAAACTAAAGTGAACTTGT
ATCCGTTATTAGAGCAAATGACGACGACGCTCAAGGAACTGGTTTTAGCGGATATCCCTT
TTGATAGAGATTCAAGACTTGAACGGGTACAGCAACTGACATCAGAGCTAGATAACCCTC
AACTGACCGATGCGGAAAAACTCGAACACATCCTTATCGCTTATCAAACCGAGCTCCAAT
ACGGGTCTCAAGTAAAAGCTTGGTTTGGTCGATTAACGCCTAATCAAGAAGTTCAATACC
TGAGAGTTGGCCGTCTAGGTTATTACTACCTATCACTTGATGCTGCAACTGCTGGCGTAT
GGCAATCAGAAAGCCAACAATGGATGACATTATCAGTGGATGAGACCAAGCAGGTTGAGC
GAGCACTTACCGCGTTCAACAGCGGCATGACCTACCCTGTTCTTACCCTTCCAAAGGCGC
AGTAACCATGAAAAACTTCCTCTGGAAACCAAACTATTCACGCCTGTTGAGTGCCATTTT
ACTGGTTATTTTTAATATTGCTCCAGCAGTAGGTGCCAATACCATCGAAGAACGTAGCGG
AAGTGACACTCTTCAAGAGATTTTTAAGCGTGTAGAACAAAGCAGCAAAGAAGACATTCA
ACGTTACAAGCAATTGAAATCACAAAAAAGTCATCAGCTTCAAGAGGTTAATGGGCAGGT
TGAATCCCTACAACTCAAGCTGCAAGAGTTGAATTCAAGCAATGCGAAGCTTGAAGAAGC
CATTATCGCACTTCAAGAAAAGCTAAGTGACAAACAAAAACAAGTGCAGCTTGCACAGGC
GGATATTGAAGAGGTTATAGAGCTGACATCCGCGCAACAAAACAACTTTATCTCTAACAA
TAAACCTCTCGCTACATGGTTTGATAGCCAAACACTCTTACCTGTTCAGAAAAATAATTT
CAGCATTGCTTCTATCAATAACCTCTGGCTTGCGATGGTTCAACAAATCTCAGCCTCCAG
CCGAGTAAACGTTGTAAAGGGAGAGATACTACTTCCCAACGGAAACATTGAAAAAGCACC
AGTTCAACTAGTGGGGGCATTTAGTCAGTTTTCGCAAGATTATGGTTGGTTGAAATTTGA
TGGTGCTCGTCAACAATGGCGACAAGTCTCACCACAACCGCAGCTTGATATCACACAAGG
ACAATGGGCAGTCGATCCAAGCTTTGGATTTGGTTTTGATGTTTTAGCGAATCAACCGAA
ATGGTACGAGAGCTACTTGGCTGCAGGCATGGTTGGTGCGCTTATTGTTGTTCTAGCCAT
AATTGGCTTTTCTATCGGAATTGCTCGCTTGATTACTTTGACGAAAGAAAAGCAGGCGGT
AAAAAAACAAGCGAGTCAGTTGGATGAACTTTCAGAAAACAACATGTTAGGTCGTGTACT
CATGCAACTGAAAAACTGCAATGCTCATCAGCAAATGGAAGATGTAGTAGATGCAAACGT
GAGTCGAGAAATGCCTTGGCTGCACAGAGGTATAGGTACCTTGGCCGTACTAGCAGCCAT
TGCTCCGTTAATGGGACTGCTCGGAACCGTTGGCGGCATGATTGAGACCTTTTCAGTGAT
CACCTCTCAAGGGGTCACAGATGGAGAACTGCTTTCTGGCGGTATTGCTGAGGCACTACT
CACGACCAAGCTGGGACTTCTGGTTGCTGTTCCTCTGCTCATCTTGCATTGCTTAGTTAA
AACTCAAGCTCAGCAACTTGCAGAAATCATAGAGCATCAAGTAACCAGTTTGGTTGTAGA
TATTCGTTATGGGAACCAAGGAACATGCTAGAGCAAGTGCTCGCTGCACGCTTACCGATG
GGTCACCCAATTATGTGGTCTATCGGCTTAGTTTCACTTGTTATGTGGGGTCTCATCCTA
CATTGTTACTTGCGTTTTCATACCTTAAAGAGCACGAACTTAAACACTCAGTTCTCGCAA
AAGATCAAGCAATACTCCAGTATTCAGGACAACGAGCGCCTCTACCTTGAAAATGGGTGG
TTAAGCGAGATTAGGCAACACCTCAGTGTTGGACTTAATGAGATACGTCTTTTTGTCCGA
ATTCTGCCAATGCTTGGGTTACTCGGCACAGTGGATGGCATGATGACCTGTTTTGAGCAA
TTGAATAGCGATGATGTTCTAAACGCAGTGTCAGAAGGCATCAGCCAAGCGATGCTTACC
ACACTAGCAGCATTGCTCGCAGCACTGTCTGGTATGTACCTAGCTTACAACCTCAAGAGA
CAGCAGGAAAAACTTTTAGTCCACTTCGCCAATCAATGGAAGTCCTATGAAAATTAAATC
CTTCACAGATAAAGAAGAGTCACCTCAAGTTGACCTTACTCCTTTGATCGACGTGGTCTT
TATTCTGTTGATCTTTTTTATTCTATCGGCGAACTTTCAAAAAGAGTCGACGATGGAAGT
CGATAGACCCAGTGCATCCAGCTCATCATTGAAACCAAAAGCTGAGACCATTTCGGTGAG
TGTCGATCGCGATCATAATATTTGGTTTAACGGACAAAACGTCAACCTCAGCCAGCTTCA
ATTCCAAGTAAAAGCTTACTTGGTCGATAAGAAGCCAATCAATGCGATCGTAAATGCTGA
CCGCAGCTTAGATACGGGAACGCTCATTTCCGTCATTGACACTTTACGCTTATCAGGGCT
AAACAATGTTGCTATCGCTACCAAAGAGCAGTAAATCAAAACTGCTAGGTATATTGGCAG
CTGCTGTATTCATCAACTTGCTATTGGTTGCTCTCCTGCACCTTTTGATATCAACGCCTA
GGGCAAAACCAGAACGCAGTTCAAACCAGATCTATGTCCAAACAATCACGTCGCACAAAA
AGCCCAAGGAGCTTGAGGTTACTAAGCCTGTCGTGGTTGCAAGCGCGCCTACTTCAGCTC
CTGCTCGTCCTGCGTTGGTTGACTTTACCATCCCAGATATGGACAGCATGGTCACGTTGC
CGGAGGTTACTTTTAAACCCAGTGATGAAATAGATGTCCATTTAACTTTTGATTTTTCTT
TTTCGGGAGCGGGTGTTCATCAAGGCAGTCAATTTCAATCTCAGGTTGTGATGGCAAAAC
CCACTTATCAGATTCCCCCAAAATACCCGACGAAAGCCAAACGAAACGGTATTGAAGGGC
ACATCACTTTCTCTTTGTTAATAAGCCAACAAGGTGAAGCAATACAGTACAAAGTGGTTG
AAGAGTCTCCGAAAGGCGTTTTTCTTCGCTCATCATTGCGCTCCGTAATGCGCTGGAAGT
TTGTTCCTCCACAATCTGGAGAACAGTGGCAACAAGTTACATTGAACTACAGCTTAGAGG
ACTAAATAGTGAGATTTACAGCCCTGCTCTGCTTAGCCTTTCTCAGCTTTACAACGCATG
CACAAGTGGACATTGAGACATTTGAGCAATACCAGAAATTAAGCCGTTTTTTGGAGCGTG
ACGACTTCGAGATAAATGCCTTTGCACGATTTCACGATAACCACCAAGGTAGTAATGCGG
AAACTCAAGAACTGACAAAAAGCCTTTATTTACAAGCTTGCTTAAAGCTAGAAATGTTGT
CGTGTGCCCTCGACAGAACAAACGAATTGCTGACACTAACAAGGAATTCCGCTAATCGTG
AACAACTCCTTCGTCTCGCCGTGCAGCTCAATTATCAAAACCAACGTTACCTCGATGTAT
TGAACCAATTCGCAGTATGGAAAAAACTCTACCAATCAGAGTTGGAAAAAGGACAAGTCA
AACTGACGGACGCACTAATTGCTGAGGTTAGCACCATCGCAGGACATAGTGCTTATCAGC
TTGAGAAGTGGCAAGAAACTGCAACCATTATGAAAGCTGCAGTAAAGCTCGACGCTACAC
AGCAACGTTATCAATTACTTTTAGCAAGCTATCAACGATTAGAAGCATTTGAAAAAGAGT
ATGCCTTGCTGTTGAAAGTAACCGAGCTCTATCCAAACCAAGATAAATTCTGGTCGCGTT
TGGCTCAATCACACATTCACTATGGGCAGAATGCGAAGGCAGTTGCCTCACTTCTCGTCG
TTAAAGATTTACATAAACTCACCGAGCCGCAACGAATTCTTCTTGCGCAGTTGCAACTTG
AAGCTAAAACTCCGGCTCTTGCTTATCACACTTTGAGTGAATATACGCCTTCTTCAGAAT
ACCAAGAGAAGGTCAACAAGTTGAAACTTCACGCGCTGCTAAAGTCCCGTCAGCGTGACC
AGGCAATTAAGTTGTTAGACTCGTTATCTCAAGCAAGTTCATTAGCCATCAAAGCACAGC
TGGCTTATTCAGAACAACGCTGGGAGCAAGCCGTCCCGCTATTAAAGCAACAAATTAAGC
AGCAACCAGAGAACCAGAGGTGGCAACTGCTTAAAGCAATTGCTCATTTTGAATTGCATC
AGTACCGACAAGCAAAACCATTATTGGAATCTTTACTTGGAGGCAAGTTTGACAGCTCTG
CCAAACAATGGCTGATTCAAATCGATTATCTGAATAGCGATTAGAACAAAGCTCGAAAGA
CAACGCCCGTAATGCTCTCACATTACGGGCGTGTTGCTTTCTATCAGTGACTCAAGGATG
CGCTATTTAACCAGTCCTTGTTCCACCAACTGAGGGAATACGTTATTGCGAAAAATCGTA
CTTATCGCGACGTCATCGACGCTCGAAGAATCTACCCATTGGCACTCTTCGATTTCATTA
CTGGCAACCACCTCGCCCGAGTAATCGCTAACGAAGAACACATCCATGACCAAAGTAATG
CCGTCTTTATCGTGCGCTGGTGCTTCAAATCGCCCAAACAATACCAAGTTCTCTTCCGTT
ACCTTAATCCCCACTTCTTCATGTAGCTCACGACATAATGCTTGCTCTGAAGTTTCGCCA
CTATCAAGTTTGCCACCTGGCGCGTAGAAGGTGTCTTTGCCTTTTGAACGTAACACCAGA
AGTGCGCCGTTTTTAATGATGATACCTGCTGACTTATGCATATTGTACATCTTGCTTTCC
TTCTAAGCGTTAGAGAAACTTCTCAATCAGAACTTCATTGATATACTGACCGTTAATCTT
GGCGTGCTTCTTTGCCGTACCAACTACTTCAAAACCATGTTTTAGATACGTGGCAAGTGC
GTTAGGGTTGTCTTCTCTCACATACGCAAACAGCTTTTCATAACCTTTCGATTTCGCATC
AGCAAAGGTAGCGGTAAACAGAGCCGAAGCCACACCTTGGCGACGATATTTTGCATCAAC
GAAGGTACCGATAATACCAACGTGCGCAAACGCCTTGGTATAACTCGCGAAAGGCTCTAC
GTTTTGGAAACCCAGCACAGTGCCCTCTTCTTCACTCTCATCGATTGGGTTCAATGCCAC
ATTAAATACGCCCATTTCAGGAAAGCTCTCAATAAAGCTTTCTTCCTCTTCTGTCGTAAA
GGTGGTATCAAGAATCGTATATAAGCCCTCTTCGATAATTGGGTTCAACACTTCGGTAAT
GCCTTGAGCGTGTTGTTTTTGTGCGTTCTTAACTATCACTTTCATAATATTTTTCGTTCT
TTTTATATGGATGAAATTAAGGCGTCATTATCATCTAGAAGGGTCGACAAACCAATCACT
AAAGTGCTGATTTGGTTGAGTTCGGAGCATAAAAAAGACCACCTCAGTTCAAGGTGGTCT
TAAGTGTGGGAGCTATCTTTTATCAAAGATTCGCTTTGGCATATTACTTAAGCTTAACTC
AATGGGCGGCCTTCATAGTCACCCGTCAAGGTTTTGAGGAAGGCTTTGATAGCGTCAACT
TCTTGTTCTGACATCTCCACACCGACTTGATACTTACCCATGTCGTAGATGGCTTTGTTT
AACGTATCCGCATGACCATCATGGAAGTATGGCGGCGTCAGTTCAATGTTGCGTAATGTT
GGCACTTTGAACTTATGCTTATCTTCTTTATTGCCAGTGAAGTTGTAGCGGCCAAGATCT
GCATCGGTCATTTCTGTGCCACGGTCTGCGAAGTAATCGGCTTTCATACCCATGGTTTCA
AACGTTTCACCACCCATGGCTTCACCTGCGTGACAGGTTTGGCAGTCGTATTTCTTGAAC
AACATCAAACCATATTTCTCATGTGAGTCCAGTGCATCCGTATTACCCATCAAATACTGG
TCGAAACGGCTGTTTGGTGTGGTAAGCGTTTTCTCAAACTCGGCAATCGCGTCCGTAATG
TTGTTGCCATTGATGTCACCTGAATAAACCTTTTTGAACATCGCGACCATTTCTGGGTCT
TGGCTTAACTTGTCGACAATTTCATCCCAATCCACAGAGCCCATTTCAATTGGGTTAAAT
GGAGGACCACCAGCCTGATCTTGCAGATCTGCAGCACGACCATCCCAGAATTGCAGTTTG
TTGTACACGGCGTTAAAAACAGTTGGCGCGTTAATGCCGCCGACTTGACCATGAATACCG
ACAGAGGTTACTAGTCGGTCCACGCCGCCTGTATCAAGGCTATGGCATGATGCACATGAG
ACACTATTGTCTCCTGACAATCGCGTGTCATGATAAAGCACCTTACCCAACTCAGCTTTA
TCTGCATCAGTTTCAAACGTGGTGTAAATTGGCTGTAGGACTTTGCCTTTACGCTCTTCA
GATACAGGCGATTGCGCATGACGCTCTGATCGTTTTTCGCGAATCCACTTTAACAGCGTG
TGCTTTTCATCTTTTGACATGCTTGCTGACCAGTGCATGGTCAGGTAAATCGCTGGCGGC
ATGGAATCGTCGTAAAGCACTTTCTCAAGTCGAGCAAGCGCAACCTCAGACACCGGGTCA
CTTTGCTTCACGTCATCAAACAAATTGGTCATATCAAAGTGGCGCATCGCGACTTTGACG
TCCGCTTCCATTATCTGTTTCGCGACTGGCATTTCTGAGTAGAAAGGCATTTCGCTATTT
GGTGTATGGCAGTAACCGCAGCCTTTGTCTGCCAGTACTTTCATTGCTTGGTAATCCAAC
GTAGATTGATCTAACGAGCTAAATTGCGTCAGATTCTGTTGAGCTACCTTTTTATCGTCT
TGGTTCACCATGTAAACGGTACCGAAGTAAGCCACCAAACCAACTCCCACGATCCCTAGT
GCTATTTTCTTTTTATTCATAACTGTTCCCCTAAATCAGTTAAGGCGAAAGTTATTGAAA
TGCCCAAATATTTAAAAATGGGAAAAAGGAATTGATATTAATCGAATATTTAGATGAGCA
ACTAATTTAACATCTAAAGTTTATAAAAACAGACACTTGTGGAGATAAGTAAAAAATACA
ACATAAAAACAACAACTTAAAACCAAAGCTTTTATTGATATGAGTCAAAAATGGTATATA
ACCACAATGAATCAAAATTGAATAAAAATAAATCAGAGGGAAATAAAGTAGGAATTTAGG
AAGGAATTGTAGGCACAAAAAAAGGCAGCTCGTGAGCTACCTTTTTCGCAAGTCAGCAAA
TTAAATTATGCTTTCTTAAGATCTTTAGCTGGGTAAGTTAGCGTTTTTTCGCCAGCTTTA
ACGTGCGCGTAAAAACCGCCGCTGCTTAGACCTGTAACAACCATTTCGCCTAGCTCGATA
CCTTTAGTAGCTACTACTACGTCACCGATTGAAAACATATTTAATACCTTGTGTATGTAG
ATTATGACCTTAAGTCGTTGGCGGTATTTAATCTGAAATCGCACCCTTAAACTAATCAGG
TTTTTTGTCGTTATGATTAACTTTTATTATTACCAAAGTCCTTATATTTAAAGGGATTGT
AAGGGTATGACGAAGATCGCTTTTAACGTCTTAAACTCAGAGAAGTAAAGGGGGGATTTC
CCCCTAATGAGCTAAGATGGAGGAATCATAATTACCTTTGATTATGCTTTTGCTCTCTGG
AGATAAACGATGAAAAATGGTCTCACTATTCGTGCTTTAGAACGTTCAGACCTGCGCTTT
ATTCACGACCTCAACAACAACCGCAATATTATGACGTATTGGTTTGAAGAGCCGTACGAA
TCCCATGATGAATTAGAGGAACTTTACCGCAAGCACATTCACGATGATGCTGAGCGCCGC
TTTGTCGTAGAAGATGAACATGGTGTATTAATTGGTCTGGTAGAGTTAATAGAGATTAAT
TACATTCACCGTAGTGCAGAATTTCAAATCATCATCGCACCAGACCATCAAGGACGTGGC
TACGCGGAAGAGGTCATCAATCGAGCTTTGGATTATTCGTTCTCGATTCTTAACCTGCAC
AAAATCTATCTTTTGGTTGCTTTAGACAACGAAAAAGCCGTTCACCTATATCAAAAGTGC
GGCTTTATTGAAGAGGGGCATTTGGTGCAAGAGTTCTTTATCAACGGCAGCTACCGTGAC
GTAAAACGCATGTACATTCTACAAGAACAATACCGCGAAAAACTCGAGAACAATCAATAA
CAATAAAACAACGGTAAGCGAACACCTGCTTACCGTTGTTTTAAACTGATTTATTGGTTT
TTCCAGTTGTAACCGACACTTAGGAAATACAACGCTGGGTCATCAAAGTTCGCAACGGGA
ATGCCCGCCAATTTGATTTCAGATGAATCAATTAGCATTGCTTCAAATGCTACAGATACC
GAGCTTGCTTCATCAATCTTGTAATCAAAACCAGTACCCAAACGATAAGATTTACCAGCA
GGAATCGTAAGGTCACCGTTTGACTGATCTGCGTACATACTCGTATCAAACGCAAAACCC
GCATTCCATGTCACCTTACTGTTGATCTTGTATTGGGATCCAATCGCGACTTGATAAGTA
TCTTGTGTTTCCACTCCCATCAAGGTGTCGTACGCGCTCCAATCTTGCCAATTCAAGTTA
CCCATAAGGGCAAGTTTGTCGTTTAGCTCATGATAAGCACTAAATACTACCTGTTGAGGT
AACACTGCGCTGGTTGTCAGGTCTTTATCTGCGAAGTCGAATTCTGCTTCACTAGAATAA
GATAAACCTAAACGTGTCCCCGAGTTCAGCTCATAAAGCGCGCCAACACGACCATTCACT
TGGACATCGGTATCTTCAATACCACCGGCTAGCGAAGTTCCGTCCACTTTTACATCCATA
TCAAGAATCCCGTAGTGAATGCCAAGCGCAGCACCCACAGACCACTGTTCGTTGATACGG
TAAGAAGCAGAAGGCTGAACCGTTACGGCTTGAGTGATGGCATTAGGAATATCGATACGG
TTAAAAAGCTGGTCATATTCCAATCCCAGACCATAATTCCCATACATACCAATGCCTAAA
GTCCACTTGTCGTTTACCTGTTGGCTATAGAAGGCTGAGCCAACAGGCACGTAACCTATG
ATATTACCGGCATCTCCACCATCGATGGTGTCTAGCGTTGCATCACCATACAAGCTAATC
AGATGACCAGAGAAAGATTGACCCGCTACATTGGATAAACCTGCGGGGTTAGCCGCCATT
ACTGAGGCATCATGCGCTCGCGCTGCCATACCAGCAGAGGCTAAACCAATATCTGTGGTA
GAAGTCTCGTACAAGTACAAGCCTCCAGCCTGAGCTGCTGCACATGAAAGGAGGGACCCC
ACAGCAACGAATTTGGTAAGATTTTTCATATTATATTTATTCCACTTAAGCTAACAATAC
CCAAGTGACTTCAAGGTAGTGCGCTCCCGAAGGATGAGGTTACTTGGGTGTACATACGTC
ATCCAATCCCCTTCAAAGAACAGGTAAGTAAACAAACTTTGGATAAGTAAGGACGGACTA
TTCAACGTTGTATAAAACTAAGTGGAAGCATAATAGGAAGTTCTATCACCTATGGTTATA
TGCGTTATAACCTTATTTTTATTTGGCTGAGAGAAACAAAAAAACGCAGCCCGAAGACTG
CGTTTTAATCCCAATGTGAATGAGCTTAAGCCCTTTGTTTATTTCGCCCTTTCACTTACA
GCTTTTCAACACCCATATTGAACAACGTAAAGCTGTAAACATCGGCGGTTTTCTCGATAA
CCTTACTAGTCGGTGTGCCTGCACCGTGACCTGCATTGGTTTCGATTCGAATCAAAGTTG
GGTTTGTACCCGCTTGTTTCGACTGTAGCTCAGCCGCAAATTTGTAAGAGTGCGCAGGCA
CCACTCGGTCATCGTGATCACCCGTTGTTACCATGGTTGCAGGGTACTTAACGCCGGCTT
TGACGTTGTGTACTGGCGAGTATCCTTTGAGGTAATCAAACATCTCTTTACTTTGCTCTG
CTGTACCGTAGTCATAAGCCCAGCCCGCTCCTGCCGTAAAGGTGTGGTAGCGAAGCATAT
CCAATACACCCACCGCTGGCAGTGCCACTTTGAACAGCTCTGGGCGCTGCGTCATCACTG
CACCAACAAGCAAGCCACCGTTCGAGCCACCGTTAATCGCGAGCTTGTCTGACGAGGTGT
AGTCTTTATCGATAAGGAACTCAGCTCCAGCAATAAAGTCATCAAACGAGTTTTGCTTCT
CTAATTTGGTGCCAGCATTGTGCCACTCTTTACCGTACTCGCCACCGCCACGAATGTTCG
CGACAGCGTAGATACCACCCATTTCTAACCATGCTGCTCGGCTTGGGCTGAAGTAAGGCG
TCAGGCTGATATTGAAACCACCATAACCATACAAGATCGTTGGCGCACTGCCGTCCATCG
GAGTGCCTTTCTTGTAGGTGATGATCATTGGAATCTTAGTACCGTCTTTCGATTTGTAGA
ACACCTGACGAGATTCAAATTGTGCCGGATCGAATGGCGCGTTCGATTTGTGGTAAACCT
CGCTGTCACCGTCTTTGATGTCTAAACGATAGGTCGTGCTTGGTGTCTTGTAATTGGTGA
AAGAGTAGTAGACTTCAGCGTCTTCTTTCTTACCCCAAAAGCCGTAAGCACTGCCGATGT
CTGGCAGCTTGATTTCACGAATGAACTTGCCGTCCATGTCGTATTGTTTGACCATAGAAA
GGGCATCAACAATGTAGCTTGCGAATAGATAACCGCCCGCGGTTGATGGGCTAAGCACGT
TGTCAGTTTCAGGGATTAAATCTTTCCAATTCTTCGGCTCAGGGTTGCTCGCATCCACCG
TCACCACGCGTTTGTTTGGAGCATCTAAGTTAGTGACCAAATACAGCTTGGTGCCTTTGC
TATCAATCACCCAAGTATCAGAATTAGTGTCATCCAAAATGGTTTGCAGCGGACTGTCTG
GCTTGGTCAAATCTTTGAAGAACAGCTTATTGCCAGACGTTGAAGTACTTGCCGAAATAA
ACAGGTAACGTTGGTCGTCCGAAGTGTAACCACGAACGTATCGGTGCTTCTCTTCCTCTG
TACCGCCGAAGATAAGCTTATCCTCACTCTGCTTAGTGCCTAGCTCGTGATAGTAAAGCT
TGTGTTGGTCGGTTTTTGCCGAAAGCTCGCTGCCTTCTGGCTTGTCGTAACTTGAGTAGT
AGAAACCTTTATTCCCCAGCCAGTTTACGCCGCTGAACTTAATATCCACTAGCGTCTCAC
CGACAGGCTTTTTGGTTTCGGCATCAAGCACAATCACTTTGCGCCAGTCGCTACCGCCTT
CTGAAATGCTGTAAGCGACTAAAGAACCATCTTTGGTGAAGCTCACGTTCGCCAACGAGG
TCGTGCCATCTTCGCTAAAGGTATTTGGATCGAGAAAAACCTCAGGCTTGCCATCATCAA
GTTGGCGGTAAAGCACGTCTTGGTTTTGCAAACCGTCGTTCTTGTAGAAATAGGTGTATT
TACCTTCTTTGAATGGACGCCCTAACTTCTCGTAATCCATCAACTGAGTTAAGCGTTCTT
CAATCTGGTGACGATAAGGAATTTGCGCCAAGTAATCGAACGTGACTTGGTTCTGCGCTT
TGACCCAATCAGCCGTTTCTTTACTGCGGTCGTCCTCTAACCAGCGATATGGGTCACTGA
CTTTGGTACCAAAATACTCGTCCACTACATCGACTTTCTTTGTCGTTGGGTACTTCACCG
CCATTTTGTGTACGTGTTCAACCAACTCCTTTGTTGAGTCTTCGGCATAAGCACTCGGCA
ATATGCCCGTCATCGCAAACGCGGTCACCAGTGCTAAGGTTTTCTTTTTCATAGACTTCC
TTTTCTGTTTTTGTTTTATGTAATGCACCAAGCATCTTACCTATATTAGAGAAATGATTC
TAATCGTCTGAATAAAGCTGTGAATCCACGGAGACAAAGTGACTCACTTTGCCTCCGTGA
GATAGACAAACCTCGGTTTATAGACCGACTTGCATTAACTCAGTTCAATGCTTCGAGACA
CACCCGACTCCGCGGCAAAATCTTGGTCGTGACTGATAAGAATAAAGCCGCCTCGATACG
CGCTTAGTGCCTGAGCAAGCATGATTTTCGAATCCAAATCGAGGTGATTATCTGGCTCAT
CCAAGAGCAACAAAGGCTGCGTTGGTTGATGACTGACAATCAGCATCGCGAGCTTCATTT
TCTCGCCGCCACTCAATACGCTGCCCAAACGAAATACACTGTCTCGGCGAAAACCAATGC
CTGCGAGTAATGTTCTGGCATCGCTCTCTTTCATCCCCTCACAATGTTGCATCAGGTTTT
CCAACATGGAGAGTTCAGGCTGTATCGCACCAAAGTGTTGGTCGAGATAATAAAGCGGCG
TATTGATTTGAAGCTCACCACTTTGCAGTGAGAACTCCCCCAAGAGGGTTTTCAGTAAAG
TCGATTTACCGCACCCGTTTTTGCCCAGCAAATGCAATTTATCATCCGCATGAACTTGCG
CAGTGATGGGTTGAGCCGACCCAAATGGCAACTCGCCTTCTAAAAGCGACACGACTTTTC
GCGAGCGACTTTGACTGTCTGCCAAATACAGTTTTTGCCCTTTGATTTGCTCTTTGCGCA
CTCGCAAGCTTTGCTCTTTCTCTTGCAGATGCGCTTGGCGAAGTTGCTCGTTTTTATTAC
GACTGGCGGCTCGGGCTGTGGCTTTATCCTTCATACCATCCAGTAAAATTTTCGGCTGAC
TGCCATCCTTTCTCAGCTTGTTACCTTGAGCCGCTCTTTGTTCTGCTTTCTCCCGATTGC
GCTGAGCTTGCTCTTCCAATTGCTTTTTTTGTTTATCGACAGCAGCTAATTGGCGTTCCA
CCGCTTGTAGTTCGGTGCGCTTTTGCTCGGCATACACGTCGTAATTACCGCCAAACACTT
GTAAGCCTAAACCGGATAGCTCCCAGATTTCCTCCGTCTCGCGCAACAATTCTCGGTCGT
GACTTATAAGCAGAATCGCGCCTGAGAAACTGCACATCGAATGAATCAACCACTGCTTGG
CATGTGTATCAAGATGGTTCGACGGTTCATCAAGGATCAGCAATTCCACTTCGCTTTCGA
ATAACTGCCACAGTTGCAAACGCGCTAACTCTCCGCCACTTAACTGCGAGCAAGGGAAGT
CTGGCTGTGGCGGCAAGCTCATAGTTTCTAACTGCTTGGCAAGTTGGATGGGCAAATCCC
ATTGTTCACCCACCACCTCAAACAGATGCTCAGAGCAATCGCCCATTTCGATCTGCTTGA
GCGCGCTTAGCACTTTGTCCTTTGCTAAAAACTGGGCAATCGAAAGATCGCCCCCCAACA
AGTGAGATGGTTGCTGGCGATACACAGCAAAGGACCTTGGTAAAGTTACTGTACCGCTGG
TTGGGATTTGCTCACCGCTGAGTATCGATGCAAACACTGATTTTCCGACACCGTTACGTC
CAACTAACCCAACACGACGTTTGGTCATTGAACATGAGATTTGCTGAAACAGTGTTTCGC
CATTACCAAATTGATGACTGATATTGTAAGCCTGTAAGACTGGCATAATTTGCCTCCTGT
ATGACAGGGACAACAGCCGTAGCTTGAGATAAATCTAGAGATGAGATCGATGCAAGTACA
CGCGCCCATAGAAGCGCTTCAAACAGAAAAATGGTAACTGCAAAGAAATATCGGAAAGTG
AGCTACGCCTACTAACCCTGTAAATCCAAAAAATAAAATGAGAGTTGGATGACAGGTTTA
GTTGTTCATGTTGGCGTAATCTCCTAAAGAAGTGATGGGCAAAGTCTAAAGGTTTTCTTG
TATAAAAAGCAAGCGACTTCTGTCACAAGCCGCTTTCAGACCGAGCGCTCGTTTGGGTGC
CCTCGCTTACAGAGCCACATACCTAGGACTATGCTTCAAAGTAAATTGCAGGTTTGATAT
CAACCAAAGGCGTGCCATCTAAGCAATCCAAACCACGCACTTTAATTGCTCCCTCGTCGA
TAGACTCAATCGGTAAGACCGCCGCGCCAATAGAGTTTGGTCTGTGCGGTGAACGTAAAG
CAAAGGTGCCCTTTTTTCCTTGCATCATTTCAGGTTGGCGGTTCGCACCAGAAAGCCAAT
ACAGAACCAGTATTTTCTGCCCAACTTCAAGTCCTACGAGCCCTTGGTGATACTGAGATT
TAAGTTGAATTTCACACACAGGTCCATCTTGTGGCTGAATGTTATTTGGGCACTGAGAAA
CCTCAGTATATGGCGTACGAATTTGCCCAATAAACTCAAGTTGTGGGGTTTGATTTGTGT
TCATATCAACCTCTATTTTTGTTCTGACTTCATCGCTGAAAAAGCGTAAATGGAAATGGT
GACCAAGATGATTGAACCGCCAAGAATGCTTGCCATTGCTGGGATTTCATCAAAGAAGAT
TAATGCCCAAAGTGGTGCTAGCACGGTTTCAATCATCAGAATCATGCCAACTTCTGGTGC
CGTGATGTAACGGGTCGCGACTTGTGAAAGCACACGCCCAAACGGCGCAGTAAATAGCCC
CATCAAGCCCATAATCAGCCAAGTATTCGCGCTGTAAGTTGAAGGCGTTGCCCAAAACAG
CATTGCCATCGCTAAAAACAGTCCACCAAAACCAACACTTGCCATGCGGCTTACGTGCTG
ATGCTTACGCAGTTGCACCTGGTTGAGCGACAAACACACCACGGCAAACACTGCTAAGCC
ATCGCCAATCCAGTTACCCGATTTAAAAGAACCAGACACCACAATCGCAATACCCACCAT
CACAGCAACAATCGCAATCCACGTCGAGCGCTGGGTCACTTCACCCAAAAACCACCAGCT
AAACAATGCAGCCAAAGCTGGTGCTGCGCTCAGAATCACAAAGGTATTCGCAACCGTGGT
TAGCTTAATGCTCATCACCAAACCAGCAGCACTGCCGAGCATCAATAAGCCAGATAACAA
TACATGCCAGCCGCTCTCTTTCACCGCTCGAACCAGACCGCGCTTATCGCGAAGCTGGAT
AAATATTGGCATCGAAATCGCGGTAAACAAGCCAAATAGAAATGCGGTATCCACACCACT
CACGCCCGAGAAGCGAATAAAAATTGGGTCTAGGCTCATCAGCAGTGCACCAACCAAGGT
GATCATCACCCCGGCAAAGCGTGCGCCTTTGGCGTTTAGGTTATTCATTAATGCCGTCGT
CATCGTTTTTCTCCTCAAAAAATAAATCATACTCGTAAGTATGATTTTCTAATTTCGGAG
TTGTGTCAACAAAAATCATACCGTATAGTATGATTATCAAATCAAGAGAATCTGAGCATG
AGCAAGATCGAGCAAAACCGAGAGAAGAAACGCCGAGCTATTTTGGAAGCCGCGAAAGAG
AACTTTTTGTCCGAGGGATATGTGTTAGCGAACATGGATAAAATCTCCGCCCAAGCAGGC
ATGACAAAGCAAACCGTGTATCGCTACTTTCCATCTAAAGCAGCGCTATTTGAAGCAACA
TTGCGCCAGATAGGTGAAAACATGGATGGTGGTTTCGTTACTCACCTACAAAAGGATGAT
CTGCGAGGAGCGCTGAACTCATTTGGTGAACACTTTGTTTCTTTCCACCTTTCTGATGAG
CACTTGGCGACCTTCCGCTTGTTGATTGCAGAAAGCGCCAAAGCGCCTGAGATCACGACG
ATCTTCCGCGAAGTCGGTCCGGACGATACCGATGCCAAGCTCACTCAGTTCTTCCGAGAT
CGTTTCGATATTAAGGAACCAGGAACACAAATTCGCCTCTGGACAGGTATGCTACTGTCG
ATCCGCTCTGGCGTTCTAATGGGAATGGAAAAGCCAACGCAAGCTGAGATTAAGGAGCAC
GTTCAAGAAGTGACTGAGTTTTTGTTGGCAGCAATCGAGCATCAGAAGTGAACTAAAATC
CATCGCTCGCCGTAATAGCCAAAGAGTGAAAACACCAATGGGAAACGGCTATGAATCTTT
TGATTGAATCGGTTGAGGGTGGTATCTACCTCGCTTACAACGTAGAAAACCAAACAAGAT
CGTTGATCTTGAACGAGCACAAGAGCCCACTCACATTCGCTAGCCTCTGTGAGGCAAGAG
ACCACTTTCGAGGAGAAGGATACTCCTCTGCAAAACTGGTTCACCTCAACGCGTCCGACG
AAATGTGTGGAGAAAGAATACGCTGTGACATGCCATTAGAGATTGAATTGAGCTGGTATT
AACACCAGCTCTTAGCTATCAGACCTGAGCTTTGCCTACAGCGATTTGGCGCTTCCTCAT
CATCAAGACCATGGTTGACAACAGTGACATCATATACACTATTGCCAGCGCAGTTGTGCC
ATCCACATTCAACGCGCTCGCTATAGCGACGAGGACTGCACCTCCCATCATTCTCAAAAA
GCCATCAATGGAAGAAGCTAAACCAGCACAATACTGAAATGGTTCCAACGCCATGGAAGT
CGCTGCGCCAGCCAACAAGCTAAATCCGCCGCTCGCCATTCCTGCCATCAGGAAAAATCC
ACCAACTTCACCTTCGGGCATTAATACCAAGCCTATTCCTGCCATTGCAACCATGATCGT
GCCGGTTAATACCGTATCAATACGTCCCAACCTGTTCATCACTTTAGGTGCAATCACACT
AAATAGGATTTGAGAACCGCCAATCAAGCCAAACATCATAGAGAACTCGACTTGGCTTAA
ACCTCCTTGCTGCATTGCCACTACTGGAGCGACAGAGACATAAGTTAAAAGTCCGCCAAA
ACTCAACAGGTTTGCCAATGCAAACACCTGGAAGTTCTTATTACTTAGAATGTCTTTGAT
ATTGCAACGCAATACCACCGTGTTCTCGATATCAACCGACACCTTAACTGGCTTTGGGCT
GTCAAATCCGACGGTCGCTAACACCATCAGTAGCAGTGCTAACCCTGCCATCATATAGAA
GCCACCAGCCCATCCCCAAGCCATGGCTAAACCACTACCAATCAATGGCGCGATGGTTGG
AATCGCACTAGTAACACCGCCGATGTAGCTCAACAGCCTTCCAGCATCATTTCCTTGGTA
ATTGTCTCGTACCCACGCCATAGCAGTGATCATGGTAAAGGAAGCCCCAATGCCCTGCAT
TCCTCTCGCGATATATAGTACTTCCATATTCGGTGACAATGACGCAAGAATACTGCCCAT
CGCGTAAACCAACGTACCAAGCACAGCCGAAAACCGACGACCAAATCGGTCTGAGATTGG
CCCAGCTAATAACTGGCTCACCCCCAGAGCAAGAATATAGATAGAGATGGTTTGGCGCAT
ATCACCATCGCTAGCACCAAACACATCCATCATCTGAGGAATGGACGGCAAATACACGTC
AATAGCAAGAGGTCCAAGTGGTACTAAAGCGAAAACAACAATCAGTGGCAAAAGCCTATT
ACCTGCCTTCTCCATGCCCCTACCTCACCGTGCGATCAGCATAAACTGGAGCAAAGAGTG
CCACTTGAGTTCGCTGTGAAATGATCTCTAAATAATCGCGCATTATCTGAGGTATCGAAA
GCTCACCGATCATGGTTAGATTTCTCAGCTCCGAAAACAGCACGATGTCATCAATCGTCA
GATCTCGTGTTGTGTTTGCAACAGACATCATATCAACCTCAGGCACCATCTTGAGCAGTG
CGCACTCCAGTTGAGGTAAGTAATCTTCGGTCTTGCTCAGCAACTCAGCTAAAGAAGCAC
CTAAATACTCTTCTCTAGAGTGAACAAATAATGCCATTGCCGACTCCGTGCTGAGTTCAG
GGAGCCCAAGCAATGGCATGCGCGGATAACACAGCTTGGCAGTATATGGCTTCAAATCAT
CCAACATATCCTGAACGATGGTCGATAGTGTATAGCGACTAAAATAAGGCTCGACGTTAA
GGGAACTAGGAAGTTGGTCCAAAAAAGCAAAAATATCGAGACTCTCCGTCATAAGCTCTG
TTTGCTTTTCCGCAGCAGAAGTGAGCTGCAAAATAGGAACGGTAAACTTTTCTAGTTTCG
CAGCGACCGATGGTTCGAGCTCTCCCAATGGGAATGTTTTGACCTTAACATCCAGATTCT
TCAACCCAATTAATGCTTTAACTCGCGTACAGTAAGGACAGCTATCAAACGTATGTAATG
TCATCATTTTCCTGTCCCTCCTAGTTGCCATGCCAGATGGAATAAGCCATACGCTCTACA
TGAGCAGGAAGGTTTTGTTCATAGCCCACCCAATGTTCGAACTTTGGTAGCTTCACTGAA
TTCTTGAGTTCTTCTGGAGTCTTACCAGCTTGCAAACCACTCCAAACCGCATCAAACAAC
GCTTTGTTAAATTGATAATCTTCTTCAAATGCTTCGGCTGATGAGACAGGCATGTGACCA
CTAATGACAGTGTCAAATGCTAATTCATTCCGCGCACGTTCAAAGGTATTCAAAATGCTG
ACGTAGTTATGCGTATTCAAACGGTGTGGTTCATTAACCATACCCGGCAAATGCCAATCA
ACAGCGAGTAGGACTTTGTCTTTCGGCATATGAATGATGCTCATGCAATCCCCATCATTA
GGACCGTAGTAATGCAAATCGACTTGTTTGCCACCTAAACTCACGCTCATGGTGTCATCA
TATGTTTGATCTGGTTGAACAACGCGGTTCTCTAAGTCTCGACTTAAAAGCTCAACACAC
TTTTCTTGAGAGATGAACTCTGCTCCCTGCTCTTTAAAGATCTGACCACCGCGAGAGTGG
TCAAAATGGTCGTGTGAATAAATCACTTTTTTGACTGGTTGCTTGGTTAGCTTGCTAATT
TCTTGCATCATTTGCTTGGATCGCGCTTCACCGGATGGGTCCGTCACAATCACCCCTTCA
GGCGTTACAACGACTAAGCTGTTATAGAAATACTGCGAGTATTGATAAACACCATCTTTC
AACTCAATCATCACTGGTTTGGTTGGGTCAAATTGCACCGCTTCAGCCGCTACCGTTGAG
CTCATCAAAAGCCCGCCAATCATAGCTTGGTAAATCATCTTCATAGGACACCTTTTGTCT
TACTTGTCTTTGGTGTTGCTAAAGATAATTTGTATACTTTAATGAAACAATTGAGTAAAA
AGTAACTTCATAACATACAAAAAGTATCGAATGGACAAATACAAAAACATGCAACTGCTC
TGCACCGTGGTAGAGAAAGGCAGTTTCGCAAAAGCAGCAAAAGCATTAGGTGTCACTCCC
GCGATTGTCGGGCGACATATTGCAGCCATGGAAAGCGAGTTAGGGTTTGTACTTCTTAAT
CGCACAACTCGGAGCATGCAACTGACCCCAGGAGGCAGAGCCTATTACGAGGGGTCACGT
GCGATTCTCGAAAACATAGAGCAGTTAGAAGACTCTTTAACTAGCGCCCACCAACTGAAT
CCAACCGGATTAATCAGACTTTCAGCCCCAGATGCAATGGGACCTTTTCTGATGAAAGCG
ATTAAGGTATTTCGCCAAACCTATCAGCACATCCGCTTTGATTTGGTGTTGTCCAATAGT
CACGTAAACCTGATTGAAGAAGAGATTGACCTAACTATCCGTCTCTCATATGACTTACAG
GATTCTTCCTATATTGCAACGAAACTAGGCAGTTCTAGCTTTGGATTGTACGCAGCACCA
AGCTATATCCTTGAACACGGGCAGCCAAATCACTACAAAGAGTTGGAGCAGCATGATTGC
TTACACATGGGGCGCTCGCGTTACGGTGATAACTGGGTGCTGCAGGTAGAAGGTAAGAGC
ATCACCTATCGCCAACCATGGGCGGCAGTCATTTCCGATACCCATACTCTAATCGCCGCC
ATGGTAGATGGCATGGGAATCTCTATGATGCCGAGTTTGTTTGTGCACAAAGAACTAAAA
CAAAATACTCTTGTTGAAATCAAAGGCGTGGCTGAATTCCCGCTGGTCAATATTTACGGA
ATGTATCCTACACGTAAACATGTACCCTACCGTTTATCTTTGTTCTTAAATCACTTAAAA
GCATGGTTTCCAAAGCATTTGCAACAAGCATAATTTGCCAAAACTTTGAGCGATTTCGGG
ATCTTATCAACACATTTTTTGTTAAAGGCGTACTATGCTATTGGTAGTGTATTCCACAAG
AGGGCGTGGTTATGAAATACAAACATATCCTAGTCGCACTGGAACTGTCTGATGAGAGTA
CTGTGTTGATTGACCGAGCGGTATCTATGGCGAGTTATCTCGATGCCGAGATTTCTTTTA
TTCATATCGATGGTACTCATGGCGAAATTTATCGTGAGCTTGTCGATATTAAAGCAAACC
CAGACCAAAGACCGTTGAATGAACATTCAATGGAGTGCTTGAAGTCCTTTAGCGATTACA
TGGAGCAACCATTGAAGCACTTCTTCGTAGGCACTGGTGATTTAGCGGACAAACTGGAAG
TGACTATCAAAGAACAAGAAGTTGATCTGCTGATTTGTGGTCACCATCAAGACTTCTGGA
GCAAGATCATTTCTTACTCAAGACATCTGATCAACAAGTCTCCGGTTGATATTCTAGTTG
TACCAATTCACGAATAGCGTGAATGAACCATCCCAAAAGCCGCCAACGATGGGCGGCTTT
TTTGAGTTTCTTGTTGGCTCAATTAAGGCTCTATTTCACCAATCGAATACAGCACCAACT
CTTGTGGGTTATTCCCTTCCCCTAACGAGTGAATGTCTTCCCCTTCTTGTTTGAGCTCGT
TAATCAGTTTGAGCGCTTTATCTTGCTTCACACCAATAATGGTCGGCATTTCAGAGGCAG
AGACACCAAAACGCGTTGCAATAAGCAAGTTTTTCACTTTGGTTTTATCCGATTCAAACA
TGACATGACCTCTTTAATTTCAATTATCTAAGCATAGCGAATCGCGATGAGAAAGCACCA
TGCCAACTTGAATAGGTAACGGATTTTCCTAAGGGCTAGACAAACAAGGAAAGTAAAAGC
TTAGTTACTGAAAACGCGGTCAAAATAACTGAGTGGCGCCACCTTGGTATTGGCTCTTCG
TTGCCACTTGCTGCTGTTCGCCACCAGCCACTTTTGTTCTGAGTTGGCTAAAATCGCTTG
GCTCACTCTGGCTTCTCGCAACTCATGTTCCATCGCAAAAGCATGAGTATCACCTTTAGT
GCTACCAAGATTGATCTGCGCGGAATGAAGTTCGGCGATTTCGGTTACACCAGCGCAACC
GATAATGCCAATATCTGCGGAAAACTGAGCGAAAAAGTGCTCCGCCGCACCATCTACTAC
ATCGCGGTCATTGGTACGAATACGCCCACCCGGAATCCAAGTTTCAATGTTCTCAAAATG
AGAAAGAATGTGCGCCGCTTCGAAGTTATTCGTCACCACGCGAAGCTCACTGTGGTGGAC
TAAACGCTCTGCAATCAATGCAATGGTAGTACCGATACCCAAAAACAAAGTCGCGCCGTT
CGGGATGGCTTTGACCACTTCATCTGCAATGATCTGCTTTTCTTGTTGATTGGTGACTTG
GCGAGAAGCATAGCTGCGATTACTCAAGGTAGCAGGCAATCCGACACCACCATGATGGCG
TCGGGTCAGTCCTAATTGGCAAAGCTGATTAATGTCACGTCGAATGGTTTGCGTCGTGAC
TTTGAAGCGCTGAGCAAGTTCTTCTATCGCACAATATTCTTGCTGATGAACCAGTTCAAT
GATGCTTTGCTGACGGACGTTGAGGTTATTCATTCAATGCTGCTTCTCGTCTGACTGCAG
TCGCTTCAACTTTATAACTCTGTGGTGTGTCTGTGATCATCATGTCCACACCCCACAGCC
AATGCGCTTCAACTAATTGAGGGAAGTTCGGTGTATAACAAAATAGTTGGTAGCCAAACT
GCTTGATTTGCTTAGCCTGCGATTCGGTCAGGAAACGGTAATCACAATGCACGCTGTAAG
CATCAATGTGTTGTAGCACGATAGCAAAATCATCAGGAATCTCTTGCCACAACTGTCCTC
TTCTTACTTCTGGCAGATAGTTTCTCATCGTCACCAAAGCTTCCGTATTAAAGCTAGAGA
ACAGAATCATGTCCGTATCCACATCCAAGCGCTCAATTACCTGTGCCACCTTTTCACACA
ACAAATCAATTTCATCGCCTGAGTAGATCTTCAATTCAATATTGAGCTTCACGCCAGCCT
TTGCGGTGAGTTCAAGCGTCTCTTCTAAGCTCGGGATATGCTCACCAGCGAAGTCATCAC
CGAACCATAAGCCAGCATCAAGTAACCTTAGCTCGTGCCAAGTCAGCTCTTTCACTTTGC
CGCGACCATTTGTGCAGCGGTTTACGGTTTTGTCATGGATAACCACAGGGATGTTGTCTG
CGCAGAGTTGAACGTCAATTTCAATCCATTCACAGCCAAACTCAATAGCGCGTTGCATTG
CCGATAAGGTGTTTTCTGGAGCCAAACTGGATAAGCCACGGTGTGCCGTTATTGTCATTT
TTTATTCCGTCTTTTTCATTTGTTTTCAAATGAACTATCTCAGCCCTCAATGACGGTTTA
ATTACAAAATCGTGACGAAAATAATGCTCAAATAAGTTCATTTTTCTGTAACTAGAACGT
CATTTGGCTCATTTAATGTTCATTTGAATTTTTTGAAGCGGATTCATTATCAAAATGAAA
ACCTGCAAGGGAACACCCTGTTCAAATCATCTATGAAAAGGAATCATTATGGCTATTAAA
CACCTCGCCGGACTTGCAATTGCAGCGGCATTCATCAGCACGCAAGCACAAGCAAAAACA
GAGGTTGAGTGGTGGCACGCAATGGGTGGCGCACTAGGTAAAAAGGTCAACGAAATTGCC
GCAGACTTTAACGCAAGCCAATCAGAATACGAGATCAAGCCAGTTTACAAAGGCAGCTAC
GCAGAAACCATGACCAGTGCAATCGCCGCATTCAGAGCGAAAGAGCAACCAGCTATCGTG
CAAGTGTTCGAAGTGGGCACGGCGACAATGATGGGGGCAGATAAAGCGATTTATCCCGTT
TATCAATTGATGAAAGACACCAAAGAGTCGTTTAATCCAGATGATTATCTTGCGGCAGTA
ACGGGTTACTACACCACCAATGAAGGCAACATGCTTTCACTGCCATTCAACAGCTCCACT
CCTGTGCTTTATTACAACAAAGACATGTTTAAGAAGGCAGGCGTAGCAAATCCACCTAAG
ACGTGGAAAGAGATGGAAGAAGTGTCTCGTAAACTACTGGCGTCTGGTGCGAAATGTGGT
TTCAGCACAACCTGGCAATCATGGACTCAAATCGAAAACTTTGGTGCGCGTAACAACGTT
CCTGTTGCCAATAACAACAACGGCTTTGCTGGCTTAGACACAAAATTCAAGTTCAATGAC
TCAGCGTTCGTACATCATATCGAACAGATGGGTAAATGGTCGAAAGAAGGCATCTTTAAG
TACGGTGGTCGTCAGTCTGATGGTATGCCACTGTTTTACACCCAAGAGTGTGCAATGACC
ATGGGCTCTTCCGCAGGTCTGGCGGGCATCAAAGAGAACATGAAAGGCATTGATATCGGC
GTAGCACAATTGCCATACGATTCAGAGCTAGTATCTAAGCCACAAAACACCATTATCGGA
GGGGCCTCTCTTTGGGTGCTTCGTGGTCACTCAAGCGAAGAATACAAAGGCGTGGCGAAG
TTTTTCTCTTACCTTTCAAGCCCTGAAGTTCAAGCAGATTGGCACCAATTCACTGGTTAC
TTACCAATCACTAAAGCGGCTTATGAGCTAACGAAAGAGCAAGGCTTCTACACTAAGAAC
CCAGGCACCGACACAGCCGTTCTGCAAATGACATCGACAAAGCCAACGGAAAACTCGAAA
GGCATTCGCTTTGGTAACTTCCTGCAAACTCGCGACATCATCAACGAAGAGCTGGAAGCG
GTTTGGGCAGGAAAAGCAACAGCACAAGCTGCGCTAAATAATGCGGTTCGTCGTGGTGAC
GAGCAGCTACGTCGCTTTGAGCGCACACAGAAATAACGAACCTTAATAACGAACAGTGAT
GCACCGAGTCTTATTCCAGTAGGTACTCAGAGATGCACTCTCCCCGCCCATCATGGGTGG
GGAATTCGTTTACACACCTTGCCTGTTTTATTTTGGTATTTGTATGTCCTCACCTGTTGT
TTTTAAACACAAATGGCTTCCGGTTGCGCTGATTGCGCCTCAGTTGGTGATCACCTTGGT
GTTCTTCATCTGGCCGGCAGGACAAGCCATTTTCCAATCTTCACAACTTGAAGATGCTTT
CGGTATGAGCCGTGAGTTTGTGGGTTTAGAGAACTTTGAAACGCTCTTCCATGATCCACT
TTACCTAGATTCGTTAATGACCACGCTGCAATTTAGCATCAGTGTTGCGGTGCTTGCTCT
GGTCAGTGCGCTGATCCTTTCCGCTTTTGCCGAGCAAATCATCCGTGGCGCGACCATGTA
TCGCACTTTCTTGATTTGGCCTTATGCGGTGGCTCCGGTTGTCGCAGGTTCACTATGGCT
ATTTCTATTCGATCCAACCATCGGTGTGATGACCGAACTGTTGAATCTGTTTGGCGTAGA
CTGGAATCCAACGCTTAATGGCACCCATGCTATGTGGATGGTGATCATCACCTCGACATG
GAAGCAAATCAGCTACAACTTTCTGTTCTTCCTTGCGGCGCTTCAATCAGTACCCAAGTC
TCTGCACGAAGCCGCGGCCATTGACGGCAGTGGTCCAATCAAACGCTTTATCACCATTAG
CTTCCCGCTGATTTCACCAACCAGTTTCTTTTTGTTGGTCGTGAACTTCGTTTACGCGTT
CTTCGATACCTTCGCCATCATCCATGCGATGACACAAGGCGGTCCGAGTAACAGCACTTC
CACCTTGGTTTATAAAGTCTATAACGATGGTTTTATTGGTCTGGACTTAGGCTCATCAGC
AGCGCAATCCGTCATCCTGATGATCTTGGTGGCTTCCCTAACCGTGATTCAATTTAAGTA
TGTTGAGAAGAAGGTGGCGTACTAATGGTAGAAAGAAGACCGTTTTTTAATCTGTTTTGT
CATGTCATTTTAATTCTTGGCATTATTTCGATTGCGCTTCCCGTTTGGATTGCGATCGTA
GCAACCACACATGAGAACAGCGCGTTCGCTACTGGTACACCGTTGTGGTTTGGCGATTTG
GGCTTTAGCGTTTTCACTGACTTGTTGAGTAACGACACCCAATACAACAACAATACATTG
CCGATTGGTAGCATGTTGCTGAACTCATTCATCATGGCAATGTGCATTACCATCGGCAAG
TTAAGCATTTCCATCCTGTCCGCCTATGCAGTGGTATTCTTCCGTTTTCCGGGACGAATG
CTGGCGTTCTGGATGATCTTCTTCACGCTGATGTTACCAGTAGAAGTGCGCATCATGCCG
ACATTTGAGGTGATTACGAACCTCAATATGCTGAACTCATTTTACGGCTTAACCATTCCA
TTGATCGCCAGTGCAACGGCTACTTTCTTGTTCCGTCAGTTCTTCTTAACGGTACCAAAT
GAGTTGGTGGAAGCAGCGCGAATTGATGGCGCAGGACCAATCAAGTTCTTCTTCGATATC
TTGTTGCCCCTATCGTGCACCAACATCGCCGCACTGTTCGTCATCACCTTCATTTACGGC
TGGAACCAATATTTGTGGCCGCTTTTGATCACCACAGACGTGCAGTACTACACCATCGTG
ATGGGCATTAAACAGATGCTTGGAGTGGTTGATGGCGTGATCGAATGGAACAAAATTATG
GCCACCACCATTATCGCCATGTTGCCACCCGTGATTGTGGTAATTGCAATGCAAAAAGCC
TTTGTTAAAGGTCTGGTAGATTCGGAGAAATAAATGTCCACATTAACTCTTTCTAATATC
GCTAAATGTTATCCGAACGGCTATCAGGCGATCCAAAAACTTAATCTCAATATCTGCGAC
GGCGAAATGGTCGTGCTGGTTGGTCCGAGTGGCTGCGGTAAATCCACCTTACTTCGCATG
ATTGCAGGGCTAGAGGAAATCAGCTCAGGAGAGCTGAAGATCGACACCACAACCGTCAAC
GATTTCGAACCTGGCGAGCGAGACATTGCCATGGTATTCCAGAACTACGCCTTGTACCCA
CACATGACGGTGTACAACAACATGGCTTACGGTCTGCGCAACCGCAGAACACCGAAAGCG
GAAATCGAACGATTGGTTCACGAAGCGGCAAAGATGCTGGAGTTGGATCACCTACTCGAC
CGCAAACCAGGGCAGCTTTCTGGAGGACAACGTCAACGTGTGGCGATGGGGCGCGCAATT
GTACGTGAACCAAAGGTGTTTCTGTTTGACGAGCCACTGTCCAATCTAGACGCCAAACTG
CGTGTTCAAATGCGTTTGGAAATCAAGAAGCTTCAGCGTCGCCTCGGAACAACATCGGTT
TACGTTACCCACGACCAAGTTGAAGCAATGACGCTGGCGGACAAACTTGTTGTTTTGAAC
AAAGGTAATGTCGAACAAGTTGGCACACCGCTAGAGATATACGACAATCCTGCATCTTTG
TTCGTCGCGACCTTTATTGGTTCACCATCCATGAACATCTTAGATGGCAATGTTAGCGTT
GACGGCATCACTATCGGTGACGCGCTGCTTCCTGTCTCCACAGCAAACTTGGCTCTTGGT
GAAATAAAGCTAGGACTTCGTCCAGAGCATTTACAAATCAGCCAAGGTAACCCATGGTTG
CAAGTAGAAGTCGAATTGATTGAATCGCTCGGTGCCGATCTGTTGCTTTACTGCCACACA
GAAGGTGGTGACTCACAAAAGCTTGTTGTTCGTGTAGAGGGGCATACGCCAATTCAAATT
GGCGACAAGCTTGGTCTAGACATAAAGCCAAAACATGTTCATCTATTTGATGCCAACACA
GAAAAGCGTATCGAGAGTACACTGGCTTCCGCGGTATCACTACAAGGCATCAGTGACGAA
ACACAAGCAATCAACCCTAGAGTAAACAAGCAAGGAGTGGTGAATGCCTAACCCGTTATC
AGAGCTCAAGTTAAAGAGCCTGAAACAGATCGAATGGCTGCTAACCGACGTGGATGACAC
GTTGACTTGGCAAGGCAAGCTGCCACCTGAAACACTCATTGCGTTAGCCGAGCTAGAGCG
TGTGGGCGTAAAAGTGGTGGCAGTAACAGGCGCATGTGCCGGTTGGTGTGACCAAATGGC
AAAGATGTGGTCACTGCATGGTGTGATTGGTGAAAATGGCGCGTTTTGGATGAGAAAAGA
CGCGGCAGGATTCCACACCACCTTTGCTCGCCCAGCCGAAGCAATGCGCAAAGAACAACG
CGCATTACAAGAAAGTATTACCGGCATTTTGGCAGGCTATCCCAATGTCGAGTTCAGCCA
AGATCAGAGTTTTCGCTACTGTGACGTTGCGGTGAACATAGCGCAAGATAGAACGCCTGT
TTCCCCTTCCACGACAATGGAAATTCTTAACCACATTATGAATTTGAATGTGGAGTCTAA
TCCCGTCAATGCAACATTGAGTTCGATTCACATCAATGCTTGGGTCGGTAGTCACAGCAA
GCGTACAAGTGGTGAAGCGTACATTAGGCAGTTCAATAACGGCGAATTACCGAGCTTAGA
GCGCATCACGTATGTGGGAGATTCACTCAATGATGAAGGCATGTTTGAGTGGTTGCCAAT
GACCTTTGGCGTGAACAACATTCGCCCTTTATTGGCAAAACTGAACCATCAACCTAACTA
TGTCACACAAGAGAACGGCGGCTACGGATTTGCTCAATTGGCAAGCTTGATCGTTCAAGC
AAAAAGCCTGTAATTCAACAGCATGTCCATTCGCCCTTCCGCTTTTCTTAAGTCGGTGAA
TGGACATTATTTTTGTCTCTGATACATAAAATCTCTATTTATCATTCGCAATTATCGTTT
TGTTATCTACCAAAAACGCTCAAAAAACTCTCGTTACTAATTTGCTCTCAATCCCTTGCT
ATATATGGCGTTTTTTCATTTCGTACTACTTACCATGCTCAGAACGAAGCAATCCGCAAC
AAAAATTGATTGTTGTCCTAACTAATTATTTTTGTTTGTCGCATTCAAAAGCAGCCCATA
TTATCCGCAGCACAAGGGATGACATTCCTTACGCTCTTTAACAATCAAATGCCGTACTTC
TTCATCTGACAACTTTCCTACTGATGTAAAAATTCCCTTTTGATTCCCATTTTCAAATTT
TTACAACCACTGCGCAGAGCATTTAAAGCTGTGTTCTGCATTACAGTCTATTCATGTAGG
AAATCATCGTGGATAAATATCGAACTGCATACGCTAAGCGTCTAGAAAAACTGAAGGGCA
ATCGTTCGCCAAAAACTATTGCACGTATTTCGGCGTGGGATGCATTTTTTAACAAAGAAT
ACGAGATGCAAGATCTAGAGTCTCAAATGGCAGACTCTGCTCGTCATCACTATGAGCAAT
CTGACGTTAAAAATGAAATCAGCTTTGGTTCATTTAAACGCGCATTCTATAAAGAATCGA
TCGTGATTTATGACCTAACCGATGGCGCTTCAATTCAGAAAGTGTTCACACCGTTACTTG
TGCTAACAACAGCATGGGTACTGTTCGTGTGTTTTACCCAGTAATTGAATAACCGAATTA
AATAAGCAATAGATAAACTATTGGCAGAGTGTTTATTACCTTTGTTCAATACAAACAGTT
GAGAGTTTAAGGATGAAAGGAAGAAACATTGCGGCATTTGCCATTGTGGTGGCAGCATTT
GCGTTTGGTTATGGCTTTAAATCCTATCAAGAAGCGAATGGTGTCATTTACCCAACCTTT
AAGAAGGAGTTTAATCTCTGATGCCTAAGATTACCCTTCTGCTACTTGCAACGACTGTCG
GTATTGGCGTTACCGGTGCTGCATTCTGTGTTGGCATTACGTATGCGTTCACACAACTGC
CAATCGAACAAATTCTATCGAGCTTATAAAAAAGTAGAGCATTTCGGTGCTCTACTTTTT
TGCTGTTTGAGACTCAATATTTGAGTTGAGAAACGAAAAGCGTAATCAGAACTCTTTATT
CATCTTCTGTAAGCAAGCAAACAAGATCGCTTGATGCTCAGGTTCGATATTGCGCGTTAA
GTCTTGAACCAAATCTAAATGCAGCTGATTGTGATGACGGTGAATCTCTTCACCCGCTGG
TGTAAGCTTTACTACGATAGCGCGACGATCTTCTGGATGCGGACAGCGCTCAATAAGCTC
CGCTTTCACCAGTTTCTCAATTTGAACCGTTAACGTGCCTGTCGTAATCCCAAGCTTTTC
CGCCAGTTCTTTCATACGCAACGCACCATGCCCACCCAGTACTTCAATCGTGTGGATTTG
AGCCAGTGAGTAACCCGTGCCTTTTACTACAGATTGCTCCCAAGAAGACATTTTGTCATA
GAACTCGGTAAGCGTTTGATTCAGCTTTTCTAATTCGCGCATCACTCAGTCGTTTGAACT
TCCAAAGTTAGGTGGTGAATCTTATCAAATTTACTCAATAATTGCTTAAATTCATCCAGC
GTTTTGTTGCTATGATTTTTAAGCGCGATAGCCGCAGAATAATGATGACCACTCACCTTC
CAGATGTGTAAATCAACAATCTCGGCATAAGGAGTAAGTGTTTCAGTAATCTCATCTCGG
TATGACTTGTTGATGCTCTCATCCAACAAGACTGGTGCGGTTTGTTTCATTAAACCCAAG
GTCCACTTACCAATCACAACAGCACCAACAATCCCCATCATGGCATCTAACCAAACCCAG
CCGTAAAACTTACCGACAATCAACGCGACAATCGCAAGTAGAGAGGTCAGCGTATCCGCT
AACACGTGGAAGTACGCAGCAGTTAGGTTGTGATCGTGATGATGTTCGTGCTCATGATCG
TGAGAATGGTGATCATGATGGTCATGCCCATGATGATGGTGATCTTGCAGAAGCAGCATG
CTTGCAAGGTTCACCACTAAACCAATCACCGCCACCATAATAGCTTCGTTAAACTGAATG
CTTTCTGGGTTGAAGAGACGATGAATCGACTCGACCATCATCATCAATGCCACAATCCCC
AACGCAATGGCACTGGTAAAACCGCCGAGCACACTCACCTTACCCGTACCAAATGAGAAG
CGGTCATTATGGGCATTTTGTTTCGCGTAGCGGTAAGCAAACAAGGTGATACAAAATGCC
GCTGCGTGTGTACCCATATGCCAACCATCCGCTAACAATGCCATTGAACCAAACATGGTC
CCGGCAGCAATCTCCACCACCATGGTGGTCACGGTTAGGATCAATACGTAGAGCGTGCGT
TTTTCACCCTTTTGGTTGTGAGAAACGAAATCATGTGAATGTTGCGATACAGCCATTGCG
ACACTTACCTTCCAATTTTAGTTTGATTATCAAATTATTTGATTTTAATTTAGTTTGACT
ATCAAACAATGTCAACCTAGGAAGGGAATTTGATCAAAGGGAAGTTTTAAAAAGAGTCTT
ACTCAGTATAAAAAACACAAACGAGCTAAAGCACTTAGGTTCACTAGAGAAGCCTAAGTG
CTTTTGCTGAAAGTGATGTTTTTAAGTTGAGAAAGAGAACTAGCGCTCAGCTAATCGACG
GGTATCTTCATCGATGATCGCCCGAAGCGCTTTGGTCAGATCATCAAAGTCCGTGTGCTT
TTTGCCGTATTCCAGATTAAAGGCGTAATTGAAATCGGTAGGGTTATCGCCTTGAGTGTG
CTGCAGAATGGTTTCCAATTTATCCAACGCTTTGGTGAGTCGAGCTTCTGCGGTAGTAGC
ACTGTCGTATTCCAACCATAGCTCCAGCAGATCCTTTTGCAGAGAAGCGTCTAACGGAGC
GATGAGTTGCTTCAAATCCGCCAGTTCTAGTGCGCTTTTATCCAGCCCATCGTGTTGCTC
CAACGCCGAAATGTCACCGCTGACCGCTTCTGCCAAGTCATGAACAACACAGAGTTTTAG
CACTTTCAAGCTATCCAAATGTGGATAATGTTCTGCTACCAGCATGGCAAGTAAGCATAA
TCGCCACGTGTGCTCAGCAGTACTTTCATGGCGACCAGAAGACGTCCATGCGGTGCGTAA
GGTGCTTTTGAGCTGCTCAGCCTCGCGCAAAAAAGTAAGAATGCCAGGTAGCTTGTCGAT
CATATCAGTGCTCATGTTTCAATGTTTTCAAGAAGAGTAACGGATCGGGCTGAATCGGAA
AAGCACAAACGACAGGGAGAAAACAGGAAGTGATTAGAAACATAGAAGAAGACTCAGACA
CTCATATTGAGAATGCCTGAGCCTATAGATCACGCCAATTCGCAAGAAAGCAGTTTGGCT
TCAAAGTGCTCATCAATGCAGTCTGCAATCAGTTCAATTCGGCTTTCAGCACAGTCATCC
AACTCCACTTCCTGTAGCCCATCTGGCGTTAGGTTGTAGCCATAAATGCCATCACCAGTA
ATAAACACCGCTTTCATGCGCTCCACTTCCAGCTCAACCAACAGAGGAATCAGCTTGCGG
CGATCGAACACTTTCTCAGGTGAAAAGCGCCAACCGACACTCTGGAAACCTTCGCCTGAA
TTGGTCGCTTTGAGCATACCACTCTCAGGCATTGGCATGTCTGAAGCCAAAGGCTTGTCA
CTCGCATGATGGTGGTGATGCGGGGGATGTTCATGAATGGTGGTCTCACCTTCAAATTCG
GCAAACGGAATCACACCATGCTGAGCAAAAACCACTTTGGTATTTGGGCGCCCAACTTGC
GCCACGTAAGCTTCTAGCTTCTGGGTGTCTCCCTCTTGATACAAATCAAGCTTGTTACCC
ACCACTGTATCGGCAATCGCAATTTGTTGGTTGAACGTGTCATGCTGTGTATAGCGCTCA
TCCGCAAGCTTACGCGCGTCGACCAAAGTGATGTTCTTTTGTAGCGAAAGCACTTGGCGA
TAATGATCTGTCGACAACACTTGCAGCACTTCTTTCGGGTGGCCAAGCCCAGTAGGCTCA
ATCAGCAGACGGTCTGGCTTTGCTTCATTAAGCAGTTGATTTAAGGCGATTTGCATTGGC
AACCCCGCCGCGCAGCACATGCAGCCGCCGGGTACTTCGCGAATAAACACTTGTTGCTCT
TCGCTTTGTTGCCCCTGAACCAAGCTACCATCAACGCCGATTTCACCAAACTCATTCACT
AATACCGCCCAGCGCTCGTTCTCCGGCTTATTCGCCATTAAATTCAAAATCGCTGAGGTC
TTTCCTACACCAAGAAACCCCGTAATGATGTTGGTAGGAACACCAAGTATGGGTTGGCTC
TCAGAGCTCATTGGCAATTCTCCTGTAACCTTGCACCAGTTCGTGGTTTGCTGAAACCAC
AGACTCTGAAAACGCCGAGTACTCAGGTGGCACTTTCGAGATGCTATTCAAATCAAAGTC
AGCACCAATATTCGTCATTGGCGGAACATGGAAATTCTCTGGCAAGTCTAGACCATCTAC
CACACAGTTATGGCGAATAACACAACCCTTCCCAATCACAGCATTAAACACCACCGAGTT
AAAACCGATGAACACATCATCGCTAACTTCACACGGACCATGAATAATTGATCGGTGTGC
AATGGAAGAGCGCTCACCAATGGTCACGGCAGCGCCTGCCTTTGAGTGAATGACCACGCC
ATCTTGAATGTTGGTATCGCGCTTGATGACAATGGCTTCCATATCGCCTTGCTCGTTCAC
CTCATCAGCACGAATCACCGCGTAAGGACCAATAAAAACGTTATCTTCAATGATCACTTT
GCCACAGATGATTGCCGTCGGATCGATGAAGGCTGTTTCCGACACTTCGGGCATGTGACC
TGTGGGATTTCTTCTTAACATATTGAATTCTCTTTATTTGGTGCCGAAAAGACACTCAAG
TTACGACAACTATACTTCTACAAATAAAGTCCGATGAAAGCGGATAAATGTAAGCTTTCG
AAAATAAACTGAGCTTTCAAATAATCTAAGTTTTTGAAAAACGTGAGTCTTAGCGATCAA
ATACCAATCGCATAGCATGTACTGCCTGCTCATTGACTTGTTGATCGACATACACCAACC
CACCGTTGACCCAAGTTTTCTTGATTTGTGAGGAGAACTGATGGCCAGCAAAAGGCGACC
AACCACAGTGGTACAAGCTATTGTCATTGGTGACTAAGGTCGGCATTTTTGTATCCACCA
GCACCAAATCAGCGAAATACCCTTCACGGATAAAGCCACGTTGCTCAATACCGTAGCGGA
TGGCTGGGTTATGTGCCGTCTTTTGAACCACTTGCTCCATCGTCATATGTCCGCGAGCGA
CTTGATCAAATAAAGACAATAGTGCGTGCTGTACCAAAGGTAACCCCGCTGGCGCTTGTT
CGTAAGGCACCTGTTTTTCTTCCCTCGTGTGGGGGGCGTGGTCTGTCGCGATAATGTCAA
TTTGACCTGTATTAAGTGCTTTTAGAATAGCCTCACGGTCATTTGGGTATTTCACCGCTG
GGTTACATTTGATTTGGTTACCACGCTCTGCGTAATCTTCATTGCTAAACCACAGGTGAT
GAACGCAAGCTTCAGCAGTAATGTTTTTGTTCTCGATTGGACCTGCATCAAACAGTGCTA
ACTCTTTTGCCGTTGTGATATGCAGAACATGCAACTGACTGTTGTACTTCTTAGCTAGTT
CTACCGCATAAGAAGAGGACGCATAACACGCTTCGTCATCACGCAGTATCGGATGATCTT
CAATGGTGAATTCCGACTTCTCTTTGAGTAGTCGCTGTTTGTTTTGCGCAATCACAGGTC
CACTTTCACAGTGCGTTACGATGAGCACCGGCGAATCACGGAAAATTTCCTCCAAGGCTT
GAGGCGCTTCCACCAACAAATCCCCCGTCGAAGCCCCCATAAAAACCTTCACGCCACAAT
GTCTCTTTGGATCAAGCTGTTTGATTTGCTCAAGGTTGTCTTCGGTCGCACCAAGATAGA
AAGAGTAGTTCGCGAGGGAGCTCTGCTCGGCAATGGAGAATTTGCTTTCTAACGCTTCGA
TGGTCGTCGTGGCAGGGTTTACGTTCGGCATTTCCATATAGCTTGTGATACCACCTGCAA
CCGCTGCACGGGATTCTGTTGCAATCGAACCTTTGTGCGTTAAACCCGGCTCACGAAAGT
GTACTTGGTCGTCTATCATACCGGGGATTAGATAACACCCTTTAGCATCAATCACCGTGT
CTTCCGGTTTTGAGGCGATATCGGTCGAGATAGCTTCAATTCGCTGATCGACAATTCGTA
AATCGGTCTCGGTAATGGTTCCTTCGTTGACGACAAGGGCGTTTTTAATCAGTGTTGCAG
GCATAGCGGTTCAGAACTCCTTGCTGATGATGCTAATAATGGGAAAGGATAAACGTCGTA
AAGTGGCAGTGATGAAAACGACAATAAGTGGACACTCAAAAACACTTACTGGGATTTCGC
ACAGTCATCACAAACACAATTAATCTCTAGTTGAGGGCTGACAACGGTGAAGCCTTCTTC
TTTTGCATGGGATTGCAGACCGTGAATCAAGCTTGGGTCGATGGCTTGCTCGCTAATTTT
GTTGCATTTGGAGCAGATGAGAAATTGAGGGACGCCATGTTCGTGCTCGCAGAGGATATG
GGAGCAGACGATGTATTTATTAGAAACTTTAAGCTTGTGAGCCAAGTGCTCACCTTCAAG
AAAATCCAAGATTCGATACACCGACATTGCCTGAATATTTTGTTCAAAATGGGCTTTGCA
ATAATCCACCAACTCATAAGCTGACAAGGCTCTATCGGCATGGACCAACGCTTTCAACAC
CAGTTTTCTCTTGGAAGTTAATTGCTTTCCTTGAGCTTTAAAGCTCACCTCAACATGCTT
AATAATGGCGTCAATATCGCTCATTTTCACCTCACACAAGACACACGCTACCTTATAATA
ATTTTGATTATTGTTATGTTATAACATAAAAAATAGATTCATCAAGGTAAGGTCAAAGTG
AACGCGACTTGGGTATACGCATTAGATCCGTTACTCTAATTAGTTCGTATCCAAATCAGA
ATAATCGAAACGGATGGCTAGGATGGAACATGTTGGTTCTCGAGCGTTGATTGTAGAAGG
CGGCGCGATGCGCGGGGTGTTCTCCTGCGGCATACTCGATCACTTTATGGCACAAGATTT
CTCCCCTTTTGACAGCTTTTGGGGTGTCTCGGCGGGCGCAAGTAACTTAGCGGCTTACCT
TGCTAAAATGCCGGGCAGAAACCTCAAAATCTATCTCGACTACAGTCTACGAAAAGAATT
TATCTCCCCCACTCAACTCGTACGCGGTGGCGATATGATGGATTTAGATTGGATGTGGGA
CGTCACGCTTAAAGAGTTGGGCATTGATCGAGCCGTACTCTCTGCCGATCCTCGACCATT
CTTTTTAGGTGTCACACGACAAGACAACGGACAACCAGAATACCTAACACCTTCCGTAGA
AATGTTGGCGGAAACCATGAAAGCCAGCAGCGCCTTACCAATCATGTACCGCAATGGTGT
GCCATTAGATGGCGTAAGGTATGTGGATGGTGGTGTAGCGGATGCAATCCCTATTGCCGA
AGCCATCAAACGCGGTGCAACCAAAATCATGGTGCTACGAAGCCGCCCTGCCAGCTATCG
CAAATCCAAGCCTAAGTTTGAAAAGCTAACTTCACGTTTACTGAAAGATCATCCAGCGTT
AATCGAGCCAATGCTCACGCGCCATATTCGTTACAACCAGAGTCTGGAACTGATAGAGAA
CCCGCCAGTTGGCGTTGAGATCATCCAAATCTGTCCACCAGAAGGCTTTAAGTTAAAGCG
TTTAAGCCGCTCGCCAGAACCTTTACGTCAAGCTTATGAGCTGGGTGTGGAATGTGGTCC
ACAAGCCATTGAACGCTGGGAGCAAAGCTAAACAGAGCGCAAAAAGCTCACTGCCCTCGT
GAAAAGACAAAAAAAGCCACACCCAATTGGTGTGGCTGATGCAAATTCGATGGCAGTGGA
TATCGTCTTTGCTTGCGTATGAGCCCAATAAACGGACTCCAAATCACTTAGTGTTTTTCT
CTCGAACTGTAATTCCAAGAGTTGGCGTCAAGACTTGGTGCCGAGCAACGGTATTGGGTG
CCTTAATAAGTTTCAAATACACCAGAATTGTAGTCTTGAATCGCTTGTTCAATCTCGTCG
ATGCTGTTCATCACAAATGGACCATAATGCACAACAGGTTCATTAATCGGTTCGCCAATA
AAGAGCAGTACTCCGCTAGCGTCATTGGCTTGCAGCTCTACCCACTCACCTTGCGAAAGC
AGTGCCATCTCACCTTGCATGACCACGCGCTCGCCCACCTTAATACTTCCTTTATAAGCA
TAGGTCATCATATTGTGATGTTTCGGTGTCATTAATGTCATTGTCGCACCTGGATGCGAT
TGCCAATCAGCAACCGTCACTGGTACACCTGTTTTACTTAGCGGCCCTTTGACAACCTCA
TCGCCGATGCTTAACTCGCCAGAAATAACACGAACCAAACCATGGGACTCTGCGCGATGC
TCGGTAATAGTTTCCGGTTGGAAGTCGTGATATTGCGCCGGAGACATCTTGTCTCGTGCA
GGTTGGTTAATCCAAATTTGGAAACCGTGCAGCTCGCCATCTTCCATGATTGACATTTCA
CTGTGAATCACACCACGACCAGCAGCCATCCATTGCGCACCGCCAGAACGAAGCTCACCA
ATGTTGTCCATATGGTCACGATGTTGGAAATGACCGGTGAGCATATAAGTTAGTGTTTCA
ATGCCCCGATGTGGATGTGGAGGGAAACCACCCACATAATCTGCACGTTGGTCTGACTTA
AGCTCATCGACCATCAAGAATGGTGAAAAGCTCGTGTTATTGAATCCGGCTACGCGACGA
ATTTTAACCCCATCACCATCTGCGGTTGCATGCGATGGAATGATCTGACGAATCTCTCTC
ACTGTGCTCATAATATTGCCTCCCTTATTGGTATAGACTCATTGTAGGAAGGGGGATGCC
AAATCATGAGGGGATGAAATTGTTCTACTCCATCAGTTTTTTCGAACGAAAAGAATTTGA
AAAATAAATGTAGCTATTTTTTAAACACCCTGTATAGTGGCGACTGGCTCTAGAAAAGAG
CTGTTAATGCTACATTTAGTTTAAGTTCCCTCTCAGTAACACCCTGAATCCTTGATTCAG
ACTCCTGCGTAAAACTTCCTCTTGATTGCACATTCAATAGCTTAAAAAAGATCCATCACA
ATTCGTATATTATTGTTTAATTTCAGAGGTTTTTATGTCTGGTAAAGTAACTGGTTCAGT
AAAATGGTTTAACGAAACTAAAGGCTTTGGTTTCCTAACTCAAGACAACGGCGGTCAAGA
TGTATTCGTACACTTCAACGCAATCGTTGCTGACGGTTTCAAAACTTTGACTGAAGGTCA
GAAAGTAAGCTTCAATGTAGAAGAAGGTAAAAAAGGTCCTCAAGCGACTGAAGTTACTCC
TCTATAAGATAGCTTTTCTTGGTGCAGCATTTCCTCGCTGCACCAAACTCTCTCCCCCTT
CAAAAAATTCCTCAAACTTAATATTTAGCAATTAAATTTTGCTTGGTTTTCTGCTGCCTA
AAATATACCCAAGTAACCTCGAGATGCTAAGTTCAGCGAGAATGACTTGGTTTGTAGACG
CGGCGGATACGATATCCATCGTTGGAACACTAGATCTATCGAACCCGATAGCCATCGTTG
GTATTTCACTTACTTAAAATTAGGAAAAATTATGTCTAGAAGAACAGGTCGTCAAAGACA
CTGGTACCAATTATTGAATAAAGAAAAGATCACCAAAAAACAGGAGAATAAATGATAGAG
ATTGAATTCCGTTTAAAACAACCCGACATCTCTTGGAACGCCAAAATTCATCAACTCAAT
AGTGATATTTTAAGGCGCCATATATTGCCAAAACTCCAATCTGCTTGTTATCTCATTGAT
TTTAAATACTGTGAGAAAACCTACTCCGGAGACATTCTGTGTGACTCAGGTTCAAAGCTA
GGAAGTTTTATTATTAAATAAATCAATTTTCGTGCATTAATGAATAATGCGGATATTTAG
GAAGAATTTCCAAAGGAAAAATCATGGCAAAGAAAAGCAAGAAGCAAATTGAGCAAGAAA
AGAAAGAGTCCGAACAAAACGCCGCTGCGATTAAACAACAAACGCGCCGCCGAATTGAGG
ACATCATGGAGCAAAGAGAATTTGATAAAATGTTCGAACTATAAATACATTCCATTTTCT
TTTCTCTACTCTTCTCAATCTAAAATATCGACGTGCAAGGTATCGCCACCCCTCTTCTCA
GTTCACAATGAGCAACGCACAATAAACTCGATATGACTCCCAATGTTTCTCGCATGGTGT
GGTTCAGTATTAGCCACTGAATATTCGACGCTCAGCAAGGTGTGTGCTGACAACGAAGCC
ATCATGCGATGAATCGCAGCCTCGATACAGATCTCCATCGCTCAATTAAACCAACACTTT
TTTGCCTTTCCGTTCTCCGTTCTCCGTTCTCCGTTCTCCACAAATAACAATTTCATCAAC
GACTCTAGCCAAGCTTCAATTTTTGCGTATAATCGCAACCGTTTGCTTCGTATAACCCCA
ATGATATGGTTTGGGGGTCTCTACCAGCTCCCGCAAAGTGCTGATTACGAAGAGTCGAGA
TCACTGTGGATCTTACTCTTTGTAATGGCGTTCGATTTTTCTCAATCTATACCTATCCTT
AGAGTAATTGCATCCACAACAACCATAAGAAAAAGTGGGAGTTTATTATGAACGCATTTA
TTCAAGGTCTTCCAAAGGTAGAGTTACACTTACATATCGAAGGTTCGCTAGAGCCAGAAC
TGTTGTTTGAGCTTGCACAGCGCAACAACATCGACATCCCATACGAATCACCACAGGCAC
TGCGCAAAGCGTACGAATTCGAAGATTTACAGTCTTTCCTAGATATCTATTATCAAGGTG
CTAACGCGCTGCGTACAGAACAAGATTTCTATGATTTGACTTGGGCATACTTAGAGCGCT
GCAAAGCCGACAACGTCATCCATACTGAGATCTTCTTTGACCCGCAAACCCACACCGACC
GTGGCATTGAGTTTGAAACGGTCATCAACGGTATTCACCGAGCAATGCAAGATGGTAACG
AGCAGTTAGGTATTACGTCTCAAATTATCGCATGCTTTTTGCGCCACCTATCGGAAGAAA
GCGCCATTGAAACGCTGCAATCAATCATCAAACATCAAGACAAAATCATCGGTGTAGGTT
TGGACTCTTCAGAACTCGGTCACCCGCCAGAGAAATTCAAACGCGCTTTCCAACAAGCAA
AAGCAGCAGGCTTATTGACGGTAGCACACGCGGGTGAAGAGGGTCCGGCGCAAAACATCA
TTGATTCTGTTGAGATGCTTAGCGTTAGTCGTGTGGACCATGGCGTTCGCTGTGTTGAAG
ATGCTTCATTGGTAGATGCGCTTATCGAAAGTAAAATGCCACTAACGGTTTGTCCATTGT
CGAATATTAAGCTGTGTGTGTTTGACCAAATGGAGCAGCACAACATAGTCGATTTGCTGC
GTAAGGGGGTCGCGGTGACGATTAACTCGGATGACCCGGCGTACTTTGGCGGCTACATGA
CGGATAACTTTAAAGCGGTCAGCGATGCTCATCCAATGACGAAATCAGAACTAGCTCAGT
TTACGGTTAATGCAATCAACGCCAGTTTCATTGATGAAGCGCTTAAAGCGAAATACCTTA
CTCAAGTCGCGAACTACTTGGCAAGCCACTAAATATTAGTGCTAGGTGACTAGGGTTTGC
TGACTTTTCTAACAGATTTTCGCCGAGAAAGAACAACAAACCCTAGCTCTTGGTCACGAC
GCTACGCTTAAACTGGTTTTGACACAATTTCTTCCTGAATTCTTGGCAAGATAAAGCGCC
TTATCAGCGCAGGCAACCAGTTCATCGAAGTTTTGCCCAACTTCTAACGTTGCAACACCC
GCGCTAAATGTCATGCACATCACGGGCGAAAAGTTCTCCTGCTTCATTTTCTCTTGTAAA
TTGAGAGCGATTTGTTCGCCTTGCTCAATCGATGTATCTCTCAGTAGAATGACAAACTCT
TCCCCGCCCCATCTTGCAATAAGATCTTGCTTTCTCACATTGTTACTCAGGAAATCGGCT
ATATGCATTAGCACTTGGTCACCCACATCGTGCCCAAAGGTGTCATTCACCACTTTAAAA
TAGTCAAGATCAATAAGAATCAGAGAAGTAGAGTGAAAAGGTATCGTCTTATTGGTCAAT
TCTTGATGTACTTGGTTAATTAAAGCTCGTCGATTGAATAAGTTCGTCAATGGGTCATAC
ATGGCTAACCAAGTTAACTTCTGATTATTTTCGTTGAGTAATTTCACAGACATCGCGAGG
TCGTGATTGGCATCGTTCAGCTCGTTAGTTCTGCTCGCCACCACATCTTCCAAGTTTCGA
TTATGCTGTTGAATCTCTTCTATGGTGTTTTTAAATGCGTTAGACAATTGCCCAATTTCA
TCCAAAGAGTTTTGCCCAGCAAATTCGGTGTAGTGACTGCTGACCGAATTTTTAACGTCC
TGCGTTAACTCCACAATCGGTAACGTCACAGAGTTGGTCAGATAGATGATAATCGGTAGA
AAAACGATGATCACCACCGATAAGGTAATGGTGACGTCTTCTACTAGTGCTTTGATATCA
AGGAATATGTCTGACTCTTCCGTTGTGACAAACAACGTCCAACCCGGCAGACTATCAATG
GCAGAAAAGGTAACGATCTTGGATTCACCCACATTCTCATCATAATAATGTCCGTAGCCG
ATATCGTGCTGTCGTGTTTGCAAGGCAATATTCCCAAAGCCTTCAAAACCGATACTGTCA
GAATCAAAGATATTTGCCGCTAAAATAAGCGTGTTATTTGGGTGGGAGACCACATTTCCG
TAATTGTCGGCAATCCATGCATAACTACTGTTTCCAAGTTTGACTTTGGACAGTCTCTTA
CTCAAATAGTCAATAGAGATGGATACTCCAACAATACCACTCCACTCATTTTGTGAATTA
AAAACAGGGACACCCAATGCAATCAACGGCTCTCCTGTCACCAAACCAATGTGCGGCTTA
GTGACATGGTATTTTGCCTGTTGCCAGTTAACATCCTCAGTTATGTCTGCCAGCGTCACT
TTGGTTCTGCGACCTTGGTAATCGACCAAGTTCCATTCATTGTCGACGAACAAAGTATTG
ACCACCGCATGTTTCGACATGCTTTGCAGCCATTTCAGTTCTTCAATAATGAATGGAACA
TCACCATGCTGAACCCTTTGATGCCCACTGATGGTTTGAAGTGAGGCGACGTTTCTTTGT
AGCTCTTGGCTAATCACATCAGAATGGAGGTTTGAAACTTGAATCGAGTTTTTTAAGGCA
ACACTAAACACACGTTGCTGCTCTTTAAAATAAAGGGCACCAAACAAAATCAAAACAAAG
CAAATCGTCATCAAGGTATAGATGACAATGAACTTAGTTCGAATGCTCGTGAAAAAAAAC
CGACTTCCCTGCACAAAAGCCCCAGTGATATTGAGGAATATATTTACAGTCTAGTGTCTC
ATTAAGGAACCATCCATACGGTATAGTGAAAATATTCACTTTAATCTAATGATTTTCGGT
AAATTTCTCAGCGGCTAATAAACACTGCTCTCTCAACCACTGATGACTAGGATCATTTGT
GCGAGAAGAATGCCAGTACATGGCGACATCAATTGGATCTTTCATGAAGTCTGCTTTTAG
CTCTTTGAGCTGATAGAGGTCGCAATACTGCTTCAGCAAGGTTTGTGGCATCAGAGCGAG
ATAATCACAACGCTGCACAACCGGCAATACTTCAATAATGCTACTCGCCTGCCATGCCAC
ATCACGTTGACCTAAGAGTTTTTCATCCTTGATTCCTCGACCAATTAGGTAACCATTTTG
TTGATTGAACTGAGACAAAGTGACGTGCTTTTCATTGAGGTACTCTTTGACACTGATCCT
GTTGCCCGTTAAGCGAGGATGATCTTTGCGACACACCACGGTCAACTTATCAGACATCAA
TACTTTAGAACGTAAATGTGGGTGCAGATTAGTGTGAGCCTCTATCACCAAGTCACACTG
CTGGGTTCTCAGTAGGTTCGTCAAATCCATGGTGTATAACGGTTCAATGCGTGTGCTGGC
TTTTGGCGCTCTCTCACTGATCAAAGCGGAAAGTTCAGGAAGAAGAGTAAAACCGAACAC
ACTAAGGGAAGAGATCACAAAACGCTTATCGCACTCAGCAGGATCAAACCGAGTATGTTC
TGGCAGCATATATGCGATGCTCTCTACTGCACTCGCTAATGTCGGGTAGATATCAACTGC
AAACGCCGTTGGTGCAACGCCGTGGCTTTCACGAATGAATAACGCATCCTTAAACACCTC
ACGAAGCCTGACTACCGCTTGGCTGACCGCAGATTGACTCACACCCAAACGTTGCGCCGC
TTTGGTGTAACTCTTCTCTTCCACAATCGCCACAAAGGTCGGGATAAGACTGTAATCTGA
GTGCTTCATAGATTATGTGTTCTCTAATATTTTCATGCTGACATGAGCTTAACTTATATC
ATATATCACTCAACTTATGGCGTTTTTTCATACAATTCCGCGCATGTGATTACAAAAGAC
AAAACAATAATCACGCGCTCAACGTTTTACCCTCACACATTGACAAAAGGTATAACTATG
AACGTCATAAAAGCCATAGGTCGTGTCATTTTTGCGATTTTTATGGTGCTATTAAAGTTC
TCACTTTTCATGGCTCTAATGCTCGGTGGAGCTTACTTGCTTGCGCCTATGGGTACGATC
AATTCGAAAGATATTGATATGAGCTTGTTTACCAATACCCCTAACGACACCATGATGGTG
ATCTTCAACTCCGAGTACTTCAGCGGTTATCTATTTTCCGTCACCATAGCGCTTGCCCTT
TTTGTCATCTATTTGCTATGGCAGATCCACGAAGTTGCGGTACATCGAGCTCAAGAGAAG
AAAAGCTCTCATATCCAATTGGTATTTGCGCTTTCTCTATGTGGTTTGTTCATCCATAAA
GCGTGGTGGGTGCTGGCGTTAATCATTGCGTTCGCCAACTGGGAACACATCGGCAGCTCA
CTGAGTAACATCATTCGCAATAGTCGATTGGCTTCACAGCCACAAACAACGACCAAAACA
GCAGGGGAATAATCCATGAAAGAGGTAATGATTCCGTACATTCTGATCATGTGGATTTTG
GTCTCAACGGGTGCGATAAAATGGACGTTCAAAAGCGCATTTTGGATTATCTCTGGTGGT
GCATTTATTCTGGTGGTATTAGGGATACTCTCACGCCTTTGGGCTCCGGTTGATTTGACC
TACTCATCCACCGTAAAAGCACCTCATTCGGTTCTTTCTCCCCTATTTAGAGAACAGATT
GACCACATCTATGTCGACCACAACCAAGAAGTGAAGAAAGGCGATGTGATTTATACCCTT
GTCGATACCACCTCTTTGGCAGACGTAGAAAAAATTAAAGCAGGGATTGTTCAGCAAGAA
GAAAATGTGGCGCAGTTGAAGCGCGACATCATTCGCGGCAAAACATCACCAGAGATCTTT
AAAGGTCGAGACATCGAATACTACGAGTCTCAACTGCGCGTTGCAGAAGCCTCGTTAAAA
TCCCTGCATGCCGACCTACAAAAGACCCAATTTGAGCAAGAGCGTAAGACAGTTCGAGCG
CCTTATGATGGGCAAGTTGCGGTAGTGAATGTCGCGGATGGGAGCCGTGTCGGCAATATG
CACATCTACGATACGTCACGTAAGTTCTTAGAAATGCGTATTCCAGACCAAACCTACCGC
TATGTTGAAAAAGGACAGTTTGCCGAATTTTACGTCGATGCTTACCCAGGCGAAGTATTC
CGCGCTCGCGTACACAGCATTACGGCAGGCACTGGGGAATCCTCTGTCTCACCATTGCAA
GGACCACAAAGCGTCCGTCAGCATGTCGGCGCAAATACCAGTAGCCATGGTCGTACTGTG
ATTCTGGAGATCTTCGAACCGGAAGGCAAAACCATCCCGATCGGAGCCACTGGTTCAGCA
TGGATTGCAGCGAATAAGCCACACAGTTTGTTCGGTTTCATTGACGTTATCGGCGCAGCA
ACCGTCCGACTTCATTCTTACAAGTCTTATCTAAACGCAATGTAAAAAATAAACAAACCG
TCCACTGAGGCGGTTTGTTTTTATGATGCCAATTAAGACCTTACATTTCTTCCGTGGTTA
GCCCGTGGTTTTAGCGCTAGACTGAGTGAGCTAAATAAAGCTACCCAAAAGGAAGAAAAT
CATGATTCAACAAGGTCAAGCACTGCCAGCGGCAACGCTAAGCGAACTGACTGCCGATGG
TATGGTTAACCACCAAGTGACAGAGCTGTTTGCGGATAAGAAAGTGGTTCTGTTTGCGGT
TCCTGGAGCATTTACGCCAACGTGTTCAGAAGCGCACTTGCCAGGTTATGTCGTATTGGC
TGACCAACTTAAAGCGAAAGGTGTGGACCTGATTGCGTGTGTTTCTGTTAACGATGCATT
CGTGATGCAAGCTTGGGGTGAAGCGCAAAACGCGTCTGAGTTATTAATGCTTGGCGATGG
CGACGCAAGCTTTACCAAAGCACTGGGTCTAGAAATGGACACCGGCGGTTTTGGCGGCGT
TCGTTCACAGCGTTACGCGATGATCATCGACAACGGTGTGGTCACCACATTAAACGTTGA
AGAGCCAAAGACATTTGAAGCAAGCAAAGCGGAAACCATTCTCGCAGCGCTGTAAGCTCA
ACGCTAAGATCACAAAACGGAAGCCTCTGCGCTTCCGTTTTTTCTATCTTAACTCACTGA
TTTTACTAGCTCAGCGCCACACATTTAATGAAGATGAAGTTCGGGAATGTCGCCAAGCGT
TGGTAATGTTCTTCTGAGATTTCACGAATCTTCTCATTCACCTTACCTTCTGAGATCGCC
AACATCGCCATGCCAGCCCCACTGATCGCATCGGTAATGTCTTGCAAAGAGCGACGATAG
AATGCCACAGGAACTGGCTCACCAACGGTGTTCCACATATCTTCTACAAGCTCTTTGTCG
TAATAATTGCCTGAAGCAGAACACTCAAAATCCGCAAATGGATGATGAGTCGAAAATACG
AACTGACCACCTGCTGTTAACACACGTTGGATATCATTAAACAAAGGGCGAAGATCTTCG
ATGTAATGAACCATGAGCGGACAAATAACAAGATCATATTGCGCATCTCGCTCTTCTGGT
AAGCCTAACGCCAAGTTTTGCGCATAAGCTGTAACTGAATCACCCAACTTACCCTTAACG
ATATCAATCATCTCTTGCGCAGCATCAATACAAGTCACAGAGCTTGCGCCTCGCGCCAAT
AGAAGCTGTGCGTAAATACCCGAACCGCAGCCTAAATCCAGCACCCTTTTACCTGTAACA
TCACCGATAAGTTCAAAGGTATTTGGACGCTCAAAATGCGCGTTGTACAGGTTATCTTGT
GCTGCCACATCGTATTGCTTTGCGTAGGTGGTGTACATTTCTTGCTTCATGGTGACTCCA
ACAGAAAAAGTGGGATGCGAAGACTAAAAAATACCCGATAACAAGTAAAGTCAAAAGCGC
GTTAGAAGCGTGATTTTGCGTGTACATTGGAGAAGATCGATGACTGATGGTTCAATTGAG
CCTTTCCAACCGATTGCAAAGGCTCGATGTGTAACAACAAAGTGTTTATTGGAATGACAA
GAACAGCACTAGCGCATACGTACTACACTGGTTTCTTGCTTGCGTTGCATTTCAGCAAAC
GTCATGACGAAAGGAGAAGATTGCTTAACTCGACTTGGTAAAGAAGAGAGTGCACTGTAG
GCATCTTGCTTGGTCTTGAAGTCACCCACCGTCACTGTGTACCAACGAGTGCCGCGGCTG
TTTTTCCAGTTCACCCATACCGGATGTTTCGGGTCAATGTAACGAATGTACTCTTTGACA
TCTTTTTCTTTCTTCAATGCCAACACTTGCATGGTGTAATGGTTTGGGTTGAGGTAGCCG
TAAGCATCTTGTGATGACATTACCCCCACACATTGCCCCGTTTCTACAGGTTGATGCTGA
GGCATAACACAGCCAGTAAGTGACATAGCCAAGGTCAAAGATAGAATCTTGCGCACGCGT
AACTCCGTTTTTGTTCTGAATGGTTCTCTTTAAGAGTGCTCTACGCTGAGTAGGCGACCG
CAACGACAGAAAAATGAAGCACAAAACAAAAACGGCAGATTGAACGCTTCAATCTGCCGA
TTCGTTTACAAGCAATGTTGCCAATCTTCTTTATCGTCCGTCAGGAAATACCACCTGATT
CTTACCGTTTTGCTTCGCTTCATAGAGGCTTTTATCTGCGCGGCGGAAATATTCGTCATT
GTACGTGAAGGTATCAATCTGCCCACCATGACTTACCCCAACTGAGGTAGTGATGTGCAA
ACTTCCCTCTTCGGTTTCGAACAACGCGTCATCAATGTGCTGACGAATTTCTTCAAGACG
TTTCGCTAGGTCATCGGTTGCTCTTAATAGCATCAAGAACTCTTCACCGCCCCAACGAAT
CAACAACTCTTGGGCATGAACATGAAGCCTCAATCGTTCTGCAAAACGTTCCAAAACGCG
GTCGCCTGCCTCATGTCCGTGAATATCGTTAACGTCTTTGAAGTTATCAATATCAAACAA
CACAACACGATACTCTGTTTTTGCATCTAACTGTGCAGGGTGATCAATCTGATCATAGTA
AAAGCGTCTGTTATGTAATTGAGTCAGTGGGTCAAGCAAAGAAAGCTGATGAAGCTCTTG
GTTTTTGCGCTGCGTTGCTAAGACTTTAGACACCGTAAGCGCCAGTACGACAGCACAAAC
CGCTATCCAGATAATAGCAATCTGAAAGCGCAGCTTCTCTTGATCCAGCTCCGATTCCGC
CAAACGTTTTTCTACTTCCAATACGTCTCTTTCACGCTGGATGTGCTCTGTCGCAAACGC
CTGTTCTAAATCATACACTTTGCCGAGTAACTGCTTCTTACTGTTAGCAGAAAAATGCTT
AAAGGAATTCAAAGCGTTCTCATACTCGCCAAGTTGTTCGAATATCTTTGCCTTCTGTTC
TTCAACTCGAATCAGCCAACGTTGATGCTCTATCGAACGAAACGCAGCCGCACTCAATGC
CGCACTTTGCATCGCCTTATCTAAGTCACCGAGCGCCAATTGAGACTTCGACATAATCAA
ATAACACTGTCCATATTCAATTGGAAAGTCAGCAGCAGAAGGCAACATAACACACTGCTG
CGTAGTTTCGAGCGCTTTAGTAAACTGCTTTTCCAACAACAGCATGTCCGCTTTGCCTTT
CAGCTGGATTAGATGATGGCGAAGGTTCGTTGAGGTTGCCTTATAGAACTCTTGAGATTT
CTCATAAGCAGCACGAGCGAGCTCAACGTTACCCTGTCGGTTATAAACATGCGCTTCGTT
GAGATACAGAATCTGTAGCCCTCGCGCTTTATGCCCTTGAGCGTGACGCTTTAGATAAAT
CTGCTGCGCTTTTTGGATGAACTCTAACGCCCTATCCCAGCTTTCAATATGCAGATAAAG
CAGCCCTAGGTTGTTATAGATTGTCCCTTTGTAGGCCTCTTGCCCCACTTTATTGGCGAT
ATCTATTGCATCAAGGAAATAGCGCTGGGCATCGACTAATTGATTGGTCGCATTATTCAG
CGCCCCCGCGATATTGTAGAACCGTGGCAATAGTGAGTTAATTTGTTCTTTTTTGGCGAT
ATCAATGGCAAGTTTTATTTCAGTCAAACCAACATCATTACGCCCGTGCAAGGTGTGCTG
CATGGCACTGTCTGCCAAAAGTACTGCATCAAGCCAAGGTTGTTCAGTTTCACGAGCGAT
GGTCTGGAGCTGCCTACGATGCTCTGCCGCCAGTTGTGGCTCATCGTTCGCACGAGCAAC
ACGATATTGCTGATACAAGGCGTAGGATTTTTCAAGCTCAGTCGAAAAGGTGTTGCCGAT
TGCAGCCAGTGCTTGTTGTGCGCGTTCCGGATCACTGTACGCCAATGCACTGACATCCAG
CAATGCTTCACCTTGAGCTGATTTAGCAAGCAAAACCTGAGGATCTTGGCTGATGATTTG
TTGAATATTTTCACTTGGCGAATCCTTACGCCAGTAATCGTGTAAAGCAAAAGCGACCAC
TACCCAAAGCAGTGCCGCTAGCAAAGTGACAACATAGCTTTTTCTCACGAAGTATTACGT
TCCATCTCGATTGTATTAAGAATTTTCTTTTTAGAAGCATCTGATTTATAAGCGAACAAT
AACATCAATCCGATACATTCCCAAGTGCGCATAAGAATCGATTTTTATATAAATGTCACG
GTCATATAAATGTTGCTCTGATGGCAAGATTTCCTGTCATCCTTGTATTGGCGTTGTGGG
AAACCATTGGGAGAAAAAACTGAGCTTTAAATAAACAAAAAGCCGCAACTTAAAACTAAG
ATGCGGCTTCAAATAAAATCAGAGAAAAAAGAAGGTTAGAACCAGCTTGCAACCAAACGC
TTGAACCAATCCACTAGGCGCTTAAAGATACCGCCTTCTTCTACTGGCTCAAGTGCGACG
AGATCCGCTTCTTTCACTACATCACCGTCCACTTTATATAGGACTTTACCAACAATTTGA
TCTTGTTGAATCGGAGCCATTAGGTCACCGTTGTATTCCACTTCTGCTTCCAACTTGTTC
ACGTCACCTTTCGGTAGCGTTAGGTAAATATCGCGTTCAACGCCAACTTTAAGTTCGTCT
TGGTTACCCATCCAAACACGTGCTGTTGCGACTTCTGTACCCGCTTGCGTTGGCACAACA
GTATCGAAGAAACGGAAACCGTAACTCAGAAGCTGTTTGCTCTCTGATTCACGTACACTC
GGGCTTTTTGCTCCCATAACAACCGCGACTAAACGCATGTCGCCATTGGTAGCAGACGTT
GCAAGGCTGTAACCGGCACCGCTGGTGTAACCCGTCTTCATACCGTCAACGCTCATACTA
CGGTCACGCAGCAAACCATTACGGTTGTATTGAGTAATGCCGTTGTAGGTAAACGACGTT
TCACTGTACAGCGGGTAGATATCAGGAAGATCACGGATGATGGCACGACCTAGCGTTGCG
ATGTCACGCGGGGTCGAGTACAAACCGTCACTGTCTAGACCATGTGGGTTGGTAAAGGCA
GAGTTCGATAAACCAAGCTGGTTCGCCCAGCTATTCATCAAACCAACAAAGCCTGCTTCA
CTTCCGGCGACGTGCTCAGCAATCGCGACACTGGCGTCGTTACCTGATTGCACAATCAAA
CCGCGGTAAAGATCGGAAAGCGAAACCGAGGTACCAACTTCGATAAACATTTTTGAAGAA
TCAGGGAAGTTCTTCGCCCACGCATTGCGGCTGATCACCACTTCATCGTCTAGGCTAATG
CTGCCTGACTTCACCTCTTGCCCCGCGACATAAGCGGTCATCAGCTTAGTCAAACTCGCC
GGGTTTAGGCGTTTGTCGGCATCACGTTCCACCAGCACAGTGCCAGTGTGGTAATCCATT
AAAACATAGCCTCGAGAGCTTAACTCTGGGGCATTAGGAACAACGGTAGGAGCAGCAAAA
CTAAACGCAGAAACAGCGGTCAAGGTGGTCGCTAACGTAGCATTGATTAAAGTGTTTTTT
CTCATAGCAGCATTCTGTGGCTTACAAATTAAGTCGAGTATATGGAAACGCTGTTCAGTT
ACAGCAGCTCTGTTACGATTGGTTACGTTTACTCGATATTTGTCGAAAAGAATGCGAAGT
CGGTTGGAGTTTGTGCTTATAAGTTAGCCAAACATGTCTATCGAGAATCACGCGGATTTG
TTACCACTCACGTGCTTTGCCCCTCCCTTTTGAACAAACCTTCCTCTACAACAAAAAGCA
AATATTTACACATCAAAACATTACACCTCATTGCATTTTCAACCAAAAATCACATTAAAA
CGTAGTTAATGCCTTTAAATAAACCATCAATTTGCATTGTTTTACACAAAACATTATGAT
TGCGTCGCATTTTTTAATTTGAACTCAAAACAATTGGAGGGCGGTTTTAGTGTTTTTCTT
ACTCAAGAAGGGCACATTTAATAAAGCGTACATGTTGTATTTATGGATAATGCACTAAAA
AAATATAGTATCGACACTACCGACTATCAGGTTGGTCAAGATAACGTTCAAAAATGGGGA
TTTGATATCCACAATCCAGTATTTGGGATTAGTGCTGGTCTTGTTCTTCTCTGTCTTGCT
TCTCTATTAATCGTTGATCCTTCAACAGCCCGTGATGCCTTAAATGGCGTAAAGAACAGC
ATCATTTCTGACTTCGATGTGTTCTTCATGTGGTCAACAAACTTCTTCATCGTATTTGCT
ATCGCAGTCTTACTGTCACCACTAGGTAAAATCCGCATTGGTGGTAAAGATGCACAAGCA
GAACACTCAACCGTTTCTTGGTTATCAATGCTCTTTGCCGCAGGTATGGGTATCGGTCTT
CTGTTTTGGAGTGTATCTGAACCAACGGCTTATTTCACTGACTGGTATGGCACGCCCCTG
AATGTTGAGCCTTACACAGAGGAAGCGAAATCCCTGGCTATGGGTGCAACCATGTTCCAC
TGGGGTATTCACGGTTGGGCAATTTACGCCATCGTGGCACTTTCGCTAGCTTTCTTCGCC
TTCAACAAAGGCTTACCACTTTCATTACGCTCTGCGTTCTACCCGCTATTTGGTGATAGA
GCTTGGGGCTGGTTAGGTCACGTCATTGATATTCTTGCGGTACTTTCAACCCTGTTTGGT
CTAGCGACTTCGCTTGGTCTGGGTGCACAGCAAGCAACGAGCGGCATCAACCATGTATTT
GGTCTGGATGGCGGCATTGGCATGCAAATGATCGTTATCGCATTCGTAACCTTTATTGCC
GTACTTTCTGTTGTTCGAGGCATCGACGGTGGCGTTAAGCTACTGAGTAACATCAACATG
GCGGTGGCATTTGCTCTACTGGCTTTTGTGCTATTCATCAGCTTTGATGTAGCAACAACG
TCGATCTGGGATACCACAGTCGCATACGCAAAAGACATCTTCGCACTGAGTAACCCTCAC
GGTCGAGATGATACCGAATGGATGCATGGTTGGACGGTCTTCTACTGGGCGTGGTGGGTA
TCTTGGTCACCATTCGTCGGTATGTTTATCGCTCGAGTTTCGAAAGGTCGTACGGTTCGT
GAATTCCTATTCGCTGTTATCGTTATTCCAACCACAGTAACACTGATTTGGATGGCAGTA
TTCGGCGGTATCGCGCTTGATCAAGTGGTCAACAAAGTCGGCGAGCTGGGTGCGAATGGT
CTTACAGATATCTCACTAACCCTTTTCCACGTTTACGATGCAATGCCGTTTAGCTCGGTC
ATCTCGGTATTATCTATTGTTCTGATTTTAGTGTTCTTTATCACTTCTTCAGATTCTGGT
TCACTGGTTATCGATAGCATCACTGCTGGTGGTAAAATTGATGCGCCGGTACCACAACGC
ATTTTCTGGGCATGTATCGAAGGCTCTATCGCTGCGGTAATGCTGTGGATTGGTGGTAAA
GAGGCCTTGCAAGCGCTTCAATCCGGGGTGGTGGCAACAGGTTTACCTTTCACTTTTGTT
CTATTGCTGATGTGTGTCAGCTTGATCAAAGGCTTGAGATCGGAATTACCTGCCTATCAG
AACACCGCGCGGGAACAATCTGTTGCTTAATTTAAGCTGCACATAATCTAGAGAAAACGA
GCGTCAATATGGCGCTCGTTTTTTAGATATTAAACAAATAAAAAAAGCCCTAAGCATCTG
GGCTTAGGGCGAAAGCAATGAATTGCTAGCTAAGGGCCGTTAACTCACCACTGGAACAAC
GCTGTATTCATGAATGATGACTCGTCCACTCTCATCAATCGACACTTGCCATGTCTCATT
AACGTTTAAGTTGACTGCTTCACCTTTCATCATCGAATCATCATAACTGTCTGCTGTTAA
TCGAATACGCAGTTCCACTTGAAAACGATCACCATTAGGTTTCACTTCGATCTGCTGAAC
GTCGTGGTCACAGTTTGGTTTAAAAGTCGAACGGGCAATCGCATACCAATCACGAAAGCC
ATCATGACCTAAAAATTCACCTTCTGGCATCGACCATTTCACGTCTTGCGCTAGCTTGTC
TGTGAAGAACTCCGTCCCTTCTTCTAAAACATCAAATTTGGCGAACCACTCAGCAACAAA
TGTCTGCATACGTCTCTCTGGTGAAGCGGTGATTTCTTCAATCTGTGCAGCTAAGCGGCT
CGCATGATCTTTTGCACGTGCTTGCACTTCTTCCAACTTGTTATACACATTTGGAATGTA
CACCATACGATGGGTATAAACTGGCTTACGATAGTTCATGCCCGCCAAATAAGCCGTTTG
TTGGAATGGGTAAACAAACTGCTCGATAGTAAAGTGGTTGTAACCAAGTGGATCGTAAGA
CTCTGCAGGTCCACCAATCGTAAATGACAGAATGAAGTCTTTGCCTTTTAGCTTGTCGCC
TTCAGGACCGTAAGCGAAGTTAAAACTGAATACATCATCTACCCACTTTTTCAACAACGC
CGGTGCTGAGTACCAGTAAAATGGGAATTGCAACACAACCACATCAGCACTCATAAGCGC
AGTTTGCTCTGCCTCAACATCAATTTGGTAGTTCGGATACAGAGTGTCTAAACGACGAAC
TTCAATATCACTAAGCCCTGCTTTTAGCTCGTCTAGGATAACTGTGTTGGTGTATGACTC
ATCTAGGTTTGGGTGACCTGAAATTACCAGTACTTTGCTCATCGTGATTCCTCTGTTTCG
AAGCGTTAACCGATGAAGAGAGAATACGCTGAAGTAACCTTTAGTTTTAGATGCTCTTTA
CTTAAATTATTATTAGGTAGAAACTAACAATAAACGCAACACTAGGATGAAACATGAACG
GCACCACCTACAATCAATTAATGATGTTCCATACTATTGCACAAGAAGGCAGCATCACCG
CCGCAGCGCGTAAGTTAGAAATCGCACCACCATCGGTGAGTCAGGCACTAAAAATGCTGG
AAGAACAACTCGGCTTGCCATTATTTACCCGCACCACTCGTCGCATTGAGCTGACAGAAG
CAGGGCAACGCTTATACGATCGAACACTGACTACCATGTCTGATCTTAACCTCGCAGTCG
AGAGTGTAAGTGATTTGAGCCGAGTGCCATCGGGCAAAGTTCGTATCACGGTGCCACGCT
TTGTTTATCAATCTTTGCTCAAACCTATCTACATTGAGTTTTGCCAACGTTATCCCGATA
TCCAGTTGGAAATTTCTGTTTCCGATAAAACTGTCGATATCATTCGTGAAGGGTTCGATA
TGGGTATCCGCTTTGGCGATAAAGTGGAAGAAGGAATGATTGCACGTCAGCTCACTCACC
CAGTGAAAGAAGCGTTATTTGCATCACCAAGCTATGTCGCGCAGTTCGGCTTACCCAATA
CGCCAGAAGACTTAAAAAAGCATAAGTTGATTCAATACCGCTTTATCTCTTCTAATCAAA
TCGCACCGCTGAAGTTGAACAACAAAGGGGAAGCCATCACCGTCGACATGCCAAGCGCGC
TGATCGTCAACGACACCGATCTCATGGTTGACGCTGCCATCAACGGGTTAGGCATTGGTC
GTATTGTGACGCCTATCGTACAAGAGGGCTTTCGCACTGGAGAGTTGGTGCCTGTGCTTG
AAGAATATTGGCAGCCCTATTCTGGCTTATATGTTTACTTTCACAAGAACACCCAAAAAG
CTAAGCGGGTTCGTGTGCTTATCGACTTCTTAATCGAGAAAACACACCACTAGGGATCAA
AAAAAGGAATGCACAAGCATTCCTTTTTCGTTTAGTACGATGAAGCGATTACGCAGACTT
TTTCGCTAGTGCGGAATCAATGTCTGCAGCGCTGTGACGCTCAGGTACTTGTTCCCACTC
TTCACCCCATGAACGGTTAACAATACGACCACGTTGTACTGCTTCGCGTTCATCAATCGC
TTTCGCCCAACGCACAACATTCTTGTAGCTCTCCACATCTAGGAACTCTGCCGCATCATA
CGCACGACCCAGAACAAGGTTGCCGTACCATGGCCATGTTGCGATATCGGCAATACTGTA
CTCGTCACCACCTAGGAATTCGTTGTTCGCAAGGCGCTTATCCAGCACGTCTAGCTGACG
CTTAGCTTCCATAGTGAAGCGGTTAATTGGGTACTCGAACTTCTCTGGTGCATACGCGTA
GAAATGACCAAAACCCCCGCCTAGGTATGGCGCAGAACCTTGCAACCAGAACAACCAGTT
CATTACCTCAGCGCGCTTCGCGCCTTCTGTTGGTAGGAAGTGACCAAACTTCTCTGCTAG
GTAAAACAAGATGTTGCCAGACTCAAAAACATTCACCGGTTCAGCACCTGAACGGTCAAC
CAAAGCCGGAATCTTCGAGTTCGGGTTTACTGACACAAAGCCTGAACCAAATTGGTCACC
ATCGCCGATCTTGATCAGGTATGCGTCGTATTCAGCTGCTGTTACGCCTGCCGCCAAAAG
CTCCTCAAACATGATCGTCACTTTCTGACCATTTGGCGTACCCATTGAGTAAAGCTGAAA
TGGGTGCTCACCAACTGGAAGCTCTTGCTCATGACGCGCGCCAGAATCCGGACGGTTAAT
GCTCGCCCACTGACCGCCATTTTCATTATCGTTTGTCCAAACTTTTGGTGGAATGTATTC
GTTAGCCATTGTTATCCCTTATTGTGTTTGAATGCATCTTCAAACTGACGGCTCTAGCAC
GCCAGCAAGCATTATTGAAAGTATCCCTTCGCCTTTCGCTTCGGGCATAACCAAGATATT
AGGTCTAATTAACCAAATAAAAGTCCTGTAATCTCTTTTAGTTAGAACCTTTGGTTATGG
GAATTTCTTTCAGGGTATATACCCAAACAGCGCGTTAATGTGAGCTAGGTTCGAGATACC
AACAATGATGAGCAGATCAGACTTAACGGTCCATCCAACATATCAGTCTTAATCAAGCTC
GCATCATGGCAACAGCTAATCGACAGCGCAAAACCGTGTAAGTAATCCGCCAGCAGATCC
AAACTGTCTTTCTCTACTTGCTGGGATAAACCCAAGGGTTGAACAATCAATTGATAGCGC
TCAGTAAACACTTGAGCCGGTCCGTGGGATGTCATGCTCAACATGGTTTGCAACAGCCCG
TTATATTCACGCAACAGCTCAATATAACTAGCGCACAGGTGTTTGAGTTCGCTTTGCCAA
TCTTCATTTGCTTGCGGTTGATAAATGTCTTCCACCAGCGATCTTGTTAACGCTTCAAGC
AAAGCATTTTTGTTTTTGAAGTAGTAATAGATCGCCATAGGGTCCACATTCAATTGGGTC
GCCAGCAGGCGAATACTTGGTACCTTTCCTTCCTTTTTCATCAATAACTTAGCCGACTCC
AAAATGCTTTCTGCACTCAGTTGTGACTGCTTTGCGGTCGGTCTTCCACGTTTCTTTTCG
TTGACAGACATTTGATCTTCTCGATAAACTCAGCATTATTCTACATTGTAGAATTAATTT
TAACCCATACTTTAGCTTGGCTCAAGCATCACTACTTTGATGAGGTACTCATGGCAAATA
TCGTATTTATTGCAACCAGCCTGGACGGTTACATCGCAGATAAACAAGGCAAACTCGACT
GGCTACAATCCGTACCAAATCCCGACAATATTGATACTGGCTTCTTCCCATTAATGGAAC
GTATTGACGGCTTAGTCATGGGGCGTAATACCTTAGATGTTGTGCTGAGTTTTGATTGTG
ATTGGCCGTACAGTAAACCCGTGTTCGTACTCAGCAATACCATGACAGAAGTCCCACAGG
GCTACGAAGACAAAGTCTTTTTAGTAAAAGGCGAGCTAAAAGATGTGCTTACTGACCTGA
ATGCAAAAGGCTTTAACGAGCTATACATCGACGGCGGTGTGACGATTCAGAACTTTTTGA
AAGAAGATCTTATCGATGAAATGGTGATCACGCGCTTCCCTATTCTACTTGGCGGCGGCG
CACCTTTATTTGGTGATTTGCAACAGCCACTCAATTTTAAAGTGACCAAGAGCGAAGTGG
TGCTAGACACCTTGGTTCAAACGACCTACGTGCGTGAAAGGTAATCAACCTAGGTAATTT
AAACAAAAGAAAAACGCCCTTCCTAGAGATAGGAGAGGCGTTTTTTATTCGTATTGTTCT
AGCTTGGTGAGGGCTCGTTTTTGGACGAGGTCAACGCCACAAAGTCATCCCGTGCATTGA
GCCTAATGTCTATTCATGATGTAGTCGGCAGTAGAATTGCGTAAGAATAAAGCTCGTACT
TACTCTCTAGGTTTTGTTTCTCTATGAAATTCTTTTCTTTCTGCGAGTAAGGTTTTTTCG
CCTCCAAATCAAGGAAAATACCTTGATAACTCCACCCTTTACGACGCAACTTACTCACTG
ATTGCTCTCCACTTTGTAGCTTTCTTCCATACCTATCTCTGACTGTCACAATAACTTTTG
TATTTTCCGGCTGCTCATCATATCCGTACCATATTAATGCCTGGGATTTTTCACCCAGTA
TAAATGGGTCATCGTTTGGGATATCTGAGCATTGAACAACGGTAAACGTTTGGTTTTCTC
TGTCTTTCTTGTCGTGTTGGTGAGATAAGTATTTCAAGCCTGCAACCGGTTTGAGTTTAT
AGTTGTAGTTGGCAGAATCATATTCAAAGTACGAGTCATCGTAATGTGGATACATAGCCT
TTTCAAACCAATCCCCACTTGGATTATCGACAAATTTAATCTCTGGTGCAGCGTGACTTT
CGACAAAAGAAGGCGTGTATTGATAGGTCACTTCAAAAAGATGCTCTTCCATGTCTGGGT
TGGTCAGTGAATCAAACGCTCGTCCCACGGATTTCTTGATTTTGCTAATCGAGTCAGGAT
GAGTTAAATAGATTTCAATTAAACCGTGCCCTGCAATATCTGCCGTACTCGGTGCTATAA
CGGTATTTGGTACAGGGACAGAGCCGATTCCTGTTAGTTGCAAGCCATTAATAACAAGGT
CAGACGTTGATAAAATATAGTCACTATCGGGGGTTAATGTTGGCGAGGCCGGCGCAATAT
GAACCACGTGAATATTATCTGCGTCGTATCCTAATTGAGAAACAACATACTCGTAAGATT
GATTCACCCATAAGTTTCCTTGCGAGTGAGCAATATAAATTAGCTTTTTGCCTTTCCATG
TATTGGAATCATTGATGAGTTTATGCTGCATCTGAGTTTTTTCAGTATCAGGTGAATCAA
TCGAAGCACTCAAGAGTTGTAAAAACTCACGAATCATCGTATTCATACCTTGGCTGACAA
GATCAGAAACAAACCCTTTAAACCATGAAAAAGTCGCGCTAATTTTTTGGATAATGGAAC
TGTCCTGACGTCCGCTAACAATTTCCCAAAACGCTTCCCATCGGTCAAACTGCTTTTGAC
CCAACTCTTCTGTTCTTTGGTCAAAAGTTTCAGCAAAATCAGCTAAAACATTCAACCCGT
TACTTTCAATGTAAGAGTCATTATAGAACAGTTGGTATTCAACGGGCTCACCGTTGAACT
GTTCGATACCAAGAGTCGACTCTATTTTGTACTTCCCCTCCTTAGCCGAGTCTCGCGATG
TAGCGACACCATTAAAAAAACTTATTGTGTATCCTTCTATATCACAGGAGTTCGCACTAA
CATGCACGGGAAGCACCATGCAAAGTAAAAAAGCATTTGTTAGCTTATTCACAGTACTTT
TCCTCAGCTGGAAGCGATGTACTGACTGCACCATCTTGCAAATGATTGTAAGCCAGATAA
GCCATAGTTCTGGCTTTTGTATTGTATGTTAATGCTCTGATTGTTTTAGAAGTTTCGATT
AAATCATCTACTGGGATACCCACAAAATCTTTGCAAGCGATGACTTTATCGTATTCGTCA
CCAATCGCCATGGCTTTGTCAATATTAGCCTCAGTCTTCTCACTCCAATCATGATATAGA
TTCTTTTGAGAGTAACGCGCGTTTTGCTTAAGCGCACTGCGCACCGCCTCTGACACTTCT
AACGCATTGATGAATGCCTCAATATCGTCGCGTATTCCGTCCTTGTTTTCATCACGACCA
GTCAGGGAGTCGCTTCTGTCTAGTGTGTAATCAAATTTTCGATATAGCAGAGCAAATTGG
TCATCAATTGTAGGCTGAGCTTTAAGTTCTTCAGCAAGCTCCGGTGTTTTTTTAAAACTC
TGATATTGGCTATTGTGATTTGGCGCTGAAGGCGTGGTGTTTTGCTGGTTACAGCCAGAG
AGAACAAGCAGAGCGAGTAGCGATAATTTTTTCATATGCATAATCCATGTTTTTTATGGA
TATTACATCTGTGCTTTACGGATAGACCAATTGCGTTTTGTTATACCGAGTAAACAACTG
GCAACTTAATTCTCCAAATATTTATGCCTTTATCTTGAAACCAAAACGCCCTTAACCTAA
GCGAAGGACATTTTTTTAATTTTTTAAGCTTAACTAAACTCATTGTTGGACGTAATCATT
TGAGGACATTAACAACAAATAACTTCTATCCATAAGCTGTCGCATAACACACCTAAGGAA
ATTTCAGTCTAATATACTATTGAAAAAAGCAATATTCTTGTTAACGGCAAATATAATAGA
AAGCCGCTCCAATGGAATTGACGTCTCATTTTTGACAACAAATCCAAATTGATCACTATC
TTGCCTTAGACAATATTGCCAGTTCTGTTTTCAGCATATAGCATGCCAATACAAACTACA
TGCATATCAACAGGTTGAACATGTTTAGAAGTTTACTATCGTTAACGCACCTTAGTTTTC
TGTTAGTTTTTGCACTTTCAGCTTGTGGCTCGGAGAACAAAATGTTTAGAAAGAAAACAG
TTCAGCTTTTCCCTCCAGTGGCTGGAAAACTTACCAACAATGGTTCCCCTTTACCAGATG
TTAAATTAAAAAGAAGCTATGAATTTATCGATGTTACTGATGGTGAAATACATGATTACA
CGACAACTGACAGCGAGGGACGCTTTAGTTTTCCTGAGTTAACCATGCAATCACACCATG
CCGACAATCCCTTTGCTACCAATGTTATCTGGCAAGGTATTCGTATTGAAAGTGATGATC
CAAGCAATGCTGAAGATGATGAAATCTACCTTTGGAGTGCTAACTCTCGCGGGGTTAAAC
ATAATGCTTATTTTGTCGAGATGTTATCTGCTCTAAATTGCGATCTATTGAATCGTGAAG
AAGTGATTTATGTGTATAACTCAAATTACCCCAGTGGCGTAATTGAATACCCTATAAGTA
GTATTTGCAGATGGCCTAAACGATCTGAAATTGAAAAAAGAAAAGCCGCAGACATTGAAG
AGTTTGGTGAGCTTAAAAATTTGGATAAATACGGAAATATTAATGGATTAATTTAGGGAA
TAAAAATGACAATACTTCCTCCAAGGTTAACCTCTGATCCAACTAATTTTTCCCATTCTA
TTATTGAATAAGAAACGAAAAATTGCGCTCTTACTTCACATACAAAAACATTTCTAAACT
CAAAATAGGTAAATTAGAAAAGTCTTGGCTATAACTTCAATAAAATGCTCAATCGTTTAT
ATCGAGGCGTCAATGAAGGCATTAGTTTTTTTAATTATTTAACCTTAACTAAACTCATTG
TTGGACATAATCATTTGAGGACATTAACAACAAATAACTTCTATCCATAAGCTGTCGCAT
AACACACCTAAGGAAATTTCAGTCTAATATACTATTGAAAAAAGCAATATTCTTGTTAAC
GGCAAATATAATAGAAAGCCGCTCCAATGGAATTGACGTCTCATTTTTGACAACAAATCC
AAATTGATCACTATCTTGCCTTAGACAATATTGCCAGTTCTGTTTTCAGCATATAGCATG
CCAATACAAACTACATGCATATCAACAGGTTGAACATGTTTAGAAGTTTACTATCGTTAA
CGCACCTTAGTTTTCTGTTAGTTTTTGCACTTTCAGCTTGTGGCTCGGAGAACAAAATGT
TTAGAAAGAAAACAGTTCAGCTTTTCCCTCCAGTGGCTGGAAAACTTACCAACAATGGTT
CCCCTTTACCAGATGTTAAATTAAAAAGAAGCTATGAATTTATCGATGTTACTGATGGTG
AAATACATGATTACACGACAACTGACAGCGAGGGACGCTTTAGTTTTCCTGAGTTAACCA
TGCAATCACGCCATGCCGACAATCCCTTTGCTACCAATGTTATCTGGCAGGGAATTCGTA
TTGACGATGATGATCAAAACAAGGTAGAAGATGATGAAATCTACCTTTGGGATGCGAACT
CTCGAGGAGTTAAACATAATGCTTACTTTGTAGAGATGTTATCTGCTCTAAATTGCGATC
TATCGAATAGTGAAGAAGTGATTTATGTGTATAACTCAAAATACCCCAGTGGCGTAATTG
TATACCCTATAGTCAGTATTTGCAGATGGCCTAAACGATCTGAAATTGAAAAAAGAAAAG
CCGCAGACATTGAAGAGTTTGATGAGCTAAAAAATTTGGATAAGTACGGTAATATTAATG
GATTAATTTAAGGGATTAAAATGACAACACTTTCTCCAAGGTTAGCCTCTGAGCTAGCTA
ACTTTGCCTATTCTATTCGTGAAAGCAAACGAAGAATTGAGCCCTTACCTTACATACAAA
AGTATTTCGAAACTCAACATAGGGCAACTAGCAAAACTGGTGGTTATATTTTCAATAAAG
AAACAGGTTTTGCCGCTTTAGGATATGGTAAAGAGAGATACAAAGGTGATGCAATCATTG
CCATAAGAGGTACAAAAATGACCTCTGGTCACGATTGGGGGACTAACGCTCAAGTTGGCT
TAAAGGGCAGCGATAATGGACAGACAGTACATGCGGGATTTCAACGTACGTTTTCATTAT
TACGTCCCCAACTAAAAAAGTTTCTTGATGAGTGGTACGGACATTCAAATTCTGGAATCG
TGCATTGTGTTGGACATAGCCTAGGAGGTGCCTTAGCCACGCTTACTGCCGACTGGTTGG
CGACAAGCTCTCTTGCTAGCAATGTGAACTTATATACCTTTGGCGCTCCTCGTGCAGGTC
TATCTGGTTTTGCTATGGCAAATACAAATAGAGTTAACAACATTTATCGCTGCACTCATG
GCGCAGATGTCGTGCCTAAAGTGCCTCTTTGGCCCTTTGTTCATTCTCCGTATAAAGGCT
TTGAGTTCCGACTCGATGGTGGACGGGGAATCTGCCCTAGCGCTCATGGTATGGATCCTG
AAGCAGGTGCTATTCCGGGGTATCTTGCTACAGCAAAAAAAGAAGATTGGGGAACATTGC
AAAAAACTGCTAGTGATTATCTTTCCCCTGTACGGCTAGATTATGATAAGCGCAACCAAG
CTAGTTACAATAATTACTGGACTGACCGATTAAGCGCCGCTCTACTAACGCTTCTTAAAG
ACGCAGGTTATTATACTGCAGTGGTCGCTCAAGCTGCCATCAGCAGTGGAGCGACTTTAT
ATGATTTTATCGCTCAAACTTTGGTTAAAATAACAGAAGCCGGAAAAACTGCAGCATCAC
AAGTAAAAGGCTTGTTGGGTCATATGTTGGTATTTGCTGGTTCAGCTAGTTCAATTGTTA
AAGATTTAACCTTTAAAACCATTAGAGGTATCTTCAATAAAATGCTCAATCGTTTATATC
GAGGCGTCAATGAAGCTATTAAGCGTTTTTATGATTAACAGCTTCAACCTGTTTTTATGG
AAAACGTGGTCCAATAGCTAAATTGACTCTATCCAACAAAAACGCCCTTCACTCAGATGA
AGGGCGTTTGTTATTTGAGGTTTAGTTCGTTGGTTAAAGCACTAAACCACCGTCAATCTT
GAGCACTTGTCCTGTAATGTAAGCGCTCTTGTCGGAGGTGAGGAAGGACACACCATTAGC
GATGTCTTGTACTGACCCCATTCGACCTAATGGGGTTTTGCCTTCCATCATTTCAATGAC
TTTTTCTGGTAGGTTTTTGGTCATGTCGGTGGCGATAAAACCTGGCGCGACACAATTGAC
GCGGATCTGTGCCCCCTTTCTCGATAGCTCTTTCGCCCAGCCTTTGCTCATCGAAATAAC
GCCGCCTTTACTTGCGCCATAGTTGCTCTGACCGATATTGCCATCCGTTCCCACGATAGA
AGAAATGCTTACAATACTGCCCTCCCCCTGCTCTAGCATGACAGGGGCAACACGTTGAGT
TAGTAAGAATACGGCTTTTAAGTTCACGTCGATAACGCTGTCCCAATCTTGCTCTAGCAT
GTCTGGCAGCAATGCATCACGAGTAATGCCCGCGTTGTTTACCAGCGCATCAATTCTGCC
ATGCTGTTTTACGATACTATCTACCACTTCGCTAACGGTTGCGGCATCGCACAAATTGAC
TTGATAACTGCTTAACTGCGCTGACTGGCTCCATTCCACAGGCGATATATCCAGTCCGAC
TACGTGGAATCCATCCTCCAGTAATTGCTCACAAATAGCTTGGCCAATACCACGAGCCGC
ACCAGTGACTACTGCTACTTTTTCCGGTTTCATCTTGGTCTTCCTTAAATGTTGAGATTA
CAAATTCGCTGTTACCCCTAGCGTTTGTTGTTTTTATGCTTAGTCGCGTTATAGCTGCGC
TTCTCGTACGCAGGGTCTTTCATAAACTATAGAAACAGTCTGGGAGTCGGATGTGAACTA
ATCAAGACATCTTGATGATGATTTGCCAAATAATGCGTTTCCGTCACTGTTCTATCGATG
TTGCTGCGTAACAAATGCGCTTTTTGTTGAGTAAGCAGCCTTTCACTTAAAGCTCACCCA
TTTAATTCTTAGATTATGCAGCAAAGTCACAATAAACCTGTGGGTATTACATTCTTGTTA
TCAAAAATCTGGATTACGATTTTAAAGATACAGCGTGCTTTTAAACATGGATGCGAGAAA
GACGCCTCACCTGACAAAGATAACAATACCTACGGGAGATAAAATGAATCAGGCTTACAT
AGATGCAGCAAGAACGCTGCAACAGTGCACATTTGGGCCATCCCAACGTGACATTAATGA
CCTCGTTCAATCAGGAAGCATTGAAAACTGGGTCGCTCAACAAACACTTATCCCTTCTTC
ATCTTGGCTTACTCACTTTGAACAAGATGAGTTGAATGTTCCCGACTTAGGACAGGGCTT
GTATTACGCCAGCAGTTGGACGCGCATGACGGTGGAAGGCAACGATATTCTGCGTCAACG
CATCGGTTATACCCTTTCTCAACTGTTTGTCGTGAGCGTAAAAGACCCAGCATTTAGTGC
AGCGTCTAAGCGTCGTTACATGTGTAATTACTTCGATGGGCTGCTCGATAACGCTTTTGC
GAACTTCCGTGATGTGATTCGCTTTGTATCAAAATCGCCAATCATGGGCGAATACCTAAC
CTTCGTAAACAACGTTTCTAATGAGCTCACTGCACCAGATGAAAACTACGCGCGAGAGCT
GTTGCAGTTATTCACTCTTGGTCCTGTCAAGCTGCGTAATAACGGTGAAGTCCGTTTGGA
TGCCGAAGGTAACGAAATGGCATCTTACACCCAAGAAGATATTGAACAACTGGCCCGCGT
GTTTACCGGCTGGAAGTTCATTGATATCCGCGGTAATGACAAATACAGCCAACCGATGTT
GCCACGCGGCGAGCATGACATGGGCGAAAAACGTATTCTTGGTAAAACCTTCCCCGCCGG
TGTGGGTGCAGAGGATGAGCTGGAAGCAGTGATTGAGCATTTGATGAAGCAGAACACACT
CTACACTTTTGTAACCAAGTTCTTCATCAATAAGCTTGTGACCAGTAACCCGAGAGCGGG
CTACATTCGCCGTGTCCGCCGGGCATTTAAACACTCTGATGGCGACATGCAAACTCTAGT
AGTTGCGATTTTAACTGACAAAGACGCCCTGCGTTCTGGTAACTCAGTGGGCAAATTGCG
TGACCCGCTATCTGTCTTTACTCATGCGATGCGCGCTCTGCAAGTGAAGCGTCGTGACGG
TGCGATGATGTGGCCAAAACAATTCAATTGGTATAGTCGAACGCTGCCTTTATCTGCCCC
ATCTGTGTTTTATTACTATCAACCTGATGACGCGCCAAATCATCCTGATTTTAATGGTTT
GGTGGCACCCGAGTTTAATGTGTATCAATGGCATGACATTTACCAATACGGGATTCAGTT
CCGTGAGTTGATTGCTCGCTTCGAACAGGAAAACAAAGATTGGTACATGGATGAAACCTT
GTTCACCCGTTACCTTGCGTTTGATGATGAAGGGGTTGTTGATTACCTCAACGAGCATTT
GTTCGCTTTTCAAATGAGTGAGCAAGCGCGCCAATGCTATCTCGATTACCTCGCTCAGTG
TCCGGGACGCAAACCGGAATGGCGCAAAGAGATTAAGAATCTCGTCATGAACGCACTGCT
TTCACCAGAATTCATCACACAGGGGTAAACATCATGAACTTAACTCGACGTCGATTTTTA
CAAGCAAGTTCCGCTGGTGTGGGTATTTCTGCGCTGAACCTAGCGGCATTTCCTGCCTTT
GCTGACTCGTTTAGTCAATGCCAAAACGGATATCGCGCTGTTGTCGGCATTGACCTTGCA
GGCGGTAATGATGGCTACAACATGCTTATTCCAACGGCAGCCAATGCCAACGCTCAATAT
CGCGCCCTACGTGGCAATTTGGCTTTGGATGAAACTACGTGTATTTACCTAGATGCCGTG
AACGACACCGCAAAACTGGCGCTCAACCCTGCCATGGCGGCGCTCAAACCTTACTGGGAC
AGCGCGAACCTTGTACCTGTGATTAACCTAGGACCACTGACTCAACGCGTAAACAACGTG
ATATATGGCGAAAGTACGCGACCAGCGCATCTGTTCAGCCACTCGCATCAATCCACCATG
GTTCAGTCTCATGCGACCAAGTCTTTATCGAAAGAAGGCTTTGGTGCAAAGACATCCACC
GAGCTAGGTACCATGCTGCGCAATCTAAACGAACTATCGCCAATGTTTGATATTGGCGGT
ACACAGGTGTGGACAAATTGTATTGAAGCACAATCCAACTCGGTGGGATCTCAACCTCCA
AGCGATATTTTTAATGATCAACGTTCACGCGACTTGTTCGATAAACTGCAAAGTACCGGC
AGTTACAACAATATTTTTCAATCGCATTACGCAGGTGTCGCGGTAGATTCCACCAGAATG
TATGAGCAGTTTAGTTCGATTCTGAATTCCGAGATCACCGATGCTTTCCCGGAGACACGA
ATCGGTAAGCAATTGAAAGCGGTGTTCAAGCTGATTCTGCATAAAGATCAATTCCAACAT
CCTGCTCAGTACTTCAGTTGTAAGTTGGGAGGGTTTGATACTCACTCAGCACAAACCAGC
CGTCAAACTGGCTTGTTGCTAGAGTTGGCAGAAGCAATGGCAGCGTTCCAATTAGCATTA
CAAAACAATGGGTTGTTTGAGCAAGTGACGACATTTACTCACTCTGAGTTTGGTCGAACT
CTGATTCCAAACGGCACCGATGGCACGGATCACGGCTGGGCAAGTCACGCCTTAGTCATG
GGCGGTGGTGTAGCAGGAAAAGCAATTGTGGGTGAGTACCCAGATTTATCTGAACAGAGT
CCGTATTTGCTTTCTCGTGGGCGTGTTATTCCCACCATTTCTTCAGATCAATTGCATGCA
AGTTTGATGGCGTGGTTGGGCTTATCGGAAACCGGAATCAATCAATTATTCCCTGCGTTG
GATAACACTTTGACAGATTCGATTCAGCCTCAAATTCTCCCTATTTTCAAATCTTGCTAA
AATAGAAACAGATAGAGTGGCTAATTGGTCTATAAACGAAGACTGATCAAGCGTTACTAA
TAAGAAAAAGCAGTGCTAAACAAAAGGCTCCGTGAATGCGGAGCCTTTTTATCATTGCGC
GATATGCTCTTGACCTTTGCAAGCAGATTGCGATTTGAGCAACCAAGGTTGCAGCAAAAG
ATTGAACAACATACCTGCGATAAACAAGGTGATGACAATACTCGCCCCGCTTGGTAAATC
GTAACGAGCCGAAACAGCAATGCCCGATAGTATTCCGACAATACCAATGCTGATACTCGC
AATAAAGAACCGAATCCCTTTCAATGCTGCGGCGCACAAAGCCGGAATCACCAACAACGC
AAATTCTAAGTAAATCCCCGTGAGCTTAACCGTAATCGGCATCAAGATAGCAAAGATAAG
ATAGAAGCCACTGCCCTGCATAAACTCAGGCTTGAACCATACCAACAGCAGCATCGCCGC
GGTTATCAAAGCCAAAGGCCAAACGTCCGCCCACGTTGCCCACAACAACTGACCATTAAG
GATGCCTTGAATGAAGTCACCGCCATGTGGGTCTTTGCTCACGAGCAAAATCGCCAGCGA
TGCAGATACTACAAACAGGCTGCCGATCATCGGCTCTAAATGCTGTTGGTATCGCTTCTC
CATTACAGCGATCAGACCACAAAGCAATAACGACATCACCCAAGGACCAACCATCTCACC
AAAGAAGGAGCCTGAAAACAGTGCGTATTGGTTCAACCAATAATGGCTGAGCGCAGCTCC
CAAAGCGGCAATTTGTGCCACCGCCAAATCAATAAAGATGATCTGTCGATTGAGAACTTG
TTGCCCAAGAACCACATTGCCAACCAGAGCAATTAAGCCGCACAACACCGCTGGCAATAA
CCATGCATACTCAGCCATGGTTTAGATCTTCACCGGAATGGGCTGCACGAGCACGTCCAA
TAAATCGTCGATAACTTGATCGTACATTTCATCCAAGCTTTCACCTTTAGAAACCGTCAG
TGGCAGTTGAATCACAGGTTTGTTTGTATGCTGCTGTAACCAATTTGCTGGACGCTGGTC
TTGGTGAGATGAGTAAACAATCGCATCAAAACTATTGGCATCTAACTTGGTGAGTGATTG
CAGGTGAGATGTGGTTGGCGAGATACCCGGTTTTGGTTCTAAGTCAGCAATTTGCTCCAT
GCCAAGCCAATCGTACAAATAACGATAAGTCGCATGATATCCCACCACTTGCTTCCCTTT
TAATGGCGCGGCTTTTTCATTCCATTCATTGAGTTTTTTACGCCAATGCGCACGAAACTT
CATGCCATTAAACTGGTACGTTTGCGCATTATCTGGATCGATGGTTTTCAAACGCTCGGT
GATCGCATGCGAGAGTGGAATCATATCGTTGGCTGCAAACTGCACGTGCGGATTGCCATG
GGCGTGAATGTCCCCCATGCTACGGTCGACGTGGTCATGAGTATCTAACATTCGAACGAA
ATCCGTTGCGTAAATCATACTCGGTGCGCCGTTTTGTACCGCAGCATTGCTACTGCGTAC
TTGCAACATGGGTAGCCACCCTACTTCCAACTCGGCGCCGGAACACATTGCCATATCAGC
TTGGCGCATCTTAGCAATTAGAGAAGGGCGAGCTTGGACGTAATGCGGATCTTGCTTTGC
TGTGGTCGCAGAATAGATGGTAGCTTCTGGTGCGTGGCTTTCGAGCAAGGCTTTCCATTC
TGGCTCACAAACGAAGATGTTGAGAGCCAAAGCAGGCGAAGAGATGATGGCAGCCCCCGC
CGCCATCATCGCTAAACTGCATTGAGTCAGTGTCAGCTTAGAACGCATGTGCACCGTGCG
CTCCAAATGTCATAACGTATTGCAGAGTAAATACGTTATCTGTTTCGCTGTCTTGGTTAT
CGATACGAGTGTATTGCGCACGGATAGTACCAAAGTGAGAAGAATCCCACGCGATCATCG
CATCCATCTCTTTATCACTCAGTGCAGTGAAGTGCATATGGTCGCCGTGAGCATGACCAT
CGTAGCTTTCTGCTTCACCGTAACGTAGACCTGCTGACCAGCTTGGGTTAAATCGGTAAA
CACCTGATACGTAGTATGCGCTTAGGTTATCTGGCGACTCCGCTTCATCTTTAAACTTGC
TGTCTACCACGCCGTCCAACAACATGTATTCCGCTGATAGTGTCAAGTTGCTGTATTTGT
AATTACCATCTGGAGCCCATTTCCATACGAAATCTGCACCGTAAAGGTTTGCACCAGTGA
CTGCTGCACTATGATTATGGTCGTGACCTTGCTCCTCTTCGTGACCATGACCGTGGTCGT
GATCTTCGAACTCTTTCACTTTCCCGTTTTCGTTACGCAGGTAGCTTAAACCAAACTGCC
AGCTAGACGACTCAGAGAAATCATTACCTAGTTTCAGCGTAGAAGTATAAACGCCTACTT
TGGAGCCTTCTTCAACAGAAGACATCTTGCTACCACTTAATGCTTCAACGCCAAATTTCA
CGTACAGATCCGTTGGCAACACAATGTTTACGCGTACACCATCATCGTAGTAGTGCGAGC
CTAGGAATGTGCGGTAAGCAATCGGACGCTCCACAAAACTGTCGGTGTGCATGTGTTGAT
TGTTCAGGTAACCAAAATCAGACAGGAATCGACCAGCACGAACATTGAGACCGTATGGAA
GTGCCAGTGTCTCGACAAAAGCTTCTTCAAGCATCAATTCTGTTTCATTGCCATGGCTTT
CTAATACTGCTGTTAGCGCACCGTGGAATTTGTCATCAATGTTTGCAGACATGTTCAACT
CAGTGTGACCAAGACCAAAACCTTCTTCACGCTCTGAGTTATGACGTTGGCCATCTTGAT
AGTAACCGTCTAGCACTACGCCAATCTGAGGGTTCGAAAGCGCATCGGCAAAAACTGGGG
AAACAAACAAGCTACCAACCGCTAAAGAGACCAATTTCTTATTCACTACGTTTTTCCTTA
TTTTGTTATGTTATAACATCATTCAATATTTCGCGGATGTTATAACATAACAAAGAGTAA
AAAAAGCGAAGCATGTAACAATTTGTAAAATTAACTTATGTGTAAATTATCAATAATAAT
CATAAGGTTAACCGGCAATCCCTCCGTATCACTCGAAAAATCCATACCTAACCTTGTGAA
AACTCCTGGTTGGCAAACACGCGAAAGCGACTAGAATCGCTTTATTACCCAGATGACGCC
AAGATGCTTGGATATACGTACTGGATATAAACAAATACAGGAAGCAACTATGTTAAACAT
GGATTTTTCACAACGCTTGGTGATTAAAACCGCAGAACAGGAATGGATCGCTAGCCCTGC
TGTTGGCGTGTGGCGTAAACCGTTAGAGCGTGAAGCTAAAGAGTCAGGACATACCACCAG
CATAGTGAAGTACGAGCCAAATTCAGCGTTTGCTACCCACCCTCATCCGTATGGGGAAGA
AATCCTAGTGCTTGAGGGGGTGTTTTCCGATGAACATGGCGACTACCCTGCCGGAACTTA
TATACGCAACCCTCCGGGCAGCCAACACGCACCTTTTAGTCGTGAAGGCTGCGTAATCTT
GGTAAAACTCAACCAGTTTGATCCAAGCGATCTTGAAACGGTACGAATTCATACTCATCA
AGCAGATTGGCTACCGGGTATTGGCGGATTGCAGGTGATGCCATTGCACGATTTCAAACA
CGAACATGTGGCGCTGGTAAAGTGGCCAAAAGACGAAAGATTCCAGCCACACCGTCACTT
TGGTGGCGAAGAGATCTTTGTATTGTCGGGCGAGTTTAGAGACGAATTTGGTGAGTATCC
AACTCACACATGGTTGCGCAGTCCGCACATGAGTGAGCACTTTCCTTTTGTGGAACAAGA
AACGGTGATCTGGGTGAAGACTGGGCATCTACCCGTGGAATAGCGTGCTTAAGCTAACAA
CCCATCTTGCAGATACGAAAACGGCTCGAAGATTCGAGCCGCCATTGATGAAGCACTTGA
AGGATTATGCGCTCATTATTTTTGAGTAAAGCCAGTCTTTTAGTTCTGCACGGTTGTGTT
TTAAAGTGTTCATTTCATGGTCGTCGATTGGGTTTCCTCGCAATTCGAGTTCACGGATTT
CTTTGTCGAGCGTGTTGTAGTTTTTAGCGTTTTCAGCAAACGCGGAGTCGTTAGCTGTCA
GTTGAGTGATGGTATCCAAATGTTCTGGGAATTCATGAGTTAATGAGTGATTTTCACCTA
ACATAGAGACCTCTTTGGCTGAGTATATTTTAAGTTAAACAAGCTGCTCAAATCTTAAGC
AACGCTTAAAATAACCATAGCATTTCAAAGGGGGTGAATTCGTCGATTCGCCCACAAAAA
CACCAATAGATTGATTTTCAATTTTTCCTATAAAGTGTTTCCCCAACGCCCTCAATAGTC
TAATGCGGAAGATACCACTATGATTGTTTCATATCGAATTCATAAGGAATCTCAGCTATG
CAAAAAATCATCCTGATCACAGGCTCTACAGACGGCATTGGTTTAGAAACAGCGAAAATG
TTAGTGGCTGACGGGCATCATGTGATCGTGCACGGTCGTAACCAAGAAAAAGTCCAAAAC
GTAGAACAGAGCTTGATTGAGATAAACGCAGGTAAAGTCGAAAGTATTGTTGCGGATTTG
TCTTCTCCACGCGCCGTGAAACAGATGGTTGCAGAAATAGCAGAGCGCTTTGGCAAGCTG
GACGTCATCATCAATAACGCTGGCGTATACGCAACACCAAACGCAAGAACTCAAGATAAC
CTAGATGTGCGTTTTGCAGTCAACACCATTGCGCCTTACCTACTGACAAAAGAGTTACTT
CCGTTGCTTGGCAATACAGGGCGTGTAGTGAACTTGTCTTCTGCTGCGCAAGCTCCTGTT
AGCATTGAGGCATTAATGGGTGACAAACCGTTGTCAGACGGTGAAGCTTATGCACAAAGC
AAACTGGCACTTACCATGTGGTCACGCGTGATGGGATTACAGTTGAAAAACGTCGGTCCT
ATGGTTGTATCAGTCAATCCAAAGTCTCTACTTGGTAGCAAGATGGTAAAAGACGCTTAC
GGCATTGCTGGCGGCGATATTCGCTTGGGTGCTGACATTTTAATTCGTGCCGCACTATCG
GATGAGTTTGCACAAGCACATGGCGCTTACTTCGATAACGACATTGAAGCTTTTGCGACA
CCTCATCGTGACGCCTTAAACGAGCCAAAGTCACAGCAAGTGGTTGATGCCATTGAAACT
GTGATTGCGAAGCTTGTCTAACTCAAGCCAAAATAAATATTGCTATTTTTGTTCAAGCAC
CTAGCTTCGGCTGGGTGTTTTTTATCTGCATTCCAACAAAATCCCTACCCCTAATTATCA
ATAAAATCTAAAAACTCATTCGATAAAAACACCAATTATCAACAATTACTAATATTGTTA
ATCTTCGGTCATCGGGAATAAGGCGACGTTATATTGCGCTTATCCCCACTGTCTTTAGCG
AGCGATGGCACTGAATCATCCCGCCTTTAACTGGAGATCCATTTATGAACTATGAGGGCA
AAGTTTACCGACCATGGCCGGAATACCGCAGCATTCTTATCCAAACTACACTGGGCTGTA
GCATCAATACGTGCACGTTTTGTAGCATGTTTGATGATAAGCGCTTTAAAGTGCGTCCCA
TTGAGGATGTGTTTAAAGATATTGAGGAAGCGCGCCTTATCTACCCACACGTAGAGTCGA
TCTTTCTAATCGACGGTAACGTCATGGCAGCACGTACGGATTACTTGCTCAAGATCTTCG
ACAAACTGCGCTCCACGTTCCCTGAGTGCAAAAAGACTTCACTTTACAGTGGCATGAACG
ATTTCCGCCGTAAAACCATTGCAGAGCTAAAAGAGCTCAAAGATGCTGGACTTGATATGG
CGTATTCCGGTCTTGAATCGGGTGATCGAATTGTTCTAGAGCGCATCAAAAAGCGCATGT
CACCAGAACAAGCCATTGAAGGCATGGCAATGGCGAAAGAAGCTGGCATCGAAGTATTGC
TCTCTTTCATCTTTGGACTTGGTGGGCGTGAGCGTTCAAAAGAGCACATCATCGCCACAA
CCGATATTTTGAACCAAATGAATCCTGAGCAAATTGCCCCAATGGCACTTGCGATTCAAC
CGGGAACGGTGATGGAGCAGGAAGTGAAGAATGGTGAGTTCATTATGCCGACACAACTGC
AGGTGTTGGAAGAGGAAAAATACCTGCTTGAAAACCTGAACATTGATACTTTTTACTGGG
GCGACCATGGCAACAACATCGTTCCTCAAAAAGGCTGGCTGTTGGATTCTCGCGACGATT
TTCTAAGAAACATCAATCACGCGATTGCGTCTAACCCAATGGCAAAAGACAACGTCATCC
AAACCTTTTCGTGGTAATGATGACGGGTTCAGATAAAACACCAAATCCCTAATAGGAACT
AAGGAGTGACGCACAATGTCACTCCTTTTTTCAAGCTCGATATTAAAGAAGAACCGACTT
GGCGTTAGGGTTAACTCACCGAAGCCGCTGTAGGTTGGTCAAAAACATCACCAGCTTGTT
TCTTTTGCCAACGGTCGATGACAAGCGTCGCAATCAAATCCCCTTCCACATTGACGGCGG
TGCGGAACGTATCCAACGGCCTTTCTATCACTAATAAAATGGCTATCGCTTCCAATGGAA
TGCCCGCAGCTAGTAGTACTAACTGCATACCCGACATGGAGCCCGAAGGCATGCCTGGCG
CACCAACAGAAGAGACCATTGCCATGATAAAGATCATCACCAACCCTGTGGTACTCAAAT
CCACCCCAAACAACTGTGCTAGGAAAATTGCAGCGACACCCTCAAATAACGCGGTGCCGT
CCATATTCATTACAGAGCCGAGCGGCAGCACCATACTGCTGACTTCTGGCGCGACATCTA
AATTATCTTCCGCACTTTGTTTTGCCAAAGGCAGCGCCGCCGCACTTGATGACGTTGCGA
ACGCCATGGCTAATGGGGCTGAAATCGCTTTAAACAGTGCAACTGGAGAAATCCCGGTCA
TTACCTTAGCAATCGTCGGTAATACCACTAGCCCGTGCACCATCGTGAGCACAAACACCA
GTAACGCAAACAACGCGAGTTGCTGAATCAGATTCCCACTTGAGGTCAGCGTAATATCAA
ACACGATCGCAAAAATAGCAATCGGAGACAGCTTAACGATGCCTCGAATCATGGTGTTGA
CACTTTTGTTCAGCCCCGAAATCACCGCTAGCAACGGATGACCCGATGGAACAGAAAGCA
AAATCGCAACGCCTACCATAAAGGAGAAAACCACAATCGCCAGCAAGTTACCATTCGCCA
GTGCAGCAAATGGATTCACCATCGCCATCTTGACAAGGTTGGTGAGTATGGCGGCACCAC
TAGCACCTTGCTCGTCAATCAAATGAACATTACTACCCACAGAAACGCTTTGATTAAGTG
GTTCCCATGCAGGCAATGCTAACGACGCACCAAGCCCTAAACTAATGGCAATTAAGGTGG
TGAAACTGTAGAAAAGCAGTGTTCGCCCACCCAGAGCTTTAAGACGAACGGTTGAACCAA
TATTGGTGATGCCTTCGACAAGAGAAAACAGCACCATCAAACCCACTACCATTTTCAGTA
AGCCGAGATAGACCGTTTTGCCCAACATTAAAATTTGGTAGTAATCACCCGACAGTAAAA
GCGATTTGTCGACCAGTCCATGGTCCATAAGAAGAAGGATGGCTTGAGCCCCACTCCACG
CAAGTAGGGCAGAAATAAGAAGTTGAACGGGCAAAGAGAGTTGCAAATGACGCATAAAAA
ACACCTAGCGCCACAAATCCTGATGATTTGGGCGCTCGATAAAAATGAAAAAATGGAATC
GAAGAGTCACGGCTTGGATTAAGACCAAGAGCCTTTGTAATATGGGTTCAATAAACCTTT
TACGCGTTTAAGCACTACCAAAGCCGACACGCGGAACCAACCGAAAATAACGCGCTGATG
CAGCCTAAAGATCGTGTCGTACAAGCGGCGAACGTAGCGTCCACGCAATACGACTTTGTC
ATTCATCAATGCGCCAACCGCGTAGTCATGCCCAAGCGCGACGACCATCCCACCGTCTTT
GAACACAAACGGTTTTAACTCTTTGCCTTTCACTAAGCGTTTAAATTGCTTCGCCAAATG
TGTTGCAGCTTGATTGGCAGCTTGCGCTCGTGGCGGCACAATGTTTCCATCTTCTTGTGG
GCATTCAGCACTATCACCAATAACAAACACGCTATCATCGAGAGTAGTTTGCAGTGTTGG
CAGCACTTTAAGTTGGTTAATGCGGTTACTTTCTAGACCATCGAGATTCGCTATCCAATC
TGGACATCGAATCCCTGCTGCCCAAATTTGTAGATCGGCAAGAATGACTTCATTTTCCGT
CACGATACGGTCTGCTTCTGCACGTTGAACTTTGGTGTTTAAGCGAACATTAACGCCTTG
CTTTTGTAGTTTCTTCAGTACCTTGGCAGACATGCACTCAGCACTTGCAGGTAGCACACG
ATCCGCCGCTTCGATGAGCGTAATGGAAAGTTGAGTATCATTTTGGTAGCGGTTTAATTG
CTTACTGACTTTCGCCCATTCAGCCGCTAACTCAACACCAGTTGCGCCGGCACCCACGAT
AGAAACACGATGTGAACCACCATTTGCTAGCATTTGCTTCATCTGTTCCCACGCTTTTTC
TGCTTGAGAAGCGGAATCTAAGAATAAGCAATGATCGCTCACGCCCGGAATTTTGAAATC
GTTACTGATCGCACCAACGGCAATCACGAGGTAATCGTAATCCAGTGTTAACTGCTGCGA
TAGCCCGGTCTGCTCTGGTGAAAACTCAGTACTCACAGTGATGGTTTTGTTCGCACGGTC
TAAGCCTGACATGCGCGCTTGAACATATTGGTAACCGTGGCAAGCAGCATGAAGACGAAA
CGCAACCGAATCGAGCTCATTATCAAACGTGCCCGCCGCAATCTCATGCAGCCTTGGCTT
CCATAAGTGATGAGAAGATGGCTCAACCAAAGTAACGGTATGGTCAGATTTGCCTGCAAA
ACTGCTCGCTAAACGCGTGACCATTTCTAGACCCGCAGCACCACCACCGACAACAACAAA
GTTCGACATACTCCCCTCCCGGAAACCATTCATCGAAAGATAAAAATCAAAAACGCAGCA
AATACGTTTGGAATGGCGGGCATTATATTGGGTTGAAAATAAATGATAATAAGCGGAAAA
AGAAAATGACTATTACGCATTAGTAATAATAAAAATTAAGCATCTGAGCCAAATGCTAAA
AACAAAAAAGCCACCACTTTTCGGTGATGGCTTTTCTTCATTGATGTTGCTTTGTCTTAA
TTAGCGAGGATCAAGACCTAGCTTTTGTAGTACCAGTTTGAAGTTCTCGCGGCGCTCTTT
CACATTGTGAACATCACCTGTCGAACACGTCAGGTCCGGACAACCACGGTTAACGATGCC
TGAAACGTCATCGATAAATTGAGAACCTTGCAGACCACTATCTACATACTTCTTCAGCTC
ATTGTGGTAGTTCCAATCAGCGTACTGACCGCCTTCATCGTTGTATGCCTGAACTGACGT
TACCCAGTAGAACAGACCTGCGATCCACTTGATCTCTTTGTTCTCTTCCGAGCTACAAAT
CAGACCTGGGTTAGAACAGAAGTCTAGCTCAGCATAAAGTGGGTTCGCCGGTGGCGCTTC
TACCGTTACGCCATCAATTGTCTTACCAATGGTTGATGGATCAACGTGCGAGCGACCTAG
GTAGTGGTTAAGCGTACCAAAGTTCTGACGACCTGTGGTTTGGATTACACCACGCCCCCA
CCAGCCACAGCCTTCAACGCTTTCTTGGCTGCTGCCGTCCCAAATGAACTTACCTGCTTT
CTGACCAACGTAAGTCTTACACTCGTCGCGTTCCCACACTTGCTTAGACGTATCTACGTT
TTCTGGAACATCGTTACAGTGACCGTTGTTTGTCCAACGACCTGCTGCACCATTCACCAA
TAGACCACGCTCTTCAAGCACTGCATCAGGTGCTGCAAAGACTGGAGCTGGTGCGCCATA
CCATTTCGCATGAGTCAACGCACTGACTTCCATCTTGTCATCACGAGGACAAGAGTACGC
ATGATCTAAACCTGAAACTGGATTTACACCGTAATCTGCGTATTTCTGACCCAGTTGACC
ACAACTTGCTGTCATTGGGTAATCCGCAGGCGCGCCGTATTTCACTTCAGACCAGTTGTT
TTCATCACACGCGTTGTAGCGGATGGTCTCTTGCATACTTTGCGCAAGGAACGCAGCAAT
CGCGACTTTCGCGTATTTGATGTTGGTTGCATCATCAACTTCATCGTTCATCAACCAGAA
CTTATTGCCCGCCACACCAATGTTGTGCATTGCGTTCAAGCCATCTAAGAAGTCGTTCCA
CTTGTAAACCGTTGACGGAACCCATTGAGACTGTGGCGTTTCGTATAGGAAGGCCTCGTT
ATCCATTACGCTTTCAGCATTTGCTAACTCTTGGTTTAGCGCTTCAATGCGAGTCAATGA
ACCTTTCTCTAACTCTTCACCTACGTAGTACAGTGGCACTTTCGCCGTTTGGTAAAGCTC
AATTTTGCTGGTTAGAGCTTGAGAGTCTTGATCAAACATCAATGCAAATACGTTGCTGTA
CGCGGCTTTACGGATTTGCTGATCGGTTTGAGTATTGCCCATGAAGTAATTTGCGGTTTG
CTCTGTTGGCATGTTCGCTAACATTGCAGGCGCATCAACGTAATCTGTCACCTGTTTTAC
GTATTCAAGTGCGTGATGCCACTGCTCGCTGGTTAGCGCCGTGGTTGCATTCGATTTAGT
AAACACCACAAAGTCAGCTTTGTTCGCAGTACCTGCTTTGTAAAGCTCGAAACTATCAAG
TAGATCGGCAGTGAAAACGGACGCTTCATCCCATACAGACTGACGACCAGAGTGCGTATC
GTAAGCAAACTCACCAATGCTTAATGACCAACCAAATGTCGCTTGTGGCGCAAGGGTTGT
GAAGATCAAGTTGTAAGCATGTGCCCAGCCTTTCACGTCATCGCTCAGTGCGTTGATCGC
ATCGATATCAATACGGCTACCCGTAATATCAATGGCATTCGTCAGTGCTTGTTTAACCGC
AACGGGACCAAAAGATGCACCTTTGTCTTGCGTAGCGAGATCCAGAACATCCGATCGAAT
CACGACAGATGCAGTACCCGCGTTCTCTGCTTGTTCGATAGCCGACACAAACGAACGTGT
CAGTTGCTCTAGGTCTGTGAGCGCATCACTACTGCTTGCTGCAATAGTCAGTGTGCTTGG
TGCTTGAGTGGATGGGCTTGCCACTACGAATGTGTTTGGCCAACCTGCCACTTCTAGACG
CACTGGGTCCATTGGGTTACGCAATGATAGCGCTGGCGCTGTACCCGGCTCAGTACCATC
ACAGTTTAGATGTAATGACCATGAGCTATCGCTGCCAGGAATAGATTGAGTCCAGTACAC
CGCTGAATAAGCAATGTTCTTATGAACCATAATGTCGCCGCCTGCTGCGTGATCACCACG
AGTCCAGTCTGGGTACACATTAAAATCAGCACACAGTCCACCTGTTGGCGGAGGCGTCGG
TGTTTCTACTTTTTCAACTGTGATGTTTACACGTGCTGTCGCCGTTAGATTCTCAGCATC
TGTTGCGATCGCTTCTAGCTTAACTGCACCGACTTCTGACGCCGTCCAGTTACAAGAGAA
CTGGTTTGTAGTTGATGCGTTGAAATCACAGATTTGCTTGTTGTTTGCTTTCACGATAAC
GCGAGACAAATCGTCATCAGCATCCGTTGCACGAACAGAAATGGATACCGCTTCACCTTT
TTCAAACTTAGAACCGTTCGAAGGCGAAGAGAAGCTCACTTCTGGCTTAACAAAGCTTGG
GGCTGCTTCAACTGCAACTGCGATGCTGCGTTGCTCAACCATTTGGTTGTTCTGATCGAG
AACCACCACTTTAAGTGTCGCATTACCCACTTCATTTGGCGTCCAAGATTGAGAATACGT
CGTTTGACCTGCTGTGATGTTACGTTGACCTAACTTGCGGTCATTCGCCCAAAACTCCAG
TTTAGAGATCAATTCACCATCAACACGGGCTTTAATCGTCGTTGCCTGACCCACCATCAA
TGCTTGACCCTGTGTAGGCGCGACGAATGTTAGCTCATGGACTTCAGGTACCACTGGTGG
CTCAACTGGCTTCTCTTTTACCGAAATGCTGACCGCTTGTTGTTGGGTTAAACCAGAGGT
GTCTTCTACTACAGCTTTGATCGTGTGAGTGCCTGCGCCAACAGAAGTCCAAGTTGCTTG
GAATGGGGCTTGCGTTACACGAGCAACTTGTTTGTTGTCGACAAAGAAAGTCACAGCTTT
AACGCTGGTGTTGGTTGCCGTAACGTTCGCTAGCATGGCAACCGCTTGACCGTCTTCAAA
CTCAGCACCGTTCACTGGCGAAGCTAATTGAAGAGAAATTTCTGGTTCACCTACTTCACC
TTCGTCATCAGCGATCAGACGAATGGTATTTTGAAGAAGAGTCAGATCCAATACACCACT
CACACCCAGAGTTAGCTCAATACGCTCACCTGCCGGAAGTTGTGATTTCACCCAGCTACC
ACTATCAAAAGCCAACGCGAGCGTGTTCTTGAATACGTTGCCTTGTGCGTCGCTGGTGAA
CTTCATGCCCGGGTAGCTGATGCCAGTCGCAGACCAAGAGGGAGTCGACATTGATAGGTT
TGAATCAAACGTCACTTTCGCATCACGAAGTTCAACTGGCTTTGAACCGTCGTTCGTTAG
GATCACTTTGTAAGTGTTCCACCACTGGCTTTCTGAGCCGACGATAGTTGCGTCTGTGAT
CACTCCTGCGTGTGCAGCAGGCAACCCCATACCGATCGCCAGTGCTAAAACACTTGGCAT
GATCGCTAGCGTATTCTTTCTCATAATTAAGGACTTATACAAACAACAATAAAAAGGAAA
GGCATTATAGAGGGGGACTTTTTTCGCGTCGCAGCGGACAGGTGTAACTAAATGTAACTC
AACTTACAGGTGTAAAAGTGCCAAAAATAAAGCGTCTTTTCGCGTCAATTTGACGACATT
TCGTACGCAATCGGTAAGCAAACAAAAAACTGGGACTCTAGTTCAAAATTCAGAAAGTGT
GCACTGGATAAAACAAATCTATTTTCTGGTGACAATCGAGATAAGAATTTGTCTTTACTT
TGCTTTTATGCATCTGAAAATCAATAAGTTACAGAATAAAAACACTTGAAACATTTTCTT
ACAAGAGTGCATCCTGAGTAAGCTATTTGAAATAAATCAGGCTCTCTTGTTCAAGAGTTT
GGCTAAGCAAATGAGACTCTGTCGGGGTAAAAATTGAATCGAAGTTTTCACTACGAATCG
CCAACTTGCTTACCAAATGTTGAGGAATATGCGTGTTACAAGCTTTCAAGAATCGGATGA
ATTCAGCAACAGAAATATTGGTCACGCGACGAACAGCTCGATCGAACCCTGCTTGATTAG
CAAGTGGTGTCATGCCGTCATCAGACAATCGATAAGACATTTGAAACTTCGCTTCTGAGG
CAACATGGTCGATGCTCTCAAAACGAATACATGCCGCGTCTGGAATCGCCTTGGTGCGAA
CTTGAGAACCTAACTCCTCCCAACACACACCACACACTGACAAACTGAATAGCTCAGGTA
GATGCGCAGTATATTTGGGGGCGATGTGTCGACCTCGTTGAAGTTCATTGCACAGCTCGT
GGAGACTGTCGAGATTCAACTTCTCATACGTAACACGTCCGCAATGGCTTTCGTAAGTTA
ACTTCAGCGTATCAAGTAAATAATAAATATGACCACAGCGTTGCCAATTGGCTTGTGGTG
AAGCCTTCTCTGCCGCTTTTCCTATATTCATTTTTCTCTGTACTAACTGGTCTAACATCT
TTTTCATTGTCGCCTCTCATCACACATTGGGTAGAACATAGATGATAATGAGAATGATTA
CCATTACTATTTATTCGCAACATGAAAACATTGCCACTCATTTTTATTAATTACCAAAAT
CTAGGAGAAAGAAAAAATGAGCACCCTCATAGGATTACGTAACTTTTTGCTCAAGATCGT
TTACCGCATCGCCCGCCCTGTCATTTTTTTAATGGAACCAGAAGATGCACATTACATGTT
TAAACGTGTCGGTGTCTTTCTCGGTAAGTATTCCATTACCCGCTCCCTAACTTCCCTTTT
CTTCAACTATGACCATAAGAGTTTGAACACCACTGTTGATGGGATCGAATATCGCAACCC
TGTAGGCTTATCTGCTGGTTTTGACAAAGACGGAGAGTTGACAAGCATTTACCCTTCAAT
TGGCTTTGGTCTAGCTGAATTAGGATCTTTCACTGGTGAAGTTTGTCCTGGGAACCCAGG
AAAACGTCTCTTCCGCATGATCAAGTCCAAGTCAATTCTGGTTTGGTATGGTTTGAACAA
CCAAGGAGCAGAAAAAATTTCATCACGCTTACAAGGTACGGATTTCGGTCCACTTCGTGT
AGGTATCAACGCGGCAAAATCAAACATTACGCCAGAGTTTGATCTGCAAGAATCCATTGA
TGATTACGTGAAAACATTGCGTCTGTTTAAAGACATCGGTGACTACTTCACAATTAACAT
CAGCTGTCCTAACACCCAAGATGGCGAACCGTTTGTTGACCCAGTCAAACTCGGTGCTCT
ACTAACCGCGGTAAACGAAAACCGTGTCGCTGGTAGACCGGTTTACGTCAAGTTAGCCGC
AGATCTAGAGCTGGAAGAAATTGATGTGATCGTGGATACGTGTTTGGAATACAACATTGA
TGGTGTAGTGCTAACCAACTTGGCGAAACCATCACACAACCAAGAGTTTGTGAAAGAAGA
ACTGCCATACCACAAAGGTGCTATGAGTGGCTTACCGCTTCAGCGTATCTCTACCAACGT
AATTCGACATGTTTACCGACGCACCCGTGGCAAATTGACCATCGTTGGTGTTGGCGGTGT
TTTCACAGCCAAAGATGCGTATGAAAAAATTACCTCAGGTGCCAGCTTACTGCATATGAT
CACCACAATGATTTTCGATGGTCCGCAGAACATCAATGAAATCAACCGTGGTTTAGTGAA
GCTACTAGAAGCAGACGGATTCAAATCTATTGAAGAAGCAGTCGGCTCTCGTAATCCACT
TCCAAAACTTAGAGAAGAAATCCAGAAGCAACCTGAAGGCGTTAAGGACGTTGCATAATT
TCTACCAAAGGGCATTCAAACTGGGTGCCCTCTTATCCGAGCTCTTCTCTATTGTCTCCT
TTATGCCTCACGTCACAATTCTTAGTTTTGCAGAACGAAATCAGGTTGATGAATGATCAT
CCAGTGAAAACGATAAGTATAACTTTGCAACAAAACGTCAATATCCGGATTGAAGCACGG
TTTCAATTGGAATATTCGATGATAATGAGATGCATTGGATCGGTTTGAATCCAAGTCAGC
CCAAAAATAAAATATGGAGAGTGTTATATGTCTTTACGTTTAGTAGCAGCAACCTTTGCA
CTAGTTGGATTAAGCTTTGGCGCGCAAGCAAGCGCAGAGTGTGAAGTGTCCATCGATGCT
AACGATATGATGCAGTTTTCGACCAAAACACTGAGCGTGCCAGCGACGTGTAAAGAAGTG
AAACTGACGCTGAACCACACTGGTAAAATGCCTGCGCAATCAATGGGTCATAACGTGGTG
ATTACTGATACGGCAAACCTTCAAGCAGTGGGTACAGAAGGCATGTCTGCTGGTCTAGAA
AACAACTACGTGAAACCAAACGATGACCGTGTTTATGCCTTCACTAAAGTGGTTGGCGGT
GGTGAAAGCACTTCTATCACGTTCAGCACTGAGAAGATGACTCCGGGAGGCGATTACTCG
TTCTTCTGTTCTTTCCCAGGTCACTGGGCAATCATGCAGGGTAAATTCGAGTTCAAATAA
TCACGCCTTCATCTAAGTATTCTAGTTTGAGATTCTTAGAGCGACATAAATTGAACCTAA
AAGAAAAGGGAAGCTGAGCGCTTCCCTTTTTTGTATCTGCTCACCTCGGCCTTAAAATGC
AAAGTGATCGTAATCCAGACTCTCTTCTCGCTGACTGTATTCAAGCTTTACAACATCGTC
GAAGGGCATTGGTTGATAGAAATAGAAGCCTTGGATCAGATCGATACCGAGCTCTGCCAT
AAACTCCAGTTCGCTTTCTGTCTCTATGCCTTCTGCCACCGTAACAGCACCAGTAATTTT
TACGAGTTTCGCCGTTAACCTAAACAGCTCACGACCATTTTTTTTGTTGAGATTAAGCAC
CAACGAACGATCTATTTTCACTTTATCAAAATCGTATTTCGACAAGTAACCAATTGACGA
ATAACCAGAACCAAAATCGTCCAAGGCAATCCTCACCCCAGCTTCTCGCAGTGTGCTCAA
CACACGGTGTGTACGATGCTCATCTTGAATCAACATGTCTTCAGTAATTTCAAACTCAAC
TTGCGAGCAAGACAACGCGCTTTCGTTAATCATCGTCAATACTTTTTCGGTGAAGTCTGG
CACCAAGCAAGTTTCTGGAGATAAGTTAATCGAGACCTTAAAATTTGGTCGATTCGCCAA
AGGCGCCACTTCACGCAGTGTGGTCTCAACCACCCATAAATCCAACTCACTCATTAAGCC
GACTTTGGCAAAGTCCTCAAGAAACGTTGGAGGCTTGATCTCGCCCGTTTCTGAGCGGTG
ACGAATCAGTACTTCAAGCGACCGAATCTCCCCTGTGCGAGCATTAACCTGCGGTTGGTA
GAACAACACGAACTCGCCATGCTTTTTCAGATCACTGATACGTTTTTGTGCCGCGAACTT
ATTGGTAATTTCAGGGAAAAATGCCCCAGCGACTTTGCCATTGTCTAATCCCTCGTAATT
GAAGAAATCATCAGAGACTGACTTTGCAAACAACGTATTCGCATTCCCAATCTTGTCCAT
TTGCTTGAAGAACGGATAGTAAATCAACACACCGACTAAGATGATGATCAGTTGTAATAC
CACGCCAGTCCATGTGTAACCAGTCCCGATGTAACCACTGGCGAGCGGCGGAGTCATCCA
GCTAACGATCTCGGTAATCGGTGCCACCAACCCCATTGCTGTTGCAATATACGCGATGAC
TAACCCCACAACCGGTGCGATTAAAAATGGCACAATCATGACTGGATTGAACATGATGGG
TAAGCCATAAATAATGGGCTCGTTAATATTAAACAAGCTCAACACCAGTGCTGTTGCCGC
CAAGGCTTTATAACTGCGATTTTTAGTCAGAAACAGCATACACAGCACCAACGAAATGGT
GTTCCCTGCACCACCCATTCCTGCATAAAAATCAAAGAAGTTTGTGGTTAAAATTGGCAG
TGGTGTGCCCAGCGCTTCGTGGTTTTCTATCGCGACACGAGTTACCTCATAAAGCTCTGA
CTTGTAAGGGGCAAAAATGATGTGACCATTGATGCCAATCGACCAAAATAGGTTACGCAC
AAACTCATAAATGATCCCATCAAGCAACGAGTTTGGGTCTAGTTTCGGCAGTAACAGATC
TGCAATATCAGCGGCACAGAATGCCTGTCCAAGTGCATAGCCCAACACAGTGTAACCAAC
CACCAAGACTACGGTCGCCATGATGAGGTTGTATGATTGATCCACCACATTTGGTAAATC
GGAACGCATAAACCATCTGCGGTTTTGCATGAAGCGTACAGACCAAGCGACGACTGTCGG
AACCAGAATCGCTAATGGGTAGTTACTCGGAACAACAGTACCATCTTGCAATAAGCCCCA
TTCGTTACAGACGATAAAGTAAATCATCAACGAAGGCGTTATCACGTTTACTCGCGAGAC
TTTTAGCAAAGAGGAAAGGAACTGCGAGAAGTACACTAGAAGCAAAATGGGAAATAGCTT
CCAAATAATGGCGCTTGCTGCCCCAACAGTCATACCAAGTTGTTCATAGCCTGCGATCAT
CAGTAGATTGCTTAACAATGTACTGAATGCAGAAATCAATGAAACAGGCAGCAACATCAC
TAAGACGTTACACAAACCATTAATGTATAAGTTGGAAGAAATTACAGTAAAAAGCCGATT
AATGTATCGATTGTTCATTTGGCTCAGTTAATCCATCAAAGTACGACTCAAAGAGCCGCT
CAAGAAATTCGCCGCAATTAAATCCATTTAATTTGTTTCGCAATGAGGGAGAGTTTCGAC
AAACACGTCGAGGACGGTATCATTCGAGTAACAAAGCGTTGATCGTTCAACGTTGCGAAT
AGTCACTCAACAAGGGTAGCCACAGCCAACTTGTTGTAATCGACCAAACAGAAAGAGCAC
CTTTTAAGCCCCTCGGTACTCTCTCGTTTGATAGAAACGCGTTGCTTCTAAGGTCAACGT
CGTTCGTTAATTCGCCTGCTATTTAAGCAAGGAGGCGCACATTAGCGCCAGCAAGTCTAT
ATTTCCACTCGACTTTGTAATTGTGACGATAGAAATGGTTTTTCTTGCTGTTCACCAAGA
ATGTCTAATAAAGTCGATGGACGAGCAAAGAAATAACCTTGCACTTTGTCCACGCCGCAG
CGTTTAACAAAGTCATATTCCGCTTGCGTCTCCACCCCTTCTGCCACGACTTCACAATGG
GTGATGTGACCCAGTTTCGCAACCAACTTGTAGAGATCTTTGCCCTTTTGATTGTTTGCA
TCCAACAAAAGTGAACGGTCTAGTTTGATCTTGTCGAATGGGTATTTCAGCAGGTGTGGA
AACGATGCATAGCCTGTACCAAAATCATCCATTGCAATACGAATACCCTGTGCCTGAAGC
GCTTCCATTGTTTTGATCAAAAAAACCTTATTGCTGAGAATCGCTTCTTCTGTGATTTCA
ATTTCCAACCACTCAGGAGAAATACCGTAATGGGCTAAACGCGAAAGCAAATGCGGCACA
AACTCTTCTTGTTCTATCGTCGCCACCGCGATGTTGATGGCAATACGACGATCTTTCGAT
AAGTGCATTTTCTGCATGTCTGCCAAGACTTTCTCTATCACCAACTTATCCAGCAATGGC
ATCGAGTTGAGCATCTGAAAATCACTCACAAACGTCGGCGGGCATAACGTGCCATCTTTA
TCGATGTAACGAAGTAGCGCTTCATAAGAAAACTCACTGACGTTTTTGGTCGACTGGAGC
TTTTGATAGAACATCACTAACTCACCTTCACGCAAAATCGTGGTTAAGCGTTTCTGCGCC
GTCGACTTACTGATACTGGAGTTGTTCGACGCCTTTACGTTACTTAGCAGTGATTTAAAT
ATCGAGCTTTCGATACCGGTATAAGCCGTATTCGCACGAAACTGTGCTGAGTATTTTCCT
GCGTACGCCAAATAGAACGGTCGATAGATGAAGATGCCCAATACAATGATGAAGGCTTGA
AGAATCGAACCTTCTATTTGATTCCCCATCGCCATATAGCCACTGAACAAGGGTGGTGTC
ATCCAGTTCACAATATTCTCTACCGGCGGTACCAACCCCGATGAAATGCACAAAAAGGTG
ATGACAAAGCTCACTAGCGGCACGAGCACAAAAGGAATGATCAAAATCGGGTTGAAGATG
ATTGGCAAACCAAACAACAAAACCTCGTTGATGTTAAAGATCACCAGAGGCATCGCTGCC
AGAGCAAGCATCAAATGATTGCGCTCTTTAGCAAACATCAGCACACAGAAAAGCAAACTG
ATCGAGTTGCCAGATCCGCCCATCGACATAAATGCGTCGTAAAAGCCTTGGCTAATCACA
TTCAGTGACGCCTCTCCGGCCTGCCACGCCATTACATTGGCTTCGGTTGCGGCAAAGATC
TGCTGCTTAATCGCAAACAACAGGTTGTGTCCATTGATGCCAATCGAGCCAAGTAAACCC
AGCACAGTTTGATAGATCAAACCACCTTTGAATGTCAGCGGGTCTACGCCGAGCTCACTA
ACCATGCCACCTGACAACGCCATAAAGATCGCCGTGAAATGGGACATCACCAACGCAATG
AGCACAAATAAGAAAAAGTGCACCACGTGCTTAAGCAGTCGTGATGAAAAGTCGAGGGCT
TGGGGTTCTAACAGACGTATCTTGAAAATGCTGCAGTAAACGTACGTCATTGTCGCGCTC
AATAACGCCAACAATGGGTTGTTCGGTAACATGTAAGTCTGTGAAAGACTGCCATTCTCT
ATTGAGATCAAGTAGAACATGATCAACGAATAGATGATGAACACGGCACTCGAAACGTTG
GTTTTATGGGAAAGGTAGTAACCCGCCACCACGCAGAATGCACTTGGATATAAGTTGATC
AGGATATCTGATACATGAAACAGCAGTTGGGAAAAATCCGCTAAGCCAGTAAAACGGAAT
ACGTGTCCAAAAAAAACTGCCAACGCATTAGACAGAATCAAAGGTAACAGCAGCAATGCG
ATTGACGCCAAATCCGTTAAATAGGATTTCGACGCTGACTGCCACTGCCCCATCAATGGG
AATAAACGTTGAGAAGGCGAAAATTTGATTTTAAAGCCAGTTTGCATGAAGCATCTTAAT
AGTAATGTTATGAAGAGATTCAGCGGTTTAATAAACAGCCATGCGTGCAACCTTTACCGT
TATGTCGTCGAGCCCGTGGGGAGCCAACCATTACGGTACGGACTATCTGAGTAGTCTTAA
TTGATGTTTTTATTGTGTATTTTGAGCAACAAGCGGAAGTTGTCTGAGGACAGATTGCGG
GCGTAATTTAACGATTATATGCGCCCCGATCCATTAAGATATTTTGTCGTAACGACAAAT
GGGCAATAAAAATAACCCTCACCTTTGATTGGTGAGGGTTAACATTGAGGTGATGATTAT
TGAGCGAGAACTCAGTGTTCCGGATTCATCGGGAATCGTTGCTCATACAGCCCCATAAAG
TCTTTGCGAATCAGGTGTTCTAAGTGGTTGGCTTTGTCCGTTGGACAGAAAATCATGATA
TGCACGATTTGCTCACCATTGATGTTGCTTGAGATATGGATATGCGGCTCTGCACCCGGA
AGATCGACACCGGCGTGTTTTTCAATCATCGCGTTGTAGCGATGCGCGACATCAGCAAAG
TAACTGCAATGTTCGTCAATCTTATCGGTCAGTAATGGCAAAATTGGGTATAGGTTGACG
AAGTCTTTCACCACAACAGAAAAGTCATGGTAAACGTAACGCTTCATAAAGTTGAGGTTC
TTCACTGGGTAGGTGAAAAACATGCTGTTAGGCAACGTCGCGGTTTTTCCTGTGAAGTGG
TATTGCCCATGATACAGGTCGATTTCTTGAATCACTGTCGCCATCATGTTGTGCTCAATC
ACTTCGCCACATAGCTTACCGACTTCAATCCAGTCACCAATGCGAAATGAACGAGAACTG
GCTCGTTGAATCGAACCAGTAAAACAAAGAATAATCTCTTTAGATGCGACAACAATCGCT
ACTGCAATCGCGGTAACGCTTAGGGCGAACTCGCTGATTTCTGATTGCCATAAGATGAAC
AACAGGATCAGCGTAAGAGCGAACGTACCGTTTTTGGTTCTCGACATCCAACTGCGTTGT
TCTTCCGTAATGAAGGCATCGTCGCCACGAATTCGAGACAGAATCAAACGACGCAGAACA
ATGATGAACAGCAGGATTAATGCGGAAAATAAAATTTTGTGAGTGAGAAGAAAATCGACG
ACTAACTGCACTTTCTCCATTACCCGACTCCCTGTTTGGTTTGGATAGGTTGACCTTTGT
ATGCTAACTACCGCTATGAAAACAGGTAGGTAGCTAGCTTGCGAGAGGACAACCTTACCA
AATTATTCCGTCGGTTGCCCCAGTTCGCTCTCTTTAAATACGATAAACGCACGGCGGTTT
AAAGCATTGGCTTCTGGAGATTCTTCGTTGATCACAGGTTGAAGCTCACCAAAGGCTTTT
ACCTCCCACACAAACTGCGATGGATCGAGTTTCGTCTTGAGATACGCCACTACGGTTTGC
GCTCTTCGCTCCGCCAGTTGTTCATTATAAGAGAGCGAGCCCACTTGGTCGGTATGACCA
GCCACCATAATGCTACCTTCTAAACCTTGCAGTTTGGCGATGAAGTCATCTAATTGTGAA
AGGTCTTCCGGTTTTAATTCCGACTTATCGAAATCAAAGTGTGGTGTCATCGCCATGTAG
ATCTTGCGTTCTGGTTTTGGCGGCTCACAGAAAGGCATCTCTTCGTATTTCTTCGCCTCT
TCAAACATAACGTAAGCACGACGGTTTTCGGCGCGAGCTTGATCCGATTTACCCAACGCT
AGCGGCTGCGACTCACCAAAGTGCTTCACTTCCCAATCGTATTGCTTTGGGTTGAGTTGT
TGCTGAAGATACGCTTCTACCGATTCAGCACGGCGCATAGACAGCTTCTCATTGTACTCA
TCAGAGCCTTTAAAGTCGGTATGACCAACAATCGTGATGCGCCCACTCAAGCCTTGAATA
TCATGGATGAACGCATCTAGACTTGCCGCATCGGCTTCACGAATGGTGGACTTATCGAAA
TCGAAATGTTCGGCAACCGCGATATGAATTTCGCGCTGCGGCGCCAAACATTCACTGATC
AGAAACTTGGAGACATTCACGTCCGCAAACTTTTCTCGGTTCTCTTGGCTTACATACGCA
TCCGCCGAACAACCTGCCAATATTGCCCCTGCGATCATGCCACTTAACAAACGAATCGTC
GTTTTCATATCGCCCTCTTATAGCTTACCAACTAGGTTAATGAACACGCCTGATGCGTCG
TAATCGTCATCATTCGCTAGGTTGCCATCAAAGCCCGAGAAGTTGTAACCCACGCCGACT
TTGAAGTTATCACTCAAATGTTTGTTAACGGAAACCAATGCGCCCTGCTCTAGCTCATCG
TAGGTGCTGTCCGTCTTCCAATGGTACTCGCCGGTAACATCCCAATCTTTCATGACACGA
TAAGATGCACTCAAGCCGTACAATGAAATTTTGCTATCGACAGGAATGTCTTCGCCTGAC
TGACGAGTGAAGATTTCATGTTTGTCCTTATAAGCGTATTTCGCGCCTAAATCCCAGTTT
GCATCCAACGAATAGATACCTTCAATTTCGATGATATGGCTCTCTTCATCTTTGTAATCT
ACATCGCGGTTGAGCTGGTCGAAATCCACCAAATAGGTGTAGCGAGATAACAAGTTCAAA
CGGTCGTTGTAGATTGGGCGATACGCCAGTCCTGCCGTCGACTCAATAAAGCGAGCCAAT
ACTTTATCGCTCGACTTACTCTCAGAGCGCGAGTAGTTGAACTTGCCAAATAAGGTGTAC
TCTTCCGTCAGGTGATGCGTGTAACGGTTAGTCGTCACCCATTGGTCGATACGTTTCTTA
TCTGGGTCTGCGGAATCATCGGTCTTGTCGACACGGTACTCCACTTTGTTCTTGAACAGC
ACGTCATCGATATCAATCGAAGTGCTAACACTCACCGCTTGGCGCTCAGTAGTGATCTTC
TGTTCGTCTTCGATTTCGCCTTTTTGGTAGCCGATGCCCATGTCGATGTCGTCGTTCATG
TCGTAACCAAAGCCAAACGAGTCAATACGACCTTTGCCGTTGTTTTCATCAACAAATTGG
TTTTCTTGGTAGAAATCAACCGTAGAAGTTAGGTCTGCACGCTGACCAACAATCACATTG
TTTTTGCCTTCGTATGTGTCATCTACATAGGTTAAATACGTACTGTAATCTTCGGTTACG
TCATAAGTCACACTCGCTTCTGCGGCATCGCCACGATCGCCAGTGGTGTATTCAGCACCT
ACCACAAAGTCTTCTAGAATCCGGGTTTCACCACCCAGAGTGACGCTGTCGTTCTCGTCG
TATTCATCCGTTTGACCTACGGTTTTCTGACCTTTGATATAAACGTTGTTATCGCTATCC
CAGATGTAGTCAGCACGCAGACCCGCTAAGGTGCCTTTGCCTTTTTCATCTTGGTTGTTT
AGCTCTTCAACTTGTTTACCCGCCGCCGAGATCTTGATGTGTTTGGTGACCTTAACTTGA
GTTTCCAATTCCGCTTGTTGGGTATCGGTGCGTAAATCACCGTCTGATTCACGTTCTTCA
ACCGAGGTAAAGCGCGTCTTTACTGCAAGTCGGTCAGTGGCTTGGAAACGAATTTCGGTA
CCGTATGACTCTTGCTCTAAGTCGTCATCTTGGCTGGCAAAACTGTAGCCTGCATCTTTG
GATTTATACCAAGCTTTGACGTCGTTACCCACTGCAGAAAAGACGTTCGGAGCGAGATCG
TATAGGTTCATCACCCCTTTCACTTGGTAGATATCACCTTCGCGATCTTCTGCGTTATTG
CCAATTGGGGTGAAAGTTAAACCTCCGTCTAAAGAGACGTAGTTAGAATCAGTTTGTCGA
CCTTTACTGTGCCCGAATTCGGCTTTTAAATAGGTGCCTTCTGAAGCACGCAAGGTTAAG
TCTGTGCCGTATGCTTCGTAATCTTGATTGTCTTTTTCTTCGGTTTGGTAGTTTGCCCCG
ACGCCGATGTAATCGTTCACCCAACCTTTCACGCGACCACCAGCAGTCATAGAATCTATC
GCATCAGTGCCTTGAGGCACGTACTCATAATCCACCGCAAGATAGTTGTCGTAGCCAGAA
GAAGGCTGGTCGTTGATAACCGAACCAAAGTTGTCAGAAATGATGTTGTTTAGTGGTCTG
GTTAGAATGATGCGGCCTTGATACGGGTCGATTTCATAGTCTCGTCCCGATTGCAGTGGC
ATTTCCTGAACCGTAATGCTGCTGTCAGGGTCAACAACTTTCACCATCACCTTGTCGCTG
CCCGGAACCACTTCACCATGACGTAAGAAGTACAACGAACCACCAGTGCCTAAGAATTCA
TCGTGAGCAAAGAGCGAGTCCGATTCAGCCGCAAAACCAACGATGTTCAGGCGATCTTCA
CCAAACTTAGTGGTAGAGCGAGTACGATAATCACCTTTGAAACCATATAAGCTACGGTTG
TAATCGTTGTTGTCTGTACCCGTGATTCCGGTGTTGTAGTTACCCCACAACACATTGGAT
TTATCGTATTCGACGTTGAGATAAACCTTACCTTTGGTATTGACCACTTTGTAGATGTTC
GAACTGTCACCGTAGTTGCCGTAATACATCTCATCGTCGTCTTCTAGAATGTCGAATACA
CTGGATGAATCAGAGGCAAACGGGTGCTTAAACATGTCTCGAACGTCACTCTCTTTGGTA
TCAAAGTGAGTAGTAATTCTGAGTTTGTCACCAAACTTACCCTGTCCAAAGTACGCTAAG
CGTCCTTGGTTGTAGATGTCATCTTGGTATTGGTCGTCGACGGCCAATGCCGCTGAGTTA
CCGGTGACCTTGTTTTTACCAATGTAGAAGTCAGCAAGACCCGCTTGTACCCAATACTCA
TCTGGAATACGTACATAAAGCTGATAACGGCGCTCTTCACCATTGTCGAACACCACGCGA
GTTGGGAATAAATAAGCGTCTGCTGGTAGGTATTGCTCTGCGTATAGCTCACCTTCTTCC
ACATCGAACTCATCTTCGCCAATCACAACTTTGTCGACACCTTTTAACCCTGTACCCATG
AATCTTGCCAGACCCGCAGAAGTTGGAATGTTGTGACGCATTAATTGGGCTTTACCAAGT
TTGCGGCTTTGATCCTCTTCGCCGTCATTCTTGTCAATATCAACTTCAGAATCAGGCTCA
ACAAGGTCAATCACACCAACTGTAGTCACGTCCATATTGCCGTCTTTATCGAAGGCTTTT
AGGCGGAACAACAGCTGTGTGTTCGATTCAAATTGGTAGTCTTGCGTGGTAGCGCCGTCC
CAAACAATGTTGAAGTCATTAGCAAATAGCTGTCCTTCTACCACGGCTAATGGGTTCACT
AAACCGCGGTCTCCACCACGAAACACCTCAAGTTGGTAATGATCGACGTAGTAGCTAAAG
TTGGTCGTAATAGCGAAGCTCATCTCTTGTAATGGCTTGCCATCTTTCACTTCCACATCA
CTGCTGATGCTCAGGTCGAGCACTGGGTCAAAACGCATAATGTCGCGGCTTACCCAAATC
GCACCTTGATCTAAGTAGATGCGCGAGTTATCTGTTTGTTCGTGAGCTTTAACTTCAATA
CCCAGAGAGTCACTGTCAAGTTTTTCCAATTGGCTGGTGTCTTTCGCGTAGGAAAGTATC
GGCAAACCAGCCGCGATGCACATTGTCAGTTTTGATGGTCTCAATCTAATCATAATAATC
CTGCTTAACCGTTTGAATTGTCGGCTGGGACGCACCCAGCCAGCGTCTGTTCTTCGAACG
GTTAATCATCCCCACTGCTTTGAATACTGAAGTTAAATTTCGTCAGCTTGTTTGGTGTAA
TTCGGCGTACTTTCGGGTTCTCACTGATCACCTTCATGCCTGTTGGTAGCGAGTCTGTGT
CAACTTTGACCAAAAACTGCTTACCTTTCTTATTCAACACCCACTGATCTGGAACGTGGT
ATCGACCATATTGGTCTGTCTCGATAATGATGCCTTCGACGGTCAGTAATCGAACGCCTG
GAATGCCATCTTCGTATAGCCCTTTGTTCTCTACGATGATTTCCCATAAATACGCATCAC
CATCTCGGTAGAGGTTTCTCACTACATCAATGTTCTCTGCTGACAGACCTTTTTTCTTGT
CTCCTTTGTGCTTGGTAATCGCATTACCTTGCTTGTCGAACTCGATATGCGTGCCGTTAT
CCGTGGTCACCTTGAATGGGAAGCCTTGGCGAGTTCGAGTCTTGAATTGGAATGCCACTT
TGTTGCTGTGCTTAAGCGTTCGATTGCGTGACAAGCCGTATAACTCATCCACTTCGTAGC
CTTTGTCGATGCTCGACATCAGCACACCTTGACCTTGTTGCGTGACTTGAACGTCTTTAA
GCTGCGTTTCAACACCATCTTGCGTAATGAAGGTTGAACCGGGAATGTAGTCACCTGCGG
TTAAATCGACATCGATATAAATATCATCCGCTGTCGCATCTGCTTGGAAACCGTCACCAT
TGTGATCCTCAAACACCTTGCCGATGATCGAAGCGGTGTCGAATACCTTATCTGGCATCA
CTTCCACCGTTGCACTAGCTAGATTAGATTTCACCACATAGCTTGTGGTCGCACTCTGAG
CAGAGAAGCTCTCTGCTAGTGGCGCTTCTGCCCATGCAGTGTTGGTATAGACACCAAAGG
TGGCACCGACACTGACCCGCATTAGGTAACGAATACGAACAGAATCAGCCGTTTTAGAAT
CGCCTTTGCCGTAAATATTCATGTCACCAACGTCAAAGATCAGCTGATTGGTTTTGGTCG
GGTCCACTGAAATTTGAATATCATCTGAAGTGTCAAATACACCATCAGGACCGCTATTCA
CCATCTCAGTAGAGTCTGGGATATAAGCAAAGCCACCTGGGTAACGGTCCACCAAACGCA
CACCCGTGAATGGGTTTTCTTTATCTTCGTTAGTGATGGTTACTTCGTACTCCACCACTT
CACCTACACTCGCTTCTGACTTACTCGCAACCTTAGTTACGGTCAGCATGCCTTCGTTGT
AAGCTTGTTTCTTCACTTTGATAGTGACATTGGCGGTCGCAACTTCGCCCGTCGGCGCGG
TCGCAGTGAAAACGTTGGTGAAGTTGTCATCAATACCTTGATTGATCTCGCCTGCCACCA
CAATTTGATACTCGTTACCTTGGTAGGCTTTCATGGTGTGGTTTGAGTCAACGTTATTAT
CTGAGTCAACCGATACCACAGCACCAGATTTAAGCTCGGTGATGGTCGCCGTCCACGAGG
TAAATAACGCATTTCCATTGCTGCCAATCAACTTATCGATTTCATCCAACAAGTTAACGT
TGTCAGCATCAGCAGAACCACGGTTGGTTGCCGTCATGGTAAAGGTGATTTCATCGTCAT
CATTGGTGTATTCGGTTTTATCCGCAACCTTGGTGACGGCTAGGATGATCGGCTGTGGCT
TAATCGTAACGAAATCGTCAGCAAGCACATCACTCTCTGTTTTATCGTACGCATACGCAT
GGTTGGTAATTTCCCCCATGGCATCCACATTCACGACACCTGTGATTTCGATTTCCAGTT
TGTCGTTTGGAGCAAGAACTACACGACTATTGATATCCACGTTATCACCTTGGATTTTTG
GCAACACGATGGTTCGATCATCACTGTATGAACTTGTCATTCTCCAACTGGTGAATGCAG
CGGCTTCGGTGTCATGAATCGTATTCACCTTCAATTCAGAGAGCAGGTCTTTAAGTACAA
TCTCTTCGGTGAATGAGCCAGATTCGTTACTCAGCACGACATGGTAAGTTGCATTTTCGC
CCGGACGGTAATATTCCTCGTCAACGGTTTTCTCAAGCTTGACGGACTCTGGCATCGATA
GCAGCGTTGCACTCGCTTCTTGAGTATCACCGCGGAATGTGGCACTTGCGGTGTTTTCAA
TCTCACCCGTCGCATATTGATTAACAAGCCCTGTGACCACAAACTCAACTTCATCATTCG
CGGCAATCGTCAGCATTGAGTCAATGTCTGCATTCACTCCCGGAATGTTAGTGATGTCTG
TTTCTGGATTGCTCTTATTCACATCAATACGCCAAGAGTCGAAGGCTTTAACGGTGGTGC
CATCAAGGCGCACTACGTCAAGATCGCTGATGGCATCTTTCACCTCAACGTCTGTTGCTG
GCACTGTACCTTCGTTCTTCACTTTGACACGGAAAGTCGCTTCTTTACCCGGAATGTAGT
ACTCACTGTCGGTGGTCTTCTCGATAGAAATACCCTGAGACTGCGGTTGAATCGTCGCGC
TCGATTGCTGCGTGGTGCCATTCAAGTCCGCAGTGGCAATGTTGGTAATGTCACTTGCTG
CCAACGGATTCGTTTTCGCGGTAATCGTGAATTCAACGATGTCATGTGGCGCGATATCAA
TAACCGAACGAATGTCTCGATCATCTACCGGCATTGGCGTAATCGTCGTACGAGTGTCTT
TGCTAGTGGTTTTAATTGTCCAACTGATAAACGCGCGATCACTGACACCATTCACGTTAG
TCGTTCTGATACCCGACAGAATGTCATCGAGTTTGATGTCGTTATCAAAGCCATCGGTAC
CGTTATATACGCGAACGTGGAATACCGCGTCCTCACCCGGAATGTAGATAGGTGATTCCA
CCGTTTTCTCTATCCATACTTCCTCAGGTAAGGTTTCCAAAGTTGCCGTAGCATCAATCG
TTGCACCGCCAAACTCTGCTGTGGCAGTGTTTACAACGTTTGCGACCGCACTGACATTGA
CCGTACCCGTAATGGCAAACTCCACCGAATCACCTGGCGCAATATCAATATTGGTAGAGA
TATCATCATTTGGTCCTGGGACCTTCTCGATATTGGTGCGAGGGTCGCCCTTCGTAGTCA
CGATTGTCCAGTCTTTGAATGCTGGTGCCATAGCGCCGCCCGATGTCTCCACTTCCAGAG
CAGAAATGAAGTCTTCCACTTTGACATCTGACGCAAAGCCTGAACCGTTGTTGGTCACTT
TGACGCGGAAAGTAGAGAACTCACCCGGCTGGTAGTAACGCTCATCAGTGGTTTTCTCCA
GAACGATGTCACCCGGGCGAGGTTTCAGCGTCGCAGTCGCAGTAAAGTCTGTGCTGTTAT
GGTTCAAGGTCGCTTGGTTAACGATATCTCCTGTAGCCTCAGCATTGACGAGACCAATCA
CGTACAGTGTGATGGTGTCATTTGGCGCAAGGTCGATGTTGTAGTCAATGTCCTTGTCCA
CGACTAGAGAGTTTGCATCCACCGTTGTTAATGAACTGCCCGAGACGTATTGCACTGCCC
ATTGCAAGAAGGCTTGATTGGTCGAACCATCTACCGTCGTTACTGTCAATGCGCCAATCT
CATCTTTCAGGTTGATGTCATTGGCGTAGCTATTATCTTGGTTAACGATCTTCAAGATGT
AGCCAACTGCTTGGTTCGGACTATAGAACTCAACCATCGGTTCTTTTGTGAAGGTTAAAT
CTGGGATTTTTGCTGTACTGGTCGCGTCAGCAGTCTTGGTCGTGCCGTTATAAGTCACTT
CGACCTTGTTAGTGACATCCCCGACAACTTCCGGATCTAGCTCCCCTTCTACGATCAGAG
TCACAACGTCATTTGGACCAATATCCAAACTACCGTCCAAGAACTCCCCTGTCGCTGATG
GGAACTTTGTATCACCAGTTTGCGAAGCTGCATTAAAGAAGATAGTGCCAGACTCAAACG
CTTTCACCGTTGCACCAGTAATGTTGGTAGAGGTGATGTCGTTTACAAGGTCTTTAACTT
GAACGTCATTCGCCCAGTTCGCGGTCGTGTTTTCAATTTTGATTGTATAAGTCAGTGTAT
CGCCAGATTCATACTGGTTCTTATCAACCGTTTTATCGACAGAAAGATCTGCCGTCGCAG
CAACATAAGTTGCTTCAGCTGTTTGGGAGCCGCTTGAATCACTCACTTCCACCAGGTTAG
TAATGTCGCCAACAAGGTCCGCTTTTACGACACCTTCAACATGCAATTGAACCGTATGGT
CAGGGTGAATGTTGTAACGAACTTGATAGCCTTCGCCTTTATCGCCTGTAATCTCCGAGC
CAGCAATCTGTTGCGTCAGATTTGGGGTAGTGCCCACAACATTGATTGAGGTAGCAGACC
AAGCATCAAACGCGCGCACTGGTAATGTAGAGCCCGCTTTATCGGCGCGAATATTTTTCC
AAAGATCAGCGATCAGGACATTCGTTGCGTAACCATCACCGGTATTTTTGACTTCGATGT
CATAACCAATGGTGTCACCAGGGTGGTAGATAGCCGGCGTAGTCGACGTGACTTTCGTTA
CTGTCAAGCTGCCCGGTTCTGGGACAATCACCTTCTCTTTTAGGTTATAAGTGAAAAAGG
TCGACCCCGAGTTCAACTTACCTTGTAGTTGGTTGGTAAACTCACCAACTGCGTCATCAC
GAACATGCCCTACAACCTCAATTAAAATCTCAGTGTAAGTATCGTCAGTCGCTTTACCGC
CCATTTGTACTGTGACATCAATGTCGCTATTCGCGGCAATGCTATTGAGGTTAGTAATAT
CCGTATATGACGGGTTGCCATCAGAAATCACACGAGCGCTGACTGTCCAATCTTTTAATG
CTACCTGCTCTGAACCGTCAGCCACTTTTACCTTATAACTGCTAATAGCATCTCGAATAT
CAATCTTCTCGTTATTCGATGTTTGGTTTCGAATACGCATTTGATAACGAACTTCTGAAC
CAGGCGTGTAGGTCGGTGTATCTGTAGATTTTTGCGCGATTAGGCTCGACGTGCCTGGGT
CAAGAACAACGGGATTACTATCGTCACCATTCACCTTGGCGATGTTAGTGATAGTGCCTG
TTGCGTCTGCAGCTACCGTACCATCAACTTCGAATACCACGGTATCTCCCGGCATCAAAT
CAAATGCCGCATTAAGTGGCACTGTGCCTTGATAATCACCAGTGATAGAGAATCTATCCG
CATCTGGAGCACTGATAATGGCAACACTGTAATCTTGGAATGCTGGCTTGCCATCGGATG
TGTTAATTGTGTTCAGTTCATCCACGATTGTGGCATCGTTAGCAATACTCTCACCGGTAT
TAGTAACACTGACTTGGTATTGCACTTGACCATTCGGGTTGTAATGACACCCAGAGCCCG
AGGTCGATGGGAAGGTACAAGTGCTGCTGTCAGCCGTTGTACTCAGTACCGACTTTTCAA
AGCTCAATACAGGAGCCACTGGTGGAATCACATCTGTGGTATCGCTTTGATTGCCTGCTC
GCCCGGTGTTGCCATCAATGTCTCCTAACGCGTCAGGACGAACTTTTCCTTTCACCGTAA
ACTCTATGACTTCTTCGGGAGCGATATCAACTAACAGGTCCAAGTTATCGGATGCATCAT
AAGTTTCAATGTAGGTATCCTGCGTTCCCGAGGTACCTGTAGAGGTAAAGATATGAGAGA
TTGATATCTCTGAGAATGCCGACTTTGTGGTTCCACCTACGACTTCAACACGAACGCCAG
ACACGATGTCTTGGATTACCGTCTGGTCACGCCAAACAGGCTCTGTATTAGTAACAGTGA
ACTTGTAAATCACCTCATCGTTAGGCTTGTAAGTATCGCCCGATGTGTAAGATTTACCTG
CAATAGACACAATTTCTTTGCTCACGGCAAGGTTGCTGCCTTCCGGAGTAACCGTCGCTG
CACTAAAGTTAGAGCCATTGTATTTCGGCTTCACTACGATTTGATCAAGTGCGTCTTGAC
GAATTTGCGACTCCATAACAAAGTCAATCCAACCACCTGGAGCAATAGACAGCTTGGCGA
TATCAATATCGACATCAGCACCGCCTACATACCCATCGATCAGCGTCGTTGCTTCTCCAG
AAGTCGTTGCCTTCACAGTCCAACCATATTGATCGAATGCTGGTAGCGTCTGTGAGTCTG
CTTCACCATCCGCATTCTGTGCAGTACGAACTTTGACTTTCGAGAAAAACTCTTCGAGAG
ATTTGTTGTACTCCAGACCTTTACCCTTGTTCTCGATACGCAAGTGGTAAACGATCTTCT
CGCTACTCGTTGTGTGATTGTAAGTGGTTTTATGCGTAGCAAACGTTGTATCCGTATACG
CTTTATGCGTTTTAGAGATATTTGCTGGCAGCATGTTCACTGGCTCTGATGGCAAGTTAT
GGCTGTTATCAACGACGGCTACGTTGAGAATTTGCCCTACGGCTTGCTCACTAATCTTCG
CCTTAATGGTGTACTTAACAAACGTACCGCCGGTTACAAACTCATTTGCCGCGAGGTTGA
AGTTAGTATTGATGTCCGTGTTGTTACTGACTTTACCCGCATCACTGATCGTACTCGCGT
CCACACTCGGAGTAATCGTCCATGAGTCAAACGCACGACCTTTCACACCGCCAAAGTAAT
CCGTTTGAATTTTGCTGATTTCATCTTTGATTGGCATCTGATTGATGTGAACGTTGTTTA
AGTTCTTCAATAAGATTTCGTATTCGATGTAACCACCAGGCGTGTATCCACCTGTCAATT
CGGTGGTGCCATCTTGGTCATAGAGTTTTACGACGTGTTTAGAGAAATCGTATTTCTCGG
CAGATGCCTTAGTCTCTGCACTCACGGTATCGCCGTCGACGGTCAATAGGTTTAGGATCT
TACCCACCGCATTTTTATTGACGGTTGCAGTAACTACATATTCAATCTTTGTACCCGTCG
GGATGGAGGCATGGGTATTGATGTCTTTGTTATCCGCAATACTGCTATCTAAATCGAGGA
TCGCTTTATCACTGCCACTCACAATACGTGGCGCTACCGTCCAACCAGAATCAAAGGCTT
TTTCATTTTTACCATCGACGAGATCAACCGTGATACCCGACAATTCATCAATCACTGGGA
TGTTGTAGGCGTTACCTTTACCATCGTTTTCAATGGTTAATCGGTAAACCAATGGCTTCC
CTGGCTCATAGCTGGATTGATCGACCGTTTTACTAAATGAAAGATGGTAGCCATTTGGAA
CAACTGTGATACCACCGATAGTAATCGTGCCTACGGCGTCCTCACGAACAACACCTTCCA
CTTCAAAAGTCACCGAATCACCACCAGCCACATCAATCGTTGTATCGATGTTCTGGTTAT
CTGCAACGGTGCCATCCAAAGTACCATCGGTGGTTCCTTTACCACCTTTGCTATCTTGCT
TACTTACATCAACGGTATAGCCAGACGCATATGGCGTATCTTTGCTACCATCAAGTAGCT
GAGTCTTAACACTATCAATATCTTCTTGAACTGGATGATCATTCACATAGCCCGTTTGAG
AAGAAACGATCACTTGATAGGTTAAAGTATCACCCGGCGAGTAGAAATTTGATTCTTTAC
CGTTAACCAGCAGCTTTCTGACCACGTCACCGCCATTGTAAGCGCGCTCCATTTCGTGGT
GAGAAACGTGTGAATCTTCGTCGTTGCCGACATAACGATACACGTAAGCATCATTTTCAA
TCTTGTTGTTGAGAGTGGTTCCATCCAGTGAGCCAACAACGTTATCTTTGACGCGTGCTT
TGATCTGAAAAGTACGAATCTCTCCAGGGTCTAGGCTCATTGTCGCGCCTTTACCACCCG
GTGGGTAGATAAAATCATCGTTAGTGGCAGGCTCGAAATCTGAACCAGTCTTAAACTGCC
AGTATTCAAACGGGTTTTGGTCAGGAAAATCTTGGAACTGATTGTCTTTGTCGTTCGCTA
GAACTGATTTGATATCATTCAGATAGTCGTAGACTTTGAGTCCATGTTCTGTAGTTGAAC
CATTGTTTTTGACACGGATTTCATAAATCACGTCCTCACCAGGAATAAAGCGAACTTTAT
TGGCTGTTTTAAGAATCGAAACGTTTAATGAATCCCCAGATACATGACCGATTTCAGCAG
AAGAAGACTGATTCAAATTGGTCGAAGGATCGTAGGTTTCAGCCGTGTTAGAGATTTCAC
TCTCCTTGTAGTCGTTCTTAACGACACCAGTTACAACGAATGTTACAGAGCCATCAACTC
CATTTACATTGGGGTCAATATCGACTCGGGCATCAAGATTTTCATCCGTTTGGTAACCAC
TTGGATCCCCTGCATAGCTGCCTGTTTTATATGGCGAATTGTTTGAGTCAGTTTCAGAGG
TGTAACTCCAGGTAGAGAAGGCATTAAGAGCTTTGATATCATCAAATACACGAACTTCGT
CTGCATAACCAAGCCCTCTGTTTCTTACCGTTATTTTGAAAGATACCTCTTTTCCTGGAA
TAAAATCATCATCTGGAGTTGTCTTCACAACAATGATTTTTGGATCATGTGGATACACGG
TAACCGTATCAGCCACAGAAGATTGAATGCCTGAATCTGGCGTTTTGACATCCGCAGTGT
TGTTAAAGCGAGTAAAGAGGATTTCATCAGGCGTATCACGATCTATTTGAGCCACAATGG
TGTATAGCACTTCCACGTTCGGTGGAATCTGCACTTTGGTATTTAAGTCCGTGTTGTCAG
CGAACGTACCAACATCGGTATATGTAGCGTTTCCATCTAGGCGAGGGTCATCCGAAATAA
TCTCTGCACTAATTTGCCAAGACTTAAACACTAGTTTCGTCATGCCATCTGGCTCAAGGA
CGCCAGCTTTAATCGTCGACAATAGATCTTTTACTTCAACGTCAGTCGCGTAGCCATTCT
CTTTCGCGTTCTTTAGACTGATTTGGTACGTCACTTCGTTGTCTAATTTTGAGTAAGCCG
TCTGCTCACCATGGAAGCTTGAATCTGTGTTTGTTTTTACTCGCTTGTTTAACTGAATCA
CAAAGTCACGCGGGTCAGAGCCACGGTCGGCATAAACCGAGCCATCCACAGTCACTTGGT
TAGAGATATGTCCATTTGCGAGCGGATTGGTTTCAGCAACAATGGTGTATTCGATGTAAG
AGTGAGGCTGAAGCGTCGCAATCACATTTAGGTTATCCGGGAACTTCACCTCACCAGCAA
TGCCGGTGTCACTTGCGGTTGCAGTACTTCCGTCGTCTTTGAAAGCCTGTGCGGTAATGG
TCCAGCCCGTATACGCGGCGATCTCACCACCATGAATATCTTGAGTTTTGACTGACTTAA
GGTCATCCAAAACCTGAACTTGGTTAGCGAAACCATCACCATCATTGGTTACTGTGATGG
TGTAAGTCAGAGCCTGACCGGAAGAGTAGAAACGACTGTCGACATCTTTGCTCGCACGTA
AATTATCGTCCGGCGTTTGTACACCAGATCCTTCTTCCGTCACGTTATCATTGGCACAGC
TTGCACTGTCATCCAAAATAAGACCGGTACTCGTATCACTCGTTTTTGCCGTTAGCTTGT
ATTTGATCGTTTTGCCCGGCGCGATATCCGGTGTCAGTGAAAGCGGGCTTGACGTCCAAG
TACCATAACTAAACGAACCAGGGTCCGAACCAATGGAATCCTCACCTGAAATAACATCCA
CTTTCCACTTTTCAAAAGCTTGACCATCGCCCGCGCCGCCTGCTTGTTCAGTCACCACAC
AAGTCAGGTTATCTTGCACCAAAAGGTTATTGGCAAAATACTTGGAAGAGCCATTGGTAA
CCGTGATTTCGTATTCAATCTCACCACCTGGCACATACTCTGACGCCGAGGTCGTTTTGG
TAATTGAAATGTCGGAATCCGCAACACTCAGTACTTTCTCTGCATTTACCGTGTCTGAAA
TACTTGAACTCTTAACTAGGGTGTCAGCTTGATCCGTCACTGACGCAGTGAAACCTTGCA
GAGATCCAATGGTAACAGGGGTTAACGTTGCTTTAACTTGGTAGGTAATCGACTCTCCTG
GATAAATCGAAACGATATCATTAAAGTCAACGTTCGTTTGCGTACTGCCCGCATAAGATG
AATCTGACTTTCCACCAATGTTTGATACCGTGATGTCCCAAGCATCAAAAGGATTTCCGT
CCACATCCGTATTGTTGTAGGAAGAAGTACGATCATTAGCTAGACCATTTGGGCTAACCA
AATCTTTAATATTCTGTTTTACATGAAAATTGTGAGCAATCGCTCCGCCGTTGTTGGTGA
CTTTGATTTGAAAATCAACCTCACCGTTAATTAAGTAAGGAGATGTCGACTGTAAAGTAT
GCGCCAGAGCGATATCTGGATCTGCCGGAGGCGCTGTAAGTTCACTACTGTTAACAGTGC
CAGCACGAGTCGTTGATGTCGCTTTGGTGACAATGTCGCCAACAAGGTCATCAACAACGG
TCGCTTTGATGGTGTAGGTGACGTGACCACCAACAGAGAGCTCAGCGTCTTTAACCGACA
AATCACCAGAAGTAGCAAAAGTACCCGTTTTGCTGCCGGACGAGGCTTTAGCACTGATAT
GAACATCACTGAAAACTGCACCTGTTGAGCCATCTTGTTTTTGAGCCGTCAGCGTCTCGA
ACGCTTGCTCGATATCTAAGCCTTTAACGGTAACAGAGCCTCTGTTGGTCGCAATCAGCT
TATAAGTTAGCTTACTCCCCACTTGGTATTGAGCCGGCTGAACGGAAGCTTCTAACGTGT
AGTCGTAATCCGCAGGAGTAAACGTAATCGTTGATGTATTGGTAAACGTCGTTTCTGTGC
CGGAAACGGTACCTTTTACCTCGGTGTTGCCTAAGACAATATCCTCAGCGGCGTCATCCG
CAACGGTCGCTTCAATTTGGTAAGTAACCCGTCCAAAAGAGAGTAGGCTAGCCCCATTCA
CATCGAGGTTACTGTTACTTGCGGTGTAAGTGCCTGGGCTCGAACCTAATGTATGAGAAT
CAGAGATTGTTAAGCGACTAAATGCTTTATTCGAACCAGACATGACTTCCCATATCTTAT
TCGTTACAGCAACATTACTAATAGTATTCGCTGTTGTATTTTTCACATCAATGGAATAAC
TGATTACTTCCCCATTTTCATAAGCAGTTCCTGATGTGGGACTAAACGATATTTCAATTT
CCCCCGCGGCCATCGCTTGGGCGGAAACTAAAAACATCAAAAAGAATAAAGCGAGATAAC
GTTGAATCACTGGCACAATACTTTTCCGACTCATACAAAATATTAATCATTTATTGATTT
ATGACAGGACAGCGCCCCGTCAAAATACAGGCGTCGAGATACTGGCGACAGAAACGCTCC
TTTTGTCACGTTTCTGTCAGTTATTATTCGACATGAGTTAAAATTGTTTGGGTATTAGCT
CTGATTCATTTTTGCGACAGATTTGAGCTGTGCAGACGTAATAAATTCACCAAAGGTTTC
ACACCAAACAATGACTGACGTGTAGTTATCTAAGGGCAGGTCTTGAGGAAGAGTGACCAT
AAAACGGTCAAATGTTTTCACCTCTCCCACCTTCACCATTTGTGACTTCAAGCGATTAAA
ATCCGCCTCGGTTTCAACAAACGTTGGTGAGAGATACAGCTTATAATCCGGTCCGGGAGC
CAATTCTCCTTGAAAAGCAATCGTATCTTCAGTGACCCATAGATCCCCTTCTCCCCAATG
AAGAAAGTCACTATCTGTTCGATTTCGCTCGAACATGCCACGGTAGAGAACACCTTCCGA
AGAGTTAGACACAACCGAAACATCTGGTGAATCAGGTTGGATAAGAATAGGCAGTGCATA
AATACCCGCAGCAAAACCCGCCACTGCAAACAAGATGTGGCTCACAAGCAATAAAATCCA
TTTCATCGTTATACCTAGCTTTAACTAACAAGACGTCAATATCAAAGTTAGTTCATAAAT
CCATTTAAAACAGAGCATTACTACAAACTCAGAAATTTCCTATATAGTTTTAAGGGCAAT
ATCACAATTTCGGTGATAATTTCCCCAACCCATCGCCTTTTTAAAAAGTATGTCACTGTT
TTTTAATATATGAGTCCTAACCCGAAGCATGAAAAATAGATATCGTCGCCACTGGTTTTA
GAGTGTATCGAAGCAGAGGAATTATCATTCGGCATCTTTTGCGCAAAGAGTTTTTTAAAT
GCCTATTTCAAACGGTGAAAATGAATGTACCCAAAAAACAGGGAGGAGAATAAAGAGGAG
AGTAAACGACTACCGATAAAATAATAAGAAGTACTCTACTGAAGAGCACTTCTGTACCCA
AGAAAGTAAGCTTAATCAATCAAACTGTCTTGATAGATCATTTTCTTACTCATTCCACCA
TCGACAACCAAGTTGTGTCCATTAATAAAGTCATTCTCTGGATGAGTTAAGAACAAACAC
GCATTTACAATATCTTTTGCCTTACCTACTCGACCCGATGGATGCTGCTGATGGTCAAAG
CTATCTAAATCTTCATACCCTTCAACTTGTATCCAACCAGGGCTTACAGCATTAACGGTA
ATGGGAGTATCAGACAGAGAAATCGCCATGGATTGAGTCATCGAAACTAAGCCTCCTTTA
GATGCACCATACGCATCCCAACCAGCTTCATTTTGATTCCAACGTGTCGAGGCAATGTTG
ACAATTCTTCCAAAAGGTTGAGCACGGTTTAATGCAATAAATCGACGTGAACACGCAAAC
GCCCCTTTGAGATTGACATCAATGACTCGAGAGAATTCTTCAAAAGTCAGTTGTTCAACT
GGTTTGTTAAAGTTAGCGATTGCACCGTTGTTGATCAGAATATCAACCTTACCGTGTGCT
CGTTGGATCTCATCAAAAGCGAGCTCAATCTGCGTAAGCTGCCCTAGATCGACGTGATAA
AACTCGACGCTCGGATTTTGGTTTACGGCAATATCAAACACAATGACCTTCGCTTGTTGG
TCTAAATAAGCCTGCGCGAGATACTTACCAATACCTTGGCTGCCGCCTGTAATAACCACC
ACTTTGTTTTTGTACATACTGCGTTCTTAATTGTTTGAGATGACATTGTTTGAGATGACC
TTAATTCTAGAGTGTCAGGGCATAAAAAAATAGGCACGATCCTCGCGAAACCGTGCCTAA
AACGAGCTGACTAATCAGCGCTATTGTTGTTATTCGTTATCCAAAGTCCCCTGAGATATA
ACGTTTAGTACGGTCGTTGTCTGGGTGATGGAAAATGTTTTCAGTCTTACCAAATTCTTC
GAGCTTTCCTAGATACATAAAACCCGTGTAATCGGAGATGCGCATCGCTTGCTGCATGTT
GTGCGTTACGATAACGATGGTGTACTTTTCACGCAGCTCTGTTATCAGAGTTTCAATGGC
GGCGGTGGCAATAGGATCCAGCGCGGAAGTCGGCTCATCCATTAAAATAACCTCTGGTTC
TAGCGCAATCGTTCGAGCAATACATAAGCGCTGCTGCTGACCACCTGATAAACCATTCGC
ATCTGCATCTAGCTTATCTTTCACCTCTTCCCACAAGTGTGCACGCTTTAGTGCAGACTC
GACACGCTCTCTAACTTCGGCTTTGCTAAATGTACCTTGTATCTTCAATCCAAATGCCAT
GTTTTCGTATATCGACATGGGAAATGGCGTTGGTTTTTGGAAAACCATGCCCACTTTGGA
ACGCAGTTCATTGACGTCCGTATTGCTAAAGATGCTCTCACCATCAAGTAAGATTTCGCC
TTCAGCGTACTGATACCCATACAAGTCATATATACGATTTAACGTACGAAGCAGTGTAGA
CTTACCGCAGCCCGATGGACCAATCAGTGCCGTCACTCGGTTTTTATAGATTGGCATTGA
TACGGATTTCAACGCTGCATCAGAGCCTTTGTTGTAGTAAAAATTTAAGTTTTGAATGTC
CATACGATGAGTCAAACTTGCTGAGACATCGTTGGCGCTAACACTGTGTACCAAAGTATT
CATAGTGGATTCATTCATGCTTGCTCTGACTGGATTTAATGTTGCCGTGTTCATGCTCTT
CTCGCTTTTAATAATTGCGGCAACGACGTCGCCAGTACGTTAACAATCAAAATAAAACTG
GTGATAATCAATGCGCCAGCCCATGCCAGCTCTTGCCATGAGCTGTAAGGGCTCATAGCA
AATTGGTATATCGTCACTGGTAAGTTTGCCATCGGTTTGCTCATGTCGGTCGTCATAAAG
CTACTGTTTAACGCAGTAAACAAAAGCGGTGCCGTCTCCCCAGAAATACGAGCGATGGAT
AAAAGAATGGCAGTGATAATCCCCGGAGCTGCGGCGCGGTAACTAAGTTGGGTGATCACT
CGCCATTTAGGCGCCCCTACACCGCTTCCCGCTTCTTTCAACGTTGGCGGGACCAAACGT
AGCATCTCTTCCGTTGAAGCAACGATCACTGGTAGTGCGAGAACGGCTAATGCGATGGCA
CCTGCCCATCCAGAATAACCGCCTGTCGGTACCACAATCATGGCGTAGACAAACAACCCG
ACCAAGATAGAGGGAGCACTCATTAACATACCGTTAAGAAAGCGCAGCGATTCGGCCACT
GTGTTTTCTTTATCGGCTTCTGCCAACCACGTGCCCGCAAGAACCCCAATCGGTGCAGCA
ATCAGAATGCCCAAGCCAGTCAGCATTAAGCTCCCCACAATGGCATTTTTTAAGCCACCT
TCACTGCCCGGACCAGGCGTTAACTCGGTGAAGATAGCGAAGCTCAAGCCCTTTATTCCT
TCACCAATCAAGGTGTATAAGATGCTCGCGAGAACGAAGACACCGAACGCTGCCGACAAA
GTGCAAAATGTTAGAAAGCTAAAGTTCTTTAATTTTCTGCTATTCATGATGACTTCCTTA
ACAAACGACGAGCAAAACCCATCACAAAGAAAGTGATAAGAAACAACACCACTCCCAGAC
CAATTAACGATGCGATATGGATTGGATCTGTTGCCTCGTTAAATTGCTGAGCAATCGTCG
AAGAAATGGAGCTTGCTGGCATAAAGAATGAAAATTCAATACGGCTCGCACCACCAATAA
CAAAGGCGACAGCCATGGTTTCACCGAGAGCGCGACCGAGACCTAAAATGCCAGCACTCA
CTGTTGCATTCTTAACTTTAGGGATAAGCACCTTGGTGATGACTTCAAATGGTGTCGCTC
CCGTTCCATATGCCGCTTCACGGAGGACATCCGGAATGGATTTCAATGCATCACGCGTTA
AAGAAGTCATGATAGGCAGAATCATGAATGACAAGATGATCCCCGCCGCCAATAAGCCTA
TCCCAATCGGCGGACCATTAAACCAACCACCTACCAAAGGGATATCGACCAAGTGCACAC
CGGCCCACATTTGGAAACCTTCAGAAAACCAAGGAACGAAGACAAACAGTCCCCACATGC
CGTAGATGATACTTGGTACAGCAGCAAGCAGTTCAATGGCTTTACTTACTGGTTGACTCA
ACCATTTAGGAGCTAACTCAGCAAGGAACACCGCCGTACCTAACGCAATCGGTGCAGCAA
TAACAATAGCGATGAAAGAAGTAACCAGCGTGCCATAAATTGCTGAGGCAGCGCCAAATT
GACCGTTAATGGGATCCCAAATATCTCTAAAAATGAAGCCTGAACCAAATTCCTTAAAGG
CTGGCCAACCACCTTCAATAAGAGATAATAAAATACCAATTAAAGTTACGAAAATTAATA
AAGCACTAGCAAAGCTCAGCTTATTAAAAACCGAATCGCCGTTCACTTTACTTTTAATAG
CTAAAGTAGTCATAATATTTTATATAGTAGCCTGATAAATATATTACTTATCAGGCTACT
TGATTAATTATTGAATAATCGTGTGACCGTTAGATTTCAAACCCTCTTTCCAAGTCTCAT
TAACCATGTTAACGACTTTATTTGGCATTGGGATGTAATCCAACTCTTCTGCAAGTTGAC
CTTGCTTATAGCTCCATTCAAAGAATTTCACGATTTCTTTCGCTTTGTTCGCATCCGCCT
GCTCTTTATGCATAAGAATAAACGTCGCTGCTGTCATTGGCCATGAGTTTGCACCCGGTT
GGTCGTTTAACAATAAGTGGTAACCCGGAGCATTATCCCAATCAGCATTGGCAGCTGCAG
ATTGGAAAGTGTCCATGCCTGGGTTTAGAAACTTGCCATCTTTAGATTGCATTTGTGTAT
AGGCGAGATCATTTTGCTTAGCAAAGGCATACTCTACATACCCAATGGCTCCTCGGGTAC
GGTTAACAAAGTTTGCTACACCGGCATTGCCGTTCCCGCCAATGGTTGTTGCTTTTTTCG
GCCATGTAATGTCTTTGCCAACACCAATAGACTGATGCCATTCGGGGCTTACACGGTCGA
GGTAGTCCGTAAAATTGTAGGTGGTGCCAGAACCATCTGAACGGTGGACAACATAGATAG
GTTGATTAGGTAGGTCGACACCTTTATTGAGTGCAACAATCGCAGGGTCATTCCAGTTTT
TGATGTTACCAAGGAAAATGTCTGCGAGAACTTTACCTGTTAGTTTCACCTCTCCAGCAT
CAATACCAGGGATGTTCACTACAGGAACAATAGCCCCCATCACCATTGGAAACTGAATCA
TGCCCTCTTTGTTCAGCTCCTCGATAGTCAGTGGCGCGTCAGTCGCACCAAAGTCCACTG
TGTTTGCTGTAATCTGGCGAATACCACCACCAGAACCAATAGCTTGGTAATTAATCTGAA
CACCCGTTTCCTTCTGGTATTGCTCAGCCCATTTCGCATAAATTGGATGAGGGAATGTCG
CACCAGCGCCGTTGATCGTTGTTTTAGCAGCAACGCCAAATGATGCTGCAACCAGAACTG
AAGACACTAGAGCTGATTTCATAAATTTCACAATATATCTCCGATATAATTTAGTGAGAA
ATTTGGGCTAATTAAAAACCAATATTTAATTAGCCCTGTTAGTTTTAGTGTTCAAGTAAA
ACTAGGTATTGAAATAAATAAACAGTCAATCGGTACTAATCAATCGACGCGTTGAGATTA
AAAATTTAATATGACAGTTTTATTAAAGAAATAAGTTAAACAGCTCAGTGTGAATAACAA
TTATCTCCCGCAAATAATTTATGATAAGAAAAATTCACAAACATCATATGAAATCTATAT
AGATAGGGACGTTTCTAAGGAAATATGTATGCAATGCAAAATAATAAGATTGCAAATTTT
AAATATTGATGAAGGGTAAGGAGTCCTTTAGACTCAAATGATGGATATGTTACTCATCTT
CAAAATTTACCTCTTCTATGGCTTAGCTTTCTTCGCCATCTTTTTTGCGATTCTGTTTCG
AGATCTACGCAAAAGTCGCATTGCTATTGCTTCTGCTCTGCCCATTCTGGCTTTATTTGG
TTTCATCCACGGCTTCCATGAATGGTCCGAACTTTACTTGGTGATGTATGAACACGAATT
TACCCTGACTAAAGGCATAGAGACTTTCAAAGTATTTAAGCTCTTGTTCTCATTCATTGC
TCTTGGGGCTTTCGCTTGGAAGATGCTAGATCTGACCAGTTGGAAGAAGGTCAAGTACAT
CAAATACGCCGCGATTGCGGTTCTGACTCTATTTATCGTTAGCTTGGTTTACCGCTTCGG
CAACAAAGAATACGCCATTTATGTCCATAACACCGCTAACCAAGTACGCTGGATTTTTGG
TTTAGGCTCTGGAGTCATCTCTGGCCTAGCCATGATGAGCTACGCCAATATTCTTGAAAA
AGAAGGTCATGGCGCTTCACTGCCTTTTAAGCTGACGGGGCTTTCTCTCGTTGCTTATGG
CATTGCCGCAGGCGCGCTGACGGTCGATTTAGGACTTTGGGTGCTGATCGTTAGAATGGT
GTGTGCGCTCTCTATCTTGTGCACTCTTTGGATTGCCCTCAGAGTATTTGACGATGAAAA
GAACAAGCAGCTTGAAAGTCATATCCAACTCTCTCAACAAGACGCTAAATTAAAAGAACT
TGGTGAACTGACCTCAGCGGTTGCACATGAGATTAAAACACCACTCTCCAGCGCAACCAT
GAGCTGCGATTTATTGGAAAAGCAGCTGCCGGATAACGAAGCAACTCATCGACAACTGGC
TCGAATTCGGCAGGGTCTTGAGCGCGCAGCAGAGATCAGCCACGAAGTACTTAACTACGC
TCACCATAAGCCAATACGACGTGAGGTGGTTTCGCTCAAAGAGGTTGTTGAACATGCTTT
GTCTCTCAATCAATACCGCCTAGAAGGCTTTATTGTCAGTACATCACTAGACGATAAATT
GAGTGTGCGAGGCGATGCGGGCCAGTTAGAAGAAGTGGTAACAAACCTCATCGGCAACGC
TATCGATGCAAGCCAAGAACATAAACAGATTTATATCGAAACTTATCAAGACAAACTCGT
AGCAACACTCTCAATTTCGGATTGGGGAACAGGGATGCCACAAGACAAAATCGCCAAAGC
AAAGACGCCGTTCTACACCACAAAACCTCGGGGAGAAGGTACGGGAATGGGACTGGCTAT
CAGTAATCAAATTATCTTACAACACGGTGGCGAGCTAAACTTGAGGAACTCGAAGAAGAG
TGATCAGGTAACAGGCTTAACAGTTGAAATCCGCTTACCAAGGAACATTGAATGACATTA
AAACTCTTACTTGCAGAAGACGATGTAGAATTGAGAGAGGTCCTCGTTGAGGCATTAACC
TTGGAATCGTTTGAAGTCATCGCATGTGATAATGCAGAGGATGCGTTAGATATTGCTAGC
GAGCAACATTTTGACTTAGCGCTATTCGACGTGGTGATGACTGGGATGACAGGTATTGAA
GCTCTCTCCACTTTAAGACGTCAACATCCCAACATTGGTATTATCATCACAACGGCATTT
GCTACTGTTGACGTTGCTGTCGACGCTATGAAAAAAGGGGCAGATGAGTTTCTCACTAAG
CCTTTTAACCTCGCTGCACTATCGGTCACCTTAAAGCGCGTCCATGCTGAACGCTCACCA
AAATCCCCTCTTGATGAAAGAAAGCATGACCAAATCTTTAGTGCGTTATCCAATCCAATT
CGCCGCTCGGTAATCAAGCAACTTAAAATCCATCGTAAAATGAAGTTTATGGATCTATGT
CGAGTGGTGGGTATTGAGGATCACACCAAGTTTAATTTCCACTTAAAACAGTTGGTCAAT
AGTGGTTTGGTGATCAAGGAAGACGGTCGTATTTATTCACTGACCGAACAAGGTCAACAA
GTACATTCCAGTATGCTTTAGACCTCGAGTGTCTATTTGAACTCAGAATGAGAACCCCAA
AAAAGCCGACTCAGAGTCGGCTTTTTGTTTATTTGTACTTTTTGTCTATTTGCGCTTTTT
AGTTTATTTACCTCGCCTTTTACTGCTCAATAGAACGAATTACTTTGCATGGGTTACCAG
CGGCTACAACATTCGCTGGGACATCCTTTGTCACGACACTACCCGCCCCAATAACAGAAT
TCTCACCGATAGTGACACCAGGGCAAACAATCACACCGCCCCCCAGCCATACATTGTCAC
CAATCGTAATTGGCGTGCCAAATTCAACGCCTTCTTCCACGCGTCCTCTGACATCGAGAG
GGTGACCCGCAGTGTAAATTTGCACATTAGGAGCAAACAAAACATTGTCCCCAATGTGGA
CTTCCGCGACATCTAACACCACGCAATTGAAGTTGGCATAGAAGTTTTTACCCACTTTAA
TGTTTGAGCCGTAGTCGCACCGAAATGGCGGTTCAAGGTACGCCCCTTCAGAATCAGGGA
TCAATTCATCAATCGCATTTCGCCATTCATCCGTATCAGGAATGCTGTTGTTAATCTTTT
GCAGAACCTTTCGGCATTCAATTCGCGCTTGGTAGAGCTCTTGGTCCCAAGCATCGTATG
GCTCGCCTGCCAGCATTTTTTCTTTTTCTGTTCTCATCGTTCATCTCACCAAAATAAAAG
CGCATCAAAGCACATCACAACGTCGCAAAATGTGACTGGCGTAGTGGATTATTTATTTGT
GTAAACACTGTGATGAGATTTCAAACAGAAGCTATCCATCAATCTTCTCGGAATGCGCGA
TTCATACTCTCCGTTAATGGTTTAACCAAATAACTTAGGGGTGTTCTCGGTTCAGACAGA
ATCAACACTTCTGCATTCATACCAGATGTCAGCCTATGCTTCGCAACATCGTCTTGAGAC
AGCGCAATACGAGCGAGATAAAAGTCATCTTGATTCTGCTCAGATAATTTATCAGCAGAG
ACGGTTAATACTGTGCCATCTAGCGGTGCAAGTGTTCTTGCATTTAAAGCCGTTAAACGC
ACTTGAGCATGTTGCCCTGGACTGATCAAATCAATATCTTGAGGGCTTACTCGAGCTTCC
ACCAACAACTTATCGTCTTGAGGAACCAATTCCAATAAGGTTTCACCAGAGCCGATAACA
CCTTGCTCGGTAAATACTTGCATATTGACCACTCTGCCAGAGATTGGTGCAACAATGGCA
GTACGCGCAACGACGTCTTTCGCCGAACGGTACTCCTCACGAATTGAAACGATCTCTTTC
TTAGTGTTACGCAACTCTTCTACGATTTCATTGAGCCGTTCAAGTTTTAGCTCTTCAACT
TTAGCTTGGTTCTCATCCAAACGCTTGCTGACGGTGAGAGACTGGCGATCAAGCTGACTT
AAGGTGCTTCGTACTTCTGCAGCAAGGCGCTTTAGCTGTAATAAAGCTGACTTACCTGAA
AACCCTTTCTGTACCAAAGCTTGATTGCTCGCAATTTCCTCTTCGATAAATTTGAGGCGC
TCCCTCTCAATTACTTTGGTTTCCTTAAGGTTATCCAATTCCAAACTCGCACCGGAAACA
CTCTGCGCAATGATGTTTAACTTGCTGTTAAAAAAGCGTTTTCTTGCCTCAAAAATCTTG
TTTTGAACAGACTTTGCTTCGGCAACAATCTCACTGTTCACGAACATTGTTAGATCTTGC
GACCAAACAATCTCTGGAAGCTCATCCAACTCTGCATTGAGACGATTTTCTTTTGCGATA
GTGTGGATGTACTGACCGCCAACAGAGTCCAGCTTAGCGTTAGCTTGACGCTGCGAGAGC
TGAATAAGTAATTGCCCTTTTTCAACCAAGTCGCCTTCTTGAACGTAGAGCTTATCAATA
ATGCCCCCCTCTAGATGTTGGATCTCTTGTCGTTTGCTCAATACAGAAAGATCACCATAA
GCAATAGCTGCACTCTCAAGCTTAGACGTCGCCGCCCAATAGCCAAGCCCACCTAAAAAT
AGCGATAGTGTAAGTACGCCAAGCAAAATGGGACCTTTTAAACGAAGCTCCGAAGATGGC
ATAAAGCGCACCACCTTTTCAGCAGCTAACTCGTTAACGGTTGGCAGTTGATTGCTCATT
TCGCACCCTCGGTATATCTGTTCTCTCTTCACCCATTAAACGCTTAAGAACTTCATCTCT
CGCTCCATACAGCTTCACACGCCCCTCAGCCAAGTAGAGCAATCGGTCCATTTGCCTTAA
CGTGCTTGGGTTATGGGCAATCACAATCACGGTAGAACCTTGGGATTTAAGGTGAGCAAT
CAAGCGTTGGTACGCCGCTTCCCCCTCTCCGTCTAAGTTTGCGTTTGCTTCATCAAATAC
AACGACCGAAGGATCACCATAAACGGCTCTGGCTAAAGCAATTCGTTGGCGTTCTCCACC
CGATAAACCTCGTCCATTTTCACCAACCATGAAATCATAGCCTTTGTTTTTCTTTAGTAT
GAGCTCATGACAACCAGCTAGCTGAGCGGCTTGAATCACTTTAGCGGGGTCTTCGTCTTT
GAAACGCGCAATATTTTCCCGAATAGTCCCAGGAAACAATTCCACTTCTTGTGCTAAGTA
ACCGAAATGTGCTCCCCGATCTTCAGAAGCCCATGTAGAGACTTCCATGCCATCTAACGT
CACTTTGCCCGCAAGAGGCTTGATATTACCAAGGAGCAATCTAGCAAAGGTCGATTTACC
AGTGCCTGAAGGACCAATTACGCCAACAGACACGCCGGGAGGGATAGACAGCGTAATGGC
AGACAAAACTGGCTCCGTTGCACCAGGGTGGCGATAGGCTAAACCTGTCAATTCGAAGTG
CCCCTTAGGTCGAGGCAAAGGCATATCAGACTCATCGTGTTTGACAATCTTGTCTATTTC
AAACAGACGGCTGTAAGCGTTTTTTGCCGACATTGCACTGCGCCAAGTGCCGATCGCTTG
CTCCATCGGTGATAGTGCTCGACTCATTAAAATTGAGCTCGCAATCATCGCGCCTGCAGT
GATCTCATGCTGGATTACCAACCATGCGCCGCCACCTAACAAACAAATTTGTAATGAGCC
TCGAACAAACTTGGAGAAATTAGCAAGGTAGATCGATTTACCCGCCACACGCTGCTCCAA
CTGGTTGGATTCATTCACTCTAGAATACCAACGCTCTAAAAAGGCGTTCATCATGCCCAT
CGCAATGATTGAGTTTGAGTTTTGAGTCGCGACTTCTGCTTGATTGATATGAGAAATCGA
ACGAACTTCACTCTCTTGTAAGGTTTTGCGTGTCACAAGCTCATTAATTAACCCCAAACT
AAACAGCACAATAGAGCCACCTAGGGCTATGTGACCCAACATAGGGTGCAGCAGATAAAC
GAATAAAATGAAAACGGGGGTCCAAGGAGCATCAAGTAAAGGGTATGGCGCTTGGCTACT
TAAAAAGCTTTTGATGTTTTGAATGTCTCTCAGCACTTGAGAGGTGTAGCTTTTACCCGT
GTGGGCTTGGTATTGAATACTGCGTTTAAGCATAAATACCGACAGTTTTGAATCTATCCA
ATAACCGAAGGATTTACTCATTTGAGCGCGAGCAATATCGATAAACGACATGGTTAGTAG
CGCTGCAAGTACGATAACCGTTAATAAGAAAAGCGTATCAATGGAATAGGAAGAGATTAC
ACGATTGTACACCTGCAACATGTACAAAGGGATTGAAAGTACTAATAAATTTATAAATAA
ACTAAAGCCAATCAGCAAACCTGTGAGCGTGCACAGTTTCTGTTTAACTTCTTTGAAAAC
CGTATTTTGCACGATTACATCCACATATGTTGATACGTGGGCGCTAGTAATCTAGCGCCC
AATAGAATGACTTAGATAATGAATAAGTCGCTTCCGTATGACTCGATATCTTCTTGCGTG
ACGCCAATTAGTTTCACAGTTAAGTCTGCACCGTCCGTGAACACCGCGCTGCCGTTCGCA
TCGTAAGTAAACGTCAGGTCTTCATATGATGTTACTGAATCACTGACGATATGAAGTGAA
TCTTCACCAATAGTGAAATCAACGACCTTCGCCTCACCATGACCACCAAACTTATCTGTG
AAGATAAACTTATCTGCGCCAGTACCACCGATCAGCACATTGTCACCTGAACCAGATAGA
AGCGTATCGTCACCGACACCACCGTTAAGCTTGTTGTCACCTAATAGCCCTAGCAATTTG
TCATTACCTGTACCTCCGCCCAAGTAATCATTGCCTTCACCAGCCTTCAAAATATCATCT
CCGGCACCGCCAATAAGACGATCGTCTCCCGCGCCACCTACGACGTAGTCATTGCCGCCG
CCCGCAACAAAGGAGTCATTGCCACCAAATCCAACAAAGATGTCGTTGCCGCCATCAAAG
TCAGTTTTATGGTTGTCACCTGAATCACCGTTGTGCGTATGATTTATACTCATTATTGTT
CCCTCTTGGCTTTATTTTTGAATAGACCTTTTCACGTCTGGACTACGACTCAATTTCAGA
CATAAAAAGTCTAATAAATAACCTCAAAGGAGCGAGTTTGAATATGGGATGAGATTTAAA
GCTGACTCAATTATCAAAAAAATATTAACTCATACTTTCTTCAATATTCTTTATCCAATA
CAAAGAGTTACTAGTAGTACTAAAGATTTCTTTTTGCCCAACTTGTTGCTTGGGTTCGAT
TCTTTACTTCAATTTTTCTAAAAATGTTATAAAGATGAGATTTAATTGTATGTTCACTGA
TAAATAAAGAATCGGCAATTTCCATATTTGAGCCACCTTCTTTCAAAATCTGTAGCACTT
GTATTTCTCGTCGGGTTAACTCCACTTCTATAGCTGGCTCAATAATTCGATTCACTTCCT
TATCTTTGTAATAAGTAAGTAACTGTTCTAACAGTCGACGTGATAACCAGTTTTCGCCTT
TTATAATTGCCTCTAAGCCCTGACATAACTTGTTCATAGAATCATTGGGACCAAAAATCC
CTTTCACGAAAGGCCACGCAGCCAACTCTTCTATTTGAAGCTCATGCCCAAGGTTAAGCA
TTATTGTTCCTAGTACTTTTTCATTATTTTTTAAATAATCTAAAGTTTCAGAAGGAGTAT
CTATAGAAAAGTCAACAAGTAGAAAATACTTCTCTGGAATAAGTTCGTGGTAACTAGGAT
TCTTGTTATCAATAATCGTAATCTTGGTTTCGGTATTCTTAGAAAGCATCTCCTTGAAGT
TTTCACTCTGTAAACTTTGCTGAGTGATCATTAGGATTTCAGGCTTATCCTTATTGTTTT
CCATAATGTTTCTCATACTTTCACTAACGTATCATTCTAAATTTAATAATTATTAATCAG
CACTTGGTCTCATATCTAAGTGCTAGTCGCTAGAGTATGTTTATTTCCTACTTTTTTGAA
TTGCAATTTCGTTAAAATCATAAACAAAAAAAGTGTTTCTCATAAAAGAAACACTTTTTA
CATATCAAATATCTATATAAGATCTGACTCGCAAACTAAGGCTAGAAAGGGGAGTCCCTA
TAAGTTTTATACGGCAATCGATAAACCTGAAATGTTTTCTTTAGCCCAAATTAATGCTTG
CACTCTGTTTTTTACATCAATCTTCTTGAAAATATTGTGGAGGTGAGTCTTAACAGTATT
TTCGCTCACAAATAGTTGCTCAGCGATCTGTTGATTCGAAGCCCCCATAGAAAGGAAGGT
GATGATTTGTTGCTCTCTTTTGGTCAAAATTGCGGACACGCTCTTATTAACTGGTCTGCT
ATGTCTGCGCAGATGGGTGATGTATTGCTGAGAAAACTTACGGCTAAACCACATGTCACC
CTGTAATACTTTGCCAATTCCAGCCTGTAATGTGCTGATATCGTCCGATGTGTAGAAGAT
ACCCGCGAGTGTCTGCCATACAAATAGCTCTTCCGTTGAAATCGATTTGTCACAATTTAA
CAGAACTTCAATGGCATCTTTTAGCTCTGCTTTTTTAAACTCCATGTAACGAGAGAAGAC
TTCATCAGTCATAACACTATAATCGAGTAATATAGCGGAGACTGCTTCCAATGGAATTGT
GTGCTTGGTGAGCTTTTCAGGGGCTATCAGAAAGACATTAATACCGAGTTTGGTTTCAAG
AACATCTCTCAACAATGAAGACTGCAAGCTATCCTCAGTAATTAAAATTACGTTCCTTAT
ATCTTTGTGCTCCATTTCGTTTGCAGTCCTTAATCATTTTGATTGAAATAAGCAATAGAT
TTAGGTACAGCGGGAGTATTGTCAAGTATGAAAAAAAGTAGTAACAAGGATTAATCTGTT
GATTAATAAATAGATTAATAGGGTGAGTTAAATGGCGGGTATTAAAAAAGGGAGTATAAA
ACTCCCTCTTTATTAGTGAACTGGCACTGAATTTTTCTGATTGAACTTACCAAAGTATTG
CTCAAGAACCTCTGGTGTCAGCTTTCCTTCAGCTTCTAGCTTCTTCAGTTCCGCTACGAT
TTCTTGTTGTTCTTCAAGAGATGGTAGCTTCACTTCAGGCTCGTCACCGGCTTCTTGTGA
GATCAGTTCTAGTTCTTTTTCGAAATCATTCATAGTACTTACCTAAATATCGAGTCGTTA
AACTTGTAAACTAGGTCTATTCTATCCAACTCTAGAGCTTGAAGCTACCAACCATCTTAT
CCAAGCGAGATGACAGTTCTTGTAGATCTCGACTTGCGCCAGCCAACTCTTCTGCCGTCG
CAGTGGTCATTTCATTGATAGCGTTAATTTCTTCAATGTTCTGGTTGATGGTATGTACAA
CGGTTGATTGCTCTTCTGTTGCTGTCGCGACTTGCGTATTTCGATCTGAAATATCGGCGA
TACGCTCAGAGATATTCATCAGAACATCCACGGCTTCATCTGTTGATGCCACACCTTCAA
ACGTTACCGCTTTACCCGCTTCCATTGCTGTCACAGCATCTTGAGCATCACTTTGAAGTT
GGTTAATCATCTTCTGGATCTCTTCAGTAGAATCAGCAGTTCGAGACGCAAGATTACGCA
CTTCATCCGCTACCACAGCAAAGCCTCGACCTTGCTCACCCGCACGCGCAGCTTCGATCG
CAGCGTTAAGCGCAAGTAAGTTGGTTTGCTCAGAGATATCACGAATCACATCCAAAATTG
AGCCAATGTCTTTGGTCGTTGTCGCAAGTTGAGTGACCACCATGCTTGTGGTTTCCACAT
CACCAGCAAGGCGACTGATCACTTCTTTTGCTTGCGTTACGACTTGACGGCCTGTTTGGG
TGTTATCAGACGCTTGGTTTGCCGTATCTGCCGCTGTTGCCGCATTAGATGCGATCTCAC
TGATCGTCGCACCCATTTGGTTGATCGCTGTTACTACCTGAATAGTTTGGTCGCGTTGCT
CTTGGCTATTATCGTGCGTAGATGTTGCCTTACTTGAAACACTGTCTGCTGCTTGGCTTA
GCGCACCACTAGTTAGTGATACTTCTTTCATGGTAGCGTGGATCTTCTCAATAAAGCCGT
TAAAGCCTTTTGATAGCTGAGCGATTTCGTCGTTACCTTTGATTTCAATACGCTGAGCAA
GATCACCCTCACCTTCACCGAGGTCAGTGAAGCGGTCAGCGATTTGACGAATAGGGTTAG
TAATACTGTTGGCAAGTAGAACACCCATCGCAATGAAGATCAGCGCCACGATTGCTGTTG
TGAACAACATTTTCTCTGCGGTTGCATCCAGATCAGCAAACACTTCATTCACAGGAACCA
CACCAACAACAAACCAGTCCATTGACGGCACGTATAGGCTCGACACAAACATGTCTTGCC
CTTCGAACTCAGTCGTAACTAGATTAAAGTGACCTTTATTTAGCAATTGAGATGCTGCGC
CGCCGAACAATTGATTAATAGATGTTTTGTTCTTACCTTGTTGGCGATGGATTTGGATGT
CACCTTTACTATTTGTTAGGAACACATAACCCGTTTTCTCAATTTTAAATCCATTAAGTA
GCGATACCATGTCATCCATCGACTTAGACAGACCAGACATCGAAATACCGTTTACGTCTT
GGTAGTTGGCAAACATTTTCACGTCGCCATTCGCTTCTTGGAATACGCTAACTGACGTAT
CTTGACCAGAAGAAGTAAAACCAAAGAACCATGCGTCTTGTGAGTGGTTAAGTTGACGCA
GGAAACCATTTTGGTTCCAGTAGTAAGCCGTTTGTCGGTTCGCAACGGAAGCGTCGTTCA
ACTGATATTGGGATTTAACATTGTTAAGCTGTTGAACAAGTTGTGCTTCTACTGATGGAT
TACGGTCTGTCGTTGATAGGGCTTCAACGACAAATTCATTAGTAGCAAGTTGTTTTGCCG
CTTGTTGCATCTGTACAACTTCGCGGTCAATTTCAGTATTAATTTGCTGCAACATAGCAG
GCAGCTCAATGTCGATTAAGCGGTGACTTAGCACCTCACGTGCATGGCGCTGAGCCATCA
CACCGACAATAATTGTAGAAGCAAGAACGGCAAAAGTAATACCGATGACAACCTTCTGTT
TGATACTCAGGGAATTAAGTTTCAACATATCTGGACCTTTAAAAGAATCACTTATTATCT
GCATTCTGAACAGAGTAAAACTAGGTGCATATAAGCTTGGTATGCACGGCATGAAATCTA
TATCGACCTCCCCCTACAAAACTAGAGAAAATTCTCACAAAATTATGCAAATGTGATGTA
ACAGACTGTCGAGTAAGGTAATTCACGCTTTTCAATGGCTTGCAATCACTTTACTCGCCC
CAATATTGAAAAGATAAATTACGCGGACGTACTGGAACTTTTCCCCTTGAGAAAGTGACC
AATACTCAAAACAAGAATCATATGGATACCCAGAGAGTCCAAAAAATGCACAAAACAAAC
TTCGAAACTCTTCAAAGCTACTTAGAGTCTCAGATCATTGGTCAGCATGATCTCGTTAAA
CAGCTTCTTATTGCTCTACTTGCCGATGGGCACATCTTGGTTGAAGGTCCTCCAGGGTTG
GCTAAGACTCGTGCGGTTAAGTCTCTGTCGGATTGTGTAGAAGGTGATTTCCACCGAATT
CAGTTCACACCTGACTTACTGCCAGCAGACTTGACGGGCACCGATATCTTCCGTCCAGAA
ACAGGCGAGTTTACCTTCCAGTCTGGTCCAATTTTCAACTCATTGATCCTTGCCGATGAG
ATCAACCGTGCGCCGGCTAAAGTGCAAGCTGCGATGCTTGAAGCAATGGCTGAGAAGCAA
GTGACAGCGGGAAGAAACACCTATGCCCTACCAGAGCTATTTTTGGTGATGGCGACACAA
AACCCGATTGAACAAGAAGGTACTTACCCACTTCCAGAAGCGCAGCTCGACCGCTTCTTG
TTGCACCTTGATGTAGATTACCCAGATGCAGAGCATGAACTGGCGATCTTGCGCATCAAT
CGTGGGGAGGCAAAAGGTGAAGCAACGGTTGAGCGTCCAAGCTTAAGTCAAGAAGACATC
TTCACTGCGCGTAAAGAAGTACTCAATATCCATATGGCAGATGCGATTGAGCAATACATC
GTTCGTCTTGTTATGGCAACTCGACAGCCAAGTGACTACGACTCAGAATTAGCAAAATGG
TTGTCTATGGGGGTGAGCCCACGCGCGACAATCGCCCTTGACCGTTGTGCTCGCGCTCAT
GCATGGCTAGCAGGTCGTGACTTCGTCTCACCAGAAGATGTTCAAGCCATGGCCTACCCT
GTGCTACGCCACCGTCTTCTACTTAGCTACCACGCTCAAGCAGAAGGCATTACAGCGAAT
CAGGTTATCGACAAACTTCTTAGCCTTGTAGGTAGCGCATAACGTAGGTAGGTGACATGT
CTGCATCATATACATTGCCACCTCATGCGAATGGGGTGACATTGACCCTAGAAGAGCTGC
TTCACTATCGCACTCAATCGGTTCGTTGGTTGCCACCAGCCCAGAGTATTTGGTCACAAA
TGAGTGGTAATCATACCAGCCGTCAAAAAGGTCGTGGTATGGACTTTATGGAAGTGCGCC
AATACCAAGCGGGTGATGATATCCGCAGCATCGATTGGCGAGTTACTGCTCGAACGGGAA
AAGCGCACACCAAGTTGTTTGCTGAAGACAAAGAACAAGCGGTGATTTTGTACATCGACT
TGAGTCCTAGTATGCACTTCGGATCGCAATACGTGTTGAAATCGGTTCAACTGGCGCACT
TCGCTAGCGTCTTGATTTGGCTAACATTAGCCAAGAAAGACCGCATTGGCGCGGTGATTG
ATGATGGTTCCCAGTGCATTGAGTTCCGCCCTTCCTCTTTACAAAAGCAAGGGCTGAGAA
TTCTTGACGCGATAGTGAACACTCACAATCAATTACTTACAAATCAACAAGCTGCCAGCA
CACGCACGTTGCCATACATGAGTGCAATTGAAACGCTGCACAACCTCACTCCGAAAGGCA
GTGAACTGATTCTGCTGAGTGATTTTGCTCAAGTTGAAGAGAAAGAGTTGGTTCAACTAC
GCCGGTTAAAACAACACAACAGTGTTCGTGCAGTGCAGTTTTATGATCCTATAGAGCGAG
GTGAAACTGACTTTAGAGGACAAGCAAAAGCGTCTGATGGACACCGTAGTCAATGGTTTA
ACTTCGGCTCAAAGGGACAACGTAAGGAATTAGAGTCTCACTTTGTCAAACATCAGCAAG
CAATCAAACAACAATGTCATTCCATGGCAATTCCGTTTAATAGCCTATCGAGCGGGTTAC
CGCTGGTTCAGCAATTAAGCTAATAACAGCAACAACATACAAATCATTCAAGCAGTAGTA
ATAATGACAACGAATAACCAAAGCCTAAACCTTGAACCTTTGATCCTACCTAATGCACCT
GATTGGTTCCCACTCGCTTGGGGATGGTGGGCTGTTTTGGGCGGTGTAGTTCTTTCCATC
TTAATTGTCGCATTGTACTTAAGGTGGCGTTCAAAGCGTCTTGTTGCAAAGAAGACCGCA
TTGAAACTGTTAACCAACCCAATAACACCACATACGCCTTCTTCTGCATTAGAGGTTCTT
CGTCAAGCAGCTTTGAGTTACTTCCCTCGTGAAGACATCGCGCCATTAACAGGCTCTGCT
TGGTACGAGTTTCTTGATAGTTACACCAAAGAAACTCGATTCGTCGACAAACAACAACAG
TGGCAAGCGGCGCTGTATCAAAAATCTGGTCAAGAGCAACATCAGGATTTGATTGATGAT
TGCACTTTCTGGATTTCGACCGCATTGCCACCAAAGAAAAAGGCAAAAACTCGTGACTGA
GGCAACTCTCGTTTCGAGCCTTTCTCAGTGGATGAACATTGAGTTTGTCTGGTGGTGGGC
ACTGCTATTACTGCCCCTACCTTGGATAATTTTTAAGTTCTTCCCTGAAGAGACTCAGCA
AGCTGAAATTAAACTGGCGTATTTGCCAGATAATCAGCACAACAGTAAACCAAAGCAACT
GGTACAAAAAGCCCTGTCTGTTGGAGTATGGGCTCTATTGGTCATCGCCTGTGCTCGCCC
CGTTTGGTATGGCGATCCGGTCGACTTCCAACCCAAGTACCGCGATATGATGTTAGTGGT
CGACTTATCTGGCTCAATGCAGAAAGAAGACATGAACTACAATGGCGAATACATCGACCG
CCTAACCGCAGTCAAAAAAGTCTTATCCGACTTCGTAGCAAAGCGCCAAGGTGATCGTTT
AGGTGTGGTTTTATTCGGTGACCACGCTTATCTGCAAACGCCTTTGACCGCAGATCGCAA
AACCGTGATGCAACAAATCAACCAAACCGTAATTGGTTTGGTGGGCAATAGCACCGCGAT
TGGTGATGGTATCGGTCTAGGAACAAAAACCTTTGTCGATAGTGATGCGCCACAACGTGT
CATGATCTTGCTTAGTGACGGAAGCAACACATCGGGAGTTCTCGATCCTATCGAAGCGGC
TAAGATTGCCAAAAAATACAATGCCACTATTTACACCGTTGGCGTAGGTGCTGGCGAAAT
GATGGTGAAAGACTTCTTCATGACGCGCAAAGTAAATACGGCTTCAGATCTTGATGAGCA
GACACTTACAAAGATCGCAGAAATGACAGGTGGTCAGTACTTCCGAGCGCGTGATGCTAA
AGAACTTGAAAAGATCTACGACACCATTAACCAACTAGAACCAGTCTCTAGTGAAACCCA
AACCTGGCGTCCTCAGTCGGAATGGTTCCCTTATCCACTAGGCGCAGCACTTGCACTTTC
CGTGTTCTTGTTTGTAGTAAGGAGAAAACATGGCTGAGTTTACTTTCTTACACCCATATT
GGTTGCTAGGCTTGCTCGTCGTTCCTGTCGCGCTTGCCCTTAATAGTCAGTACAGAACGA
AAAAGTCATCATTAATTGCTCCTCATTTAGCAAAGATGCTTGGTCATTCAGTCAAAACCA
AACATTACTTTGCAGTATGGGGAGTGGCTTGGGCAGTAGCATGTATCGCCTTGGCAGGTC
CTAGTTGGCAAACCAACACTCGCCCAAGCTTTGAGTTGAGCCAAAATCGAGTGCTAGTTC
TGGACATGTCACGCTCTATGTACGCAACGGACGTGAAGCCAAATCGACTGTCACAAACGC
GCTATAAAGCACTGGATTTACTGCCGAAATGGAAAGAAGGCTCCACTGGTTTGGTCGCCT
ACGCTGGTGACGCTTATACACTTAGTCCACTCACGACAGACTCCAGCACACTTGCAGGCA
TTATCGAAAACTTGTCTCCAGAGTTAATGCCCTACCAAGGCTCTAACTTACCATCAGCAA
TTGAAACAGCAGTGAACCAGTTCACTCAAGCAGGCGTGAGTCAAGGTGATATCGTTCTAT
TAGCGGACGATTTAGATGACACCGAGCTTTCTCGCTCATTGGCATTGCTTAACGGCAAAA
ACATCCGTGTGTCAGTACTCGCTATCGGCACAGCAACAGGTGCGCCTATTGCCTTGCCTG
ACGGTTCATTAATGAAGAACCGACAAGGTAATACTGTGGTAGCCAAAACAAACCTAAAAA
ATTTGCAAAAGCTAGCAAAGGAAACCGGCGGACTGTTTGTGCCAATTCAGCACAATAACC
GTGATGTTGAGAACATCGCAGCCTTTACCAACAACGCTAGCCACAGCCTAGGTGCGAAAC
AAAGTGACGATTTCAAAACCGATTCTCGCTTGAATGGTGGTTTCTGGTTGCTACCTTTGT
TGCTTTTTCCTGCCGCTCTGCTCTTTCGACGCGGCATGATTTGGGTACTCATCGCAACAG
TATTGCCAATGACTTGGGCGCCGAAAGCAGAAGCTAATGCCTTCCTAAACCAAAATCAGA
AAGGTGAGCAACTCTACCAGCAAGGTGAGTTTGAGAAAGCGCAAAGTACCTTTACCGATC
CAAATTGGAAAGGCGCGGCAAGTTATCAAGCGGGCGACTATGAAAGCGCTATTGAAGCAT
TCTCAAATAACCCAAGTTTGAATGGGCGTTATAACCTTGCGAACGCGCTTGCCCAAAACG
GGCAATTGGAAGATGCAGAAAAACTCTACGAACAGTTAATCAAAGAAAAACCTAACTTTG
ATGCTGCGAAAAAGAACCTGTCGGTTGTAGAGGAGAAACTGAAACAGCAACAGCAACAGC
AACAGCAACAGCAACAGCAACAGCAACAGCAACAGCAACAGCAACAGCAACAGCAACAGC
AACAGCAACAGCAACAGCAACAGCAACAGCAACAGCAACAGCAACAAAAGTCTCAAAATG
AGGCTAAGAAAGAGCAAGGACAACAGTCACAAAATCAGCAAGAATCTGAAAATAAAAAAG
AAAAGCAGAAAGCCGAGCAGCAACGCGCTAAACAAGGAAAAGAGAAACTGGATGAGCAGA
AAGGTCAGCCAATGCAGGCTCAAGCTCAACCAGAGAAAACGCATCAGGATGACCCTGAGT
TCCGACGCTTAGAAGCGGTGGAAAGTGCTCGTGACCCAAGCTTCCTGATTCGTGCTCAAA
TGCAGTTGCAAGCTCAACAAAAACAACCTCCACAACAATCAAATAAGGAGTGGTAAGTCC
ATGATGAAAAAAGGCGCAAAACTGGTCTTTGTTCTAATGGCCAGCCTACTAACTAGCTTT
TCGGTTTTTGCTCAAAGCCTTCAAGCCAGCGTAAATAAGACTCAGGTGGCTAAAAACGAA
GTGATCAACCTTAGGATCATGGCAGACACAGAGCTAGGCTCAGATGCGATTAACTTTGAT
GCTCTGAAAGATGATTTCTTTTTGGGTCAGCCGCGTTATGGTCGCTCGAGTAATAACATC
AATGGTCATAAAACCGTTCGCACTGAATGGAGTATTTCAATTGCTCCAATGAAAGAAGGT
GTCGTGACCATCCCTAGCTTCTCTGCTGATGGAATGACAACAGAGCCTATCAAACTGCGC
GTCACCAAAGATCAAACAGAACCAGACATGGATGAACTGTTTAGTTTCAACATGGACGTG
GATAACCATACGCTTTATCCCCAGCAGTCTACGACGGTGCGAATGCAGTTAGTCATAAAG
GCAGATCCTCGTCGCCTTGATAACCCTCAAATCCTCCCACCAAGTATTGAAGGGATGAAA
ATCGAGCCAGCAAGCGATGCCAAACAAGGTCGTCGCGTTATAGATGGACTTGAAGTTACG
GTGTTAGAACAGTCATTCCACATTACTGCGGATCAACCAGGCACGTACACGCTTAACGGC
CCTAAGCTGACTGGTTCATATATCTATGGGGACAGCTTAACTGGCTCAACCAAGATCATG
CCAATCAACACAAAAACAGAGCAAATGACAATTACCGTCAAGCCAATTCCAAAAGACTTC
AAAGGAAACTGGCTGCCTGCAAGTGCGTTAGAAATGACACAGAGCTGGCAAGATGATCAG
GGTAATCCTCTGTCTGTGAATAAGATAAACACTGTGAAGCAAGGTTCTTCTATCACTCGT
ACGATTCGCATTCGAGCACATGGTACTCAAGCGGAATACTTGCCACGTATTGGTATTATT
TACCCAAGTACATTACGTGTTTACCCTGAACAACCACAGTTTGAAACCTCGCGCGATGGC
ACAGTGACGATGACCGTCAAACAAGTGCTAATCCCTACCGAGGCAGGCAGCCTGACACTT
CCGGGGTATTCTGTAAATTGGTGGGATAGCAATCGAGATCAAGAGAGAAAAGCAGAGATC
ACCCAGCTCAAATTGAATGTCGAAAAAAGTGATAGTGGTTTAATTACCTTGCCAGAAAGT
GCGTTACCAACGCAACCTGCATCTACTTCGGCACCCACTGTGCCAAGTGGTGTAGATTCA
ATTTGGCAAACACTCACTTTCGTATTCGGCGTATTGTGGCTTGTCACTTCTGCTATCGCG
TTTGGACTATGGAAAACACGCGCAACTCAACAAACAGAAAAGGCAGTAAGCGCGCGTCAT
GGTTCGCCAATTCAAGATTTAGAGCGCACCATCAAACAAGGTGACAGCGTGATGATTGAC
AGAGCAGTTAATGACTACCTAAACACCCATCATAGCAGCAGCGAATCTGACGCAGTAAGA
GCGGTGAAAGAGGAGTTAGCCGTTATGAACCAATCTCGCTTTAGTGCGACACAACAAGTG
TGGAAAGCAGAAACTCTACTCGTCAAACTTAAACAACTGGCGAAAGAGAAGCACACTAAA
TCTAGCCACCAGCTAGAAAAGTTGTAATCTCCTTCATCCTACTAACGCAAAATGGCAGCT
CAATCAGAGCTGCCATTTTTGTATTTTGGTAATCTTAAGCAACGATTTGATCCGGCGTGT
CGAACATACGAACACAATTTCGACCGCTATTTTTCGCCTGATAAAGCGCTTTATCTGAAA
GTTGATAAAGGTGATCAAAATTAAAATCTTTTCCTTGAGTTTGATAACAGGAATAACCGA
CAGAAACCGTAAGCAATTCACCTTCTGGGTTGTGACAATGCTTGATTCCTTCATCCTCGA
TACAACGTCGAATACACTCCGCACGTAGCCTAACCTCTTCTTGGTCAGATCCGATCATCA
GAAGGACAAACTCCTCACCACCAATGCGACAAAACACTTCGTCTTCATCTTTGGTATGAT
GCTCAAGAATATTGCCAATTCTCATTAAGGCAATATCCCCTTCTAAGTGCCCATAATGGT
TGTTAAACAAACCAAAATGGTCAATATCGATCAGAATAAGACCGAAAGGCATCACCTCAT
TATGTTCGATATAACAGTACTTTTGCATCACATGCTCTAACATGCGGCGGTTGCCCAAAC
GTGTTAGCGGATCAAGTTTGGACAAAACCTCCAATTGTCGATTCGCTTCTTCCAGCTCTT
TTGTTCGATTCTTGACTTCAAGCTCTAGGTTCTCATTGAGCTCTCTAATCGCTTCCTGCG
CTTGCGTTCTTTGCAGCACTTCAGCAAGGCTTGAAGCAAACATTCGAATCACTTCACGTA
GCTGAGATGTCAACGGTGCACGGGTAAGGAGGTTATCCACGGCGATAAAAGCGATAGGAC
CGCTGCTATTCGATGTCAGCACTGTCATGGCAGCCCAACCGAACCCTACAATGTTACAGT
CATGGTAAATAGGTACCGATTCTTCAAAGGCGACCTCATTTGGCATCGAGCGGGCTAAAT
TGATCAAAGAGAAGTCTTGCGTCTCACCAAAAAAGTAAGATTCATCAACCACATTCCCTT
GAATGTCGGTTCCCCACGTTCCTTGCATATAAGAACAATTTTCATCGGTTAAGAACACGG
CCATACGGTCAATGCCAAGGTTCTTAATTGCAAACGTCACCGCAGATTTACAGACATCAC
TCACGGTCGTACAACGTGATAATTCAACCATACTGGAGTGCAGCATACGCACATTTTGCT
CTTGGCGTTTTCGGATAAAAATTTGAGAGAAAAGCGAACCAAAAGACTCCAGCATTTGCT
TTTGGTAAGCGGTAATCGGTTTACGGTGAATGAAGTTGTCCAACGCAAACCAGCCAAACG
GCTCATTCCCATCGCGTAAAATCAACATCGCGTTCCATCCCTGCCCGACAACTTTGCCTG
CGGTATATATAGGGGCATCTTCAACGATGACCAGATTGCGCTCTATGCTCGACAAAGCGG
CGATGTACTCTTCACTCAATTGGTGAAGATCATACTGAGTGTGGAACTCGTCAATAGTAG
TACCCGACTCATCTGTACCGTACGTGCCACTGAAACTGCGCTTTTTCATATCAAGCAGCA
TCAAGGTTGAGCGATCAAAGCCTAGACGCTCACGCAGTGCCTCTACTGCTTTTAAATACA
GATCTTTCAAAGAGTCTGGGTTGGAAATTTCTAAAGCGACTTGTTGTACGAGCTTCATAT
TTTCGATGAACCGTTCACGTTGGCTGAGTTCATCAACATATTGGGCTTCTCGTACATCGC
GATGCTTCATCTCAAGCGACGCGTGTTTTTCAGCTCGAATGCACTGCCAACGAGCTGCAG
CGAGCTGCATAGCGTCGTAGCTTTCTTCGTAAATATTGTGAGCTGATCGGGCTTGAACGT
TTTGTACTAGTAGATAGGTGCGCTTAATCGGTGTGTTATCGAGCATCATGATGTAGCTGT
CGCCACCCAGATCTTGAATGTGTTCCCAATTGCAGGTGTTGATCGCAAGGGGAATAATAC
TTTCTGAGGTATCAAACTGGCTTGCCCAATCCCAAAAAGCTTCTGGATACTGACGAATTG
GAAATAAGTCACCACGGGAAAAAAGAATGGTCCCGGCTGGATTAGTCAGCGGATCGTCGA
AAATCGCTATCGCGCTGGGGGAAAAGTGCTGTTCTAGATGCTCGAAGATGGCTTCCGCCA
AGAGCCTATGATCTCTCGTCGAAGAGACTGTTCTTGTAAAACTTTTTAAACTCACCTGAC
CAACCTAATCTACTTTTTTATTTTCGATAAAAAACTACTTAGGTGTAGATATGCAATCAA
TGGAATCCAAGTTGAGCTGTTAAGTCTTTCGCAAAAAATATTAACTTAATTTCACATTCG
AGAACCTTTCAACATTTTTAGACAGGTGTTTCATCAGAATTACATACTGCAAAAAAAATG
AGCAAAAATGAATCAACATGAGCATTGCTAATAATGATAGGCAGTCACACCCAAAATAAA
AAAAGCCCCTCACTAGGAGGGGCAAGAGTACCATCGCTTATAGTTATTAACGTATATGCT
TGTAAATACTGTAATTAACCAAAGTCACCGTTTACATAACCTTGGGTGCGGTCGTCTTTT
GGATCGCTAAAGATAACTTGTGTATCGTCATGCTCAACCAATTCGCCCATTAGGAAAAAC
GCAGTACGATCTGAGATACGACGCGCCTGCTGCATTGAGTGCGTTACGATCACGATGGTG
TAGTTCTTCTTCAACTCTTCCATCAATTCTTCGATTTTGTGGGTCGCAATCGGGTCAAGT
GCTGATGTTGGCTCATCCATTAGAATCACATCAGGCTCCATTGCGATTGTACGTGCTATA
CATAGACGCTGCTGCTGACCGCCAGACAGACCAAACGCGTGAGACTTAAGACGGTCTTTT
ACTTCATCCCAAAGTGCTGCACCACGCAGGGATCGTTCCACGACTTCATCGATGTGCTTT
TTGTCTTTAATGCCTTGAGCTCGCAGACCGTACGCCACGTTTTCATAGATACTCATTGGG
AATGGGTTTGGCTTCTGGAATACCATACCAACCTTAATACGAAGATCAGCAACATCGATA
TTGCCGTAAATATCTTCACCGTCCATTGCCAACTTACCCGTGATCTTCACGCCTTCAATC
AGGTCATTCATGCGGTTCAAGCAACGTAGCAATGTTGATTTACCACAACCTGAAGGACCG
ATTAGCGCCGTCACTTGGCGTACTGGGATTGGTAAGTTGATTGATTTCAGTGCTTGGTTG
TCACCGTAAAACAGATCTAGGTTTTCAATATCAAACTTGTTCATTTTCTTAATCTCTTAA
ATCTTGAATTCGTGTCTTTTAACGTGCGTTCTTAATTCGTTTTGTTAGTAAGTTGCGGTG
TTAAAACGTCGTGCGATAAGTTTTGTAAACATGTTGATCAGTAGAACAACAACAATCAGA
ACTGTCGCGGTACCGTAAGCCTGATTCCATTCTTCAATGGTAAACAGTTCGGTAGTCAGT
TTGTATAGGTGAACGGTTAACGTACGACCTGAATCCAATAGAGAATCCGGAATACGTGCA
ACCATACCTGCTGTCAGGAATACTGGAGCAGACTCACCAATGACACGACCAATACTTAGA
ATGACCGAGGTTAAGATACCTGGCATTGCGCTTGGAAGAATTAAACGCCAGATAGTGTAA
ATCTTAGAAGCACCCAGACCGTAAGAACCTTCACGGTATGTTTGCGGTACTGCCATCAAC
GCCTCTTCCGTAGTACGGATGATCACTGGCAGGATAAGGATACTTAGCGTTAGGGCACCT
GATAGAATCGAGAAGCCAAGACCAAGAATTGCCACAAAGAAAGTCATACCGAATAGACCG
AAGATGATCGACGGGATACCCGCCAATGACTCAGTACAAAATCGGATAATCTTCACTAAA
CGACTGCCTACTTTCGCGTATTCGGTCAAGTAGATTGCTGTCATGATACCGAGTGGAGCA
GCCACTGCGATAGATGCGATAACCATGTAAATTGTCGCCACAATCATTGGGAAGATGCCC
TGCTCTTCACCTGTACGCGTATAGTTATCAGTAATGAAGTTCCAATCTACGTGTTGTAGA
CCGTTTGATAGGATGTACCAGATAATCCAGAACAAAAAACCTACCGTCAGTGCTGCCGAG
ATCCAGACAAATGCGCTAAAGACATTATCTTTGAACTGGCGTGCTTTTTTAAGTTTTGCG
CGATCCATAATAGTCACCTTTAACGAGCGATTACTTCGCTTTTTCTCGGTTTAGGTAAAG
TAGTACAGCGTTCAACGACATGATGAAAACAAGAAGTACCACACCTGTAGCGTAAAGTGC
GTTTGCGTGAACACCACTTGCGTAAGACATTTCAATAGCGATGTTTGCCGTTAGCGTACG
AGCCGAATCCAAGATGCCTTCTGGCATAGCTGGCGCGTTACCCATAACCATAATGATCGC
CATGGTCTCACCCAACGCACGACCGATACCCAGAATCACACCTGTCATGATGCCTGAGCG
AGCCGCTGGAACGAGCAATTTAAAGATGGTGTAGATTTTAGATGCGCCTAGCGCCAAAGA
ACCTTCTTTGTAAGTACGAGGAACCGCGCGGATAGACGTTTCAGAAACCGTAATTACCGT
TGGTAGAATCATCACACCAAGAACGATGATACCTGCAAGGATAGTGTTACCCGCTGGCAC
ATCAAAAACGTTTTGAATCAGTGGAACGATAATAACTAGACCAAAGAAACCGTAAACGAC
GGAAGGGATACCTGCGAGCAGTTCTACTGCCGGGCGAATAATGTCCGCCAAGCGCTTTGG
TGCGATTTCCGCGATAAAGATAGCAGTCAAAACACCAATTGGAACACCCACTAAAACCGC
GCCAGCTGTCGATACGATAGAAGCGACGATCATAGTGGCAACACCGTATAGTGCAGGTGG
TAACCAGTTTTGACCTAGGACAATGCCCGAGACGCCCGCTTCTTGGAATGCTGGGATACT
CTCTCGAACGATGAAGTATGCGATAACTGCTAATGATACGATGCCGATAACAGCACTCGT
TAGGAACAAGCCGTGGAAGATGCGTTCTCTCCAATCGACGCGGCGTTTTTCGCGTAAACC
TGGCTTGCTGATCGCTTTAGCGTCAGTAGTCATAAGCTTTTCACTATTTGTTGCGATGGT
CATAAAAATCTCACGGTTCTTGGCAATGCCGTTGAACACAATGGATAGAAAAGGCTCAGC
CCGAAATGTTGGGCTGAGCAAACTTTAGAGTCCCGATAGGATTAGTTAACTGAGATGTAA
CCTTTTTGGTCAACTAGCGCTTGCGCTTCGTCAGTTAGCATCCAGTCTAGGAATTTTTGA
GTTTCAGCAGATGGCTTGCCATCTTTGTAAAGGACAAGGAAAGGACGAGCAACTTTGTAA
GAACCGTTCTTCACATTGTCTACCGATGCTTCGATACCATCGATTGGAAGCGCGTTTACA
GAGCCATCAACAGTACCAAGAGAAATGTAGCCGATTGCGTATGGGTTAGAAGCAACCATA
GTCTTCAGTGCACCGTTGCCGTTAGCAACTTGAGCGCGTTGAGAGATTGCAGATACTTTC
TTACCAGAAATTTTCATTTTTAGAGACATGATGTCTTCGAATGCGCCACGAGTACCAGAA
GCCGTATCACGAGTGATTGCTACGATTGGCTTATCTGCACCGCCAACATCTTTCCAGTTT
GTCACTTCGCCTTTGTAGATAGCAGTAACTTGCTCAGCCGTTAGACCTGATAGTTTGTTT
TGTGGGTTTACAACAACTGCGATACCGTCTAGAGCAACTGTCTCTTCTTTTAGAGCAGGC
TCTTTCTCAGAGTCTTTTAGGTTACGAGAAGACATACCTAAGTCTGCAGAACCGTTTTTC
GCTGCTTTAACACCAGCAGATGAACCAGGACCTTGAACTTCGATAAATACGTTCGGGTTT
GTCTTCATGTATGTTTCAGAGAAAACTTCCATCAGTGGAGTTACGCTGCTAGAACCCACT
GCAGAGATAGTTTCTTTAGCAGAAACAGGAGTCACTGCCATTGCGCCTAGAAGTGCGATT
GCACCGATTACTGTCTTTTTCATCACAATTTCCTTTAAGTGGCCTTATTGCCGTTGTGTT
TCACTTGAACGGTGCTCACTTTAGAATCCAAATATGACAGTTGTGTTTCACTTAGTTGAA
GCCTCTATGACACGTTGTCATTTCTGCTTAATAAATCAGCAATCAAACTTTATTTACTTT
CGAGCTCAAAATACTTTGACTGCTTTTTGTAATAGCAAAATGCCAACTACATCGCTTTTA
ATATATTTCATAACAAATAAACATTGTTAAATGATTGATATATAGAGACTAATGATTAGA
ATCGTTACGCTTTACTTACAAAAATGATAATAGTTACAATCTTTAGAGGGTCAATCATGC
GTCAATTACTTAGTGCGCTGTCTATTAAGCTACAGGTTTTCGTGCCCGTACTTTTCACTG
TCATACTTCTCATCGTAGGTTTGAGCGTAGGCATAGGAAAATTAGAGCAAGCGTTCGATA
AAGTTACGGTTTCAACAAATAACCTTATCGTGCACAAAGAAGAACTGAGCTCAATCGTAG
ACAACACTTATGCCATGCGCATTAAGGCTATCTACAGTCTTTTCAGGACTGAAGATGTCA
AAACACTTAACCAAGAATTACAACGACGTCAGGCGACAAACCAAGAATTTTTAAACTCAA
TCGATCAAATTGAAGGGATTCATGCAGAGGTAAATGCCATGCGTGAGGCGATGAACCACT
ATGTGGATTTCACTCGAGTCACCATGACACCTCTGTTAAATACCAAGCATTCATCGGACT
ACACAACATCGTATTTTGACCGAGAATACGAAACCGCAATGGGCAAATACCGCCTCGCTG
GTGAGGCAATGATCAATGCCATTGACAGCTTGTCTAAAAAGCTCAATCAAATCGTAACGG
ATGAAGTAGAAGAAAACGGAGTATTGCACTCTAATACGCTAACCTACAGCACCATCTCGC
TAGTCATCATCCTTTCTATTGCTTCATTAATCAGTTGGCTGCTGGCAAGCTATATTGTTG
CGCCTATTCGTAATCTGCAACAAACCATGAGAGAAGTAGCAAAAGGCAACTTGCTTGTAG
AAGCAGAAGAAGTAGGTAAAAACGAAGTATCCGAATTAGCAAGTGACGTTAACCAAACGA
TCCATCAGCTTCGTGGCACCGTCGATTCTCTAGTACGAATCAGTGAAGATGTCGCTTCGG
CCTCTACTGAGCTTGCGACAGTCATGACACAAAGCAGCGCAAACTCTGATCAAGAAAAAC
AAGAAGTAGAACAAGTCGCTTCTGCAATTAATCAACTTGAATCTACCGCTGCGGAAGTGT
CAACTAACGCACAGCAAGCGGATAGCGCGTCTAATGAAGCGACGAAATTAACTTCACAAA
GTTTGAGCATGTTTGAGGAAAGCACGCGTGCAAGTACTAAGATGGCAGATCAACTCAACG
AAGCTGCCCACGTAGTGACATCACTAAAAGACCAGTCGGAACAGATTGGTAAAGTGATTG
AGGTTATTGAAAGTATCTCTGAACAAACCAACCTGTTGGCACTCAATGCCGCTATTGAGG
CAGCACGCGCAGGTGAAAGTGGTCGTGGATTTGCCGTAGTTGCAGATGAAGTACGTATGC
TTGCAGCAAGAACTCAAGAATCGACCAAAGAGATCCAAACCATCATTGAAGAGCTACAAC
AACAGTCTGGTCAGGCAAACGAAAGCATGCATTCAAGCTTAGCCATGCTAGAAGACAACC
AGGCGCTTGCTGCAGAAGTAAGCCGTTCTCTGAGCGACATCAACAGCGCGATTTCTGACT
TGAACGCGATCAATACTCAAGTCGCGACCGCTTCAGAAGAACAGAAACAAGTCACCTCTG
ACATCAACAACAACTTAAGCACTATTTATGAGTTGGTCAGCCAGAACGTAACGGGTATCA
CCCAATCAGCCGCTGCAGCGCAAGAGTTATCTGGTTTGGCAGAAAATCAGAAACACCAGC
TTAAGCAGTTCCAAATCTAAGCGTTCGACTCAACGCGTAATTTACACACGAGAAAACAAA
AAGCTCCGCAATCGCGGAGCTTTTTATAAACAACAAAACGATTCAAATATCAGGTCACAG
GAAAGCAAGACTCAATTAGAAAAGATGTGTCGTTACAACCCAAATTAGAGCGAGGAAGCC
AACAAAATAAAGTGAGGAAACAACAATGGATTTTATCAACTCCCCCATCTGTGATTTCTC
AGTAATCATGAGTTCCTCCACGATACATAACCAAAGCACAGCTTATTACTGCCATACAGA
GAAACGAAAACATCTCAACGAACACAGTTGTTTGTTCCCACCCTAGTTCTCGACATTGTT
GCTCGGTAAGGGTCATGTCTATTTCTTCTAACCATTGATCTTTTTGTTGCTGAATATCTT
GCTGCTGCATATCGTATTCTCCTCTTCACACCCCGCTCATGCTAAGAAAAAAATCCGTTC
AGAAAAATCAAAGTGTCTTTAACCCACGTTTAGAATAAATAAACATAAAGCTTATACCCA
AGTAACCTCGAGATGCTTGGTTCAGCGAGGATGACTTGGTTTGTAGACGCGGCGGCGATT
TAAAGGTTTAGTGGGTCTAAATCAAAAATCGACAACAAAGTATACAAGCCAAGGCCCTTA
CTATTTACAAAGAGTGCCCTTCGGGAGCGTGTCATTGACTCGCTTTTTTAGTCAAACAAA
TGGCTACGTCAAACAACTTGGAAAGAGCAGGCTATTACGCTGCGTCGTTTTCCTTGAAGT
CAAATCAATGACAACGCTCTGAACTCTGCATCTTGAAGTCACTTGGGTATATCTGTATCG
TTTGTTTGAAAGCATAAGGCATAAAAAAACCGAGCTCTTAAGCTCGGTTTTCGTCTATCA
GTTTTGTCACTTTCGCTAAAGATTAATCTTCAGAACTTGGTGCTGCTGGCTTCTTTTTAG
GGATAAACACGTTATCACCCACTGCCACGTTTTGATAGAAACCTTTGTCGCGCTGAGCTG
GTTTCTTCGGCGTTTTCTTAGCTTGAGGACGTGCTTTCTTAGGAGCCACTTTCTTATTGC
GGAAATCTGGCTTACGTGGCTTCAGACCTTTGAATTTACCTTTTAGATCTTCAAACACAG
AGAAGCTCAAATCTTGCTGTAAGTAAGTTTCTACGCGCTTGAAGCTATCCCAATCTTTCG
GGCCGACCAACGAAACTGCATCACCTTTGTTACCTGCACGACCAGTACGACCAACACGGT
GAACGTATTCTTCTGTATGCTTAGGCATATCGAAGTTAATTACGTGTGTCACAGTCGCGA
TATCAAGACCACGAGAAGCAACGTCCGTTGTCACCAGAATCTTAAATACCGCACGCTCAA
ACTGGCTCATGATGGTATTACGTTGAGTCTGGTTCAAGTTACCGCTTAGTGCGATAGCTT
TCAGTTTCTTCTCGTTCAACTTCGCTGTTAGACGCTCAGTATCATCGCGAGTCGCAGTAA
AGATGATCACCTGACGGTATTCAGCTTCTTCTAGAACTCGTTCAAGAATCGCTTCTTTGT
GATCTAAGTGATCACATAGGTAGAATTTCTGAGTAATGTCTTTGTGTTCTTCGTTCGAAA
CACCAATTGCAATACGTTTTGGCGCATTCAGCATTTCTGCCGCGATGTCATTCACTTCTG
CGTGATCAAGTGTTGCAGAGAACATCAAAGTTTGACGACGACGGTGTTTTGCCGCTTTAT
GAATGCGACGCAACTCCGGAGCAAAGCCCAGATCCAACATACGGTCAGCTTCATCTAGAA
CCAATGTTTCCAGACCATCAAGGAACAAAGAACGGTGCTCCAGATGATCAGCCAAACGAC
CTGGAGTGGCAACGATAAACTTAGGGTAGCGACGCAGTGCTTTAACCTGATCGTTAAAGT
TTTCACCACCAAGAATCAATGCAGCGTCGTAGGACAAACCACCAAGCATTGAGCGAAGCT
CACCATATACTTGTTTTGCTAGCTCACGCGTTGGCGCAAGAATCACAGCTCGTGGGTCTT
TTGCAGAAAACGACTTATTCTTTAGTGACTTATGTAGCATTGGCAATACAAACGCCAAAG
TCTTACCCGAACCCGTTTTCGAAGATGCCAATAGATCCTTGCCTGCAATCGCAACAGGAA
TCGCCTGCTGCTGAATGTCAGTCGCTTTTTTGAAATCGTAGTGTTTTAGGTTCTTCAACA
ATCGGTTGTCTAGGCCTAGATCTTTAAATTGCAAAGTATTCTCCAATAAATAGTCAGCGT
CTTGAGCGCTTTTTCAGTGTCGTTTCCGCTCTAACGCAGCAAAAAATAAAAGCTCGATAT
AATACCGCAAATCATAGGAGTATAGATAGAGATCACACAAACTAATTCCAATAGAAAAAA
TAAAGTTTCCGCTTAGAAACTTTCATTTGTGTCAATATCGTCTAAATTATTGATATCAGG
TAGTAGCAAAAGAGCTGCTGTACTAACTGATACTGGCGTTAGCAAGTGAGTAATCACTTA
CATTTGTAAGAAGAAAGTTAGCGTCCGTATCAGGTACTCTATGAAATCCTTGGATTTTTT
TGACTTTTGCTACATCATGTTCTGATAGAATGTATTCACATTTGACCCTATGACTATATG
ACACAGAATTTATAGCGTAGGAATTTCACTATATGCAAGGAGTTCTAATATGAACAAAAC
GTTGATCGCAGCTGCAGCAACTTCAGTACTTCTACTAGCAGGTTGTGCTTCTTCTGACGA
AGCAGCAACAGCTACTAAACTAGACGAACTAAGCAACCAAGTTAGCCAACTAAGCCAAGA
CGTACAGTCTCTACAATCTGACGTTCAAAAGTCTAACGACGCGGCTATGGCAGCTCAAGA
AGAAGCTGCACGTGCTAACGAGCGTATCGACAACATCGCTCAGTCTTACACTAAGTAAGA
TTTGATTCCGCGCTTTAACGCTCGTTAAGGCGCGGTTATTTCAACTGGGACACCATTCTG
CGCAGCAATCGCTGCTTTCGCTTTAGCATTCGTCATACCAAACTCATCAAGCCACCAGTC
CAATTCTTTTGGAATGACTAAGTGATCCTTCTCGCCATTGCTGCGAGTCAACGGCTCGTG
GGCTTCAACAAACACACTACGATCTGGTTCTAATGCGACTTTAACCGGTTGATTGATGAT
TTTTACTTTTTCGCCACGACGTACTTTATCAAATAACCATTCGATGTCTCTTGGGTCCAT
ACGAATACAACCCGCACTCACACGCATACCAATACCAAAATCTTTATTGGTGCCGTGGAT
CAAGTATTCACCATGCCCATATGCCAAACGAAGTGCAAACATACCTAGTGGGTTATCTGG
TCCAGCAGGAACGACAGCAGGTAGGTCAATCCCCTTTGCTTTGTACTCTGCACGAATAGA
GGCAGGTGGCGTCCAAGTCGGATTAGGACGCTTTTGACTGATGCTTGTAGTCATTTCTGG
AGTGTCTCGACCAATTCGACCTATACCTACAGGAAAAACATGAACCACGTTTTCGTTTTC
TGGGAAATAGTAAAGTCGCAATTCGGCAAGGTTAATGACAATACCTTTATGAGGGACATC
AGGAAGAATAAGCTGAGTAGGGATCGTTAAAACGTGACCATCTTGAGGGAGAAACGGGTC
AACCCCTTTGTTTGCAGCCATTAGCGCAAGCATGCCAACATCATATCGCTTCGCAATATT
CGCCATGGTTTCGCCTTGTTCAACCACATGGTTTTCCATGCGACCTATAACGCGAGCTCC
GTCCTCTGGTAGTTGGTACATTTTAGCGAATGACAAACTACTCACTAAAGACAACGATAT
AGACAACAGGGTTCTTTTAGCGATACTCATTGGACGCTTCTTGCTAGGCATCTCTCTCTA
TTCCTTGGCATTTTTGAAGAGCCGTAAGGTTATCTCTCTTTCCACCTTGTGATCAACCAT
CGGCTTGTGATAATCCAGTAAATTAAAGCCACTCCATAGCCAAGGGTTATGAATGAATTT
GTTTGGTACTTGTTTTATTTCCGGCACCCAATGGCGAACAAAGGTTCCGTCAGAGTCAAA
TTTCTCGCCTTGGCTGATCGGATTGAATATGCGGAAGTAAGGCTGCCCGTCGCACCCTGT
TGATGCCGACCATTGCCACCCACCATTGTTGGCGGCAAAGTCTCCATCCACCAGCTTACT
CATAAAATAAGCTTCACCCCACCGCCAATCGATATGAAGATCTTTGGTTAAGAAGCTTGC
CACTATCATACGTAGTCGATTGTGCATCCAACCTGTTGTATTAAGTTGGCGCATTGCCGC
ATCCACGATAGGGTACCCAGTATTTCCTGCTTTCCAGCGCTCGAAGGCTTGCTCATCGTA
CGACCACTGAATCTTGTCTTCCCAAGCAATGAAGCCTCTGCCCTTGACCAACTTTGGCTC
GAATACCAATAAGTGTTGATAAAATTCTCGCCAAATGATTTCGCTCAGCCACGTCGCTTT
ACCATCTGATAGGTCAACCATAGGGCTTTCAGCATACAACCTAGCGATGCACTGCCTTGG
TGACAGAGCGCCGATAGCCAAATACGGAGACAATTGACTCGTACCATCAACAGAAGGGAT
ATCCCTTTCAGCTTGGTAGGCATCACTACGGTCTCGAGCAAATTCTCGCAAATGCTGAAC
AATATCACTGGTTGCTGCGAACCATCGCTTGCTAGATTCTCTAGGATAAGAGAATGCGAC
ACCATCATGGTAGCGATCTGGCTGAATTGGCTGGATGGTAGACGGTGACAGCTCGGCTTG
CGGCTCAGGTTTCGATACCACTGGCATTTGAAACTTTGCCAACCAAGCACGTTTAAACGG
GGTGAATACTTTAAAGTACTCCCCCTGTTTATTTAAAACGGTAGTCGGAGCATGAACGCA
CTTATCGTGAAAAGTATCAAAGGCAATGCCTCGAATTGAAAGTGCGTGAGAAACCTCTCT
ATCTAGTGCTTGTTCATTCACCTCGTAATGGATGTTCGCCATGACACGTTGAGCGCTTAA
AGAAGTAGCCCAATCATTTATGACCTCTGTTACATCGGCAAACTCGGGCACCTCTTTGTA
TAAAAATGGGATGTTGAGTTTGGCGAGCTCTTCATTAAGGTGAGATAAACGTCGAGCAAT
CAAATCAGCTTGCATCGGTGCCATATGGTGCTCTCGCCACTGCTCAGGGGTCGAAACAAA
ACAAGCAACAACCGGAAGCCCAGTATCCAATGCAGCCTTAAGTGCTGTGTGGTCTAACGT
TCTTAGGTCACGTCGAAACCATACAAGAATCATGTCGCCTCCTTACGAGGATGGATTTAT
TGCGGGAAATGCAGTTTTTCGATGACTTCAGATAGCTGCACTTGCTTCGGAGCTTGCTCT
AATAACGTCGCCAAAGCTTCAACTTGCTTGATAGGCAGCGCTTTATTCGAGAAGAAATGC
ACGTATTGGTAACGTGACATCACATCATGCTCAACTAAACCCGAGATGTCTTCGACTTTA
TCAATCAGAGTAATGTGATACCCCTGTTCACACAGCTTTGCCGCCTGAATCCAGCTCTCT
GAGTCACGAACTTGTTCAAAACTCAAAAGCAAACATTTTCCCTTGGAAGATGCCTTATTT
TCCGAATCGACAACCAAGGCTAATCGAGTAATCAAGCAAGTTTGGAACAAACCAAGCTGT
AAAGAACGTAGCGAGACTTTCACCAAATCTAACGCTTCAAACACAGGATTGACCAGCTGT
TCAATGACAATGTTGAGTGGGTACTCTTTTAGCACATTCGATAACAGCGTTTCTGTTTTG
CCACGATTGAGTTCAGATAACGCTTTGAGCATTGACTCCACTTCTTCTAGTCGTTGGATA
TCGGTCACTAAATCCACATCTGATTCCTGACCTAGCAAGCCTTTAACTTTGCCAATCGCA
ACGCCTTTTGCAAGCCAACCTTGAATTTCACGAATAGTATCTAAATCCTGCTGTCGATAC
AGGCGGTGACCCTTCTCTGTTCTTTGTGGTTGGATCAAGTTATAGCGTCTTTGCCAAGCG
CGCAGAGTAACGGGTTTTACTCCCGTTAACTCTGATACATCTCGAATTGCGTATAGTTTT
TCTTCTTGGCTACAATCCATAACGAAGTCTCATCTCCTGTGGATACGGTTCTAAGTATTT
TTGTTTCTGTAAGTACGCGTCGGGGTACGTATTGAGATAGTGCTTAATTAACGTTAACGG
GGCAAGTAATGGTAACAAGCCCGTACGATAATCACTGATCACCGTCGCCAGCTCCGCTTT
TTCATTAGCGGTTAAAGAGCGTTTAAAATAGCCTTGCAAATGCATCAGGACGTTCGTGTT
GTTTTTTCGACTGGCGCGATTCTGTAACGCTTTCATCAGACCTAGACGATATTCGTTGTA
AAACTGTTCCATTTCGTAACTTGATACATCTGCAACCAAGCGTCCCAGCGAACGATAAGA
CTCTGGATGGTGCGCCATTAAAGTCAGCTTATAGCGAGAGTGAAAATCAATAATTTTGCC
GCGTGTGGGCTCGCCGCCCATCGACTCATAAAAGTCATTCAAACAGTAAACACGCGTAAT
GAAATTTTCTTTTAAAACCGGATCGTTTAGACGACCGTCTTCTTCTACAGGCAACCACGG
CATTTTTTCCATTAATGTTCTGGTATACAAACCGATACCTTCTTTCGCCGCACTATTTTT
GCTGTATACCTTCACTCGCTCCATGCCACACGTTGGTGACTTCGCACAGACGATGTAACC
ACACAGCTCTTCACCCTCTAATTCGTTCACTTTATTTTCTGAGTACGCAAGCATGTTGTC
AGTGTGGTCGTTTTCTGGATTTTTCGTTTCTACCAGCGCGATTCGCTCCTCATTGCTTAC
CAAACGAATGGTAGGGCGTGGAACAGACATACCAACACCGACTTCTGGACATACGGGAAC
AAAGCTAAAGTAGCCGTCGAGCTCTTTCGTTACGAAGTTACTGATTTTATGTCCCGAATC
GAAACGAACTCGTTCGCCTAGTACACAAGAACTGATACCAACTTTGATTGAAGATTCCAT
AACGAAGCGTCCTATACAAAATGTTTTGTTGTATAACTTATAGCAAGTCAAATAACATTG
TACAAGAAAATAAATTGTACAATTTAATCGTTTTACTCACTCTCTTCGAATATCGATCAG
AAACTTTTAAGAAAAAATTTTGTGCTGAAAGACGAGATTTTGTGCGCGCAATCGACAAAC
TGCTCAAAAGCAAATCGATTGCCTTTTTGCTTTCAACAGATTTAGTTATCAACAGATTAT
TTAAACAATAAAACCGACCATTTTGTGACTCAACTCTCATGCCCCCTTACCCTGTCCCGA
TATTATTGCCTCAACGAAAACGAACAAGTTCAACAGAATTGGTAATAGCATTCTATAATT
GATGCGTTTTACCTGAACAAAACTTTGGAGAGCACTTATGGCAACCCCACACATCAACGC
ACAACCAGGTGATTTCGCTGAAACAGTACTAATGCCAGGCGACCCGTTGCGTGCAAAATA
CATCGCAGAAACTTTCCTAGAAGATGTGAAACAAGTTTGTGACGTTCGCAACATGTTCGG
CTTTACTGGCACATACAAAGGTAAGAAAGTGTCTGTTATGGGTCACGGTATGGGTATCCC
ATCTTGCTGTATCTACGTACACGAGCTAATCGCTGAATACGGCGTGAAAAACGTTATCCG
CGTAGGTAGCTGTGGTGCAGTACGTGACGACGTGAAACTAATGGACGTTGTTATCGGTAT
GGGTGCTTCTACAGACTCTAAAGTTAACCGTATCCGTTTCAACAACCACGATTTCGCAGC
AATCGCTGATTACGGTCTTCTAGAAGAAGCGGTTAACCAAGCGCGTGCTCAAGAAGTACC
AGTTAAAGTAGGTAACGTATTCTCTGCTGACCTATTCTACACACCAGAAGCTGACATCTT
TGAGAAGATGGAAAAACTAGGCATCCTAGGTGTAGATATGGAAGCGGCAGGTATCTACGG
CGTAGCTGCAGACCTAGGCGCGAAAGCTCTAACTATCCTGACAGTTTCTGATCACATCAT
CCGTGGTGAAAAACTAAGCTCTGAAGAGCGTCAAAAGTCGTTCAACGACATGATGAAAGT
TGCTCTAGAAACAGCAATCAACATCTAAGAAATACTTAAGTAGTAATTTGCAGCCGGAGC
CTGACCGGCTGCCTGAATTATCCCGAGGGGGCGATTGTGTCTAACGGCGAACTGCCAAAG
GACGCAGATGGGTTACAACTCAACTTTTGTAAAACATTGGCGTGTGACAACTTTGGATTG
AGTGATGCAAAGCGTTACGTCTTGCAGCATGCTAACCCTAAACGTCCGGCGATGGTGTGC
CGTGAATGTGGAGCTTTCCCCCCCTTACTTAACAACCGCGATGTGGTCAACGAACTTCAT
CGTTTGAGACACGTCCACAGTGATGGACTACCTGCTTGTCGCAATGATGACTGCGACAAC
TTCGGACTTTCTGTCCATACTCATAAACACCTCTATCACGCTTTTGGTTACAGTGGCGAT
CGCCAACGTTACCGCTGTAAAGTGTGTCAAAGTACTTTTGTCGATAAATGGTCTGGTGCC
AACAAAAAGCTTCAATTTCAAGAGAACTTGATGGGCTTGCTGTTCACGGGATATTCCGTC
CGAGAAATCTGCCGTAAACTGAGCATCAATCCAAAAACCTTTTACGATCATGTTGATCAC
ATTGCTAGTCGTTGCCGCCGTAAGCTTGCAACCATTGATGCACGCTGGGTAAACCACGCG
CAGCATTATGAGCTCGCTTCTAGCTACGTTGCATTGCAACCCCATAGTAATAATGGCGTG
TATTGGATTGCTTCTGGTGAGGCACATTCGGGCTACATTCTTTGTCAGCATGTGAACTAT
TCATCTGATGATGAGCCAGTGGCGTCCTTGGATCACAATCCATACGATGAAGTCTCTCGC
TTTGTATCACAAGAATACACCGCTGAAGCAAGTGAACCACCACCAGAGCCATCAAAAAAG
CTGCGTGAGCGCATCGATCAGAAATACCAAACGATTTTGGCCCGTGGTAACGTCGAAGAT
CCAATGGGAAATCTCTCTGTTTTCCACTATCCGTCTAAAGGTGCCTTAATTCGTCCACCT
TATACCTCGTACGCACACTATCTTCATGTATTGGATATGTGTTGCCCAGAGAAACGCGTA
TCGATCTACATGCCACAAGATCCCCTGCTCCGCTCAGCGGCGTTGAGCGTCTGTTTGTCT
CGTATTCAAGAGAAAAATGTCGATCTTATGTACGTAGAAGAAGACGCAATTTGGGATATG
AATGCCCCGTTTGGTAAGGTAGATATCGCTTATATGAGTTGGTGGCGAGATCGCTGGGCG
ATTTCTAGTCAATACGAATGTAACAAAGGTATTTGTTATCTAGCTGGTGATAAAAATGAA
CCTGAAGCTTGGTTCAATGTAGCAACAACTCGCCACATCCAATTCTATCAAAACCGTTTC
CAACTGCTGTTTGAGAGCTTCATCAACGAGCCACGTCGCAAATTAAGACCTGCTGGTATA
TTGCCTCTTTTAGATATATTCAGAGCTTGGCATAATTTGTGCTATCAGGATAAGCAAGGA
CTCACTGCCGCTCAGAGACTGAAAGTCACCGACGCACCACTAACGATCAAACAATTGTTG
TCATGACTATTTAACAGTTTACTCATTTAGAAGTGGTAAGTAAGCGCTGAACACGGTATA
CATTACAGTATCCGATCCCTTATTGGTGTGGCGATTTTCCACACCGAAATGATAAACGCA
TCTAACCACTTGTTTTTAGGTGTAAATTCCAGTTCTATAGTCATGGATGTGAACGTTGGA
TAAAAGCCAAATTCAGCTCGAAACTGAGCTAACTGCGCTTGAAGGTCAGATAAAAACTGA
TCCTGAGCGCGCATTTCGAATTGCAGAACAATGCCGGATACGCGCAGAACAAATTCTGTT
TGTTGACGGTGAGATTCGTGCGCTTATTGTTATGTCCCATGCCTGCTGGTGTAGCATGGA
TTATCGACACGGCTTAAAGCTGGTTAAAGACGCCTATAACCTTCAAATTCAACTCGACAC
TGACGACCACTTACCTGAAATACTTCACTTATTTGCCCTACAATACTGGGGACAAGCTAA
GTACTACTCTGCTCAGCAATACTGGATTAATGCCCTAGAGCAGTCTGCGCTAGTCGACGA
TATCGAGATTCAAATCGAAGCTTTGATTGGTCTTGGTAATGTTTGGCGAATCACCAATGA
ACACAAACTTGCCGCCTCAACCCATGAGCTCGCGGTAAAAGTGGCAAACAACGTTCGCAT
AGCTTGGCTAGAAGGGAAAGCCAGAATCCTGCTTGCTTGGGATTACTACTTGCTGAATAA
CTTTGTCGAAATGCTAACAGTGCTCGACGGTGCGACCGAAGTACTTCGAGATCACGAAGA
CAGCACTTGGCACGCAGAAATCTGGGATTTCAAAGGTCTCGCTCTACTGGGTTTAGAACG
TTTAGACGCAGCGGAAGAAGCTACTCAAAAAGCCCACCAACTCGCAATTGAACAAGATCT
TACGTGGATGAAAGCGCATTCTTTCATCAGCCGAGCAAGACTCGAATTACTACGTAAAAA
TACCGAAAGTGCATCTGAGCTACTGCAATCAGCAGAACAATCCGCCCTCGCGTTTGATAA
CGGCGAATTGCTCAGTCAAATTTGTTTCCAACAATCGCGCGTAGCGGAAGAGCAAGGTGA
CTATCAAGGTGCTTTCCAAGCGTTCCAGAAATACCGCAAACACGCACTCAAAATGCTGAA
AGAGCAAACGCATCGAGTGAGCATGGACAAAGCACGAGGCTCAAAACGCCAGTTAGAACA
GCGAGCACGAAAGCTCATCAATCGTATCCGTGCTCAACATGAATATGACCCAGAAAAGCA
GTTCTCAAATGTAGTATCAGAAACTTACTGGTGGGAACAACTGGTTCTGTTTAAGACCGA
ATTAAAACGCTCTAATCATGCGATCATCATGATCCGCCACGCTGAGCCCGCATTTCTCGA
TATTTGTACCGAGCTGGTTCACTCATTGACCACTTCCAGTGATTTAATTTCCCGCCTAAG
CAGCGATCGCTTAGCCATGCTTATCGCAGAAAAAGACCAAGCGGCAGAAGATTTGTATCA
AACCGTGTGTTCGATGTTAGACATCTATCCTTGGAAGCGTCGTGGTCTTGATGGTCCAAA
ACCGACACTTTATCTACAGGACATCCTAACCTTCCCGTTCACCTTAGAGCAGTTGGAAGA
AAGCCATATTGAGGTATTGAAGAATGGAACAACTGCTTAGTAAGGTCACTGATGCGGGAA
TGGATCCCTCTTCTGTCGCCGGTGAAGAGGCATTGATTCTGTGGGAGCACATTCGCCTTC
ATATCGCCTCGACCAACAAAGAAAAAGCGCATTGCTACATCATTAGTGCTGAATATCGTA
GCAAGATTAAACAGTTAACCGAGAGTATTGAAGAGCTACGCCTCGCACTTGATCTACTAA
AACTCCCAGAGGATGTAGAAGATATCCTATCGGTAAAAGCGAGTTTAAGTGATCGCTTGG
TAGAAAAAGGGGACTATAACTCAGCACTGACCGAGTACATCGCCTCAACCAACATCGCCG
TTGAGTACGGCTATATCGATGAATATGTTCTCGCCATCATTGGTATGGGCAATCTTTGTG
ATGCGTATGGGGATCATAATCGTGCCCTACGTTATTACCAGAAAATCGACGCGATTGACC
ATGCAATCGGTAGCCGTTCACTAAGACTGCGTTACAAACTCTACATGCTAGCGTGCTACA
TCAGCCTGCAACGCATCGGCGCAGCAACCGAGCTACTAAGTGAATGCGAAGAACTGAGTA
TCCTAGTAAGTGATAAGAACTTAACTGGGCAAATTCATTTATATCGCGCCAAGTTATATC
GTCTCCAAAAGGAATATGAACAAGCCTTACTTGCGATTTCGCAAATCCAGTATGCGACAG
GCAAGCAACATACTTACTGGCTCTCAACCATGGTAAAAATTGAAACGGCTTACTGCTTAA
ATGAGGTCGGTCATCAATCTTTAGCGAACTTGCTGCTGGCATCAACGGGCAAACGCATTA
ATGAGCACTCCTCACCACTTATTGCGAACCGATTCTACAATGCAATGAGCCAAGTATGCG
CGTCGCAAGGCTTGTTCAAAGAAGCGTTAAACTACGAGAAGAAAGCTTTTCGAGTTGAGT
CCGACTTAGTCAAACATATTCCGATTAGTGAGTTGGGACCAGCACAGTTGCGCCGCCTCA
CTCGCTTTGAGCTGCAACTAAAACTCATTCTGTCTGAGATTGAAAACAAAGAACTCAAAG
AGACCACAAAGCAACACAAAAATACCGTAGCTCAGCTTCAACAAGATGTATTCACCGATC
CGCTGACTTCTCTACATAACCGACGTTGGTTGGAAGTGAAACTAAAAGATCTGCTGCTGC
ACGACACGCCATTTGCACTTATGGTGATCGACATTGACCACTTCAAATCGATTAATGACG
AACTCAGCCACCTTGTTGGTGACAAGGCGATCGTCAATGTGTCGAAAGAACTCTCAGGTT
ACTTCAAGTTCCGCGGTTCATCGTGTGTGCGCTTCGGTGGAGAAGAGTTCTTGGTCATTT
TAGAGAACACCGAAGTGAACAAAGCAGAAATGCACGCAGAAAACTACCGAGAACGTATTT
ACCAATTTGGGTGGCATGAGATTCTTGGTGAACGCGGTCTGACCGTGTCGATAGGCATTA
CTTTGCATCGGGAGGGAGAGAATACGCAACGTACCTTCTATCGCGCTGACAAAGCCCTAT
ACCGCGCCAAAGCCAATGGTCGAAACCAAGTCTGCACTGAACTATAAAAAACGCCCCAGC
AACAACTGGGGCGTTTTTATAAGCCGAATGACAAGCTTAAAGAAAAAACAAAGAAATACC
GCCAAGTGCGACTAATGTACCAAGCATACTCTTCACGCCGACCTTTTCTCCTCGCAGAGC
ATAAATCACCAAAATAAACAGTGGGCTGGTTGCAATTAACGTCTGAGCAATGGCGGGGTT
AGCGTATTTCAACGCGATTTGTTGTAACCATAATGCCAGAAATGTCCCCACGAAAATTGC
CAACAACAGCCAAACTAGCGCTTTGTTGCCCATTGCTTTTAGGTGCTGTTTAATGCTGCT
AAACGGCGCCGGTTCGACAATTTTCACCACCAAACACACTGCCAACACGCCAATACTAAG
ACGAATGAGAGCACCGAGCAGCGGTGGAAGATCGCCCGCAACCAACGCATAGTGAGAGAT
CACCACACCTGAGGCTTGGCACACACTCGCGAGTAACCCAAATCCGATACCGCTCCAGTT
TGTTGCCGCTCCCGAGGTTGATGGTTGAAATACCACAAACGTAACCGCAACCGTGGTCAC
TACCACGCCCAGCCAACTTTGTAGTGTGAGCTCAGACCCAAGAAAAGCCATGGCAAGCAC
GCCGGATAAAGGCGGTGCAAGGGATTCTAAGAGTAATGTTTTGTTCGGACCAATGCGCTT
TAATGCAGCAAAATAGGCACTGTCACCAACAGCAATACCAATCACACCAGAAATTGCCAA
CACCGCGAGATGTAACGGCTCAATGTACGCAGGTATACCTTGAGGTAGAAAAGGAATAAC
GACCACCATCATCATTGAGGCGATCACACCTTTTACTATGTTCAACTGCATTGCTGAAAA
TCGGTGGCTGAATTGGCTGTAAATCCAAGTCGCAACCGCCCAAACGATGGCTGCACTTAT
CGCGGCAAGTTCACCAGAATAATGCACTACTCACTCCTTCGTATTCCATGCCGTATCTCT
CAATAACTGTGTATCAAATTATAAATTACTTGATCCACCTATTGTTCTATCAAATACTTA
AACAGTTAATTTACGTAAGTTTTTCTATTTAGCAACAAGCACAGGGAAGTAAGATGTTTC
TAGACTATTTTGCACTTGGGTTACTCATTTTCGTTGCTCTGGTTATCTTCTACGGGATCA
TTGTCATTCACGATATTCCTTATGAAATAGCGAAGGAACGTGAACACCCTCATCAAGACG
CCATTCACTATGCAGGCTGGGTCAGTCTTTTCACACTTCATGCTCTTTGGCCATTTCTGT
GGATCTGGGCAACCTTATGGCGCAAAGAACGCGGATGGGGTTTCAAACAACTTGAGCAAG
AAACGCATGATATCCATCATCGCCTCGAAGAGCTAATTGACGAAGTCAATGAATTGAAAA
AAGAAGTCTCAACACTCAAAGGTCAAAAACCTGCACAAAGTGTTCCTGCACAAAAAGAAC
AAGGTAAGGAGGAGCAATAATGGATTTACTACTGGTTCTGACTTACGCCGCATTATGTAT
CGCCATTTTCAAAATCTTTAACATTCCACTTAACAAATGGACAGTGCCAACCGCAGTGCT
TGGCGGCGTTGTATTGGTCGGCACACTAATCTTGTTGATGAACTATAACCACCCGTTCAC
ACAAATTGGTAATCAAGTATTCTCTACCACACCAGTGGTGTCAGGCGTTCGTGGGCGCGT
CATTGAAGTGCCTGTACAACCAAACCAACCTCTACAAAAAGGCGACGTTCTTTTCCGTAT
CGACCCGATTCCATTCCAAGCAGAAGTCGATAAGTTACGTGCAAAAGTGAAAGAGGCAAG
CCAAGGTGCACTTGGGCTTGAGTCTGGTGTGCAAGAAGCGGAAGCAGCGGTTATCAAAGC
GCTTGCCGAGCGTGACAAAGCACAGCGAGAATTTGACCGTTATCAACGCGGTTTTGATCG
CGGAGCATTCACTGAGCAGCAATTGGATACTCGACGCCAAGCATACAAAGCCGCACAAGC
CGCATTGGAAGTCGCACAATCTAAGCAACAACAAGCGCAAATCGCGCTGGATTCTGAAGT
GGGTGGTGAAAACACCCAAGTCGCTTCATTGCTTGCAGAACTTCGCCAAGCAGAGTTCAA
CCTAGAACAGACCGTCGTTACAGCTCCTACTGATGGCTATGTTACCCAGCTCGCGCTGCG
TCCTGGTGTTATGGCAGTACCATTGCCTCTTGCTCCAGTGATGACCTTTGTTCATACCGA
AGATAAACTCTATACCGCTGCGTTTCGCCAAAACTCACTACAGCGTTTAGAACCGGGATT
TGAAGCGGAATTTATGTTCCGCGCGCTACCGGGCAAAGTCTTTAAAGGTGAGGTTGTTGA
TGTATTGCCAGCCATCGGCGAAAGCCAATTCCAAGCTCGTGGCTCCCTGCTTGGTACAGA
GGCATTGCGTACCAGCGGTCGTGTATTCGTGACGCTGAAAATTACCGATGACCTTGCTGA
ATATCACCTGCCTATGGGTACGGCGGTAGAGGTTGCCGTTTATTCTGACAGCTTCACTCA
TGTCTCCATCATGCGTAAGGTTCTCATTCGAATGAAGAGCTGGCAAAACTACCTATACTT
AGACCATTAATTTATCGATAAAAATCGCATTAAAAAGTGTAATCAGGGGCTGACAGTTAG
CCTCTGATTTCATTCTAGCCATCCAGACAGATAGCATTCCCACTTTTATCAATATTCTGT
ATAATGCGCGCCTTATTTTTGATGCTTGCTGAAAAACTAAGCCAGTCAATAGAGTGCGTG
AATCCAATCACACATTTCTTGAAGAAAAACAGAGCAAACAATAAGCAGCTTGGTTGTTTC
TTAACTTTGTTACACAATCAGCGCTATACAAAAAAGCAAGTGAACGTTCTTTAAAATCGA
CAATTGAACTGAGGTTATCTATGAATCTTTCCGCTAAAACCGTTGTGGTTATTGCAATCG
GTGCTGCATTGTACGGCATCGGTGGTCTGCCAATGTTCGGTATTCCAGTATTTGCAAACA
CGACGCTAAAACCAGCAATGGCGGTATTAGCATTGTTCTCAGTACTATTCGGTCCTCTTG
TGGGCTTCTTGGTTGGCTTTATTGGCCACTGGGTCACTGACCTGTTCGCAGGTTGGGGGG
TATGGCTTACTTGGGTACTTGGTTCAGGTATTGTCGGTTTAATTATCGGTCTTTTCCCTT
CTCTGACGCGTAACCGCTTGGAGAAAGGTGATTTCAATATGAAAGACTTTGTGTTGTTCG
TGGTACTTGCTCTATTGGGTAACGTATTTGGTTACGGTTGCTCAGCCTTCCTAGACACCA
TCTTGTACGCAGAACCGTTCACTAAGGTATTTACTCAGCTATCTATCATTGCAGCTGGTA
ACACCATTCTTATTGCTATTGTGGGCTTCTTCATTCTTAAGTCTGTCGCAAAACGTAACA
AGCAAAGCCGCAACTTAACAGAGGCTTAATGTCGAATGACAATCGAATTTTCTAACTTCT
CTTTTAGATATGAGTCGCTGGACAAACCGACGCTAAAAAATATCAATCTAAGGATAGAGA
AAGGAGAGAAAATCGTCATTATCGGTCCAAGTGGTAGTGGTAAATCTACCCTTGGCCAAT
GTCTTAACGGACTAATCCCACACGCAATCAAAGGGGAGAACAGTGGCAAACTGACCATCA
ATGGTCAAGACACAACCCCTTTTGACATGCACCAATACACCGAGCAAGTTGGCACCGTTT
TACAAGATACAGATAGCCAATTTGTTGGGTTAAGCATCGGCGAAGACATCGCGTTTGCAC
TAGAAAACCAGCTCACTTCTAACATCGACATGTACCCGTTAGTCAAAGCAACGGCGAAAA
TGGTCGACCTAGAACAAATGCTAAACCGCTCCCCTCATGATCTATCTGGTGGTCAGAAGC
AGCGTGTTTCTTTGGCTGGTATTTTGGTGGACGATGTCGATATCCTACTGTTTGACGAGC
CTCTAGCGGCACTCGACCCGAAAACCGGTAAAAAGACCATTGAAATCATCGATGACTTGC
ACCGTGAAACAGGGAAAACCATCATCATTATCGAGCATCGTCTTGAGGATGTGCTGCACC
GTTCTGTCGATCGCGTTATTTTGATGGAAAGTGGTGAGATCATTGCCGATACAACACCTG
ATGCAATTTTGGCGTCCCCATTGCTGGAAGAATATGGCATTCGTGAACCTCTGTATCTTT
CTGCATTGAAAGAAGCGGGCTGCGCGATTGAAGGTGACGCGAAACCATCAAGCCTAGATA
CGTTGCCACTGGCTCAGTACCAAGCAGCTGTCGACTCTTGGTTTAACACTTCACAAGAGA
CTTCAATAGCCGCCCCACTCGACTCACTGCTAGAAGTGCGTAACTTAACCTATTCTTATG
ACGGCGAGAAAAATGCCCTCGAAAACGTCAGCTTTGATGTTAAACGTGGCGAGTTCGTTT
CTGTTTTGGGAAAAAATGGTTCTGGTAAATCGACGATAACAAAGTTGGTGATGGGCGTTA
TCGAAGCTGATCAAGGCTCGATGTCGCTAAATGGTCAAGACCTTAGTGAACTCTCCATCT
TCGAACGCAGCCAAAAGGTTGGCGTAGTCATGCAAAACCCAAATCATATGATTTCACATC
ACATGATTTTTGATGAAGTGGCATTTGGTCTGCGCAACCGTGGTGTTGAAGAAAAACAAG
TCGAAGCGAAAGTACTCGAAGTCTTAGAGTTATGCGGTCTCAGTAAATACCGTCATTGGC
CAATTGAAGCTCTTAGCTACGGTCAGAAAAAACGCGTAACCATTGCTTCTATTTTGGTGC
TAGAACCTGAGCTATTGATTCTTGATGAGCCTACAGCTGGTCAAGATTACCGCAACTACA
CATCGATGCTGAGCTTTATCGAGAAACTCAACAGAGAACTCGGCATCACCGTGATGATAA
TCTCTCATGACATGCATTTAGTCTTGGAGTACACCACTCGTTCCATCGTGATTGCCGACA
GCAAACTCATTGCTGACGCGCCGATGACGGCGGTTTTCAGCGACCCTGCACTGTTAGATC
AAGCAAACTTAACGACCACCAGTTTGTATGAACTCGCAACCAAGTTGAATATTGAGAATA
CGAACGGCTTTATGCAGCACTTTATCGATGTAGAGAAAGCGAGGCGTGCAAACAAAACCG
AAGCTGAGATTACCGTTCAAGCAAGAGAAAACGTTGAGAAAGTAGTGGCATGAAAGACAA
CAAAATGAAGTTTGGTATCAACTATATTGATACACAGTCGCCACTGCACAAGCTGAACGG
CATCACTAAGTTCTTGATGTTTATCGCTTGGGTGACAGTAGTGCTGACGACATTCGATTT
ACGCATCATCGCATTATTGATCATTGTCGGTCTTGCCCTGCTCAAAATGACTAAGGTGCC
ATTCCACGTATACAAGCCATTGTTAATTGGTACAGGTAGTGTATTGCTTATCAACGCATT
GTTTATGTTTGCATTAGCCCCACAACAAGGCACTGAGTACATGGGGTCAACGACCGTTTT
ATTCTCATTGCCAGGTAACTACTCCCTGACTCAGGAAACCTTGTTTTACCTTGTAACGGT
AACGCTGAAATACTTCAGTATGTTCCCTATCGCTTTGGTGTTTGTGTTTACGACACATCC
TACTGAGTTTGCGGCAAGTTTGAACCGTTTGGGAGTGCCTTACAAAATCGCTTATGCCGT
CAGTTTGACCTTACGATACTTACCTGAGGTGAAGAAAGACTTTGTAAATATCATGCATGC
ACAACAAGCTCGTGGCGTAGAACTTAGTAAGAAAGCACCGTTGTTTACTCGAATGAAGAA
TGTCGCCAAGATTCTGGGGCCGTTGATTTTCTCTAGCCTAGATCGCGCAGACCAAATCTC
CAATGCAATGACATTACGTGGTTTTGGTCGTCACTCATCTCGCACTTGGTATAGCTTAAA
ACCGCTAACTAAAGCAGACATGCTGTGTATGGCGGGCATCGCTGTTATTGTTGCGGCAGC
AATCGCTAAACGACTATTAGACGCTCAACTGTTCTGGTATCCGCTGTAATACCGCAACAC
TAACAATAAAAAATGGGATGCCGCAGCATCCCATTTTTGTATCTAACATCTCATTTATTG
AGAAGTGAGCACTAACTCAGTTCCATCTCAACACGCGTGTTTCATTGCCCTCTTGCGGCT
TGGCTGGGATGTTCAACGAAAGCAACAGGCTCACCGCCGCCATGCCTGCGCCTATATAAA
ATACGCTTGATGGCGATACCAACCAAATCACCCCGAAAGTAACTGGAATGACGACAGCTG
CAATGTGGTTAATCGTAAACGCCACGCCGGCAGTTGAAGCCATATCGGCAGGATCGGCAA
TCTTTTGAAAATACGTTTTGATCGCCAATGCTAACGCGAAGAACAGATGATCAATAACGT
AAAGCGCAGCTGCCCATTCCGCTGTTTGAACCAAACCATAGCCAACAAAAACAAAAATCA
AACCAACGTATTCGAACATCAAAGCCTTACGCTCACCAACAGCGCCGATAAAACGTCCAA
TACGTTTAGCAAACAAAAAGTTAAAGACGTAGTTAATAAGGAAAAGTAACGTAATGTCCG
CAGCCGAATAACCGAACTTCTCTACCATCAAAAAGCCAGCAAATACGGTGAAAATTTGGC
GACGCGCCCCGCTCATAAAAGTCAGAGCGTAATACAACCAGTAACGCTTACGTAAAACCA
GCTTCTTATTTTGTGGTACTTCGGTTTTAAACTCAGGGAAAGCAAACGCCATCACGATAA
TCAAGACAAAACCAATCCCCCCAGCAAGTAAGTAAACGGTTTTGAAATCGAACTTAAGTT
GCTCTAACAGCACCCAAATCGCACCGTAAGTAAAGAGCGAAGCCAACGCACCAACCGAGA
TGAATTTACCCAGCATCTCTGGCGCCTCTTCTTTAGAGAGCCACTGCAGCGACAAAGATT
GCTTTAATGTTTCAAAATAGTGGAAGCCCGTCGACATCAACAGAGTAGTAAAAAGAAGTC
CAAATAAAGATGGGAAGTAACCTGTTATTGCCGTCCCTAACGTCAGCATTGCCAACGACA
CCAACATAAAGCGCTGCTCACGAATAAACAGCAATACAAATACGACGGTAAAGGCTAGAA
AGCCAGGGATCTCTCGCACGCTCTGTAGTAACCCGATATCTGCGCCATCAAAGTTAGCTT
TTTCAATGACAAAGTTATTTAACAGCGCCATCCAAGTCGAGAAGGCGATAGGAACGATAA
TGGAAATCAGCAGAAGAAAGTTTTGTGGTGTTCTCCAGCTTTTCGGTGACGTGCTCATGA
TGTGTCCTTAGAATATGAAGCCGCCATCATACCGCCAAATGTAACAAATTCGCAATATCA
TTATTATTTCCTCGTTTGCTTGGCTTTCTTTTTTATTTCATCATGTTAGCTTAAGAAGCA
GATTCATACCCTCGTTTATCAAACGATTTTATGTGACTATTTTTAAAGTATATTTTACAA
AATTATTCCGTATTTCTAGACACCAACATTGAACCGCAACATCGTGATGAAGAGATAGGT
GATGAGATAAAGGAAAGATACGTGCTTCTTGTTACACACCGGCAGGGTTATACTGTGCCA
ATCAACGTTCATTTTGACGTAAGTCTCTGCAATTCCTAATTTGATATGATGAAAAAACAA
GTTTTGTTCCTTTGCACAGGTAACTCCGCGCGCTCGCAACTTGCCGAGGCAATTTTCAAT
CACATGGCGGGGGAGTTGTTTCATGCGGACAGCGCAGGTCTTCATCCTAGTGAGGTCGAT
GAAAGAGTATTTGAGGTATTACAAAGCCATGGAATGAGTGGCGAAGGTTTACGCTCAAAA
GATTACGCAGAAGTCGAAGACAATCACTACGATTTCGTTATCACGCTGTGCGATAACGCA
AAAGACGAATGTGTCATCTTCGAACAAGATATCGACCAGCTACACTGGAATCTTACCGAC
CCAAAACCGCTTGATGGTATTCAACCATTCCAGAATACGGCAAAAGAGTTGGTCGAACGT
ATTAGCTTGTTTTTGTTGTTAAATAGCGAAGAAAACACCAGTCATGTGGACCCAAGCAGT
TTCTTCAAACTGATGAGCGATCCCTTGCGTCTGAAAATTTTGATGTTGCTGGAAGATGAG
CAAGATCTGACGGTGACTGATCTTAAAAACGCACTAAATGAGAGCCAACCAAAGGTATCT
CGCCACTTGGCATTACTGCGTGATACCACGTTTTTAAAAGACACACGCCATGGGCTTTGG
ATTCATTATCGTCTCTCACCATCGCTACCAATGTGGATTAAGCATCTGTTGCAAACGGTG
CGTGTCGGTAATCCTGGTATCATCAATATTGAAAAAACACGTCTGAAATCACTCCAGAAT
CCAGAGTGATTTCACTTCTTTTAGTGGTCCATCTTTCCTAGCGTCAGCTTAACTGGACCA
CTAATCAATGTTCTTCACCTTGAGTCGGTTTTGGAATTCAAACACTTTTTCAGGGCACAC
ATCTAAGCATCGACCGCAACTCATACAAGTTTGATCCATGACTCGTCGGTCACCTTCTTT
GAGGGGTTGGCGCAGAATATCTGGTTCAGGACATACATAAAAACAGTCCATGCATTTGGT
ACAATCTTCTCGACGAACAGCCGTCACTCGCAACAAACTCTTACTACCAATTACGCCATA
CGTTGCTCCCAGAGGGCACAAGTGACCACACCAACCATGCTCAACCAAGAGTAAATCCAG
CACAAACACAAGTAGTATCAATACCCATCCAGCACCCATGCCAAAGACTAAGCCTCGATG
AAGGGCGGCGACGGGGTCCAACCATGTCCAAAGTACAGAACCTGATATCGCACTGCCAAG
CATTAGAGCAGGGATCAACCAATAACGGATGTTCGGCGACCAACGGTAGCTCGCTTTAAG
GTTAAGCTTTCTGCGCAACCACGCCGCAAAGTCTGTGACAATGTTCAAAGGGCACACCCA
AGCACAAAACGCTCTCGGGGCAAGAATCGCGTAAAAAACTAAGACAATCACAACCCCTAG
CAGAGCATTAAACTCTGGGATATGACCTGTCGCCAGCGATTGGAGAACAATCAGAGGATC
GCTTAACGGCACTGTATTAAGCAACATACTCGAAGATAAGTTACCTTGCAGAATGCCCCA
TGTGGGACCGGTCATAAACAGAGCAATGATCGTCAATTGGCACAATCGGCGTACAATAAG
AAAACGATGCGCTTGCCACCAGCCAAGCTTCTCGACAGCTTCTTTGCCAGCATCTTGCGC
TAAATTCTTGGCCATCACTGACCTCCTTTAAGCGACTCTAGAGCACCACTAGGCACAGGT
GTTTCTTCAGGCAATACGTTTTCGAGCGGCTTGTCGATTTCTTGCCAGCCAAAATTGTAG
TGACTACCAACTTTGCCCTTGGCTAAATCTGTTGGAACAACTTTAATCGCCGCAACATCT
AGCACACATGCTTGCTCACACTTACCACAACCAGTGCACACATCAGAATTAACCGTTGGA
ATCAATTTAGCGTGATAACCCGTTCGATCATTTCGGATGTTTTCTAGCGTTATCGCTTCA
TCAATCAGCGGGCATACGCGGTAGCAAACATCACAGCGTAAACCTTGCCAGTTGAGGCAG
GTTTCATGGTCAATAAGCACAGCCGTTCCCATTCTTGCATCGTCAATGTCCGTTAAATCA
TGGTCTAAAGCCCCGCTTGGGCAAGCGACGACGCAAGGGATGTCTTCGCACATTTCGCAT
GGAATATCACGCGCAGTGAAGTAAGGAGAACCTGTTGCGACAGGAGACAGTAAACTAGCA
AGCTTTAACGTGTCGTAAGGGCATGCTTGAACGCACAACCCGCAACGGATGCAAGCCGAT
TCAAATTCACCTTCAGGTAACGCGCCAGGAGGTCGAATCGGTACGCCTTTAGTTTCTCGC
GCTTGGCTTTGCATTGACTGCAAGCCAAGAACACAAGCCGCAGCACCAACACCAGCCGCA
GTGCGTGCGGTGTCACGCAGGAATCGTCGCCGACTTTGCGAGACTTTTGATTGAGAGGAT
TTCATTATTATATTCCTCAACTACGCTCTAATTGCTCTTAAATAAGTTAAGCATAAATAG
CGTTAAAAAGGCGGTCTCCCCATACCCCATAAGAGGTAACTCCAACCTGTCTTGATTAAA
ATCAACTCGTTGCAGATACCCAGTTCACATTTTGGTGAAATGGCTTTATTTCGATCAATA
TACCCAAGCAACTTCAAGATGCTGGACTCAGAGCGTTGTCATTGATTCGAGGTCAAGGAA
AACAACTTGGAACGGCGAGCTCTTTCCAAGTTGTTTGAAGCAGAGATCGAGTCAATGCCC
CCTCCCTAAGGGCACTCTTTGCAAATAGTAAGGACCTTGGCTTATATACTTTGTTGTTGA
TTCTTGATTTAGACCCACTAGACCTTTAAATCGCCGCCGCATCTACAAACCAAGTCATTC
TCGCGGAACCAAGCATCTCAAGGTTACTTGGGTATGCAACTTCACCATTATTCCCCATAA
AGGTGAAGTTCTTTAGTATAAAAATTCAACACAAAATCACTCTCATTGGTGTTTTCGATG
ATAATTCACTATAAAAAGTTGAAATGAGCACTCGATAACCCACTAAATTAAAAACGATTT
AGTCTATAAAGTTCAAAAAATGCTATTCAAAACAGAATTCTCTCGTTAGATTGAAGTTAA
TTCCAAAAAACTACAAAGGAGAGAAGCATGGAAATTATCGTTCGTCCAACCACTGTTGAA
GACGCTGCTGCGCTAGTCGAAATTTATTCACAACCAAAAGCACAACGTGAAACCCTGCAA
CTCCCTAAGCCATCTGTCGCTATGTGGGTCGAACGGTTATCGAAGATACCAGCAGGTGTG
TATAGCTATGTCGCAGAGATCGATGGCAAAGTAGTCGGAAATATAGGCTTTCATCACTCA
CAGCGTCCAAGAACATCACATACCGCATCATTTGGTATTGGTGTTCATGATAAGTACCAC
GGTTTAGGGGTTGGCAGCGCATTGATCAGCACGGTCACCGAGTTGGCGGATAATTGGTTG
AATGTAAGACGCATACATATTGAAGTAAACTCAGACAATGAGGCAGCCATTGGCTTGTAC
AAAAAACATGGCTTCGAGATAGAAGGCGAGTTTGTCGATGCATCTTTTCGTGATGGTGAG
TTTATAAATACTTACAGTATGGCTCGCATCAAAAAACCGAAAAACTAACCAACACTAACG
ATAAACCTCCCAAAGCACCAATACCCAAGTAACCTAAAGGTGCTTGGGTATAACGCAGCA
ATTTCCTGGGAGTTTTTATTTACTGGTGAGAACCTAAATCGAGCTCATCGAGGGCGCGTT
TGGTGAGTGATTCCGTATAGGGATTAATTTTCCAGTGCTCTGGACTCCATCCTTTCACAA
ATCGTTGAAAATCAGCCCAAGCAAGTGCGAACAATGGTCGCCATTCTTGCTCGACGACGT
TGTTATCAAGGTCGGGCTGGTAGTGATTCAGCGCATTCGTTAACGCAGAAAAATAGTTAT
CTAACACCCAAGACTCCATCTCAGTACACTGACTCGGCTCGATTGCACTGCTCATAAACA
ACGCAACATCTTTCATCGCACAGCCATGCCCCACGTACTGGAAGTCTACCGCTGCCGCCG
CTGAGCCTTGTTCGTTAAAGCAAAAGTTTGCCAGCTTGGCATCACCATGCACTAAGGTTT
GAAACCGAGCCTGACGCAACGTTTGGTCAATGCTCTCCGCGCGTTGCTTGAGCCTATTAT
CTTGTAACGCAACCAATTCATCCGGTCGCGTTTGCAAATGCCAGTAGGTTCCGGTTTGCC
AAAGTTCATCATGGCGAACCCCAATATGGCGCGCATGAAAGTTGGCTAACCACGTCAAGC
AAGCTTTTAACTGACCTTTGGTCGCGTCTTTGACGACGTTTGGATAACCCGCCAGAGCCA
GATCTTCCATCACAATCAACCACTCTGTTTCATTCTGAAAGCACTTCAATCCTTGTGGAA
TTCGACAACGTTCATCAACAGGTTGGCTGAAGTGCTGATACCAACTCACTTCAACTTGAT
AAGAATGCAGTTTACGTTGATGTGAGCGGTCTGTATTCCACCCTCTCGGATGTTGTGACG
GTCTTGGTAATTTGACGTGTTTTACGATAACGGAACGGTCTGGAAAAGTCAGTCGAACTA
ACTCCCCATAACCGCCCCATAAAGATTGAATCACATCGATGTGCTCTAAAGTGCCAAGCG
CTAGCTCGTCACCGATGTTCTGATAAAGCGGATTATTCATTGGCTCCATTATGCGAGTAA
ATGTGCCCATTCAGGGTGCGTTGCCATGTATTTAATCACGTATGGGCAAACGGGTACAAT
GCGATAACCTTGCGCTTCGATCTCTGGTAAAACAGCTTCCATCATCACTTTGCCATACCC
CTTCCCTCTTACTTCTTCAGGAATAAGCGTTGAAATGATATGCATCTCTTGCCCATCGAG
CTTATAAACCACTTTCGCTTTGTGGTTTTCCTCCAAATCGACCCAAAAAATTTGGCTTGT
TGTGTCTTGTGTCACTTTCTGCATTATCCGTGCCCCACTTTTCACTTGTGCTTTATTGAA
ACTCGCTATGCGACTGCATAGAATGATATCCACGCAATAGTCTAGTAATTTAGTATTACC
ATAACATAGCGCGAAACGTCTTCTCACATTAGGTACGACAATAATAATGAGAAATATGAT
GACGAGTGCAAGGGACAATCGTTCGTCTCAGCCAAGCAAAAATGCACCTGAACGTCAGGC
AACAACATTAAACAGCACTGATGCAATGGCAATGGTGGAGCACGGTAGTGAAGTGACATT
GAATGTTACGACGCCCGTGGGGACTAAGTTCATCACCACCAGCACCTTTATGGGCTGTCA
TTCCAACAATACCGCGCTAATTGAGATCCCAAATATCTCCGATGACGATTTAAAGTTTTA
TTTTCAAGAGGGATTTTGGATTAACGTGAAAGCTTATTCACACCGTGGTGAAGGCGCTGT
TATTCCTTTTCGAGCACAACTTCAACATCGCCTTGGAGACCCATATCCACTCTTAGTTTT
AGGCTTGCCAAATACCATGCAGGTCTACCAATTGAGAAAAGAAGTGCGATATGAAGTGAA
CTTACGCTCTCGACTCCAGTTTGAACAATTCCGTGCAGAGTGCGAAATTCGAGATCTATC
AAAAAGCGGTTGTCGCTTTGTGACTTCACCGATGAGCCGAACACTTCAAGTTGGTGATCT
TGTCACGTTGGATATCGCGATGCCCGGGAATGGGCGTATGCTCGCACCACTCAAAGGGCG
AATCTGCAACTTACAGAAATCCACACATTATGCGCGATATGGCATGGAGTTTGATGACTT
CGGCAAAGCAAATGCAAAGAACCTATTGAGCCATCTTAAATTTGATGGCACGAAACTGAA
GCTGAAGGGATAACCCTCCTCAGCACCCAAAACAAAAAGGCACCGATAGTCGGTGCCTTT
TGCTTTTCTGCTCAAATTACAATTTGAAGAAGCTTAATTGCTCTTTTTGCTTTTCCGCCA
ATTTAGACAGCTCGCTGCTTGCACTTGCACTTTGGCTAATACCAGCAACGTTCTGGTTGA
CCAGTTCAGACATATTGACCACATTACGGTTGATGTCTTGAGTCACCTGAGATTGTTGTT
CTGCCGCCGTTGCAACTTGTGTATTTGAGTCGTTGATGTCTGCAACAGACTCTGTAATTC
CCACCAACGCTTGGTTCGCTTGATGAGCCAACTCGTTGTTGCGAGACAACATATCTAAGC
TCACTTGCATGCTGTCATTCGCCAAACCCGATTGCGCTTGCAGTTCTTCAATGATGGATT
GGATCTCTTGTGTTGATTTCTGAGTGCGAGCAGCCAGCATACGAACCTCATCCGCTACGA
CCGCAAAACCACGTCCGGATTCACCTGCACGAGCGGCTTCAATCGCAGCATTCAGCGCCA
ACAAATTCGTTTGTTCTGATACACCGCGAATCACCTCAACCACGTTGCTGATTTGCTCAG
ACTGAGTTTGAAGACGCTGAACCACCTGAGCTGCGTCGTTCAGTGCTTCTGACATCTGTT
CACTAGCGTGTGCACTCTCTTTGAAAATGGACAAGCCCGACTTCGCCAAGCCATCAGCTT
CACGTGCCGTGGAGTCTGCTGCCGTTGCATTACTGCTTACATTGTCTGCGGTACTTGCCA
ATTCATCGACTGCCGACGCGACTTGTTCAATCTCGATCAACTCTTGTTGCGCGTTAGCTT
CTGCTTGAGTCATCACAGCAGCCAGTTCGGTTGACGCCGAAGCAACCTCTTCACTGATAC
GCATCAATTGATCTACGGTGCTACGCAATTGTTCTGCGGTTAGGTTTACATCTTGGCTTA
GTTTCGCCATTTCGTTTTCACCATCCGCTTCCGCACGCACGTTCAGATTACCCTGGGCAA
GCTGACGCATCACACCTTGTAGATTGATGATTGGTGTCACTATCTTGCCAGACAGTAACC
ATGCACCGATAAGCGTTAGGGCAAACACTGACAGAACCGTGAACGTCGCATTGTCTTGTA
CACGTAGGTTTTGACGTTCACTTTCTGCCATGCTTTCTGCAGCAACTTCATTAACACGCT
TAGACAACGCATTCATTACTGTCACCATGTCGTTACCTGCACGGCGGTATTGAGTGATCA
TCTCCTCACGCTGCTCTGCGCTGAGTAAACCTTGATCGTATTTTGTCACAGCATCAATCA
CTCGATGTGCTTGCTCGATATATGCGTTTACTTTCTCGCGCACATCGTTAGTTTGCGAAT
GGTAAGCAGGGTTCGCACCAATTTGACTTACCTTATTGTCTATCTCTTTTGCGATGTTGT
TGAGCTCATTGATGTAATTTGTGCGACGCTCAGGGATGTACATGGCGTAAATGCCGTTAA
TTCGAAGGGGATAAACCAAGTTGTCGATTTCTGACAATAGGTCTTTGTACAGAATGACAG
ACTCGCTATTCTCCGTACTGCGTTTTAACTCTACTTGTAGCTCATTACGTGTGAACCACA
GAGCAATAACCACTGCTAACGCCGTTGCCAAAACTGGCAAAAGTACCTGCATTCTGACTG
ACAGGTTTTTTAATAATTTCTGCATTTCCGAACCAATAAAAAAATAAAAGACGTGGGGGC
ACGTCAAGTTTTGTAAAATGGGCGGGAATGTTATAGATATCAGTAACTTTCAGCCAACAA
ATTATGTTTATCGTATTGATAAGCAAGCTCAATAAAATGCTGGAATTATGGATAAAAAAA
TCCCCAAGCCTTCGCTTAGGGATTCTCGTAATATCAATTGGCGCGGATTGCTTATAGTTT
AAAGAAGCTCAATTGCTCTTTCTGTTTCTCAGCAAGGTGAGAAAGCTCTGTACTTGCGCT
TGCGCTTTGGCTGATGCCTGCTACGTTTTGGTTTACCAGTTCAGACATGTTAACCACGTT
ACGGTTGATGTCTTGAGTAACTTGAGATTGCTCTTCTGCGGCAGTCGCAACTTGCGTGTT
TGAATCGTTAATGTTTGCAACAGACTCTGTAATACCAATCAACGCATCGTTCGCTTGTTG
TGTCAGCTCGTTGTTGCGGTTAAGCATTTCTAGGCTCACCTGCATGCTGTCGTTTGCAAG
ACCAGACTGCGCTTGGAGCTCTTCAATAATTGATGAGATTTCTTGCGTTGAGTCTTGAGT
GCGCGCTGCCAGCATACGAACTTCGTCTGCTACGACAGCAAAACCACGACCAGATTCACC
AGCACGTGCAGCTTCGATCGCTGCGTTCAGTGCAAGAAGGTTAGTTTGCTCAGATACGCC
ACGAATCACTTCAATCACATCGTTGATTTGAACAGACTGCTCTTTTAGGCGCAATACCAC
TTGTGCTGCATCGTTCAGTGCTTGAGACATCTGCTCGCTTGCTTGAGCGCTCTCTTGGAA
GATCGACAAGCCAGACTGTGCTAGACCATCAGCTTCACGCGCAGTCGCATCTGCAGATGT
CGCGTTATCGCTTACATTGTTTGCTGTGCTTGCTAGCTCGTTAACCGCTGATGCAACTTG
CTCGATTTCAGCCAATTCTTGTTGAGCATTCGCTTCAGCTTGCGTCATTACCGCTGCAAG
TTCTGTTGAAGCAGACGCCACTTCTTCACTGATGCGCATCAATTGATCAACCGTATCGTG
AAGCTGTTTCGCTGTTTGGTTTACGTCTTTGCTTAGCTGAGAAATTTCGTTGTCGCCATC
AATGTCTGCACGCACAGACAGGTCACCACCTGCTAGCTTACGCATCACTTCTTGCAGTTT
TTGGATTGGCGTAACAATCATGCCAGATAGGAACCAAGCACCCAGCAAAGAGAACGCAAA
TACCGCAATCACAGAGATCATTGCGTTGTTTTGTACGCGAGTATGCTCACGAGCGCTTGC
TGCAGTTGCTTCAGTCGCAATCTCATTCACACGTTGTGATAGTGCGTTGATGGTTGCCAC
CATTTCGTTACCAACACGGCGGTAACCTGAGATGAAGTTTGTGTATTCGCTATCAGAAAC
TAAGCCACGATCATGACGGTTGAAGAACTCTACAGCACGTGTTGAGTAATCAATGTATGC
ATCGATGCTTTGACGTACTTTTTGCGCTTCTTTACTGAACGTGCCGCGCTCATCAACAAG
ATCAAGGTCGATATCAATCGCTTTCGCGCCTGACTTTAGATCAGCAAGGAATGCATCACG
ACGAGAAGCATCGTAGATCGCGTAAACCGCGCTTATGCGCAATGGGTAAACTTGGTCATC
GATTTTCGCTAATGTGTCTTTATAGAACACAAGAGAATCGGAGTTAGAAGCAACCAATTC
TTGCTCTGCTTCTAGGTTGTTTTGAGTGATCCACAATGTAATAAACAGAGTGATCGCGGT
GAATAAAACTGGAACCAAAACTTGCGTACGTACCGACAAGTTTTTCAGTGATAGCTGCAT
GAGTAACCTCAGGTATTTGAGTGTTGGCTTCCTTGCGATGGGATTATTCCCAGACGAATA
AACAAGGAGGCAAATACTAGAGGTAGATCACACTTTTGTCCAGAACGAAAAGCCATCAAT
TTCATAACTTTATCGACAATATCCCGTCAAGTGCGACGGGATATTGTCGTTATGACAAGT
TATGAAGATTTGTACGCTTTTCTATCAATTTTTATGTTAATAAGCGCCTATTTTCTCAAC
GCATTGAGCTTAGCTTGTGCCAAACCAAAAATAGTATCGATTGGGTATGAGCCTTCATCT
GTTGCTTCGCCCGCCGCTTTGCCAGTGAACAGCTCAACAGCCTCAGTAACATGGTCGATT
GCCCAGATATGAAAGTCCCCTTTCTCTACCGCTTTAACAATGTCAGAACGAAGCATCAGG
TTATGTACGTTTGAGCGCGGAATAATCACCCCTTGTCCATCGTGACGACCTTTAATTTCG
CACACATCGTAGAAACCTTCGATCTTCTCATTTACCCCACCGATAGGCTGTGCTTCACCA
AATTGGTTCATCGAACCTGTGATAGCAATGTCCTGACGGTTTGGCTGCTTCGAGAATGCC
GATACTACCGCACAGAACTCCGCCATACTCGCACTGTCACCGTCAACGCCACCATATGAT
TGCTCGAAAGTAATCGTGGTTGTCAGTGGAACACGTGCCGTCTTACCAAATACAGACGAT
AGATAAGCCGACAGAATCATCACACCTTTCGAGTGAATGCTGCCGCCAAGATCAACGCTT
CGCTCGATATCAATCACGTCGCCATCACCGTAACAAGTGGTCGCTGTAATTCGGTTAGGT
GCACCGAACATGTGATCGCTGGTGCTCAGCACTGACAATGCATTTACCTGCCCTACCGCA
GAACCTTCGGTATGGATCAAAGTCGTGCCGTTGACAAAGGTTTCCATCACGCTGTCTTGC
AAACGACTCACTCGCATTTCCTGATTACTCAGCGCCTCTTCTACGTGCCCGATACGAATC
ATATTAGAGTTCGCTTGGCGAGCCACGTAGTTAGACTCACGTAATAGGTTTGCAATGTTG
GCAGAGTGCAGTGAAATCTTCGTCTGGTCACCAGACAAACGAGAGCTGTATTCAATGATG
CGTGCGATGGCTTTCTTATCGCAATGCAGCATATTATTGTCGTTCACCACGCTTGAAATA
AAGCGTGCATATTGTAGTTCCGAGTCCGGTGTACGCTTCATCTCATCTTCGAAATCAGCC
GTAACACGGAATAGTTCACCAAATTCTGGATCGTAGTGCTGTAGCAATTGGTAAGTGCGG
TAATCACCAAACAAGATGATCTTGATATCCAATGGAATCGGCTCAGGATCGAGCGAAACC
GCCCCAGTCAACGTCACCTCTTTCTCTAGCGAAGTGAAGCTCAATTGGCGAGAACGCAAT
GCGCGCTTCAACCCATCCCACACATAAGGTTGCTCAAGCACCTTTTGTGCATCCATCAGC
AGCACACCACCGTTCGCTTTGTGTAAGCTACCAGCTCGAATCAAAGAAAAGTCCGTGAAC
ACGGTACCTTTGAACGTCGCCGTTTCAATTGAGCCAAACAGTGAGTGATAGTTTGGGTTT
TCTTCCACCACAATAGGGAAATCACAATCTTTACGACTCACCAACACGTTTACTTTGTAG
CGGCGTGGGAGCTTCTTATCTAAAGATGCTGTTGCAATCTCACCTTGCTCTCCACTCTGC
TCCAAGAAGATCTCTGCATTTTCAACAATGTCTTTTTGCAGATCGGTCAGGTACGTTTTG
ATTTCTGGGTACTCTGCATAATCCAATTTCAATTGCTTAATGAAATGGGTGATCACATCC
AGAGTCACGTCATCGTTGAGTTTTTTGATCTTCTCACTGAACGTGTCTTCCCACTCGGTC
AACTCGCGAACCATGTTGCGCAGGCTGATTTCCAATTCATCAATGCTGCTGCCGAAATAC
TCTTGTTCTTTCTTACTTAGCTCATCGAAAGATTCTTCGGTGTGCAGATCTTCACCGTTC
ATCGCCACAAATTGGTAGTCGCCTTGTGCCGTAATCGTTAGACTAATGCCCTTCTCTTTG
GCTTCTTTACTGATACTGTCTAACTCTGATTGCTGCTTATTCGCCAATTGGTTTTTTAGG
CGATCGGCACGGCTATAGTACATCTCGTTATCGAAGGCGAGTGGCAATGCGTTAAGCAAT
TTGCCCATCAGCTTTTCAATATCCACTTTCAGCTTATTACCAATGCCACAAGGCAGCTTA
AGCACTTTCGGTATACGCGTATCTTCAAAGTTTGCAACGTAACACCAATCAAATAGTGCC
GCAGCATCATGTTGATGACGGTTTAAATAGCGCAGGATCATCGTGCGCTTACCTAGACCA
TTCTGACCTATGGCGTAGATGTTGTACCCTTTCTCCTTGATTGACATAGCAAACTCAACC
GCTTTTTGTGCGCGCTCTTGTCCAACAATTTCGTCAATCGGAGGTAATTCCTTGGTCGAC
TTACATGGCATATTCTCTAACTCAGCTACAGAATACAGCTGTTTAGCTTCCAATCTTTGT
ACTGCCATACTTGCCTCCTTTTCTTATTGTCTTTACCTCAGTGTAGAGATTATTTGTTTA
AATTTAAGTGATTTATCTTCCACCCCGGTTCGTTTGCACATTTTACGAGCAGCTGTTCTA
AGTTTAAAATGCTAATAAGTCGCACTTGCAATTGATAATTAATTTCATTTAATATCTATC
CAAATCGAATTTTGTGGAGACGAAGATGAATATTGAGCAATGCTGGATGCGCTACTTGAA
AGCAGAGCAATTGATGGAGCAAGGTCACTGGCCTGAAGCCCATCGTCTGTACGAAGATGT
GCTCAACCATTTGCCAAATCACATTCACTCCGCTCTTGAAAATGAACAAACTAAGCCATG
CCAGTTCGTATGTTTAGTGAGTGGTTTACGCGATGCCAGCGTGGCGCAATCTGAAATCCT
AAACAAACTAGGAATGCAGCAAGAAGCGTTCTCGGCTCTTAATCAATCTTATGCGCTACT
CCAGTTTTTACAGCTAGAAAGCCACGATTTAATTGGTCGAGTGAGCCAGATGCTCAGCAA
ACACAGTGAAGATTTGTTGGCTCATATGGCAGCGTTTTGCTCTGCTCAGAGAAATGCAGA
GTGGATGATAGAGCTCGATCATGTCACTCGTGCTCATGAGCAGTTCTTGTATTTACAAAC
CATGAGTTCTGCAGAAACCGGAGCGACTCAGCTATATAATTGATCGTTCAAGATGATTGA
TCATTTGAGCGATAAGGCATAGGAATTTGCCACGGCAAGGCGACAGCATAAAAGTAATAA
CAACTCGATACACAAGGAAACGTGATGTCCACACAAACCATTCTTTCGGTGAGTAACCTA
TCTGTCAGTTTTACGACAAACGATGGTATCGTCGATGCAGTAAAGAAGGTGAGCTTTGAT
CTCAAAGCTGGTGAAACACTGTCTATCGTAGGCGAATCCGGCTCAGGAAAATCAGTATCA
ACCAATGCGTTGATGAAACTGCTGCCAGACAATGCCATTTTGCACACAGATTCTTCTATC
TTCTTCGAAGGCGAGTCCATACTAGATAAAACCGAACGTCAGATGCAGAGTATCCGCGGC
GATCGTATTGGCATGATCTTCCAAGAGCCGATGACCTCACTCAATCCTTACATGCGCGTT
GGTATTCAAGTGGCAGAAGCCATTATGTGTCATCGTCCTGTAAGTAAAAAACAAGCCAAA
GCAAAAGTACTTGAACTGTTCGATTTGGTGCATCTACCAAATCCTCAACAAGCTTATGAT
AAGTACCCGCACGAATTTTCAGGCGGCCAGTTGCAACGCATCATGATTGCCATGGCATTG
ATCAACGAACCAGATATCCTGATTGCTGATGAGCCAACCACTGCGCTCGATGTCACCGTC
CAAGCAGAAGTGCTTTATCTGATTAAAGAGATTCAAGCCAAGATGGGCATGGCGATCCTA
TTTATCACTCATGACTTAGGCGTTGTGAAGCACTTTGCAGACCGAGTATTAGTCATGTGT
AAAGGTGAAGTCGTCGAAGAGGGCATCACTGAAGCGCTCTTCTCAGACCCGCAACATGAT
TACACTAAGATGTTGATTAATTCGATTCCAAAAGGCAGCAAAGACCCAATTGAAGAAGAT
GCGACTGAACTGCTAAAAGCCGATGACATCCGCGTTAAGTTTCTTGTTAAACCTCACTTC
ATTGCGAGTAAAAATGAATACTTTGAAGCCGTGAAAGGCATCTCCTTAGCGTTAAAACAA
GGAGAGACCCTAGGTATCGTTGGCGAATCAGGCTCCGGCAAATCAACCCTTGGTCGTGCA
TTGATTGGCTTACTGCCGTCAACGGGTAAAATTCAGTTCAAAGGGCAAGACCTAGCGCTT
CTGACGGACAAAGAACGCTTTGCGCTGAAGAAAGACGTGCAGATGGTTTTCCAAGACCCA
TACGGTTCGCTTTCGCCTCGTATGACCGTTGGCGAAATCATTACTGAAGGACTAACCGTT
CATCAACCTCAAATGAACAAAGCGGAACGAATGCAAAAGGCGCGTGATGTGCTGCGTGAA
GTGCGTCTAGATCCAGCATCTATTAACCGTTACCCACACGAGTTTTCTGGCGGTCAGCGT
CAACGTATTGCGATTGCGCGCGCGTTGATTCTTGAGCCTTCTTTCATTTTGCTTGATGAG
CCAACCTCAGCTCTCGACCGCTCTGTTCAGTTAACCGTCATTGATTTGCTAAAAGATCTG
CAGAAAAAGCACAATATTGGTTACCTCTTTATCAGCCATGACCTTTCTGTCGTTAAAGCA
CTCTCTGACCGTGTATTGGTCATGCAAAAGGGTGAGGTAATGGAGCAAGGGACTGCGGAA
GAGATCTTCCATAACCCGAAAAGTGATTACACTAGAAAGCTGATTGATGCCTCATTTGAT
CTTGAAAACAATGAAAATCAACATGATGCTGCTTAGATTAGTCACAGTTTCATATTCATA
CACTAGGATTAAAGTATGGTGAGATTTTCGCCATAACTACGAAAATGGTATAGCTGCCAT
TCGGTTTGGCCGCCGAGACTGGTTGGTTCAAAGTTAGGCTTAGTCACCCTAACTATCAAA
TTGAGTTCCCCCAACCATGAAAAATGCCGCGAATGATTTCGCGGCATTTTTTATTGTGTT
TCAGATAGTATCTCGCACCTGACTGGCTGCTAGCCTCTGACGCCAAGGAAAACAACTTAG
CGTCAGGTCGTTAGCCTTTAAATATCGAGTGCTGTAATGCCCATGTTATGTAACGCAAAC
GCGTAAACATCCGTGGTCAGATCGATTTGTTTACTCAAAGGCATACCCGCGCCATGTCCT
GCGTTAACATCAATACGAATCAATACTGGATTGTCTCCCTGATGCTTGTCTTGCAACTCT
GCGATGAATTTGTACGAGTGTGCAGGTACCACACGGTCATCGTGGTCTGCGGTCGTGACA
AGCGTCGCTGGGTACGACTCGCCCTCTTTCACGTTGTGTACGGGTGAATAACCGAGTAGA
TACTTGAACATAGCCTCAGTTTGCTCTGACGTGCCGTAGTCGTACTTCCAGCCTTCACCA
GACGTAAAGGTGTGGTAGCGAAGCATATCCAATACACCAACCGCAGGAATCGCGACTTTA
AACAGCTCTGGACGTTGAGTCATACACGCACCAACTAACAAGCCGCCATTTGAGCCCCCA
CGAATCGCAAGACGCTCTGAACTGGTGTAGTTCTTCTCAATCAAATATTCCGCTGCGGCA
ATAAAGTCATCAAACACATTCTGCTTTTGTTGTTGAGTACCTGCATTGTGCCAAGCTTTG
CCATACTCACCGCCACCACGCATGTTTGCCACCGCGTAGATGCCGCCCAGTTCTAGCCAG
TTCGCAACATTTCCCGAGAACATCGGCGTCAAACTGATATTAAAACCACCGTAGCCATAC
AGCATGGTTGGTGCGCTACCATCGAGTTTGGTGCCTTTTTTGTAAGAGATGATCATCGGT
ACTTGCGTGCCATCTTTCGAGGTATAGAACACTTGTTGAGATTCGTATTCTTGACGGTCA
AACGGCGCTTTTGATTCTTGGTAAAGCGCTGAACCACCACTTTCTACATCAAAAGAGAAG
ATGGTTGGAGGGGTCACGTAGTTAGTAAAAGTATAATAAAGCGTCTTGTCTTCTGCTTTG
CCTTGTAAGCCATATACGGTGCCTTGATCGGGTAGAGTGACTTCGCGTACCAACTCCCCC
TGATAAGTAAACTGCTGAACCTTGGAGAGAACATCAACCATGTAAGTGGCAAACAAATAA
CCACCACCTTTGCTGATATCCAGTGGTTGTTCCTGCTCGGCTATGATCTCTGTCCATTGT
TGAGATTGAGTGTTGTAGCCAACCACCTTGCCGTTTGGCGCATCCAAATTGGTGTAAAAG
ATCAATGTGTCATCTTGGTTATCGATAAGATAAGTATCACCTTCGACAGTATCTTGAAGC
GTACTCACTGCTTGCTCTTCTGAAGTAAGATCGACATAAAACAGTCTGTTTCCTGATGTC
GATTCTGCACCAGTGATAATCAAGAAACGATCATCTTTGGTTGTCACTCCTCCTACATAA
CGGTGCTTTTGTGACTCCAATGCACCAAAGATCACTTTGTCTTCAGATTGTGATGTGCCT
AGCTCATGGTAGTAAAGCTTGTGCTGCTCAGTGCGCGCTGAAAGCTCACTGCCTTTTGGT
TTGTCATAACTTGCATAATAAAAGCCTTTGTTGCCAAGCCAAGAAATCGTAGTGAACTTA
GCATCTACGATTTCAGGCTCAAGTTGCTCTTTCGTTTCGACGTCAATGACAAAGATCTTA
CGCCAATCACTACCACCCTCAGAAATTGAATAGGCGACAAGAGTGTCGTCATTAGAGAAC
TTCACTTCCCCAAGCGATGTCGTTCCTTCCTCTGAAAACGTGTTTGGATCGAGAAAGATT
TCCGCTTCTTCATCCCCTTTACGGCGGTATAAAACGCTCTGGTTCTGCAAACCGTCATTT
TTATAGAAGTAGGTATAGTCACCATGAACAAAAGGTTGAGAATACTTTTCATAGTTCTGA
CTGTTCGCCACTAGTTCACGAATTTGTTGACGGAAAGGAATCTGACCTAAGTAATCGAAG
GTGATTGAGTTTTGTCCTGAAACCCACTCTGCGGTTTCTTGGCTCAAATCGTCTTCCAGC
CAACGATATGGGTCTGCGATGTCGTGACCAAAATAAGTGTCGACGACAGAATCTTTACGA
GTTTTTGGGTAATGCATAACGTCCGTGTTACTCCATTTGAAGTTAAGTGTTTAGTTTTAT
TATTTTATTGAGATTTATTCTCAATACCTACCTTAGGGTTCAGGTACAGAATTTCAACCA
ATAGATTGAAACATTTCTTATATTTATGAACCGACTAAAAGTAATGTGAGATAGTGAGAT
ATCGCTCTCGAATGTGTTCTATTAAAAGCTTCACTTTGTTAGGCGGTTGACGAGTAAAAG
GGTAAACCGCGTAGATACCTAGCTTTTTACCAACCAATTCTGGGAAGATATCCACCAACT
CCCCACTACGAATGTCATGATAAACCAAGCAACGCGGTACGTAGGCAATGCCGTGCCCAC
CCAAAGCTGCTTTTCGTAATGCAGTAGCGTTATCTGTCGAGAAACATCCAGAGACTCTAA
CGATGTAATCGCCATCTTTGCCTTTGAACTGCCAATCTGTTGCCCCCGTGGTTTGATAGG
CGTATTGCAAGCAGTTGTGTGTCGTTAGATCGATCGGTTCGATCGGTTTACCATGTTTAG
CAATGTAAGAAGGAGAAGCACATACTACCCATTGAGAGTCCAGAATATGCCTCGCAATCA
GACTGGAATCTTCCAAGTAGCCGGTACGAATTACCAAGTCAAAACCACCAGCAACCAAGT
CGACAAAGCGGTTATCAAGCGACATATCCACTGTTAAACCAGGATGCATATTACAAAACT
CTGCAACCGCGTCCGCTAGAATCAAATCACCGGAGATAGTCGGCACCGACATTTTAATAT
GACCACTGACATTCTCACCAAAGCCTGAAACTGCATCCATAGCCTCCTGAGTGGCTTGCT
TCACATTTTTAGCACTATGTAACAAAACCTTTCCCGCTTCGGTCAGGGTCAATTTACGCG
TTGTTCGATATAATAGCTGAGCGCCAATTTCTTCTTCCAATCGAGCAATTCTTTTACTAA
CTACCGAATTTGTAAGGTTATTTTCTTCAGCCACCTTACTAAAGCTGCCCATTTCTACTA
CCTGAGAGAATAGGATTAGGTCGTCTGCACGCATCGATTATGTCACTTTTGGAATAAATT
AATTTCATTATTTCCCTATATCTATAAAAAATAAAGGGGTAAATTCACGCCAAATTAACA
AAACCATTACAACAAAAATCATCTCTACAGCATAAAGCCGTTCGAGAAGTCAGCGTACGA
GGATGTACCAATGAGTGAAACCCTACTTGCCCTTGTGGCGTTTTCGCCAATTGTTGTCGC
CGCCATATTATTGGTTGGTCTCAACTGGCCTGCTAAAAAAGCCATGCCTGTTGCGTTCGG
TCTAACCGTCGCTATCGCCCTAATGTTTTGGGATATGTCAGCTACTCGCGTACTGGCGTC
TGTATTCCAAGGGTTAGGAATTACTGTCTCCGTTCTATGGATCGTGTTCGGTGCCATCTT
CTTGCTCAACACTTTAAAACATACCGGAGCGATCACGACTATCCGCAATGGGTTTACTGA
TATTTCGGCAGACCGTCGAGTGCAAGCCATCATCATCGCTTGGTGTTTTGGTTCATTCAT
TGAGGGTGCATCGGGCTTCGGTACACCTGCAGCCATCGCAGCACCACTATTGGTTGCGAT
TGGTTTCCCTGCTCTTGCAGCGGTATTGATGGGCATGATGATCCAATCAACACCAGTATC
ATTTGGCGCGGTTGGTACACCAATCATCGTGGGTGTGAATAAAGGTCTAGATACACACAA
CATTGGTGAAGCACTTGTCGCACACGGTTCAACGTGGGATGCCTACCTGCAACAAATCAC
CGCAAGTGTGGCAATGATTCACGCGACCGTTGGCACGCTAATTCCTGTACTAATGGCAAT
GATGCTGACTCGCTTCTTCGGTAAAAACAAGAGCTGGAGCGAAGGTCTAGACATTCTGCC
ATTTGCACTATTTGCTGGTGTTGCTTTCACCGTTCCTTACGCACTTACAGGCGTGTTCTT
GGGTGCAGAGTTCCCATCACTCATTGGTGGTCTAGTGGGTCTAGCCATTGTGGTTACCGC
GGCGAAGAAAGGCTTCCTTGTTCCAAAAACAAAATGGGATTTCGAAAGCGAAGATAAATG
GCCAGCAGAATGGCTCGGCTCTCTAAAGATCAATCTGGATGACAACCCAGGCAAACCAAT
GAGTCTGACCAAAGCATGGGCTCCATACGTACTACTAGCGATTATCCTTGTTGCAAGCCG
TGTTAGCCCTGAGTTCAAAGGTCTACTTAAGAGCGTAAGCCTTTCGTTTGGTAATATTCT
TGGCGAGACAGGCATCAGCACAGCGATTCAACCTCTATACCTTCCTGGTGGCATCCTAGT
CTTCGTAGCATTGCTTGCGGTTCTTCTACAAGGTGGTGGTGCGAAATCATTGGGTAAAGC
GTTTGGCGAATCGAGTAAGACGTTAATTGGTGCAGGTTTTGTTCTTGTGTTCACCATTCC
TATGGTTCGCATCTTCATTAACTCAGGTGTCAACGGTGCAGATCTCGCAAGTATGCCAGT
AACCACGGCAAACTTCGCAGCAGACCTAGTTGGCTCAGCATTTCCGGCGTTGAGTGCTAC
CGTTGGTGCCCTTGGTGCATTCATCGCCGGCTCTAACACAGTGTCGAACATGATGTTCAG
CCAATTCCAGTTCGAAGTAGCACAGACACTGACCATCTCAAGTGCCATTGTCGTGGCTCT
ACAAGCGGTAGGCGCAGCTGCGGGTAACATGATTGCTATCCACAACGTGGTTGCTGCATC
CGCAACCGTTGGCCTGTTAGGACGCGAAGGTGCAACGCTACGTAAGACGGTAATTCCAAC
GTTCTACTACCTCGTGGTAACTGGCATCATCGGTCTGATTCTAATTTACGGTTTCCAAAT
CACCGACGCTTTAATGAATTAATAATAAATGCAGGGCTTCCCCCGCCCTGCTCTTTCTCT
GGTACATCGGTCTGCACTACTACCCCGACACTTTTGGTGTGGCTTGCTGCATCAATCCCC
CGACCGGTGTACCAGTCTTTTTCAGTGCAGATAATTGATTGTTCAGTGTATGGAATCCAC
CACAGCTCAATCACTTATCTATACTCTATTCTGACGTCGACTGCCGAAAGGATGGCAGTC
AGTGGAACACTGACAGAGCAGGTGCTCATTGACTCAGGACGCAATCTTAGAATAACAGCC
AGGACACACTATTATGATTATCTCTGCTTCTACAGATTACCGCGCTGCTGCGAAAGCCAA
GCTGCCTCCATTTCTTTTCCATTACATTGATGGTGGTTCATACGACGAGCGCACGCTGAA
ACGCAACACCGATGATTTAGGTGATGTTGCGTTGCGACAACGTGTTCTGCGTGACATGAG
CGATCTAAGCCTAGAGACTGAGATCTTCGGTGAGAAACTTGCTATGCCAATCGCACTTGC
TCCTGTTGGTCTTACTGGTATGTACGCAAGACGTGGCGAAGTACAAGCCGCGAAAGCCGC
AGAAAAGAAAGGCATTCCTTTCACCATGTCAACGGTATCCGTTTGTCCTATTGAAGAAGT
CGCACCTGCGATCGAACGCCCAATGTGGTTCCAACTGTATGTTCTAAAAGACCGAGGCTT
TATGAAGAACGTACTTGAGCGCGCGAAAGCGGCAGGTGTAACGACACTGGTTTTCACCGT
AGATATGCCAGTTCCAGGTGCTCGTTACCGTGACATGCACTCTGGTATGAGTGGTCCAAA
TGCAGCGATGCGCCGAGTATTCCAAGCCATGCGCCATCCAAGCTGGGCACTGGATGTCGG
TGTATTAGGTAAACCTCATGACTTAGGGAACATTTCTACTTACCGTGGCGAACCAACGAA
GCTGGAAGATTACATTGGCTGGCTCGGTGCAAACTTTGATCCTTCGATTTCTTGGAAAGA
TCTAGAGTGGATTCGTGACTTTTGGGACGGACCAATGGTCATCAAAGGCATCCTAGACGA
AGAAGATGCAAAAGACGCAGTTCGCTTCGGTGCAGACGGTATCGTTGTATCCAACCACGG
TGGGCGTCAACTTGACGGTGTCCTTTCGACAGCGAAAGCTCTGCCTAGCATCGCAGATGC
AGTAAAAGGTGACCTAAAGATTTTCGTCGACTCCGGTATCCGCACTGGTCTGGATGTCGT
TCGTATGTTGGCGCTTGGTGCTGACTGTACGTTGCTTGGTCGCTCTTTTGTTTACGCACT
AGCGGCACAAGGCGGTGCGGGTGTTGAAAACTTGCTTGATTTGTATGACAAAGAGATGCG
CGTAGCGATGACACTCACTGGCGCAAAAACTATCGCCGATCTGTCGCGTGATTCTTTGGT
GAAGATTCCATAGACCTTACCGACTCTCCCCCTAACAAAAAAGCGAGCTCAATGAGCTCG
CTTTTTTTAGAAATTTGAATTAGCGGACGTGATGTTCGTATTCAATCACCACTTGGTTGC
CTTCAATAAAAACGTTACGAATGTCGCCGTCTACGGTCACTCTGTTTTGTAAGTAAACCG
AACCAGAACCCGATACATCGCGTTCGGTCATTGATGGGATAACTTGTCCGGGACGAACGT
GCAATTGCTCACATAACTGCTTAACAAAGCCCAAAGTCAACGGTGCGTTACCGCGTAACA
ACGAAGAGAACTCATGTAGACTTAAACCTAGACGTTTTGCCATCTCCATTTGGGTAAGGT
GCATTTTTGCTTTTTGCGACATCCAAATGTCGTAGAGCGCATTTCGGTCTAGCTCTGTAA
ATTCCATGGTTCATCTCCGCATTTCAAAGTGACCTTAAAGTCTCATATTTAAATGTGATA
AATGTTAGCGATGAGTCAAAGAACCTACAATTGATGGTTCGTATGGTAGTGCTTATCTTT
CAATCTACGAGTTCTATCACATCTCATAGGTTGATTTACTCATACTTTACATTTCGTCAT
ACCTATCATCATCTTGAATTAATATAAAAGTCATTAATGGCAATGTAAACAGCAAAACAT
CCCTGTTACAACACAACGAGACTTTGTCACTTTCGTTCCGCCTCATCATTTTTCTAGGGC
GAATTGGTAAATTCTGCTACCTTTCCCCCATTGTTCTATAAAAAGAAACTTTACTTATGC
CACAGTGGTTTACAGAACTTCAAACTTACGTCATGGCTAACCACCAAGATTGGAGCAGCA
GCGTTTTATTTATCACGATAGCCAGCTTCTTTGCGTGGATTGCTTGGCGTGTCTTGCATT
CGCGCCTCTCTATTCTTGTAGAGAAAACCCCCTTCCATTGGGATGACCTTTTATTAGAAG
CGTTAAAAACCCCCGTCAGCACACTCATTTGGTGTTGGCCCGCTACGGTATCAATCGGCA
TTGTTCTGCAAAGTGAGTTAGGCAACGAGTTCAACTGGCTTAGCACACTCAAACTCATCC
TAGTGATCAGCATATTAGTTTGGATAGTGATGCGTCTTATCACTAATGTTGAAGACTATG
TGCTGGAACAGAAAACTCGTGATGAAACCACGGTGCAAGCGATCGCCAAAGTCGCGCGCC
TGTTCTTCATCGTGATTGGTGTGCTTACCGTCATGCAAGCATTCGGGCTTAGCCTTTCTG
GTTTGCTAACCTTTGGTGGCGTCGGTGGTTTGATTGTCGGTTTAGCAGCAAAAGACTTAC
TGTCCAACTTCTTTGGCGGCTTAATGATTTACTTCGATCGCCCATTTAAAGTTGGCGATT
GGATTCGCTCGCCAGATCGTAAAATCGAAGGCACTGTTGAACGTATTGGATGGCGCATGA
CCAGTATCCGTACTTTCGATAAAAGACCGCTCTATGTACCAAACTCAGTGTTCAGCAATA
TCGTCGTAGAAAACCCATCGCGCATGCTAAACCGACGCATCTTTGAAACGATAGGATTAC
GTTATGATGATGCAGAAAAAGTCCCCGTCATCATCGATGCGGTACGTGAAATGCTACAAA
ACCACAAAGATATTGATACGCGTCAAACGCTGATTGTGAACTTTGATTCGTTTGGAGCTT
CCTCACTAAACTTCTTCATTTATACCTTCACTAAAACGGTGAACTGGGTGCGTTACCATG
AAGTGAAGCAAGATGTGTTACTGCAAGTAATGGCGATCATTAAAGAACACGAAGCGGACA
TCGCATTCCCAACTCAAACGCTCAAACTCGATCCAATTCAAATGGCGAAAGCACAAGCGC
AAGAAGATCAAGGCTACTAGCGATTGCAGACTGCCATCATCTAACGATGGCTTATCAAAT
AAGGACCAAGCCCCGGACGTTATGCTGGGGCTTTCTTTTTATCTATAGGGCAAGTTCGAG
CAACTATTGTTAAAAAGTGTAGGAATTGGATAAGCTAGCTTCTAGCTCAAGCGAATGAAA
AGGACAGCGCAGTGAATTTAAGACAATTAGAAGTCTTTTACGCCATCATGCAAACCGGAA
CCGTTTCTGGTGCCGCGCGCTTATTGCATGTATCGCAACCCAATGTCACTCGGGTACTTG
CCCATACGGAGCAACAACTTAGCTTTGCCCTGTTTGAGCGTGTCAAAGGTCGCTTAGTAC
CAACCCAAGAAGCCAAAGCCCTACTGCCAGAAGCAGAGAAAGTCTACCAACAGCTTGGGC
AATTTCGTTCCCTCACCAGTAAAGTGAAACAAGGCACTCAGCACTTGAGAGTCGGAGCAC
CGCCTGTCTTAGCTTCCCAACTGCTTGCTCCAACGGTTGCTGCACTGTCGAAGCAACAAG
ACATCTCATTTGAACTATTAACGGCAAACCGTGATGAGCTGTGTTCAGGCTTACTTAAGC
ACGAATTGGATGTGGCGATTGCCTTCGGTGAAGAAGCGCCACCCGCAATTTTGAGTGAGG
TGTTACTCAAGCAACAACTTGTTCTGATTGCGCCAAAAGAAGCGCTCAGTTCAACTGAGG
ACTCGGTATCGTTTGATGATTTGATTCAGCACGAATTGCCAATCATCGGCTTGGACAGTC
GAGACCCACTCGGTTTGTTGCTTCATCAAACACTCTCGGCACGCGACGAACATTATCACC
ACGCAATCACAGTACGCAGTTACGCCGCTGCTGCTGAACTGGTCAAACACCATGCCGGCT
TTGCGATTGTCGACCCATGGACATCAAAACAGTATCAAGATGATGAATCGGTAAGCGTGC
GCTCACTTTCTCCTGCGCTGTCATTTTCAATCTCTATCATGTTTGCGGAACATACACCGC
AATCCATTTCGACCAAGCTTTTTATTGATTCACTTAAGCGACATGTGAATCAGTAAGTTA
GCACTCACCTTACCCTATAACCTCAAGTTATAGACGCACAACAAATAGGCATTCGGCTTC
CCTCTTCAAACTGGCTACATTGTTTGAAAACGCCATTACTTGAACGTATTGGTTAAAAAC
GTCTTGTTTGAAAACGTACTGTTTAAAAACATACAGAATGACAGAGGGAACCATCATGCA
AATTGCTCAACCTTACTTACTTTTTCTTGGTGACGTCACCGATCCATTAGCCGCAAAAAC
TGCGCGCGGTATCCATCAATGGCGCCCAGAGATTTGCTTAGGGCAGCTTCGTCTTACGTC
AGAAACCGTTTCATTAGGTTTAACCGATATGACGCTGCAACAGGCTCAGCAGCAAGGCGC
AAAAACGCTCGTCATCGGCACAGCAAACCCTGGTGGTGTTATTCCTGAATCATGGCAAGC
GACGTTACTAGAAACGGCGGAAATGGGGTTTGAAATCGCCTCAGGTATGCACCAACGTCT
TTCTGAATTCGCTCCTTTAGATGACTTACAACAACATGGCTTAACCAAGTTACACGATGT
ACGCCATTACGATGCCTCGCTCAAAGTGGGTAATGGTAAAGCGCGCTCGGGGAAACGCTT
ACTAACGGTTGGCACCGACTGCTCGGTTGGCAAGATGTTCTCTGCCCTCGCGATTGAGAA
AGCTTTACAGCAATCTGGTTGTAACGCTGAGTTCAAAGCCACAGGTCAAACGGGCATCTT
AGTCGCGGGCAGTGGTATTTCGATTGATGCTGTTGTCGCGGACTTTATCTCTGGTGCGGT
GGAAGCCATCAGCCCTGAGTTCACAGACCATGAATGGGACATCATTGAAGGACAAGGCTC
GTTGTTCAATCCTTCTTTTGCGGGCGTGAGTTTAGGCTTGCTTCACGGCGCACAAGCGGA
CGCTTTGGTATTGTGTCACGAGATCGGTCGCCCACACATTCGCAACCTTCCCCATGCGAA
ATTGCCAACGATTGAACAAACCATCGAGGCAAATTTACAAGCAGCACGTTTAACAAACCC
TGACACACAACTTGTTGGAATCTGCTTGAATACCTCTGCAATCAGTGAAGATGATGCCGC
ACAGCTTTGCCAAGAATGGACGGAGAAATACCAAGTATCCGTAACCGATCCTGTGCGTTT
TGGCGTAGAGCAAATTGCTCAACAGATTATTGCGATTTAAGTTGCGATTTAAGGATTGTA
GACGCGATGAAAATTCATGTAGAGCCCGTCACCATTGCGATGGTGACGCCTTTTCGTATA
TCCCGTGGCAGCCGAACCGAATGTCACGTGGTGCGCGTAACCGTAGAACAAAGTGGCATC
AGTGCCCAAGGTGAATGTACGCCTTACCCTCGTTACGGCGAGTCGGTGGAATCGGTAATC
AAAGCCATTTCTCAAGCCGCTCATGAACTGCAAAGTTTGTTTGCCAAAGGTGACGCGAAC
ATAGTCTCCCTCAGAGAAAAACTACAAACTCTTCTCCCTGCCGGTGCGGCACGTAATGCG
CTCGACTGCGCGATGTGGAACTTACAAGCCAAACTCGCAGGCAAACAACATGCCCAAGAT
CTATTTGAATTGCCGGCATCGATTGTCACTGCGATGACCGTGTCGATTAACACGCCAGAG
GCAATGGCAAACCAGACCCGTAGTTACATCGAACAAGGCGCAAAACTACTTAAAGTGAAG
CTCGATGGCGAACAAGTGATTGAACGCGTTCGCACTGTTCGTGAAGCGGCAGGCGATGCG
ATGATCGTGCTGGATGCGAACGAAGCATGGCAAGAACTGGACTTAGACGCCACCTTTGCC
GCGCTAGCGCCACTGAATATTGCGATGATTGAGCAGCCTTTACCCTCGAATGACGATGAC
AAGCTAAAAGACATTTCGCACCCAATTCCACTTTGTGCCGATGAAAGTTGCCATACACGC
CAACAATTGCATGAATTGGTAGGCAAATACGAAATGGTCAACATCAAACTCGACAAGACG
GGTGGTCTTACCGAAGCCTTATTGCTTGCAGAAGAAGCGAAACACCTTGGTTTTACCTTG
ATGTCCGGTTGCATGTTAGGCACTTCATTGGCGATGCGTGCAGCGCTACCCATCGCGGTC
CAATCGAAAGTGGTTGATTTAGATGGTCCGATTTTACTGGGTCAGGATATTGAGCCCGCT
TTGGTATATCGAGAAGGAGAAATCGTTCTGTAAAGAAGCAATGATAACCCCATCACCGAT
TTCATGACCTAGATTAAAAAACAATCACCATCAGCATGAAATAAGTCACATAAATTACGA
GGTTATTACGGCATGCTAACACGGTAGTAACCTCTAATGCGCTTTTTCAGCAAGGTGGTG
GTTGTATGTATAGAGTCATCCGAAAAATGACATGGAAGACGAACAGGCGGTAAACCCGCC
CTACTCCAATGCAGTTCGTACCTGATATCAGGTTTGCTTTGGAACCGTTGATTTGCCGAT
AACGGCTCACTCGGTTTCGCACGTCATTTGCAAGGAGGCTCTATGCCTATCAATAAGATC
CGCAACGTCGCCTTTGTCGGTCAAACGGGTACCGGCAAAACCACACTGATAGAAAAACTG
CTCTACACCTGCCAAGCCACTAGCCATTTAGGGTGTGTGGAAAAAGGCGATACGGTGACC
GATTTCGACCAGCAATCCATCCAATATCAACACAGTATCGAAGCCACGCCAGTCGCCCTC
AGTTGGAACAAGCACCGCCTCAATATCATCGACACTCCCGGACAAAGTGAATTACTCGGA
CGCACACTCAGCGTGTTCCCTGCCGTTGAAACTTCCGCGTTGATCATCGACCCACAAATG
CCCATCAACCAAACTTCTGACCGCTTGTTCGCCTTTGCTAAAGAGCAGCAAAAGTGCCAG
ATGATCATCATCAACAAGCTCGACAATCACGGCAACCAACTTGAAGCCGTGATGGAAAAT
ATCATCGAACACTTTGGTGATAATTGCTTACCAATCAACTTACCTTCAGCCGATGCTCAA
TCGGTGGTGGATTGCTATTTCGAACCAGAGATCGAACGCGACACTTTGCTCGCTAAAGTC
GAAGAAGCGCATGAAACCTTAATAGACCAAGTGATTGAAGTCGATGAAGAGCTGATGGAA
CTGTATCTCGAACAAGGCTCAGAACTGACAGCAGAACAGCTGCATGATCCGTTTGAAGAA
GCATTGAGAACCGGACACGTAATTCCAATCTGCTTTGTGTCGTCCGAAACAGGCGCGGGG
GTAGAACTGCTGCTGAGAACTCTTGCGGAAATCATGCCGATGCCAAATGAAGGCAACCCA
CCGCTGTTGGAGAAAAACGGCAAGAAGGTCAAAGTAAACTGTGAAGCACTTGAGCACAGC
GTGGCGCATGTGTACAAGATCAGCGTCGGTCCTTACATGGGTAAACTAGCCTATTTGCGT
GTTTACCAAGGTGAAATCAACGCAGGCAGCCAACTCTACATTGGTGAAAGCAACAAAGCG
TTCAAAGTTGGTCATCTTTACCAGTTGCAAGGCAAAGACAGAACGGAGATCCCAAGGGCA
CTTGCCGGCGATTTCTGTGTGCTCGCCAAAGTGGATGAGTTGGAATTTGATTCCATTGTT
CATGACTCTCATGAAGAAGATGGCGTGCAACTCAAAACCCTCAACTTCCCAGATTCGATG
TACTCGCTGTGCCTAAAACCCGTTAAGCGTGGCGACGAGCAAAAACTTGGGGATGTACTG
AATAAAATTGCCAGTGAAGATCCTTCTCTTCGAATCGAACATCGTGCACGCACCAATGAA
ACCATCATCAGCGGTCAGGGTGAATTCCACCTCAAAGTAGCGCTTGAGAAAATGTCTGCA
GTCTACAAACTGGAAGTGGAAACCAGCCAGCCAAGCGTCGAATACTTTGAGACCATAACC
AAACCAGCAGAAGGCCACTATCGTCATAAGAAACAAAGCGGCGGCGCGGGTCAATTTGGT
GAGGTGCAATTAAAAGTACGCCCACTCGAACGCGGTGCGGGCTTCAAGTTCATTAATAAA
GTGGTTGGCGGCGCGATTCCTACTGCACTCATCCCAGCAGTGGAAAAAGGCATTGTTCAG
GCATTGGAAGAAGGGGCGATTTCTGGCAACCCAATCAAAGATGTCGAAGTGACCGTTTAC
GATGGTAAATACCACTCGGTTGACTCGAAAGAAATCGCGTTTGTCATCGCAGGTAAGAAA
GCCTTCTTAGATGCGATCAACAATGCAGACCCGATAGTGCTCGAACCGATTGTACAAATG
GAGCTTCATATTCCAACTGCGAATGTGGGTGATGTATCCGGCGACTTATCCGGTAATCGC
GGACTAATTGAAGGAACAGAGCCTATCGACGCAAACTTCACCATGTTAAGAGCCAAGTCT
CCAGTCAACGAACTGCAAGATTATGCTCGTCGTCTGCGCTCAATTACTGGCGGTGAAGGT
AGCTTTAACATGACACTCAGCCACTACGAACCTGCTCCACCAGCAGTGCAAAAACAAGTG
TGTAATGAAGCGACGCAACAAAATTAACCTCTCTCATTTATCCCCTAAAAAAGCAAACGC
CCTCAAAACTTGAGGGCGTTGTTGTATTCTCTTGGTCTTTATTTGTCTAACGACATACCA
ATATGTTCAAGCTTGGATTGGAACTGTTCAACACTGTCGGCTTTATAGGTAGGAGAACCG
TTAAAATAGCGTGGCTTCTCAGGCAACATCGCATTCTTGAGTTCTTGTTCCTGATCGACA
TTGTCATGGTACACCGTTACACGGTTTGGGATATCCTGCTTCATAAATGCCATTTTGGTT
CTCCTTTATTAAGACGAATCTTAATCGTAGAACTGAACAAAAAATGCGCAAAAACTCATC
ATTAAAAATTTGATCTTCTAGACAATATTAGGATCTATTGACCTTTCGAACTTGGCTCTT
GGATCTGATAGAGGCGGCGTTCATTCTCTGCGCAAGTAGTCTCACAGTTACACACTTTGT
CAACGCCGACGTTATTCAAGCCACCGCAACTGCCTTGAATACGTTTATTATGAAAGATCA
CGCCCAGTGACATCAACAAAATGATGGCTAAGAACCCAAGAAAAGTGAACAACCAAACCA
TTACTTCACCTCTTTCACGTAAGAAGAAACCAATGCTTTAAGTTTAGTTGGGCGCAACGT
CATGAGTGTGTTTTTTGATTGAGATTGAGGATTGATCAATAGCGAAGGTGCTTTTTTGCT
ACCACAGCCACCGCAACCACCTTTTTTGACGTGATTGGTCGAAGGGCGACCTTGCGTCGC
AACCGTTAATGGCGATCGAGGCACACCCATTACATCATCCAGTGAGCTGCGAGTCGATAG
CTTAAAGACTTGTTTACCACTGCTCAAAAGCTTACCAAGCGCACGTTCCCCAATGTTGCG
AACCAACACTGCATCCACATGATATTCTTGCAAAGATTGAATAAGTTGAGATTTTGCTTT
ACAGCCAGCTTGTGGCATAGAAGCAATATTAGCTAGGTTTTTCAACAGCCCTTCCGTATC
GGAATAAATCGCAATGTATGGGGCTTTTACAAAATGATTGGCGACGCGTTCGCCGTCATT
CGGAATAGCGTAAATCATGAGTTTGACTCCTGGTCAGGAAAAACAAGTGCATGACCCTCA
ACTAGGCTTTTCGCGACTTTAAAACGCGCGCTTTTAACCGTATTACCAAAGGTCTGGCGA
GAGACTCCCATTTGGTCGGCAGCTTGCTGCTGGCTCAATCCTTCCAGATCGGCTAATCGC
AATGCCTCTAGTTCTTCTGGCAATATGTTGACTTTCTCCAGCTCATAAAACGGTACGCCA
TTGGGCTTAAAACAATGGTGTGCTGCACGTCCACATATGCGTCTTTCTATTTTTGGTCTC
GCCATCACATCCTCTCTACAAAACGCCTTAACCTTACGCTCGTTTATGGCATATGCCAAT
TATAGTTTTTAGCATATGCCAATATCTTAGTTTGCAAAAATCGTATTCATAGCGAAATAT
TCGTTAGACATCTAATAATAATGCAACAGTACATACAAACCACCATACGATTCATTGACA
TGAGTCGATAAAAAACCTTTCATTTCTGTGGCTATTTTCATCAAAAATTCACCAACACTT
TCACGCTCATTAACAAACAAAGCTATAATTCACCTAACACATTAGTTTGAACACTAATGA
TTAATTAGTTACCCTAAGTGAGCAATTTAGAGAAAGGAAACTCAATATGACGTACAAAAC
TCCCTTACTACTAGCGATTGGTGCGCTAGCAGCGACCAACGCAAACGCAAGTGAGTGTGG
AACGGTTACCATTGCAGATATGAACTGGAACTCTGCAACACTGATTGCCAACGTGGACCG
TTTTATTCTTGAGCACGGCTACGGCTGTGATGCCGAACTCATCCCTGGCGACACCATGCC
AACTGGCACCTCAATGATCGAAAAAGGACAGCCCGATGTGGCACCAGAGCTTTGGAGTAA
CAGCCTTAAAGATGCACTAGATAAAGGTGTTGAAGAAAAGCGCCTACGCTATGCTGGTAA
AGCACTCGTCGATGGCGGTGAAGAAGGTTTCTGGATCCCTGCCTACCTTGTTAAACAATA
CCCTGAAATGAAAACCATCGAAGGTGTGAAAAAACACGCGAAGCTGTTCTCTCATCCAGA
AGACAAAGCAAAATCGGCATTTTACAGCTGCCCAGCTGGTTGGAACTGTCAAATCAGCGC
CGGTAACCTTTTCAAAGCGATGGACCTTGCCGGATCAGGCTTTGATATTATCGACCCAGG
GTCAAGTGCAGGTCTGTCTGGCTCAATAGCAAAAGCCTACGAACGTGAAGAAGCCTGGTT
TGGTTACTACTGGGCACCAACTGCGGTTCTCGGTAAGTACGATATGGTGAAAGTGGATTT
CGGTAGCGGCGTTGATGAGAAAGAATTTGTCAGCTGTACGACACAAGCTGATTGCGAAAA
TCCAAAACCAACCATGTACCCACCTTCACCGGTTCACACTATTACGACTGAAGAGTTTGC
TTCACGCTCTCCGGCTGCATACAATTACTTCACTAAACGTGGTTTCACCAATGCAGACAT
GAACCAATTGCTGGCTTGGATGGAAGACAACCAAGCGGACGGTGAAGAAACCATGTTCCA
TTTCCTAGAAAACTACCCACAGATCTGGACCGCATGGGTTCCTCAAGACGTAGCTAAAAA
AGTGCAAGGTGCACTGTAAGACTTAGACGTTTCGTAAATGGTATAGGAATACCAAAATTG
TTGTATGCCGAGGCTCACTTGGGTCTCGGCAAGAAAAGGAAGTAAACATGTCTGACTCGA
ATTGGCTTAGCGAATTCCCAGAAATGGATCGCTCAGATCTCAGAGCCATCCGCAAAACCT
TAGATGGTGCCTACCGCGATTTCTCTCGCGAATACGGTGACCTTATTGAATCATTCTTCG
ATCCTCTTCTCTCATTTCTCGTTTGGTTCGAAAAACTCCTCATTTCTACACCATGGATGA
TCATCCTTGGTGTATGTACCGCGTTAGTTTATGCCGCAAGCCGATCGTGGAAACTGGCTG
TCGCGTGTTTCGTGTCATTAATCCTGATTGGGTACTTTGGCATGTGGGAAGACACAATGC
GGACGCTCAGCATAATCACGGTGTGTACCATGCTCGCCATTGCGCTCGGCATTCCTATCG
GTATTGCCATGGCACGCTCCAATCGCGTGCAATCCGTCGTGACACCACTGCTCGACGTGA
TGCAAACCATGCCCGCGTTCGTCTATCTGATTCCGGTCGTTATGCTCCTTGGTATCGGTA
AGATCCCAGGTTTGATTGCTGTTGTGATCTACGCGATTCCACCAGTCATTCGTTTAACCA
ACTTAGGCATTCGACTCGTAGATAAGGAAGTTCTTGAAGCCGCCACTGCCTTTGGTGCAA
GTAACAAGCAACGCTTAGTCGGCGTACAATTACCTTTGGCAATGCCAACCATTATGGCCG
GTATCAACCAAACCATCATGATGGCACTTTCTATGGTTGTTATCGCTTCTATGATTGGCG
TTAAAGGCTTAGGTCAGCCAGTATTAAAATCAATCACCAACCAGTATTTCACCCTTGGTC
TGCTTAACGGCCTAGCAATTGTGGCACTGGCGATTTTGTTTGACCGAGCATCGCAAGCTT
ACGCGAAGCGAACCCAAGCACACTTAGGAGATCTGAAACATGACTAAGCCACTTATTGAA
ATTAGCGGGCTGTATAAGATCTTCGGACCAAAGCCAAAAACAGTGATTGAGCGAGTAAAA
CAAGGCCAGAGCAAAGACCAAATTCTGGCTGATACGGGTCATACCGTTGGTTTAAAAGAC
ATCAATCTGCAAATTAACAAAGGCGAAATCTTCGTTATTATGGGGCTATCTGGCTCTGGT
AAGTCGACCATGATTCGCCACTTCAACCGTTTAATTGACCCAACCATGGGGCAAATCTTA
GTTGAAGGCGTCGACGTAATGCAGCTGTCACCAAAAGAGCTGGAAGAGTTTCGCCGCCAT
AAAATGTCGATGGTATTTCAACGCTTCGGTCTTTTGCCTCATCGTACTGTGGTTGACAAC
GTAGCTTACGGCTTGGAAATCCAAGGCATCAAAAAAGAAGCGCGTCTTGCGAAAGCCAAT
GAATGGTTGGAGACAGTTGGTCTGAAAGGCTACGAGAACCAATACCCTGCGCAGCTTTCT
GGTGGTCAGCAACAACGTGTAGGCTTGGCTCGTGCACTGGCGACTGACGCCGAGATCCTA
TTGATGGATGAAGCATTCTCGGCACTCGACCCTCTGATCCGTAGCGAGATGCAAGATCAG
CTGATTGAACTCCAAGAGAAGCTACATAAGACCATTATCTTTATCACTCACGATTTGGAT
GAAGCGCTTCGCTTGGGTGACCGTATCGCTATTTTGAAAGATGGCGAGTTAGTACAACAA
GGTTCTCCAGACGAGATTCTGCTACACCCTGCCGATGAATATGTAGAGGCCTTCGTGAAG
GACGTAAACCGAGCACGCGCTCTGACGGTTGAAACCGTGATGCAGCCACCAGCGTATCGC
ATTGCAGCGACAACCATTGAAGAAGCCCTTGTTGAGATGAAACGCGTGAAACAAGACTAC
GCGTACCACGTGACCGATGATGGCTATCAAGGAGTGGTTACCAAAGAGAGCTTGCTAGAT
GCTGCGAAAACCGATGCAGCACAAGAGCTGGCAGAAGAGATCTACGAAGAAGTGCCTGTT
GTCTCTCCTGATTCCGTAATTGAAGAAGTACTTCCAGACACCATGTCTTGTGACTACTCA
CTGCCGGTTGTGGATGACGAAGGTAATCTGCAAGGTGAACTAGAACGTAGCGCCGTGGCT
GAAATCTTTACTGATAATACCGAAGAGGAGTCTCCGTCAAAGGAGGTCAAAACACCACCC
GCAATGGATAAAGCATCCTAATACGCAAAAGGCTCATCATCTGATGAGCCTTTTTTATCT
GGTGGCGGTTTAAAAATTGCGCTAAGAAAGTCAAAACATAAACACAAGGAACACAACCAA
CAGAAAAATACCAAAATAGCTGATGCGTATTCGCATCGCTTTCGACATTGGTTTGTGCGG
ACGCTTGCCTAAAGTGATAATCGACAGCCCGATATAACCGGTGCAATAACTCAATCTCCA
CAGGAAAATTTCTATAATAATAGAACGAACAATTGCTCGAAGAACGACTGTAACCAATTC
TTCCATTTTCTTCTCCTATCCCTTTTATTTGCAAATCACTGACGTTAAAGATTTTTTCTT
ACAGAGGCCGTTCAATGGTTTGCTTTGTTCTGACGCAGGTTTAGGAAACAAGTCTATTAT
TACCACGGTATACCTAAGTGACCTTAGCATACATGCAACGAGATTACTTTGGTATATCAA
CTTGTTGATTTAGAGAGGAATAAAATGAAAAAGACACTATTAGCACTCACTGGTGCGGTC
GTTATTCTAGCAGGCTGTCAGGATGAGAAACCAGCAGAGACAACTGCGGTTGACATTCCT
CAGGCCTCAGAAGTTGAAAGCACCGTTGATGCAACACCGATTGAAGAAGAGCAAATGATC
ACGACAGATACCTTTGTGGATTCTGGTCACAATGCGCAAAATTCGTTGGATTGGAACGGT
ATTTACAAAGGCAAACTCCCTTGTGCAGATTGCGCGGGTATCGATACAACGCTAACCCTT
AACGAAGACGGCACTTATACATTAGTAGAGCTGTATGAAGGCAAAGAAGGCGACCCAATC
AAATCAGAAGGTAAGTTCACTTGGAATGAATCAGGCAACACCATTACATTGGTTGATGAG
TCTGGTCCAAACCAGTACTTCGTTGGTGAAAACATGCTAATGAAGTTGGATATGAACGGC
GAAAAAGCGACTGGCGAACTGGCTTCATTTTACAACCTGAGCAAGATGCCTTAATACGGT
ATAACCATTTAATCTAGTCCTGATAAAGACCAAATCCGAGCCTCCCCCGCTCGGATTTTT
TCATTCTTGTTATTTAGAACGACCATCAAGAATTTTCATTTATTAAGAAAAATAACAATT
CAACCAATTGACGCAAACGATTGCTATTGGTAGATTTCGCCATCTTTCTCATTTGTAAGT
ATGTCGTATGCAAATCTTTAAACGTTTCGCTGCACTTTTTCCTGCAGTACTTTCTTTCTC
TGTTTTCGCTCAAACTCAACCAATCCTTGTGCAAGGTGCGATGGATATTGAAACCAGCAC
CCTAGTTGAAGCATTGGATGATGCCAAACAAACCACCATTGGTTCTTGGACCTTCTGGCA
AGGTGATATAGATGGCTATCCAGTCGTGGTTTCTCGTACCGAAGTTGGCTTGGCGAACGC
TGCAGCCTCTACCACTATTGCGATTGAACACTTCAATCCAAAGTATATTATCAACCAAGG
TACATCTGGTGGTCACGATCCTAAGTTATACCGCGGTGACATTGTGGTTGGCGAAGCGAG
TTTCAACATGGGCGCTTACAAGTCTGAGTTTGCTAAAAAAGGCAAAGGCATCGACCCAAC
GAAGTGGCAGAACTTCGACGTAACCATGCGTCTACGTGAAAACGGCGAGTTTGTTGAACA
CAAACAATTTAAAGCGGATCCGGCACTGGTTGAAACCGCTCTTTCTTTGTCTGAAGAATA
CAAAAAAGGCAAAGTCGTGAGAGGCTTGATTGGCTCAGCGGACGAATGGAACCGCGAAGT
GGATCGTATCAACTGGTTCCATGAAACATACGGTACGTCTGTTGAAGAAATGGAGACTTC
CTCTGCGGCATTGGTTGCTCAAGCTTACCAAGTGCCTTTCGTTGGTATCCGTATACTTTC
GAACACAGATCAACACAAGCAAGACTTCGATCCGCAAACCGCGGTCGATTGTCAGCTATA
CACGATTGATGTGATTAAAGCGCTGATCAAAAAGCAATAGTCGCTTTTAGAATCATAAAG
GGAGGCTTAGCAAAGCCTCCCTTTTACTTTGTAATCTTGAGTGAGGGCTCAGTCCAAATA
TGCGACGAGCAAGTCTGCCTCAATAGCATTGGCGAGCTTGGGAATAGAAGAGAACAAGCG
GCTCATAAACTTATGATGGTGACCACACACCACCAAATCGATGTCATTTTCCTTCGCTAT
ACCAGCCAACTTAATATGTAGATCCCCCACCACCACCATGGTCTCGCTAATTGGATAATC
ACTCTGCTTAGCTAAAGCATCAAGTTCTTGCATTAGCTTTTGCTCGTCCTTCGATTCCAG
CGCGACCCTATCGTGATCAACAAAAACAAAAGACACCTTACTGTTTGCATCTCTTGCCAT
CGCAATAGCTTTGTCGATCACTACTCGACTCGAATCTGATAAATCAACTGCCACCAAAAT
GTGCGCGTAGCTCATGATACTCTCCCAACTGACCTGCCTAAATTAAGTCTAGCATCACAA
GGAATACCACGAAGCAATCACACAATCTGCGCTATAAGCACTGCTGTTTAAGCCAGTTAG
TCAACTTGATGATTTCAGGCTGGCGAGCACGATTCTTCTTATGTACAAAGTAAAAGCTAT
CCCCAGTTTCTAAGCCGTGAGAGGGGATATAAACCAAGTCTTGAGCCTTATCCCGTTCAT
TCAACATAAAGTCATTGGCAAACGTAATGCCTTGGTCATAGCGAGCAGCTTCGATAGCCA
GCAGCATGTGACTGAAGTGCTGCATATCAATATCTTTTGGCAACTCAAACCCACCGGCTT
TGCACCACTCTGACCAATCTTTACCGCGCTCACGATAGATAGAATCAGTCGAAAGAATCG
GATAGTGCCAGAGTGCATTCGGCATTGGTTGGTCTTGAATTTCTTTCCAGATATTGAGGC
TACATACCGGATACAAAGTCTCATCATATAAACGCACAGCCATGTAATTACGCTTAGGCT
TCTGCACTGTGATAAAACAGTCACCAACGCTGTCGGTTTGTTCTGGATCTCCAGCAACCA
TGTTGAGCGTAAGATCAATTTCCGGATGCTGACGCTTGAAGTCCGCCAATCGTGGGATTA
ACCATTTCACCGCCAGCGAGCTGTAAATTGCCAAGCGTAGACTGCCCTTTTCGCCTTCAC
GCACTTTTTGACTCGCCATCGCAATGGCACTAATAGCAGGACTGATATCTTCAAGATAAC
GAAAGCCAGTATCCGAGAGCGATAACTTACGCCCCTGACGAATAAACAGGGCTTCACCAA
GGTAGTCTTCTAATATACGAATCTGATGACTCACCGCACTTTGCGTCACGTTGAGCTCCT
CTGCTGCAAGGGAAAAGCTCAAATTACGAGCAACGGATTCGAAACAGTGAACCGCTCTAA
GAGGTGGCAATTTCATTATCTAAAAATCTCATACTTAAACTAATAAATATCATTTCACTT
CATCCTATGACATCACCTACTCTTTGGCAAAGAATGAGGAGAGGAATAACGTGAAAGTCA
CATCTGTCGGCTCAGCCATGCTGCTATTAATTGTTGGTAACCTAATTGCGGTGCTCTCAG
ACGCTTTGATCAAAAGCGTCGGTAATGAGGTGCCGGTTTTTCAGTTTGTGTTTTACCGAC
AACTGTCAGCTGTGATGATGTTATTACCCGTGTACCTACTCACTAAACAAGCCCCATTAA
TGGAAGGCTTTAAATGGCATGCGGTTCGTGCGCACGTTTGGTTAACTGGTGCGATTTTTA
TGGTGTTTGCCATCTCATCAATGCCACTCGCGACCGCGAATGCGATCTTCTATGCCGCAC
CTTTAATCATGTTGCCACTGGCAGCCATCTTCTTTGGAGAGAAGCTTTCTGCACAATCTA
TTGCGGCAGCAGTGATGGGCTTTGCAGGTGTACTTGTGATTATTCGCCCTGATCAGATTG
ATTGGGCGGCGCTATCGGCATTGGTTGTCGCAGTCACTTTGGCGATCAACAACCTGCTAA
TTCGGAAGTTACCGAAGAACCAATCCGTACCACACACGCTTTTGATGACGAATCTAGCCG
GTATGCCTGTATCACTCTTGTTGGTGTTTATCGAGGGCGAAGCATGGGATTGGAGCTCAT
TCCCTGTAGCAGCAGGTTCAAGCTTATTCATCATGATTTATGCAGCAACCTGCGTGTTGG
CTTATCGCTCTATCGATAGCAACAAAATTGCTAGCGCAGAATACAGCGGCTTAATTGGTG
CCGTGATCGTTGGTTTGATTTGGTTCGGTGAAGTGCCAGATATCTTTATGGCAATCGGCA
CGGTAATGATTGTCGTGCCTCTGATTTGGCTATCCAAACGAGAACGCCGCAAACAAAAGC
AAGCGCAAGCCGCCAAACTCGCAGAAGAGCAACATCACCGAGCCCCTGCAGCGTAAGTAT
CTAAAAAGCCGAGCGTTCATCGCTCGGCTTTTGTATTTTAGTATCCGATATTCATGCTCG
CTTCTGAAATTCGGTCTATGCACAGACATCAACACAACACCCGAATTGTCGTTGCCCTTA
ATTACTTGTAGAAGAGGTTATCTTACCTAGCCCGTACAGCGTGATTTCTCGCTCATTCAT
ATTGTAGATATTGTCAGCCGATGCTGCGTTTATAGTGAAGTAGTAAAAGCCTTCTGGGTC
GGGTAATCCCATTTTTCTGTAGTAATCAATGTATGGCTGATGATATTCGTGACCAACAGG
AAAGTCTGTGGCAACGTCATCCCCAGCTCCCCAAGAATGCACTCCGATCGTCGCCCCACT
TTCTATCGTTCTATTCACGCCAGCTACAAACAAATCTGTACCACCAGAGGCTATTTCTCC
ATCAGCAGCAATGTAAGAATCTAAATGGCTTGCACGTACTTGGTAAGCAAGCTCTAGGTT
TGCATCATCATCAGCAGAACCATCAATACTAATAAACTTAAGTAGTTTAATCTCTGGGTG
CTTTTTCATCATACGTTCAAATGCAGCAGGTGACCCTTTACAAACGACCCCTTGTAATTC
TGCCACATCCCCCTTAACTGCAAAGGACAGACTAGGTTCATCTGGAAACAGTTGATCTCC
ACATTGTGATACAAACAAATTAGGTGCATTAGCTGGAGTAGAAGAATGGCTTTGTCCCTC
GATACCACAGCCAGTCAACGCAATCAAAATAATCATCGTCAATGTTTGTTTCTTCATCAC
TACTCCAATAAAACATCATTCAATAAAGAGACAAATTTTAAACAAAAAAACAGCCTCTTC
TATCGATGCTTACATACGCTTACAGACTCTCCCAACGCTCGTCTCGCTGTTAACGTCATC
GAACTTGAAATTCAATGAAGCGTTGCCTGCTATAGTTAAAACAGTAAATAACAAAATTAA
GGCAGCATTGAATTCATCATTACCTCTCGGAAACTCTCAACACTCGGGCTTTTTTGTGCA
AGAAATCGCTCTTGATTCAATTCAGCGCTGCCACTTTTTTGAGGGTCTGCGCATGCAAAT
TGGTTTGAAAACGACACTTCAATTCCTTGTAATTACAACATTTTTGCTTCTTTCTTTACT
GACTAGTTCCTCTAACGCTTCTCCGCTTAAGGTCGGGACTTACCCATGTCCTCCTTTTGT
TATTGGTTCTGTTGACAGTGATTTGAACGGTCTCAGCATTGAATTATGGGAGCAAATTGC
CAAAGAAATGAGCGTCGAGTTTCGTTTTGAAAACCAACCTTTAGACGATCTACTCAACGC
GATAGAAACAGAACAAATAGATATAGGTGTTTCATGTATTTCTATAACTCCAGAACGCGA
ACTGTTCGCTGATTTTTCTCATTCTTTCTACGAAACCCATCTCGCGATTGCGGTAAAAAA
CCAAGGCTATCTGCATACCTTGCAATCTATCTTTTTGAACCCAGCTTTGTGGCTCATCGT
TGGTGCCATCATATTGGTAGCTGGCTTAGTCGGAGCATTTTTCTATGCGTTAGAAGAAGG
GAAAAACGAAAAGTTATATTCAATGAAAAACAGAAGCGGTCGCTGGGTTGAAAGCTTTAT
TCTTGGCTTGCTGTTTATTACCCGAGGACCGTTTAACTACTTTGAATTTAAAAGCTTAAC
TGGGCGAATTGTGACGGTATTCATTGGTGTTTTCAGCATGCTTTTTATCGCCAGTATTAC
TGCAGTTTTGGCTAGCAAACTCACCCTTAGCCAAGGTTATTCCCAAATCAAAGGTATCAA
TGATCTTGCCAATGTTGAAGTCGGTACCAAAACGGCTACCACCTCTTCCTTGTTACTCAC
TAGCTTTGGCATTCGCCACAAAGACTATGCAGACATGACGGCACTTTTAACTGCCTTAGA
CAAAGGTGAAGTCGAGGCGATTGTCGCGGATGATGTTGTGCTCAAATACATGATTGGCAG
TAGCAGACTATCTGGGCAATTTGAGGATTTAGAAGTGTTGCCGTACCAACTAGAAAAACA
GAACTACGGCTTCATCATCACAGAGAACAACCGTTATGAGGAAGAGATTAACCGCGCGCT
GTTACAAATCCGTGAATCACGAAAGTGGCGTAAAACGTTGGTCGACTATTTCGCAGACAA
GTAGTATTCACCACTATCTTCTAAAACGAAAAAAGCCCTTAAGTTCAATGAACAAATGGG
CTTATGTATTCAATCTAGTTGGCGATTATTGCGGTAGAACCACTTTACCATCTTGAATTG
GGAAAGTTTTGCCTGCAGGTTTGCTCTTCATGCGCACAGTCGTTGGTGCACCCGCAACTT
CATAAGTGACATCGTAACCTACTACTTTTTCTGAAGTGGTGTATTCAGTGTGGCATTGTT
TCTCTGTTGAAGTCACAACATCGCCCTTCTGCACATTGTCTTGAATTTCACGCCCTGCCA
TTGCACCGGCAATTGTTCCTGCCGCCGTTGCAATCACTTTACCTGAACCACCACCGATTT
GGTTACCTAATGCAGCACCCGCCGCCGCACCGCCAACCGTGCCAAGGATCTTGTTGTTGT
CTTTAGGTGCAACTTGGTGCGTCACTACAACATCTTTACACACTTGATGTGGGTTCTTCA
CGGTTTCAGTTACCGCTTCAACAAGCGTAATGTTTGCTTCAGTTGGTGCAGGTGGCGTTT
TGTCTTTACAGCCTGCCAGTACAGCAACCACTGCCGTCGCGATTGCGATAGATTTCATAT
TCATGGATTACTTCCCAGTACAGTTATCTTTGATTGGCGGTATAGTAAATCGTGAACTGG
AATTCACATCAGGTAAAAACAAGCCCGAGGTCATTAGCAGGTTAAAAAACGGCGTTTTAT
AAACGGAATGTCAGGAGGTAATCTTGAAAAGGTCAATCGGAGCCAGATCACATCAATGCT
GACTATGAATCGCCCAGCAACTACTAAGTCAGATTGAGCAAAATTTAAGCAACCACCATC
CATCGAGTCCAAAAGACGAGCAAAATCGATGCGAACATGACCCAAACCAGCGTCGCGGCT
GTCAGTGTACCCACCAAGCTCAAGCGGTAGCTAAAGTAAAAGACAGACATCAGATACGCC
GCATAAGGTATTAGAGAGTAGATACCGAACAGTGCGGTTTGGCGCAGTGCCTCCATATCT
CGCTCGCTGCCCACAATAAAGTGCGCAATCAATGCGAAGGTCGGAAACAAAGGCACCAAA
CCTGCAATATAGAAGCTTTTTGATTTAGCGAGCATGGCAATGACGAGTACTGCCACCGCA
CCGAGTAACGATTTGAGAAAAAGACTGGTCATCAATATCTATCAAACCGTCTAAGCTAAA
CTCAAAAACAGCTCATCATCTGTCAGATATTTATGACGATGGCTTAGACTGCGTAAGTGC
ATAAACATAAAGTCAGGAAAACCTGGAGCAATGACGTTGTTTGGCTCCCAGAAGATGCCA
CCCACGAAAACGTAGCGGCCTTGCTTTTCATCATCATGCAAAGGGTTATTTATTGGTGTC
GACAATTCAGCGCGACATCCTTCAACTACACAGACGATTTGCCCTTTAAAAATGCCAATT
ACACGTTTAACAAGGTTCGCTTTTATTCCGCACTTCCATGCTTGGCGCGTTGCCCACTCA
TAACCGTGTTTGTTAATCGCTTTTTTCTGTAAATGCACAACCAAATTCATCGCTCATTCC
CGAGTTGACCTTTGTTTGTACTATAACCAAATCGCCTTCTCGGTTTGCCGATTTTAATTT
GTCGAAACCATAGAAGATAAAAATCAAGAAACGGGAGCTTTACAACAATTCGCCTTTTCC
TTAACGAATTTTAGGATTTTTCTGACAATATAAAACAACTTCTGTTGCATAGAATGGCGT
CATATTTATAAAAATAACGACAACAATAAGGTGACGTATGGCTTTTGATGACTATTGGAA
GAAGGTTCGTGAAAAGCACTTAAAGAGTGCCAACTTAGAAGGGCTTATTGTTAAAAGAAT
ACGAGCGAATACAGGCAGTAAGAGGCTCCCATATCGAACGAAGTGTGGCGCACTGTGTGA
AATCAAGTACAACGAAGTGTGCGACAGTCAAAAAGAGTGATGATTCTGCACCACCCTTTT
CTCAGTATTTCAACTTTACCGCCGATAAACACCGTTCTTACCGGACTACGCGTCAATAAG
GTAGTTATCGCCTTCGTTTTCTAGGCGATCGATCAGTACACGACACTCATCGAGATCAAG
CGGCTGCTCAAAACGACGCTTCAAATTCATCAAAAAGAAGATGTCTTCGCACATCGCTTT
CTCTGGCTCATCGCTGATTTTCGCAACAGGTGAGCCATTGCATGACACCATTTTAATAAC
GATAGACAAAGGTTTGTACGCAACACCTTGTGCGTTCACGTAATCACCCATATCGTTCGC
AAGCGACGTACCAATGCCAAAACTCACTTGAACACGACCTTGGAAGTGCTCACAAATATC
TAGCGCTTGATCGAAGTTCAAACCATCGGTAAACACCAAGGTTTTCGTCATTGGATCGAT
GCCAAGCGATTGATAATGCATAATCATCTTTTCGCCCCATGTGTAAGGGCAGCCACTATC
ATGACGCACTCCCACATAAGCATTACTGAGTTCTTCATCAAAGTCTTTTAAGAACGCATC
AATACCAATGGTGTCCGTTAATGCAATGCCTAACGCGCCATTAAACATCTTTTGCCAACG
CTGCAGTGCTACCTTTTGTGAATCACGAACATTCACGAGCGCTTGGTGCCCCATAAACCA
TTCGTGTGCCACTGTACCGATTGGCGTGAGATCGAGCTCTTTCGCCAAATGGTAGTTACT
GGTTCCAGTTAGACTGTCAGGCAACTCTTCGCTCAGATACTGCAACATTGATCGCTGAGC
TTGGAACGAGAAACGACGACGAGTCGACATATCAGCAAACTTAAAGTTGGTGATATTACG
ACGTTTCAGCTCTGCTTTAAGGAGACGAACCTTCTCTTCTAAAACCGATTGGAACTGCTC
GACTGGGATCTCTGCCCAACGTGCACGGCTACGCACTTCGGACACAATACTCATGATGAT
GGTTTCGTAAAGAATGGTTTCTTTCCAAAGACCATTGATGGTAATGCGTAATTGGCTTGT
GCCATCAGCCATGGTTTTCGTATTGAAAGAAACATCGCGTTGAGGGTTAAAACGAAACGC
ATGCAGTGAATTAACGAATTCAGGACTTAGATAAGGCGCAACACCTTTCATGTACTCAAT
TTCTTCTGCAGAGAAGGTAATATCTTGCAGTTTAAGTACTTCAGCTTTCACCTCTGGCAG
CAATTCAGATAGGTCTTCTTCACTGCGCACGATGAATTTATAAGACACCATCGCATCGGG
ATAAAGCGCTGCAACAGCACTCATCATGTTCACTTTGTATACGTCAAAATCTAACGCACT
TTGGATGATGCGAGACGAAAATAAATTGGTGGTCATTCGGAGCCCTTCTACACGCCCTTT
TTCGTTTATACCCAAATTCCCTCAGCACGGTACAAACCGCATCTTATTGTTTTCCCGACA
AAGTTGGGGGAAAGTTCTCAACAAGGCAAACTTGGGTATATAACTTGTTGTTACTAACTT
AATTGCGTAAACAATAAACACCCACTTAGGGTTTGTCAACTTTTGTTACTAACCACTCAT
TTTTATAAGGTTTTTACGCACAAAATTCGGACAGTTATTGTGGATAACCTGAGCAGATAA
GCACACCTTTGCTTAAAGAGGAACGTTAGACAACAATGAACACGTTTCTAACAATCGGTT
ACTTACCCATTGATTGACTACTTGTTATGCGCTAGATTACTTACAAATTATTCTCAGGAC
CAAATCATGATCGTAACCGTCGACATTATTCCATTCAGACTATCTGGCTGCGCCGATAAG
GGGTTGGAAGTGTTGCTGATCAAGCGTTCGAACCCGGAACGTCCGTACCACGGTGTATGG
GCCCTACCCGGCGGTTTTGTGTTTGATAAAGACATGACCCACGAAGGTGGACGCCCGGCA
GACGAGAACTTTGAAGCAGCACGACGCCGTATCTGCCGCGAAAAAATCCATACCTACCCT
CGTCACTTTAGTGAAGCCTTTGTCGATGGCGACCCAAAACGCGATCCTGAAGATTGGAGT
CTGAACATCACTCACTACGCCTTGGTTGACCGTAACAACAAAGAGCAAATCGACAACGCT
GGCGTTCCAGAATGTCATCTAAAGTGGTTCCCACTACAAGCAATCCTTGATGGCGAAGAG
ACCCTCGCTTTTGATCACCAAAAGATGATTGAAAAGGCATGGCAGAAGTTGCGCGCCTCT
ATCGAATACACCTCGGTCCTATTGTTCGCACTTGATAAAGAGTTTCTGGTTGCCGACATC
ATTGCCGCCTATCAAGAGTTCGGTATCGACATCAGTCGCATGACGATCAAACGACGCTTG
ATTGATTCAGGTGTACTCAAGCCAACCAACAAAGTCGCTTCCACTAACAAAGGTAAAGGC
GGCAAACCAGCGATGGTCTACACCCTAGCAAGCGACGAAGTAACCTTTTTCCAAAACTGT
TTGCGTGGCTAACGCAAGCATAAAGACAGACAAGGAGTCTGCCATGACAGTTCGAGTTAA
TTACCAAACCACAGCAGTGATCGACGTGGATCCTGAGAAAGGTTTCACCGAACTTTGCCC
TGACGAACTGCCAGTCACTGGCGCATTAGAAATCGTTCCAGAACTACTAAAGAACCACGC
GAAAGGTCACTTAAAGCTCGTCAGCCGTGATTTGCATCCACCAAAAGCGGCGTGGGACGC
AGAAACGCCAGCGAATATGCTTGAACCAGTAGGCTTACCTAACGTGGATATTAAGTGGAA
CCGCCATTGTGTGCTTGGCACTACGGGCGTTGAACTGTTGGACGGCCTACCTCCTGTTCT
GGAGTACGATTTCCAAGTGAACAAAGGCATGGACCCAGACGCACATCCTTACGGTATCTT
TTTCCACGACGTGGCTGATACCAAAACCACAGGTGCGAATGAGTTCCTCAAGTTCAACAA
CATCGATACAGTTGTTGTCGGCGGCTTAGCGCTCGATTTTTGTGTAAAAAAATCCGTCAC
TCAAGCACTCGACTTAGGCTTCAAAGTAATTGTGAACCTAGCTTCTAGCCGTGCGGTCTT
GCCAGATACCGTCGATGCGGTGATTGCAGAGATGAAAGAGAAAGGTGCGATATTTGTCGA
CAAGGCGGATGACATCATCGTTGAGAACTTCGCGTAATATATGTCGATTTAAATCTAAGC
CCATCAGCTTTTGCTTAAAAAGAAAACGGTCCAGCTTATCTGGACCGTTTTTTGTTTGTG
GCGTCTAAGAAGGGGATTACTTAATCACACCACACACAATGCGAGCACCGCCGCCACCAA
GTTTTGCCGGATGGTCAGAGTGGTTATCACCACCAGCATGAACCATCAAAGCACGACCTT
TTACGTCATCAAGTTTCACTCGTGGTGCCAATACTGGCTGATCCGCCATTCCATGAGCAT
TCACGTAAAGCGCCGGTAAATCGCCAAGATGATTGTCGTCCGTCCAAGGGAAGCCATGCT
TGCCTGTTTTTTCTGGGTCATAATGCCCTCCAGCAGCACCGCCAAGAATGGTTTTACCTT
CTTTGGTAATGCTGTCACACGAGCCGTTAGCGTGTAAATGGAAGCCATGCGTACCAGCGG
GTAAACCCTGTAGTTTCGGTGTAAAAACGGTGCCGTAATCACTGTCGCTGATCATCACGG
TACCAGTTGATTGCCCAGAGCCAAGGTCAATCATTTCTACGCTTACTGTCTCGGCAAAAG
TTGGAGAAGAGAGAAGCGTTAGTGCAGCAAGCCATGTTGTTTTATTCATACTGTGGGTCC
TATTTATTGTTATTTATCAGTGTTGAAGCGATTTCAACACATTGGATTGACCATAGATCT
CGGCAAATTCTTTCAAATTTAGCCCAGCTTTATTGCGCAGCTCTGGTGAACAATCCGCTT
GATAGAGGTCTTTAGCTATGCCTATTTCACGTTTGATGAGTGCCCCCATTAATGCAGTGT
TACCACGCTTATCTTGTAGGCAGGCGTTGGCTCCGGAGTCGAGCAGCAAGCGAACGGTTT
CTCTATGTCCTTGATATGCGGCCACCATCAATGCGGTATAACTTTGGTTATTGCGTTGGT
CGATTGGGAAGCCTTGAGAAACAAATGTATCGACCACTTCGTTATTACCAATTCGCGCAG
CATCGAAGAACAGTTCAACCAGAGATTGGTATTCCTCTTCCAGCTTGTCTTCAGCGGCCA
ATAAGCTCAGCGAAAAGCTCAAAGAGAACAGAACGGCACTGAGCAAAAACACGGTTTTCA
TTTACTCACCCTCATTAACAAAATTGGAGAATGACCCACGGGAGCCCTGATTTTCGGGCA
GAAAAGAGCAGATAAATCTCCCGCAGGTCAAAACTTATTGCTTACATCATCGCTTTGTTT
TTCACTTGCTTGAGATTGGTATCTGTCGCCTCAGCCAGACGCGTACCGTACTCTTTGTCT
GCGCGGTAGAAATAGCTCACCATGGTTTCCTTAACGTCTTTATCCATCACCTTGTTCAGG
TCACCCGCTAAGTTGGCAATCAAATCACTCTGGTCTTGCTTGTTCATGCTGCGGAACAAC
ACACCCGCTTGGTAGAAGTTACGAGGATTGCTGATCGCTTTTTGTTGAACAGTGCCAACC
AACTTGGTTTCAACTGCTTTAAATTGCGTGTCTTCTGCCAGTGCCAGTTTGCGGCTTGGT
TCGTAGTTCACATCACCATTGCCTTGCTTCGCGTTGTTGCTCAATCCATCTTGGTTATGG
TTATTCACTGATGCTAATGGACGGTTTACTGGCAGTTGGAACAAGTTCACACCCAAACGG
TACAACTGTGTATCTGCATAAGCGAACAAACGACCTTGTAGCAAACGGTCTTCCGATGGT
TCGATACCAGGAATCAGATTCGAAGGCGCAAATGCCGACTGTTCAGTGTCTAAAAAGAAA
TTTTCTGGTAGGCGATTCAACGTCATAGTGCCGACTTTTTGATCCGGTACATTCAGCCAT
ACTTTGGTTGCATCCAACCCGTTGTAATCCAGTTTGCTCAGAGCTTCTGGTGACAGCACT
TTCACGTAGAGATCCCACTTAGGGTAGTTACCGCGCCCAATTTCTTTGTACAGATCATTG
GTTAAATGGTTGAAGTCCTTACCCTGCATCGCAGTTACTTCATCAGGACGAAGGCTTTCA
ATACCTTGTTGGCTCTTCCATTGGAACTTCACGTAGTTCACATCGCCTTGCTTATTGATC
CACTTGTAAGCGTGCACACCAAAGCCATCCATCGTGCGATAGCTTGCTGGCGTGCCTAAG
TTGCTATAAACCCAAGTCAGCATGTTGGTCGCACTCGGCTCATGACTGAAGAAATCAAAG
AATCGGTTTGGATCCTGAACGTTGCTAACTGGAGACGGTTTGAGAGAGTGCACCATATCC
GGAAACTTAATCGAATCACGGATAAAGAACACAGGCAGGTTGTTCCCTACCAGATCCCAG
TTACCCTGTTCAGTATAAAATTTTGTGGCGAAACCACGAGGATCGCGAAGTGTCTCTGGT
GATCCTTTTGAGTGAATAACGGTCGAAAAACGTACGAAAACAGGAGTTACCTTTCCTTTG
TTAGTAAAAGGAGCGGAAACCGTTAAATCACTAAAATCACCCGATGCAACAAACTCACCG
TGAGCACCTGTACCACGAGCATGCACAACACGCTCAGGAATTCGCTCTCTAGCAAAACGC
TGCAATTTTTGGATCAGGTGAACGTCTTGCAGTAATACGCTGCCATTTTCACCTGCTGTG
ATTGAATTCTGGTTGTCACCAACTGGTGCACCATTGTCTCTTGTCAGGGTTTGCGCCTGT
AGAGATGTGCTGGCTAAGCCAACTGTAATTAATAAAAAGCTTTTTGACATCTGCATGGTT
GCTCTCCAATGCGTGCTAACCATTTGACCAGTCGAGTGGTCAATGGATACTCAAAAGCTC
TTTTCTGCCCACCGAGAATATATCTTCAACAATTACATTTGTTTAATGGGAAATAACGAT
AGATTTAATAGGGAGAACCAATGAAATTTTTGAGGTTTTATCGGTTTGATTAATAAAACC
TAGACTCGGGCTGAGAAACTCGACGGAAGAGTTAATACACTGACAGAAAAGCACAGCGAT
GAAAAGGACACCAGAATGCACCAACATGAAAAGTTAAATTACGTTGAGTTTGGCACGCGA
GACATCAATGCGACTAAACAGTTTTTCGAGCAAGCCTTTGGATGGGGCTTCGTTGATTAT
GGTCCAGAGTACAGCGCCTTTTCAGATCAAGGTTTAGACGGTGGCTTTTTTGTAGCAGAG
CAAGTGAGCCAAACAACAAATGGGGCGGCACTACTGGTGTTCTATAGTTCAGATATTCAC
GCTACGTTAGCTAAAGTCGAACAGTTCGGGGGCAAGTAATTCGTCCGATCTTCGAATTTC
CCGGCGGTTGTCGTTTCCATTTCACCGAGCCGGGTGGCAATGAATTCGCGGTCTGGTCTG
AAAACCATTAATTAATGACAGGTAAAACAATAACGTACCATTACATTCGATAATTGACTC
GAAGAGTTACAAACCAGCTCGCCTCGCCTTCTCATTTATTGATAACGCGGGGCTTTTAGA
GCGGTTAAATCTTATACAGTTGTTTTTGTTCTTTAAATACAAAAGCAAAGGTAAAACATG
GAAGTTTTGAAGCGTTGGTTCATCTCCCTTTCAATAGGGGTTGTATTATCGGCATGTGGC
GGGGGAGATGGCTCCTCTGTAGACAGCAGCTCCGCGTATGTTCCTGCGGAAAAAATACAA
GACAATATTTTTTCCAATATCACTGGCGTTAGTTATCCCTACGACATCTACTTGCCAGAA
AACTATGAAGAGCGCACGACGTCTTTACCCGTCATCTACGTTTCCGACGGTAATGGGACA
GGTCAGGGGTTTGGTAACCTCATCGCCAATGCCGAACTCGATGTCATCCTAATCGCCATT
CATGAAGGTCCTCCTGGACGCAGAAACATTGATTATTTGCCACCAGGCGTCGATGACTTC
TACCTTTTCTTAACCCAAGAACTCATCCCAATTGTTGAAGCCGAATACGATATTGATCCA
AATGAACGCACACTGGCTGGACATTCATTTGGAGGCGCAAAAACTGCCTATATCATGCTA
ACGGAAGACATCGGCGTCGAGTTCTTCAAAAATTTCATCATCTCTGACGGGTCATTTTGG
CGCATTGATGACACCATCTATTCTTTGGAGGAGCAACGTTACGAGGCTTCACCATGGTTA
GAAGCCACCGCTATATTGAGCTCAACAAACATCGGAAATCATCCATCGGTTGATGCTTTC
TATAAACATATCCAATCGAAGGGCTACATGGGTTTTAATTTGCCACCGCTCATCGAGTAC
AAAAAATTAGATCACGGGAAGATGTGGTACCACACCTACAGAGACAGTCTACCAATCTTG
TTTCCAAAAGAAGAAATTTAAGACCATCAAAATAAGTCAGTGGTAGCCAGATTCGGAACT
GACATTGCATTTCTGGTTGATCTCATCCTTGGTTTAATCCACTGTTAGCGCAACAATTAA
TCAATGGGGCGCTAGACCTCGACCAAGGATGTATCATGACTGCAGCCAGTTTTTTTCGCT
TACTTTGTCTCGCTGCTATTTGGGGTGGCTCGTTTCTGTTTATGCGAGTCGCCGCTAATA
CGTTCGGACCGGCTTACTTAATCGAGTTTCGTGTTGCATTTGCGGCAATAGCATTGCTCT
TGATAGCTTTCTATCTCAAAAAGAAACTTGCCTTCACAAAACACATTAAGCACTTTTTCA
TTATTGGCTTGTTTAATAGCGCTGTGCCCTTTCTGCTTTTTGCTTACGCTGCTCAAACAC
TAAATGCGTCGACCTTAGCCATTCTCAACTCAACCGCACCGATATGGGGCGCGTTAATTG
GTTTTGTTTGGTATCGCAGTCCTTTAACGGCAAAAGCCATTCTAGGTATGATGATTGGTA
TTGGTGGTGTGGCTGTACTTGTCGGCTTGGATTCTTCAACCATCGGCAGAGAGACTATCT
TCCCCATCGGGGCAAGCCTAATGGCTTCTTTCAGCTATGGGATTGCAACCAACTACACTA
AAAATGCTCCGCAAGTTCCAGCTTTCGACAATGCACACGGCAGTATGTGGGCAGCGGTTA
TTTGGGTTCTACCGTTATTACCTTTCCTACCAATGCGCGCTGAACCAAGCAGTTTTGAAT
GGAGCTCCGTCATCGCTCTTGGCGTTGTGTGTACCGGTTTCGCTTATTTACTCTACTTCC
GCTTAGTTTCGGATATTGGTCCTGCTTCTGCCTTGACCGTCACTTTCCTTGTCCCCGTTT
TTGGTATTTTATGGGGTTACTTGATCCTGGGTGAACCTGTCGGTTTTAACACCATCATAG
GGACAATTTTGGTGCTAGGCGGAACCATGTTGGTGACAGGTTTCTCTCCTGCTGCAATGC
TGGCAAAGCGAAAACAAAGAGTGGCATAACGACCGTCGTAGTGCGCAGTCACCATATTTA
TACCCAAGTAACATCAAACCATTTGAGACCGCGGTAATAGCGGTCTCAGTGCATGAGATA
GACAAAGCACTCAGTTATACGCTCTCGCTAGCAAGCCACTGCCTTGATATTGGTAAAACT
TACAATCGTTAGTGATAAATGCAGATTCTCCGGCTTTAAGGGTCAGACTTGTCTCTAGTG
TCATGATCTCAACTTCGCCTTCAACACAAAAAACAATCTCTGCACCACGCACAAACTGTT
GTTTGCATTCGCCATCGGAAGAGAGAATATCAAAACCAAAATCATCTACCGGAATTGGAT
AGCTCAACTTGCCCTCTTTATGAATTGGCGGCAGCTTAATCAGTTCCGGTTGCGTGGTGT
GAAATGCCGTATTTGCGATAAGCTCATCCACATCAATGTACTTAGGCGTTAACCCAGCTC
TAAGCACGTTGTCAGAATTCGCCATGATTTCCAACGCTGTACCTTGCACATACGCATGAG
GCGTTTCGGCATGGAGGAACATCGCTTCACCAGGTGCAAGTTCTATCGTGTTCAACATCA
ACGGAGACAGCAATCCAATGTCTTTCGGGTAATGCTTTTGAAACTCAGCCACATAACTGA
GCACTTCTCTTTCCAATGCCGTCTTTGGACCACGCTCTAATGCCGCGTCCAATTCTGCCA
AGGCTTGAATTTTATGAGTTTCGTTCAACGTCATGATCGCCGTGAAGAAACCTTTCAACC
CTTCTTGATTTGGGTGCTCGGCTAACGCGGTCACCTCGCTGTCTAAACTGCATATGCCGA
ATTGGCGGAACAGAGTCAGTATTTGTTCTATCGGACGAAAGCCATTCATCGCCTTGTAGA
AAGTCAGCGCATAGACTAGCTCTGGCTTGTGATTGGCGTCTTTGTAATTGCGATTAGGAG
CATTAAGCGGAATACCTTGTTCATTCTCTCGTGCAAAACCAAGCTCAGCTTTTCGCTTGT
TAGGATGAACTTGAATCGAGAGCGGAGAATCCGCCGCAAGCACTTTGAATAGGTACGGAA
GTTCACCGAAACGCATCATGGTGTAATCACCAAACATGCTTGCTTTGTCTCTCGCAATCA
CATCAGATAATAACTCACCAGTTGCTGCGAGGCGCGAGCAACCATTAGGGTGCGCTCCCA
TCCAAATTTCAGCTTGAGGTTGATGTTTCGCATTGTCGATGCCAAATAGTTTAGAAATCG
ACTCTTTACTTCCCCAAGCGTAGTTTTGAATCACGTTATCTAACTTGAACAGTGACATCT
CACTCTCTCCCGCGGTGTTTTAACACTGCAATTTGATGGCTTGAATCAAGGCTGAAACGC
CCTGCTCGACTTTGCTTCTTGGGCAACCCAGATTGAGTCTGAGATAGCCTTTCCCAGAAT
CGCCATAAACATCTCCAGACATGATGGCAATATTGAATTGCTCAATTAACGCCTGATTAA
GCAGCGTCATATCTAGATTCAAAACAGATAAGTCAATCCATGCTAAATAGGTCGCGTCTG
GGACAAGGTAACTCACTTCAGGAAAGGCGCTTTCCAGTGCTTCTTTCACGTATTGATGGT
TAGCCAATACATACTCGTTGAGCGCCTTTAACCAAGGTTCTCCGTGACGATAAGCCGCCA
TCGTACCAAGCACGCCCATAATAGAAGGCGATGAAAGACCATCCACCTCTTTGAGTTTAT
GCAGATAACGTTCGCGAGTTGGTGAATCCGCGATCAACGCATACGCGCCATTCAAGGCTG
GAATATTGAATGATTTAGACGCCGATGTGACGACAGCCCAATCTTGTGAACAACCAAACC
CCACGTAAGGGACATGACGCTTAAAGCACACATCCATGTGGATTTCATCGGAAATCACTT
TGACTTGGTGTTGGTTGCAAAGCTCCGCCATCTTTTCCAACTCGCTTTGGCTCCACACTC
GCCCTGTTGGGTTATGAGGGCTGCACAACAACAGCACAGTGTTGTTCTGGTCAGCGAGTT
TGGTTTCCAGATCTTGCCAGTCAATTTCAAATCGACCTTGCTGTTTGATGAGCGGACTGC
GAACGCACATACGGTCTTGCCCTTCAATCATTTTGTCGAACGCATCATAAGCTGGCGTAT
GGAACACCACGCCCTGCCCCGGCTGACTCCATTGCTCAATCAACTTTGACACAATGTAGA
TAACCGAAGGTCCGTACACCACTTGCTGAGTATCGATTTCGCAGTCAAAGCGAGTCTGAT
ACCAGTAGCGAATCGCGGACTTGAAATCCTCATGGTTCCAGCGGCTATAACCTAATACCG
GATGCTCTAAACGTTGTTTAAGCACATTCATTACAGGCTCTGGCGCAGCAAAATCCATAT
CTGAAATGGTAAACGGGAGTAGACCCGCTTTACCAAATCTATCCTGAACGTAGTCCCACT
GCGTGCAGTAAGTGCCAGTGCGATCAATCGGTGTATCAAAGTCGAAATTCTGAGTCATAC
GAATATTCCAATATTAAGGTCCCTCGTCACAATCTCATTGGGGGGGAGGATGGAGATTGT
GCCGAGGGGGAGCATCTATCAAAGCAATGATTAGCTAGCAGACATGATGGCTTGCATTTC
ATTCTTCACTAGGTGAACTTGCGTGCCAATCACGACTTGCAGGTTGTGCTCATCAAGCTT
CACTACACCCAGCGCACCGTTGGCTTTCAACTTTGCGTCGTCGACCAAACTCATATCGTT
AACAGACAAGCGAAGACGAGTGATGCAGTTATCCAAAGCTGTGATGTTCTCTTTACCACC
AAGAGCTGCCAATACTGCAGCACCTTTGCCAGATTCGTTGATGAATGCCGCTTCAAGCTC
TTTGTCCACTTCCGCCGTATCGACTTCACGACCTGGTGTTTTTAGGTTGAACTTAGTGAT
CGCAAACTTAAATACTGAGTAATAAACCACGAACCAAACACCCGCCACCAGCGGTACTAA
GTACCATTTCGTTGCCGTGCCTTGCAGGATACCGAACACCAAGAAGTCAATCAGGTTGCC
GTCTGTGTTACCGATGGTGACATCAAGCAAGCCCATCACCATAAAGCCCAGACCAGTCAG
AATCGCATGGACAAAGTAAAGCACTGGCGCAACGAATAGGAACAAGAATTCAAGCGGCTC
AGTGATACCGCCTACCACACAAGCTACGACACCAGAGATAAGCAGTGCTTTAATTTTTGA
GCGGTTCTCAGGGCGAGCACAGTGGTACATCGCAAGAGCTGCACCCGGTAAACCGCCTAG
GAAAGTTGGCATTTTACCTTGAGACAAGAATGCCGTGACTTCCGGTGTAAATGCCGTTGT
GTCAGGACAAGACAATTCAGAGTAGAAGATGTTTAATGCGCCAGACACGGTTTGACCACA
GACGTCCATAGTACCGCCTGCTTCAGTGAATCGAATCAGCGCAACCAAGATATGGTGAAG
ACCGATTGGCAGCAATAAACGTTCGCCTGTACCAAACAGCATAGGACCGAAATCACCCGC
GCCTTCAATCACATGACCGATACCATTGATGCCTGCAGCAAAGTAAGGCCATACGAATGG
GATAAATACACCGACAACGCCCAGTACCAATGCAGAAATGATTGGAACAAAACGAGCACC
ACCAAAGAACGCTAGCGCATCTGGCATTTTGAAGGTGTAAAAGCGCTGGTGAAGTTTCGC
AACAATCACACCAACGATTACCGCGCCAAGGATACCAGTATCAATCGATTCAATGCCGAT
GATGCTTTTCACACCGTAGGCGGCACGTTCCGCTTCACTGTCTAGTACACCAGCGACGGT
TAGGAAGAAGTTGATCGCAAGGTTGAACGCAGCATAGCCAACGAAACCCGCGAAACCTGC
CACGCCTTTCTCTTCACGCGCTAACCCAAGCGGGATAGCTACTGCGAACATTACAGGTAA
GTAAATGAATGCGACAAGACCGATTTTGGTCATCCACATAAACAGGTATTGCAAAGGGGT
GTTGTCTAAAAATGGGATGGCTTCTTTGATAGCAGCGCTAGAAAACGAGCTGCCGACACC
AAGAAGAATACCTGAGAATGCCAGCAGCGCGACTGGCAACATGAAGGTCTTGCCGAGGCT
TTGCAAGAACTCCCACATGGTCGATTTATTGCTTTTAGACATAGTTTGTCTCCGGAATTT
GAGAACTTGTAGGGCTCATACACATCACATTATGTGCGCATGAAGTGTTGTTTTTATGTG
CTCAATATACGCCGCTAAAATTCTTGATAAAACGTTTTACCAAAAGTTCTGTGATCGAGT
TAAACATCTTTTTCCATAAACTGTGTAGGGCTTTTAAATTCAATCTAATAGGGTTACAGT
TTGTTGATAAAACGTTTTTCTAATCCATAAGTGAATCTATGTCGTCAAAAAAAGTGACCA
TTACAGAAGTCGCTAAACATGCTGGCGTGTCAGTTACCACCGTCTCTATGGTGTTGGGGA
ATAAAGGGCGGATCTCTCCTGACACAATAGAAAAGGTCAACGCTGCGGTAGAAGAGCTCG
GCTATATTCGTAACCGTGCCGCTGCCAACTTACGCTCCAATTCCAGTGAAATCATTGGAC
TGATCCTCAAAGACATCAGCGATCCCTACTACGCGGAAGTCGCGGCAGGATTGAGCGAAG
AAATCGAGCAACAAGGTTATATGCTGTTTCTGGCTCAAAGTGGGGATAGTCAAGAAAAGT
TTGAGAAGTGCGTATTAACCATGGCACGCCAAGGTGTCGGTGGTATCGCATTTTGCCCGA
TTGGTGAAAGCCAGCAGTTCAACGTCGAAAACCTTAAGCAACACAATCTGCCAATGGTGT
GCATTTCACGCGCTTCGGTGGATAAGCAAATCGACTATGTAGGACCAGACAATATGTACG
CCGCCAAGTTGGCGACGGAGCATCTGGTTAAGCAAGGTCATCGCAGAATCGCTTATGTCG
GCGGTGCGAGCAGTTCTTTGTGTCGTGCTGAGCGTATTGGTGGGTATTGTTCAACTCTGA
TGCAGTTTGGTTTGCCTTTTAAACCTGAGTGGGTGGTCGAGTGTGAGAAAAGCCAAGCGT
CTGCAGCTCAAGCTGTGCAGCAGTTGTTGTTGGAACATCCACAGATTACTGCGGTTCTTT
GTCACCATTCTTCGACGGCACTAGGCGCGGTTTATGGCATACATCGAGCGGGACGATCCA
TCGGTAAAGATCAGTTTATCGGCGAGCAAGTATCGGTGATTGGTTTTGATGACGTTGAAG
AAGCAGAGTTAATTGAACCACCGCTCACCTTCGTTAATTCCAATGCACGAGAGATGGGAA
GACAAGCGGCAAAACGATTGATCAATCAACTCAAGCAAGAAGACAGCGAACCTTACAGCT
TGATCCTGCCTCCCAAACTCATTGTTCGTGAGTCGGCTTAACCCAACACCACTTCCACGC
CTTGCTTTCTCAACTGTTCGAGGTCGCTTTTCGGAGCGGCTTTGTCGGTTAACAACACAG
AGATTTCACTCGTTTTACCAATCGAAGATGGGTAGATTTGCCCAAACTTGCTTGAGTCCG
TCAGCACGATATTACGGCGCTTTTTCGCAATGATGGTTTCAGCGATTTCTGCACGCATCA
TGTCTCGGCTAGTAAAGCCTGTGTCTTGATGGAAACCGTCAATACCTAAAAAAGCCGTGC
TGAAGTGAATGTTCTCAATACACAGCTTAGTCAGCGGTCCAACCAAGCTCTCGCCTTGAT
GCTGATACACACCACCAAGCAAGATGATGTTGGCTGAAGTGTTTCGGATGAGGTGGGCGA
TGTACGCCGATGGGGTAATGATGGTGACGTCACCACGTTCAGCCAATGTGCGAGCTAAAA
GCGCATTAGCACTGCCGCCTTCGATTAACACGGTTTCGTTTGGTGATACCAAATCTGCCG
CTTTGTTGGCTAACGCTTGTTTGATGTCGAAGCGCACTTCAAGTCGCGTATCAATATCGT
CACTTTGTAGCGCCGTCGCAGCGCCGTGTACACGCTTTAAGTAGCCTTGTTGCTCAAGGA
AATTCAAATCCTGCCTGATGGTCACGCCCGACACGCCAATGATGTCAGAAAGCTCCGTCA
CTTGAACGCGTTTGCGGTCATTAACCAATTGCAGGATTTCATTTTGTCTTGAGTTCACAG
GCTCGCTCCTTTTTGATGAGCTTGCAGTATACGCCCGAACACTTTCATATGAAAGCAGCC
TGTGAACGATGGACGTAAGCTAAGCTGCGTTACACCGTAAGCTCAAGACGGTTGCCATCC
GGATCTAAGATGCAGCTTTCATAATAACCATCACCTGTTTGTCTCGGACCGTCGACCCAT
TGGTAGCCATCATCTACTAAGGTTTTGGTTAGTTGGTCCACCGCCTGCTCTGATCCTAAG
GCGAAGGCAAAGTGTGCCAACCCTGTGACCTGCATTGCATGAGATTTTTCACAGGCGGTC
ACACCTTCCATCGACATTAACTCCAATCGTGCGCCACTTTCAAACGAAAGAAAGTAAGAT
GAAAACTGTTTAGTTGGGTTGTGGTATTTGTCGTTAGACACCGCGTTAAAGTATTTCTCA
TAGAAGGCTTTTAGCTCTTCCAAACGTTCAGTCCAAATCGCGATATGTTCAATTTTCATT
AGGATTCCCCCTAGCTCTTAACTGCGTTCAATCTAACGAGGAAAAGCAGCACAAAAAAGA
GAGCAAATCACTTCTGAGTTGTTCCTGTTTTATGGTTGGAGTTGTGTTTGAGTGGAAGTG
ATGCCCATAATGGCGCAAAGTTTTTCAGGACAGAATGATGGAAGAAATTTACTTCGCAGG
CGGCTGCCTTTGGGGCGTTCAAGAATTTATGCGCCACCTTCCCGGCGTAATCAGCACCGA
AGCAGGACGAGCAAATGGCACGACGGACAACACTCAAACCGAATACGATGGCTACGCGGA
ATGCGTGAAAACCCAGTTCGACCCTAAGCAGGTTTCAGTTGAAACTTTGATGGGATATCT
GTTTGAGATCATCGACCCGCACAGCGTTAACAAGCAAGGTGAAGACGTAGGTGAGAAGTA
CCGTACTGGTGTCTATAGCCAAAACGAACAACATCTAGCGATTGCTAAAGCATTTATCGC
AGCAAGACCAGATGCCGATAAAATCGCCGTAGAAGTGCTGCCACTCACAAACTACGTGCC
AAGTGATGATGAACACCAAGACAGACTCACGCGCTTTCCCAATGACTACTGCCATATCCC
GTTAGATTTGCTGCACAAGTACAAAAATCCGTCTTAATGGATAAGCTAAATCCAGCGTAC
CAACCTCTCCTAACCTCCCCTTGGCTTCAAATTAGGAGCTTACATTCGCCAATGTGTATC
AAGGGGAGGAACTAGCTAAGTTCACTATCAGCTCTCCTAAGCACTTTATTTCTTTTCTCA
AAGAGACAGAAAATTACGTTAATAAAAGGGTTATTGCAGGAGCTTTAGCACAAAGCCTCT
TTTTTATAGCAAAATTGAACCATATTTGATTCCCTTCTCGTTTATTTTCAAGCTTCATTA
TTAATTTCAAAATAAATGGAATATAAGTCACAATACTAATTCCCTTCTAGCTCATTGATA
TTAATGACTTCTATCACACTTAGCTCTCAGTGATACAAAAATATAGTTATTGGATTTTTT
TTACTATTTCAGAAAACCGTAACATTAATTAAATTTGCCTCATTACTTCAGTACCAATGA
GTCAAAAAATGATTACAGAACTAACAAACGTCAATTTAATTAAAGGCAACCTTCAAGCAA
ATAATAAAAAAGAAGTCTTTGAAGAGCTAGCGCAAATGCTATTCGAAAATAATCGAATCA
GCAGCAAAGAGGCTTTTTTAACCGACATCGAAGCGCGAGAAGCATTAAGCGTAACTTCAA
TGGACGGCATCGCTTACCCACACGCAAAAAGCAAAGCGGTTACAGAGCCTGCAATCGCTG
TTGGCGTAAAGCGCGAAGGCATCGAGTATGGCGACGAAGAGGGAGTCAAACCGACTGTAT
TCTTCATGATTGCCTCACCAGATAACGGTGCCGACCATCATATTTATGTTCTTCAAGAAT
TATTCGGAAAATTTAGCGAAGAGTTTATTGAAGATATTCATAACGCAAAAGACGAAAACC
AAATACTAAATATTTTAATTAATTCATAAGGCGTGAAATTATGAGTACAATCACAGCTCA
AGCTAGTAATAATAGCGATTTCAAAAAAATCCTAAGTACCATGAAAGGTCACCTTTTATT
CGGTACTTCTCACATGCTTCCATTTATCGTTGCGGGTGGTGTACTACTGGCGCTAGCGGT
AATGGCATCAGGTAAAGGTGCGGTTCCTGCGGACGGTTTATTGGCTGATATTTCTAATAT
CGGTATTAAAGGTCTGGTGCTGTTCCCAATTATTCTTGGTGGCTTCATCGGTTACTCAAT
TGCAGACAAACCAGCTCTAGCACCAGCGATGATCTCTTCTGGCATCATGGCTGACATGGG
CGGCGGCTTCCTTGGTTGTATCGTAGCGGGTTTCATCGCAGGTGGTGTGGTATTCCAACT
TAAGAAGATCCCTCTTTCTGCTAACATGACTGCGTTGGGCGCTTACTTCATCTACCCTCT
ACTAGGTACGCTTATCTCTGCAGGTATCGTTCTATGGGGTATCGGTGAGCCAATCAAGAT
CTTCATGGCGTCTATGAACGAATTCCTAGCTTCTATGGCTGGCGCTTCTAAAGTGGTTCT
AGGTACGATTCTTGGTGGTATGACTGCATTCGATATGGGCGGTCCAATCAACAAAGTAGC
AACGCTATTCGCTCAAACTCAAGTTGATACTCAACCATGGCTAATGGGTGGTGTTGGTAT
CGCAATCTGTACGCCTCCTCTAGGTATGGCACTAGCAACATTCCTATTCAAGAAGAAGTT
CACTAAGCAAGAGCAAGAAGCAGGTAAAGCAGCAGCAATCATGGGTTCTATCGGTATCTC
TGAAGGTGCTATCCCATTCGCAGCAAACGACCCTGTACGCGTTCTTCCTTCAATCGTTGC
TGGTGGTATCGTTGGCTGTGTGTTCGGCTTCCTAACAGACGTACTACTACACGCACCATG
GGGCGGTCTAATCACAGCTCCTGTATCAAGCAACATCCCAATGTACGTTGTGGGTATCGC
ACTAGGCTCACTAACAACAGCAGTTATCGTTGGCTTCTGGAAACCAGTTGCTGAAGAAGA
AGCAGAAGACGAAATCGTTGAAGCAGCACCTGCACAAGCTCAAGCGGCTCCAGCAGCAGG
CGAAGGCGAGTACGACATCGTAGCAGTAACATGTTGCCCATCTGGCGTAGCACACACATT
CATGGCAGCGAAAGCACTAGAGAAAGCAGGTGCAGCAGCGGGTCTGAAAATCAAAGTAGA
AACTCAAGGTCAAAACGGTATCCAGAACCGCATCACTGACCTAGATGTAGCAAACGCGAA
GCTGGTTATTCTAGCTCACGATATCCAAGTAAAAGACGCTCACCGCTTTGCAAAAGCAAA
CGTTGTTGAGTGTTCAACGAAAGAAGCGATGCGTAACGCAGCGACTCTTGTGAAAGCTTA
AACCTTAAGCTCCTCCCCCTAAGAGCCCTTTCCCCCAAAGGGCTCTATTTCAAGTTTTTA
AGTTTTAGTAATACCCCTGATTTTTTTAATTATATAACCCTACAATTTACAAGGCTTTAA
AAATGAAATTCAAACCTTCCCTACTCGCTTGCGCAGTTCTCAGTGGTCTAGTCGGTCTGA
CAGGCTGTAACGACGACACAACCAACATTTATGAAGGCGGTGACACCAACCCTGCACTGC
CGGATATTCCTGACGGCGGCAAGCCAGTATGTCCTCCAGTTGGCGATGGCGACTGCGATG
ACAAGCCAAACCCAGAAACACCTGAAATCGACATGGGCGTTCACATCCCAGTAGATTTCG
CCGATATGGACGTAACACGCTACGTCAACCCATTCATCGGCACAGGTAACCTAGGCAACA
CCTACCCTGGTGCAACCACACCACACGGCATGGTGCAGCTTTCTCCAAACAACGGTTCTA
ACGGCTGGGAATACATTTCAGGCTACTACTACCACGACGCACGTACTTCCGGTTTCTCTC
ATACCCACCTTTCCGGAGCTGGTGCTGGCGACTTGAACGACATTCTCGTCATGCCAATCA
ACTCGCGTTCGGATTACATGATTGATGAAGGTTCGGCAACGCTAAACCTAGAAGCGTCTC
GCTTCCAACATCGTGACGAGCAAGCGACGGCAGGCTACTACAAAGTCGACCTATTGGATT
ACGACATCAAAGCCGAGTTGACGGCGTCGGATCGCGTTGGTGTACACCGTTACACCTTCC
CTCGTGATGAGAAGTCAGAAATCATCGTGAATACTGGCTTCAAAATTAACTGGGACTACA
CCTCAGATTCTTACTTGAAATGGGACAAAGACAATAATCGTCTTGAAGGTCACCGTTTCT
CTGATGGCTGGGCACCAAGCCAAAAAGAATTCTTCGTAATGGAATTCGACCAACCAATCA
AAAACGTTCGCTTTGCTTACTACGATAAAGAGCAAGGTCGTTACATGGACGTGCCAGAAG
GCATTACGGAAATCGGTAACGAGACTCGCGGCAAGTATCAGTACGCACGCGCTTACGTTG
AGTTCGACACATCCAAAGACGGCTTAACGGTTGAAGCGAAATTGGCGCTATCAAACGTTG
AGATCGGCGAGAATGGCAAGTCTGGTGCTTCTCTTAACATGACAGAAGTTGCGGGCATGA
ACTTCGACCAAGTACGCGAAGCGGCAACGAAGAAATGGGAAGACGAACTCGGCAAGATCC
AAGTCTCTGGCGACGAAGATTACAAACAGACGTTCTACACCGCGATGTACCACTCGTACC
TAGGTCAAACCATTCACTCTGACTTAGATGGTCGCTACCGCCAAGTTCACCAAGGTCGTA
ACGCTTACCCAGATGGCAACACACCTTGGGGCGATAAGATCGATACGCTGAAAGAGTCGA
TCCGCACTGCCGATGCCAACAAAGATGGCAAAGCAGACTTCACGCGCTACGACACTTTCT
CGTTATGGGATACCTACCGCGCAGTTCAACCGCTGTCTTCGATTCTTGAACCTGACCGCC
TAGCAGACGTGGTGCTATCTATGCTGTCTTACGCCGAAGAAGAATGGGTGGATGACAAAG
GCAACGTGCGCAAAGGCCGCCTGCCTGAGTGGACATTCAAAGGCAACGAAACAGGCATGA
TGATGGGCATGCACTCAACACCTGTGATTCACGATGTGTTGTCGAAAGGCTCACTGGAAA
AACGCATGATCGATCTTGGCTTTACAGAAGCAGAGCGCAAAGACGTCAAAGAACGCTTAG
TTGAAGCAATGATCACTGACGCACGCGCCGCAACGAGCCAAGGCGTAGCATGGATCAAAG
AGTACGAAGAACAAGGTTACGTGCCAGCGCAATTGCACGATACTCCACCAGATTCTTACG
GCGGTCACTCACCATTTAAAGACTCTTGGACAGCATCTTACTCGCTTGAATACTCAATGA
ACGACTGGGCAATCGCGCAATCGATCAAAGAAGTATTTGGTGAAGAAGATCCACGCTACA
CCGAGTTCGCTAACCGTTCTAAAAACTGGCAAGCGCAATTCGACTTCGGCGGTAAGCAAT
ACCAAGGTTGGTTTAAAGCACGTGACTATGATGGCGAGTTTATCGATGCAGGTTGGGTAG
ACCCAATCACCGGTCGCGCGGTTGGTAAAGACTGGCGTCCAGACATGTTCAACTGGTCAT
TCTCTGAATCGAACGGCTGGCAATACTCGTTCAGTGTTCAGCACGACATTCATGGCTTGA
TTGACCTGATGACACGCTTCGACAAGACACAAAACCCTGAAGCAGAACGCGGTGACTTGT
TCGCAGCTCGCTTGGATGAATACTGGTCAACCTACCCAGATCGCAACGCAGGCGACAACC
AATTCCCAGTGTTCAACACAGGTAACGTTGGTCAGCACGTTCAAGGTAACGAGCCAGATA
TCCACGTGCCGTACTTGTACAACTACGTCGGTCAGCCTTGGAAAGGTCAGGCAGCCATCG
CCGCAGCAACCAACATTTGCTACAAGAACACCGCTGACGGCATTTGTGGTAACGACGACT
TCGGTACGCTCTCTGCGTGGTTCGTGTTCCGTGCGCTTGGTTTCTACCCAGTAAACGCTT
CTTCTGGCATCTACGAAATCGGTACTCCGCTGTTTGAAAGCGCGTCTATCGATGTCGGCA
ACAACCAGAAGTTCACGGTTACCGCGAAGAACGTCAGCCGCGAAAACATCTTCATTCAAT
CAGCTCGCTACAACGGCAAAGACTTCAACCGTACTTACCTGACTCATGACGAAATCATGT
ACGGCGGTGAATTGGAGTTCGTGATGGGCGACAAACCAAATCAACGTTGGGGCTCTCTAG
AGCAAGATCTTCCACCAGCACAAGGCATCGGTGAGTTCTTGCATGAAGACGAGATGCCAG
CAGGTTCTCGTTAATCCCAATAGTGACAACTCAGCCGGGAGAGCGCATCTCCCGGCTATC
CCTACAAGCAAATTTTATAAGCAGTTCTTTAGAAACAGTCTCTTATAAACACTTTTATAT
ACGAATAACGACAAAACGGTATGCACATGTTTAAACGTAATCTTATCTCTTTGGCTATCC
TGGTTGGTCTGACGGGTGGCTTGGCTGGCTGTAACAGCGACAACGACTCTTCCTCTTCAC
TACCGGGCGATCCAATTGTTGATCTTGCGGTGTTGAAATACGTCGATCCTATGATCGGCA
CAGCAGCTTCTGGTCATACATTCCCGGGCGCGACGGTACCGGCAGGTATGGTTCAACTGT
CTCCAGATACTTTCATCGGCTCTAACACAGACCACGAATCAGGGCTTAACCCTTGGCACT
CAGCTTCTGGCTACTGGGATTCATCCAACTACGAAACTGGCGAAGTGGTTAACACTGACG
TTCCGCTGTACGGCTTCTCCCATACTCACCTTTCAGGTACAGGCGCAACGGACTTAGGCG
ACATCTTGGTTCTGCCTTACGCAGACATGGCGAACACACAGCTGAACTCTTTCGACAAAG
CCAATGAAGAAGCAAGCGCAGGCTACTACAAAACCAAGCTAAACCAAGGTCAAATCGAAG
TAGAGTTGAGCGCAACCAAACGCGTTGGCTTGCACAAATACACCTTTACTGATGGCGCTG
ACCGTAACGTGAAGTTCGATTTAGGTCATACCCTAATGAACAACAACGGCAAGTCTTTGA
AGAACAAAGTAGAAGTGGTGGACGAATACAGCATTCGCGGTCGTAAAACCTCAACAGGCT
GGTTCCAAGGGCAAGATCACCAAGGTCAGGACATCTTCTTCTACGCAAAATTCAACCAAC
CAATCGCCAAAGCACTGTTGGGTGAACAAGATCTAGAGCCAACGCGCGAAATGCGTGATG
GCGCGGTTTACTCCGGCGATGATCTGACCGCTTACCTAAACTTCGGCACAGGCGAAGAGC
CAATTGAAATCCGTGTTGGTATCTCTCCAGTTAACTGGCAAGGCGCACAGAAAAACTTAG
AAGCGGAAGCACCAAGATTCGACCTAGCAAAAGTGAAAGAAGACGCAGAATACGCGTGGG
CTGAGAAGCTAGCGAAAATCAAAGTAGAAGGCGGCACTGACGCAGAGAAAACCAACTTCT
ACACTGGCATGTACCACATGATGATCGCACCAATCGAGTTTTACGATGTGGATGGTCAAT
ACGTGGATATGCTTGGCACGGTGCGCACACTGAAAGATGGCGACACACCAAACTACTCAA
TTTACTCAACGTGGGATACGTTCCGCGCCGTTCACCCAATGTGGACCATCATCGACCCAG
ACCAAGCAACGCTATATGTGAAAGACTTGATTCGTAAATCCAACGACGAGTTTGGTCTAT
TGCCGAAATGGGAAGGTCACGGCTCAGAGACTGGCACCATGATCGGCTACCCATCAGCAG
CGATTCTGGGCGATGCGGTAACCAAAGGCTTGATTGATGCAGAGCAGGCTTACACGGCGT
CAGTGAAATCAGCTCGCTACACACCGCATGAGTACCCACAGATTCATGACGACATCCTAA
GTTCGCTCATGGCAGGTCAGTTGAACTACCACGAGAAAGAACAGTGTGTTCGTTACCCGA
ACTGGAACTCAGTATCGTACTCGTTGGAATTCTCATTCTACGATTGGACGATCGCAGAGA
TGGCAAAAGCCGCTGGCGATATGGATGCGTATGAAGAATTCAAAGCTCGTTCTTACAACT
CTTTGAAACACTGGGATGCAAAAGCGGGTAACGCAGACGGCACGGGCTTCTTTGTACCGA
CAGAACTGAAAGAAGGCGACCCATGTGCACTGAAATACGCTTCAACTGATTTCGACCCTT
ACAAGTCTGACGCGTTCTACTACACAGAAGGTAACGCGTGGCAGTGGCAATGGGCGTTCA
TGCAAGACTTGGACAAGCTGACTGAAATCATGGGCGGCACACAAGGTCTGAACGACAAGC
TGAACAACCTATTTACTGCCGATCCAAATGGCGGCGAAGCGCACCAAGACATGACAGGCT
ACATCGGTCAGTACATTCACGGTAACGAGCCTTCGCACCACGTCATCTACTTGTACAACC
GTACTGAAGAATCTTACAAGGCGCAGGAATACCTAGACCAAGTTTACGACCAGTTCTACA
AACCGACGCCAGACGGCATCATCGGTAACGAAGACGTAGGTCAAATGTCGGCGTGGTACT
TGATGTCGGCACTGGGCTTCTACCAAATCTCGCCAACCGATCCAACCTACAGCATCGGTC
GTCCAATCTTCGACAAAGCGACGGTAGACATTGGCTCTGGCACCTTCACGGTAACGGCTG
AGAACAACGGTCCAGACAACATGTACATCAAAGAAGTGACCATCAACGGTAAGCCTCTGG
ATGTGTACAACACCTTCCAGCACAGCGAATTCAAAGCAGGCGGCGAACTGCACTTCGTGA
TGACGGCTGACAAGTCTGAAGCAATGCAAGCCAACCTAGGCGAATAATGATTTTGAGGGG
ACCTCGTGTCCCCTTTTCTCGTGGAATAAAAACAATGAAACTAAAAAGAACCCTACTCTC
TACCGCAGTGTTAACCGCCATGCTTGGTCTTGCTGGTTGTGGCAGCGACTCTGATCCAGA
AACTCCAGTTATCTCTACCCCTACTTTGGAATTCGTTGATACCTTGATCGGCACTAAAGG
TCTTGGCAACGTCAACCCATCTCCAGTTATGCCAGAAGGTATGATTCAACCGTCACCAGA
TAACTTCGATCCAAACGGTTGGAATGGCAAAGGCTCACCAGTCGAATACGATCCTGTGCA
CAGCCTGCTATCTGGCTTCTCAATGACCCACATTTCTGGCGCAGGTAAAGGCGACCTAAA
CGACTTCGCTTTCTTGCCATACACAGGCTTCAATACCGATGCCGTAACCATGGATAAAAG
CTCGGAAGTGGCAGAGGTTGGTTACTACTCGGTTGATCTTGTAGAAACCGGCGTAAAAGC
TGAGCTGTCGGCGACCGACCGCGTGGCATTCCAGCGTTACACCTTCAAACCGGGTGAAGA
CCGCAAAGTGCGTATCGACCTGCAACACGAACTGTTGGAACAATACGGCAACCACTCTCG
CAGCATCTACTACAAACGCGTTAACGACACCACCGTCGTAGGCGCGCGTACCTCAAACGA
ATGGGGTCAATGGCAAACCGTGTTCTTCGCAGCAGAATTCTCTGATCCAATCATTGAAGA
GAACCTGTACACCAAGCTGGCTTCTGAAAGCAAACTGACTCCAACCGACGCTACCGAAGT
CGGCTTGGAAGATTACCGTGGTTACGCAGAGCACAAACCAATGCCGGGCGAACCAGAACC
TGATCCAGAACGTTTGGCAAAACGCGCAAACGATGTCCTGACTCATTTGAACTTTGGTAA
GAGCGATGAGCCATTGGTCGTCAAAGTAGCGATTTCTGGCACTGGCGTTGACGGCGCACT
GAAAAACCTAGAAGCAGACACCAACGGTTGGGATTTCGACAACGTCGTACAACAAAACCG
CGTGGCTTGGGAAAACATCCTTGGCGAGTTTGAACTGGAAGGCGGCAACAAAGCTGACAA
AACCATGTTCTACACCTCGCTCTACCGTACGTTTGTTGCTCCATTCCTATACCAAGATGT
GGATGGCAAATACCGTGGCATGGATGGCAAAGTGCACCAAGCAGAAGATGGCTTAGTGAA
CTACTCAGTGTACTCAATGTGGGATACCTTCCGCGCCGCACACCCACTGAAAACCATCAT
CGATAAAGACCGCGCGATTGAACACGCACGCGATCTATTGAACAAATACCAAACGGGCGG
CGTGCTGCCAAAATGGGAACTGCACTCGGATTACACTGGTGAAATGGTCGGTCATCCTGC
GGTCTCGGTTATTGCCGATATCATGGTCAAACACCCAGAAGCTTTTACTGCTGCCGAGTT
TGATTTGGCACTGAAAGCTGCTGACGAAACAGTCAACTTCAACCTTGATAAAACAGAGAA
CTGGGTGCCTTACCAAGATGCTTGGAACGGTGACAAACGCTTCACAGTCATGACACGTCA
CAACGACTACCAAGAAGACGTCGGCTTTATTCCAGCTAACACCAAATGGGCGCCGGATTC
TGGTGACAAACCGGGTTACGTGGAAGGCTTGAAAGTCGATAAGTACGACGAGCTCGTGAA
CGAGTCGGTGTCTTACGGTCTAGAGAACGCTTACTACGACTGGTGTATCGCTCAGATCGC
TAAACTAGCGGGCAACGACCAACAGTACGACCGCTACATGGCACGCTCTGAATCGTTCAA
GAACTACTTCGATTACAACCCAGAGCAATACGGCAAACTGCAAGACACCAAAGGCAAAGC
ATTGGGTGCAACGGGCTTTATGCGTCCGGCTTACATGAACAGCGGCAGCAAAGTTTGGGC
AAACAACCTGAAAGCCGAATGTTTGGACGAGAACATGGCGCTGTCTATCCCAGACGGTAT
GGACTACAACGCGTGTAAAGACCGCAAAGCACTCAACGAAAGTGACGTGTTCTGGCCTTA
CCGCGCCGAGCACCGTGGTGAAGACTTCACCGAAGGCAATACATGGCAATGGACATGGTT
TGCACCGCACAACTTGAACGGTCTGGCTAACGTGATGGGCGGTGAGCACATCGACCGTAC
TGACTTCTCTCTTCCTGAAGACGTAACCGAACAAGGCAAAGCGGCATTCTTAGCCAACTT
GAATGCGCTGTTTAATGCGGACTCCAACGCCGATACAAGCCAATCACACGACATGTCTGG
CTACATCGGTCAGTTCGTGATGGGTAACGAGCCAGATCATCACGTGCCTTACCTATACAA
CTGGACAGCAGAGCCATGGAAGACACAAGAAATCGTCGACCAAGCGATGAACGAGTTCTA
CCACCCAACCCATGAAGGTCTGATTGGTAACGAAGACGTCGGTCAAATGTCGGCGTGGTA
TGTGATGTCTGCATTGGGCTTCTACCAAGTTACTCCGGGTGAAGCAAGCTACACCATCGG
TCGTCCTTTGTTCGACAAAGCCGTGATTCCAGTCGCGGACGGTAAATTCACCATCACCTC
AGAAAATAACAGCCAAGAGAGCATCTACGTGAAGTCGGTGACCATCAACGGCAAACAATT
GAGTGACAACTTCAGCTTCGCGCACAGCGATTTGAAAGACGGTGGTGAGCTGCATTTCGT
CATGACTTCAGACAAATCTGAAGCGATGAAAGCGCAGTAACTGATACCCATCCAAATAAC
ATCCCCAAACTACTTGGCGTTGTAACTAGGCGACATCGTTGCAACGTCAAGTGGGGCGGG
GATAAAGGGGTACACCCTCGCCCCTTATTTTCTGTAGAACCTTCACTTCTGTGGAACCAT
AAAAATGAAACTAAAAAGAACCCTTATCTCTACCGCTATACTCGCTGCCATGTTTGGTCT
TGCTGGTTGTAACAGTGATGACGACAACAGCAAATCTGGTACTCCATCCCTCGACACCAC
ACTAACTCAATACGTCAATCCATTGATTGGTACAGGCGCAGATGGTCACACCTTCCCAGG
GGCGGTTGTGCCTTATGGTTTGGTACAACTTTCTCCTGATACCGAAATGGAAGGTTGGGG
CTCTGCTGCAGGTTACTTCGACCACGGCAAGCTGACTGAAATCCCAGTGTATGGCTTCTC
CCACACTCACCTTTCTGGCACAGGCATTACCGATCTTGGTGACATCTTAGTTTTGCCTTT
CACCAAGAAAGAAAACGCCGTTTTCAATACCTTCGATAAAGACAACGAAACCGCAGAAGC
GGGTTACTACGCGGTTGAACTGAACAAAGGCGAAATCAAAGCCGAGCTAACTACCACGCA
ACGTGTTGGCTTCCACCGCTACACCTTCAAAGAAGGCACGACACCACACATCAAGTTCGA
TTTAGACCACACCCTCAACAAAGGTCACTTCAACAACCGCACCATGAAGGGTGATTTAGA
GTTCATCGACGCTTACACCATTCGCGGTTTACGTAGCTCGAATGGCTGGGCGAACAACCA
GCACGTCTACTTCTACGCCACCTTCAACCAACCTATCGTCAAAGCCATTGCTTTGGTTGA
CGGCACAGAAACCGAAATCGATGTAAACAACGACAACATCGACGCAGTGAAAGCCATCGC
TTACCTAGAATTCGCACCATCATCAACACCGCTAGAGATCCAAGTAGGCTTGTCACCAAC
AGGCACAGAAGGTGCGGAGAAGAACCTAGAAGCAGAAGCAAAAGACGTGTCATTTGATAC
TGCGCGCGCTCAAGCCAACGACGCATGGCACCAAGAGCTTAGCCGCATGATGGTATCTGG
CGGCACAGAAGATCAAAAAGAAATCTTCTACACCGCGCTTTACCACGCTTCTATCGCGCC
AATGATTTTCCAAGATGTCGACGGTCAATACCCTGCGATGCGTACTCGCATTCAAAAAGA
CGCGGGCGACACACCAAACTACTCTGTTTACTCCATGTGGGATACCTTCCGCGCTGCGCA
TCCACTGAAAACCATCATCGACCCAGAACGTGCCGAAGAGTTTGCCAACGACCTGATTCG
TAAATACGAAGACGGTGGCATCTTGCCGAAATGGGAACTGCACAGCCACTACACGGGCAC
TATGATCGGCTTCCCTGCGGTTTCTATCATTGCTGACGCGATGGCGAAAGGTTTAGACAT
CGACCCACAACTTGCTAAAGAAGCGGCTGAGTTTACGGTGCGTTACCACGAGGCGTCTGA
ATTCCCAGATTGGACGGAAGACAACAACATCGGCGCGGCAAACGTTGTGCAAGTGAAGGT
GTACGAAGAAAACGGCTTTGTTCATCATGGCTACTGGAACAGTGCGTCTTACACGCTTGA
GTTTGCTTACGGTGACTGGGCAATGGCAGAAATCGCACGCATGGCTGGCGATGTAAAACT
GCAAGAAGAGTTTATGACTCGTGCCGACAACTGGCTTAACCATTGGGATGCAGAGACGGG
CTTCTTACGTCCGAAAAACCACCCGCTTAGCTCATCACCAAACAAACCACCTTTGGAGTT
CAACCAACCGATTGATGAAGATCGTTTGGATGAGTGTGAAATGGTTGAGTGGCCAGAAGG
CTCAGGTGTGATGAAAGAGAAATGCCCACTGCTACCATTCGACCCTTACTACGTGGACGA
GTTTGCCTACACCGAAGGGAACGCGTGGCAATGGAAGTTCCAACCAATGCACGACTTCAA
CCGTCTGAAACAAGAAATCTACCAAGCAGACTTGGCGCAAGGCAAAGACACCACGCCAGA
GAAAGCGTTCCGTGAAGACTTGGACGAGCTATTTAATGCGCGTTCTTCAAACACTGGTGA
AGAACTGCCAGACCTAACGGGTTACATCGGTCAGTACATGCACGGTAACGAGCCATCGCA
CCACATTCCTTACCTATACGCGCTAACGGATGAGCCATGGAAAGCGCAAGAGTACCTAGA
CCGCATCATGTCAGAGATGTACACCAGCGAGCCAACCGGTTTGATTGGTAACGAAGACGT
GGGTCAGATGAGCTCTTGGTACTTGATGTCGGCAATGGGCTTCTACCAAGTGACGCCTGC
GGATCCGGTCTACACCATCGGTCGTCCTATGTTTGATGAAATCACCATTCCAGTGGAAGG
CGGCGAATTCACAGTCATCGCAGACAACAACAGCCCACACAACAAGTACGTGAAGTCTGT
AACCATCAACGGCAAACCGCTGGATGCCAACTTCACCTTCAAGCACAGCGAAATCAAAGC
GGGCGGCGAGCTTCACTTCGTCATGACGGGTGACAAGCAAGAAGCGCTTCAAGCTCAGTA
ACGTTTTATGTAATTCGTGTTTAAAGAATAAGCAGATAGATTAACTCAGTGGCTGGAAGT
GACGCGCTTCCTGCCTAAGGAATCAAGATTATGAACTTTACGAAAACCGCTATCGCCACC
GCTGTGATTGCAAGTGTTATTGGCTTGGCTGGCTGCAACGATGACGACGAGAACACCTCA
CCAAACGTCGATACTTCCAACCTAAAATACGTCGACCCATTCATTGGTACCGGCTTTAAC
GGACACACCTTCCCGGGTCCTGTTGTACCAGAAGGCATGGTACAACTTTCTCCAGATACC
GAGCTGATCGGCTGGCACTCTTCATCAGGTTACCACTTCGATAAAAAGACCTTATTTGGC
TTCTCCCACACTCACCTATCTGGCACGGGTATGGGCGGCTTAGGTGACATCCTGTTCCTG
CCGTTTACTGAAGACAAAGCTAAATACATCGAAGACAGCGACGACTACCGCGAAGCGATT
TCGGTCAAGATGGACAAAACCTCTGAAGTGGCAGAAGCAGGTTACTACTCTGTGAAGATT
GCAGAAAACGGCATCAAAGCTGAGCTTACTGCTTCTGAACGTGTCGGCTTCCATCGTTAC
ACCTACCCACAAGGTCAACCACAACGTCTGAAGATAGACCTCAACTCCATCCTTAACAGT
GATTGGGGTTCGACCTCTCTGCGCAACAAACTGACGGTGAGCGAAGACGGTCATACCATC
ACGGGCGAGCGCGATGCAGCGCACTTCTCTGGCTGGGCGAAAAACCAAAAAATCTTCTTC
TATGCGACTTTCGATAAGAAGATCAAAGACGTCTACATCCTTGCTAATGGGAAGCCTGTT
GACGGCCTAACGGCAGAGCACGTTTCTGAATTGATTTACGATGACCAAGGTACTCCAGTT
AAGCGTGTCAAAGCGGACGTCACTGCCTACATCGAATTTGAAGATGAAGGCTCACAAGAG
TTAAATGCGCAAGTGGCGCTATCTGCGGTTGACCCTCAAGGTGCAGAAAACAACTACGAT
GCCGAAGCGAATGTCTCTTTCGATACTGCGCGTAACAACGCACGTGAGAAATGGGCAAAA
GCACTCAACTTCTCAATTGAAGGGGGCACGGAAGATCAGAAAGAGATCTTCTACACCGCG
CTTTACCACACCAAGATTGCGCCGATGGTGCATCAAGACGTGGATGGTCGATTCCGTGGC
ATGGGCAAAGGCTCAATTCGTGAAGGCGAAGGGGCATACTCCATCGCTTACGGTCAAGCA
ACAGAAGAGCAACCAAACTTCTCGGTTTACTCTCTATGGGATACCCAACGTGCATTACAC
CCACTAAAAACCATCACAGAGCCAACCCGCGCGGTGCAATACGCGAAGAACCTAGTTCAG
AAGTACACTGAAAGCGGCTTGCTGCCGAAGTGGGAACACTTAGGCGACGAAACAGGCACC
ATGGTCGGCTACCCAGCGGTAGCAGTGATTGCGGATGCAATGACCAAATTCCCAGAAGAG
TTTACTCAGCAAGAGAAAGAGCTGGCGCTGAAAGCCGCGATCGACTCTTCGACTTACGAC
AACTACCCTGCACTGCAAGCCGATTGGGATCAAGGCGTATTGGATCGCACTTTAACCAAG
CACATCGATTACATTGAGAAAAACGGCTTCACGCCTGCCATCCAACGTGTCGATGGTGAA
CCAGTATTTGAAGACTACACGGTTGAGTCTGTTTCTTACGGTCTAGAAAACGCGTTCTAC
GATTGGGCTATCGCACAAATTGCCAAAGCAGCCGGTGATACTAAAGTGGAAGAGCAATAC
CTTGAACGCTCAAAAGGCTACAAAAAATACTTCGATTACAACCCAACAGAATACGCAGAA
CATGGCGTGACGGGCTTTATGCGCCCAGTGATGATTGATGAAACCTTCATGACGCCATTC
GACCCATACGGCACAGAACACGAAACAGGCAACTACACCGAAGGTAACGCGTGGCAGTGG
ACTTGGTTTGTACCGCATGACATCGCGGGCTTAAAAACCATCATGGGTGGCGATGCTGAG
TTCCAGAAAAACCTAGAAGCAACCTTCACCGCAGAAAGCCAAGGCACTGAAACACCGGAT
ATGTCTGGTTTGATTGGTCAAGTTGCGTTTGGTAACGAGCCTTCACACCACATTCCTTAC
CTATTCAACTGGACCGCAGAACCATGGAAGACGCAACAAGTCGTCGACCACATTCTTGAT
GACATGTATTTCGCTGCCCCAGAAGGCGTAGTTGGTAACGAAGACGTGGGCGCCATGTCC
GCTTGGTATGTGATGTCTGCATTAGGCTTCTACCAAGTGAACGCAGCAGAACCTATTTAC
ACTGTGGGTCGTCCGCTATTCGACAAAGCGGTGATTCCGGTGAAAGGCGGCACGTTCACC
ATCACCACAGAGAACAACGCCGATGACAACATGTACATCAAGTCTGTCACCATCAATGGC
AAAGCTTTGGATAACGGTTTCTTCTTCGACCATTCCGAGTTCAAACCGGGTGGTGAGTTG
CACTTCGTGATGACGGGCGATCAATCAGAAGCGATGAAAGCGCCTCAATAAACCTCTATC
ACTCTTCCCTCTTCAAAGGTCAGTTCGCAAGCGCTGACCTTTTTTCATAAACAAATCAAT
CGATGTTCTGACCAATACGCCACAACACGCCACTAGGATCGTGCAAACAGAACTCTCGCA
TCTTCCAAGGTTGATCAATCAGTTCCGTCATCTTGGCTCCGAATGATTCCAAATCTACAC
TTGAAACATGTTCATGCCAGCTGACAACATCTTCCACCAACAAATGCATCATGAAATTAT
TGCAATGTTTCGGCTCATAAAAATCTTGCAGCAAGAATGAGCAACTGCCCTTGAAGAAGT
ACGCCACACCACCAAAATCCGAAGGCATCTCAAAACCCAACGCCTGATAAAAACGCTTTG
ATAGCTCATAATTTTTCGCCGGAACAAAAGATTTAATTTCAACAATATTGAGGTTTTCCA
TTTCCTAAATTTCCATTATGTAGCACGTATTCAACCACTCTAGGTAACTCAGCGCGCCCT
GACTAGGGTCTCTCTCTGTTTCTTAGGTGCAAGGCACACACTCCGCCATTTGGTTTTGCA
GCCAATGGACAAATTTTTGTTCCAGTTCAGAACGTGCTTTGTCTTGAGTCAATAAGACAT
AGTCATGCCCTGACGGCACAAAACCAAATGGTGCAACGAGATTGCCGCGTTTGAGATCGT
CCATCACCAAAGGATAAGAGCCCATCGCCGCTCCTAAGCCGTCGACTGCAGCTTGAATGC
AGAAATAGAAATGTGCGAAAGACTGTTCTGCTTTGCCATTCATCGACGCTTCACCAGAGC
GCTGCATCCATTCTTGCCATGCTTCAGGTCTAGTTTGGCTGTGTAATAGCTTCACAGAGT
TCAAATCACTTTTCACTTGCTGCCAATAGTCAGGTGAAAACACAGGACCCACCCACTCTT
CCACTAACTTGGTTTTTGGATAGTGATACAAAGGCTCAAAGTCATCTCGACGAATTGCCA
TAACAAGCCCCGTCGAGCCAAGCGTTACAGGTCCTCCCGCAGTCGAAAGTCGAACGTCTG
CGTCACAACCATCATTAAACGCGGAAAGCCTTGGCATCAACCAACGCATGGTTAACGTTG
GCTCACAAGAGACTTCAAGGTATTGATGCTTCTCCTGCACCAGCTTGTTCACGCCAGTTT
CCAACGCTTGGAATGCTTGCTCGGTATAGCTTTTCAGCATCTCACCCTCTTTAGTGAGCA
GCATATTGCGCCCCTGTTTGTAGAACAGAGGCTGAGCCAGATAGGTTTCCAACACTTTGA
TCTGCTTACTCACTGCGCCATGCGTAATACTGAGCTTATTTGCTGCCTCACTAAAACTCG
CAGACGATGCTGCGACATGGAAAACATGGAAGGATTTAAGATGCCTCATCTGTGACTTTT
TCTCACACTTAGCGGAATTTGTTTCGATTATAGTCTCCGAACTCTCGACCTACAATTGCC
CCATTCATAACAACAAAGAAACAGGAAACACCATGGAGCTTTTCAGCCTTGCCTTATTAG
GCATACTCATTGTCATCAGTCCCGGAGCCGATTTTGTCTTGGTTCTTAGAAACAGCCTCA
ACAGGGGCAGACAAGCCGGAATTTGGAGCGCCGTGGGCATCAGTCTTGCGATTTCGGTGC
ACATTACCTATTCATTGCTTGGCATCAGTTACTTAATTTCACAGAACGAATGGTTGTTCA
GCTTGATTCGCTACTTAGGTGCGGCTTATCTGATCTATCTCGGATTGAAAGGGATTTTTG
GGGCTGATTCTCAGCAGAAGATAGAGGGGGAAACACAAGAAAGCATCTCCATTTGGCAGT
TCTTTTTCCAAGGCTTTTTGTGCAATGTGCTTAACCCAAAAACCATGTTGTTCTTCTTGA
GTATCTTTAGCCAAGTCATCGATCCGAATGCAGCATCGCAGCACTTAGCTTTAGGCTACG
GAGTCTACATGATTACGCTGCACGGAATTTGGTTTTCTATGGTTGCCATCTTATTTACCT
CACCTCGATTACAGAGTTTATTACTGCGCGTGAAACGCAGGTTGAACCAAGCTTGTGGCG
CTGGCTTACTGGTGTTTGGTGCCATGTTAGGATTGAAGTCATAACACGCTGAGTTACGAC
ATTTCGACTGGCGCCACATCGAAGTTTGATAATCACACGTATAATTCTCGTCAATACTGT
TTAGGGTAATTGACCTTGAGGAAAGGAACTCAATGAAAAAACTACTACCGATTGTATTCA
CTTGTTTAAGCTTAGCTTTCACCGCTCCACCGGTATTGGCTTCTGAACGTGCAGAGCAGG
GTTGGCAATGGATTGAGCAAGGCGCAATGATTGTCGATGTGCGCACACCACAAGAGTTTG
CCGATGGTCACTTGGACAATGCGATTAACTTTCCGCTTTCTGAGTTGGATAAACACTTTG
CTAATGTCGAGAAAGATACGCAAATCGTGCTTTACTGCCGCAGCGGCAATCGCTCAGGGC
AAGCGTATCAGTACCTACAATCTCAAGGGTTTACCAACCTTCATAACGCGGGTGGCTTGG
CTGAGATGCAACAAGCGAAGTAATGCCACTTAGCACCTGCCTAGACTATGGAATGGAAAA
GCACACCTCTCGTGTGCTTTTTTGTTTTCTCGACACCCGAAAACTAAAGTTGGTACTGCA
GCACCAATTCGTGTTTCTCTTGGTAGGTTTGAATCAGTTCGGCTTTACTCTTAGCGGCAT
TTTGATAAAACAATGCACCTCCTTCAACCAACAAATCATAATGTTGCTGCAGCATATCTA
AAACAAACTGCACACGTTTAATTGTGGTTGGCGTGCAACTCTTACCATCCAAATCATCTT
CAATATCGAGCACATGCGAACGAAACATCTCAAGCGTAAAAAGATGTTCCAACTGAACGT
CAGATTTTAGCGCTGTTTGTATCTTTTCCATCGACGTTTGCACTCGCTCTACGATTTCTG
GCACGGCATAGTTTTGAACTAACCAGTCCCGCTTGTATTCAAGCATCTTAAAGCCTTGTT
GTTTCACGTTTTTGAATAGCTGCATTGCCTCTTTTCGGGAATAATTTTGCTCCAATAACC
AACCAGAGAAGAAGCGCGTTTCAAATCGCTCACAAGCATCAAACATAGGGTCATGCATAC
CATTGCTGTTGAACTCTCTTAACGGGTCAAACCGATACATATAACCAAAATCGAACAACT
TTAGCTGACCTTGTTTATCCACCAGCAAGTTCCCTGAACACAAATCCCACTCAAACAATC
CACTTCGCTCACAGACAAATAGAGTCGAGAATAGCTGCCCTAATAAGTCCTCAGTTAGGG
CCTGAATTGGCGAACCTTCAATCCAATCTGAAACAATGATTCCTAAACGATAATCAGCAT
AAACAGTCTCAACAATGTGTTTAAAATCCTCAGTTAAATTCGGATTGTCTTTTTGAGTTT
GAAAATCAAGACGGCGTTGAACTTCATTCAGAAAGGAGTACTGACCATCAGGGTTTTGCA
CTTTCGCCTGTGGGCGTTTTTTCTTGAGCGTATAGTCTCGTCCGCCGACACGAATATGAA
ATACCTGCGCCGTCAAACCACTTTCAAACGTTTCGACAACATACTCTGAGTTCGCTGTCG
TAAACGCCAAGATTTCTGGTGGCAATGGACATTGATCCACATTGCCGACAATTAAGTTTT
GATCACTTAAGTCAAATGCTTGCTGCTGTAATTGGCGTTGGTTCATGAAGTGCTCCCTGC
TAACGATTCAGATATTGTTTACTTTATCGACAATGAAGCACATGACCTCCCCCTTTCTAA
CCAAAGTCATGGTTGAGTACTTGGGTGGAGTCCCGTTTAAATCGATGAATTGATTCAGAT
GTTGTCTTCTTCAGAGAGCTTGCGAAAGTAGCCTTCCAGTCGATGATGACCATAAGTCGG
TGCGATATTGTCACCGCCTAACATGGTCAGGAAGAACTCAGCAGGACCGCCCCACTTCTC
TGGTAGGTGGCTGACCATTACGAGAGCAGCTCTGCGCAACAAATCCGGCAAATGCGTATT
TTTCTCCGGCTTATTCTGAGATTTGAATGCAAGCTGAGCAATTTGGTTCACTGAAAACAC
ATTCGGTCCGCCTACGTTAATCTCCGTTTCAGTGCTATCGATAGCCTCAACACAAAATCT
CGCCAAATCTTTTCCGTGAATGGGGTTAAGCAAGTTTTCACCATCGCCAAAAGTAAACAC
TCGACCCGATTTCGCCATGTTGTACACCTCGGTAATATCAGAGAAAAAACCATTCGGACG
AATCACACAAGGGGTTAATTTTGTTGATTGCAGAAGCCGACTCGCAAAACGCTCTTTCGC
CTCTAGCAGTCGAACTTGAGGATATTTCTGAGCATTGAACGCAGAGATATAAATGAATTT
ACCAACACCTGCTCGCTCTGCTTCTTCGAGTAAGTTCAAATTTGCTTGGTAGTCGACATC
CAAATAACCTAATCCATCTTGCTGACGAGTAATGCCCAAGCATGAGATAACAACGTCCAC
ACCCTCGCAAACTCCTTTTAGCTCATCAGGGTGAGTCACCTGAGCTTCTACTGCCTGCGA
CTCTTGTAAGCCCATCGCAAGGAGCTTGGTTTTGTTTCTCGCCAACGCTTTAAACTCGGC
GTGCTGCGCCATGAGAAATTCAACAATATTCGATCCTAAATAACCCGTTGAACCGACAAT
TAAAATTCGAGGCTGCGTTTTCATATCGATGTTTCCTATTCTTGGTAGAGGAACAAGACA
AAGAGTCCCTTAGTCTTTATTTAGACCAATCGGTCTTTTTAAGTTAGTACGATTCAAACA
CAAGGTAAAGATCTTTCTTGCCCACTTGGTCTAAAAAAAGAATCTTGTGATATACTGCCG
TGAATACGCTAACCATCGAAAAGAGAAAAATATGCCTAAAATCGTCGATCACGATAAAAA
AAGAGAAGAAATAGCGCTAAAAGCAACAGGTATATTTCTTGAATTTGGCTACAAAAATCT
TGGGATGAGACAGCTTTGTGAACAGCTTGGCATGAGTAAAAGTGCGGTCTATCACTACTA
CAAAAGTAAAGATGAGCTGTTCAAAGCCGCTACCGAGGCAATGGTTAACTTCGATGCAGA
AATATTGGCAGGAAGACCGAGCGCAACAAGCGCTAGCCCTGAACAACAAGCAGAGAACTT
TGTATTAATTTTCCAACAGATGGCACCGCGTTTCTTCCAAGAGATGAAGTTAGTGTCTGA
TTATATTGATGTGATTGGGCAAGAAAACGTAGCTACCGATCCATGCATGTTACTAGCGAA
TCAAAAGTACATGACGATGCTAGAAAACTACGTTTCAGCACAACACAAAGAATCACTTTA
TACCCTAATGCTTGGACTGCTAAACCATCAGTTGATGTTAGGTAAAGCACTAGAAGAAGC
GTTTATTATTGAGCAAGTTGAGCGCATTTTAGTTTAGATTCAAACTCGCCTTTAAAATCA
ACGTGAAAGAGGCTCCGTCGAGCCTCTTTTGTCTAGGTTAATATGGTGAAGCCTAGTCGC
TTAATAGCTCTACTTCCCTCGCCCATACATTTTGTCGAAGTTTGGGATGTTCTTCTCCCA
AATGGGCGTCTCTTCTCCCACAATGGATTTGAGTGTATCAATAAACAACTTGGTTTTGAT
TGGTGCATCTCGGTGCGGATACACGGCGTAGAAGGTGCCGAAATCATCAATGTTCAAGTG
CGTCATGATCGGCACCAACTTGCCTTGTTTGATTTCGTCTTGAACCATTTGTGCGGTCAC
CACTGCAAGCGTATTTCCTCCAGCTGCGCTTCTTGCCAACATTTCCACATCATTCACTTT
ATAAGCGACATTAAGCTGAAAATGCTGTTGTTTACCTTGCTCATCTTGATAGCCGAATTT
ATCGAATAACAAACCTGGGGCGGCGTAGATAGTAGCGGGTAAAGATTCCAATTTCTCAAG
ACTGTTCACCTCACCATGTTTTTCTAAAAACGCTGGGGCAGCAACAATCAACAGACGACT
TCGCGCAATCTTACGGGTAATCAAGCTAGAGTTTTTAGGTCGTCCAATTCGGAAGCCAAT
ATCAAAGCCCTCTTGCACCATATCCACCATGCGATCTTCTAAGCGCAGTTCAAATTCCAC
ATCTGGGTATTGCTGTTGAAACACCGAAATCGCATCTTGAACGTATTGACGTCCGAACAT
GGTCGAGCTGGTAATACGCAAGACACCACGAGGCTCTTCATGATAATTCTGCGCCAAACG
GTAAGTATCACTGAGAAGTGACCGAAGGGATTTAGCTTGGTTGACCATTTCACTCCCTGC
TGCCGTCAATGATAAAGAGCGCGTAGTTCGGTTGAGCAATCGAACGCCCAACTCCTCTTC
CAAACGGCTGATCTGTTTTGAGATCACCGAACGATCCACATTCTTCTGTTCTGATACCTT
GGTGAACGAGCCAAGCTCGACCACTTCAAGTAACAGCAATAAACGACTAGAGAAATCCAT
AACGCCCTACCCAAAAACCATTGTTGCCATTAAAGCACCAATTATGTGCCATTTAGCTTA
TTTTTCTCATCTTATAACAAATCTATAGTAGCTGCACACAACGGGAGAGAGACAAACCTC
CTCAATACCAAACCAATAAATTCGCGTTACCGAGGTCTGCTGATCTTACTAACGCTGAGG
AAACAGCTATGAAAACTCTATCAATCACACAACAAAATGGCATCGCTACTGTTGAAATCA
ACAACCCGCCAGTGAACGTACTGACTATCGATTTGATTAACGAAATCAACGAATTTGTCC
TATCACTTAAAGATGACCGCGATACGAAAGTGGTGGTATTCAAATCACTTCATGAGTCTT
TCTTCTTGGCGCATTTAGATTTGAACGTTATCAACGGCACACAAGGTGGTCAGGCAGCAT
CAATTGAATTCAATCATATGATTGCCAACATCAAAGCGATGAAACAAGTATCGGTTGCTG
TGGTTGATGGCGTGGCTCGTGGCGGCGGTAACGAGTTTGTGATGGCGTGTGACTTGGCTT
ACGGCACTGAAAACGCAGCATTTGCTCAGCCAGAGATTCACGTCAACATCCCAACGGGTG
GTCAAGGTGCGGTGCAGTTCGCTCGTCGCATGGGCAAAAACAAAGCGCTTCAAGCACTGC
TACTTGGTAACGACTTTACGGCACAACAAGCAGAGCAGTTAAACATCATTACTCAGTTTG
TTCCAGAAGCAGAACTGGATGGGTTCTTAGCGGCAACATTGGGCGTGATTAGCCAACTAG
AAGTGCGTGACATCGTAATGTACAAAGAGATCATCGCAACCTCTATCAAAGATGAAGACG
CAGGTGCAGAGCTAGAGTTGCGTTACTTCTTAGAGCGCGCAAAAGAGCAAAAAACCGCAG
CGATCATCGACGCGTTCCTAAAACACGGTGGTCAAACAGAGCGTGAAGCGAAAGACATCC
AAGGCATCTTTGTTGATACAGCGGCTGAGCTAAACAAACAATAGAACTTGGTTCATCATC
GACCTAAGGCACCGCCAGTCCGTTGGTGCCTTGTCTATTTTCAAACCTTGGGAATCTTAT
TGCGTGAAAAACGATTAAATCATTCGTTTATTGCAAGTTTGACTTTTCGAAAGCAATGTT
AGAAACAAAATTGCGCGAGCGAAGAAATACAATGGAGACAGTTAAACAATAGTCAGATCA
ATAGAAAAGCGAGATCCTCCATGAATCAACTCCCCGACGAAAACCAAAAACGATTTGTTG
CCGTAATCAGTAAAAAAGTCGAAGTGGGACGCGCCGTTAACGTATTAGGACACTTGAGTG
TGAGCCTTGCGAATCAACTTTCTGATGGCGACGCAGTCTACACCGACTATCACGACCTCG
ACGGCAATGTTCATCCCAATATCTCCCACTATCCGTTTATCGTCTTGAGAGCGGATAACT
CCAACAAAATCAGAAAGCTTCGCCAAGAAGCACTCGACAAAAGTATCCCCTTCTCCGATT
TTACTCACACCATGGTAGAAGGCGGCTCTGAGGTTCAACAACAAACCACCAAAAACACAG
CGGAAGCCGATTTAGAGTATTTGGGTATTTGTTTGTTCGGCGAGACTGAAACTCTTCGAG
AATTGACCAAGAAGTTCAGCTTATATCGCTAAAAGCGCGTGATACCTTGGTGATCCTCTC
ATCATTTTTTCATCAAGCTATCTGTACATTGCCACTTTTAGGGTTAGAATCTAGCGCATC
TATCAACCAAAAGTGGCAACACTTACAACGAAATTAAGGAGGAATTTATGTCTTTGTGGT
GTTCAATCAACCCACGTTTTTATGGCATGAAGGACCGCTCAAGAGTTTCAGATTTCGCGC
TGCGATAATCTCGACTTGAGCGAATAATTACCTTTCAACGAAAACACGTCACCCGAGTAC
TTTCCCTCAAGCTCGAAGAATTATTGTCAGCTATGACAACGGCGTCTTACGCCCAAAATT
CTTGAGAACACTATGAGTACTTTTTTAACTGCACAATCACTAACCCTTTCTCACACAGCA
ACACCAATCTTCAAAGACCTGACGTTTACGATTCATCGTGGCGACAAAATTGGTCTTATC
GGTCATAACGGCTGTGGTAAAAGCTCCCTACTCAAACTGCTTAGCGGTCAATTTGAACCA
AGTCAAGGCACGGTTGCCAAAGCCAGTTCATGTTTGATGCGTTATGTTGAACAGCATTTA
CCTGAATCTTTAAGTACACATTCCGTATTGGACGCGTTAGCGGAATCCTTATCCAATGAT
GAGATTTGGCGCGCCGAACTCTTATTGGATGAACTCGGATTTCCAAACACAGAACGACAC
ATGCCGGTTGAGAATTGCAGCGGAGGTCAGCAAATGCGACTCCTGCTTGCTCGTGCGATT
ATCCATCAACCTGACTTACTGCTTCTGGATGAACCAAGCAACCACTTGGACTTGCCATCG
CTCCTTTGGCTAGAGCAATTCCTATCAAACTGGAAAGGCTCATTCGTTTTGGTATCTCAC
GATCAAACCTTACTCGATCGCGTCACCAACACCACTTGGGTCATGCGAGATCGGTCTCTC
CATCATTTCTCTTTGCCTTGTTCTCAAGCAAGACAAGCACTGAAAGAGAAGGATGAAACC
GATCAACTTCGCCATGCCAGCGAGCAGAAAGAGATCGACCGAATCGAGAAAAGCGCCAAG
CGTTTAGCCACTTGGGGCAAAGTCTACGACAACGAAGATCTTGCTCGAAAAGCCAAGACG
ATGTTTGCGCGCAAAGAACGTTTAGAAGAAGAACAAACCGAACTGACAGAAGGCACACCG
TGGGCGCTACAACTTCAAGGTGAGTCAATGCCAGCAAATCGACTGCTTGAGGTTTTGCCT
TTCTCGGTAACGCCACCAAACAGTGATTATCACTTGTTTGATATGGCAGAAATGCGCGTC
AAAAGTGGCGACCGAATTGCCGTTCTAGGCAGTAATGGTTGCGGCAAATCGACTTTGTTG
AATCTGCTTTATCGTCAGTATGAAGCCATCCAAACCGACCAAGGCAACCAACATGAGAGT
GTGACTTTCCACGATCGCTGTCGCTTGGGTTACTACGATCAATCTCTAAGGCAACTCGAC
GATCATCAATCCATCACGGATGCGTTGCAGTCGTTTGCCAGCATCAGCAGTGAACAGGCA
AAACGTTCGCTAATTGGTGCAGGATTCGAGTACGCAAGACACGAGCAGAAAGTCGTCAGT
CTAAGTGGTGGGGAGCGAGCAAGGCTGCTGTTTGTGGGCTTAACCCTCGCTCGTTATCAC
ATGTTGTTTTTAGATGAACCGACCAACCATTTGGATATGGAAGGCAAAGAAGAGCTGATT
GAAACTCTGCAAAACTTCGAAGGTGCCGCCTTATTGGTGAGTCACGACCGAAGCCTGATA
GAGCAAAGCTGTAATCGATTCTGGTTTATTGAAAATGGCTTACTGACGGAGTATTTAAGC
GCAGAAGAGGTTTATCAGCGCGTAACTGATACTGCTCCCAAATCTGCCATATCGCATCAT
TGCAATGAAGTAATGTCGATGGAAACAAACACCGCATCTGATGAGCAATCCGAAGAGCAA
ATGCTAGAAAGACTGTTGGAGCTGGAAAGCTTGCTGGAAGCCGATTTGGGGCGAAAACCC
AAACATCAAAAACCAGCGATGCAAAAGCAGTGGCAGCAAGAGATAGAGGAAATTACGGCG
CAGCTATAAAAACAAAGCCGGAGGTAATCTCCGGCTTTCTTTATTGGCTTCGAATTAGAT
CCACTCAATCTCAGGTCCCGCTGGCACAATCCCATTTGGGTTGATGTGCTTGTGCGAGAA
GAAATAATGCAGCTTCATGTAATCAATATCGATGGTGCTGCGAATGCGCTCATCGGCAAC
CAAATCCAGCATGTAGCGATACAAGTTTTGGTACGCCTTTAGGGGCTTTTTGTTGGCTTT
AAAGTGCACTTCATACACCGCCTCGAAACGCACTAATGTTGGCAGCAAGAACAAGTCAGA
CAGGGTAACGTCGTCGCCATGCAAGTAGCGCGACTGCCCCAAACGCTTATCCAGCAGCTC
TAGCGCATCAAACAAGGTTTCACTCGCTTGGTCATATTGCGCTTGCGTGGTTGCAAAGCC
GACTTGATACACCTTGCCATTCACATTGCTGTGAAGCCATCGATTTAGGCTTTCGATCTC
TTCACGCAATGCGGCTGGTACCAACTCCTCCGGATGTTTTGCCAAAGGCAGCCAACGCGT
AGCGAGGTCCATTGCCATTGCGGCTGAATCATTGCCCACAATTGCATGATTTTGCTTATC
CCACAGTAAAGGGACGGTTACGCGTCCGGTGTAATCGCTTTTCGCTTTCACATACAGCGC
CGCTAGATTATCCGCGCGGTATTGAGGAGCAGGGTGTGCACCATCAAACTCCCACCCATT
GCTGTAACGCTTTGCAGCAACGGAAGAGATGGAAATGACCTCATCCAAACCAAGGTACTT
GATCACTAGGTAAGGGCGATGGGCAAATGGACAAGCCAACGACATATACAAGTGATAGCG
ACCCGCTTCGATCTGACTTGGTAACGCGAATTGATCTTCTGCTGTCAGCTCACTTGCGTC
TTTGTTTGGATACCAAACGCCTTGTTCTAATACCGCCATACCTTACCTACCTTTCTTAAT
TAGCTACCCTGATGAATCACTACTTATGCGAGTATAGATAACTTAAAGAGACTTCTCGAA
AGACACCATTAGCTCACTCAGTTCCGCTGAGGTCGCAGCATCAAATTTGCCATCTTGGAA
CTTGTCGTAGAAGCCGCCTAGGCTGTATGTGCCTTTTACATCGCCACCCCACCAAGGCAT
CAACTCAGCCATGGTTTTGATGTTAGTTGCGCCGCCGTTTGCACCTGGAGATGTGCTCAC
TAGCAGAACCGGTTTCTTGGTGTCACCAAAGAAAGACGTACCTTGGGGTGCAACACGCGA
TAGCCAATCAATCGCATTTTTCAGGAATGCTGGCATTGAGCCGTTGTGCTCTGGTGACGC
AATGATGATCGCATCGTATTCGTTTAACGTTGCACGCAGTTTGTGTGCGTTTTCTGGGAT
GCCCTGACCTTCAACGTCCAAGCCGTACATTGGCAATTCAAAGTCATTTAGGTCAATGGT
GTTTACTTCTGTTTGTTTAGCTTGGTTTGCCAACGCTTGAACTAAAAGGCTGTGGATTGA
TTGGCTGTTGTTGCTACCAGTAAATGCGACGATCTTTTTCATAGTGGAATCCTAATTACG
TTTGCCCCTACTTATGTCGGGCACTCAGTGAATGAGGTGATATTAATTAACTCCCACCAG
TGAATAAACACTATAATAGTGGCTATATAGTTCACCATTAGTGAACAATAAAAACATGAG
GAAACTAATGCGTGGATAAGATCAGAGCATTAACTGTATTTCGTCGAGTGGTGGAGCTAG
GTAGCTTCGTCGCGGCAGCAGAAGATTTAAATCTCTCAAAAGCCGCCATCAGTAAAAACA
TCAATGAGTTAGAGAGCTATTTGAAAAGCCCTTTGATTAACCGCACGACGCGTAACTTGC
ACATTACCGATAATGGTCAGCTCTATTATCAGCAAGTGTGTCAGGTTCTCGATGCACTCA
ACAACGCAGACCGCTCGGTGATTGAGTCTTCCCACACATTAAAGGGCACACTCAAAATCA
GCATGCCGATGTCATTAGGGTTGATTGAGCTGAATCCCATCATCTGTGAGTTTATGAAGC
TGCATCCAGAGCTATCCATCGAAGTGGTGATGAGTGATGAACATATTGATTTGATTGAGC
AAGGGGTTGATATTGCCATTCGTGGCGGAGGCGAATTGGGTAACTCTAGCCTACGCTCGC
GTAAACTATTGGATATCCGCCGTGTACTTTGCGCTTCCCCTCAATACCTTGAAGAGTCGC
AGCCGTTTCAATCTCCACGTGACGTTATAAACCATCGCCTACTTAGCTATAGCCTCTCTT
CAACGTCTCGCCGCTGGACATTTCAAAATTGCAGTGAGGTACTGGAAGTTGATCTGCCTG
CGAGTGTTTACACCGTCAATAGCGGTTTGGCACTCACCCAAGCGGCATGTGCCGGACATG
GGGTTGCGTTGTTGCCAGACTTCTTTGTTGAGCCTCAATTAGCATCCGGTGAATTGGTTG
AGATTACCCCTGAGTGGCAGATGGAAAAGCACGCGCTGTATATCGTTTACCCTTACCACA
AAGAGCAATCGCAAAAGTTACGAGCCTTTATTGATTATGTCGTAGAGAGCTTCCAAGCGC
GATTCAGCCGTCAGTCAGACCCGCAACAGATGTACTCTTCGATTATTAAGCTAGGGTCTT
AATAACAAGGTTTAGCCAAAGAAAAGACAATAAAAAAGCCAAACTGGGTAGTTTGGCTTT
TCATCAAAATCATCCTGCTCTTAGAGATCAAGCCTACAAGAACAAGAGAATTGAAAGTTT
ATCGGCGACGATTATTAAAGCGAGCACGATCTGAGCGTTGCTTTGCTGAACGCTCTTTGT
GCGCAGACGCTGCCTTCGCTTGTGACGCCAGAATCGATTCAACCGTCAGTTCCATTGGTT
CACGCGGCTCTAGTCCATGACGGAAAGTACGTGCGCGTGGTGGCAGGTTGTACTCGTATT
CAGATGCCTTTGGCATGCGCTTGTAGCGGTATAGGTAGAAGTTCTCTACACGCTCACGAG
CCCATTCTGTTTTCTTCAGGTATTTAACACTGCTTGCGATGCTTGGCTTGGTGTTGAAAC
AGTTCATACGCATTGCTGTGTCGAGGATTTCCCAACCGTAATGGTCAACAAGCTGCTGCA
ACATGTCTTCTAATTTAAGACCGTGCAGAGGGTTGTTCTTCTGCAGTTCAATACGTTCTT
CGTCGGTCATAAATTCATGGCTCATGAACGGCTCCTTAATTGTGGGTGGCGAGCGTTGTA
CTCACCACCTTACCTCTATTAGGTTTAGATTAAATCACTATTGCGAATAATCTGTTGTTT
TCTTCGTCTCAAAGACGAACTTTACATCCAAGTATTCACAATGATCGGCGCTGGCTCTTG
GTTACGCAGCGCTAAGCACCTTTTGTTGGTGTGCCATGTACTCTTCAAATGTACCTTGGA
AACTCACCAACTGTTTGTCTTTTACATCAATGATTGAAGTCGCCAATGACGATACGAACT
CACGGTCATGACTAACAAAAATCAAAGTGCCTGTGTAGTCTTTTAACGCGCTGTTTAACG
CTTCAATTGCTTCCATATCCATGTGGTTGGTTGGTTCATCCATAACCAAAACGTTGATGT
CTTGCATCATTAGCTTACCAAACAGCAGGCGGTTCTTCTCACCACCCGAGCAGTTTTTCG
CTTTTTTGTTGGCATCATCAGCGGTAAACAACAAGCGACCTAGAATGCCACGTACCATTA
AGTCATTGTGCTTCACGGTACGCCACTGAGAGATCCATTCAAAGATGGTCAGATCATTAT
CGAAGTCCGCACTGCTGTCCTGTGGGCAGTAACCAATTGAAGCGTTTTCAGACCATTTTA
CTACGCCCTGAGTTTGCTCTAACTCGTTCACTAGGCAACGCAGCAAGGTCGTTTTACCCA
CACCGTTTTCACCGATGATCGCAAGGCGAGTGCCCGCTTCAAGTAACAAATTGCCTTTTT
CAAACAACAATTCATCATCAAACGAGTGACCAAGGTCTTGCAGTTCCAATGCTAAACGAT
GCAGTTTTTTACCCTCACCGAAATCAATCGATGGGCTAACACGGCTACTTGCTTTCACTT
CGTCGAGTTGGATTTTTTCCATCTTCTTAGCGCGAGAGCTGGCTTGTTTTGCTTTCGATG
CATTCGCACCAAAACGGTTTACGAATTCTTGAAGTTCGTTGATTTCAGCGGTTTTCTTCG
CGTTGGAAGCCAATAACTGCTCACGACGAAGACCAGATGCTTCAAGGAAGTACTCATAGT
TACCAGGGTAAATGCGCAGTTCGCCGTAATCGATATCTGCCATGTGAGTACACACAGAGT
TTAGGAAGTGACGGTCGTGCGAGATGATGATCATCGTACACTTACGTTGGTTCAACTCTT
CCGCCAACCAGTTGATGGTGTGAATGTCCAAGTTGTTGGTTGGTTCGTCGAGCAGCAAAA
TATCTGGATTAGCAAACAGAGCTTGCGCCAAAAGCACACGCAGTTTCCAGCCCGGAGCAA
CTTGCTGCATCAAACCAAAATGCAGCTCTTCTTCGATACCCGCTTGAAGCAGAATATCGC
CAGCACGGCTTTCTGCTGTGTAGCCGTCCATTTCTGCGAATTCGCTTTCCAGCTCAGCGA
CTTTCATGCCGTCTTCTTCACTCATTTCTGGTAATGAATAGATGCGGTCACGTTCCTGCT
TCACTTCCCAAAGCTTGCGGTCGCCCATGATCACAGCGTCAATCACACTGTATTGCTCGA
ACGCAAACTGATCTTGGCTCAATACGCCCAGTTTCAGCCCCGGAGTAATAGAAACGTTGC
CCGAGCTTGGCGCGAGTGCTCCGCTCAGGATTTTCATAAATGTCGACTTACCACAGCCGT
TTGCGCCAATCAGACCATAACGGTTGCCGTTGCCAAATTTAGCAGAGATATTTTCGAACA
ATGGCTCGGCACCAAATTGCATGGTGATATTGTTTGTACTAATGATAACGGCGTCCTCGA
AGGAAATTTCTTTTAAATAACAAGTTGTTAAATCACTTTCGAGATACGGTTAGAAAAGGG
CATATTGAAAGTGGACGCCATTCTATCTGATTCGTTCAATAGGTGATATAGATCACGCTA
ATGTTGCGAAGGATTTTTATCAAAAACAAAGCGCAACTTTCGCCACGCTTTGCTTACTGA
CAATATCTTGGATTAAAAATCGAGATGGTAATTGTTGTTGGATTGGTTCAGCGAAATCAC
CCAGTTCTTCTCAGATTCACTAGCGCTCATTGGCACCCATTGTGCGTACAACTTGGTCCA
ATTACCATTCACCTCCAACTCAACCTGGCTGGTTCGCGTTGGGTAGACTGTTGTGATCCG
TGACATAGGGTCCGCGATCACATCCCCATTCTCAGTGGTATATGCCGCTTTAGTATAGAG
GTGTAATGCACCATCAGCAGAGCCTTGGTAGTTCATGGACAGAGTAATCGTCTCACCAAT
ATCAAAAGAAAAGTCGCGCTGCGCCACAATGTCTTGCGTATCATCAACCTCGTCAGCAAC
AGGTGTTGGTGCTGGCGTAGAAGAACCGCCACCGCCCCCGCCTCCACAAGCAGCGACTAA
GGTTGAAGCAAACATGATGGTCAGTAGTTTTGTCGAAGTATTCATGTGATGCTCCTTGTT
ATTCCGTTGCTGAGATAACTTTGCCATTCGCTGGCGCGTTGTACCAACTGGTGTTCGTTT
CGCCACTGCTGGTTACCCAAGTTGGGAACCCTGTGTAGGCATGGCTGATATCTGTGTTCT
CGGTTGGGTGATCCCATTCATCACGAATGTTGATTGCCCAAGGCATGTTGTTGCTGGTTA
AGAAGTATTCTGAACCGCCCGTGTCATCGTCATGCAAGTTGTACAAAGCGTTATTCATCT
CGCTTGTGCCAGAAAACGACTTAAGGTGAGTTTGCCACGTCATCCCCGGGAAGGTTGCGA
CAAAGTCACCGTGATACGTGCCTTCTGCCGCAAAGATGAATGAGTCATAAGGCGGGTAGC
CGACTTGGTCTCGTGCGACTGGCGTGGTCAGTTCAACCACCATTTGGTAGCTGAGAATAT
CGGTCGCTTGCTGATTCAAACAATTGCTCTGAGTACGATAATAAGTACAACCTGATGTCA
AAACGCCGAGTGCATCCAGTTCTGCTCTTAAGTTCTCAGATACCACCAACACTGTTTCAC
TGCTAGATTGAAGCACCGTATGTTCCACCGCTTGACCATTTTTGGTCACCGTTACTGATG
CCACATTGGACGAATCCACATTAGGGAGCTTCACGGCAAAACCATTGGAATAACCCGCCC
CCATGGCTTGCAGGGTGTAATCGACGGTAATAGTCTTTAATTCACGTTGACCATTCAAAA
GTTCGGTTACACGATAGCGCCACACCACATCATTGAAGTCGTAGTCCCCCATTAACGGCC
AGCGATCTTCGAACGCCATCGTCGCGTAAGTATCAGAGCTTGGGTAAACTGATGTGACTG
TGACTTCCGGATCATTTTCTTGAACCAATACTTCGTATTTCGAGTCGGTAGTGCCATCGG
TGTTCACACCATCTACCGCCGAGAAAGGTGAAATATCCACGGTAAAAATCAAATCGTTGA
AATCGTTATCGCCACTCGGACGGCGAATGTCTTCAAAACCAAGCACCAAAAATTCATTCT
CGGTATCCAAGAACGCAACGTTATGGCGGCGGTAATTAGCGGTCGTCTCTGGATTCAAAC
TGGATAAGCTGTAAAAAGGTGTGTTCCAAGGACCAAGGTAAGGAATGTTGTTATAGGTAC
TGACATACCAACCATTCGGGATGACGAAAAACGCAAGCGTCTGACCGGCGGTTAACTGCA
CATCGAGATCGATAGTGTCACCTTCCTGCATGTCACCATCTGGCGCTTTCGAAGCATTTG
GGAAGATCACCATGTGCGTTTCGATATCGTCTTTGCTAGTTGGTGGATTGTTAGTGTCGT
AGACAAAATAGCCTAGCGAATTTCGATAGCCAGCCCCCTCATTAAGAAACGTCACTGAGG
CCGTCGCGTACTCAGCGCCATCAAGCTCGTCATCGATATCAATATTTGAATAGCGTTCCG
GTGCAATAAACGCACTGTTAACGTAAGTCCCTTCAGGAAGCATCGAGTACACATTCGTCA
GCGTATCCTGAGGTAAGGTTTCCGCAATAGAAGTGGTCTCTAATGGTTTTCCTTTGATGG
TGTAGTTTGCATTGTCGCTGCCTGATTCGAACGATAAATCACTGGTAGTGAGTGCGTATC
CGGACATCGATACGCAACAACTGGTTAGCGCAATAAGTTTCCCTGCTTTCATATTATTCC
CCTCATCAACTGAATCGTTGGTCGTAGAGGGTTAACGCAAATATGATGCCGAAAACACCT
TATTTAAAAACAACAAGTTATATCGACTGAAATGCCATTATCAATTTGAGAATTAAGCTG
ATAAGCAAAGTGAAGCACATTGGGAAGAAACGGAAGGGGCAAATGCCCAAAACAAAAAAG
CGTCCCGAAAGACGCTGTTAATATCAATTAGTATGAATCTATGAACGCGAAGCCATTGGG
TGGCTTGGACTCATCTCTAGTAAGTCCCACAGGTTGCCATAGAGATCTTCAAATACAGCG
ACTGTGCCGTACTCCTGCTCCGTTGGCGGGCGAACAAACTGAATGCCCAGCTCTACCATT
CGGTTGTAGTCGCGCCAGAAGTCATCGGTGTTCAAGAATAGGAATACCCGTCCACCAGTT
TGATTACCGATGAAGTCATGCTGCTCTGGCTTAGACGCTTTGGCTAGCAATAATGTCACA
CCATTAGAACCCGGTGGAGAAACCACAACCCAGCGCTTATCTTGCTCTGGTTGGTACGTA
TCTTCCACCAGTTCAAACTTCAGCTTATTCACATAAAAGTCTATCGCTTCATCGTAATCT
TTTACGACCAAAGCAATATGGATAATGGATTGTTTCATCGCGTTATACCTTTAGTTTTCC
GCTGATTACCGTCTTTGCAGAGCCAATCAGTTTAATGCGTCCGTTTTCAAGCAATTCGGT
TTGTAAATGACCACCGCGGGCTGAGGCTTGATAAGCGCGGAACTGGTTTTGACCGAGTTT
TTTCGACCAAAACTGAGTCAGTGCGCAATGGGCTGAGCCTGTGACAGGATCTTCATTCAC
GCCCACCCAGGGGGCGAAGTAACGCGAGATAAAGTCGAGATCCGGAGAATTCGATTGAGC
AGTTACCACCACACCACGCCCTTGAATGTTCTTTAATGCGTCAAAGTTAGGCTCGAGTTC
CAACACGGTTTTTTCATTGTCGACTTCAATAAAGCCTTTGCTGTCAAATTGAGCATAAGA
AACCACTTGCTCCGCTTTCAATCCAAGTCCTGCTAGCAATGCGATGTCTTGTTCAACATC
CATTTCAAACTGAGTAGCAGGAAAATCGAGCTCAATCGTCGACTGGTTTACTTTTGCATG
TAACTCACCTGAGAGGGTTTGAAAGGCAATGGTATCGCCAACCTTTGCTAATCCTTGTTC
TTTTAAGATTTGCCCTGTAGCTAATGTGCCATGACCGCATAGCGACACTTCGACTTTAGG
TGTGAACCAACGCAGTCGCATGTCTTTCAAACAGAGAAAAGCGGTTTCTGATACCGCCAT
TTCTTCAGCGATAGAGAACATCAATGCTTCTGGTAAAGGTTCTTGTGAAAGGCAAACTCC
GGCAGGGTTTCCTTTGAAAGGTTCGGTGGTGAAAGAGTCCACTTGGTAGATATCGAGATC
CATGATGCGCTTCCTAACATTGCGATTTTGGCAAGGTGCCAAACAGCTTATCGGTTTCAT
GGTAAAGCGACAATGCATGCCCTGATTGTTCTTGCAAAACACAAATAAAAGGCACCTTTC
ACGGTGCCTTTTTACATTCTGATGCTTGTTCAGCTCAAACCCATAACGTTCAATTTACCT
GAACGAAACTTTAAAATTACTAGATATAATTAACTATTCATATTGGATATCTTATTCCCG
TGCTTTGACGGACATCAAAAACAAATCGTTTTTCCTGCCTCTTCAACACTTCTTTGGATG
CTCACCCAAAGAAAATAAATAAGAAAAATCAAACTCATAGGTATTCAATATGAAACAGCC
TTTAAAAGCGTTAGTGCTGGCTCTAGGGTTATCCTTAGGCGCAGCCAACTGTTACGCATT
AACTGTCGAACCACTCGAAAAAGATTTTACTTTGCAGCTACTCGGATCCGGCGGACCAAT
CTCTGATGACCTTCGTGCCTCGTCTGGTGAACTGATTTGGTGGAAAGGAAAATCACGCGT
GATGATCGATGCCGGTGGTGGTGTTTATCTGCGTTTTGGCCAAGCGGGTGGCAAACTGGA
AGACTTAGACTTCCTTGGTTTAAGCCACTTTCACACCGACCACGTCGCTGACGTTCCTGC
CTTATTAAAAGGTGGCTACTTCTTTGACCGTCAAGATCCCCTTGATATCGCGGGTCCAGA
AGCGGGCTCTGCATTTCCTAGCTTAACCGGTTACATGAAAGCGCTTTTCGACGGTGATGA
AGGCGCTTACGCATATCTGAACGGTTTGTTTGATGGCAGCGATGGCTTGTTCCCAGTCAT
CATTACTGATGTGCCATACAAAACTTCCCAAGGCACTAAAGTGTACGAGCAAGATGGGCT
GACCATTTACGCTCTCGGCATCCCACACGGCGACGTACCTTGTCTCGCTTTTCGAATCGA
AAGTGCCGAAGGCGTGATGGTGATTTCCGCCGACCAAAACGGCAGTAACCCTGACTTCAT
CGACTTTGCTAAAGGTGCCGACATTTTATTGATGCCATTAGCCATTCATGAAGAAGCCGA
CGAAGTTTCGTCATTTATGCACGCTAAGCCATCGGTTGTCGGCAAGATCGCCGCAGAAGT
AAATCCAAAACTCTTGGTGCTTAACCACTGGATGGGCTTAGGTCTAAAACTCAAACCTGC
TTCCATCAAGATCGTCAAAGAGTACTACCACGGTCAAGTTATCGCTGGTCACGACTTATC
TAGCTACCCAATGAGCGCAGCGAAGGAGATGTCTCATGAACAATAAACTTGCTCTATCTA
TCGCGATGACGTCTGTCATTACTTTGAACTCAAGCATGGCGTTTGCCGATGCACCCACAG
AAGCTCCCGTAGAGGCTCAATCCAGCTCTCAACATGGCGGTAAGTGTGCGGCTGGTAAAT
GTGGTACAGAGAAACGCTTTGAGAAACAAGAACTAAAGAACGATCCGCAAGGCCGTTTGG
TACGCGCCCGAGACGGTAAATGTGGTGTGACAGGTGAAGGCATCAACCCTTCGGCTGAAA
CCATCAAATTAACCAAAAGCAAAATCACAGGTGGGGTATGCGGACAATAACCGATACATC
AAAAGGGATTGGGCTGCGCAGCGAACACGTTGATTTGCTGTGTCAGTTGCCCGAGCACCC
AGATATCGATTTCCTCGAATTGGCACCGGAAAACTGGATGAATATTGGCGGCTTGAAACG
TGAACAACTGCAAGACATTGCTAAATATTATCCGCTTGTCGCTCATGGCTTGAGCTTATC
GATTGGTGATTGCCAACCGTTAAACGAGTCTTTTGTACGAGACGTCGCACGCTTTCTCGA
TGAATTTAATATCGACATCTATAGCGAACATCTGAGTTTCTCTAGAGACAATCAGGGCTA
TTTGTATGAACTGCTTCCGATCCCTCGACATAAAGAGAACATTCCGTATTTGGTCGAACG
CATTCAACGCGTGCAAGACATTATTCAGCGTCCATTGGCGTTAGAGAATATCTCTTACTA
CCACGATTACGGACATGAAATGCCAGAGGGCGAGTTTATCGCTGAAGTGAGTGACCGTAG
TGGATGTGAGCTGCTTATCGACATCAACAATGTGTTCGTCAACAGCCGAAATCATCATTT
CTGCCCTTACGACATGCTGAGCACTTTACCAAGCGACGCGATTCGTTATTACCACATTGC
GGGTCACTTGAAAGAGCGTGATGACTTCTTGCTCGATACCCATGGTAAGCCAGTGCCTGA
TGAAGTGATTGATCTGGCTCGTTACACCTACTCGGTGCATGGCAGCAAACCTTTACTGCT
TGAGCGCGACCACAATGTGCCGTCGTTGCTTGTTCTGGCTGAAGAGCTTCGCAGCATTCA
TGGCGAGATCTTGGATTTCAGTCAAACACTCGAAGTGTTGTGTAAGGAGGTGCTCAATGC
TTAATCCTCCGAGCAAAATGCGCGCGCAAACCGAGTCCCTAACGGCTCTAATTCGCACGC
CTATGAATCAGCATGCGCTGTGTCGATATAGCGAATTTATCCGCGACAACATCTTGGGTG
TCGTTGCGAATACGTTCCCTCTATTTTCTTCGCAGTTCGCTGATGAACAACTTGAGCGCA
TGGTGGATGACTTTGTGGTGATGCATGGCGCATCCGAGCCTGAGTTTCATCATATTGCCA
CCGAGTTTGTTCAATTTTTGCAGCAGAAAGTGCATCAAGACTCTAGCTCTATTTCTGCCG
ATCAGATGGCGTTGTTGGAATATGAATGGGTGGCGTTCAATGTAGAAATTGACACCTTAG
TCGCGGCATTCACTTCTTCATCGAATCCGATACTAGAAGAGAACCAAGTGCTGCAACTCA
ACCCAACATTAAAGCTGGTCGAAGTGCCTTTCTTGCTGCATCAAGACTCCGTGACTTTCC
TAACTGACAGGCGTCACCCTGTATTTTATGGCGTGTTTCGGAACTCACAGCATCATGTGA
TATCGCAAAAGCTCAGAGAAGTGGATGTCGCATTGATTCAGCTATTACAACAGCAACCAA
ATCTGACTCTGGCGCAACTACAACAAATGATTGCTCAGCAACTCGCCAGATTCTGTTTCA
TGGAGTGGGCTCAACACTTCAGTGAACTAGGACTCGTCAGCGTCCGCCCTTCAGGAGAAA
AATTATGATTAAGTCAGCCCTCAATTGGTTCGACGGTCTCGTCGAGAAATGCAAAAGATA
CGATTACTTAGCGTTGCTTGCGATTCGTCTCTACCTCATTCCGGTCATTTTCGTTGGCGC
TCGCTCTAAGGTGCTGGGCTTCTCTGGCACCGTCGCGTGGTTTGGCGCGTCCACCGCAGA
TGGAGGTTTGAACTTACCATTTCCCGAGTTGTTAGCGTTTCTTGCCGCAGGTACGGAAGT
GCTTGGCTGTATTTGTATCGCTTTGGGTTTGTTTACTCGAGTGATGTCGATTCCGATGAT
TTTCTTGATGAGCGTTGCGAGCGCAATGGTGCACTGGAAACACGGTTGGGATGCCATCGC
CACCAGCGGCATGGAAGCAACGGTGCGTTTGAACGGCTTTATTGAATGGTTAGCGACCAA
CTTCCCAGGTCGATACAACTACATCACTGAATTGGGTGACCCGGTAATGCTCAACAACGG
TATGGAGTTCGCAGCCACCTACTTTGTGATGTTGCTGGTGCTGTTCTTCTACGGCGGTGG
TCGTTACGTAAGCTTGGATTACTGGTTGAGAAAACCTTTCTCTCGCACACCAGCAAAGGC
GTAATTCAAGTGCACCCAAGCTTTAATGCTTAATTAAACAGACTAATAATAACCTTATCT
AACCCGCTACTCTGGTAGCGGGAAGGAGTCCTTATGTTTGCAGATGTCGTTGATCTGTCG
CGGTTTCAGTTCGCTAGTACCGCACTCTATCACTTTATATTCGTCCCACTGACCATAGGT
TTGTCTTTCTTGCTGGCCGTTATGGAGTCTTTGTACGTCATGACGGGGAAAACCATCTAC
AAGGACATGACCAAGTTCTGGGGTAAGTTATTCGGGATTAACTTTGCCGTGGGCGTGGCG
ACCGGTCTTACCATGGAGTTTCAATTTGGTACCAACTGGGCGTATTACTCTCACTATGTG
GGCGATATTTTCGGGGCACCGCTTGCCATCGAAGCCTTGATTGCCTTCTTCCTCGAATCC
ACCTTAGTCGGCATGTTCTTCTTCGGTTGGGATCGATTATCAAAACGCCAGCACTTGTCG
GTCACTTGGCTGACAGCACTAGGTTCTAACTTCTCTGGGTTGTGGATTTTGATGGCGAAT
GGCTGGATGCAAAACCCAGTCGGCGCAGAATTCAATTACCAAACCATGAGAATGGAAATG
ATCAACTTTGCTGATGTGGTGTTTAACCCCGTCACACAAGTGAAGTTTGTTCATACCGTG
GCTGCCGGTTACACCACAGGTGCTCTGTTTGTGATGGGCATCAGTGCTTACTACTTACTC
AAAGGTCGAGATATCTCTTTCGCTCGCCGATCGTTTGCAGTGGCGTCCGCATTTGGTATG
GCGGCGATTGTGTCGACATTGATGCTGGGTGATGAATCGGGTTACGAGCTTGGTGACGTG
CAACAGGTAAAACTGGCGGCAATTGAGTCCGAATGGCACACCGAAGAAGCACCCGCCTCG
TTCACTCTATTTGGCTTACCAAACCAAGAAACCATGGAAACCGACTACGCCATTAAGATT
CCATATCTAATGGGGATCATCGCGACTCGCTCGCTGGATGAGCCAGTGATGGGCTTACGC
GATCTGATGGCACAGAACGAAGATCGTATCCGCGATGGTATCCAAGCTTACGGCATGCTA
GAGGAACTTCGCGCAGGTAACGACAGCCCTGAAAACATCGCTCAATTCGATGAGATGAAG
AAAGACCTCGGCTACGGTCTGCTCTTGAAGAAATACACCGAGAACGTCACCGACGCGACT
GAAAGTCAAATCAAGCAAGCTGCGCAAGATACGATTCCTCAAGTAGCACCTCTGTTCTGG
AGCTTCCGAATCATGGTGGTGTGTGGGGTATTGATGTTCGCGATTATCGGTTTGTCTTTC
GTCCAAGTCTGCCGCAGAAAATTGGGTTCGAGCCCTTGGCTATTGAGAGCGGCACTATGG
GCGATTCCATTGCCTTTCATAGCTTGTGAAGCAGGTTGGTTCGTTGCCGAATATGGGCGC
CAACCATGGGCAATTGGTGAGGTGCTTCCGGTCAATATGGCGGTATCTAACCTCGCACCA
AGTGACATTTGGATTTCACTTGGGTTTGTTTATGTGCTCTACACAGCGTTCTTGATTGTA
GAAATGTTCTTGATGGTGAAGTTTGCCAAACGTGGACCAAGCGTGCTTAAAACGGGTCGC
TATCACCACGAAGAAAACAACAAAAAAGACAAACAATCCGACACATTCAAACTGATTGAT
CAGCACTAAGGAGGCACTATGTTTGATTACGAAAACCTACGCCTATTTACTTGGGCGATC
GTTGGTGTGCTGTTGATTGGTTTTACCATCACCGACGGATTCGATATGGGGGTAGCCGCG
CTGCTCCCTGTTATGGGGAAAAAGAACCTAGAACGTCGCGTAATGCTTAACGCTATCGCG
CCGCACTGGGACGGCAACCAAGTTTGGCTGATCACCGCTGGCGGTGCCATCTTCGCGATA
TGGCCCTTGGTATACGCCGCAGCGTTCTCCGGATTCTATATTGCCATGCTCTTGGTACTC
GCATCCCTTTGGTTGCGCCCTATTGGTATGGATTACCGAGCTAAAATCGATAATCCGCAA
TGGCGCAATGTGTGTGATATCGCCTTGTTCATCAGCGGTGTGATTCCACCAATTATCTTT
GGGGTTGGCTTCGGTAACTTGTTGGTTGGCGTACCGTTCGAGTTAAACAACTTGCTGATG
CTCGATTATCAAGGTGGGTTCTTTGACTTGCTCACTCCATTCCCAATTCTGTGTGGCTTG
GTGAGTTTGACCATGGTGGTGACGCAAGGTGCTGCTTTCCTTCAAATGAAGACAAAACAT
GATCTACGTGCACGAGCACAAAACATTACGTTGTGGGGTGCGGGTGCAACCATGATGTTG
TTTATGTTCGGTGGTTTGTTTGCGGCATCGCAATCAGGTTACATCATCATCGGCGCGATG
CTAAAAGATGGCATTTCAAACCCACTCAACAAACAAGTGGTGAGTATTGCAGGTGACTTA
TTGCATAACTTCAGCGAAATGCCACAACTTTGGCTGATTCCGTTCACTGCGGTAACCAGC
TTACTCGTGTGCTTTTGGGCAACAGTCTCTCGCCGTGCTGGGGTGGCGTTTACTATGTCG
AGCATTGCGATTGCTTGCATCATCTTAACGGCAGGCGTCACCTTGTTTCCGATGATCATG
CCGTCAAGCATCAACCCATCGCACAGCTTAACGTTATGGGATGCCACATCGAGTGAGAAA
ACGCTTGGCATTATCTCTATCGTTGCCATCATCGTTGTGCCTGTGATTCTGGGCTACACC
GCATGGTGTTACTACAAAATGTTCGGACGTTTGGATAACAACTACATCCGCAGCAACAGC
TCATCGCTCTATTAAGGAGGCAAGTATGTGGTACATGTGTTGGGTACTTGGCGTATTACT
CGCCTGCGCCTTTGGTGTCATCAATGGTTTATGGCTAGAGAACGCAGGACGCTTTGAAGA
GGATGAGTTCTAATTTCTCACTTCATAATGGAACATTCTCAATAACAAACGCCCTCATTC
ACGAGGGCGTTTGTTCATCTCAATGAATTTACTCTGCCGACAATCGATAGCGGCGCACTT
[truncated: 5,569,998 more chars]
