# Supplementary material for: Bacterial diversity in the jelly of shark Ampullae of Lorenzini: a holobiont perspective
Source: PeerJ. 2026 Jan 5;14:e20461. doi: 10.7717/peerj.20461 (PMC12782034; doi:10.7717/peerj.20461)
Supplement: Supplemental Information 3 [file peerj-14-20461-s003.zip › mandar_natali_28junparaarticulo/4N_11302019.ffn]

>ALBLOIKC_00001 hypothetical protein
ATGACGATCAGACAAGATTTTACGAGTTATCAGCTTTCAATTGGTAAGAGTTTGAAAGTT
GAAGAGAACAGAATAAGAGAACTTATTGGTAAGGAGCATTGGTTAACAGACGGAGAACAT
AAGGAGCAATTGTTGAGAGAGGCGATTGCAAATGTATTACCCGAGACATTCAGAGTTGGC
ACTGGGTTTATTTGTTACCCAGCAGACAAAATGAGCTCAGGACAAATTGATATATTGATT
ACACCTAAGTCCTCTCCGACATTATATAAAAAAGGAGAGCTACACTTTGTCACTGCAAGC
AGTGCAACAGCGATTATTGAAGTGAAGACAAAGCTATCTAGAGGGAAGAAGCTTCGGGAT
GTAATTGAGAAACTGAGTCGCCAGATTCGAGATATCCGCTCTACTAATCAGAACTGCTGG
GCTGGACTTTTCATATACAATAAAGGGCGTTTGACAGACCAGGATGTGCTAACTGAACTC
CAATCTATTACTGGTAGTGATCCTCTTGGCTGTATTAACTGTGTCGCCATTGGAGAGGAC
GTTTTTATTCGTTATTGGGAAAACGGACATCGTCAAAGTGGTTTGCCACAACAAGCGATT
TGGCATTCTTATACTTTAAAAGGTCTCTCTCATCCGTACCTAATTAGTAATGTTATTGAA
CACTGCACTGGTCAAATTGATGAACAACAGGCGCAGGCACTGTACCCGTTGCGTGGTGAA
TATGGTAAAGAAGCTTTAAGGTCTCATTATGCTTTTTTAGGGCAGGAAACTGTCGAACAA
TTTGAAGAGTGCAGCTAA
>ALBLOIKC_00002 hypothetical protein
ATGAAGAATTTGCTACAAATTCTATTTGTTATATTAGCGGTACTTTCGGTTGCTGCTTAT
GAATTTTATTTATACCTCGAAAGGACGAAGGGTGTTGCAGATTATTCCTTTTCGATTGGT
AGTTATGTAATCTCGTTAACGGCATTGTTGGTAGCGCTTAGAACTTACATGTCTATTGAT
AGCGTTAATAACATAAGCAAGATGGATGGTAATATACTCGAAAATCAGGGGTACACAATA
TCTCTTCCGGAGATTGTGTGCAGATACGATCAAAATTCAGTGGCATCCTTGCAAGAGGCG
GTGATGAGAGATATTGAGTATAAGCTGAAGAATACGTCATAA
>ALBLOIKC_00003 hypothetical protein
ATGATCGACTTAATTATAGTATTCCCAGCAGTATTCAAATCTAAAAAATCGGACTTAAGT
AAATATAATAAAAGGATGGAAAAAATCCTAGATTTGCTAAAAAGCAAAGTGAAAAAATAT
GACTCTTTGAACAAAGGAAGTCTAATCCAGATTCACGAGGCCTCAAAACTTTTCGAAGCC
ATTGTAAAATATCAACAAGTTATAATACAGGAAGGCGTGAATGTTAATGCTGAACTTCTT
CATATTAGAGGCGGCATCCTAAAAAATAATGTAACTCAAACTATTTATCACAATTACCTT
GGTTTGTATTACCATAAGAAATCTATGCATGAAATTCTTACGATCTTAAAAATTAAAGAA
GTAGATTTTTACTCTAAAGATGGTTTGGCAATATTGGAAGAACTTAAAGCTGGATCCTAT
GATTTGAATGACATAACTTCATTCTTGGAAAAGTCATCGGCTCATTATAAAAAGGCATTG
TCTATATCTTCTGATGATTTGGTTTGGCCTGGGTTTATCTATTTTAACTTAGCTCGTACA
GAATTTCTTTATTCATATGTTGTAGAAAAAGAAGGCAATCATAGAATCTTTATAGAAAAT
GCGATCTCATCTCGAATGAGTCAATGTAAGGTAATCGAAGAAGTTTTAAATGGTAAATCA
AGCACCCAGCTTTCAGAATTTTTTAGATTTCAAGAAGAAAAAGCTAGGCTATTTAAAGTG
AAAATGGCCCTCGCTGAGGGGACAGGCTCTGCTCAGACTGAAACTTTAAGCTACCGTGGC
AAGCTCCTAAGTGAGGCCGCTTGGCATGAGTTGTCTACTTCGTTTCCTGAATCGCAAACT
TATGATGAGCTACGAGATCTAATCGATAGTATAGTCAATAGTCAAAAGGTAAGCTAA
>ALBLOIKC_00004 hypothetical protein
ATGGAAAAGTGTCCAGCAATTGCCGGTGTTGTTTTCGATGATAAAAGTTTAGCCGCGATA
GACAGAATAAATGAGCTACATGAATTGGAGAAAAGTGCGCAATTCTTTATCTCACTTGGA
AACTTAATTAATATCTTTGGTGGAAATGTAGTCAAAGGAGCAGGGAGCAGTGGTGTAACC
AAAGCTATCTCTGCAATTCCAGCAAGCGATACTATGCATAAAGCACGAGATGTTAGTATC
GCAGTCGGTAGAGGTGTTTCTTCTGATGCAGGACAAACTGCGTGGAATATAACCCAAGCA
AACTGGGAGTATTACTTCAAATCCTACAGCGCTCTTACCGTTATTAAGCTTAGACAAATT
GAAAACATTGCTACGGAACAAGCCTTAGAGCATGTAACAGACAGAAAGCAGTACAGGTTT
TGGAAAGCTATATCTGATGGGTGTAAATTATGA
>ALBLOIKC_00005 hypothetical protein
ATGAGAATAGCTCTTACATTTTTTTTGATCGTATTTTCAATTATTTCCAATGCAGGTCAA
AGTGTTGAAGATAAGCTATTCACTGACTTAAATAATTCAATAGATGCTTTGGGTTCTCGG
ATAGCCGTTTGTAGTAAGATCTCAACGAAAAATAAACCCGATGAAGAGACCTTAAAATTT
GCAAAGAAAAAACTTGACGAACTTACTCCGGTATTAGCTCATATTAATTATTTAGCGATT
GAACGCTGTAGTTTTAGCGAGAAAAAAGAACTGGCGTACAGTATGCTTATTGCAAAAAAC
AATGCTAAGCGTCAGAGCACTTTGGAATTAGTTGAAGCGACGGAGAAGATGACATTTCCA
TTTAATACAGAGTCGCAAGCTAAATTTGATGCTTTAAGTGGGGAAATCAAAACGTTTTTA
ACAAACAGCAGTTTTTTCAGTAAGCCATTTGACGTATTAGCATTTTACGAAACGGTTGCT
GACATGTAA
>ALBLOIKC_00006 hypothetical protein
ATGGCAGCATGTCCTAGTCTACTAAAAATGAAAGTTGCATTTGCGAAGGTAAACAGAGAT
GTGTCTGAAGTAGGCACCATTATCAGCGGCAAAGTAAATCAAAATATTAATGTTCTAACA
CCAAAGCAGGGGCGGGTTGAGAATGCTTGTGCGATACGTATGTCAAAGGCACTTAACTAT
GCTGGTGTCAAAGTTCCCTACATAAAAAAACAAAATTGTCTCCGGTGGGCAGGGGAATTG
GTACATTTATCGTGTAAAAGATTTGATCAACTTTTTGTATCAAAAATTTGGTGA
>ALBLOIKC_00007 hypothetical protein
ATGGGATTTAGAAGATTAGTAAGTGGTATCAGTATTGCTCTTTTTAGTCTAGGAGTTACT
GCAAGCCCACTCAGAACTCAAAGTGATGAGCAGTTGTTTAAAAACTTCGCTCTCTCATCT
TGTATTGCTACCTATTACAAAGACTCAGATGTTGCGAAAGATGCGATCATTTCAATGCAA
GGCTATCGAGAGTTCTCCGATCTTCCTTTAGAGCCTTTCTCTGAGGCTAGCGAGCTATTA
AACACAGACAATATTTCTAGTTACAAATCAAAAAACGGTAACCTTATCGAGTTTGCTTAC
TGTGTAGACTTTTCCAATTCAGACGATGTTCATAAGTTGTACCTGAAGGCGAAATCAGAG
TTATAA
>ALBLOIKC_00008 hypothetical protein
ATGAAAAAACTAGATGAAGTTAAATTAAATCTAAAACGAATAAAGCAAATGGGGGAGACA
ACTTTAGGAAAGTTGACTATTGAGGGAGTGAGTAAAAGTTGGTTTGTATTGGAGCCTGCT
GGACCAGACTCCATAATTGAGGGATCCGACAAAAGGATCAAAGCCGGCACTTATAAACTA
CTCCCTTACAGCTCACCGAAGTATCCAAATGTATATGAACTACGAAATGTTCCGGGTAGA
ACGTATATTCTAATCCATGCTGGAAATTATCACAAAGATACTCTTGGTTGTTTGATGCCT
GGTAAAACGTGGGGGAGTGTGACTAAGTCTCATTACTACGTGGGTAATAGCAAGTCGGCG
CTAAAAGAAATTTTTACTGAAATCGCTAGCTATAAAAAAATCTCCATAAATATATCTAAT
CAGTTGGAGCAGCAATAA
>ALBLOIKC_00009 hypothetical protein
ATGATGAGGAATATAGCAATGCTTATGGTGTCTGTTTTTTGCTCAGGCTTACTGTATGCC
AAACCCCCAGAAGTAAGTCTCTTACATAACTGGATGATAGAAAACTACAAATCTATTGAA
TTAAACCTTTCAGAAAGAAAAACTACGGAAATGGTTCCTACACTCTTTTCTTTGGTAGAA
ATTTGGAAACATAGAGACGGAGCTATTTCTGGAGAAGTTTCGCCTTTGCTGTTGGTTGCG
TTAGCAGCAGAGCCTCAGAATACTCTACTCTTACTATCCGGAAGCCCTGAGTCTTTTGAT
AAATGGTTAAATGAATTAGAAGGGATGGTGTTTACTGATCACACAGGCAGGGAGATGGTT
CGATTAGAAAAGCTAAGACTTGATGTACTAGCAACAATGAAATCTTACTCTAAAAAGCAA
CCGGATAATTTTAAGCCAATGGTTGAAGCACTAATTGCAAGGCTGGAGGTTATAAAAGTA
AGCGTGGTAGATTAA
>ALBLOIKC_00010 hypothetical protein
ATGAAGATTGAGGTGCATGAAATATCACCCAATGAAAAGGAATTGATTCAAAACTTGCTG
CAATTTTACGAGTACGAATTCTCAATATATGAAGAAGATGATGTTGATGAGAAAGGCTAT
TTCGAGGTTGCGGATGTTGATGAATACTTCGAAATTAAAGAGTACACACCATTAGTAGTG
CGAGTCTTGGGACAACCAGCTGGTTTTGTCATTGTTAATTTAGATCCTAGTGCTGAACAA
GGGAGGTTCCTCATTGAAGAGTTCTTCATAATGAAGAGGTTCCAGCAAAAGGGCGTGGGG
AGTGATGTGGCAAGTCAGGTTTTTGATATGTTCGGCCAAGATTGGGTTGTTAGGGTGATA
AGTGAAAACGTAAAAGGTCAATCATTCTGGAAGAAGGTAATAGGCCATTACACTGATGGG
GACTTTTCTGTTGAGGTTTTCAACGATGAATCGTGGGAAGGCCCGATATATACATTTAGT
AAGCCAAAGTAA
>ALBLOIKC_00011 Acetyltransferase YpeA
ATGCTAAACATTCGGCAAGCTCATACCGGAGATATAAGCACTTTAAAGAAGTTACAGTTT
CAACTTCATGAATATCATCAAGCGAACTTACCAGATGACTTCTTATCACCTGATGAAATA
GAACAAAACATCGATCTAAATAAAATCATCGAAAGTGAAAGCTCGATTTTTCTTGTTGCT
GAAAATGAAGGGCGTTTAGTGGGTTTTATTTTTGGTGGGTTATGGGATCGTAAGTCTTGG
ACTTTAAGGCAGCGTAAGGTTGCAAGTATTGAACAGATTGCGGTGGATTCAAGCTTTAGA
AATCAAGGTGTCGGGCTGAGGCTAATCGAAGCATTTGAGGAGCGGGTGATTTCTAAAGGT
GGGGAAGAGCTTTGGTTAGAAGTTTATTCTTTCAATAAAGCCGCATTGAGTTTGTATCGC
AAAGCCGGTATAGAGCCCAAAATCCAAATTGGCCAAAAGGCGTTAGTCCGATAA
>ALBLOIKC_00012 hypothetical protein
ATGGATATTTTGATTTTTTGTTTAATCGTTGCTGCTTTGCTTCCTTATATTGCAAAAATA
CCCCTTGCAGTTGCTATGCACAAAGCTGGTGGCTACGACAATAACTATCCTCGTGAACAA
CAGGCTGAATTGAAAGGATTTGGTGCTAGGGCGTTAGCCGCGCATCAAAATGCTTTTGAA
TCTTTAATAGTATTTGCCACTGCGGTTGTAGTTGCTATATCGACCGACACTATCAACGTG
AATGTTCAGTTCCTAGCGTTGACACATATTGTCTTCAGAGTTGCCTACCATGTGCTTTAT
TTATTGAACTTGGGCATTTTGCGTTCGATATCTTGGGCAATTGCGATGGGCTGCGCGTTT
GGCATTATGGGGCAATGTCTTTCTGGTTAA
>ALBLOIKC_00013 hypothetical protein
ATGAAAACGCTTATTTACGACACGCTTGTCAACCTTGCTAACCAAGAACCAGAACACCAC
GCAAAGATCCGCCAGAATCTCTATGAGCAATTGGATTTGCCATTTGATAAACAGCTTGCT
CTTTACGCATGCGCACTTGGCCCTGCGAGTTCTGGTAAATTGGAGAGTCGACAAGGTATC
GACAATGCGGTAGACAGCGCAGTGAGACTGTTAACGACTCCTGAACGTTAA
>ALBLOIKC_00014 putative HTH-type transcriptional regulator
ATGTCTAGACGCTCCGACTGCCCTATTTCCAATGTTCTGGATATCGTTGGTGATAAATGG
AGCCTGCTTGTTCTGAGAGATCTGATGTTTTTTGGTAAACACTCTTTCTCCGAGCTACAA
GGCTCAGCAGAAAAAGTCGCCACAAACATTTTGTCGAGCCGCTTGGAAAATCTTGAAAAA
GAAGGATTAGTTCAGAAACAGGTAGACCTTTCTGACAAGCGCAAAAAGGTCTATTCTCTG
ACACAAAAAGGCAAGGATATGCTGCCTATTCTTCTAGAAATGATGATTTGGAGTAGTAAG
TACGCTCCAGAGACAAACGTACCAAAAGACTTTCTCGACAGAGCGATAAATGACCGAGAG
CGCCTGATTAACGATGTGTTTAAGCGCCTGGATGGTTAG
>ALBLOIKC_00015 hypothetical protein
ATGACTAATTCAAAAATTGAGTTTGAATCCTTTATCAAGGCTCATTGGAGTCAGGAAGAC
AAAGCGAATGCAGCGGCGGCGTTGACGTTTGTACAACAGATAATGAACGATCATAACTTT
AACGCCATTCGAAATCGCTTCAAAGGTAAAAACTATAAACAGCACAATCGCAATATGGCA
GATGGTATCGAGGGCGTTATCAAAACCATGAGTGATTTGGTGAAAAATGCACCCGAGTTT
AGTTACGATGTGAAGTACGTTTTTGTAGATGGAGCACACGTCATTGTGCATTCTCATGCC
ACGCTTAAGGCAGCGCATCGTGGTGATGATTCAAAAGGGATGAACATCATCGATACATGG
AAAGTGGAAGATAGTGAATTAGTAGAACATTGGGATGCAGTTCAAGGAATCAGCATGGAC
ATGCGACTGTATAACCTGTTTGCTGGTGGTAAGGTACGGAATACAAATGGGGTGTTTTAA
>ALBLOIKC_00016 hypothetical protein
ATGGGAGAGAACCCAAGCCAACTCGACCAATATATCTTGTCTTTAACGGGCAAGGAGAAC
CCCAAAATCTGTTATCTCTCAACTGCTACTGGCGATGCGGAAGAGGTCATCACCCGCTTC
CACAATGCTAAGTTGAGCGAACACCTCACGCACTTTCCTCTGTTCAAGTTAGAGAAAGGA
TGGCGAACCAAGTTGTTCGAGCAAGATGTGATTTACGTTGGCGGTGGCAATACCCGTTCT
ATGTTGGCTCTCTGGAAAGAATGGGGCATCGATGACATTCTCAAAGAGTGTTACAACCGC
GGCATCATACTCTGCGGGATGAGTGCAGGTGCTATTTGTTGGTTCGATTATGGGATTACC
GATAGCGATCCGGAGGCTTACTCCATCATCAAAGGGATCGGTCTTTTGAAAGGTTTAGCA
TCTGCTCACTTTGTTGAGAACGACGAAAAATACGACCTGTTCGAGCGTTTTGCCCATAGT
CAGCTTGATGTGACCTGCTACGGTCTCAGTGATTATGCTGCGCTGCATTTTGTCGATGGT
AATCCAAGCAAAGCCATATATAGCGATGAGAATGCTCAAATCACAATCCGAAATGGCAAT
GATGAGATTTCAAAGAGATAA
>ALBLOIKC_00017 hypothetical protein
ATGCTCAAATCACAATCCGAAATGGCAATGATGAGATTTCAAAGAGATAAGCCCAGCTTA
GATGCGCTTACACGACTGTGCAAAAGCGGGAGTAGATGTTTTCTCTTTTGGCTTCGAAGG
CAGCCAGAGGCGTTGCAATGGCAACAGATTTTGTTATCTGACAGCTTAAGAGTGCTGGGA
AACAGCCGAGTTTCAATAACTATTGGAGAGCGTGTCGCGAAAAGCGCTTTGAGTAACAAG
CATCATTTTTGGGCTTTGCACGTTGTGGCAACATCAAAACAGTACATGGGCGACTATGAT
GGAGCGATAAGCTTGTTCATACAAAGTCAGGTGTCTGCCACTGAGCTGTATTTGAGCTTT
AGTTATCAGCATTTGGGCAAGTTGTATGTAGAGCAGGGGCGATTGAAAGAGGCTGAAGCG
CTGTTTAATGAAGCACTTAACATCAGACGAAAATACGATAAGCCGCTTCTGGAGTCATCG
ACGTTAAAAGCGCTCCAAGGATTGGAAGAGTTAAGGAAGAAGAGTACAAGGAACGTATAT
GAACCGTAA
>ALBLOIKC_00018 hypothetical protein
ATGAACCGTAAGATTTGGCTTTTCATTGCCATCGTATTGCTAAGTGGACCTACCGTGTTA
CCTATTAGCCTAGAAGCATTCTTCCTCGTTGAGCTCGTTGGCTTTCTAGGAATATGGTCA
ATCTGTTCCAGCTATGTGTATGCTATCTGTGCTCACCCTTATACACGACGCTTTTGGGCA
TGTTTTACAAGTCCGGAGCAGCATTGGCTTACTCATTTTCCAATGATGGAACTGAAACGT
CATCCGTCTCTCCTCATTCACATGCTGCCATATCGAAGCGTTGTAGCGTGGTCCATCCCT
ATACTGGTTAGTGTTCAGCTTATGGCAGGTTTTCGCTTTTAG
>ALBLOIKC_00019 hypothetical protein
ATGGAAGCACATTGGAAAGTAATAGAAACCTTAGCGAATGGCACGAATCCGATAACAGGA
GAGGCGCTGCCAAGTGAATCTCTCTACAATGAGCCTATCGTTATTCGAGCAATGTTTGCT
GTTTTGCAAGATTTAAAGCAATCATCAAAAGTGGACAGAACCAAAAGAACCATTGAGCAA
AGACAGCGAGAAAATGAATCTAATGGTTTACCAAAGAACGCAGGATTGCCTTGGACACCG
GAGCAGCGCGAGCGTTTATCTGAACAGTTTTCCTCTGGTACAGAAATAACCTCGCTCGCA
GAAGAGCATGGTAGAACCCGTAATGCCATAACCGCGGAGCTAAAAAAGCAAGGACTGATA
GAAGCTTAA
>ALBLOIKC_00020 Sodium/glucose cotransporter
ATGCATGAGTTTGGCGCACTTAACTGGAGCATCCTTGGCGGATACATTGCCCTAACGTTA
GTTCTGGGCGCGGTAATTGGTAAGCGAGTGACTTCTGCGAGCCAATTCGCCTTGGGTGAC
AAAAACATTCCTTGGTGGGCGATCGGTATTTCAGTCGTTTGTACTTACGTCAGTGCTATG
TCGTTTCTTGGTGGGCCGGCTTGGTCATACAAAGAAGGTCTTTCGGTTATCGCGATTCAC
CTTAATTACCCGCTCGTGATCTTCTTCATCGTGGCTGTATTTATGCCGTTTTTTTACAAT
AACGGTCTAACCTCTATTTACGAGTATCAAGAGCGACGCTTCGGTAAAGCTTCACGACTG
ACATTGTCGTTTATCTTCCTTATCAAACAAGCATTGAGCTCGGCCGCCGTACTCTATGCG
ACAGCAATGATTTTAGAGTTCATCACAGGTATCGACGTGATGTATTGCATCATGATCGTC
ACTGCAATTGCCCTCATTTATACCGTTATGGGCGGTATTGCGGCCGTCATTTGGACTGAT
GTGATTCAAGCAGTGATCTTGTTTATCGGCGCATTCATCATCATTGAAGCCGTTTGGAAT
GGCATGCCTGCCCCAATGACGGAGGTCATGGCAGAACTCAAAGCGAAAGGAATGACAGAT
GCCCTACAAACAAGTTTTGACCTAAGCCAAGTAACGACTGTATGGGCCGGCGTTATCGCA
ATGACGATGTTCCACACCACCGTGTATGGCGGTAACCAAATGATGGTACAGCGCTGTATG
GCCGCTAAAAACATGGGCGATGCGAAAAAGGCGATGTTGATGATGGGCTACGTGGCCTTC
TTTATTTACTTTGTCTTTATCCTACTTGGCGTCCTGTTCAACGCTTATTACGACGGTAAA
GAGTTTGAAAATGGCAACACCATCATTCTTCATTACGCGAGTGAATATGGAATGCCAGGC
TTGATGGGCATCATTGCTGCAGCGATTCTTGCGGCAAGTATGTCGAGTCTCGATTCCGCC
TTTAACTCAATGGCGACGGTTTCAGTGGCTGACTTCTACAAGCGTTTCTACAAACAAAAC
GAGTCGGAAGAGCACTACTTGAAAGTATCGCGTTTCTTCACGGTTGCATGGGCGATCTTG
GTCATCATCCCGGCGATAATGTTCGCCACTAGCACAGGCTCTGTGCTGGAAGTGCTGAGT
AAGGCAGGCTCTTACTTTGTTGGCGCGAGCTTCTGTATGTTCGTCCTTGGTTTCTACTCA
AAACACATTACGGAAAAAGGCTTGTTAATTGGCGTTGCTGCTAGCTTCTTGGTGATTTGG
TATGTGGCCGTTGCAACAGACATTGCGTGGCCTTGGTACTGTGTGATTGGCGTGATTGTG
AATGCTGTTGTCGCTTATGCCGCCAGCCTTCTTCTGACGGGTAAACAAGATGAAATGCAC
CTTTACACAGTGAAAGGCCAGCAAGCGGAGTACGCTCGTCTAAATAAACCAATCAAGCAA
GATGGATGGTACGTTGTTCCCGGTAAAATCGACGCTCCGTGTTATGGCTTGTTGGTAATG
TTTGTTTTCTCTCTTGTGATGCTTTGGGGAATCAACGCATTTACTGACGATGCGCCTATG
TTAATTAACTTCATGCGTGGTTGTTCTATCTTCGTCGCAATGGGTGTTGCTGGTTACGCG
GTCTACTCTTTGAAGAAAACGAAGAAAGAGAAAGTCGAAAGCATCAAAGGTATCGACCCT
TCTTAA
>ALBLOIKC_00021 hypothetical protein
ATGTCACTCAACATCATCGAACAGTTCTACCAGAACTACTTCAACGCCGCAGATAAAGAG
CAAAAACAGGCCGCTCTGCAAGCTTTGAACCCTGACGTAAAATGGTGCGTGGCGCACCCT
GTGAACGATCTCAATGGCCCAGATGCAACCCACGAATCTTTCCTCTCACCACTTGTTAAT
GCTTTGCCTGATGCCGAACGCCGACCAATGATTGTGATGCACGGCGAATACGAAGGCCGT
ACTTGGTACAACTCTACTGGTTACTTTATCGGTACGTTTGAACAGCCACTGTTTGGCATC
CCTGCAACAGGGAAAACACTCTACTTACGTTACACCGAAATGGTGTGTGTGGAGAACGAC
CAAATCACCGAATCATACATGATTCCAGACTTCATCGATGCGATGAATCAAGCTGGCAGC
AACCCTCTTAGAAAAAGCTTAGGCCACGATGGCTTAGTCCCTTCTCCTGCGACGTCAAAC
GGTATCCAACATTCTGTTGTGTCTCTGAAAGAAAGTGAGAAGAGCGCCCAATTAGTCGAA
GATATGTTGTCTTGCTTGGGTCGTTTTGATGGTCAAGATCTCTTCTCGATGGATTTAGAA
AACTACTGGCACAGTGACTTTATGTGGTACGGCCCAGCAGGTATTGGTACGACGCGCGGT
ATCAAAGGTTTCCGTAACCACCATCAAGCACCATTCGTGTTCGCCTTCCCTGATCGAAGT
GTCGATATTGAGGTCAATTTTTTGGCCAAAAATGACTACGTATCCACAGGTGGCTGGCCA
CATATGCACGGTACTCATACAGGTCACAGTGGCTGGCTCGGTCTTGCTCCAACCGGAAAA
CACATCGAACTTCGCGTTATGGACATTTGGCGACGCGAAGGCGGTTTACTGAAGGAAAAC
TGGGTGGCGATCGACATCGTTCATATCCTGCTGCAACTTGGATACGACGTATTTGCACAA
ATGAAAGAACAGTTAGAAGGACCTAATTATGCATGA
>ALBLOIKC_00022 hypothetical protein
ATGGCCATGGTTGGCTTCGATGAAAAGTGGCGTGACTTTCCCGATTACATTCTTGGTATC
ACAAAAGAGATATGGGAAGATCGAGGTTTGAACACCTTGGAACACTACTACTCTCCTGAC
ATTGTTGTTCGCACACCACTCTCTATCGTCCAAGGAAACGAGGGAGTAATCAGTGCTACG
ATGGCGACGCTTGCGGAATTTCCGGATCGTACTCTCTATGGCGAAGATGTCATTTGGTCT
GGTACGCCAGAACAAGGCATGCTTTCTTCACATCGCATCATCTCTACCGCAACACACAGC
GGAAACGGCTTCTATGGACAAGCTTCGAACCGTAAGCTTCGTTTCCGCATTATCGCGGAC
TGTCACGCCATCAATAACCAAATCAATGACGAATGGTTGGTTCGCGATCAAGCCGACATC
GCGAAGCAATTAGGCATGACATCAGAAGAGTTTGCACGCCAGCAAATCGAATTCGAGGGT
GGCATGGAATCAAGCCCATTTCCATTCACACCTAAAGCCGATATTCCAGGCCCCTATTTG
GGCGTAGGCAATGACAACGAATACGGCCAACGCTACGAAGCGATTCTAAGAAGTCTTATG
AACGCCGAGTTCTCTACCGTACCAAAAGAATACGATCGCGCTTGTATCGGCGAATACACA
GGTGGCCAAACTGCCCTATCACACTCGGAAGTTGACCATTTTTGGATGGCACTTCGCGCG
TCCTTCCCTAATGCTCAATTTTCCGTTCACCATCGTATCGGTCGAGATGACGACATGATG
TCACCACGCGCTGCAATTCGTTGGTCTTTGCACGGTAAGCATGAAGGGTATGGGATGTTT
GGTAAGCCTTCGGGGAAAGAGGTTTACATCATGGGGATCAGCCACGCTGAGTTTGGCCCT
TGGGGTCTTCGTCGCGAATTCACTTTGTTTGACGAGACCGCAATCTGGAAGCAAATCCTG
CTACAGCAAGGCTAA
>ALBLOIKC_00023 C4-dicarboxylate TRAP transporter large permease protein DctM
ATGACATCTGCACTGTTATTTGGCAGCTTTGGCCTGCTTCTGCTCATTGGCGTTCCAGTT
GGTATTGCTCTGGCGGCAGCCAGTATGGTCGCGATATTAAGCCTGCCCTTTCTTAACATC
GAGTTTTTAGTACAAGGCTTGGTGACGGGGCTCGACTCCTTCCCTCTCCTCGCTGTCGTT
CTGTTTACCTTGGCAGGTAACCTCATGAGTCAAGGAGGGATCTCAAAACGATTATTACAC
GTGGCGGAGGTCTTCTTTGGCCACTTTACTGGTGGGCTTGGCATCGTCGCCATTGTGGCG
TGTATGTTCTTCGCTTCCATCTCTGGTACAGGGTCTGCCACCGTTGCCGCTATTGGCCTG
ACGATGATTCCCTCTATGGTGAAGAAAGGCTACGATCGCAGCTTTGCCGGTGCCTTGATA
GCCTCTTCCGGCGGGATTGGCGTCATTATTCCACCCTCAGTGGTGATGATCGTCTACGCT
ATCACAGCTGAAGTCTCGGTCACCAAGATGTTCATGGCGGGCATCATTCCTGGCTTGGTC
GTCGGTATGGTATTGATCGGCTACTGTCTAATTGTCTCCAAAATGCGGGGCTACACTGGT
AATGAGCGCAAAGCGACTTGGGCAGAGCGTCTTGATGCGTTAAAAGAAGCCAGCTGGGCA
ATGCTACTACCTGTTATCATTCTCGGTGGTATCTATTCCGGTATCTTCACGCCTACCGAA
TCAGCCGCTATTGGTGTGCTCTATGGCTTGTTCTTTGGCATGTTCGTTTATAAAGAACTC
AAACCAGCGCAAGTGGTGAAAATCATTCTAGAATCGTCACTGTTAGTTGGCGCTGTGCTC
GTCATTGTGGGTGCGTCCGTGACGTTTGGCCGCATATTGACGCTAGAACGTCTACCAACA
GAGATCGCTCAGTTCATTCTATCGATTACCGAAAACAAACTTCTGATACTGCTTTGCATC
AATGTCCTGTTGTTGCTTGTCGGTACCTTCATGGAAACGCTGGCCGCCATTGTTATTCTC
ACGCCAATTCTGTTACCCATTACGTCAGCACTCGGCATGGACCCCGTTCATTTTGGTATC
GTGATGATCGTGAACTTGGCCATTGGCTTTGTTACGCCTCCTTTAGGTGCCAACCTGTTT
ATGGCAAGTCAGGTAGGCAAAGTACCGATAGAGGCGCTCTCTAAAGCCATTATGGGCTGG
ATTGGAGCAATGATAGTTGCCTTGATGTTGATTACCTTCATCCCTGCCATCTCTCTATCG
CTGCCTGCGCTTTTATCCTGA
>ALBLOIKC_00024 Ectoine/5-hydroxyectoine TRAP transporter small permease protein UehB
ATGAAGTGGTTTCGCTTACTAGACAAATACCTAGAACCTACCCTTATCGTTATCGCGATC
TCGACGATGACAACTTTACTGTGCTTGCAAATCGCACTACGCCTATTTGACGCAACGATC
GCGTGGGCTGAAGAACTGGCACGCTATTTATTCGTATGGGCGATGTACCTGAGCATCAGT
TACTGTATCCGAGATGATCGACACATCCGCATTCGTGTGTTCATCGATAAACTTCCGGGC
AATTGGACACAATTCAGTTTGATTGTCTCTGATCTTATCTACCTTGCCTTTAGTGCCACT
GTCGCCTGGTTTGGATTTAAGGTCATCAACCGAAGCCTGCAACTCGGTCAGATCGCACCC
GCAATGGAAATACCTATTGCTTGCCTGTATGCGTCCGTTTTGGTTTGCGCAATCTTAAGC
TGCGTACGCTTGGTAACCAGCATTTATCAACGCACTAGCACTCTTTCGAATACCAGCGAA
CGGATACGCTTTTCACGCCAACGCTATCGCCATCTTAAAGCCAAGTATCGTACTTCTAAC
CGACTATTGGAGCTTAACGCATGA
>ALBLOIKC_00025 Solute-binding protein
ATGAAGAAAGCAATCATAACTTCGCTTACCGCACTGGGATTCGCACTTAGCAGCATGAAT
ACGTTTGCAAGCAACGTTATTCGTCTTGCTCACGACAGCCAAGAAACGTCTCCAGTACAC
AAAGCAATGCTCTATTTCGAACAAGAAGTGGAGGCACGCTCAAACGGTGAGATAGAGGTC
GAAATCTACCCGGCGAGACAACTGGGCGATGTGCGTGAGACCACTGAACTTGTGCAGCAA
GGCAACTTACAAATGACGTTTGGAGCGTCTGTTTTACTCTCTCCCTATGTCCCAGAATTT
AACGTACTCGACGTGTTCTACCTTTTTGATAGCGAAGAGCAAGCACACAAAGCGCTCGAC
AGCGAGAAGATCGGACAACCATTGTTGAATGCTATGGAATCAAAGGGCTTTCACGGCTTG
GGCTTCATGGAGGTCGGCTTTCGTAGCGTGACCAACAACAAGCAACCGATAGACAGCGTT
GAAGATTTGAAAGGGCTGAAGATTCGCTCAGCATCGAACCCAACCCAGATCAGTGCGTGG
AAATCCGTGGGTACCGCACCAACGCCTCTTTCTTGGGGTGAAATATTTACCTCGCTCCAA
CAAGGTCTGATTAACGCTCAAGAAAGCGGCATCTATTCGATTTATGCCGAACGCTTTTAT
GAAGCGCAGAAGTACCTCTCTTTGACCAACCACATTTACACCAACTACGTGCTGTTCATG
AACAAATCGTTTTGGGATTCACTGCCTGCAGAGCAACAGGCGCTGATCAGTGAAGTAAGC
AAAGAAACCATCGCTAAGCAGCGCGAGCTCGCCGCTAAGCAAAATCAAGAAGTGATCAAA
GATCTCGAAGCGAAAGGCATGACGGTTAACATCGTCCCAGATGACGTGCGCAGCATCATG
AAAGAGAAAATGAATGCAGCCGTGTACCAAGATCTGCGTAGCAAGACAGGTGAAGACTTG
TTTGACAACGTGATTGCCGAGATAGAACGCCTATAA
>ALBLOIKC_00026 Ribose operon repressor
ATGCTCGGCGTCTCTCAATCGACGGTATCTCGGGCATTTAGCCCAACCGCGAGTATTAGC
GAGAAGAAACGCAAAATGGTGATGGATGCCGCAGCTAAGCTCGGATACACACCGAACGCA
ATCGCACGAAGCCTGATTTCGAATCGCTCGGGTCTAGTGGCGATTGCGCTTGATAGCGAA
TCAAACCCAATGTACGACATGCAATCTCGTGCTTTGGCAGTCGAAATTCAAAAGCGTGGT
GGGCAAGTCGTTCTTTGTCCTATCGACAAGGACGACCTCGATCTAGCCATTTCTCGTGCT
ATTGAATATCAAGTAGACGGGCTCGTTATCGCCACCAGCCGTTTGACCTCACGCGCGTTT
GCCCAATGTGAAAAATTTGGCGTTCACTTAAGCCTGATTAACCGTTATGCCGAGGGTATT
AATGCCAATAGCTCTGGTATTGATAACCGATTAGCGGGCCAACAAGCAGCCGAGTATTTA
ACACAGAAAGGCGCAAAACAATGTGCTTACATCAGTGGTGATGCAGGTTCAATGACCAGT
GAAGAGCGCTGGCTTGGCTTCTCTTCAAAGCTGCAAGAACTCGGCGCCCCATCCCCGACC
TTTATTCAAGCCAAATACAGTTTTGAAGCTGGCCTAGAAGCGGCGAAAGAAATCTTGTCA
CATACCAGTAAACCCGACGCGATTTTCTGTGCAAACGACATCCTCGCCATGGGTGTGATG
GATGGTTTACGCCAAGCCGGAGCAAAGATCCCTCAAGACTTCTCCGTGATGGGCGTGGAT
AACATTCCGATGTCTGCTTGGCCTAGTTATGATCTGACGACCATCGCTCAACCCGTCGAC
AAAATTGTTCAGCGCGCGGTTGAAGATCTAATGAACCGCATCAATGGCAATCAGGACGCA
ACGGGTGAGTATCTTCTCGAACAAGGCACCTTGATCGAACGCAGCAGCACCCTTTAA
>ALBLOIKC_00027 5-keto-4-deoxy-D-glucarate aldolase
ATGAGCAATTTTAAGCAACGTCTGAATCAAGAAACGCTATTAGGTACATTTGTTAAAACC
CCTCACCCTCACATTATCGAAGTATTGGCACTGGCAGAGTTGCCTTTTGTGGTACTGGAT
GCAGAGCACGCACCTTTCGATCGTTCCTCGCTTGATCTGTGCATCATGGCGGCCAGAGCG
AATGACCTCGCGTGCGTGGTACGAGTACAAGACAGCGCCCCTTCAACCATTTTGAACGCG
CTTGACTGTGGCGCGGCGGGTGTACAAATTCCCCATGTTTGTACTGCTGAACAAGCGACA
CAATTGGCGAAAACCTGCCATTACGGAGAAGGTGGCCGAGGGTATGCTGGCTCCAGTCGA
GCAGCAAAATACGCAACCAAACCCATGGTTGAACACTTGAAAGACAGCCGTGCTAATACG
ATTGTCATTGCCCAAATTGAAGATCCTCAAGGGGTCGAAAATGTTGAAGCGATTGCCAAT
GTTGAAGGTATTGATGCACTCTTTATTGGCCAAGTCGATCTCACTGTCGCTTATGGGGCA
GATAGCGTTCATGACGAAAAAGTCGCGCAAGCAAGTATGCGAGTAATCGAAGCGGCCAAA
GCAGCCAATAAACCTGTTGGCATGTTTGTCGCCACAGCTCAACAAGCTCGGGAATGGCGT
GAACTCGGCGTTAACTTCTTTTGCGTTGGGTCTGAACACAAAATGATCATTGGTGGCTTT
AAACAAGAGAGAAATGTGATGAATTCTTGA
>ALBLOIKC_00028 Sulfopropanediol 3-dehydrogenase
ATGGCACGCATTTTAAAAAACGGAATCACTGAAGAAGCATCAGCATCAAACGACGCAAAA
GTGCGTCAGATTGTCGAAAACATTCTTGCTGATATTGAATCGAAAGGTGATAGCGCTGTA
CGTGAGTTGTCTGAAAAGTTTGATAACTGGTCGCCGGAGCAATTCCGCTTATCAGAAGAG
CAGATCCAAGCCTGTGTGGATGCGCTTGATGAATCGACTCGACACGATATCGAGTTCGCT
CAACAACAAGTTCGAAACTTTGCTCAAATTCAACGTGACTCAATGAAAGACGTCGAAGTA
GAAACCATGCCTGGTGTGGTACTGGGGCATAAGAATATTCCAGTAAACAGCGTGGGTTGT
TACATCCCTGGCGGTAAATACCCATTGGTTGCATCCGCTCACATGAGTGTATTGACGGCG
AAAGTAGCGGGCGTAAAACGTGTTATTGCTTGTGCGCCTCCGTTTAATGGCCAGCCGAAC
GTCGCGATTGTCGCTGCGATGGCAATGGCGGGTGCGGATGAAATCTACTGCTTCGGTGGT
GTTCAGGCGGTAGGTGCAATGGCACTGGGTACAGAGACTATTGCGCCAGTCGATATGATT
GTAGGGCCGGGTAACGCATTTGTGGCAGAGGCGAAACGTCAGTTGTTTGGTCGCGTTGGT
ATCGATTTGTTTGCAGGCCCAACGGAAACTCTTGTCATTGCTGATGAGAAAGGCTGTGAC
CCAGAATTGGCAGCGGCGGACTTGCTTGGGCAGGCCGAGCACGGTTACAACTCTCCAGCC
GTCTTGTTGACCAACAGCGAGACATTTGCGCAAGAGACCATCAAAGAGATTGAACGTCAG
TTAACCATTCTCCCAACGGCGGAAGTTGCGGGTAAAGCGTGGGCAGATTACGGACAGGTG
ATCGTATGTGATAGTTACGAAGAAATGGTGGAAGTAGCAGACGATATCGCCTCTGAACAC
GTGCAAGTGATGACGGAAGATCCTAAATACTTCCTAGCTAACATGACCAACTACGGTGCC
TTATTCCTAGGTCGTGAAACCAACGTTTCTTACGGCGATAAATGTATTGGTACCAACCAT
ACACTGCCAACTAAGAAAGCGGCGCGATACACCGGTGGTCTTTGGGTAGGTAAGTTCATT
AAGACTTGTACTTACCAGCGAGTAACGGAAGCAGCATCCTTAAAAGTGGGTGAATACTGC
TCTCGCTTGTGTGCACTAGAAGGTTTTGCCGGTCACAAAGAGCAAGCGGATATTCGTGTA
CGCCGTTACAAAGGCAAAGTGGAAGAGGCGTAA
>ALBLOIKC_00029 3-oxoacyl-[acyl-carrier-protein] reductase FabG
ATGTCGAAACTTGCCTTAGTCACAGGCGGCAGTGGCGGACTTGGTGCCGCCATTTGTCGC
AAGCTAGCTCAATCTGGATATCGTGTAATTCTGACTTACAACAGTAATCAGAAAGCAGCC
GACGACGTGCTTTCTTCGTTACCACGTAACGAACATTTGGCATTCAAACTGAACGTGGCA
GATTCGGGTGAGATCGAGCAGCTTAAACATCAAGTCAGTGAAATGAGCGACAAGCTAGAT
TTGTTGGTCAATTGTGCGGGGATGACGAAGTTCGTCGCGCATGCCGATCTGCAAAGTTTG
GATGACCAGCTATTTGACCAAATTTTCCAAGTGAACGTCCGTGCGCCTTTTGCCATGGTT
CGTGCGTTTGAGCCTTTGCTCAAGCAAGCCAATGGTTGTGTGGTGAACATTACTTCTATC
GCGGCACAGACTGCGATGGGCAGTAACATTGCTTATTGCGCGAGTAAATCTGGCGCAGAA
AACATGACCCGTTCTTTAGCTCGCGCTTTGTCTCCCGAGATTCGCGTTTTGGCGGTAGCG
CCTGGGCTTGTCGACACCGAGTTTGTCAAAGGCTTGGACGATGCTTGGCGAAACCAACAA
GAACAATCCACGCCGCTCAAGCGTTTAGCCAATGATGAAGAGGTTGCTCAAGCCGTGTAC
GCCGCGGCAGAAGTTCTGACCTTTTCGACAGGCAATACCATCGCGGTTGATGGCGGTCGA
CCTCTAGGACTGTAA
>ALBLOIKC_00030 hypothetical protein
ATGACTCTACAAACAAAAATGAATGACAATCTGGTCCGCTATATGGAGCTGATTCCGGGC
ACCAGTGCGTTTATCGATGCGCGTACACCTGGCAGTGATCTGAAAGATAACTTCTGCATT
ATCGGTGCAGGGGTAGCAGAGAGCAGTCGTCAACACGTTCACATTCGCGATACCGCGGGC
TTTAACATTGGTGCAGCAGGCCAACCACCGGGCATCAAAAATTCGTTGCACTCTCATCGT
ACCGCTGAACTTTTCTTGGTTTTCAAAGGCCAATTCCGTTTTTATTGGGGGAACGATGGG
GAACACGAGGCGGTGTTATCTCATGGTGACGTCATCTCGATTCCAACCAATCTCTTCCGT
GGTTTTGAAGTGGTTGGCCGTGATTACGGGTTTATGTTCTCGGTACTTGGCGGTGACGAT
TCAGGTGGCGGTGTTATTTGGCATCCAAACGTTATCAAAGACAGCCAAGGCCACGGCTTG
TACTTGAAAGCGGATGGCACGTTGGTGGATACCATTGATGGCGATGCCGTGCCAAATGAC
TCTGAGCTGATGCCACTTCTTACCAAAGAGGAGCTAGCCAAGTTCGATACTTACACCGCA
GAAGAGATGATGCCGTTCGTCGCTCTGCAAAAAGATTATCGTGCAATCAAAGGCGACTTC
AGCGCTAGCAACGTCAAGCAATATGCGGTAACTGGTCACCCTTTAGCGGGCTATGATTTC
CAAGTTAAGAGTGAAGATGAAGTGAGCATCATGGCTTATGAGCTTTCTGAAGGAGGCTCG
ATTCCTCAACACTGCCGAGAAGAAAAACAAGTGCTGATCAACTTTGATGGTGATACGGAA
GTAGTCCTCACGCATCAAGGCGAACAAGCGAATGTTGTTTTAACGCGCGGTGATGTGCTG
AATGTTCCAGAAGGTGCCTCTTACTCGCTGACGAACTTACGTGGTAATAGTTTGACGTAT
TGCATTCTTGGTTCTGATCAACCAAAGCCGCTGACAGGAGCATAA
>ALBLOIKC_00031 2-hydroxy-6-oxo-6-phenylhexa-2,4-dienoate hydrolase
ATGACGCAATCCACCTCACTCGTTTGGCTACCCGGACTTCTTTGTGATGGCACATTGTTT
GAGGACATCAATCAAATGATGCCAAGTTGGGTCGCTCCGCAATGCTCGACACTGGCGTCA
ATGCCTTCAATGGAAGAGTTGGCGCAGAAAGTGTTGCAAGATGCACCGCAAGAGTTTGTG
CTCGGTGGTTTATCGATGGGTGGGATTCTTGCTTTTGAGGTGTACCGCCAAGCGCCAGAT
AGAGTCAACGGTTTGGTGCTAATGGACACCAACGCGGCGGATGAAAAGCCAGAGGTGACA
CAAAAGCGTGATGTACTGGTTAATCGAGCGTTAAGTGGTGAGTTTGAACGCATTACGCCT
GATGCTCTAATGCCTGTGCTGATTCATCCAAGCCGTTTACAAGACAAAGCGTTAACTGAG
CGTATAGAAGGCATGGCGATCAATGTGGGTTTGGAAGCGTTTGAAGTGCATGCCAAAGCG
CTCGCTACTCGCCCAGATGCTCGACCTTTATTGGGGGATATTCAGGTACCTACTCTGGTA
ATAACGGGTAAACAAGATCTGCTTTGTCCTATCGATAATCACCTTGAAATGGCGCGCCAC
ATTAATGATGTTGCGTTGCACGTAATGCCAGATTGCGGGCATCTCTCTTCAATGGAAGTG
CCAGAAAAAGTGGCTCAGATTATCTCAAACTGGCTGGAGCTGAATCGAGCCAAATTCTAG
>ALBLOIKC_00032 Inner membrane protein RclC
ATGCATGCATCATCTGTTTCCCAAAAACCGACACAATTTGGTTACTACCTTGGCGTATTT
GGCGTTGCCCTTGTTCTTATCTGGTTGGGTATTTATAAATTCACCCCAACTGAAGCCAAA
TTAATTGAACCTTTGGTGGTTAATCACCCTGCCATGTCTTGGCTATATGGCATCATTTCC
GTTCAAGCTGTATCTAATATCATTGGCTTAACCGAAATCATCGTGGCACTCGGCCTATTG
GTTGGATTGAAAAAACCAACGGTTGCCTACTACTCTGGTATCGCTGCAAGCGTTATCTTC
CTCGCGACACTGAGCTTCCTAGTTACGACACCAAATACGTGGAAAGTTTCCGACGGTGTT
TTGATTGCGAACTTTTTCCTTGTGAAAGACATTCTGTTCTTAGCGATTTCAATTAGCGTG
GTTGAGCGAAACAAACCAAGTTTGACGCCAGCTATCGCCTAG
>ALBLOIKC_00033 hypothetical protein
ATGGAATTTATTCCTGTAGATTTATCACGTCATTTGGATTTGTGTATCGCGTTTCGAAAA
GACGCTTATGAGGTCAGTTTTGGCCATCAGGATGGGTTTGATATTCAAGAAATCACTTCT
TGGTTTCAATCGATCGTCAATGACAACGAAGCGGGATTCTTCCATGTCATTAAAGATGGT
CAAATCATCGGGCAACTGGAGTGCCGACATCCTGTTTTGGACGATGAAGGGCTGCGATTT
GGTTACATTAACCTGTTTTACTTGAAGCCAGAGTTCCGCAATCAAGGACTAGGGAAGCAG
TTACAAGACTTCTTATTGAAGCGTTTTGTCGATGGTGGTTGTGCCTACGCCAGATTACGC
TACATTCCGGGCAATGATGCCGGTGAACGTTTTTATCGAAAACATGGCTGGTATCCAGTG
GGAGAGCCGAGTGGGCGAGGGCAACTCATGCAGATTGATTTATTGAGAGGCATTTGA
>ALBLOIKC_00034 putative N-acetyltransferase YafP
ATGATTATCCGTGAATTTCGTGAGCAAGATGCCCCGATACTGTGGGCACTTTTCTACAAC
ACTATCCGCAACATTAATCTTAGAGATTACACCGAGCAACAAGTGAAAGCTTGGGCGCCG
GACGAATTTGATGCACAACTGTGGCTAAAGAAAATGACCACTATCCAGCCTTTTGTCGCT
GAACTAGATGGTGTCATCGTTGGCTACAGCGATGTTCAGCCAAGTGGGTTAGTCGATCAC
TTTTTCTGCCATCATGAATACCAAGGGCAAGGTGTAGGACGTGCATTGATGACTCATGTA
ATCAAGCAAGCAGAAGCAAAAGGGCTGGATAGGATCTATTCAGAGGTGAGTATTACCGCT
CGTCCTTTCTATGAGCACATGGGTTTTACTGTTGTGAACGAGCAGCAAATCGAAGTACGT
GGTGCTACGTTAACCAACTATGTAATGGAAAGGCACTTAGACAAAAAGGATGTGTGA
>ALBLOIKC_00035 Sodium-dependent dicarboxylate transporter SdcS
ATGCGCCCTTATCTCAAATACATCATCCCAACGGTGATCCCTTTGCTCATTTTGCTGATG
CCACTGTCAGCGTTTCCATTCGAAGGTATGACCATCATTCAGCAGCGCGTTATCGCGATA
TTTTTGCTCGCTGCACTTTGTTGGGTATTTGAACCGATCCCAATTTACGCCACCTCTGTG
GTGATCATCGTGCTTGAGTTGTTGCTCGTTTCCAACAAGGGCATCATTTTCTTTCGGCTT
GATGAGGGAGAGCCTCATTTTGGTGAGTTGCTGCAATACAGTGACATTATGGCGACGTTC
GCCAGCCCAATCATCATGCTGTTCTTAGGTGGATTCTTCCTCGCGATGGCGGCAACCAAG
TATCGATTGGATGTGAACTTGGCGCGCGTACTGCTTAAGCCGTTCGGACAAAACCCGAAA
TACGTCATGCTGGGTTTAATGCTGATTACCGCAATCTTCTCGATGTTCATGTCGAACACA
GCAACGACGGCTATGATGTTGTCCATCTTGACGCCGGTTATCGCGGTGTTTGGCCCGAAA
GATCCTGGGCGCATTGCGTTTGCGTTGTGTATCCCTGTCGCGGCTAACATCGGCGGTATT
GGTACTCCAATTGGAACGCCACCGAATGCGATTGCGCTTAAATACCTAGTGGGTGACAAC
CTCATTACCTTCGGTGAATGGATGGTATTTGGCGTGCCGTTTGTCATTGTAATGATGGCG
CTAGCGTGGTTCTTGATCGATTTTCTCTACAAAGCTGAGACGACAAAAATTGACCTCAAC
ATCAAGAGTAAATTCTTGAAAACACCGAAAGCCATCATTGTGTACATCACGTTTGCGGGC
ACGATTCTGCTTTGGTTGATGGGCTCGGCGCACGGCATGAACTCATACACGGTAGCGTTG
ATTCCGGTCGCGGTATTTTCACTGACTGGCATCATCAACAAAGAAGATCTTAAGAAGATT
TCTTGGGATGTGCTTTGGTTGGTATCTGGCGGTATTGCGTTGGGTCTTGCACTAGACAAG
ACAGGTTTGGCAAGGCTGGTGGTTCACAGCATTCCATTCGATGAATTCTCGCCTTATGTG
GTGCTGTTTGGTGCGGCGTTCTTATGTTTGCTGATGGCGAACTTTATGTCTCATACCGCG
ACAGCGAACTTGCTGATGCCAATTATGGCGGCGCTCGGCACTTCAATGGCATCGTTAACA
CCGCTCGGCGGTGAAGTGACATTGATTCTTGTGGTGACCTTTGCGGCATCGCTTGGTATG
TCTCTGCCAATCAGTACGCCACCAAACGCGTTGGCGCACGCTACAGGCCATGTGCAAAGC
AATCAAATGGCGCGCGTTGGTGTCGTGTTAGGTGTGGTTGGTGTTTTGTTGAGTTTCTTG
ATGGTGTGGATCCTTCACACCGTAGGGCACATTGGTTAA
>ALBLOIKC_00036 C4-dicarboxylate transport sensor protein DctB
ATGTACGAGAGCAAATTAGATACGCTGGTAGAGCGTTATTTCAATCATATCGAGCGTCGC
ATTACGGTGTCGGCAGGCTCGGTATTGATTGAGCAAGACGGCTACAACGAGCGGCTCTAT
TACGTATTGTCTGGCGAGCTTGCTGGCTATTTCTCTGAGGATGGCAAAAAGCAGACTCAG
GTGTTTGCGGCATCTAAGGGCGCGTTTATTGGCGTGCACAGTTTCTTCTCTGGAACGTGG
ACTGCTTCTTCAACGGTGATTGCACAAACGGACGTTGAGTTAGCGTGGATTGAGCGTAAT
ACACCTGCGGTGGAAGCAGGTAAGTACGGCCCTTTAACCGCGCAGTTTATGCCCGTAATG
GTTAACGAGCTTTCTCGTCGTCAACGTCGAGCGATGCAAGAAGCGTTGGGCAAAGAGAAG
GCATTGCAAAAACTGCATACCGCAGAGCAAATGACGACACTTGGCCAACTTGCTGCAGGC
ATTGCGCATGAGCTTAACAATGCCATTGGCGTGGTAAGTAGTAAGTCAGAGCGCTTGGAA
TCGGTGATCATGGGATTGCTTGAAGAGGTGCATCCTGAGGCGAGTCAGTTTTTTGATTTT
GGATTGATGCAAGGGCAAAAAATATCTTCAAGTGAAGCAAGAACACGAGGACGACACTTC
GAGAAATATTACGGTCTGCCGAAAGATTTAGCCCGTGAGTTAGCTCGCGCTGTCCCGACC
GATTACCTTAACGAGCATTGGTTAAAGCGCCCAGAAGAAGCGATTCGTTACTGGCAGATG
GGACGTGATTTGCACGATCTGCGCATTGCTTCAAAACACACCGTTGGCATCGTGAAATCA
GTGAAGCAGTTAGGCCGTACAGACATAGACAAAGAAGAAGGGCTCAGAGTCAACGACTCA
ATAAACCAAGCGCTTGCGTTGCTACAAAGCGATTTAAGACGCGTCAGTGTGCGTTTTAGT
CCGGCTGATTTGCCTCTGTTTGTTGGTTCACAAACCGAGCTGGTACAGATTTGGGTCAAC
ATTTTAAAGAACGCTTGCGATGCGATGAGAGAAACGGCCTCGCCAGCGATAGAGATACAA
ACGCGCGTGAGCAAAAATAAGATCTTAGTAACCATTGCAAACAACGGTCCTGAGATTAAT
GAAGCGACACGCAGAAAGATTTTCCGACCAAACTTCACGACCAAGAAAGGTGGCTTGTCG
TTTGGTTTAGGGCTAGGGCTGTCAATCGTGAAGCGCATTGTGGCGGGCTATAACGGTTCG
ATTGCAGTGAAAAGTGACAGCGAAAAAACCATATTTAGAATTAAACTACCGGTAGAGGAC
GAACATGGACAAGCTTAA
>ALBLOIKC_00037 Hydrogenase transcriptional regulatory protein hupR1
ATGGACAAGCTTAATTTAATTTGCGTTGATGACCAGCGAGAGGTGTTAAGCGCGGTTCTG
CAAGACTTACAGTCGTTAAGCCAGTGGCTCAACATTGAAGATTGCGAGTCTGCCGATGAA
GTACTTGAATTAATGGATGAGTTGGACGCGGAAGGCGAGATGATTGCGTTGATCATTTCT
GACCACGTGATGCCGGGCAAAACCGGTGTTGAGCTGCTAACGGAGATTTCCAAAGACAGT
CGATTCATTCGTACGCGCAAAGTGCTGCTTACCGGGCAGGCGACGCACACGGACACCATC
AATGCGATTAATTCCGCGGGTATTGACCGTTACTTCGAAAAACCGTGGCAGGCAGAGCAA
TTGGTGGAGTGTGTGAGAAACTTGGTGACGAAGTACATCTTCGATATGGGCTTGGACTAC
ACCGAATACCACGAGCACTTAGATCAGAATGTTGTGTTTGACCGTCTGAGATAA
>ALBLOIKC_00038 putative signaling protein
TTGACCAACAAGGTTGATCAAACCATTTCTGAGCACGATCGCGAGTTTTTGCAGATCGTT
GAACAACGCTTCATCCATATCTTCGATGTGTTCAGTGAAGGACTCTTCTACATGGATGAG
TTTGGCACCATGGTTTTCTACAACCAGCGCTTCTATGAGCAGTTTGGTATCAATGCGGGC
CGCATTAACCTCGATAGGTGGTTAGATTTGGTGCATCCATTAGACAGAGAACGTCTGTCT
AAACGCGTTGACGCCCACATCAATACCGACAACACGCGTGTAACGACAACCTACCGCTTG
CGCAAACCAAATGGTCAATACGTTTGGATTGAAGGCGTCGCAATGACCAAAGAAACAGAA
CAAGGTCATTACATGGTTGGCAGCCACAGAGACATTTCTGAGCGAAAACTGATGGAAAGC
TACATCCATCAGGTCGCCTTTCATGACAACGCGTCTGGCATGGCAAACCGCGCGCACCTG
CTGCTGAATATTAATGAATTAGTGAAATCGCAAAGCACTCACGCATCGATTTTTTACATT
CAGATTGAAGAGATCAAATCCTACCTCAACCAATACGGCAGTGAACTTGTCGACGGCTTG
GTTGAGAAATTGCTGCAAACCTTAAGCCACCTCCCTTCTCCTAACTGCACCGTTTATCGG
GTTCACGACGATGACTTTGCCATCCTCGTGCTTGATGATGTGCCGCTGGAAGCGCTTCAA
GCCTACGCTCAGACCATCAAGCAAAACTATCACGAAGCAGTCGTGGAAGAAGGCCAGTAC
CTCGGCAGCAACATCAGCATCGGCTTATACCCTTGTGTTGACCCAGAACACTCTGCCGAA
GAGATCGTCCGTAAAGCTGCCCGCACATGCCAATACGCGAACGAGAAGAACAAAGATCGC
ATCGCGGTGTACAGCCAGAAAACGCAGTATGCCGTGGACCGTTATTTCTTTATTGAGCAA
GGTTTGAAAAACGCACTGGAAGAAAGAACACTGAGCGTAAAATTTCAACCCATCGTCAGT
GCATCCGATCTGCAAGTGGTGAGCTTTGAATCTCTGGTACGTTGGCGCAGCAAAGAATTT
GGCGAAATCTACCCGGATGAGTTTATCCCTGTAGCGGAAAACAAAGGCTTGATTGTCGAG
CTTGGCTACCAAGTGTTTGAGAAGGCATGTCAGTTCATTAAGAGCTATCGCGAACGCTAT
CAAAATCAAGTTCGTGTGAATGTGAACGTGTCCGTTTTACAGCTTCTCAATAGCGAGTTC
CCGAGCAAAATCAAAGCAATGACAGATGCAGTCGGCATAGAGCCGCAAGCCATTGTGCTT
GAGCTGACCGAGACCTTTATTCTGGACAACAACCAAGCCGCCATCGCCCCTTTGAATACG
TTGCGAGAGCTTGGTTTTGCCCTTTCACTAGATGATTTTGGTGCCGGATACAGCTCGTTA
AACTGCTTCTTTGATTTGCCAATGACGCAAATTAAGATCGATAAATCGATGGCGTGGAAA
ACCCTGACCAACCGCTCATCGCATGAGTATTTGAAATTCTTGATCACCATGTGTCGTGAA
CAGAATATCGAAGTGGTAATTGAAGGCATTGAAGACGCGAAGATGTGTGATTTCTTTGCG
GAAATGGGCGTGGATTACCTGCAAGGTTATTGGTTCTCGAAACCCCTATCGGTGGCCAGT
GCCAGTCGATACACATTAAGCCAGTAA
>ALBLOIKC_00039 3'3'-cGAMP-specific phosphodiesterase 1
ATGCAGTACAAACCAGAAGACTCAATAAAGATAGCCATTGCAGATGTAAGTATCGGTATG
TTCGTGACTGCAATCGAACAAAATAAACGCGTTAACCTCGCCAATGCGGGACGTGTTTCC
ACTGCGCAGGGCATTCAAAAGCTGCAAGCAAGTGGGGTGAAGTTCGTTTGGGTCGACCAG
AAACTTTCTGCTCAAGAGTGCGTGTTCAAACCTGTTGAAGAAGAACACGATGTCACCTTA
GCAGCCTCTGAGGTGATGACTACGCCAAAAATTCAACGCGCGTTTCGTTCTCGCGAAGCG
CAGCATAAACGTGCCAAAAAACTGATTGCGGAAGCGAAGTGTTTGGCGCAAAAACTGCTC
AACCAAACCTTTGAAGGCAAGGTCATTGAAGTCAACGAGATTGAATCGTGGGCGGATGAC
ATGATCGACAGCGTCTTTATCGACTCAGACGCGCTTCAGTGTGTGTCGGCGCTGCGCCAA
AAAGACAGCTATTTGCTTGAGCATTCGGTGAACGTCGCTTGTTTGCTAGTTTCCTTCGGT
AAGCATTTGGGCCTCGACAAAGACACGCTCAAACAGTTGGCTATTGGTGGCATCATTCAT
GATGTGGGTAAAATCAAAGTCGATGACGAGATCTTACATAAGCCGGCGCGTTTAACGCCG
GAAGAATTTGAACACATGAAACTGCACCAAGTGTTTGCAGGTGAAATTATTCTTGGCGTA
AAAGGCCTGAGTGATGTCAGCCGAGATGTGTGTTTGATGCACCATGAGAAGCTCGACGGT
ACCGGTTATCCATTGGGTTTGTCTGGCGACCAGATCCCAATGCACGGGCGCATGAGCTGT
ATCGTGGATATCTACGATGCATTAACGGCAGACCGCGTCTACAAAAAGGGCATGAGTTCG
GCTGAAGCATTCAAAATCTTGTTGAGTTTGACGCCATTCCATCTCGACCCAGATTTGGTG
TACAAATTCATCAACTGTATTGGTGTTTATCCAGTGGGTTCGATTGTTCAATTAAGCGAT
GGTCGAGTCGGCATTGTTTGGACATCCAGCGATTCGCAGCCGCTAAAACCAATTGTGAAG
TGTTTCTACTCGCGCAAATACAAGCGTTACATCGATGTGGCGATGGTGGATTTGAAAAAC
AGTTCTCACTCGATAGAGAAAGCCATCGCACCTTCATCGTTAGAAGTGGACCCAAAACCT
TTCTATGACTAA
>ALBLOIKC_00040 Homoserine/homoserine lactone efflux protein
ATGCAACTCGATACTTGGATCTACTACACTCTCGCAATACTTGTCCTGACTGCTTCTCCT
GGCCCGAGTTCGCTACTTTGTTTAAGCAAAGGTGTGAGCAGCGGGTTTCGCCACGCCTTT
ATGACCGCACTCGGCAGCCTAGCTGCGATCACTATTATTCTAACTCTGTCTTTCACCGGC
CTTGGTGTTGTGATTGCTTCTTCGGAGCTGGTCTTTAACATCATCAAATGGTGTGGCGCG
GCGTATCTTGTTTGGCTTGGTATCCAAGCGTTGCGATCAAAACAAACCGATTTCTCACAA
GCGAAACCAGAACAAGCAGCGTCCGATTATTTGAGTGCATTTGCCAGCGGCTTTATTGTC
GGTTCGAGCAACCCTAAAGCGATCGTGTTCTTCACGGCACTGTTTCCTCAGTTTATTGAT
CCTTCTGCATCGCTATTCACTCAATACATCATTTTTGCTAGCACATTTGTGGTGTCCGAA
CTGAGTTGGTTAACCTTTTATGGCTTGTTAGGTGTGAAGACATCAGACTGGTTATTTGCA
AAAGGCAGAGCTAAGTTATTCAACCGTCTGACTGGCGGTGTGTTCATCAGTGCAGGTGTT
GCTCTGTCGACGGCGCATCGAAGCTAA
>ALBLOIKC_00041 hypothetical protein
ATGACTCAAAGCCTTTCTGATCTTCAGCAGCGTTTCCTTGCTATCGCGACTGATAGCAAC
TTGTCTCCAAAACAGAAATCAAACTTTCTTGCTTTGGAAGCCGAAGCCACTATTCCATAT
ATGACCGTCTCTGACGAGGTAAGCCAAGCAATGCAGCAAGGCGTCATATGTGACATGTTT
GAAGGTCACGCGCCGTTTAAGCCGCGCTATGTTTTGCCAGATTACGCAAAATTTCTTTCT
CAAGGTTCTGAATACTTGGAGTTAGCTCCAGCAGAAGATTTTGATGATGCGATCAACATG
TTGACCATCATTTACCATCATGTGCCTTCGGTAACCAACATTCCGGTTTACCTTGGTCAA
CTTGATGACGTGCTAATGCCTTACGTTGGTGACCTCACTGACGAGCAAATCTACAAAAAG
CTAAAACACTTCTGGATCATGCTTGATCGCACGTTGCCAGATGCGTTCATGCACGTGAAC
ATTGGTCCGACGGACAACATCATTTGTCGTACGATTTTGAAAGTAGACGCCGAGCTAAAA
CAGATCGCGCCAAACTTAACCTTCATGTACGACGAAGCCGTCACTCCAGACGATCTGCTA
AAGCAAGCAACACAAAACATTTGTGAGTGCAGCAAGCCACACATCGCGAATTACCCAATG
CACGCGAATGCGTACGAAGGTGGTCGTTTTGGTATCGTGAGCTGCTACAACTCTCTGCCA
TTGGCTGGTGGTTCAAACACGTTAGTGCGTATGAACCTAAAAGAAGCAGCAAACCGTGCA
GATAATCGTGAAGACTTCTTCAACAACGTGCTGCCAGAATATCACGGCTTGATGGTTGAG
CTGATGGACGCACGCGCTTCACATTTGCATGAAAAGTCTGAGTTCTTCAAAGGCTTCCTA
ACACAAGAAGGCCTGATCGAAGAATCTCGCTTTGCGCCAATGTATGGCATCTACGGCATG
GCAGAAGCGGTAAACGTATTGCTAGAGAAAGAGGGCAATGCAAGCCGTTACGGCCAAGAT
GCAACGGCAAACGAGCTTGGTCACGCTATCTCGGCAAAACTGTCTGAATTGGTAGAAAGC
ACACCAGTGAAGTTTGGTCTAGAAGGCAAAGCGCTACTGCACGCACAAGGCGGTATCAGC
CTAGATTTGGATGTAACGCCGGGTGTTCGTATTCCTTACGGCAACGAGCCAGATCCCGTG
TCTTACGTGCAAACAACAGCAGGCCACCACCAATACTACCGTTCTGGCATCAGTGACATT
CTGACTATCGACGAAACCGTGAAATCAAACCCAGAAGCGATGTTCAACCTGTGTAAAGGT
GCGCTTAACGCAGGCTACCGTGAGTTTACGGCAAACGTTGCGTCAAACGACTTGGTTCGC
GTAACGGGTTACATGGTGAAATTGTCTGATATCGCGAAATACGATGCAGAAGGTTCACGT
ACCAATACCACATTCCTAGGTGCAGAAGCGGCGAAGAACACCGGTATTTTAGAGCGTTCA
CCACGTGTGGTGAGCCACGAAATGTCACCGACTTACGCTAAGTAA
>ALBLOIKC_00042 Putative glycyl-radical enzyme activating enzyme YjjW
ATGGCTAGACGATCGGAACACCTCTTGGCTAAGGTAACTCGTATCCTTCCGTTCTCTTGT
GTTGATGGACCGGGAAACCGTCTAGTCATCTTTCTACAGGGTTGTAACTATCAGTGCATC
AACTGCCACAACCCGCACACCATCAATCACTGCAATCATTGTGGCGATTGTGTGAGTGAG
TGTCCGGCTGGCGCACTGAAGTTCGACGAAAGCAACAACGTTGTTTGGCTTAAAGAGGAG
TGCACCCACTGCGACCATTGTATAGAGATATGTCAGCACCAATCTAATCCAAAAATTACT
GACTACTCTGTGGAGGCAATGCTCGATTTGATACGCAAACAACGCTTTTTCATTAGCGGT
GTTACTGTATCCGGTGGGGAATCTACCTTACAGCTTCCTTTCATTACTGCGCTGTTTAAA
GGGATCAAACACGATCCTGAATTGCAGCATCTCACGTGTTTCATCGATAGCAATGGTTCT
TTATCCACCGCAGGTTGGGAAAGAGTGTTGCCGTACATGGATGGCGCGATGATTGACCTT
AAATCGTGGCAAAGCGAAACGCACCATTGGTTAGTCGGTCGAGATAACCACCGAGTATTC
CAAACTATTCAGTATTTAGCGCAAGCAGGCAAGTTGTACGAAGTGCGGTTGCTTCATATT
CCGGGTAAAAGCGATTTAGATACGGAAGTTGCAACGGTAGGGCATTATCTGCAAGCGTTG
CCAGAATCGGTCAACATTCGTTTGAATGCCTTTCAGCATCACGGTGTAACGGGTGAGGCT
CTGGAATGGGAGAAATGTTCTCAGGATGAAATGGAACGCTTTCACGCTCAATTAAGTCAA
TTTGTCAGCAGACCAATGACCATGCCATCGGTCTACGTTTAG
>ALBLOIKC_00043 Nodulation protein D 2
ATGGATTACATAACACTCTCACGCATTAGCCTTAAACACCTTACTGTATTGCACATTCTG
CTCACGACACACAGCGTGACTCAAGCGGCGGAACAGCTCTGCGTGACCCCTTCCAGCGTG
AGTAAAACGCTCAGCCAATTGCGCGACATTCTTAAAGACGACCTTTTCTACCGCGATGGC
ACTCGTTTAGTTCCGACTCCGTTTGCTTTAAACATCGGCCCTTCTGTTCATGGCATTCTT
TCCAGCATGAACGGTTTGCTTTACCAAGGCTCGTTTAATCCCGCGTATTACGAAGGTCGC
TTTTCTTTGGCAATGCGTGAAAGTACCTTCGAGATCTTCGCACCCATGCTGCAAGACTTG
TCTCAACAAATGGGGAGTCGCGCACAACTCAACGTGTATGCAAAAGAACAAATGAGTTTT
GATTCTCTGATCCGTGGTCAGGTCGATTTTATGATTCTGCCGCACGACATCAGCCAACCA
CCAACGCACAACAAAGACTTGGTTTGGCAGACGATTCTAGAAGACGAAATGATCTGTTTG
ATGGGCAGCAATAACCCGTTAGTGAAAGAAGAACTGTCGGTAGAGAACTACTTGTGTGCG
AGACACATTGGTATTCATGATAAAGACCTATCCCAGCCTTACTTTGAGCAGAACTTAACT
CAGCGTTACGCTAAACGCAGCGTCGCGATGCACGTGGCCGATTTTGGATCGGCAGCGGTA
ATGTGCCACCACTCTGATTATCTGTTCACTTGCTCGAAACTTTGGGCACGAATGGCACTG
CAAGCCAAGGGGTTGGTAGAGAGACCTTTGCCGTTTGAGTACGGACAAGTGGCGTATAGT
TTGGTGTGGAATAAAGCGAGCCTGAACGATCCCGCTTTAAGATGGCTACAACAACAAGTG
CTTAAGGCTTGTGAAACCCTCGGTGAATGCCGCAAACCAAGAGTGAATAAACTCTAA
>ALBLOIKC_00044 hypothetical protein
ATGTTAGAACTTTTCATGCAACCAGAAGCGTGGGCTATCTTCGCTACCTTGTTTGCTCTT
GAAGTAGTCTTAGGCGTTGATAACGTCGTATTCATCTCCGTTCTGTGTGAACGATTGCCA
CAACACCAGCGTAAACTTGCCCGAAATCTAGGTATTGGCCTAGCGGTGATGGCGCGTATT
GTTTTAGTGTTCTCGATCTCTTGGATCATGCAACTTACTCAGCCATTAATCAGCTTCAGC
GACTACGCGTTTACTGGTCGTGATTTGATTATGATTGCGGGTGGTGCATTCCTACTGGCG
AAAAGCTTGAAAGAGTTGTGGAGTTGGTTAACCCACACTGAACACGGTCACTCGACTCAT
GTTCGTACTGGTTTGGCTGTGGTTCTGCTTCAGATCGTCGCGGTTGATGCTGTGTTCTCG
ATGGACTCGGTGATTACTGCGGTTGGTCTAACGAGCGAAGTACCAATCATGGTGGCGGCG
ATCATTTCGTCAGCGATTGTGATGGTGTTGACGGCGGAGAAAATCAACAACCTAGTGACG
CGTTACCCGGGCTTTAAGACCCTTGCTCTACTATTCCTAGTATTGCTAGGTGGTCTGTTG
ATGGCAGAAGGTTTTGCTATTCACATCAACAAGGGTTACGTGTATTTCGCGATGGCGTTT
GGTTTAGTGTTGGAAATGTGTCATATCCAACTTAAGAAAAAACAACGCCCAGTGATTCAA
CGAATTCGTCCAATCCAACCTCGTTCTATTGCGCTTCAAACGCGTTAA
>ALBLOIKC_00045 hypothetical protein
ATGAACAAATTGATCGACGCGTTATCGACGCACGGATACTACATCTGGGATGATTTTATT
TCTCAAGAGGAAGTGGCTGAGCTGCGTGACTGTATTCCTGATGATTGGAAGAAAGCACGT
ATTGGTCGTAACGACGACGTGACTCGTATTGAAACCATTCGTAGCGATAAGATCCAATGG
TTGAAGCGTGACATGGGCGCGCCAGTGGCGTCTTTCCTAGACAAGATGGAAGAGATTCGT
TTAGAAGCAAACCGCTACTTTTTCCTAGGTTTGTTTGAGTACGAAGCGCACTTTGCGAAA
TACGAGAAAGGTGACTTCTACCAAAAACACCTTGATTGCTTCAAAGGCAATGAAAACCGC
CGTCTAACCACGGTGTTCTACATGAACGAATCGTGGAGTGAAGAAGACGCTGGGGAGTTG
GTGGTGTACGATTTGAATGATAATGAGATCGCGAAGATTCCACCGCGCTCGGGTCGTCTG
TTCGTATTCTTGTCTGAGCAATTCCCACACGAAGTATTGCCGACAAACGCGGAGCGATTC
AGCATCGCAGGCTGGTTCCGTATCAACGGTGTGAAAGACAACCAGTTAGACATCGCACAC
TAA
>ALBLOIKC_00046 3'3'-cGAMP-specific phosphodiesterase 1
ATGAAGCAATCTTCCTACTCCCAATCTGCCTCGGGATTTGAAGTCGATCTAAAACAGGCC
CTCATCTGGGTGGCGCGCGCGTTAGATTATGTAGGTGTTGATGATACGCACCACAGTCAT
CGAGTCGCGTACATCGCATATCAATGTGCACTCACTCTTGGTTGGGACATTAAAAAAGCA
GAGTTCTGTTACTTTGCAGGCATGGTTCACGACTGTGGTGTCTCAGAAACTCGCGAGCAC
ATGATGTTGCTCGAACAGCTCGTCCCTCAAGACGCCAAAGCGCACTGTATTCGTGGCTAC
CACACACTTAAGCAGTGTCGGTTACTCACCCAATTTTCAACCCCGATTCTTTATCACCAC
ACTCATTGGATCGAGCTCGAACACATCGATATTCCAGCATTTGAAAAAGACGTCGCTGCT
CTACTCTATCTCTCTGATCGTCTCGATTTTATGCGCGCCCATTACGTTTCCAACTGTCAT
AGCGACTTAGTTACTTTGCACGAAGAGTTGATTGCCGAATGTGTGATGGCTAACGCAGGC
ACATTGTTTAACCCACATATGTGCGATGCCATGGTTAAGCTGATCATGACGGATGCATTT
TGGTTTGCGATGGAATCTGAACACATCGAAACGATTGGACTTCAGTTTGAGAACATTGAT
TGGCTACAGAAACAACTCACCATCGAAGACATGAACAGCTTGGGGTTGTTCTTAGCGCGT
ATTGTGGATGCCAAGAGTCCTTTTACTTATCAGCACTCTCAAAAAGTGGCAGAACTGTCT
CGTTACTTAGCGAAGAAAATGGGATTGGATGAACACGAGCAAGAGATGATTTTTATTGCG
GGATTGGTTCATGATATTGGCAAGCTCAAAACCCCTGATGAGATCCTTCACAAAGAAGGC
CCGTTAGACAAGCAAGAATACACGCGCATCAAGCGCCATACGATTGATACTGAACTAGCC
CTACACAAGGTGTTTCCCAATGCCAAGATCGCTGAGTGGGCTTCCAACCATCATGAACGG
TTAGATGGCTCTGGTTACCCCTATCACAAAACGGCAGAAGCGTTGGATGTGCCTTCTCGC
ATCATTGCCGTTGTCGATGTCTTTCAAGCGCTTTCACAAGATCGCCCATACCGAGGCCGC
ATGGCGCAGCAAGAGATTGCCGACATCATGGATGAACAGGTTGAAGCAGGCAAACTGTGC
TCCGATGTTTATCAGGTTTTATCTGCCGACATGCAGGCGTGCTATCAGCTCTCCACGGAA
GTTTAG
>ALBLOIKC_00047 hypothetical protein
ATGAAAAGAGTCGTAGTGTGGGGCGCAAGCAGTGGCCTTGGTTTGGCAATTGCACAATAT
TTTGCAGAGAAAGGTGCTGAGGTTGTCGGTGTGGCGAGAAATCCAGACAAAAGCCTAGAA
TTAAAGGCGATTTGTCAGGCAACGTTTGCATGTGATGCCACGATTGCTGAAGAGGTTGAT
CGCGTTGTTGAGCAGCTCAATCAAGAAGACATCATCATCAGCACTATGGGCAGTTTCCGT
GCAGACATTCCGGTAGATTACCTTGGCCATCGTCACCTTATCGATGCTGCCAGTAAAGCA
TCACTCAAGCGTTTTGTTTTAGTGACGTCACTTGGTTGCGGTGATAGCTGGAAATACCTT
TCTGATCGTTCTAAAGCGGGTTTTGGCGGTGTGGTGCGTGAGAAGTCATTGGCGGAAGCA
TGGCTACAAACCAGCGACTTGGATTACACCATCATTCGTCCTGGTGGCTTGAAAGATGGC
GAAGTGACAGGCAATGGTGTGTTGGTTGAACCTAAAGAAGTACATGGTTTGGTATACCGT
CAAGAAGTGGCTCGTTTACTGTTTGAGATGCTGGAAAATGGTCAAGGAAGCGGTGAGATC
TTCCACTGCATCGATCCAGAGCTGACTTACTAA
>ALBLOIKC_00048 Diguanylate cyclase VdcA
ATGATAGGTGGTTTGGGTTATTACAATTTTCATAACTCAATGGATACCATCATCAAAACG
ACGATTGTGTCTCGCGAGCAAAGCGCAAGCGCACTGGTTCATCATGTCAGTGATGCGGTG
CATGGCGGTAACTACGCCAATCTCATGCTGCCCAGCTTTAAAGATGAGCTAGAGATGCAC
ACCGACTTGCGTTATTTGTACGTTAACGGTTATTCCTCCGTGACGAATTCTCCCGTGTCT
GTTACTTACAATCGTGACGCAAAAGAAATCTGGCGTTCAGACTACCCTCCGACCTTCGAA
CAAGACTTAGACCAGCGCATCGCTAGACTTACCTCGGTCAAGAAAACCGGTTCCCAAGCC
AATGTGAAAGTGAAGTATTTATTGGCTCGTCTCAATGACGCACGTGAGCAGTATTACATG
AGCAAGGAACTCGAAGAAGACTTCACTCTCGATCTCTATCCTTGCCGGGTAATCGGTAAA
AGTCATCTGAGCTTTGAGAAAGACATTCTCTACATCACTTTGCCATTAACTGGTGACATT
CAAGGCAACATAGAACTGCTGTACGACATCGAATTGGTGCGTGAGATTCGTGATGAATTT
GTGGTGGATTCAATTCGAGAAATCGTCCTCGGCATGGCGATCTCATACCCATTGTTACTT
TTGCTGTCTTACCACATCTCATCGCCAATCAATAACCTGTCGACCTTTATGCGCCAGAAC
TTTGAAACCATTAGCCTGTTTCAAGTCCCGAACACCAAAAGGAAAGACGAAATCGGAGAT
TTAGCACGCGCCTTTAGCCATCTTGTCGACAAAGTGGTCCGCAAGAACAGAGAGCTGGAT
GACATGGTGAAGCACGATCCCTTAACTGGTTTGTATAACCGCCGTTCGCTTGAAGCCTCC
TTCCGCTCGCTGTGCTATCAATCCAACAAGATGTTCATCGCCTGCTTCTTTATTGATATA
GACCATTTTAAAGAGTTCAACGATCACCGAGGGCATTTGCAAGGAGACAAAGCGCTACAA
AAAGTCGCCAAGACCTTAGAGTCATTCGCGGTGCAAACGCATGGATACGCTTTGCGATTA
GGCGGGGAAGAGTTTGTAGTTCTCGCTCCTGTGCATGATGCGAGAGAAGCGTTAGCGCGA
GGCAACCAACTACGCGGGCGGGTCAAACAACTGGAAATCATTCATCATGATGAACCAACC
ATCAAGTATCTAACCATCTCCATTGGTATTAGCCTTTCAGAGCGCGCGCAAGCCGACATC
ATAGACCCAAACCGCCTGTTAGATGAATCAGACGAAGCCTTGTATGCCGCAAAAGATCTA
GGACGTGACCAAGTCGTACTCTATTCAAACGAAAGCAGGGACAGCGCCTAA
>ALBLOIKC_00049 hypothetical protein
ATGGGATACAAGCCATTTGCTTTGTTGGTCTTTTCGGGATCCGTTTTTGCGGGCTCATTG
GCGAGCTTCCCAGAAAACCTCGACAAACTTGTGCTTGTTAAGCAAAGTGTTATCCCTGGG
CGAGACGTGGTATTGCCACCAGATACGCCCACGTTTGTTCAAGAGACTGTCAAGATGTAC
AACTGGACGAATCAAGGTAAAGGCACCAACCTGAGTATTTATGTTCCGAAACACAAAGTA
GATGCTTATAAAAAGCACGGCCCCTATTCCGATGGCTTAACGGCAGTTGCAGTTTACGAA
GAAGAAAACATTATTTTTGTCACCGAGCATCTTGCTGGTGAAGTGCTTTACGGGAGTTAT
GATCGGCAGGGAAACGACATATCAGATCGTCATCCGTCATTGAGGATTGAAACGTGCTAC
CGCTGTCATAACGGATATAAGGACATTTGCATCAATGGGACATGTGCCGTACCCATCATT
GATGTGTTTAACGAGTAG
>ALBLOIKC_00050 NAD-dependent methanol dehydrogenase
ATGTTGAAATATCTGCTTTATCGCGGTTACACCAATGGACTGAAGGTGGCCGCTTACGTT
CTTCCTCTGCCAAAACCAACGTTATTTTCAGGCCCCGGTAGTATTCATGAACTCACAGAA
GCTATCGCCGATCTTGGATTTAAAAAGCTGCTTCTTGTCACCGACGAAGGGCTAGTAAAA
ATAGGAATGGCAGATCAAGTAGCAGAAAGTGCCAGAACGAGAGGTTTGGACGTCGCACTT
TATGCAGAGGTAAAACCTGACCCTACTTATGATCAAGTTGAACGTGGATTAAATGTCTAC
CTAGAATCCGGTTGCGATGCGATTTTGGCGCTCGGCGGGGGTTCTGCAATGGATTGTGCC
AAAGTGATTGCGGCCAGAGTGACCAACAAGAAATCCATCAAGAGACTGGCGGGCTTGTTT
CGCGTGTGGAGAACACCTGCGCCATTATTTGTGATTCCCACAACGTCAGGTACCGGTTCT
GAAGTTACCGTCGCGGCGGTTGTTTCCGAGCCTGATACTCACCACAAAACCCCTCTAATG
GACCCGAAGTTAGTACCTTTAATGGCAGCGTTAGATGCCAATCTACTCGTCGGTTTGCCT
GCAAAGATAACGGCTGACACCGGTATAGATGCTCTGACTCATGCGATTGAAGCCTACATA
TCCCGCAACGCGACGACGGAAACCAAAGCGTATTCCGTTGCTGCTATTAAACTCATATTC
CAATATCTCCCTCGTGCCGTAGAAGAGGGCAGTGATGTTCAAGCTAGGCAAAAAATGGCG
ATGGCGTCTTACTATGCAGGCCTTGCCTTTACCAAAGCGAGTCTTGGCTATGTACACGCG
TTCGCGCATAACCTAGGTGCCAAGTACGGTTTGCCCCATGGAATGGCAAATGGTCTTGCT
TTGCTACCAGTGCTCCGGTTCTCATTCTCTGAGATTGAGCCACAACTTACCGCGCTAAGC
GAAGCGTTAATCGATGCGCAAAGTGAAACTATGCCAAATGCACAAGCGTTCCTCGAGAGA
TTGGAAGGGCTGTACAACGAGATTGGCATCGAACAAACGTCGTCATTGTTGAAAACCTCT
GACACTGACGAGTTGGTGACTTTGATACTTAAAGAAGCGCATTGGAACTATCCAGTGCCT
AAGTTCATGAATGAAGAAGAGTGCGCCCAATTGCTCGCGGAAATCAGAGTTTAA
>ALBLOIKC_00051 Tyrosine-specific transport protein
GTGTTTGGTAGTACCCTGATTATCGCAGGGACTACGATTGGTGCTGGTATGCTGGCGCTT
CCTCTTGCGTCTGCAGGTATTGGTTTCTCAACCTCTCTTATTATCATGTTGGGATTGTGG
GCATTAATGGCGTTTACGGCGCTATTGATGCTTGAGCTTCATCAATATGCGGACAGCAGT
GCAACCCTTCATACTTTGGCGAAGCAAATCCTTGGTCAGAAGGGCAAGTGGGTTGCGAGC
TTTGCGATGCTGTTCTTGTTCTACTCATTGTGTGCCGCTTACATTGCTGGTGGCGGTGCT
CAGTTTGGTGACCGCCTAACAGAGTGGTTTGGGCTGGATATTTCAGGTTCGACTTCTACC
ATCATCTTTACTCTTATCGTCACTATGGTTGTGACGGTTGGTACAGGAACGGTAGACAAG
GTTAACCGCGTGCTTTTTGGCCTAAAGATGGTGACGATGATCGCTGTGCTGTCTTTCCTT
GCGCCAAACGTGACCGAATCTTACTTACTGAGCATGCCAATTGAACAAGGCCTTATCGTT
GCAGCAATTCCAGTCATCTTCACCTCTTTTGGTTTTCACGGCAGTATTCCTGCGATTGTG
AACTACTTAGATGGCGACACCTCGTCTCTACGTAAAGCCATCATCGTTGGTTCTACGATT
CCTTTGGTTATTTACATCTTCTGGCAAATCGTGACGCTTGGTGTTGTAAGCCAGGATACA
CTGATTGAAAACGGCGGCTTAAGTGCGCTTATTGGTCAATTATCTCAAACGGTTCACCAA
TCAAACCTTGGTAGCGTAGTGGGTGTATTTGCGGACCTTGCTCTTTTGACGTCTTTCCTT
GGTGTGAGCTTGGGTCTGTTTGAATTCTTGGGCGACACCATCAAAGGCGACAGTGAAAAA
CCAAACCGTTTGGTTGCAGCAGTGATCACTTTCACACCGCCATTAGGTTTTGCACTGTTC
TACCCACAAGGTTTCATCATGGCTCTGGGTTACGCAGCGATTGCTCTGGCTATTCTTGCT
ATCTTCTTGCCATTAGTGATGGTGGTGAAAGTGCGTCGCTCCGATGAGTTTACAGGAGCG
TACCGCGTGGCAGGTGGTCAGGGAGCACTATTAGTAACGGGCATTGCAGGTACAGGTATT
GTGATGGCGCAGCTACTTATTACTCTGGGCGTGCTTCCTGCGCTGGGTTAA
>ALBLOIKC_00052 Cyclic di-GMP phosphodiesterase response regulator RpfG
ATGGCGCACCGGAGCTTTTACCCGTTTGCAAAACCACTCAACGAGCAAATGCAAACACTG
AAGAATAGGATGCAGGCACATTTACCGTGTGTCGATAGGGTGTCTTTTGCAAAATACCAC
CCAAAACAAGGCATGCTAAAATCCTTTGCTGAGAGTGAGTTCGACACTTGGTGTTTGGCT
CATCATGAAGCGCCACTTCGTAAACTTCATAACTTAAGCATTGCTGCTGACAATGCCATT
CCTCGTCTTGTTAACGATCTCTACGACATTAACCACTGTCCGCGCATTCAAACCTTATTG
AAAGAAGGTTATCACTCATCTGTTGCGATCCCTTGTTACGATCGCCAAACCTTTACTGGC
TTCGTCTTTCTCAATTCGATTCAGCCCAATGCGTTCAGTGCAGAAGCTTTGAATGGGTTA
AAGCCTTACTTTGAAATGGTGCAGTTCGCGGTGGAGTCTGAAGACCATGTTGTTAACGCT
ATCGAGCTGTTAGCGGAAAGAATGCAGTGCTTAATGCCAGGTTATTCACCAGAGGTTTAC
TCGCACAGTAAACGAATGGGCATGTACGCTCAATTGATTGCCACCCAACTTGCTGATACA
TACCAATTCAGTGATGAGGTTGTGGAGCAAATCGGCATGTTCACTCGTTATCATGCTTTG
AGCGATATTAAGCTTCCGGCAGATATCGTGTGCAATCGTCGCTGTGTGAATGCAGAACAA
GAAGCGCTGTTAACGGAGCACATTGAGCAATGTGTGGAATCAGCCGATAACATTGTGGCA
AGAATCGGCAATCCGGTTCATCCGAGTGTCACTTTGTTCCAACAAATCATTTCTTACCAA
CATGAAAACCTAGATGGCTCTGGTTATCCGCATGGGCTTGAGCATTCAGGTATTCCAATC
GCTGCGCAAATAGCAGCCGTCGCCAATGTGTTTGATGTCATGACCACCCATCATCCATAT
CGTCAAGCGTGGTCAATTCCGTATGCCTTGTTAGAACTAGAGAAACGTGTTTATCAAGGC
TTGTTATCCCGAGAGTGCGTGAATGCCTTGCGCGAACATCAAGGCTATCTAAAACAGATC
ATTCATAAGTACCCAGAGCACTACGCTGGTATGGGTTTAATGTGA
>ALBLOIKC_00053 hypothetical protein
ATGTTGTGGGAAACCCTAGAAAGAGTAAACCGCTTACGCCAACAAGCACTTGCGAATGCT
GAATTCGTAGAGTCTGCAAAGGAACATGAAGAAGCTTTGCAAGACCAAGAGTATCATTAC
CAACCAAGAAAGCGTTCAGCCAAGGACAAACAAGGTAAGAAGTCACTGGCCGATATCTAT
AAAGAAGTAGAGTTTGGCGCTGACGCTCGTCATTAA
>ALBLOIKC_00054 hypothetical protein
ATGGACCAAGATAAGTTTACTAACATCTATCGCTTGCCAGGTTCGTTACAAATTCGAATC
GCTAAATGGCAAAAGACTTTCCGCGGCACATCTGATTTAGTTCTTCATCAGGTGCTGATG
GAACGTAATAAGCAATTTAAGAAACCAAGCTTTTTGCCAAAGAGCTGGTGCATCACGCCT
ATCGATGAGAATGACATCACCATTACTCATCACGGTAAGTACATTCAAACCGTCATGCGT
ACCATGCTGGATAGAAAAGTGTCGTACAAGCGTCTTTTCTTGTCTCGTATGGATGCAGAT
AAAGGTGAAAAAGTCCTGCGTGAGTACAAACTTGAATGGGTAAGAAAGCACAATCAAATT
GCTAAGAAGTACAACCAAATCAAGAAAAAGCAGTACATGAACTTTGCAAGAGAAGAGGAA
GAAACCCTCTACCCTTCGATTCCTAAAGGCGAGTTTGATAAAGCGTTGTGGAATAAATTG
GTGGTGTCTACTTTTGGTCCCGAGAAAAAGTACAAAAACCCCCATTACGTACGCAAAGCA
GATTTCTAA
>ALBLOIKC_00055 Multidrug resistance-like ATP-binding protein MdlB
ATGAAGCAATCGACAACGTTTAAACGGTTAATGTCTTACCCATTGTCACAGCCAAAGCCG
ATGCTAAAAGGCTTGGCGCTACTGTTTATCGCGGCGTTAGCCAGTGCTGGCGGACCTTGG
CTGATTCAATATTTTATTGATGAACACATCGCGAAAGGTGATTACTCGCGTGACATATTG
ATCTCACTTGCCGCAGGTTACATTGCCTTGCAGCTTATCTCAGCGGTGTTTCAATACTTC
CAATCCTTGCAATTTAGTATTGTGGCAACCAACACGATCAAAGCGATTCGTAAACAGGTT
TTCTCTGGCGTGATCAAGCAGCCTTTATCGGCATTTGATTACACTCCTGCGGGTAAGTTG
GTTTCTCGTATCACCAACGATACGGAATCGCTGCAACAGTTTTATGAGTTATTGATCGCC
ACTGTGGTGAAAAACGCAGTAATGATCTTGGTAATGTTGGGCGTCATGTTTTACATGAGT
TGGAAGCTAACCATCGTCGTGTTGGTGCTGCTGCCAATCGTAATCGGCTTTATGTACTTG
TTCAAAAAGCTCAGTACAGAAAGCTATCGAAACATGCGTGACCTACTGACCGACATTAAC
GCCAATTTAAGCGAATCCATTCAAGGCATGAGTGTGGTGCAGTTAATGCTGCAAGAAGAG
CGCTTCAACAAACAGTTTAACGGCCTCACCGACGACCATCTGGTTGCCTCGAAGAAAGTG
ATTCGCTTGAATGGCTATCTATTGCGACCTCTGATGGATTTGCTCGCAGGCCTTGCCCTA
CTCTCTCTTGTCGCTATCTTTGGCTTTAATGGTGTCGAGCTGATTGGCGTGGGTGTTCTG
TACGCTTTCATCAGTTACCTAGCGCGCGTGACCGAGCCTTTGATTGAGATGACACAGCAG
TTGGCATTGCTTCAGCAAGCATTGGTATCGAGTGAGCGCGTATTCGAGTTGATCGATGCG
CAAGAGCAAACTTATGGGGATGACCATAAGCCATTGCAAACAGGTGCGATTGAGCTTAAC
AACCTGACTTTCAGCTACGATGGCAAACAAGACGTATTGAAGGACATTTCCCTGAAAGCG
TCGCATCAAGATTTTATTGCGCTTGTTGGCCACACCGGTAGCGGTAAAAGCACACTCGCT
TCTTTGCTCATGGGGTTCTATCCAACCGAAATCGGTGAACTACGGATTGACGGGCGTCCA
TTAAAATCTTTAGGCAAAGACGTGCTGCGTAAAGACGTTGCGATGGTACAGCAAGACCCA
CATATTCTCCCAGCCAGCGTTCGTGAGAACATCTCTCTGGGCAGAAAGGTAGAAGATGAG
CAGATTTGGGATGCGCTAGAAAAAGTCGGCCTTGTCGAACAGATTCGTCGTTACCCGAAC
GGATTAGATACACAACTTGGTCAAGGTGAAACGAACCTTTCGGCAGGTCAAAAACAATTG
CTTGCGCTCGCACGAGTACTTGTCGCTAAGCCTAAGATTCTGATTTTGGATGAGGCAACG
GCAAACATCGACTCGGGTACAGAAGCGTTAATTCAAAAAAGCCTTGAAGTGCTTCGTCAA
GATATGACGCTTGTTGTAATAGCTCACCGCCTATCGACGATTTTGGATGCCGACCAAATC
ATCGTTCTTCATCACGGAGATTTAGTTGAGAGTGGCACGCACAGAGCGCTGTTAAAACAA
AATGGTCGATATGCACAGATGTATCAACTTCAACAAGCCAATCGCCATATTCAGCAAATC
GAAGAGGAAGACGACAAGCAATTCGAGGAAGCTGTTTAA
>ALBLOIKC_00056 putative multidrug resistance ABC transporter ATP-binding/permease protein YheI
ATGAGAATATTCTGGCAGCTGCGTTGGTATTTCCAACTTAAGTGGAAACAATATGTGGGG
TCTATCCTGCTATTTGCCGTCATTTCCGCCCTTCAGCTTGTTCCTCCCAAAGCGGTCGGT
ATCATTGTCGATGGCGTGGTCGATAATACCCTCGAAACCAGCACCTTAGTGATGTGGTTA
TTGGGCCTTATTGTGCTGTTTTTTGCGATATATGGCTGTCGAATACTGTGGCGGATCTGG
TTATTTGGCGCAAGTTGGGAACTAGGCACCATTTTGCGTAATCGCCTTTATCGTCATGTC
TCTACTCAGCCCCCTCGATTCTTTGAACGATACAAAACTGGCGACCTGATGGCTCGTGGT
ACGAACGATGTTCGCAACATTGTTATGACCGCAGGTGAAGGCGTGTTAACTGCTGCCGAT
TCTCTGATTACTGGCATCGCGGTACTGATCATTATGGTGACGCAAATCAGTTGGAAGCTG
ACTGCAATGGCATTATTGCCAATGCCGTTTCTTGCCATCATTATCTTCTTTATCGTTCGT
ATTCTGCATAAACGATTCAAAATCGCACAAGAAGCCTTCTCTACGATGTCAGACATGACT
CAAGAGTCACTAAATGGCGTGCGTATGTTGCGTGCTTTCGGGTTAGAAAACCAAGAGCAG
CAACGTTTTGAAGAGGTTGTGGATGATACTGGCGAGAAGAACATCGCCGTTGCCCGTGTC
GATGCGCGCTTTGATCCAGCCATTCAGCTGACTATTGGTATGTCTTTCTTTTTGAGCGTG
GCGTCTGGTGCCTACTTAGTTGACCAAGGTGATATCACACTTGGGGATTTGACCGCATTT
ACTATGTATTTGGGTCTTATGATCTGGCCTATGCTGGCATTCGCGTTCCTATTTAACATC
TTGGAAAGAGGCTCTGCTGCGTGGAACCGTCTGCAAGAAATCTTCGATGAAAAGCCAGAG
ATCGTCAGTGGTGAAACGTCATTGGGCACTCAACCTTTGCCTTTGCAGATCAAAATTGAC
GAATTCCACTGGTCTAAAGATCTGCCACCAGCACTAACTGATGTTCACATCACCCTTGAG
CCAGGAAAAATGCTCGGCATTGCAGGCCCAGTCGGCAGTGGTAAATCAACCTTACTAACC
TTACTGCTTCGTCAACATGACATGGATAACGGTACGATTCAGTTTGGTGATATCAAAATC
AAGGACGCAGTCCTGCCCGAGTGGCGAGATCGTTTTGCTGTTGTTAACCAAAGCCCGTTT
TTGTTCTCTAAATCTATCTTCGACAATATCGCTCTGGGCAACCCTAGCGCATCAAAAGAA
GACGTTTATCGAGCGGCGAAACTGGCTTGTATCCACGACGATATTGAGAAGTTTCCTGAA
GGCTATCAAACAGAAGTGGGCGAAAAAGGCATCACCCTTTCTGGAGGTCAGAAACAACGT
ATCGCCATTGCACGCGCCATGCTGCTCAATGCCCAAGTGTTGGTATTGGACGATGCCCTA
TCCGCTGTTGATGGACGTACGGAGCACCAGATTCTAAAGAACTTAGAGACTTACTATCGA
GAGCAATCATTGATTGTCATTGCCCACCGTCTCACTGCTCTAGAAGCGGCAGAAGAGATT
GTGGTGTTGAATCACGGACACATAGCAGAGCGCGGCCAGCATGGAGCACTTCTGGAACGT
CAGGGTTGGTATGCAGAGATGTACCAGTACCAGAAACTAGAACAGGCAATGGAGGACTAA
>ALBLOIKC_00057 hypothetical protein
GTGCGTAATACCAAAGGTTTTACACTGATTGAATTGGTGGTTTGTATCATCATTCTTGGG
GTGGTAAGTGTCGTTGCGCTCCCAAAGTTTCTTGGTATCCAGAAGGATGCCCGCATTGCT
GTCTTGTATGGTGCTCGTGAGGCGCTGATGACAGCCAACAATCAAGTCTATGCAAAAGCG
GTGCTCCAATCGCAAGAGAACGTCGACGCTGGTGAACTGATGAACATTGATTTGAATAAC
GATGGCGTCAACGATCTGATTGGCTACTACGGATATATCAAGAATGTGATTCCAGCAAAA
GAGCTCGCCGGGTTTGACCCAAAACTGACTATCAATCGTTGGTACGGAGTGGACGATGAA
GATGAACCCTATTTCTTAATTGGCTTTGCTAATAAGCCTGTCGACATCTTCAACCTTTGC
TACGTAGAAGTCTATTATCCGAAAACAGCAGGTGGTCAAATAAAGTACGGAATTCAAACC
AGAAACTGCTAA
>ALBLOIKC_00058 hypothetical protein
ATGCCTAAAGGTCTAATGCTGACTGACTTAGCCATTGCTGGCTTACTATTGATTTTGGCA
AAAGTCATTCGCGTTCACACGCCATTACTGCAACGTATGTACATTCCATCGGCGGTTCTC
GCGGGATTATTCGGTCTGATTTTTGGACCAGCCCTGCTAGACGTACTGCCTTGGACCGAT
ACCTTTACCGCTAACGCAAGCCTGTTAACTGCTGCACTTTTTTCTGCGTTAGGTCTGGCA
ACGGATGTTCCATCACCTAAAACCGTCGCACAGCGCGCTGGCTCATTGTGGGCATTCAAC
CAAATCGCTTCTGTTTCACAGTGGTTATTTGCAGCAATGTTTGGTCTTGCGATCACTACC
TTCTTCTGGCCAGAGATTAATCCCGGCTTTGGTGTGACAATGTCTGCAGGCTTTATGGGC
GGTCACGGCTCTGCCTCTGTTGTTGGTGAAATCTTCACGGGACTCGGCTGGGAAGATGGC
TTCACACTAGGCTTAACCTTCGCAACCGTGGGTATCTTCATCTCGATTTCTGTCGGCATG
CTCATGTTGCAATTCGCATTGAAGATGGGTTGGATTCGTAGCTTTACGACATTCGATAGC
ATGGATGAACATGAGCGCAAAGGCCTTGTTAAACCTGATGATCAAGAACCGGTAATGAAA
GACACCATGTCTTCCCTGTCGGTTGATTCTTTCGCGATTCACGCAGCGTTAGTGGTTGTC
GTAACCGCTTTCTCTTATGTCGCCGCCAACTATTTGTCTTCTTTCCACGATAAGGTGCAG
ATCCCGACGTTTGTAACTGGCTTCCTTGGCGGCATGCTTGTGCGAATCATCGCGAAACAA
ACCAAAGCTTCACGCTATCTTTGTGACGGTGCATTCAAACACGCTGCGGGCATCAGTACC
GATTATTTGATAATCTTTGGTATCTCAGCCATCAAGATTACCGTCTTAGCCCAGTACTTA
ATGCCTATGGTAGTACTAGCAATTGGCGGTGTAAGTTTCACACTTTGGTTAATCTTTTGG
GTAGCGCCGCGAATCATGGGTGAAGATTGGTTTGAGAAAGGCATCTTCTCTTGGGGTTGG
TTGACCGGTACGGTAGCTATGGGTATTGCTCTACTTCGTATTGTTGATCCAAAGATGCAC
AGCAAGGTACTTGATGATTACGCCATCGCTTATGTCCCAGGCTCAATCACTGACATCTTC
ATCATTTCTTTGATGCCAATCGCAATGTATAACGGCATGCACTGGCAAGCGCTTGGCGTT
GGTCTAGCTTACATAGCCGTGGTTCTTTTCATTTGGCGTTTTGTTTTCAAACAAGGCTCA
CACGCAGCCACAAGCACCTCATAA
>ALBLOIKC_00059 HTH-type transcriptional regulator DmlR
ATGGATAAATTAACAAGCATGAAAGTTTTCGCTTACGTGGTCGAACACGGCAGCTTTCGT
AATGCAGCACACCACTTTGATATTTCACCGACCATGGTTGGCAAGCACGTGAGCTTTCTT
GAGCAAAGCTTAGGTACACAGCTGATTCATCGCACCACGCGCAAACAGTCCCTGACCGAA
GCCGGTAGACTCTACTACCAAGAGTGCCACCGCATTATTGAAGACATCACCAACGCAGAG
AACCTGATCCAGACGCTGATCAACCGTCCAACCGGAACAGTAAAAGTTAACTGCCCTGTC
ACGTATGGCAAAAAGGTCATTGCTCCTATCGTGGCTGACTTCTTAGCTGAATTTCCCGAT
TTGAACGTTGAGCTGATGTTGGATAACAATTTGATTGACCCATATCGAAGCGAAGCTGAC
GTGATTATTCGAATTGGTGAATTGGTCGATTCCTCGTTAGTCGCGAGAAAATTGGGTGAA
TACCACATGACTTACTGCGCCTCACCCTCTTACCTTGAGCAACATGCCCCTATCCAATCG
CTTGATGACCTTGAACATCATCATTGTTTGGGGTTTCAGTATCACCAAGGAGAAAGCCAA
CAAGTGGTGAACATGCCATCTAATACCTTTGGAAACAGCAACACCCGATTAACGTCTAAT
AATGGCGATGTGCTTAAGTTTGCCGCGTTAAAAGGCTCTGGCGTTCTTCTGCAACCAAAG
ATCTTAGTTGAACAGGAAATCCAATCTGGTGCCTTGGTAGAAATTCTCCAGCAACATGCT
CCCAAGCCAAAACCGATCCACCTGCTTTACCGTTCAAAACAGCTTTCCCTTAAAAACCGC
ACCTTGGTTGATTTTGTTCTTTCGCATGTGAATCCGTAA
>ALBLOIKC_00060 hypothetical protein
ATGAGCGAGACGATTTTTGTTACCGCCGAACTGAAAATGAATGCCGATAAGCCAAGACAA
CAAGTGGTTGAAGCCATTGAACAATTTTGCCTTGATATGCAAAGCGAAGCGGGGTGCTTG
CAAGCGAATGCGACCTACGATTCTAAAGATCCACAACGTGTGATTCTTTGGGAGCGATAT
GAAAACCGCACCGCGATTGAAGCGCATTTTGCTATGCCGCATACACAAGCGTTCATTGCA
GCTGAAATGGCAGAGTTAGTCAAAGCATTCGAAACCCAAGCTCAATAG
>ALBLOIKC_00061 1,5-anhydro-D-fructose reductase
ATGAAATGGGGCATTTTAGGCACAAGCTTTATCTCGGGTGTCATGGCTGAGGCAATCCAA
GGCGATGACAAGAGTGAACTGTACGCGGTTGCTGGGCGTTCGGAACAGAACTTGAACGCA
TTTGCTGAGCAATATGGTATCGAGAACACGTTCACCGATTACGATGCGTTGATTGCCGAT
GAGCAAGTCGACATTATTTACATCGCATTGCCAAATCACCTTCATCATGACTTTATCGTT
AAAGCGGCAGAGCAGGGGAAAGCGATCCTGTGTGAAAAGTCACTTTCGGTAGATATGGAA
AAAACCGAGCTGGCACTTCAAGCAGTAGAAGCGCACAAGGTACTCTTTGCTGAAGGCTTA
ATGTATTTACATCACCCGTTGATCAGCGAGTTGGTTTCGGTGCTTAAATCGGGAGAGATT
GGTGAACTTCGCTCCATCCATACTTCTTATATAGCGTCGATTGCACAGTTTGTGAATCCA
GACAGTAAAGGTGCTTTGTATAACTTAGGTTGTTACCCAATGTCATTGGTGCATTTGGTG
GTGAAAACCATGTTGGGTGAACAAACCTTTGAGAACCGTTCAATGACGGCGATCGGTCGA
CGAGGTAACGATGGGAATATCTGTGAATCGAGCTTGATGATGCAATTTGGTGAGCAACAA
ACGGTGAGCGTACATACTGCCGAAGATCATGGATTGAAACACCAGTTCACCATTCTGGGT
AGCAAAGGCTGTATTACGTTAGATTCAAACCCATGGCTACCAACGCAAGATAACCAGTTT
AGTGTGGAAATTTACGAGACGTCGAAGCGGGAAGTGTCTGTACCGGCAACTGGGGACGCT
TTCTTCTATCAAGTGCGCAATATTCGCCAAGCGGTTGAAGCAGGGCGTACCTCGTTAGAA
AACCCTTGTGCAACATGGGACGATTCTCATCGTATTATGCAGCTACTGACTGAGTGGGAA
TCACTGGCTTCAAAGTAA
>ALBLOIKC_00062 hypothetical protein
ATGAGTATCGAAAAATTTGACGCGATTTATCAGCGCGCTGCCGAGCGTAAAGGTGGTGAA
GATCAACTTGAAGCGCTTTTGTCTCATCCACTAAGCAAAGAAGAGCTGGCAGCGATTCCC
GACGACCGTTGGCTGGCCGCTTTTTCGATGAAAGTATTCCAAAGTGGGATTTCGTGGAGC
GTGGTTCGCAACAAGTGGCCGAACTTCGAAGAAGTGTTCTTTGGGTTTAAGATTGAGCCG
CTATTGATGCTGTCAGATGAGCAATGGGAAACCAAAGCAACAGATAAACGCATTATTCGC
CACCTCACTAAAGTCATGTCGATCCCTGCCAACGCACGTATGATCCACGAAGCAAAAATC
GAATACGGCTCGTTTGGCAAAATGGTTGCCGATTGGCCGCAAGAGAAAATCACCGACCTA
TGGGCATATTTGAAGAAACGCGGTAATCGCCTAGGTGGCAATACCGGTCCTTACACACTT
CGCCAAATGGGCGTTGATACCTTTATCTTGTCTAGTGACGTCGAGGCTTACCTGCGCAAT
TGCAAAATCATTGAAGGTGGCAAAGATACGAAAAAATCGCTCGATGCAGCCAACAAAGCG
TTTGTTCAATGGCAACAAGAAAGTGGTCGAAGCCTGTCTGAGATCAGCCAAATCATTGCG
TTCAGCACCGGCGATAATCGCATTTAA
>ALBLOIKC_00063 hypothetical protein
ATGAAGAAGGTCACATTAACGTTTGTCGGAGAAGGTTCGGATCGTATTGCGGAAAAATTC
TATGCGTGGATGACGGACGGTGGGTTAGAAGACAGCATGATTGAGAATTTATCTGACCGT
GAAATCTCAGTTGTTGGCATCAGTGATATGGATAATGAAACGCGTGATGTGGTGATCAAT
ACGGAAATGAACTAA
>ALBLOIKC_00064 Chaperone protein DnaK
ATGGCATCTCCTCGTTTTCTTGTTGGTATTGACCTTGGCACCACAAACACTGTGGTGGCG
TATTGTGAAATAACCGACAACCTTGAACAATCCGAAGTATCCCTATTCGACATCGACCAA
TTGATTGGTCCGGGTGAAGTGGTTCGTAAACCACTGCTGCCCTCTTTCCGCTATCACCCT
GCGGTTGGTCAAATCTCCCCTTCTGACCTAACACTTCCTTGGGAAAACGAACCTGTATCT
GGCGACATTAGCAATGTGATCGTGGGTGAATGGGCTCGTGAATTAGGCGCAAAGGTGGAA
GGACGTCAGGTATCCAGCGCTAAAAGCTGGCTATCGCACCAAGCAGTGGATCGTAGCTCA
GACATTCTTCCTTGGGCTGGTGCGCAAGACGTAGATAAAGTCTCACCCGTTATTGCCAGC
GCAAGCTACCTCAACCACATTCGTCAAGCATGGAACTACCGTCACCCTAGCAATAAGCTA
GAAGACCAAGATGTGGTTGTGACCGTTCCAGCGTCGTTCGATGAAACCGCTCGTAAACTC
ACGCTTGAAGCCGCTGAGTTGGCAGGTTTGAAAAAAATCGTCCTGCTCGAAGAACCACAA
GCCGTATGTTACGACTGGTACGCACGCCACCAGCAAACCGCAGCTGATGAGCTCAAAGAG
TTACCGCTGATCCTAGTGTGCGATGTGGGTGGTGGTACCACCGACTTGAGCTTGATTGAA
GCAAGTTTCTCTTCTCAAGATGAACTAGCCCTTGATCGTATTGGTGTTGGCGAACACTTG
ATGCTTGGTGGTGATAACCTCGACTTAGCATTAGCACACCTTGCAGAGAGCCGCTTCAAC
CAAAGTAAGAAGCTCACTGCAGCAAGCCTAACTAAGCTGATTCAGCAAACTCGCAAGGCG
AAAGAAAACCTACTTTCAGCAAGTGCACCTGAAGAAGTAAAAATCACCATGCTAGGCAGC
GGCTCGAAACTTCTTGGCGGAACAAAAAGTATTGGGTTGAGCAAACAAGAAGTGCACCAA
ATCGCTTTAGATGGCTTCTTCCCACTTTCTGATTTCAGTGAAGTACCAGACAAGCGCCGC
AGCGCCGTCGTCGAGTTTGGTCTTCCATACGTTGCTGACCCAGCTGTGAGCAAACACGTT
GCCGAGTTCTTAACTCAGCACCAACAAGTTGCTCGTGCCGCTCTCGGCATTGAAGACGAC
AAACAAAATGCAATTCCGGTAGGTTTGCTACTTAACGGTGGTGTGTTCAATAGTGAACTT
GTGACTGATCGAGTCACTACCCTACTGTCCGATTGGCGCGGCGCTCCGGTTACGGTATTA
GATAACCCACATCCAGATTGGTCTGTTGCACTAGGTGCTGTTGCGTTTGGTAAAGCACGT
CGTGGTGCACAGCTAAAAATTGGTGGTGGTGCAGCGCGTTCTTACTTCTTGCACCTTCAA
GAGAAGAACAAGATGGGCAAAGCGCTCTGTTTGCTTGCAAAAGGTACAGAAGAAGGACAC
GAGATCCGCTTAAGTGGTCGTCGCTTCTCGCTTACCCTAGGTGAACCCGTTCGCTTTAAC
CTGCTGACTTCTACCCACGACACCTTAACCAATAACACTGCCATTCAAAACGGTGTGATG
GTTGACGTTGATCCTGACTTATTTGCTCCTCTTCCGCCTTATATCACCACCCTTGAAGGT
GAAGGCGCCGAGCTACAAGCCAACCAGAAAGAGCGTGTAGAAGTGCAACTGGCGTGTCAG
TTGACTGAAGTCGGTACGCTAAAGATGGAATGTGTCAGCGCAGAAGATGACAGTAAACGT
TGGGAGCTGGAGTTCGAAGTTCGTAACAAGCAAACTGATGACAGCGAGCAAGTTAAGCTT
CACCCTAAACTGAACGAATGTAAGGAGCTGATCGCTCGCCTATACAGCGGTAACAAGAAA
AGCGCAGAAAGCAAAGAGATCAAAACCTTGGCCAAAGATCTTGAGAAGAAACTTGGCAAA
CGGGACGAGTGGGATTTCACTACCCTACGTCAACTGTTTGATACCTTTGCACAAGGTCGT
AAGCGTCGCCGTCGTTCTGAACAACACGAGAAAAACTGGCTTCGTTTGGCGGGCTTTGCA
CTGCGTCCGGGCTTTGGCGATCCAACCGACTCATGGCGCATTGAGCAAGTTTGGGGTCTC
TACCAGCAAAACATTCAGTTCAAAAACCATCAAGGTTGGACCGACTGGTGGGTGTTCTGG
CGTCGTATCGCAGGTGGCTTGAGCCAAGAGCAACAAGAGACCATCTTGGCGGACATCGCG
AAATACCTACATCCTGGTGCGATGAAAAACCCACAATCCGCCAAAGCGGCACAAGATATG
GGTTACGAGTCGATGGTACGTTTGTCAGCCTCTCTGGAGCATCTAGAAGTCGAAGACAAA
GTTCTATTGGCAACGTGGTTCTTGAGCAAAGCCATCAACCATAACCAGTTCGAACAAGCG
CACTGGTGGGCAATGGGTCGTTTGGCATCGCGTACGCCTTTGTATGGCAGCCAGCATAAC
GTCATTCCTCGTGAACAAGCGGAACAGTGGTTGCCTAAGCTGTTGGAACAGAACTGGCAG
AAAGAACCAATGATCGCGTTTGCAGCCGTAATGATTTGTCGTAAGACGGGCGACCGACTA
TTCGATATCTCAGACGACTACCGTGAACAGGTACTGGCTAAGTTGAAGCAAAGCAAGGTG
CCTGAATCTTGGGTATCACTGGTTGAAGAAGTCAAAGAGCTATCTGAGAGCGAATCGAAG
CGTATCTTCGGTGATGCACTCCCAAGCGGTCTGACGCTGGTAAATAACTAG
>ALBLOIKC_00065 Chaperone protein DnaK
ATGGAACACATGAACCAAGAAAACCATTCTCAAGAAGCGTCTGTTGAAACTCAACAAACG
CCTAAATTCAGTGTTGGTATCGACTTAGGTACAACACACTGTGTCATGTCTTTTGTTGAT
ACTCACGACGAAGACGCTCGCGTTGAAGTGATGCCTATCCCGCAGCTTACTGCGCCGGGT
ACGGTAGAGACTCGTAGCCAATTAGGCTCTTTCCTATACCAGCCGCACGAGCACGAAATG
AACCCGCAATCACGCGTTCTTCCGTGGTCGAGCGAGCCAAAAGCTCTGGTTGGTGCAATT
GCACGTAACCTAGGTTCGAAAACGCCAATTCGCCTTGTTGCAAGTGCGAAATCTTGGCTT
TGCCACGCTGGCGTGAATCGTCGTGATGCCTTCCTACCAGCAGGTAGCCCAGAAGAAGTG
GAAAAAGTATCCCCTCTTCGTGCGACAGAGCTTTACCTAGAGCACCTAAAAGACGCTTGG
AATCACACGAACCCAAATCACAACCTTGCCGATCAAGACGTAACTATTACAGTTCCTGCT
TCTTTTGATCCTGCTGCTCGCGATCTAACTGCAGAAGCAGCACGTAACGTTGGCTTTGTG
CACCTAACGCTTCTAGAAGAGCCACAAGCTGCGCTTTACAACTGGATCGATAACAGCAAC
GACAAATGGCGCGACGAAGTTGAAGTTGGCGACATCGTGCTTGTGGTCGATATCGGTGGT
GGTACAACCGACCTTTCTTTGGTTGAAGTAACTGAAGACGACGGCAACCTAACTCTGAAC
CGCATCGCGGTAGGTGAACACATCCTACTTGGCGGTGACAACATGGACCTTGCACTTGCG
TACCGCTTGAAGATGAAGCTAGCGCAAGAAGGCAAAGAGCTACAGCCATGGCAAGTTCAG
GCAATGACACACGCATGTCGCGACGCAAAAGAAGCGCTATTGAACGACAGCGAACTTCAG
TCAGTGCCAATCGTAGTACCAAGCCGTGGTTCTAAACTGCTTGGCGCAACGCTGAAAACA
GAACTGACTCAAGAAGAAGTACAACAAACACTGGTTGACGGCTTCTTCCCTCAAGTTGCG
ATTACTGACCACCCTGTTCAACGTAACCGTGGTGCACTAACGCAAATGGGTCTGCCTTAC
GCACAAGATGCAGGCATTACTCGTCACATTGCTGCGTTCTTGTCTAAACAAGCCAATGCT
CTTTCTGCTTCAGGAAATGGCGCAGAAGCAGCCGCTCAAGATTTCAACCCATTCGCTAAC
ATGCCTGGTATGCCAGGTGCGGATGCGACGCAATCGGCTGACTTCATCAAGCCAACCGCA
ATCCTATTCAACGGTGGTGTTCTGAAATCGAAACTTCTAGCAACTCGTCTAGAAGACACG
ATCAACGAATGGCTAATTGAAGCAGATGCAGAAATGGCAAAACGCCTAACAGGTGTGGAT
CTAGACCTTGCAGTTGCTAGCGGTGCGGCTTACTACGGCTCTGTGCGTCGTGGACAAGGC
GTTCGTATTCGTGGTGGTATTGCTTCGGCGTACTACGTGGGTATCGAAAGTGCGATGCCA
GCGATTCCGGGCATGGCGCCTCCAATGGAAGCACTTTGCGTTGCACCATTTGGTATGGAA
GAAGGTTCAAGCGTTGACGTACCAAGCCAAGAGTTTGGTTTGATCATTGGTCAGCCGGTT
AACTTCCAATTCTTCGGCTCAACCGTTCGTCGTGATGACCTAGCGGGTACTCACCTAGAC
TACTGGGCACCAGAAGAGCTCGAAGAGCTACCAGAAATTCAAGTAACGCTGCCTGTATCT
GAAGGTCGTCGTGAAGGTGAAGTGGTTCCGGTAACCCTAGCCTCTCGCGTGACAGAGCTT
GGTACGCTTTACTTAGAAGCCATTGCCGCTGATAACGGTCAAAAATGGCATGTTGAGTTC
GATGTGCGCGAAGACGCGAAAAGCAACTCAAACGAAGAAGAATAA
>ALBLOIKC_00066 hypothetical protein
ATGAACATTGATTTGAACCTAATTCCTCAAACGTTCGATATGCTGCATGCTGGTTTGGCA
GCTTCGAGTGTTTTGCTTCTTCTGATCGCGGTATCGCGCAAATCAAAAGTGGTCGAGAAA
GTGGTAGAAAAACCGGTCGAGAAAATCGTCGAGGTTGAGAAGCCAGTTGAGAAGATCGTT
GAAGTAGAAAAAGTAGTGGAAGTAGAGAAAGTCGTAGAGCGTGTTGTAGAAGTTGAATCA
AAACTTGCAACAGCATCAACGGACTCTGCAATGCAGCTGCTTTCTATCATGCAACAAGAA
GCTCGTCTGATTGACTTCCTAAAAGAAGACCTAACGTCATTCTCTGATGAAGAAGTAGGT
GCAGCCGCTCGCGTAATCCACACTGGCGGTCAGAAAGTACTGAACGACTACGTGACGCTA
GCGCACGTTCGTAACGAAGACGAAGAAACTCGCATTACGGTTGAAGAAGGCTTCAACCCA
CAAGAAATCCGCCTAACTGGCAACGTAACAGGCAGCGCGCCATTCAACGGCACGCTAGTT
CACAAAGGTTGGAAAGCAACATCAATGACGTTGCCTAAACTGGCTGAGAACTACGATGCA
TCTGTGATCGCTCCAGCTGAGGTTGAGCTGTAA
>ALBLOIKC_00067 Diguanylate cyclase DosC
ATGTTTACCCACATGTGGCGCAGTATTTCCATCATTATCGAAGCATTGCACGCAAAAAAC
GTGGAACACGAAATGACATATAGCACGGCTCAACAGAGCATTTTCAAACGATATTCTGCT
TCTATTGTAGCCTTTATTACGGTCATTATCGTTACCGCTGGCATGGTTGGTGTTGCCTAC
AAAATACAACAGCGTTACACCATGACTATCTTTGATACCTTGGCTGACCGCCAAGCGGAG
TCTCTTAAACTTGCCGTAGAAAACGATCTTGAGTTCATCGGTGCGGGAGCGAACTTTTTT
CACTCCGTTGATAAGTCTTACTGGACGCAATTTCCTTACTATGCGAAGCAAGTAGTGGGC
AGCTCAGAGAGTTTGATTGCTTTACAATGGATGCAACGTGTTGAGCCGAGTGAGTTAGAA
AGTTACCTCGCCAAAACACGTCAAACTTTCCCGGACTTTCAGATCTTTACTGTACCCAAG
GATGGCGAGAAAACATTCGGATACATCCTTAAAGACGATGCGCCTGCTTATGTGGCGACC
GATATCTATCCAAGAACCGCAACCAACCTGTCTTTGCTCGGCTTTTATTCCTCACGTCTG
CGTTTTGAGTTGATCTTAGATGACATCATTACTCATGACAGAGCCAACATTTCAGACAAA
GTTCGTCTATTACAAGATGGCTACGATCAGTCATTAGAGAAAACCGGTTTATTGGTTTAT
CACCCAGTATTCAGCTTCGACAAACAAGAATTGCTTGGTGTCGTTGTTGGGGTAGTGCGC
AGCACGGCTTACTTCGATCAACTGATCACAAAGACGGCAACGGAATTGGATATGTCCGTC
AAGGTTGAAGATAAGGGGTTTGATGCTTACGACGATCCTCTGTTGTTTAAGAGTGAAAAC
TGGGACGCTTTAAACGGTAAGATCATCAGCCGTACTATTCATTTGCCAAACCGAGATTGG
GTCATCGAATTTAAACTTTCGGAATCCGTATCTGCGTGGGAGCGTTCAGTACTGTATGGC
ACTGGCATCGCGGGTTTGGTTATCGCCTTCTTGATTAGCTATATCGTTAATCTACAGTCG
CGGGAGAAGGAACGCCTTGCGGTGATGCTTGACAATAAAACGGTGGAGCTAAAACGCATG
GCAGAGTTGGATCCGTTGACCCAATTACTGAACCGACGCGTATTTAACGATAACTTACTG
CACTACATTAATAGTGGCATTAAGTTCTCTCTAGTGGGCTTCGATATTGACCGTTTTAAG
CTTATTAACGACAAATATGGGCACTTGGCCGGGGATGAAGCGTTATTGCACGTAACCAAG
TTGGTGAACGCAAATCTACTTGATGGTGACCGCTTTTACCGCGCAGGTGGTGATGAGTTC
TGTATTTTATCGCGAGTGACGGATAAAGAAGAGTTGGCCGTCTACTTAGATAAGCTGCGT
GGGATAGTGGCAAGCTCTCCGTTTGAGTACGAAAGTACACCAATCATTTGTTCGCTGAGC
ATCGGTGCTGCGGTGCACAAAGATGAAGATCCTGAGAGTTTATTCCACAAAATGGACGTG
CAGCTCTACCAAAGTAAGGAAAATGGTCGAAACTCTGTATCGATCGGCGATTAA
>ALBLOIKC_00068 hypothetical protein
ATGAACCATAACCGTATCGTCTGCTTCGATTTAGAAATGTGCTGCTGGAATGAAAACGGC
GTGGGTCGCACGGGCGAGATCATTGAAGTTGGTTTGGCTGAAATAGATTTGTCGAAAGGT
GAAATCGTTAAGCGCGCGCAATACTACGTGAAACCAGAACACGATGAAGTATCTCTGTTC
TGCGCCGAGTTAACGGGCATCACACCGCGTAAGATTGAAAAGCAAGGTCGACCACTAGAA
GAAGTTCTCAAATCGATGCTGAAGAACTTTGGCGGCCGCAATAAGATTTACGCATCATGG
GGACGTGATGACCTTATCTTGCTTGAAGAGTGCCAACAAAAAGGCATTGATGCGCCATTT
ACCGAGTTCATTAACTTAGCAACCTTGTACCGAATTCAAAATCGTCTTAAAGAAAAACGT
ATTGGACACAGAGCGGCGCAAGAAGCCAAAGGTATCGAGTGGGAAGGTCGTCAGCATTCC
GGTTATGTGGATGCATACAACTTGGCAAAACTCGCACTGACCATGCTATAA
>ALBLOIKC_00069 hypothetical protein
ATGTTTAATTCGCTTACTTCATTATTTAAACAACTTATAGAAGGCTCGGACCTTAGCCAA
TCCAACACGCTGTCACCCAATATGGCGATAGCTTGTTTGCTTTGTGAAGTGGCTGGTGCG
GACCATCAAATCGATGAAAGAGAGCAAGCAACCAAACGCTCTTTGATCATGAAATTGCTT
TCCCTGACGGAAGAAGAGACCGACACACTACTGAATCAGGCTCAGAACCGCTCGAGTGAA
TCGACTTCCCTTTATGACTTTACGTCTCAACTGCGTGAGCTTTCGCAAGAAACCCGTTAC
GAACTGATTAAAAGTATGTGGGAAGTGGCGTACGCTGACGGTGAAATAGACCCACTGGAA
GACGCCGTAATTCGCAAAACAGCAGAGTTACTCTACGTCGACCATAGCGACTTTATCCGA
GCAAAATTGCAGTCTCAGTAA
>ALBLOIKC_00070 hypothetical protein
TTGCCAACATCGCTCAACACCAACGAACTTTCCTCTCTTCCTTTGATTGTTGCCGGTCCG
ATTTTAAGAAAAGTCACCGCAACGGAAGTGAACATTTGGTTGGTGACCACGCAACCTCTC
GAAGGCTTGGTTGAAATCAGCGATGCAACCACTGGGGTGCAGTATTACTCTCAACCAGTA
TCGCCAGAGCATCTATTACAAGTAGGTAAACGCGCCTGGGTTTGCATGCTCACGCTGCAA
GGTGAGTTTCCTACCCATCAAGCATTGCGCTATCAAATCCATACCCAATCCGGTTTGTTA
ACCGAGTTGATGCCCCACCTTGTCTACGGTGAAGACACAGATTCAGCACGAGGTGTGGAG
TTCCTAATCAGTGAAAAAGCCGATTATGTCCTGCATGGCTCATGTCGTAACCCACATCAT
TTTAGTAAAGACACACTAGTTCAAGCTGACGCAAAAGTTGCTAGTCAGCAGATAGAAAAC
CGCCCTGATATGCTCATCATGAGCGGCGACCAAATCTATGCCGATCATGTAGCAGGTCCA
ATGCTGGATGCGATTGAGCAATTGGTCGAGTTGCTAGGCTTGCCTGATGAAGAGTTCACA
CAAGCACCGATCAAAAATACGCAAGAACTGTATCAAAGCCCAGATTGCTTTTATGGCCGA
GATAACATTCTGCCCCACTACGTGGACGATGGCAGCTTACTTAGCAAGTTCTTTCCCCAT
CGTGGCACCCCTATTTTCAGTTCACGTGAATGCGAAAACCACCTCATCAGTTTTGCCGAG
CTGTTTGCGATGTACCTACTCGTTTGGTCTCCAGTGCCATGGACGCTAGTCAATCGTGAA
CGTTTATTGGATAGAGAATTTACAACGGGCGGAAAAACGTTAGAGCCGAAATGGCAACAA
CATTGGCGTGATGAGAAAGTCCATATCGATGCGTTTGTCGAAGGCTTGGATAAAGTCCAG
CGTTTGCTCGCTCACGTTCCTACTTACATGATCTTTGATGACCATGACGTGACCGACGAT
TGGAACCTAACGGTTGGCTGGGAAAAAGCAGCCAATGAGAACTTCTTCTCACATCGCATC
ATCGGTAACAGCCTGATCGCTTACTGGCTATGCCAAGGTTGGGGAAACGCGCCAGAAAAA
TTCAACGCCCCGTTTATGGAGCATGCGCGCCGTTACTTTGAAGAGCTGACTTCAGAATCT
CAAGACGAGTTCATAAAGTACCTCTATCGTTTTGAAGATTGGCACTACACGATTCACACC
TCACCAAAAGTGGTGGTATTGGATACACGTACTCGTCGTTGGCGTTCAGAATCACGCATG
AATAAACCGTCGGGCTTGATGGATTGGGAAGCTTTGATTGAATTCCAACAAGAGTTGATG
CATCAAGACAAAGTGATCATCGTCTCTGCTGCGCCCATGTTTGGTGTGAAATTTATTGAG
ACGCTGCAACGCATCATGACCAGTTTTGGTCAGCCGCTGCTGATTGACGCGGAAAACTGG
ATGGCGCATCCGGGCAGTGCGAATACTTTGATCAGTATTTTCACTCACACCAAAACCCCA
ACTAACTTCGTGATTCTCTCTGGCGATGTACACTACTCTTTCGCCTATGACATCAAGTTG
CGTTTTCGCCGTAATAGTCCAAACATCTATCAGATCACGTGTAGTGGGATTAAGAACCAG
TTTCCAGCGCAACTTCTGAGCGCATGTGATGCAATGGATCGTCTGCTGTATAGCCCTCGC
TCGCCATTGAACTTGTTTACCAAACGTAAGCGTTTAAAGATTTTTAAACGCGCACCAAGC
AACCACAATTTTTATCGACTCGTGAACCAAAGTGCGATTGGTGAGCTGAGATTGGATGAA
GACGGAAAGCCAAATAATATCAGTATCTTAACGAGTGAAGGCGATTCAATCGATTTCCCG
CCGACAAAGGTTGAGGAATAA
>ALBLOIKC_00071 hypothetical protein
GTGAAAGCATCCGAACTCATCTCCATAATCAACAACTTGCCGGAAGGTAGCGACCCCGAT
ATCGTGATGGGTGAAGAATGGCTACCAGAACGCTTGGAAAGCACCACTCTTGATGGTGAT
ATGCTGTTTATGCATTTCGATAACGCACCAGAAGATGGCCAAGGCGAAGAAGAAGGTCGC
GGTTTTGTTGATCATGAAATCGACCTGATCCGTACTCGTCTACAGCAAATTCTCGATGAA
GACAGCGACAGTGCATCTAAAGCTGATGCTATGTTAGGTTTATTTCTGATGGGACATGAA
CTTAGCAGCTCGCAAGTTATCGAAATACTCGAAGAAGATTCAGAACACTGA
>ALBLOIKC_00072 Hemagglutinin/proteinase
ATGCGAAACGTCACTTTATTAACGCTTGCGCCCTTCGCTTTTGCTTCACATGCAGCACAA
ATTCTGGACCATTCACAAACGGATCTATCTACAGCTCTCAATAACACACAACGAGCGTCT
TTTTCCGCGGCGAGCACTAAGCTGAGTTATCAAGACATCAATCGAGTCGAGATCGGTAAC
CAAATTTTGGTTCGCAAACAGCAACTCCACTACGGCATACCGGTTTACGGACACTCCGTT
GTGGCCGATCTCTCTACTCGAGGATTTGCTCAGCCTGTCGATGGTAATGTTGTTGTCGGC
ATCGAGAGCGATATTGATTCAACCCTACCTATGATCAGTGGCAAGCAAGCCATTGAGATC
GCAACGGGCAACCGTCAAGGTGTCGCAGCAAGCAAACCTCCAAGTAATGAAAACTCGCCA
AGTGATGACGCTCAGGCAGAGCTAATGGTCTGGTTAGATGAGCAACAAACCGCGCGATTG
ATTTACAAAATCGATGCAATCCAGATTAAGAATTTCCGCCCTTCTCGCCCCATCACTTTG
GTAGACGCAAAATCAGGTGAGATCGTCGACCAATGGGATGGGATCGCGTTTTTGGAAGCC
GAAGGACCGGGCGGCAACCGCAAAAGCGGCCGTTACTACTTTGGTCCCAACACCAAGTTT
GGTGGATTCCAAGTTAATCAATACTGCCAAATGGACAGTGAAAACGTCATTACCCTCAAC
ATGAACAACCAACAATGGGGTGGCCAAGTTCATCGTTTTGACTGTAACGTGAATAACTAT
CGAGAAGTAAATGGCGCCTACGCTCCAATGAATGACGCGCACTACTTTGGTCAACGCGTG
TTTGATATGTACCAAGATTGGATTGGTGCGCGCCCTATTCGTCAGAAGCTAACTATGCGT
GTTCACTACGGTTCGAACTATGGGAATGCCTTTTGGGATGGTCGCCAAATGACCTTTGGT
GACGGCAATAACTCAATGTACCCACTGGCAACGTGGGACGTTATTGCTCATGAGGTTAGC
CATGGCTTTACCGAGCAAAACTCTGGGTTGGAATACCGTGGCATGTCGGGCGGAATGAAT
GAGTCGTTTTCCGATGTCGCCGCTGCAGCACTCAGCCAATATGTGCACGGCAGCTTTAAT
TGGAAGATGGGCGAACACGTGATGAAATACTCGCCCGCTATGCGTTACTTCATCAACCCT
AGCCATGACGGTTCCTCGATCGACCATATCAACCAATACTACAATGGCATCGATGTACAC
CACAGCTCAGGCATTTTCAACAAAGCCTTCTACCATTTGGCAATGAGCCCAAATTGGGAC
ATCAAGAAAGCATTTGTTGCTTATGCGACGGCCAACCAACTTTACTGGCAACCTAACTCG
AACTTCCAACAAGGTGCGGAAGGCGTTTGTAAAGCAGCACAAAAACTTGGATACGATGGC
TCTGCAGTAACCTCAGCGTTCGCAGAAGTTGGTGTGCAAGTAATGAACTGTGGCGACGCT
CACCCAACGCCAACACCGAACCCTGAGCCAGAGCAAGGGACGACAGAGTTGGAAATCAAT
ATGCCAACACCTGTTGAAATCACACCGAATGGCGAACAACAGTTTGTCTTGCGTCAGTCT
CCTGCTGATGAGGTATGGGTGCAAACTTACAATGGCTACGGCAATGTCGACATGTATGTT
GCAATTGACCGTCCAGCAACACTTTCTGACTACGACTGCGTTTCGACTAACGAAGGTAAC
CACGAGTATTGCGGTTTCAGTGGTATTAAAGGAGCAGATATCTACGTACTCGCGGCGAAC
ACTCAAGGCTCATCGGACGTTTACGTGGCAGTGAGCGCAGAGTTAGAAGCGCCCCAACCA
GAGCCGGTTCCACAAGATCAATGTGCAGACCTAGAAGAGTGGTCTCCGTACTATTACTAC
CCTGCTGGCACGGCGGTGAAATACTGGGGCAATCACTTTGTCGCCTCACAAGACAACTGG
GGCGCGAATCCATTCGACAACTATTGGCTATGGACTTTTGAAGGCAGCTGCCAATAA
>ALBLOIKC_00073 hypothetical protein
ATGAAACACCTAGTAGGAGCATCGTTAGTATGTTCTGGTTTATTGCTGAGCGGTTCGGCG
TTGGCTGAAACAAAGCACGCGGAGCAAGAGTGGGGCATTGCGGCAATGTACCGAACGGCA
TCGATCCCGTTTTATACAGCCAATGATGACTCAACGGTGAGCACGTTTGTGCCAATGATG
TTCTTTGAAAACGAACACCTGTACATCGACGGTATCGAAGGCGGTGTGTTCTTATTTGAT
GAGAGCGAATCTAACTGGCGTACCAGTGCCATCATGCGATTACGTTTTGTTGATATTCCT
AAATCCATTCAAAATGCGTTTGAAGGGGATCGTGTCGATTTCGGTGGCCAAATTCGATAT
AACTTCGATGAAAACTGGCGCGCTGAATTTGAAGTCATGACAGATGACGAATTTCAATTT
CATTCTAACTACCGTATCGCTGCGAACTATGAATTGGGCGATTGGGAGTTAGAACCCTCT
TTTACCATTCGTTATAAAGATGCCGACTTCAACAGTTCGTACTACTCATTTAAAGACTCA
ACGGGTGAGAAAATTGGCGCGGGTATTGATGCGAATTTGGGTATCAAAGCACGTTACCAC
GTAATTTCTAACCTGTATCTATTGGGTGAAACCAGCATCACTCGTCTGGATAGTGAAGCG
TACAACAGCCAAATTGTGGAAGATCGTTATCAAGGTGAAGTGTTCGTTGGCTTTGGCTTC
TTCAATGATAAAGGCAAAGAGCGCAAGTCAGATTTGCGTAATCGTCCGTATCTTCGAATT
GCACATGGCTGGGCAACACCTTCTAACATGGGTGACATCTTTAAGTTCAATGCTGAGAAA
GACGAATACAATAACCAACTGACGTCGTTCTTCTACGGGCATCCGCTGACAGACGAGCTA
TTTGGCTTACCTCTAGATATCTATCTAACTCCAGGTCTTGTTCACCATTGGTCGTCAGAC
GTGCAATCTTCTAGCACTGAATACGTGATGGCGATTAAAGCGTATTACACCTTTAATTGG
CCTACGAAATGGCGTTTTGGTGTTGCAGAAGGCATGTCTTACATCGATAACATTACCTAT
ATCGAAGGGACAGAGATGGAAGAGAAGGGCTACACACCAAGTAACTTACTCAACTATCTC
GATTTCTCATTGGATGTAAACGTCGGTGACTTGTTCAACCAAAAAGATTGGGAGAACATG
TGGGTCGGTTACTCACTGCATCACCGCAGTGCGATCTTCGAGAACGCCTCTCAGTTTGGC
CGTATCAAAGGCGGCAGTAACTACAATACGATCTACTTCCAGTACGATTTTTAA
>ALBLOIKC_00074 Dimethyl sulfoxide reductase DmsA
ATGAGTCAAAATGGTAAGTTTAATATTACTCGGCGTGATGCTTTAAAGGGCGGTTCTGCA
CTTGGCGCTTTGGCGTTAGCAGGAAACGCGCTTTCTCTCCCGTTTGCAACTAAAGCGGTT
GCCAAAGAAACACCAGCAAAACCAAACGAAAAAATTGTCTGGTCGGCATGTACCGTAAAC
TGTGGTTCTCGTTGTCCACTTCGTATGCACGTGGTCGACGGTGAAATCAAATGGGTAGAA
ACCGATAACACGGGTGATGATGTGTACAACCACAATCACCAAGTTCGCGCTTGTTTGCGT
GGTCGCTCTATGCGTCGCCGTGTTTACTCGCCAGACCGTTTGAAATACCCACTTCTTCGC
GTTGGTAAGCGTGGTGAAGGTAAGTTCAAACGCATCACTTGGGATGAAGCCTTTGACCTC
ATTGGTGATAACCTAAAACGCATTATTAAAGACCACGGTAACGATGCAGTGTACCTAAAC
TACGGTACAGGTACGCTTGGTGGTACAGTTACTAAGAGTTGGGACCCAAGCGCGACATTG
GTTGCTCGTATGATGAACCTTTGTGGTGGTTACCTAAATCACTACGGTGACTACTCTGCA
GCAAACATCGAATGTATGTCAGAGTACTTCTACGGTTCATTCGTTGATAACAACTCGATT
GACGATGTTCAAAATGCAGACCTATGCCTGATGTTTGGTAACAACCCAGCAGAAACTCGT
ATGTCGGGTGGTGGTCAGGTTCACAACTATGTGGATGCGAAAAACATCAGTCACACTCGC
ACGATTTGTATCGACCCTCGTTACACCGACACCGCAGCAGGCCGTGAAGACCAATGGATT
CCTATCAAGCACGGTACAGATGCCGCTTTAATTGCAGCCATCGCCCATGTATTGATTACG
GAAGACAAAGTCGATCAAGACTTCCTTGATCGCTACTGTGTGGGTTACGACCGTAAAACG
CTTCCGGCATCAGCGCCAGAAAACGGCAGCTACAAAGATTACATCATGGGTACTGGCCCA
GATGGCATCGAGAAAACCCCAGAGTGGGCACAGCCTATTACAGGCATTCCAGCGGATGTG
ATTTTGAAACTTGCACGTGAAGTTGGCGATGCTAAACGCATTTACATTACCCAAGGTTGG
GGCTTACAACGCTCAGCAAATGGTGAGCAAGCGTGTAAAGCGGTAATGATGTTGTCACTG
CTACGTGGTCAAGTTGGCTTGCAAGGTGGTGGTACTGGTGCTCGTGAGGGTAACCACTCA
TACCCATTCCAACGCTTCCCGAAAGTGCCAAACCCGATCAGCGCTTCTATCCCAATGTTC
CTTTGGACAGACGCGATTTACCGCGGTACGGAAATGACAGATCTGACCGACGGCATTAAA
GGCGTTCAGAAGCTACAAAACAACATCAAGTTTATCTGGAACTACGCAGGTAACTGTCTG
ATTAACCAACACTCAGATATCAACCGCACACACGAAATTCTTCAAGATGAAAAAGCGTGT
GAAATGATTGTGGTGATCGACAACCACATGACGTCTTCTGCGAAGTATGCCGATATCGTA
TTGCCAGACTGTACAACGTCAGAGCAATCGGATTTCTGTATGGATGGTGCAGCTGCGTCA
ATGCCTTACTTCATCTTTGCAAGCCAAGCGATTAAACCTCGTTTCGAATGCAAACCTATC
TACGACATCATGTCTGGTGTGGCGAAACGCATGGGCGTGTTTGATGAGTTTACTGAAGGT
CGCACTCAAGAAGAGTGGCTGCAATGGATGTACGCTCAGACCGTTAAACAAAACAACGAT
CCAAACTTGCCGTCTTACGATGAGATGAGAAAGCAGGGTATCTACAAAAAGCAATTCGAC
CGTCCACACGTGGCGTACGAAGACTTCCGTCGTGATCCAGAAGCGAACCCATTACCATCG
CCATCGGGCAAGATTGAAATCTACTCCGAGACATTAGCGAAGATCAACGAAGAGTGGGAA
TTGGACGAAGATGAATCGATCAAGCCATTACCAGAATACGTTTCGACGTTTAATGGCTGG
GATTCTCCTGATCGTAAAGAGTTCCCGCTTCAGTTAACGGGCTTCCACTACAAAGCACGT
GCGCACTCTACGTACGGCAACGTCGACATCCTAAAAGCAGCGGCACCACAGGAACTTTGG
ATCAACCCGATTGATGCAGCGTCACGCAACATCGATAACGGTGACTTGGTTAGCGTGCGC
AGCAAGTTCGGTGAAATGAACGTTCGCGTAAAAGTAACCCCACGCATCATGCCACACATC
GTTGGCTTAGGTGAGGGCGCATGGTACTCACCAAATGGTAAAGGTGTTGACCAAGCGGGT
TCAATCAACGTGCTGACGACACAACGTCCAAGCCCGTTGGCAAAATCAAACCCGAGCCAT
ACCAACCTCGTTGAAGTGACGCTAATTAAGAAAATGGGGGCTAAATAA
>ALBLOIKC_00075 Anaerobic dimethyl sulfoxide reductase chain B
ATGAGCACAGCGAAGCAGTATGGCTTTTACATTGATTCAAGCAAATGTACTGGCTGCAAA
ACATGTCAGCTCTCTTGTAAAGACAACAAAGATCTGGGTATCGACCGTAACTTCCGTCGT
GTTTACGAATACGTAGGCGGCAACTGGACGGAAGAAAACGGCGCGTTCCGTCAAAACGTG
TTCGCGTACTACCTATCGATCTCTTGTAACCACTGTACTAACCCTGCGTGTACCAAGGTT
TGTCCATCAGGTGCAATGCACAAGCGTGAAGAAGACGGCTTTGTTGTTGTCGATGAAAGC
GTGTGTATCGGCTGTAAATCTTGTCACATGGCATGCCCATACGGCGCACCTCAATACAGC
GAAGAAAAAGGTCACATGACTAAGTGTGATGGCTGTTACGAACGTGTCGCAGAAGGCTTA
ATGCCAGTGTGTGTTGATAGCTGTCCATTGCGTGCGATTGAGTTTGGTCCAATTGATGAG
CTACGCGCGAAATACGGTTCAAACGCGGATGTGGCACCACTGCCAGATTCTCGCATTACG
AGCCCGAACCTGATCGTGAAGCTAAATCCAAATGGTCGTCCAACCAATGACCGCACTGGT
TTCCTACAGAATCCAAGAGAGGTGAAATAA
>ALBLOIKC_00076 Anaerobic dimethyl sulfoxide reductase chain C
ATGTTATACGAAGCACCATTAGTTGCCTTTACGGTTCTTGCTCAAACAGCGGTTGGCGCG
CACCTAACGGTTAACGCATTCGAGAAATTCGGTAAGCCACCTCGCGTGACAGAACCTCGT
ATGAACATCGCTCGTTTCGCTATCTTGGTTGTAATGGGATTGGGTTTCTTGTTCTCAACC
ACTCACTTGGGTAGCCCACTTCGTGCATTCAACGCATTAAACCGTGTTGGTAGTGCGGCG
CTATCTAACGAGATCTTAACGGGTGCAAGCTTTCTGTCTCTAGCGGGTTTGTACTGGTTG
CTGACGATTCTAAAAATCGGTAGCGAAGGCGTGCGTAAAATCGTGAACTGGCTGTCTATC
GCCGTTGGCGTGATTTTCATGTTCGCGATGGCAAATGTTTACCAAATCGAAACGGTACCA
GCATGGTACTCACCAATGACCACGGTTGCGTTTTGGTTCACGGTCGTGACTTCGGGTCTG
ATGTTTGGTTACACGCTGATCAACGTATTGGACGTGACGGCTGAGAAAACCAATCGTCGC
CTAATGTGGGCTGGTGTGAGCTTGATTGCGCTGAACCTAGCGTTCTCAGTAATGCAGACC
ATTTACTTTGCAGATATCTCAACGGCGATTCACAGTGGCTTGGATCAAATCACCATGCTG
TCTGGCTATGTTGCTGGTCATGTGTTGTTGCTTGTGGTTGCTGCTGCTCTTTGGGTATTC
GCTGAGTTGTTTACCGCAGAAGGTCGTCAGAAGAACTTGCTAGTTATCGTGGCATTCGTT
GCCTTGTTCGTTGCAGAGATTCTGGGTCGTAACGTGTTCTACGGCATGCACTTTACATCT
GGTTTGTACTAA
>ALBLOIKC_00077 Tat proofreading chaperone DmsD
ATGCAAATTTCTCAACTTGAACCACAAGATACTAGCATCGTTCTTAAGCTGTTTGGTGCA
CTGTTTTACTACCAGCCAAAAGATTACCCGGCGGTAAACCTCGATACGTTGCTGAGCAAT
ACTGATACGCCAATCGAAGCGCTCAATGACATGCTGCGCAGCTTTCAAAACGAGAGCGAA
GAGGCACTGCAAATGGAGCACGATCGCATGTTTGCCGGTATTGGTGAGATGCCTGCGCCA
CCTTGGGGTTCGGCTTATCTAGATAAAGAAGCCGTGCTGTTTGGTGAATCAACCATTGAA
TATCGTTACTTCTTGCAGCGTTGTGGCTTTGCTTTGGAATCTGACCAACGTGAGCCAGAA
GACCAGATCGGTTTGATGCTGATGGTGTTAGGCATGTTGATTGAAACTGATCAACAAAAA
CTGGCGGCTGAAATGTTGCGCGAGCACTTGATGACATGGTTTGGCTTTTTCAACAAGCGC
TTCAAAAAAGCGGTGACTCTCACGCCTTATTCAAAACTGTCGAATCTTACTGAAGAACTA
CTTCAATCTTTGAGTGAGCAATACCAAGTCGTTGTGTCAGTAAAGAGAGATTACTCGGAT
GCGCCAGTCTGA
>ALBLOIKC_00078 NAD(P)H-quinone oxidoreductase subunit I, chloroplastic
ATGCGCCAGTCTGAATCGGTTGATCTAAGCAAGCGACGTCTGTTTTCGTTCCGTCGCGCG
CCAGTAGAGCAAGCTCAAGAGCCTCGTGTTAAAGCGAGACCGCCGTATGCGGTGGAAGAG
TCGATGTTCACTCGGCTTTGTGATGGATGCGGAAAGTGCGCTTCTGCATGTCCAAGCCAA
ATCATAGAAATGGTTGATGGCGTTGCCGCGTTAGACATCAGTTACTCGGCATGTGATTTA
TGCGGCGCGTGTAAGTCGACGTGCCCTACATTAGCACTTTCAAACCAAACAGAGTCTACA
GGCTTGATAGCAACTATCTCGAACAGCTGCGAAAACTTATACGGTTATTGCGGCAGTTGC
GAGGACAGTTGCCCATATGATGCGTTGCAATGGCAAGATGATGTCAAACCTAAAATTGAC
GCCGCCAAGTGCAAAGGTTGCGGACAATGCGCGCAAAGCTGCTACAACAGCATGATCAGC
TTTGACTTAAAACGATAA
>ALBLOIKC_00079 FMN-dependent NADH-azoreductase
ATGTCTCGTGTACTAGCTCTTAAATCAAGCATCCTTGGCGATTACTCTCAATCAAACAAA
CTGGTTGAAGACTTCATCAAAAATGTAGACCAAGATAAGCTAACTGTTCGTGACTTAGCT
GCAAATCCACTGCCAGTTTTAGACTTTTCCGTTGCGACAGCACTACGTGCAACAGAAGAT
CTTTCACAAGAGCAACAAGCGGTGGTTGACCTATCTGATACCCTAATTGAAGAAATCAAA
GCAGCAGATACTTTGGTTATCGCAGCACCAATGTACAACTTCACGATTCCAACCCAGCTG
AAAAACTGGATTGATTTGATTGCTCGTGCAGGCGTGACATTCAAATACACAGAAAACGGC
GTTCAAGGTCTGATTGAAGGTAAGAAAGCAATCGTAGTCACCACTCGTGGCGGTCTTCAT
AAAGACTCACCAACCGACAGCATGACACCATACCTACGCACAGTATTGGGCTTTGTTGGT
ATCACAGATGTGGAGTTTGTTTACGCAGAAGCGCTAAACATGGGCGAAGACGCTGCTGCA
AAAGGCATTTCAGACGCGCAAAGCCAATTGGCAACCTTGGCGTAA
>ALBLOIKC_00080 hypothetical protein
TTGACTTCGTCACAGCCCCCAAAAAAGAATCCCGCTGAAGAGCAAGCGACACCGTCAAAT
GGTGTGCAAAATGCCAAAGCGAAGCAGGCTAATGCATCTCAAGCACAAGCTTCTCAGAAT
GCTGCGCCTCAGGCTCAAGTAAATAACGCGGCATCACTGCGCAAGGCTCTTAACCAGTGC
ATGATGCGTGACCGCTTCCGCTTGAGTAAACGAATCTCTGGTGCAAGCAAAATCAAAAAA
GACGCAGCGCGTAACGCTGTGTTTGATGAAATCGCATTAGACATCGCCAAATCCATGATG
GTTGTGGAGCAACGTAGTAGCTACAAACCAACGATTGAATACCCTGAAATCCTGCCTGTC
AGCCAAAAACGCGACGACATTGCGAAAGCGATCGAAGAAAACCAAGTGGTTATCGTTGCA
GGTGAAACCGGTTCAGGTAAAACCACTCAGCTACCAAAAATCTGTGCTGAGCTTGGTCGC
GGTAAGTTTGGTCTGATTGGTCATACTCAGCCTCGTCGTCTTGCGGCGCGTTCGGTTGCG
AACCGTATTGCCGAAGAGATGGAAACCAAGCTTGGTGAGTTTGTTGGTTACAAGGTTCGA
TTCAACGATCAGATCTCTGAAAACACCCAAATCAAATTGATGACGGACGGTATCTTGCTG
GCTGAAATTCAGCATGACCGTTTCTTGAACCAATACGACACCATCATTATCGATGAAGCG
CACGAGCGCAGCCTTAACATCGATTTCATCTTGGGTTACTTGAAAGAGTTGCTACCACGT
CGTCCTGATCTGAAAGTGATCATCACGTCGGCAACCATAGACCCTGAGCGTTTTTCAAAA
CACTTCAACAACGCACCAATCATTGAGGTGTCAGGTCGTACTTACCCAGTAGAAACGCGT
TACCGCCCACTAAGCGGTGATGACGATAACGATCGTGACCAGCTTGAAGGTATTTTCGAA
GCGGTAGATGAACTGTGCGATGAAGGCTTAGGTGACATCCTGATCTTCATGAACGGTGAG
CGTGAAATCCGTGATACCGCGGATGCACTGTCTAAACGTAATCTGAAGAGCACGGAAATT
GTGCCGCTTTACGCGCGTTTGTCGGCGGGTGAGCAGAACAAGATTTTCCAACCTCATGCT
GGTCGTCGAATTGTACTGGCAACCAACGTAGCGGAAACCTCGTTGACGGTTCCCGGAATC
AAATACGTTATCGATCCGGGTACGGCGCGTATCAGCCGATACAGTTACCGTACTAAGGTT
CAGCGTCTTCCAATCGAGCCAGTTTCTCAGGCAAGTGCGAACCAGCGTAAAGGTCGTTGT
GGTCGTGTGGAAGAGGGTATCTGTATCCGTCTGTACTCAGAGGAAGATTTTGAGTCACGT
CCGGAGTTTACCGATCCTGAGATCCTGCGCACCAACCTAGCGTCGGTTATCTTGCAGATG
ACCGCACTTGGTCTGGGTGATATTCAAGCCTTCCCATTTGTGGAAGCGCCTGACAAACGC
AACATTCAAGACGGTGTTCGCCTTCTAGAAGAGTTAGGTGCAATCAATTCTGATGCGAAA
GAATCGAAGAAACGCTTAACCAGCATTGGTCGTCAACTTGCACGTCTTCCAATCGACCCA
CGTTTAGCACGTATGGTATTGGAATCACCAAAGCAAGGCGCATTAAAAGAAGTGATGATC
ATTGCGGCGGCATTGTCGATTCAAGACCCGCGCGAGCGTCCAAGTGACAAGCAGCAATCA
TCAGATGACAAGCACAAACGTTTCTTCCATGAAGACTCAGATTTTCTGACGTTTGTGAAC
TTGTGGGATTACATCCAGAAGCAGCAAAAGGCGCTGACGGGTAACCAGTTCCGCAAGCAA
TGTAAACAAGATTACTTGAACTACTTGCGCGTGCGTGAGTGGCAAGATGTGTACTTCCAA
ATTCACCAGTCGATGCGTGAAATGGAATTTAAACTGAACGATGAGCCTGCGTCTTACCAT
GGCGTACATAGTTCAATCCTCGTCGGTTTGCTGTCACACATCGGTATGAAAGACCAAGAG
AAGAATGAATATCAAGGTGCGCGTAACGCTCGCTTCCATATCTTCCCTGCATCAGGTCTA
TTCAAGAAACAGCCTAAATGGATCATGTCTGCTGAATTGGTGGAAACCTCAAAACTTTGG
GGTCGCATCATCGCTAAGATTCAGCCTGAGTGGATTGAACCACTAGCAAAACATCTGATT
AAGCGCAGTTACAGCGAACCGCATTGGTCGAAGAAACGTGCAGCAGTCATGGCACACGAG
AAAGTGATGCTTTACGGCGTGCCAATTGTGCCGAAGCGTTTGGTGAACTACGGCAGTATC
GATCCAACCGTCAGTCGTGAGCTATTCATTCGTAGTGCGCTGGTGGAAGGTGAGTGGGAA
ACCAAACACGCGTTCTTCAAGCAAAACCGTAAGCTTCTTCAAGAGGTGGAAGAACTTGAA
CACAAATCTCGTCGCCGTGACATCTTGGTCGATGACGATGAACTGTTTGATTTCTACGAC
CAACGCGTTGGCACTGAAGTGGTTTCTGGTAAACACTTCGATACATGGTGGAAGAAAGCG
TCGAAAGACAACAAAGAGCTGCTGAACTTCGAGAAAGAGATGCTGTTCAAGGGCGATGCA
AGCCACGTTACCGATTTGGATTACCCGAACTTCTGGCATCAAAACAACCTGAAACTTAAG
CTGAGCTACCAGTTTGAGCCGGGCGATGACAGCGACGGTGTGACAGTTCACTTGCCGCTG
CCGATCTTGAACCAAGTCGAGCCTGCGGGTTTTGACTGGCAGATCCCAGGTTTACGCCAT
GAGCTTGTAGTGAGCTTGATTAAATCGCTGCCGAAGACAGTTCGTAAGAACTTTGTTCCT
GCGCCAAACTATGCCGATGCTTTCTTAGCTCGTGCAACACCAATGGAAGCGCCACTGCTT
GACTCATTAGAGAAAGAGCTGCGCCGAATGACGGGTGTGGAAGTTCTGCGCGAAGATTGG
AATATGGATCAAATTCCGGAGCACTTGAAGGTGACTTTCCGCGCGGTTGACCATAGAAAT
CGCAAGTTGAAGGAAAATAAAGACCTTCACGAATTGAAAGAGAGCTTGAAAGACAAAGTT
CAAGAAACCCTTTCAAAAGTTGCGGATGACGACATCGAGCAAGAAGGTCTGCATACGTGG
AGCTTTGGCGAACTGCCTAAGGTTTACCAACAAAAACGCGGTGGTTACGACGTTAAAGCG
TACCCAGCGATTGTGGATGCCAAAGACAGCGTTGAAATCAAACTGTATGAGACTGAATAC
GAGCAGGTCACGGCAATGCAAGCGGGTCAGCGTCGTCTTATCTTGCTGAACGTACCGTCG
CCAATTAAATACCTGCACTCTAACTTACCGAACAAGTCGAAGTTGGGTCTGTACTTTAAC
CCTTACGGTAAAGTGCTGGATCTGATTGATGACTGTATCGCGTGTGGTGTCGATAAGCTT
ATCGAAGAGCAGGGCGGTTTGGTTTGGGAGCCAGAGAAGTTTGATGCACTGAAAGAACAC
GTTCGTGCTGAGCTTGGTGATACGGTGGTGGACATTGCACAGCAAGTGGAAACCATCCTG
ACGACCGCTTTCAACATCAATAAGAAGTTGAAAGGCAAGATCGATTTTACCATGGCGTTC
GCATTATCGGACATCAAAGCGCAAGTCGAAGGGTTGATCTTCAAGGGCTTCGCGACAGAA
TGTGGCTGGAAACGCCTGCCAGATATTCTTCGCTACATGCGTGCGATAGAGCGTCGTATG
GAGAAGCTGCCGATCGATCCAAACAAAGACCGTTTGCACATGCTGAAAGTGGAATCCGTT
ACGAGCGACTACAAAGAGCTGCTCAACAAAATTCCGAAAGGCATGGTGATTCCTGAGAAC
GTGAAAGAGATCCGTTGGATGATCGAAGAGCTTCGAGTGAGCTTCTTTGCTCAACAATTG
GGGACTCCGTACCCAGTTTCTGATAAACGTATCAAAAATGCGATTGATGCTTGCTAA
>ALBLOIKC_00081 hypothetical protein
ATGGTTTGTCCAGTGGCAAGCTCGATTGGTACAGTAATTGCATTTATTTACCCACAAGTG
ATTTTAAGTCACAAGGGAGGCAATGGTTCGCCTCCCTTGTGTTTGCAGTACCAACCTCTG
CTTGATGCAGAAGTGGGTAATAATAAAGAGTAA
>ALBLOIKC_00082 hypothetical protein
ATGATGAAGAAAACTCTATTGGCAGTGGCACTTCTAAGTGCTTCTTCTGCAGCAATGGCA
GATTCATGGATTTATGGTGGTGCTTCTGTAGGTCAGTCTGACTACAAAGGCGAAACAGAC
ACGTCTTACTCTGTACACGTGGGTACAGGTATTCTGCCAATCATCGGTATCGAAGCGGGT
GTTACTCAACACGGTGAATTCAAGATCGCTGGTCAAGAAACTAAACTGACTTCTTACTAC
GCTGCGCTTAAACCAAGCATCGACTTCGGTCCTCTGCATGTTTACGCGAAAGGCGGTATC
CACCAGTGGGATAAGAAAGTTTCTGGCGGCAAAGACGACGATGATGTGGATCTAATGTAC
GGTGTAGGTGCGGAATACTTCATTTTCGGTCCTATGTCTGTTGGCGCAAGCTACATGAAC
TACACAGCGGGCAAAGACGACATCGGTACGTTCTCTCTAAACGCGACACTGCACTTCCTA
TAA
>ALBLOIKC_00083 hypothetical protein
ATGAAAACAAAACTCTCGTTATTGGCTTTGGCGCTATGCTCAACATCTGCACTTGCTGAC
TCTTGGCTTTATGCTGGTGGTCAAATTGGTCAATCAGACATCGATAGCGAAAACGACACC
ACTTATGGCATTCATGTTGGTACGGGGATCTTGCCGCTGATTGGTATTGAAGTGGGCTAT
TTCAACCATGGCCAAGTGGATTTAAATCTTGCTGGTAACCGAGGTGATGTAGATTTCTCT
TCTTTCTACTTAGCCGCAAAGCCAAGTATCGATTTTGGTCCTCTGCACGTTTACGCGAAG
GGTGGTATTAACGCGTTTAACGTCGAATACAATGGTAATCTGAGTAGCTTGGACAAAGAC
GATGGCGTGTCTTACATGTACGGTGTTGGTGCGGAATACTTCTTGTTAGACAACATTTCT
GTCGGTGCAAGTTATCAAGCGTTTGGTGTTGATATCGATGGGGACAGCGATACAGTAAGT
AGCATCACAGGTAACTTGACGTTCCACTTCTTATAA
>ALBLOIKC_00084 hypothetical protein
ATGTCAAAATTAACTAGAACAAAAGCAATAATTACCGGAGCGGGTATCAGCGTGATGCTA
ATGGGTTGCTCTTCTTCAGGTCACAATGATGATGCAGTCAATGCACTAAGCATTAAAACG
TCTGCAGACACAGTGACTGAGATCCAACAAGCGATCACGACAATTCAAGGCAACCAAGTG
CCGCCCAAAATTGCGTCAAATACCTTCGAAACAAACTCACATTTGTTGATTGTTTCTGGG
CAATTGATGGAGAGTTACAACATGCCATTGAACGGCGCAGAAACAGAATTGCCCGATCAA
TACACCTTGCAACTTCGTGAAGAGGAATGTGGCGTTTATTACGAGAAAGACGACAAGTTT
GTCCCTCTAACCAACATACAATGCCGACCTAATCCGATTCAGGACTAA
>ALBLOIKC_00085 hypothetical protein
ATGTTGAAGTATAAGAACACAGCGTTGGTGGTAACTCTCCCTCTTCTATTGTTACAAGGC
TGTGGAGGCGGCGGTGACAATGGAAATAGCTCTAGCACTGCAGTCGGCAATAACATAACC
TGGTCAGCAGGAGACTTCTCTACCCCGGCTAGCGAGTTTGCGAATAAATGTAGCATCGCT
AGAACAGGTATTGACCCATACTCAGGGGATTATTATCCAGACCAAACAGGTTCAGCACTG
CAAGAAAAAATGTTCTTACGTGCGTTCAGTAATGAAACCTATCTTTGGTATGACGAAATC
CCAGATATCAATCCAGATAACTTCCCTACCGTTGCGGCTTATTTTGATTCACTGGTGACT
ACAGAAAGGACGGCTTCTGGCCAATACAAGGATCGATTCCACTTCACTCGCTCTTACAAC
GATTACATGAAATCACAACAGGCGGGTCTTGTTGCTGGTTTCGGCTTTAACTGGAAATTC
GTTCAAAGTTATGAACCACGAGAAATCATCATTTCTTACACAGAAGATAACTCTCCAGCA
TCTTCAAATGGCGTTGCTCGTGGCGACAAGCTATTGAAAATCAATAATGTTGATGTTGTG
AACACCTCTTCGAGCTCTGAGATTGATTTCATCAACAATACGCTTTTCTCTCCTACGCTA
GGTCAAAACTACACCTTCACGTTCGAAACCGTTGATGGCGCTCCGAAGGTGGTGACTCTG
ACATCAGCAGATGTCGCAACTAGCCCAGTTCGTAATGTAAAAGTCATCGACAACAACGGA
ACAAAAGTCGGCTACATGCAATACAACGCTTTTGAAGTGACTGCACAACAACCACTTATC
GATGCGTTTAATCAACTGTCAGCGGCAAACGTTGAAGAGATCGTGATGGATTTACGCTAC
AACGGTGGTGGTTTAGTTTGGCAGTCTGCGCAGGTCGGCTACATGTTGGCAGGCACACAC
CCTAATGCGACCTTCGCTGAACTGATTTACAACGACAAGATCATGAACTCTGGCAAGGTA
GAAAATAACGTTTATAAGTTTGTCGACACTGAAATTGATTGGGGTAAAGGTATCTTGACG
GACATTGCCCTACCGACATTAAGTGCGAAACGCGTTTACGTTTTGACTACTGACAATACC
GCGTCTTCAAGTGAACTTCTCATCAATGGTCTTCGTGGTATTGATGTCGAAGTGGTTCAA
ATTGGTACCACTACAACGGGTAAGCCATACGGCTTCTCGCCAGAGCAAAACTGCGGCAAC
ATGTACTACACCATTCAATTTAAGTCTTCGAATGCTAAAGGATTTGGCGATTTTGCCGAT
GGCTTTACACCTACAGCAAAAAATCTTGTATCGTCTACTATTGGTATAGATGACAAAGTG
GAAGGCTGTGTTGTGGCAGACGACTTAACCAAACCATTGGGTAACAGCTCTGAAGGCATG
CTATCTGCAGCGCTAAACTACATGAACACAGGAACTTGTCCTCCTGCGCCTGCTGTGGCG
GCAGCTCCAAGAGCGATGCCTATGCTAGGTGGCACTCCACTTGATAAAGGGATTGATCCA
CTTCGACAAGAGGCTATTCATGTCAAAATTAACTAG
>ALBLOIKC_00086 Beta-barrel assembly-enhancing protease
ATGCTGTGTGAATCAGGGATGTGGGGCATATATATGAAGCTTGGAAAACTCGGTGCATTA
GTGTTAGCAAGCCAGCTAGGTTTGGTTGGGTGTGTTACCGTCAATGAAGATGGAAACAGT
CCAGTTGTGAAAGCCGATCCGGTTTCTATGGCAGAGTCACGAATCGCTCTCGGTCTCGGC
TATTTAGAGAGTGGCAGTATGATCCGAGCACACGATAATCTGCAGCAAGCCCTTACCCAC
GCACCTAGCTACTATCGAGCACAACTTTCGATGGCGCACTACTACGAAACCGTAGGTGAA
GATTCCAAAGCAGCACAGATGTACAAACGCTCTCTTCGCCAGCATCCCAAAAATGGTAAC
GTACTGAACAATTACGGCACCTTCCTGTGTAAACAAGGTGAATACAGCCAAGCAGATAAA
ATGTTCAATCGTGCGATCGAGCAGCCTTACTATTACCTTATCCCTGCTAGTTACGAGAAT
GCCGGATTTTGTGCACTAAAGTCGAATCAAGCTGAAAAGGCAAAGTATTACTTCGCTCGA
GCTATCGACCATGACCCTCACCGTCCTAAATCTATCCTTCAGTTAGCAAAGCTAGAGATC
GACAGCGGAAACTACACCGATGCTCGTATTCGCTTGATGCGCTTTAACCAAATGTACGGA
GTCAAGAAACCCTCTCTCCGTCTGATGGTAGAACTAGAACGCGCTGCGGGCAATGAAGCC
TTAGAGCGAAAGTATCAGTACCAACTCGATCAAATTTCTTAA
>ALBLOIKC_00087 Homoserine O-succinyltransferase
GTGCCAATTAGAATTCCAGATCAGTTACCCGCTAGCGATGTATTAAGGACAGAGAACATC
TTTGTGATGAGCGAAAGTCGAGCGGCGAGTCAGGAAATCCGTCCATTGCGAGTGCTTATT
CTCAATTTGATGCCAAAGAAGATTGAGACAGAAACTCAGTTTCTTCGCCTACTTTCTAAT
AGCCCGCTTCAAGTGAACGTGGAGCTGTTACGAATCGATAATCGCCCAAGTAAGAACACG
CCAACGGAACACCTAGATACATTTTATCGCCAATTTGAAATGGTAAAAGGCAAGAACTTC
GATGGCCTTATCATTACTGGTGCTCCATTAGGTTTGGTCCAGTTTGAAGATGTGATTTAT
TGGGATCACTTGAAGACCATTATGGAGTGGGCAAAAGACCACGTCACGTCCACGCTTTAT
GTATGCTGGGCTGCACAAGCAGGTTTGAAGCTTCTATACAACCTGCCAAAGAAAACACGC
AAAGAAAAGCTATCAGGCGTGTACCATCACTCTATCCATCATCAGTACCACCCTCTTCTG
CGTGGTTTCGATGATACGTTCTTAGCACCACATTCTCGTTATGCAGATTTCTCGCCGGAG
TTTTTAGAAGAACATACGGACCTCGATATTCTCGCAACGTCCGATGTCGCGGGTGTTTAT
CTAGCAACCACAAAAGACAAGCGTAATGTGTTTGTCACTGGTCACCCAGAATACGACTCT
CACACACTCCATAACGAATACATTCGAGATTTGGGCGAAGGAATGGAACCTGCTATTCCA
ATCAATTACTACCCGAATAACAACCCAGACAATCCACCTTGTGCGAGTTGGCGTAGCCAT
GGACACTTACTGTTCTCTAACTGGTTGAACTATTGCGTTTACCAACAAACGCCGTACGAT
CTGGACCATTTCAGCGAAGACGCCTTCACTAAAGATGACTAA
>ALBLOIKC_00088 hypothetical protein
GTGACTTACTATTCAGTATTAGATGTAACCCCCACAGCCCAAGACTGGGTACCTGCTTAT
GTCAGCGTCTCGAACGAACTGGTGGAAAAACACGGTGGCAAGTACATCGCACGAACTAAC
GTGCACGAACGACTAGAAGGCAATGGTGAAGCTCCGGCACTTCGCATCATTATCGAATGG
CCTTCTCGCCAAGCAGCACTCGACTTTATGAATGACCCAGAGTATGTACCTCACCTAAAC
GCTAGAACCGCAGGTTCAATCAGTAATCACTACTTGATCGAAGGTAATGATCAACAGGCA
TAA
>ALBLOIKC_00089 hypothetical protein
ATGTTCGGTATGTTTAAAAGAAAAGAGACCATTCAGAGCATTGCACATCAAGTTCCTAAC
GTCTTGCTTAGGGAGTTTGGCGATAAGGACGTTTATCTGCCAGACGAAGTCGACCAAGCG
TTGGCCGAACTTGGGCACGACAAGTTGGAAGACATGGCGCGTTATCAATACGCTTACGGT
ATGTTCACCAGCTTGGCAAGCTATGAGCAGTTAGGTTTAACAGAGGAGCTTGGCAATTAC
GGCCACTTCCAGCGTGAGGTTGGCAAAATGCTTCTCAACACACCAGAACCGATTGATATG
CATATCTACTTTGAGCTTTCACAACAGCATCACTTTAACCATGCCAAAGCGGATGTTGGC
AATGAAGCGACTTTGGTCGATAGTGCAGATGGTGGCTATTAA
>ALBLOIKC_00090 hypothetical protein
GTGGAAGAAAGGGCATTCCAAATTCACTTTCTCGCTGACTTCCCCCATGAGTCTGATCTT
ATTGCACAATGGTACTTTGACGAGTGGGCTTACACTGTTCCTGGTGTGACGCCCGCTCAA
GTTCGCGAGAAGGTTTTACTCAAAGCCAATAGCCGCCATGCATTTCCACTTTCATTTGTG
GTTCATGATGAAAACAATGACCTTGTAGCAGTCGCTGAACTCAAGATTCGAGAGAACATT
CATTTCCCTGAGTATGAGCACTGGTTAGGTGGAGTCTACGTCGATGCCTCATCACGCGGT
AAAGGTTATGCTGCTGCGCTGGTCGTTCGTGCACAAAATCACGTGTTTCAACTTGGCATT
CCAAAATTGTTTCTACAATGCGAGCCGCATAATGAAGCCTTGTATCTGAAATACGGTTTC
CGTCCTCTGCATAACGCTTCACACAACGGAGTCCAGACCATCATTATGGTTTGGGAGTCA
TCCGAGCTAAGTTCTTGA
>ALBLOIKC_00091 hypothetical protein
ATGCGAAAGTGGCTAGGTGCACTCACGCTCACTGGGTTATCAGCGTGCAGTTTATCTGAT
GATATCTACATGGAAGGGCGAACACTTTACTTTAATGGCGAAATTACAGCGGAGAGCGTG
CGAGAAGCCATCGATCTTGCCAATGTTCAACCGCATGGTGTTGTTGCCTTGATGATAGAC
AGCGACTCAGGCGAGTATCGACCAGCGATGGAACTAGGACGTTGGGTTTACAACAATCAG
GTTCATTTAATCGTCAATGGAACGTGTGCCTCTGCCTGTGCGAACTATGTTCTAACAGCG
GCACCGAGTACTTTGGTTATGAAAGGCTCGGAAGTGCTTTGGTTTGGTGGCGCCATGCAA
GATGAATGGGACACCGATGGCTTTGATCAACAAGAACTCGAACAATGGCATCAATCCTTA
AGTTTATGGCGTCAGCATGAAGAAGCCTTTTTTGCGTTGGTGGCGGTAAATCCAAAGATC
ACCATGTTTGGACACTTGAACAAACGTGAAAAATTACACAAAGCAGGTTGTGATACCAGC
AACGCAGCTTGGATGTATCACATTGATGATATGCAAAAATTGGGGCTGGACAACATTGTG
TATGCGGACCCAGATTCGTTACTCACAGCCAGAAATGACGCGTCTGCCTGCGTGATCAAT
TTGGAAGAAACCGACTTTTAA
>ALBLOIKC_00092 Multidrug transporter EmrE
ATGTTCAAAATGCTTGTTTCTATGCCTCCACTGGTTGCGCTGTCTATTGCTATCGTGTGT
GAGGTGATTGCGACTTCTTCTATTCCAAAGACAGAACAGTTTACTAAATTGATGCCGAGC
ACCGTGGTTATCATCGGTTATGGTATCGCTTTCTTCCTACTGTCTGTGACCGTAAAAAGC
ATGCCAGTTGGCATTGTATATGCGATCTGGAGCGGGGCAGGGATAGTACTTGTGGCTGCT
GTCGGTTACTTCCTATACGGACAAAAACTCGACCTTGCTGCGCTCGTTGGTATTGGCTTC
ATTCTTACTGGCGTTATGATTGTGAACTTGCTGTCTAAGACCGTCGGCCACTAA
>ALBLOIKC_00093 Glutamate/gamma-aminobutyrate antiporter
ATGAGCAATATCGCCAAATCCGCCGTCAAACTCAGTGTCTTTTCTGTCATCATGATTACG
GTTACTTCCGTCGACAGCATAAGGAACATTCCGGGTGCCGCCTTATTTGGTAGTCACGCC
ATCTCTTTCTTCTTACTGGCAGGTCTTTGCTTCTTCGTCCCTACGGCATTAGTGTGTGCA
GAATTAAGTACCACCTATCCGCAACAAGGTGGTGTGTATTTGTGGGGTAAAGAGACGTTA
GGTCCAAACTTTGGCTTTGCGACCGTGTGGTATCAGTATGCTGAGAACATCGTGTACTAC
CCACCTCTCATCTCGTTTATCGTCGCAACCGGTGCGTACCCTTTCTTCCCTGAACTAGCC
CAGAACAACATCTTTATGTTGATCATGATTAACGTGATTTTCTGGGCGCTGACTTTGGTG
AATATCTTCGGTCTGCGTTTGTCTTCGCTCATTACCAATGTGTTCGGTACGCTTGGGCTT
ATCTTCCCTATCCTGCTGATCATCGGCTTAGGCGGCTACTGGGCGTACACCAATCCAAGT
GAATCGCATATTTCACTTCGTCATGCATCCGACTGGTTACCTGATTTCTCACAAGATGGC
ATTGGTGCTGGCTTTACCGCGGTTGTGCTTTCTCTAACAGGGCTTGAGATCACCACGTCT
TACGCGAGTGAAGTCGATAATCCGCAAAAGACTTACCCTAAGGCTCTGATTGCCTCAACC
GTGTTGATTCTGGTCTCTCTAACCGCGTGTTCGCTTTCAATCTCTTCTGTAGTATCGAGC
GATCATTCAAGCTTGAGCGAAGGGGTTATTCTGGCGTTCAAAGCGTTCTTCGATGATTTG
AACATGTCATTCATGCTGCCAGTTATCGCGCTTGCGATTGTGTTTGGCAGCTTAGCGAGC
CTGAATAACTGGATCATTGCACCAACTAAGAGCTTACATGTCGCTGCGAAAGACCATTTC
ATGCCGCTGACATTATCAAAAGAGAACAAGAACCAAGCGCCAGTTCCACTTCTGTTGCTG
CAAGGCGCGATTGTAAGTGTGCTTTCTTTGGTGTTCATCTTGGTGCCAAACGTGAACCAA
GGTATGTGGCTGTTGAATATTCTGATGACTCAACTCTACATGGTAATGTACATCTGTATC
TTCGTTAGCTTCTTGGTCTCACGCCGTAAACACGCCGATATTCAGCGTCCGTTCCGCGTA
CCTGGTGGCAAGTTCGGTATGATGTTGGTGGCAACACTTGGCTTGGTTAGCTGTCTGGTG
ACCATCTTCGTTTCATTCGATGTGCCAGCAGGTATCAGCGCTCAAACAGGCGCATCTGCT
TTGATTCTTGGCTTTATCGCCTTCAGTTTGCCAGCGATTGGTGCCGTAATGTACCGAAAT
CGTAAGCGTCGCCGAGAAGGCCAATTGATTGAGGCGATGGCGAATTAG
>ALBLOIKC_00094 hypothetical protein
ATGGGATGTTGTAATCAAGCGCCAAAAGGTGGCACCGGAAAACTCTCTTATTTGCTGGGA
TTGGTGGCGGTGCTATTTGTCGGGATCTTAGTATTGGCCGCGGTTTTTGGCTAA
>ALBLOIKC_00095 Homoserine/homoserine lactone efflux protein
ATGAACTTCGACACCTTGTTGGCGTTTGGCGGCATCGTTTTCTTTCTGGCTGTGATACCC
GGCCCTAACGCTTTGCTGATTTTGTTTACAGCCCTGACGCAGAGTCGCCGCTTTGCGATA
GCCAATATCCTTGGCGTAGCGCTAGGCTTTCTGATCCATGCGTTTGTATCGGCGAAAGGG
TTAAGCTTGCTGCTTTCTCAGTCCGCATTAGCATTTAATATTCTAAAGTGGATGGGCGTC
GCTTACTTGGTATGGCTGGGAATCAATAACTTGAAAAGTGGCCTTAAGCTGGCAGACCAA
AAGCTAAAGCTCGACCGCAAGATAGAAGAGCAGACGCTGAAACAAGCTTTTGCGAAAGGA
TTACTAACCAATCTGCTGAACCCAAAAATCGTGTTGTTTTACCTGTCGATCTTCCCTCAG
TTTGTGCAACCTGAACACATTCTGGAGCAAAGCATGATGTTGGGTGCACTACAGGCAAGC
ATCGTCGCGAGTTGGTTTTTGTTTGTGATCTTCTTTGCCACCAAAGTGAAAGCACTGCTC
ACTTCTTCCAAAACCAGTAAGTGGCTGAACTACGTGAGTGGTGGGCTGTTTATCTTCTTT
GGTATTGGGTTAGCTAACACCCGTTTTTAG
>ALBLOIKC_00096 HTH-type transcriptional regulator PgrR
ATGAAAGAGATATCAGCCTTGCCTTTGTTTGCGCGCGTCATTGAGCTCAATAGCTTTGCT
GAAGCGGCAAGGCAACTCAATGTGCCGACAACAACCGTGAGTAGGAAGATTCAGCAGTTG
GAAGCTGAGCTTGGCGGCAAGTTGATCAATCGCTCTACTCGATCATTGTCGCTCACTGAG
CTCGGGCAACAAGTCCTGCCCAAAGCTCAGTTAATCGCAGATACGGTCAGCGAGCTTTAT
CATGAAGCGGAAGATGCCGCGAGCAAGCCGATTGGCACACTAAATATTACCGCGCCTCGT
GCACTCAGTCAGAACCTACTCGCCTCCCTATTTGCGGAGTTTCAAGCACGCTATCCCACG
ATTAAGATCAACCTTGCTTCGTCTAATCGATATCAGGATATGACGAAACAGAGTTTGGAC
TTTGCCTTTCGTTTAGGTCCGTTGAGCGACTCTTCTTTGGTGGCGATTTCGCTCTCTCCC
GTGAAGTATGTTTTGGCCATTTCAAATGCTCTGGCTAACGCTCTACCCAAGTTCGAACAC
CCGCGTCAATTGAATGCAGCGCCGTGCATCCGCAATCACGTGGAGGGATACTTTTTACCT
TGGCGGTTTAGCTTGAAAGATGAAGTGGTCGAAGTGACCGAAGCTGGCAGTGTCACAACC
GATGATTTCTTTGTTAGCAAACAACTTTGCTTAGACGGTGCAGGCGTTTGTTATCTGCCA
AAGTCTATGCTCTACCAAGAATTGCAAACCCAACAGCTTACGGTGATTTTGGATGATTGG
GTCCCTCAAGATAAAACCATGCTCTTGGTATATCAGGACAGAAAACACTTACCGCAGAAG
TCGCAATTGTTTATCGATTTTATAAGAGAGAAAAAGTCTTATATCGAAGCGTTTTTATCT
GGTCAAAACTGA
>ALBLOIKC_00097 NAD(P)H azoreductase
ATGGACATTCTAGTTTTAGGCGCAACAGGTAACACAGGCTCAGAAGTGGTTCGTCAACTA
CAACAAACAGGTGCAAATTTTGGTGTCATGGTAAGAAATGCCAACTCAACAGCAACCATG
AATCTTCAGCCAGAACAAGTTCGTGAGGGTGACTTTACCGACGTTGCTGCGATGGAAAAA
GCGATGCAGGGTGTAAAACGTATTTACGTTTCTATGCCGATTCATCAAGACAACAAGCTT
TGGGTGGAGAACGTTATTGCAGCGGCAAAAGCAGCAAATGTTGAGCACGTTGTTAAGCTA
TCGGGCATGGGGGCTAAGAGTGATGCGGGTTCAGAAATCATTCGTACCCATGTAGTCACC
GATGATTTAGTCAAAGCATCAGGCTTAGCTTGGACCATTATTCAGCCAAACTCTTTTTTC
CAGAACCTCTTTGGTAGCTTAGCGACCATCAATGCAATGGGTAAATTCTTCTTACCGCTT
GGTGATGCAAAACAAAGCGTGGTGGATATTCGCGATGTAGCGGCAGTGATTGTTGAATCG
CTTATCGGAGAAGGTCACGATGGCCAAACCTATTTACTTTCTGGCCCTGAAGCACTGACT
TTTGCACAGCAAGCCGAAGTGATCTCTCAAGCGTCAGGCAAGCAAATCGAATATGTGGCT
GTTTCTGAACAAGACGCCGCCGCAGCGATGAAAGAAGCAGGAATGGATGAATGGTTCGCC
AATGCGTTGGCTGAAATCATGGCTTGGTTCGGAACGGGGGCTTACACAGAAGTGACAGAC
ACCGTTGAGCGAGTGACTGGTAAGCCAGCACGCAACTTCGATGACTTTGCGAATGAATTT
GCGCATGCCATTGAGAAATAA
>ALBLOIKC_00098 HTH-type transcriptional regulator DmlR
ATGTTGCTTGAAGATCTTCAAGTAGTGCTCAAAGTCGCTGAGTTTCGTAGCATTACAGGA
GCCGCGACCGCATTAGATATGAGAACCGCCACGGCCAGCGCGGCGGTAAAAAGAGTTGAA
GCTTCTTTAGGGGCTGAGTTGTTTGTGCGAACCACGCGCCATTTGCGTTTATCCAGTGCG
GGTGAGCGTTATCTTCCTCAGTGTGAGAAAGCACTCGAACTGTTAGAACACGCGAAACAG
AACATGCGTGAAGATCTCGACATTATTGATGGGGAAGTGCGAATCGCGCTTTCTTCCGAT
TTAGGACGAAACTTAGTTACTCCTTGGCTCGATGAGTTTATGGACAGTTATCCGCAGGTG
ACGCTGAGAAGCAACATCAGTGATAGCAACGTGGACTTCTATCGAGACTCTGTCGATATG
GCACTGCGTTACGGTGCACCGACAGATTCCAGCATGTATGGGTTTAAAATCTGCAATGTG
CCAAGGTTATTATGCGCAACACCAGAATATCTTGCGGAACATGGAACGCCTAAGCACCCA
CAAGACTTAATCGAACATAATGGTTTGTTGTATCAACTCCATGATACGTTGCAGGATGTT
TGGGGATTCAGTGACGGTGATAGTGAACACAAGGTCAAACTCAAAGGCAATCGAGCTTCC
AATGATGGCGATTTAGTCCGACGCTGGTGTGTCTCTGGAAAGGGCTTGGCTATCAAATCG
TGTTTGGATATGTCGCAAGATTTGCTAAAAGGCAACGTAGTGAATGTCATGAGTGAATAC
AAACCAACACCAACGGAACTGTGGCTGATTTGTCCGAGCCGACAATCAATTACGCCAACC
GTAAGATTACTGCGTGATCTGTTCAGAGAAAAAACTAAAGTCATTCTTACTGATCTGGTG
GAAAGTGGTTTATTGGAACAAAGCGTACTTAAAAACTGA
>ALBLOIKC_00099 Lipid A biosynthesis lauroyltransferase
ATGAATAAGCACAAAGCACCAAAATTCAAGGCAGAATTTTTGGCACCTCGCTATTGGGGC
ACATTGATCATAATTAGTATCATGTACCTTCTTAGCCTCCTTCCATTTCGTGTACAACTC
GCGCTCGGAAGCGGAATTGGTCGCATTGCGATGCGATTAATGAAAAAACGACAAGTCACG
ATCAAACGTAATTTAGAGCTGTGTTTTCCAGATATGAGCGACCAAGAGCGTGAGGCGATA
ATAAAAGAAAACATCGATAACGCGGGTATCGCACTGTTTGAAACCGCGATGGCGTGGTTT
TGGTCAGATAAACGTGTCAGTAAGCATGTCAACATCGAAGGGATGGAACATATCGAAGCG
TTAGAACAACAAGGTAAAGGTGTTCTGATGTTAGCGGTGCATTCCATGAATCTAGAACTT
GGTGCGCGAGCATTTGGGATCCAAAAGTCGGGTTCTGGTGTTTACCGTCCAAACAACAAC
CCATGTTTTGACTACTTCCAATACAAAGGACGTTCTCGCTCGAATCGTACTTTGATTGAT
CGTAAAAATGTAAAGGGCATGTTGGAAGCACTGAAGACAGGCCAGCGTGTTTGGTACGCA
CCGGATCACGACTATGGCACACGTCGTTCGACGTTTGCGCCTTTGTTTGCGGTAAAGCGT
GCCTGTACAACAACGGGAACCAGTTTGCTGGTGGATGCTACGGATTGTGCCATTGTGCCA
TTTACTATGGTTCGTGAAAGCAATGGGCAATACACTTTAACTATTAGCGCGCCAGTTGAA
GGCTTCCCTAAAAACGATCCAGACCAAGCGGCAGCGTTCGTAAATAAGATTGTCGAGAAG
TCGATCATGGCATGCCCAGGGCAGTACATGTGGCTGCATCGTCGCTTTAAAACTCGTCCG
GATGGGGAATGTTGTTTGTATAAGCCCCAACTTGTACCTGCGATGTAA
>ALBLOIKC_00100 Glutathione transferase FosA
ATGCTGACAGGATTGAACCACATTACGATAGCGGTGAGTGATTTAGAACGCTCGCTCGAT
TTCTATATCAACGTGCTCGGTTTTAAGGGACACGTGAAGTGGAAAAAAGGCGCGTATCTT
TCTTTGGGTGATCTCTGGCTTTGTTTATCGGTTGATAAGCCAGACGAGAAGAGTGATTAC
TCCCACATCGCATTTTCTATCTCACAGCAAGACTTCACGGACTTTTCTAACAAGCTTATT
CAGCTCGATATTGCTCAATGGAAAAAGAACAAGAGTGAAGGGGATTCGTTGTATCTTCTA
GATCCTGATGGGCACAAATTAGAAATCCACAGTGGTGATTTGTACTCGCGATTAGAGAGC
ATAAAGCATCAGCCTTATGAAGGTTTAGAGTGGTTGTAG
>ALBLOIKC_00101 RNA 2',3'-cyclic phosphodiesterase
ATGAGATTGTTTTTCGCACTGACGTTTGATCAACGCAGTAAGTCACAGCTCAAGCAGATT
CAAGACAAGCTTCAACAGCAAGGGATAGAAGGGCGCTACACTTACGAAGATAATTTTCAT
ATTACGTTGGCTTTTCTCGGTGAATCGACAGAAGAACAAACGCAGCGTCTTATTGATATT
CTTCATCAACTTAGCTGCCGTTGTGAGCAGGTTACGGTCGATCACCTAGGTTCATTTCGC
CAAAGTGGCAGGCAACTGGCTTGGTTAGGGATTAAAGATAATTTAGCGGTTACAACACTG
CAAAACGAACTCATAGAAGCATTAGAACTGCATGGCTTTGTGACGGAGTCACGTGACTAT
GTTCCTCACATCACACTTGCTCGCCACGTCGATAAACAAGCACCACTTGATGCTGTTGAG
ATATCACCTTTACCACTCCCTGTTTACTCAATCGCTTTAATGGAAAGCAAAACGGTTGAT
GGGAAGCTCGTTTATCACGCGCTAGAAGAAGTGGTGTGCTAG
>ALBLOIKC_00102 Multiple antibiotic resistance protein MarR
ATGTCGAATCCAAAATCGCTGGATAATCTGTTCCATCTTGTGCACGTCTTAAAGCGTCAA
CTGCACGAGCAAATTGAACAACTAGAACTCCCTATCGCGCCTATGCATGTGCGGGTCATA
AAAATCATTAGCAAACAGTCACCATGTACGGCAATGGATGTGGTGAACTTCTTAAACCGA
GATAAAGCACAAGTCACACGCTTAATTAAGACATTGATTGAACAAGGCTTTATTGAGAAG
AGACCGAATCCAGAAGATAAGCGCAGCCAGTGTTTGTTGACCACCGAAAAAGGCAATGAG
GTGTTGGCGAAGATCAAAGCCGTCGATGCGGAGATCTTTCAAAAGATGACGTTAAATGTG
TCTGAGGAAGAGCTAGAAGCGTTCCAACTTGTCGCTGGAAAACTGGCAGAAAACCTGTCG
CAAAAGCCAAGCTAA
>ALBLOIKC_00103 hypothetical protein
ATGACAGAATCCTTGACCATGTCGAATGAACTGACACAACCGGCGAAGACGCCACTGATT
CATAAAATTGCTGTTGTATTAGGGATGATGACACTCATGGGAGGGACACTGACAGGCGTA
ATGACTTACATGAACGTAGGCTATTCCGATTCTTTCTTCAGCGATTGGTTGCGCTCATTC
TTGATGGCGATTGCCGTCCTTATGCCAACGGGTATGGTGATGATGACGCTAATGACCAAA
CTGGTTGGCAAACTATTTAGCCGAGCCAGTGAAAAGCAGAAGAACCTTGTTGTTGGTGTT
TTTATGGCGCTGATTATGGACTCCGTCATGGCATTTATCACCGCCGCTAACAACATAGGG
TTTGAGGACGTATTCGTATTTGGAACTGCTTGGTTAAAAGGACTTTTCGCTGCGTTACCT
GTAGCAATGGTGTTGATGACCATTACATCCATGACCATCAAACCAAAGATTGAACGCTTT
CTAAAAAGCGAGTGA
>ALBLOIKC_00104 hypothetical protein
ATGAGAAAAGACAACCACTACCGCATTACTATCGAAGAAGTAAACGTAGAAGAAGGCCGT
GAAGCAAAAAGCTTGAGCTTTGAAGTCCAAGATCGCGAAGACATGTTGAATATCGTAGAT
AAGATCGGCCAAGGCAGCGGATTAGAACCTGCAGATGCGACACGCGTTGGTGTTGCCCTT
CGTCTGCTTGGTCCTGTGATGATGAAAGATCGCAAGCATCCTTTGTTCGTTGATTTCATG
CCACACTTCAGAAATTTCATGCAAAATATGAAGAGTACGGTGAAACGTAATCTAGCTTAA
>ALBLOIKC_00105 Thermostable carboxypeptidase 1
ATGAGCGCATTTCAAAAACTCGTCGAACATTCAAAAAAAGTCTCTAACTTTGGTCACCTA
TCTGCAATCGTAGGTTGGGATCAAGCTGCCGTCATGCCAGCAGGCGGTGCGGAAGCCCGC
TCTAACGCGATGGCTGAACTAGAGGTGCATATGCACTCTCTTATGACTCAACCTCATTTA
GGTGACCTGTTTGCACAAGCAGAAGAAGAGTCATTATCAACGCAAGATCAAGCCGTACTG
CGTGAAATGAAACGCGATTGGCAACAAGCAAACCTACTGCCTGAATCTTTGGTGCAAGCA
CAGTCATTAGCAGGCTCTAAGTGTGAGCATGCTTGGCGTACCCAACGTGGCAATGACGAT
TGGGCTGGCTTCGAAAAGAACTGGGCTGAAGTGGTTAAGCTTTCTCAAGAAGAAGCTCAA
ATTCGCGCAGAAGCGACTGGTACGTCACCTTACGATGCAATGCTAGAACTGTACGAACCA
GGCACAACGTCCGCGTCTCTAGACGTGCTATTTGCGGACGTGAAAACCTGGTTACCATCA
ATGATTGATGAAGCCATCGAAAAACAAAAAGCCAACAACATCCTGCTTCCGAACGGTCAT
TACCCTGCTGAAAAACAAAAAGCTCTGGGTCTGGAAGTCATGAAGCTGCTGCAATTCGAC
TTCGAACATGGCCGCCTTGATGAAAGTGTTCACCCGTTCTGTGGTGGCGTTCCTACCGAC
GTCCGTATTACCACCCGTTACGATGAAAAAGAATTCGTACAATCATTGATGGGCATCGTG
CATGAAACAGGTCACGCGCGTTATGAGCAAGGTCTGCCAAAATCGTTAGCAGGCACAATG
GCTGGCCAAGCTCGTTCAATGGGCATCCACGAATCTCAATCTCTGTTCTTCGAGATGCAA
GTGGGTCGCAGCCAAGCATTTGTTGAGCACCTTGCTCGTCTGGCTTCTAACCATTTTGAA
GGTCCAGAGTTCGCTCAAGACAACTTGTCGAAAATCTACACACACGTAGAAAAAGGCTTC
ATCCGCGTTGACGCTGACGAACTAACATATCCTGCTCACGTTATCCTACGTTACGAGATT
GAACGCGACCTAATGAACGGCGTAATCAAGCACACTGACGTTCCAGAGCTGTGGAATGAA
AAGATGAAGGCTTACTTGGGTCTATCAACAGAAGGCAACTTTAAGAACGGTTGTATGCAA
GACATCCACTGGACAGATGGCGCTTTTGGTTACTTCCCATCATACACGCTTGGCGCGATG
TACGCGGCGCAGTTTATGGCAGCGATGCAGAAAACCGTAGACGTAGATGGCGCGATTCGC
TCTGGCGATCTGTCGCCAATCTTTACTTGGTTATCGGACAACATCTGGAGCAAAGGCAGC
CTGTTCTCGACCGATGATTTGGTGACGCAAGCAACAGGTGAAGTGTTGAACGCGAAACAC
TTCAAAGCACATCTAGAAAGCCGATACTTGGGTAAATAA
>ALBLOIKC_00106 Homoserine/homoserine lactone efflux protein
ATGGATATTTTAAATTTTGAGGCATTTCTTATTGCCATTACGATTTTGACGCTCACGCCG
GGATTGGACACCGCATTGGTGATTCGCAATACAAGCCGCGCAGGTCTTAAAGATGGTTGT
ACAACCAGTTTGGGGATCTGTTTCGGGCTATTTGTTCATGCGCTGTTTTCTGCTGTGGGT
ATTTCTGCCGTTCTTGCTCAATCTGCTGAACTGTTCCAAATGGTGAAAATGGTGGGCGCC
GCTTACCTAATTTGGCTTGGTTTGAGCAGCCTACGTGCACTGATGAAGACAAATGGCGGC
ATCGCGGTTTCTGAACAAGCGCATCAAGCTTACAGTGGCAAACGCTCGTTCCGCGAAGGT
TTCCTTTCTAATGTATTGAACCCAAAAACGGCCGTGTTTTATCTCGCTTTCTTGCCTCAG
TTTGTTAACCCGGAAGGTTCTCCGTTGTTGCAATCAATGCTGATGGCTTCAATCCACTTT
ATTATTGCGATGGTATGGCAATGTGGTTTGGCTGGCGCTTTGAACTCAGCAAAAACGCTA
CTGAAAAACGCGAGCTTTATGAAGTGGATGGAAGGGGCAACGGGTGCTGTGCTTGTGGCG
CTTGGTATTAAACTACTTGTAGAAAAGCCAGCCTAA
>ALBLOIKC_00107 hypothetical protein
ATGCGTATTCTTATTCGAATTGTCATCGCTTTAGTTCTATTTATTGTCGTCTTGCTCGGG
AGCGTCGCATGGAAGACGGTTCCCCAGTTGAATTTCGCCGAGAAAGGAATGAGGTGGGAT
TGGCATTGGGCTTACTTTGAGCCGTTTTCCAATGGTATCCAAGCCACGCGCACGCAAGAT
ACTAAACAGTTGCTGTTACGCCGCGTTTACCTAAAAGAGTCAACCGCAGTGTTTGTCGGA
ACCACACTAGACAACAAATTTGAGATTGATGTGGTTAACCAAGAAGCGTGTAAGCCTGAG
AGCAGCAAATGGGTATCTGTATCAGTTAATGGTCAACCTATGTCTCATGTCCCGGTGCTT
TGTGAAGATTCGGGAGAGAGCTACATCTACCGCTTTGTTGGCAGCAAGCTAAGAAGCCTA
GAGTTTGGTATTGAGGATGACTTCATTCGCGAAGACTTCAGTCAATGGCCGATTTCAGAG
ATAAAAGCGGATCAGTTCAAGCAGCAACACTCTTCTTTCTTTAATAAGCAAGGTGATGGT
GAAGAGCACCAATGGTTGCGAGATTAG
>ALBLOIKC_00108 Flagellum site-determining protein YlxH
TTGCTGCCGCTTGTAAAACAACGCCAAACCAGTATCGCTTACTCAAAAGCGAAAAAGATC
ATCGTCTTAAATCTCAAAGGTGGTGTGGGAAAGTCGACGTTCTCTGCCAGTTTGGCCAGC
AAACTCATAGGAAATGGACATACGGTAGAATTGATAGATTTCGATAAACAGCAATCTACC
AATCGCTGGGCCGATGGCATCGATGCGCTACCGAATCAGAGCTACAACCCTTCCCTTCGC
AGTTTGTCTAATATCGCTGTCACGCTTAAGGTCAGTAATGCGACAGATTATGTAGTGATC
GACTCTCCGGCGAACTTCTCAGAGAGCGACTTAGTTCGTTACCTTAGATACGTCGATTAC
ATAGTCATACCAATGCAACCGTCACCTATTGATTTGCATGCCTCGTTGCCATTCATCAAC
ACGCTGATCGAGAAACACATCTTTAAGTCTCGCCAAATCAAAATTGGTTTTGTCATCAAC
CGATGCGTTCATCAAGACGAAAGGCTCGATCGCGTTATGCGTCTTTTGCGCTTCTTCCGC
CAGTTCAAAACGCTAGGCATCATGAGCGAGTCCGAAGTGTATCAACAACCTTTCATGGAC
AAAGAGTTGGTTGATGCAAGGAACGTTGACCCAATCCTGTGGGATAACGTGATTAAGTGG
TTAGAGTAA
>ALBLOIKC_00109 Aerolysin
ATGCGAAACATCAACATTAGTTTATTGTCCGCCGCCATCCTGTCTACATTCGCAAGTGGT
GTAAATGCAAAGATATATCCAGACCAAATCGTCTTCGACCAGTTAGGTGAAGATGTCTGC
CGAGCAGGTTATCGTCCACTTGACCGATATGAAGCTGAAGAGCAAAAAAGTGCCCTACTT
GCTCGTATGGGTCAATGGCAGATCACGGGCCTCAAAGGCGATTGGGTGATCATGGGACCG
GGTTATCATGGATTAATCAAACGTGATACTCCGAATGGCAAAACCTTCTGTTACCCAGAC
GAAGCACAATCAGAAATTCCGAACTATCCAGCCCGTGCGATTCCAGAAGGTGATGAAATC
GATGTTCAATATGAGTTAGTCACCGATCGCTCTGCCTTTGTTCGCCCATTAAGTTATCTT
GCGCACAACCTTGGTTACGCATGGGTTGGCGGCAACAACAGCCAATACGTGGGTGAAGAC
ATGAAAGTTGACCGCGTGGGTGATCGCTGGGTGATTCAAGGTAACAATAGTGGCTCTTGC
AATGGTTACCGTTGTGGTGAAAAAACCAAAATCACAGTCGACAACTTTACCTACACTTTA
AACGACAAAAACTTCTGGCATGGTGATGTGGTTGAATCAGATCGTGAGCTTGTTAAAACC
ATCACCGCCATGGCGAGAAACTACAGTAACACGCCGCAGCAAATCGTGGTGGATTTGAAA
CTGGACGAGTCTACCAACTGGTCGAAGACCAACAGTTACGGCTTCGCCCAACAAGTGAAG
ACAGAAAACGAGTTCAAATGGCCATTAGTTGGTAATACCAAGCTGAGTATTACGCTTGAA
GCAAACCAAAGCTTCTCAAACTCAAACGGCGCATCCACCAGCGAGCAAGTCACACTGCAA
GCTCGCCCAATGGTGCCTGCGAACTCTGAGCTACCAGTGCGTGTTGAGTTGTACCGATCT
ACCATCTCTTACCCATATCGATTCAATGCCGACGTTAGCTATGATGTGAACTTCTACGGA
TTCCTTCGTTGGGGTGGTAACGCATGGCATACACACCCAGACAATCGTCCATACCGAAGC
CACACCTTTACCATGGGACGTGGCAGCGATAAATCGGCGGATATTCGTTACCAATGGGAT
CACCGCTATATTCCGGGTGAAGTGAAATGGTGGGATTGGAGTTGGGCAATCAAAGAAGCA
GGATTGAGTAGCATGCAATACGCCACTGGTGCGAGCTTACGACCTTTCTATTCCTACGTA
TCCGGTGATTTTTATGCAGAGTCTCAATACGCAGGCACCATTGAAATTGGCCAAGCGAGT
CCACTTGGAATCAGCACTCGCTCAGCGAACGATTTGCCGCAAGGTAACACTCAGCGCGTG
GGCGACGTCGAAGTTACCACCAACTTTGATGCTGATGAGCTAAGCGCACTTGGGTTTGAA
GGTGCAGAGATGACCGTTCAGGCAGCAAACTAA
>ALBLOIKC_00110 hypothetical protein
ATGGTCAACGTAGAATATTTACTCAGTGATGAAGCTAAATATTGTCAGAATAATTTGGAA
ATTGATTTATACGATTTTAATGAAAGCTAG
>ALBLOIKC_00111 hypothetical protein
ATGAAGGCGTATATTGCCGTCGCACTCTCTTGCGTGGTCTTTTTCGGCGCTTGGAAGCTA
CCCTGCTATCACGATACCGAAGATAAACGCTATCACCACAGTGTGGTCGATATTCTCCCC
CATGAGCACACTGTTCGGATTGATGGCTTAACCCGGGTTAATCACCGCGTTATTACTCAT
ATCGCTTCGTTACAAGACGAATCAATGTCGAACCCCATCATCCTTAGCTTTAAGGGTAAA
TCGCGTCCTTATTCGGATACGAGCTTGTCAGTATCGGGCAAAATGAACCTGTTATCGGTG
CAAGAAATTCGCCCTGCGTTAAATGATTCGTTTCTTTCGCCCTATCTCGTGCTAAACGAT
GACCCTATCTATTTTGATATCGAAGTACTGCTTCAAACTGAAACCTTCTCTCTTATCCGA
GATAAACAAACTGGCCGCACTAAACTGTTGGCTAAGCGATAA
>ALBLOIKC_00112 hypothetical protein
ATGATCTTATATAACCCTATTAAAAACACGCTTTCTAACAGCAATAAAACGGTAAAAATT
GGGTATCGTGAATCACAAATCCTCACTTTGCTTCTCGAACATTCCCCTGCAGTTGTTGAA
AAGCGAGACATTGTGCAATTTGCGTGGGGTAACGAATACATTGGTGAAACTTCGTTGGCG
AAGAGCATCAGTGTACTCAGACAGACCTTTACCAAAGTGGGAATGAAAGAATCCCCTATC
GTTACTGTCCCTAAAGTCGGGTATCGTTTAGTTGAAGGCTTCTTGCTGAACGAATGCCTT
GTCGCTGCGACTCCACCAGATGAAAAAGTACAACAGAAATCAGTGCAGCAGCCAACACCA
CCACTGCCAAACAAACATGAAACCAACTATAAAAACTTAGCGTGCTATATCGTTTCACTG
GGCATTCTATTTGCGGCCAGCCTAGTAAGTGCGAGTAAGTTTCATAGCAAATACAGTCAC
CCTCAACGCAACAAAGCCTTAAATGAACACACTGTTGGAACACTAGAGGTATACACCGAT
CCCAATACGCAGTTATCAACGCACCTTGAACAGTTACTGGCTCAACATCAGTGTCATTGC
GTGGTTTATATCGAGGAAAACGAGCAGTTCTCTGAGTTGTCTTGGCTGAATAAGCACACG
CGAAAATCCATCAATGTGTTCTACACGGCAGGTCAGTTCGAACAAGCCTCTGAAGCGATC
GGTCAGTTTATTGCGGAGGAAAGCCAATGA
>ALBLOIKC_00113 Amino-acid carrier protein AlsT
ATGAACGACCTACAATCTTTACTTCAAACCATTGATAACTTTGTCTGGGGTCCACCACTG
CTGCTTTTGCTCGTGGGTACCGGTGTTTACTTCACTTTTAGCCTAGGCTTGATCCAATTT
AAGCACCTACCAACTGCGTTAGCGATGGTATTCAGTAAAGATAAGTCATCTGATAAACAG
GGTGACGTTTCTAGTTTTGCAGCGCTATGTACTGCGCTGTCTGCAACCATTGGTACAGGT
AACATCGTTGGTGTTGCTACCGCAATCAAACTTGGTGGCCCTGGTGCCCTATTCTGGATG
TGGCTTGCTGCCCTATTCGGTATGGCAACCAAATACGCTGAGTGTCTTCTTGCGGTGAAA
TACCGTCGTGTTGACGACAAAGGCCAAATGATTGGTGGTCCTATGTACTACCTGCAATAT
GGTGTTGGCTCGAAAGCGCTGGCTATCATGTTCGCGGTATTTGCATTGGGCGTTGCCTGT
TTTGGTATCGGTACCTTCCCACAAGTGAATGCGATCCTTGATGCAAGCGAGATTTCTCTT
GGTGTAAACCGTGAGCTGTCGGCTTTCATCCTGACACTGCTAGTGGCATTCGTTACATTG
GGTGGTATCAAGTCGATTGCGAGCGTAGCAGGTAAAGTGGTTCCAGCAATGGCGCTATTT
TATGTGTTGGCGTGTTTGAGTGTGATCATCATGAACGCGGACCAATTGCTGAACGCAGTT
GAGTTGGTGTTGGTGTCTGCATTCACTTCAACCGCAGCAACTGGTGGTTTCTTGGGTGCA
AGCATTATGCTAGCAATCCAATCTGGTATCGCACGTGGTGTATTCTCAAACGAATCTGGT
TTGGGTAGTGCGCCAATGGCAGCCGCAGCAGCGAAAACGGATTCTTGTGTTAAACAAGGT
CTGATTTCAATGACGGGTACCTTCTTCGATACCATCATCATTTGTACCATGACAGGTCTT
GCTTTGATCCTTACGGGTGCATGGCAAAGTGACCTTGCAGGTGCAGCGATGACAACACAC
GCATTTGCCGTTGGTTTGAACGCAGAGACATTAGGCCCAATGCTGGTGTCTATCGGTCTT
ATGTTCTTCGCGTTTACCACCATTCTTGGCTGGAACTACTACGGTGAGCGTTGCGTTGTG
TTCCTATTCGGTACCAAAGCTGTGCTTCCATACAAACTGATTTTCGTTGGTTTGGTAGCA
TCTGGCGCATTCCTTCACCTTGATATGATTTGGCTACTGGCTGATATCGTAAACGGTCTG
ATGGCAATTCCTAACCTGATTGGTTTGATTGCTCTGCGCCATGTGGTGTTGGAAGAAACA
AAACTGTTCTTCAAGCCGTCATCTCAATCGGATGATTTTGATGCAGTGAAAGCATAA
>ALBLOIKC_00114 hypothetical protein
ATGACCAGATTGTTAGCCATAGCGGTATTGATTGGAGTAGCGTTTGTGCTATTTCGTTAT
CGTACCAATGAAAAAGTCCAAAAGGCGACCGTGATTACCTTGATCGGCGCATTCTTAATT
TATACCGCGTCAATCATGATTGCGGAACTCACTCGCTAG
>ALBLOIKC_00115 hypothetical protein
GTGACTTCTCAAAATAATATTGAAGACCAAGACGAAGTAGTTGTCATTGAGGAGCGTGAT
AAGCGTACTCACATTTATATCGCGATTGCGGCCGTGTTAGGTTTAGCGTTCGGTGGTTTG
GCTGGTTCTGCAATGACAGCAAGCAAGTGGGAGTCGACCTATCAAGTGCTGGAAGAAAAG
TACCAAGCACTGGCACAAGACAAAACGAACTTGGTCTCTCAAGTAAAAACACGTGAAGCG
GGCTTAGATAAAGAGATCGACGCTAAAGTCGCGACACTGTTGGCAGAGAAAGAAGAAGCG
CACAAAGCGGAACTTAAAGCACTTCAAGAACAACTGACTGAAGTGGAGAAGGTGAACTTG
TCTCTTGAGTCTCAAGTGAAGGAGCAGAAAGCAACGTTGAACACGACCAAGAGCGAGAAC
GACAAACTTAACCGCCAAGCAGACATGCAAGCGACCATGTTTGAACGTTCACGTGAAGTG
TTCCGTAAAGAGCTGCAAATCTCCCAAGAGCTTGAGTCACTAGAGAAAGAACGCCAAGCG
CTGTTGCCGAAAATCGAAACGCTGAAGAAAGAGTGTGACGTTTTCTTAGAAGGTAAGTCT
TGGGATGTGAAATCTGACGCGTGTGACAAGCACGATGAAGCGAACTCACGACTAAGCCAA
GTTGACCAGCTCATCGAAGTTCACAAGATGGACTTGAAACAGATTAAAGAAATCACTGAA
GACATGGGGCTGTAG
>ALBLOIKC_00116 hypothetical protein
ATGAGCTCAAGTATGATCCTTAATGAATCGCTGATTGTAAGTGGCCGAGATATCCCACTA
AAAGAATTGTTGTATGCGAAGCGTGTACTTGATAATTACATGGCAGTGGCAAAAGAAAGT
AGCCCGTTAGAACTGCTAACCGAAATGAAGTCTGCGGCAAAACAAGTAGAGTACTTCACC
ACCGATGATAACCCTTGCGAAGCGCGTAACGTCATCAGCAGCATGATTGATGAAATTGAC
AGTGCTGAGACGTTTGATGCATTTAAAACGCTGGCAGGGAAACCTTCTCAAGCACTTAAC
GAACTGATTGAGGATCGTGCTCAGCTGATCAAGCACGAGCGTGAATTGCTGTTGGCTTCT
GGCTACGACGCGTCTCGCATCTGA
>ALBLOIKC_00117 hypothetical protein
ATGTTCGGTTGTTCTTCTGAGTGCATCAAATGTGGCGTTATCGGTTCTCAATATTCAACT
CTAATTCCTGCATTGCTGGGGGATGGGGCTTGCATCACTGAGCGCAATGATGATGCCTTC
CTCACGCAAGCACACCGAAGCAAAACCTAA
>ALBLOIKC_00118 hypothetical protein
ATGAGCGACCAATTCAAAAATGCAGTACTTGATGATCAAGCATTGATCTCAGGCTTGAAA
TCCATCAACGAAACGTGGGGTGACTTAACGGTTCGTGTTGCTGGTGAAGTCTGGGGCCTG
CCACTTATCGACCAAAAAACCAAAGCACTTATCACGATTGCCATCGACCAAATGGCATTG
AATGTTACGGGTGATGGTAATCCATTTGGCGCGCACGTTGATATGGCGTTGAAGCAAGGC
GCAACTTACGAAGAAATTGAAGAGCTCATCGTCTTTGCTTCTGCATACACAGGCTTCAAC
AAAGGTGCGACCACCATGGGTGCACTGAACAAAGTGCGTCATGATCGAGGAGACATCTAA
>ALBLOIKC_00119 2-epi-5-epi-valiolone epimerase
ATGGCAATTCCAGGATTAAAAAAACCAGACCACATTGGTTTTACTGTACCGAATTTAAAT
CAAGCGATTGCGTTCTTCCGTGAGCATTTTGAGTTTGAACTGGCTTACGAGTTTGGTCCA
TTTGCATCAGATGATGATTGGATGACGCAGCATTTAAATGTTGATGCTCGCGCACAAATT
ACCAAGATTGCCGTGATGAGTGCGAAAGGCATCAATCTGGAGATCTTCGAATACGCAGAC
AACATCGAGCGTCGTTATGAAGCGCCAAACAATGCCGATATTGGCGGTCACCATCTTGCA
TTTTATGTCGATGATATGGATGCAGCAGTGGCTTATCTAAAAGAGCAAGGCATCAAAGTG
CTGGGAGAACCTTCTGTGATGACAGATGGCCCAACAGCAGGTGAAAGCTGGGTTTACTTT
ATGGCGCCTTGGGGCATGCAGCTTGAGTTGGTGTCTTACCCGAATGGGAAGGCGTACCAA
CGTTACAGCTCTGTGGCTTTGTTTGATCCACGATGA
>ALBLOIKC_00120 hypothetical protein
ATGAATATTCTGTTTGTTTTCTTGGTCGTGGTGTCAGGAATGGGCCTGTCGTTTGAGGCA
GGTCTTCTTGGCCCACTGGGTGAGCAAGTAGGGCACTTATGGGCAACCTTGAGCATCTTC
GCTGTTGGTGCTGCTTTGCTTTGGCTGATTCGCTTGTTCGTTCCTGCTCACCATCAGGTT
GAATGGCGCACAATTCCGAAGTGGCAGCTCATCGGTGGCTTTCTTGGGCCTATCTATGTG
GTGGTGCTTACGTTGTCGACGCCATTATTGGGGGTGGCAATGACCATGATTTGTGTCTTG
TTTGGTCAAATCGTTAAAAGCTTTGCGATCGATTACTTTGGCTGGTTTGGTATGGAGAAA
AAGCCGACAAACCTGCTGAGAATGCTTGGTCTTGGCTTTATTTTACTCGCGCTGTGCTGC
GTGTACATGGGAGCGCAATGA
>ALBLOIKC_00121 hypothetical protein
ATGGTTTTGGTCATCTTATTGGCGATTATTTCAGGCATGGCATTGAGTGCTCAAGCGGCT
ATCAACGGAAAACTAGGCGCAAAAGTGGGCGTGATTCAAAGTTCATTTTTAACCTTTGGT
GTCGGCACGATTGTCACCGCCTTGCTGATTTTCTTTTTCGAACCAGCACAAAGTGCCACC
TTGTTAACTGTGCCGAAATGGCAATTAACAGGGGCGTTATTTGGCATTGTCTACATGGTG
GTGATGGTCGCTTCAGTGCCGAGAATCGGAGTGGCGATTGCAACCGTCGCCACCATTTTA
GGGCAAATGATCATGAGCCTAGTGATTGATACTCAAGGGTGGCTAGGAAATACGCCAATC
GAGCTAAATTACTGGCGCGTAGCGGCAATGTTGAGCATCGCAGGTGCATTGGTTTGTATC
TATTTATCGAACAAAAAGCAGGAGCAATAG
>ALBLOIKC_00122 hypothetical protein
GTGGCGAGCAAAACTCTTATCGTATTTTTTAATCTTAAGCCGACCACATCGGAAGCCGAG
TATTTGAATTGGGCAAAGACTGTTGATCTTCCAACCGTAAATCAACTCAACAGTGTGTCT
TCGTTTGAAGTGTTTAAAGGCGAAACCTTGTTTGGTCAGAACCAAGCATCACCTTGGCAA
TATTTTGAAGTGATCAATATTGAGTCAGAATCCGCATTTGCAGAAGACATCCAAACCGAC
GTGATGCAGGCGGTTGTTGAGCAGTTTCAGCATTTCACTCAAGATGCACACTTTGTGGCG
ACGACCAATATTCGTGATTTGCATTCGTGA
>ALBLOIKC_00123 HTH-type transcriptional regulator DmlR
GTGAATTACGACGTTTCTTTGCTTGAGATAAAGCTGTTTTTGATGACCACTCAGTTTGGT
AACTTTTCTGAGGTTGCTCGCAGGCAGGACATGACGCCTTCTTCGGTATCGCGAAAAATG
GCGCATTTAGAAGAAAAGGTAGGCACCAAACTACTGCATCGTCACACTCGCTCTATCTCA
TTAACGGGTGAAGGAACTGCGTTTGCCAAGTACTGTGCGGAAGTGATTCAGCAGTACGAG
TTGGTTGTTGAACGTATTGAGCAAAGAGTAGACACGCCGCGCGGAACGGTAAAAATCAGT
GCGCCGGTCGCATTTGGACGGCAGCACATTGCGCCATATCTCTCTGAACTGCTTGAGCGT
TACCCGCTGATCCAAATTGAGATGCAGCAGACGGATCATTTTGTTGATCCAGCAGCAGAT
TCGATCGACCTGCTGATTCGTATTGGCGTTCCTCAAGATTCTTCCATGAGAATGAAACGT
TTTGGGAATCAACATTATTTGATGGCGGCCAGCCCAAGTTATCTCAAAGTGCATGGCGAA
CCTCAATCACCACAAGAGTTAGCGCAACACAACTGTTTGGTGTTCAAAGGCACTAAAGGT
TTACAACGTTGGTTTATCGGTAAAGATAAAGAGAAGCTGGAAGCGTTTGATGTGAGTGGG
TCACTCTACAGCAACAATGCTGAAACGTTAGTATCGGCGGCAGTTGGGGGCTCGGGGATT
GTTGTGTTTCCGAGTTGGTTAATTGGCGAAGAGATCAAATCAGGCAAATTGAAAGCCATC
ATGACTGAGCATCAAGTCTCGACCTCTTCAGAAGAGCAGATCATCAGTGCGCTGTATTTA
GAGACTGACAACTTGGCGGCGAAGGTGAGGGTAGTGATTGATTTCTTGTCGGAAAAATTC
GGCACACCTTGTTATTGGGACAAGCTGTAA
>ALBLOIKC_00124 Lipoteichoic acid synthase 2
ATGAAGAAGCCCGCATTTGGGCCTTTGCAGCCTATTGCTGTATTTGCGCTATTTTCGCTT
GCTTTTCTTTCCGTTTCGCGGATTTTACTCGCCATTTGGCTTTCTGACCGAATCGGATCT
TTTAACGACCTTATCTATATTTTGGGTCAGGGCCTACGCGTAGACTTTGCCACTATCTGT
TGGCTGTTCATTCTGCCGGGCTTACTTTCTGCTCTATTGCCTGTCCAAGGTAAGGTCGGC
GAATGCTGGAAGTGGGTTCTACGTTGTTGGATGGTCGCAGGTTTGTGGATCTTGGTTTAC
ATGGAATTGGCAACGGCTCCGTTTATCCAAGAATACGACCTACGCCCAAACCGCTTGTTT
GTTGAATACCTGATTTATCCAAAAGAAGTGTTCAGCATGCTTTGGACTGGTTACAAACTA
GAGCTCTTTATCGGTGCCGTAGGCACGGCGCTTACCCTTTTCCTTGGTTGGAAATGGAGT
AAAAAGCTCACCGACAACGCACAACAAGTAAACTGGAAATGGCGTCCTGTTCTTGCCATT
TTAGTGGTTCTAATTGGTGTTGCAGGTGCACGTTCTTCTCTGGGACATCGCCCTTTAAAC
CCTGCAATGGTCGCGTTTTCTAACGACCCACTGATGAATGATTTGGCACTAAACTCCTCT
TACTCTCTGTTGTTTGCTGTAAACAATATGAAATCAGAAAAGAGCGCAGAAGAGTTCTAC
GGGAAAATGGATAACCAGAAGATGCTAGATCTCGTTCGTGCGTCATCTGCTAAGTCGAAT
TTTGATCCGTCAGTTCTACCAACTATGAACAGCAATGAAGCAACCTATCAGGGCAAGCCA
AAGAACTTGGTTATTTTGCTGCAAGAGAGTTTAGGTGCGCAGTTCGTGGGTTCACTAGGC
GGGCTACCACTCACTCCAAACGTCGACAAGCTAATGGCAGAAGGCTGGAGCTTTACTCAA
CTGTACGCAACCGGTACTCGTTCTGTGCGCGGTATTGAAGCGGTGACAACAGGTTTCCCA
CCATCGCCATCGCGTGCGGTTGTAAAGCTAAGTAAGAGTCAAACCAACTTCTTTACGATT
GCGGATCTTCTGAAAGCCAATGGCTACCACACAGAATTCATTTATGGTGGTGAAGCGAAT
TTCGACAACATGAAGACCTTCTTCTTTGGTAACGGTTTTGACCAAATCATCGAAGAGAAA
GACTACGAGAACCCATCGTTTGTTGGCTCTTGGGGTGTAAGTGATGAAGACCTTTACACC
AAGGCAGATCAAGAGTTCGAACGTCTATCAAAAACCGGTAAACCTTTCTTTAGCTTGGTA
TTCAGTTCGAGCAACCACAGCCCTTACGAATACCCTCAAGGTAAGATTGAGCCTTACGAC
TCTGAATACATGACGCGTAATAATGCGGTGAAATATTCTGATTACGCGATTGGTACTTTC
TTTGATAAAGCGAAGAAATCATCTTACTGGGACGACACGGTCTTCATCATCATTGCTGAC
CACGATGCCCGCGTATCCGGTGCTAACTTAGTGCCAGTGAAGCATTTCCACATCCCAGCA
TTGATTCTTGGTAAAGACATTAAGCCACGTAAAGACGACCGTATTGCCAATAACCTAGAT
ATGCCACCTACGCTACTTTCTTTGATTGGTGTGGATGCGAAAACGCCGATGATTGGCCGT
GATCTTACTAAGCCTCTCGCACGCAAAGACGAACGTGCCATGATGCAATACGACAAGAAC
TTTGGTTACTTAACCCGAGACAATCTCGTTGTGTTCTCGCCGGGCGAAAAGGTATCGACC
ATGCAGTACAACTTCGATAACCAAACCATGAAGCCTATTGAAGTGGATCCAACAATCGTT
GAACGCGCTAAGGCCAACGCTTTGTTTGCCTCTAAGGCATACCAAAACGACTGGTACAAC
TCAAAAGCAATACAATAA
>ALBLOIKC_00125 Cysteine--tRNA ligase
ATGAGTCAGTCAAAATTACAATTATTCAATACACTAGGGCGCACCCTTGAGCCGTTCAAT
ACCATCGAATTTGGTAAAGTCGGGTTGTACGCTTGTGGTCCTACGGTGTACGACTACGCG
CATGCAGGCAACTTAAGAACCTACCTTTTTGTGGATGTGTTAAGGCGCACGTTGGAGCTC
AATGGCTACGACGTAAACCACGTTATGAACATCACGGATGTTGGTCATTTGGTGTCTGAT
GCCGATACCGGTGAAGATAAAATGGAGAAGGGCGCGAGAAAACAAAATAAGTCTGCTTGG
GAGATCGCAAAGTATTTTGAAGACGCGTTTTTAGATGATCTTACTAGCCTCAACATCACT
AAGCCTTCCATCATTTGTCGCGCTACCGAGCACATTCAAGAGCAGATTGAATTCGTCCAA
GAGCTTGAACAAAAGGGCTTTACCTATCAAACCTCCGATGGCGTTTATTTTGATTCGGCC
AAACTTCCAGATTACGGAAAACTTGCCAAACTGGACCGCGAGGGGTTAGAAGCGGGCATT
CGTGTCGAAATGGCAGAGAAAAAGAGTCCAACTGATTTCGCACTCTGGAAGTTTAGCGGC
GACACACCAAGACAAATGGAATGGGAAAGCCCTTGGGGAGTGGGTTTTCCGGGGTGGCAC
ATCGAATGTTCAGCGATGGCAGAGAAGTACCTAGGGGAGGTGTTCGATATTCATGTTGGT
GGGGAAGACCATATCCCAGTTCATCACACTAACGAAATAGCTCAATGCCAAGCAAAGAAT
GGCCACGTTCAAGCGAATTACTGGCTGCATGGCTTCTTCCTTCAATTGAACAAAGAGAAG
ATCTCCAAGTCCGGTACGTCACTTCGTCTTGATGCGTTAATCGAGAAAGGCTATGACCCG
CTGGCTTACCGTTACTTGGTGCTGACCAGCCATTATCGCAGTCATTTGAGCTTTACGTGG
GAGAGCTTGGATGCCGCACAAACGGCTCTAAAGCGCCTAAAAGCGAAAGTGTCGGCACTA
CCAGAAGGTGGCAAAGTCGACCAAATGTATGTTGAGCGTTTTGTGTCACTCATCAACAAC
GATTTAGCCATGCCACAAGCGATCGCACTAATGTGGGAGTTGCTTGGAAGTGCATTAAAT
GACGTGGATAAAAAGGCAACGGCACGCTACTTTGACCGTGTGTTTGGTTTGGAGCTTGAT
AAGGTAGAGGAAGAGGAAATTCCGCGCGAGATCATGGAATTGGTAGAGTTGCGTTTGCAA
ATGAAAAAGCAGAAGGAATACCAACAAGCTGACGAAATCCGCCAGAAAGTTGCCGAGCTC
GGTTATAGAATCAACGATGCTGGTGATAACTCAACGGTAAGTAAACAAAGCTAG
>ALBLOIKC_00126 Multidrug resistance protein NorM
ATGCAAAACAAACCTTCCTCTTTTTCTCGCTTTTTTAAAGAATCGGGCGCTTTGTTACAC
CTATCGATCCCTATCATTCTGATGCAGCTTGCCACTCAGTCGATGGGCTTTATTGATACC
ACAATGGCAGGCCAAGTAAGTGCTGCCGACCTCGCTGCGATCGCACTTGGCACCAGTTTA
TGGCTACCCGTTTCGCTATTGCTTCGCGGCATCATTATGGCATTAACGCCTGTCGTGGCT
TACCACCGCGGCGCACAAGGTTTGGATAACGTGCGTATCGCGTTTATTCAAATGCTTTGG
TTGTCTGCATTCGTCAGTGCAATTTTGATTGTTTACTTGCTGCTTGGTGAAAGCATTTTG
ATTGGCTTAGGCGTTGCGCCTGAGATCATTCCTATCGCCAGTGATTACGTTGTTGCATTG
GCATTTGGTGTTCCGGGCATTGCGCTTTTCTACACCTTGAATGGCTTCTGCGAAGGGATG
AACAATACCCGCGCACCAATGCTGATTTCAGTGATTGGTTTGTTGGTAAACATCCCTGTT
AACTACATTCTGATTTACGGTAAATTCGGCATGCCGGCATTGGGCGCAGTTGGTTGTGGC
TGGGCTACGAGCCTGGTTTACTGGCTGATGTCTGCCCTGCTGTTTAGCTACATCAAACGC
CATCATCATTACAAAAACATTCTGCACTTCGCTGAGCTAAAACCGGTATGGCAAGAGATC
AAACAGCTGTTCAAACTCGGTATGCCGATTGGTTTGAACATCGCGGTTTGTGGCAGCATC
TTTGCAGTGATTGCGCTATTGATTGGTCGTATTGGTGCAGAGAACGTTGCCGCGGCGCAA
ATTGCACTGAACATCTCGAGCATGACGTACATGATCCCAATGAGCCTTTCCTTTGGTATC
ACGATTCGTGTTGGTCATGCGTTGGGTGAACAAAAGCTTGAAACAGCTTCTCACCGCAGC
TTGGTGGGTATTATTACCGCAGCACTACTGTCGCTGATTTCAGTCGGTTTCTTCTTGCTG
TTCCCAGAGTGGATCATTCGTTTGTACACCACAGATCCTGTAGTTTCCGCAACGGCGGCT
ACTCTGTTGATGTTTACTGCAATGTACCAATTCAGCGACGCGCTACAGACATCTGCAAAC
GGCGCACTGCGTGGTTACAAAGATACTAAGATCCCGATGATTCTGGCGATTCTTGCCTAC
TGGGGCTTGGCGCTTCCACTGGGTATGTTGCTGGGTATCACGGATGAAATCGTTCCTGCA
ATGGGCGAAGAAGGCTTCTGGATTGGTATCGTAACCGGCTTAACCACCGCTGCAATTGCA
ATGCTGATTCGCTTGGCGCTAGTGATTAAGAAGTACAACCAAACCGCAGAAACGAATACG
GCTTCGCAACCTGAGTTAGCGATTCAATAA
>ALBLOIKC_00127 Hypoxic response protein 1
ATGGAAGCCGAGCAATTAGAAGTACTCAATTTCATTAGCCAATACCCACCTTTTGATGAC
TTACCGGAAGAGCATCTAAAAAACATCGCAATGAATGCTGAAGTCGCGTATTACCGCGCA
GGGACAGACATTCTCAAGAAAGGCGATGACATTCGCGATTTGTACATGATCCGCAGTGGT
GTGGTGGAAATCTTCCGCCGTAAAGGCGAGTTGTACAACCGTATCGACGCTGGTGGCTTG
TTTGGACAAATGGGGTTGTTGATGAACAACCGTGTCCGTATGCCAGCCAAAGCGATAGAA
GATACCTTGGTTTACTGTATTCCAGAGAAGATCTTCACTGAGCTATGTGACGAGTTTGAG
AACTTCGCTGATTTCATGGAATTGGAAGACAGCGCGAGACTACGCACTGCGGTATCAAAT
CATTCCGATGGGAATGACTTTACCACGGCAAAAGCGCGTAAGATTTTAAGCCGCGAGCCA
GTAACATTAGAAGCCAGTGCAACGGTGCGAGAGGCGGCAATCTTGATGGCGGAAGAGGGC
GTTACTGCGCTTTTGATTGTCCGCGCACAAGAAGACATTACTGAAGACGACGATGACCAA
CTGCTTGGTATCTTGACCGAGAAAGATCTGTGCGTACGTGTTTTAGCTGAAGGACGAGAC
AGCGACATTCCTGTGAGTGAAGTGATGAGCTACGACGTTGTCTCGCTCGATTACAGCGCT
TACGTGTTTGAAGCCATGCTGACAATGCTGCGTTACAACGTTCATCATCTACCAATCTTA
AAAGACAAAAAGCCGATTGGCGTGATCAGCATGACGGATATCGTTCGTTATGAATCGCAA
AACAGTTTGTTGCTTGTGAGCTCTATCTTCCAACAAAACTCGGTAGAAGATCTCAAAGCG
GTTTCTAAACAAGTGAAAGACTGCTTTGTGCGAATGGTAAGTGAAGACGCAAATGCCCAC
ATGGTTGGACGAGCAATGTCGGTGATCGGCAGCAGCTTCAAACAAAGACTGGCAGAGTTA
GCAGAGCAAGAATTAGGTCCTGCGCCAATCCCTTATTGCTTATTGGCGATGGGCTCTATG
GCGCGTGATGAACAGCTAATCGTCACAGACCAAGACAACGCGCTGATTCTGGATAACAGC
TACGACCCAGCACTGCATGGCGAGTACTTTGCTCAGCTCGCAAAATTCATCTGTGATGGA
TTAGCCGAATGCGGTTATACCTACTGTACTGGCGACATCATGGCGACCAACCCAGAATGG
CGCAAAACGCGTTCCGAATGGGAAGAGTGCTTTGCGAACTGGATTGATGACCCAACACCA
GAGCGACTTCTGAACAGCAGTATTTTCTTCGACTTACTTGGTGTACATGGACGCGTGAAA
TGGGCAGAGCAGTTGAGCGGCTTCATTGTGCGTCGTGCTAAGAAGAACAATCGATTCTTG
GCTTGTATGGCTTACAACGCGATTCGTCGCACGCCACCACTAGGTTTCTTTAAAGACTTT
GTAATGGAGAAAGACGGTCGTCATCGCAATTCCATAAACTTGAAGCGTCGTGGCACCGCG
CCAATGGCGGATCTGATTCGTGTGCATGCTTTGGCTATTGGCTCACGTTCGCAAAACTCG
TTTGAACGTCTGGATGACATCAACAATGCGGGCATCTTACCGAAAGGCCGTGGCATGGAT
TTAAAAGATGCGATGGAGTTGATCTACATGGTGCGAATCCGACATCAAGCATTGGATATC
GAAAACGGGGAAGAGCCGGATAACAATATCGAGCCAGAAGAAATGTCGGAGTTTGAGCGT
CGCAACTTAAAAGCCGCTTTCCAAATCCTAAGCAACGCGCAGAACTACATTAAGTTCCGT
TACCAGAGAAGCGGCAAATGA
>ALBLOIKC_00128 DNA polymerase III PolC-type
ATGATGTGGTTTTCAAAACAAAAGCAAGATATCACTGATTTGCTTGATACTAGCCAGACA
CCTGATTGGCCAATCTTTTTCGAGCAACTCGCCGAGCAAGCGAACGATACTCGATTAAAA
CGTTATTACTCTACGCCTATTGTGAATGGTGATACGCCATTAAAAGAGGTACCGTTTGTC
TCCGTCGATTTTGAGACCACGGGTTTAAACGCCGAGGAAGACGCCATTCTCACCATAGGT
TTGGTGCCATTTACGCTAGGGCGAGTGCAGTGCAGCGGCTCTCGTCATTGGGTGGTGAAT
CCAAATCGAGAACTGAATGAAGAATCAGTGGTGATCCACGGTATTACCGATTCCGAAGTG
AAGAATGCGCCGCAACTTGAACAAATTCTGGATGCCATTCTTGATGAGTTAGCCGGAAAG
ATTGTGGTGGTGCACTACAAAAATATCGAGCGTCAATTCTTCAATAATGCGTTGTTAAAC
AGTGTAGGTGAGGGGATTCAATTTCCAGTCGTTGATACGTTGGACATCGAATACGCGATT
CAACGTCGTGAGTGTGAAGGTTGGTTAAATAAGCTCAAGGGTAAAAAGCCGGGTTCTGTA
CGACTCGGTCACGCGCGTGAGCGCTACCATTTGCCTGCTTATCAGCCACATCATGCGCTG
ACCGACGCTCTTGCTACCGCTGAGTTGCTTCAAGCTCAGTTACAGTATCACTTTGATGGT
GACATGCCACTGTCCGTGATATGGCAATAA
>ALBLOIKC_00129 hypothetical protein
ATGGCTTTCTTGCGTCACTTACTGCAAAGCTTATTTGCGATCGTTACGTCGCTTTTAGAA
GGGTTGCTCTACTTTGTAATTTTAGCGTTAATCGTCCTGATATCGCATTGCATTTTGTTA
TCAGGACGACTAATTAAATTTATCGCCAATTCATAG
>ALBLOIKC_00130 Glycine betaine/proline betaine transporter BetS
GTGAGCACCGACAACAATGGCGGTATCCAACGCCCCGACGGTAAAGTGAACCCGATCGAT
ACTGATTACCAGATCGGTCAGGATAACGTCGCGCTAAAAGTAGGTCCTTTTGGACTTGAT
ATTCACAACCGTGTGTTCGCTATTTCAGGTATGTCGATCATCCTGTTCGTAGTGTTAACA
CTGACATTCAGACAACAAGTTGAGCCGTTCTTCGCGGGTCTACGTGGTTGGCTTGTTTCT
AACCTTGATTGGTTCTTCCTATCTGCGGGCAACGTGTTTGTCGTAGTGTGTTTGATCCTA
ATCGTAACGCCACTTGGTCGCGTTCGTATCGGTGGTACAGAAGCAACACCGGATTACACT
TACGCAGGTTGGCTAGCGATGCTGTTCGCGGCTGGTATGGGTATCGGTCTGGTATTCTTC
GGCGTATCTGAGCCTATGTCTCACTTCAGTGCTGCTCTTGGTGGTGTGAACGTTGAGAAT
GGTGTTCGTACTGACTGGGCTCCACTAGGCGCAGCAGAGGGCGATACATCAGCGGCGTCT
GCACTTGGTATGGCTGCAACGATTTACCACTGGGCACTTCACCCTTGGTCAATCTACGCA
CTATTGGCACTTGGCTTGGCGATCTTCTCGTTCAACAAGGGCTTACCTCTAACGATGCGT
TCTATTTTCTATCCTCTTTTTGGCGAGCGCGTTTGGGGTTGGACTGGTCACATTATTGAT
ATCTTAGCGGTTGTTGCGACGGTATTCGGTCTTGCGACGTCTCTGGGTTACGGTGCATCA
CAAGCAGCAACAGGTCTAAACTTCCTGTTTGGTGTACCAATGACCGATATGACGCAAGTT
GTGATTATCGTGATCATCACAGCACTTGCTTTGATCTCGGTAGTCGCTGGTCTGGATAGC
GGTGTAAAACGCCTGTCTGAAATCAACATGGGTTTAGCGGCGCTATTGCTTTTGTTCGTG
ATCGTTGTAGGTCCAACACTTGCAATCATGACCGGCTTCTTCGAGAACATCATGTCTTAC
CTAGCGAACGTTCCAGCGCTTTCAATGCCATTCGGTCGTGAAGACGTGAACTACTCTCAA
GGTTGGACTGCGTTCTACTGGGCTTGGTGGATTTCATGGTCACCATTCGTAGGTATGTTT
ATCGCGCGTGTATCTCGTGGTCGTTCAGTTCGTGAGTTCATCGTGTGTGTAATCCTGATC
CCATCAACCGTGTGTGTATTATGGATGACGGCATTCGGTGGTACGGCGATCAGTCAATAC
GTGCACGATGGATACCAAGCGGTATTTGACGCAGAGCTTCCACTTAAACTGTTCGCGATG
CTAGATGTGATGCCTCTTTCTCAAATCACGTCTATCGTAGGTATTATTCTGGTTGTGGTG
TTCTTCATCACGTCAGCGGACTCTGGTTCTCTTGTAATCGATACGATTGCAGCGGGCGGT
AAAGTAGATGCACCAACACCTCAGCGCGTGTTCTGGTGTACGTTCGAAGGCTTAGTTGCA
ATCGCGCTAATGCTTGGTGGTGGTCTAGCGGCTGCACAAGCGATGGCGGTAACAACCGGT
CTGCCATTCACTATCGTATTGTTAGTTGCAACGGTATCTCTAGTGAAAGGTTTGATGGAT
GAGCCTCGCCCAACATCAAAATCAATGAAGAAAGCGAAAGCGTAA
>ALBLOIKC_00131 L-2,4-diaminobutyric acid acetyltransferase
ATGATTACCTCAGCCCCTTGGGTTATGTATCCAGAGATTGGAGAAGACCCAAGCAAAAAA
TGGATTTTTCGTGAACCTGTCGTGTCTGATGGCGACGATATTTATGGTTTGATCGCAGAT
TGTCCTCCGCTCGATATGAACTCGTCATATTGTAATTTTCTTCAATCTAGCCATTTCAGC
AAAACTTGTATTTTGGTCGAGCACAAAGGCGAGATTGCAGGGTTTGTTTCTGGCTATCAG
AAGCCGGATGAACCTAATGTGCTGTTCATTTGGCAAGTTGCGGTTGCCCCACGTTTCAGA
GGAAATGGCTTGGCGTCTCAAATGCTTGAACGCTTACTAAAGCGAGAAGGGCTCGAAGAC
ATCAACGCTATCGAAACCACAATCACTAAATCCAATGATGCATCTTGGGCGTTATTTAAA
AAGCTCGATGCACAACATGGAAACGCTGGCGAAGTGACGACTTTCTTGGATGAAAAGGAT
CATTTCAAAGGTAAACACGATACCGAGTATCTGTATCGTATTCCCCTCAAGTAA
>ALBLOIKC_00132 Diaminobutyrate--2-oxoglutarate transaminase
ATGGATATTTTCAAAAAGCAGGAATCCAACGTACGTTCATACTCGAACAGTTTTCCAGTC
GTCTTTCGTAAAGCAAAAGGTACCTGGTTAGAAACAGAACAAGGCGAACGCTACCTCGAT
TTCCTTGCTGGAGCGGGATCTCTAAATTACGGTCATAACAATCCAGTACTTAAGCAAGCG
CTCCTTGAGTACATTGAAATGGATGGCATTACACACGGCTTGGACATGCATTCAGAAGCC
AAAGCCGCTTTTCTTGAAGCACTGAATCAATACATTCTTGAACCAAGAGGACTGGATTAC
AAAGTTCAGTTCACAGGCCCAACCGGTACCAATGCCGTAGAAGCCGCAATCAAGTTGGCA
AAAAAAGTGAAGGGGCGCAGCAGTATCGTTGCCTTCACAAACGGTTTTCATGGTTGTACG
GCTGGCGCTTTAGCTGCAACGGGCAACCAACATCATCGCCAAGGAGCGGGTTCTAGCTTA
AACAACGTTACTCGTATTCCTTTCGAAGGTTATGCAGATATTGATGGCCTCAAATTGTTT
GAAACCATGTTGTCAGATAACTCGGCAGGCATGGATAAACCAGCTGCAGTTTTATTAGAG
ACGGTGCAAGGTGAAGGTGGCCTTAACGTTGCGTCTAACCAATGGTTGCAACGTCTCAGC
AAGCTTTGCAAAGCACACGACATCTTATTGATTGTTGATGATATTCAAGCAGGCTGCGGC
CGTACGGGTACCTTCTTTAGCTTCGAGCCATCGGGCATTAAGCCAGACATGGTAACGCTG
TCAAAATCGATTGGCGGTTATGGTCTGCCAATGGCCATCGTTCTATTAAAACCTGAGTTG
GATAAATGGAAACCGGGCGAACATAACGGCACATTCCGGGGCAACAATCATGCGTTTGTG
ACAGCGGCGAAAGCAATCGAAACATATTGGGCCAATGACCGTTTTGAAGCGCACATCAAA
CGTTGTTCGAACATGGTTGATGAAGTCATTCAGCGATCGGTAAAACGATTCCCTGAGATG
TTTATACAGCGCAAAGGTCGCGGGATGATGATTGGTATCGAATGTAAGAACGGTGAAATC
TCTGGTGATATTGCAAAAGCGTGTTTTGAGAATGGAATGGTGATTGAAACCGCAGGACCA
AATGATGAGGTGGTGAAGTTCTTTTGCCCATTGACCATTTCTGAAGCCGAACTTACCCAA
GGGCTTAATATCTTCGAGGGCTCGGTAGAAGCCATCGCAAGCAAACTTTTCAAACAAGCA
TCATAG
>ALBLOIKC_00133 L-ectoine synthase
ATGATCGTTAGAACACTCGATGAGTGTCGCAATAGCGAAAGACGAGTTGTGTCTGATAAC
TGGGAAAGTGTCCGTATGTTATTGAAAGACGACAACATGGGCTTTTCATTCCATATCACG
ACGATATACGAAGGAACCGAAACACACATTCATTATCAGAACCATTTGGAATCTGTATTT
TGCATGAGTGGAGAAGGGGAGATTGAAGTCGTTGGTGGTGAAACTTACCCAATCAAACCG
GGTACGCTATACATCCTAGACAAGCATGACGAACATTACTTACGCGCCTATAAAAACAAA
GAAATGGTCATGGCGTGCGTGTTCAATCCACCGATTACGGGTGCCGAAGTTCACGATGAA
AATGGCGTTTATCCTCTGGTGGACTAG
>ALBLOIKC_00134 Aspartate kinase Ask_Ect
ATGACATTTACCGTAGAAAAAATCGGCGGTACATCTATGACAGCATTCGATGCTGTACTC
GACAACATTCTTCTTCGTCCACAAAACCCATATAACCGTATTTTTGTTGTTTCTGCTTAT
GGTGGTATGACAGACGCTCTATTGGAATGCAAAAAAACCAGTAAGCCAGGTGTCTACCAG
CTTATAGCTAAACGAGATGAAACTTGGCAAGACGCACTAGCGTATGTCGAAAGCCGTATG
CTGCTGACAAACGAACATATTTTTGCCGATCCGATGAATCGTATGCGTGCGGATAAGTTC
ATTCGTTCTCGCATTTCAGAAGCAAAAATATGCGTAACCAATATCCTAGAAACTTGTCAA
TACGGGCAGTTTTCTCTGCGCCAGTACTTACCGCAAATTCGTGAGTTTCTTTCATCCATT
GGCGAAGCGCACAGCGCTTATAACACCGCCTTAAAGCTAAAGAACATGGGTATTAACTCG
ACGTTTGTTGACCTATCCGGTTGGGATAACCAACAACCTCGCAGTTTAGATGAGACGATA
CGTGAAGCGTTTGAAGAAATAGATGTGACTCAGGATCTGCCAATCGTGACGGGTTATGCG
TATTGCAAAGAAGGGCTGATGCACACTTATGATCGAGGTTACAGCGAAATGACCTTTAGC
CGAATTGCTGCAACAACCAAAGCCGATTTAGCGATAATTCATAAGGAGTACCATTTGAGC
TCTGCCGACCCAAGGGTTGTTGGTGTTGAGCGTGTCAATCCAATTGGAACGACCAATTAT
GATGTGGCCGATCAGTTGGCTAATCTGGGTATGGAAGCGATTCACCCAAATGCGGCGGCA
GGACTGCGTGAAAGTGGGATTGAATTACAGATCAAAAATACGTTTGAACCAGAGCATAAA
GGGACACTGATCTCTGCAGATTATCGTCCGGAGAGTGATCGCATTGAAATCATTGCCGGT
AAGCAGAAAGTATTTGCGCTTCATCTATTTGATCAAACCATGGTTGGAAAGGTAGACAAC
GTCAGCTATGAGTTGATGGAGATAATCGCTGATGCTCGCGTCAATCTCATAGGGAAGGAG
ATGAACGCAAACTCTATCACTTATTATCTAGGCGGCAGTGTAGAAAGCTTAAACAAGGTG
CGCTACAAAGTAGAGAAACGCTACCCACAAGCCTCGATTAATGGACGCATGGTAGCGCTC
ATCTCTGCAATCGGTTCTCAAATCGATACTAATAAAACGTTAGCTAAAGGCGTTTTTGCA
CTGATGAATCGCGACGTGACACCCATTGCTCTTCACTCATCAATGAGAAACGTTAACGTG
CAGTTTGTTGTGAGTGACGATGAGTATAAAGAGGCAATTTGTGCGTTACATGAAGAGTTC
TTTGAACAAGACAGCGATACAAATAAGTCGGCGAATGTTGCTTGA
>ALBLOIKC_00135 AB hydrolase superfamily protein YvaM
ATGAATAAGAATCAAACCATTCAATCAGGTCATTACCACCTTAAAACTATCGTTCGTGGC
AGCGGTATCCCTTTAATTATTATCGGCAGCGCAGACTACTATTTGCGTGTCATACCAACT
GCATTGTTCGACCATTTCCAATGTGTCTTTGTCGATCATCGCGGCTTTGCTGAGTGCGAC
GTTATTCCCAATACATCTGACGCAACGTTAGAGGCCATCAGTGCTGACACTAAATTGGTC
ATGGATAAGCTCGGCATCGAGAAAGCGTGGGTATTTGGCCATTCTGGGCATGCATTAATG
GCAACCCATTTTGCCGTGACGTTCCCTCAATATGTTGAAGGTTTAGTGCTTGCGAACATC
TCACCAAATTTGTCACCACAAATGCAAGGGCTCCAATTTCAACGTTGGGAACAAGAAGCG
GACGAGGAGAGAAAGCAAGTTTTCGAACGTAATTTTCCATTGCTTGCACGCGACATTGAG
CAAAATCCGGAGCGAAAATTTGTCCACTTGTGTCATCGGCTAGGCGCGATGCGTTGGTAT
GATCCGGAGTTTAATGAACTGCCGTTGTGGGAAGGGTTTCCAACCCATACTGCTTTGTTA
GATAAGCTTTGGGGAGAAGTGTTTGCTGAATTTGAGACGGCGATTTATCAGCAACTTCCG
GCGGTACAGGTATTAGTGATAAGCGGAGAGGAAGATTTCAGCATTGCGCCAGTTTCTTCA
TGGGATCAGATTGATTTTGGAGAGGCAGATATGAAGCTCGAAATCATTGCAGAATCGGCT
CACACGCCAATGCTAGAGCAACCAGAACGATTTGTGAAAGTGATGAGCGAATTAGTAGCA
GCGAGTTAA
>ALBLOIKC_00136 Cytochrome c551 peroxidase
ATGAAAACTCTTATAGCAGTGAGCGTCTTGTCAGTCCTATCTTTCGGTGCCTACGCAGAG
CGCCAATCCGCAGAGCCCATCAAGGTGATCGAGCCAGTTGCTGGACTTGATGCGAAGAAA
GTAGAACTGGGTAAAACGTTGTGGTTTGAACCTCGTTTATCCGCCTCCAACACCATTTCT
TGTAACTCTTGCCATAACATCGCAAAAGGTGGCGTCGATAACTTACCAAGCTCCATTGGT
CATAAATGGGCAATTGGCCCTATCAACTCACCAACGGTGTTTAACTCGGATTTGAACTTT
GTTCAGTTCTGGAATGGACGCGCAAAAGATTTGCAAGAGCAAGCGGCTGGCCCGATCGAA
AACCCACTTGAGATGGCCTTTAGCCACCAGCTTGCGATCGACACGCTCAAGTCGATTCCT
CAATATCGCGAGTGGTTTAAACAAGCCTACGGCAGTGAAACGATCACCATTGATAACGTG
ACTGATGCAATTGCGACCTTTGAACAAACTTTACGCACGCCAAACGCACCGTTCGATCTT
TGGTTGAAGGGCGACGATAACGCCTTAACAACAGCGCAGGTCGAAGGCTATAACTTGTTT
AAAGCGAAAGGTTGTACAGCGTGTCACAGCGGCCCTCTCGCCGGTGGTCAAATGTACCAA
AAGATGGGCTTAGTGAAGCCGTTTGCAACGGATAACCCAGATGTTGGGCGTAAGGCGATC
ACGGGTAATGATTTCGATAAGTTTGTCTTCAAAGTTCCGACACTACGTAACATCGAACTG
ACCTACCCGTACTTCCATGACGGTTCGGTTTGGGATCTAGAAGAAGCAGTAGCAATGATG
GCTGACCTTCAGCTTGGTCAAAAACTGACGAAAGAAGAGTCGGTCAAAATAACTGAGTTC
TTACGGTCATTAACGGGTGACCAACCAGAGGTGACGCTACCTCATCTGCCACCATCAACC
AACGAGACGGCACGTCCAAATATCTAA
>ALBLOIKC_00137 Extracellular serine proteinase
ATGTTAAAGAAACTACTAAGTTGTTGTATCACCTCGGCACTCTGTTTTCATTCTTCTATC
GCTTTTTCGCAATCTAATGAGATGGCGGACAGTGCAGAGTTACAACAAGCTCCCGATACA
TTGCCTGCCACTTTGATGCTTGCGCCGGACGACATCGCCATTGCAGATCGCTACATAGTG
GTATTTCAACAACCGCAAATGATGGCGAGCAACTCAACGGAATTTGAGCAATTCACGCAA
CAGTCTGTAGACCGCATGTCCGGTTTGTATTCGATACAAGTGGAGTCGGTTTTCGACCAC
TCGATAAGTGGATTTGTCGCTAACTTGAGTCCTGAACAACTGCAAGATCTGCGTTCTGAT
CCTCGTGTGGACTACATTGAGCAGGACAGAATCTTATCGCTTGACCCAATAGTTTCGGTA
GACGCAAATCAAACCAATGCCATTTGGGGACTAGACCGAATCGACCAACGTAACTTACCA
CTCGATAACAACTACAGTGCCAACTTTGATGGGACTGGGGTAACGGCTTATGTTATCGAT
ACTGGTGTGAACAACGCGCATGTTGAGTTCGGTGGTCGCTCGGTCTCAGGGTATGACTTT
ATCGACAACGATTCAGATGCAAGTGACTGTAATGGACACGGCACACACGTAGCGGGCACC
ATTGGCGGCAGCTTGTATGGTGTTGCGAAAAACGTCAACCTTGTCGGCGTGAGAGTATTG
AGCTGTAGCGGATCGGGTTCTACATCTGGTGTTATCGCCGGTGTGGATTGGGTGGCTGCG
AATGCTTCCGGACCTTCAGTCGCCAATATGAGTTTGGGTGGAGGTCAATCTGTCGCTCTC
GATAGTGCGGTGCAAAGTGCGGTCCAATCAGGTGTCAGCTTTATGCTTGCGGCAGGTAAC
TCCAATGCCGATGCGTGTAACTACTCTCCAGCGCGCGTTTCTACTGGTGTCACTGTCGGC
TCGACCACCAGCACGGATGCACGTTCGAGTTTTTCAAACTGGGGCAGTTGTGTGGATGTG
TTTGCGCCAGGCTCACAAATTAAATCTGCATGGTATGACGGTGGCTACAAAACCATTAGT
GGTACTTCGATGGCGACGCCACATGTAGCGGGTGTAGCAGCACTGTATCTTCAAGAAAAT
AGTTCGTTGTCGCCAAGCCAAGTGGAAGCCTTAATCGTTAGCCGCGCAACAAGCGGAAAG
GTGACGGATACAAGAGGCAGCGTGAACAAGCTACTTTATAGCTTAACCGATGCTGATTGT
GGTCAAGACTGTGGTGGCCCAGATCCAACACCGGACCCTGAAGGCAAGTTAACTTCTGGT
GTGCCAGTGAGCGGTTTAAGTGGTTCAACTGGTCAAGTCGCGTATTACTATGTTGATGTA
GAAGCGGGGCAGCGCTTAACCGTACAAATGTATGGTGGCAGCGGTGATGCTGACTTGTAT
CTCCGTTTTGGTGCAAAACCAGCACTGAATGCATGGGACTGCCGACCTTTCAAATACGGT
AACAATGAGACATGTACGGTCAGCGCAACACAAAGTGGACGCTACCACGTCATGATTCAA
GGTTACTCAAACTATAGCGGTGTCAGCATTCAAGCGAGCTACTAG
>ALBLOIKC_00138 HTH-type transcriptional regulator DmlR
ATGATCTCACTCGATGACATGATGGTCTTTGCCAAAGTGGCAGAGAAACAATCCTTTACT
CAAGCAGCTGACGATCTTGATATTGGCAAAGCGCGCGTCTCACAAATCGTATCTAAACTT
GAGAAAGCGTTGAATACTCGTCTGTTGCATCGCACGACACGCTCCCTCTCATTGACTGAT
GCAGGTTTACGCTACTACGAAAAGTGCAAACTGATTGGTGATATCGCTTCAGAAGCTAAC
GCAGAAACACAAGATGCCAATCAACTCCCAAGTGGGACGATTCGTATCTCCACGCCTAGC
TCGGCTTTGGTCGATATATTGAGTGAGTTCTTACACCTCTATCCGGAAATCAAACTCGAC
ATTATTGAGAGCGACAGTTACAGCAATCTGATTGAATCTCGTTGTGATATTGCATTACGT
GCCTCTTCCGCTTTAGAAGATTCGAGTTTATATGCGGTTAAACTGGGCTATTTTCGCGAC
ATGATTTGCGCTACGCCAACCTATCTCAGCAAGGTAGAAAAGGTATCGACACCGGAAGAT
CTTCTCTCGTTGGATTGGATTAGCCACCATATCGTTCACGGTGATAAGCAACTCACGATG
ACCAACAGCCAAGGTCAGGTGACGCGCTTAGTTCATAGCCCAAAAGTGCAAGTGAGAACC
GCGGCCACAGTCAAAGAGTTTGTTTTGAATCATCTTGGGTTTGCCATCATGCCAAGCTTT
ATGATGAAGGAAGAATTGGCACGAGGAGACTTAGTTCGCATCCTACCCGATGTGCACGAT
TTAGAGATCCCGATCTATGCGGTGTACCAAGAGAAAGCCTTGATGCCGCTTCGAGTTCGC
ACTCTCATCGAATTCTTGAAGCAAAAGACCGATGCGTTTGAATAA
>ALBLOIKC_00139 Quinone oxidoreductase 2
ATGTCAGATCGCAAAATTCTAGTAACAGGCGCTTCAGGTAAACTCGGCTTACAAGTGGTA
AAAGCATTACTTGAAGAGCTCAATGTACAACCAAGCCAATTGATTGTGACCACTCGTAAT
GCAGGCAAACTGCAAGCGCTAGCAAGCCAAGGTGTGGATGTTCGCGAGGCTGATTTTTCA
AGCCCAGAGTCACTAGAGCAAGCCTTCCAAGGAGCAGACAGCATGCTATTGATCAGCATC
GACGCCTCTGGTCCTCGCACTCAAGCGCACTTGAATGCAGTCGCGGCAGCAGAAAAAGTA
GGGGTGAGCCACATTGCTTACACGTCGATGCCTTCTGCAGAGAGCTCGCCAGTGATGTTC
GCTCATGAGCATGAAGCGACCGAGAATGCGATTAAACAAAGCAGTATCGCTAATGCGACC
ATCATGCGTAACAACTGGTACTTCGAGAACTTGGCAGAATACTTTGCGAGCATTCTACAG
TCGGGTCATTGGTTGACGTCGGCAGCAGAAGGGCGCTCTGCACAACTATCACGCAAAGAT
CTCGCTTTTGCTGCGGCATCTGCTTTAGTGAAACCAGCGCAGGGCAAAGTGGTATTGCCA
ATGAACGGTGCGCAATCTCTAACGCACGCAGAAATGGCGAAAGTGATAGACCAAGTTCTC
GGTACGTCTATCAACATGGTTAACCTGTCTGACGAAGATTACCAAGCACAGCTTGAGTCG
TTTGAGTTGCCTGCTCCCATCGTAGAGTTGTGTGTGACGATGGATAAACACAATCGCGGA
AACTACTCAGATGGTACAAGCGAAGCGTTTGAGCAACTGACAGGCAAGCTGCCTCAGAGC
TTCGAAGCTTGGTTAGAAGAGAATAAAGCAGAGCTGCAAAAAATCGCGAATGCTTAA
>ALBLOIKC_00140 hypothetical protein
ATGAATTTATTCTCTTCATGCGAGAAGTTGTGTCTAACCCTCCCGACACAACTTTGTAAG
AGGTCGCTTTACCTCATCTTTATCTTTGTCTCTTTGATAAGCACAGAGACACTTGCTCAC
GCTGTCGCTCAGGGTGATAAGGGATATATCCAAGAAATCTCAGGTACAAATATAATCTCG
TTTATGTACTTAGGTGCGAAACATATGGTGACAGGGTATGACCATATTCTCTTCTTGCTC
GGCGTGATCTTTTTTCTCTATAAGATCAAAGATATCGCTTTGTATGTCAGTTTGTTCGCA
CTTGGCCATTCGTCAACAATGTTGCTTGGTGTGTACTTTAATATTGGTATTAACAGCTAC
ATTATTGATGCGATCATCGGCTTATCGGTGGTCTACAAGGCAATGGATAACATTGGTGCG
TTTAAGCGTTGGTTCGGCGTTCAGCCTAACACTAAAGCCGCGACACTTTTGTTTGGGTTC
TGCCATGGCTTTGGCTTGTCGTCAAAAATTATTGAATACGATATCTCTCCTGACGGGTTA
ATTCCTAACTTGTTAGCGTTCAACATAGGTGTGGAAATTGGGCAACTTATCGCCCTAGGC
TGCATATTGATTGTTATGGGGTTTTGGAGGAGGCACACAAGCTTCGTCCGTCAAGCATAC
TCAGTCAATATCGTCATGATGAGCTTGGGTTTCATGCTCATTGGCTATCAATTAACCGGC
TACGTTGTCGCTCAATAA
>ALBLOIKC_00141 hypothetical protein
ATGTATAACTCTGATATGCCAACACGCGCGGAACTGCCAACAACCAAACAGCTTATTCGT
TCGACATTGATTGCGCTTTCTACGGCAATAGTACTGCTCGTTACCGTTATTTTACCTGCA
GAATATGCTATTGACCCAACCGGAGTTGGAAAAGTACTTGGTTTGATGGAAATGGGAGAG
ATCAAGGCTCAATTAGAGCAGGAAGCCGCAGAAGATGAAGCCAGAACTAGAATTTTAGTT
GCGACAAAAGTGGAAAGTGAAGCACAGAAAACGGCGACCAAAGCGAATGAACTTGTTGAA
GAAAACATGGGCTCTGTCGCCGAGAGTAACAAAACAGAGGAGCCAGTTTGGCGCGATCGC
AAGATAATTTCTCTCGAACCAGGTCAAGGGGCAGAAGTGAAGCTTGTCATGAATAAAGGG
CAGGTTGCTCAGTATGAGTGGAGATCGAAAGGTGGACCTGTGAATCACGATACTCACGGT
GATGGGAACGGTCAGTCGATTAGCTACGAGAGAGGTCGTGGAGTTCCAAGCGGTGAGGGG
GAGCTTGTCGCTGCTTTTGATGGGAGCCATGGTTGGTTCTTTAGAAACAGAAATAAGGGC
AAAGTAATGGTCATATTGAAAACAAATGGTGATTACGCCCAAATCAAACGAGTACTATAA
>ALBLOIKC_00142 PCP degradation transcriptional activation protein
ATGGCCGAAGTAAATTGGCAAAGAGTTGACCTGAACTTATTGCTTACCTTTGATGCGTTG
TTTCGCTATCGCAGTGTCTCCAAAGCCGCAGAGTCTTTGCACTTGGGCCAACCCGCAACT
AGTTATAACTTAAAAAGGTTACGTGAGCTGCTGTCAGACCCTTTGTTTGAAAGGGATGGC
AATACAATGCGCCCAACAACAAGAGCGTATGAAATCGAGCCTAAAGTAAGGCAGATCATG
ACTATATTTAGTCACGACATAATGAATCTAGAAGGGTTTCAGCCTGAGAATTTTTGCGGT
AATTTCAAAGTTGGACTCAGTGACTATGCTGAACAAATCTTTGCTCCCCAACTCTTTGAT
CAATTACAAAAGTTAGCACCCAATGCAAAAGTGATTTTTAAACCGGTAGACAGCAGCAAC
TGCGTAGATGAACTGGAATCAAGAAATGTTGATCTGTGTATTGGTGTATTCTCTGAGCTG
CCGGCCAAATTAAAGAGTACATTCCTCTATCGAGAAAAGCATTTATGTACGTTTGATAAC
CAGGTTCTAGAGTGTGATTTACCGATTTCGTTGCAAACTTACTTAGACACTCCCCAAATG
ATCGTCACCGCAAATCAAACGTTATCTACTCGAGTGGACAAAACGCTGAGTGAGCTTGGC
GTAAAAAGAAACGTCGTTTTGGGTACCACGCGATTTTTAACAATCAGAAGAATGCTAACG
GGTCGGAAAATCTTAGCCGTAATGGCAGAAATGGTGAGTCGAACAGACCTGATTGACGAC
TCGTTAACTCTTTGTGAGCCGCCTATTGATATTCCGGACTTTGACGTAGAACTCGTTGCT
TTACGCGCTGATAGTGCCCATCCCCGTATTTCATGGCTATCAGACCTCATCACTAGTGTC
GTGATTGAAAAGGTGAATCACCTACGTACCAAAGTCGATTAA
>ALBLOIKC_00143 UDP-N-acetylmuramoyl-L-alanyl-D-glutamate--2,6-diaminopimelate ligase
ATGCCAAACCATGTAATTTCAGAACAATTAAAAATATTGGATTCGTTAGAAGTTAGTGCT
TTTAGGACCAGAAGTGACGAAGTTCAATTAAATGATGTATTTGTTTGTCGGCAAGGTCTT
AGCCTTGATGGGCATGACTTTGCTCAGCATGCTGTGGAGCGGGGAGCGAGTGCTGTTGTT
TGTAATCAGCCGCTGAACCTTACTGTTCCTACCATAGTGACCGAAAGTTACTATCAATCT
CTTGCTTTGATCAAGGCGTACTATAGACACCCACATCAGTCTATACGTCACATCGGTATC
ACTGGCACCAATGGCAAAACAACGGTTTCTTACTGCTTAAATCAAATCCTCAATCAAAAC
CATCGAAGTGCTTACATAGGAACGCTGGGGGCAAAACTCAATGAGGACATGCTTCCTTTA
AACAATACAACGCCAGATGGTGTTGCTTTGTTGAACATGTTTAAGACGATGCAAAGCGAT
CAAACTGAGTTCAACGTGATGGAACTGAGTAGTCATGCCCTCAATCAAGACCGAGCGGGA
TTTGTTTCGCTTGAAGTTGGTGTGATTACGAATATTGGCGCTGACCACTTAGACTTTCAT
CGCACTAAAGATAACTATGTTCAGTCGAAGCTTCAAATTGTCGATCGTATACAACCAAAC
GGTACCTTGGTGGTTAATCTCTCCGATCCACATGCTACCTCTGCACTAGATAGAGCTTCT
AAGAGATTCAAAGTCATTACTTTTTCAACGAGCGACCTTGCCGCTGATATAACGGCGACA
AATTTAAAGCCAAGCTTAAGTGGAATGCGCTTTCTATTGACGATTGGCAAAGATAGTCAT
GAGGTAAGCTCTCCAATGCCTTTTGAATACAATGTTGAGAATGCTCTCGCAATTGCATCC
ATATTGACGTCGATGGGCTGGAATATAAAAAGAATTTCAGAAGCTATTGAAAATATAAGC
ATGCCTCCTGGGCGCGCGCAGTTTATTGAATTATCAAACGGCGCTTTGGGACTGGTTGAT
TATGCGCACAACAGTGATGGATTAAATGCACTCTTAAAAGCAGCACGGAAAAAGGCACAG
CAAAGGCTGATTGTGGTCGCAGGAGTAACGGGAGATCGTATTCAGCAAGCTGGCAATATT
GGAGAGGTCTGCGCCCAATACGCTGACCTTGTTATTTTTACCTCAGATGACCCAATGGGT
GCATTGCAAAGTGAACTCTTTAGAATACTCAGTTCTCGGGTCGGTGATACTCCAACTTTT
GAAGTAAATGATCGTACTGAAGCGATCGCACTAGCTAAGCAATTGAGCAATAGAGGGGAT
CTCGTTGTTGTATGTGGAAAAGGAAACGAAAAATTCCAATATATGAGTGATGGGAAATCT
TGTAAACGCCAATACATCGGAGATCTCGATGCGCTACAACAAGAGGTGGCGATATGA
>ALBLOIKC_00144 Multidrug resistance protein MdtG
ATGAGTCTTATGGGCAATAAATCTTTATGGGGCAATAGAGATTACGTCAGGTTATTCGTT
GCTCAGGTTACCTCTTTGTTAGGCTCTGGATTGAGTTCTGTTTGCCTTGCGTTACTTGCC
TATGAGTTGGCAGATAGCGATGCAAGTGTGGTGTTAAGTATCGCTTTTGCTCTTAAGATG
ATCGCTTACATCGTCTTAGCGCCAATTTTTGCGGTATTAAGCCAACGATGGTCGAAAAAG
AAAGCGTTGATCATTTTGGATTTGATCAGAGCAATGCTATTTGTCGCATTGCCATTCGCG
AATCAGGTTTGGCATGTCTATGTGCTTATGTTTGCCATCAACGCTTGTTCTGCTGCTTTT
ACGCCGCTATATCAGGCAACGCTACCAAGTGTGTTACCCGTGCGAGAGCACTATACAAAG
GCTTTATCTTTCAGTCGAATTGCTTATGACTTGGAGCAAATAGTGAGCCCTGTATTAAGT
GCGATCTTGTTAACGATATTGAGTTTTCGTCAATTGTTTTGGATTGATGCTATGACATTC
GTACTGTCAGCAATACTGATTCTTGTTTCTTTTATACCGTCCGTTGAGAAGGAAATTAGG
AAGGTTGAAACTCTCAAGTTCCGCTCTTTGTACAATGGTCTTTCCGCTTATTTGGCTCAC
CCATCTCTACGCCTACTCTGGTGTGCTTACCTTGCCGTAGCATCAGCAAGTGCGATGGTT
ATCGTTAATACCGTTGTGTATGTTCATGATGTTTTACTAGGCGGAGATAGTGAAACAGCG
CTTGCACTGTTTACTGTTGGTTTGGGTTCAATGGTTGTTGCTCTCGTGCTACCCAAGTTA
GTACGAATCAACAAACCACAACGTTATCATCTTCATGGGCTTTTATTGATAAGTGCAGCA
TTTTATCTCGGGACTTGGTTGCCTGGTTGGATTGGTTTTGTCGTCCTTTGTTTTTCTTTG
GGGGTGGGAATGTCATGCATCCAGACGACATCAGGGTTAATTATTAATGATGTTTGTGAA
GGGGAAGAGGCAAGCCAGTATTTCGCTGCTCATTTCTCTCTAACACACTTTTGGTGGTTG
CTTACCTATCTAACTGCGGGTTTATCTGCAAGTCGGTTTGGCTTGGAAGGCGCTTATTGG
GTGATGCTTACCATTTCTACAATAAGCGGGTTTATGTATTTATATCTGCTGCGGAGAGGT
GAAAAGAGTTGTTTATCATATTAA
>ALBLOIKC_00145 hypothetical protein
ATGTTGACGTCTATTCAAAAGCACAAAAAATGGAAACGAGCTGCACTCGCCCTACTGATG
CTTGTCGGAGGTACTTTGGTTTATAGTCAATCGAGCACCAATGTTTCACACTCTGAAGAG
GCAAAGTTTTTAATTGGACAACTTAAAGCTGTCCTTGATTCTGCGAAACGATATGCTCAT
GAAAATGGCACCCTGCCACCAATCACCTCTGATACAGCCCCCCAATTTGGTTATCTGAAC
ATCAATAACTTAATAGAAAACCCAGGTTTATCTACATGGCAAGGACCATACCTACCTTAC
AGCGATACATGGATTGGTGGTGACCAGTACATCGGCCATCCAAACTATCTGGCAACACAA
TTGCTGCTAAAAGAAAAAAACAGTCAGTGGGCGCGAGGAAGCTCAGAAACAGGGTGCCAA
TCGTCATCATCAGCTTGCTCCCTCGCCGCTTGCATCTGGTTGGTTCCAATCAAAGTTGCA
CAAGAAATCAACCAAATTGTGGACGGTGATGTGAGTACAGAAAGCTCAGATCCAAAAGGA
AAAGTACGTTACGACAAAGCTTTTTGGGGTGCGCTTGTATGCTTAGTAGGAGATGAATAT
CCAATACCCTCTAAAGTGCAAAGCTAA
>ALBLOIKC_00146 hypothetical protein
ATGCGATATCAATCTTCTCCAAGTGACCACACAGAACAAGTACAACAATCTGTTCAAGAA
CGCGCCACCCAACAACGTTTAGCTCGTAAGGAAGAGCTAAAAGTGACACAAGAAGACAAT
AAACGCTGGGCAGCGAATCGAGAAAGAGTCATTGCTGAACGCAGCAACGAAAACACCGAC
GTAGCGCTAACACCATTAAAAGAAAATAAGAAAAAGAGTGGACTCAGTTCTTTGTTGTGC
GCGAAACCGAGTTTTTCCAAACTCCCAACCAAGACCGTTGCTTATTGTTGGGTTAATACA
AAAGCGGAAAGTGGTGAAGACAATATAATTCCAAGTGTTGAAAAGGAACATGGCCTACTG
AACGTCATTAGTAATGCCAAAATTACCCCAAAAGTAAAACACATTATCTATGTTGATAGA
CGTACTAAAGGGCGAACTTGTTACGACTCACGCGTTGAGCTTCCGGATAATGTTAAGTTC
GTTTCAGTGGATGAATTGCTGAAGAAGAAAAACATGGAGTCGCCAGTCATTGCCGAGAAG
ATGACAGAATTGTACGAGGCAAGCATCAATCACGGTAGCCCAGCTTTTGTAAAGAACATG
GTCTCTTTACTGGCTTTAAATGCCGGAGATTACTTCTTCGATATCGGTGTCAGCATCAAG
CCCGATGGTAATTTAGCTAAGCACCTTAATGGCCAGAGCAAGTTTTCCGGCGGTGCAGTA
GGTAACGGAAGTTATCTGATGGGGGGACACAAAAAAGAGGATATAGAGACGGTGGTTGAG
TACCTCTACGAAATGTATACCTGTGAAAGGCCCCCAACTGTACATCCCAAGAAAGCAGTA
GAGGTCTTAGAAAGCCTCGATAAATCGTTGTCACCGGCAGATGTAATCAACGCAGTAACA
AGCAACTCGAAACTAGACGAAAAAATCACGCCAGCGGACTTCGTTACTTACTCTCGCAAG
ATGGAGCAGGGATTTGCTGAGCGAGGCGTTAAGACTACAGAATGCGAATATGCTCGTCAC
ACGGACGTCGTCTTTGGTAACAACATTGCAGTACTCACTACTAAAGTGAAAACGGGCTTT
AGGAGCGGAACAGACTTCGTTAATACCCATAAGATGAGCCACATTCACAAAACCAAAGTG
GAAGCGCATCACGTGCCGGTTTTGTAG
>ALBLOIKC_00147 hypothetical protein
ATGAGCGCATCACAACTAATTCTTGAGTTATCTCTTATCGGCACAATGCTACTCGTTACG
GGTGTTTTTTTGGTTCGTAGCTATGACAAAACCGATAGCGTAGGGACGAAAGTTCAAAAG
ATCTTAACGGGTCTTCTTGGTGCCTTTATGGTGATGGCGGGAACAGTAAAATTCTTTGAC
CCGTTTACGACTATGTTCGCAAAACAAATCGCACTGAGTGAACTGCCTTTCCCAACTTTG
TCTCGTTGGGCGGGTCAATTAGGTGAGATTTTTGCAGGTTTACTGCTACTGGTGGTGATG
ATTGGTAACAAGGCGCTCGCAGCACCGATTAAAGATAAAGCGATGCAATTATCAACGCTA
TTAACGACCGCAATTATGATTGTCGCGGTGTATGTTCACCTATTGCCAAGTGTGCCGGCA
GAAGTGCTACCGCTTCAGTCTAAACCACCGGTAATGACACTGATTATTCTTGGGTTGGCT
TGGTTAAATGCATTCCTATATTTTCGCAAAAAGTAA
>ALBLOIKC_00148 HTH-type transcriptional regulator PgrR
ATGAAAGCAAAAGACATCTCCAATCTCTATCTGTTTTGCCAATCTGTCGAGTGCGGAGGC
TTTGCAGCAGCGAGCCTTAAAACACACGTTTCAGCCCCAACGTTATCAAGGGCGGTGGCA
AGTCTTGAGGATAAACTGGGTGAAAAACTGGTACACCGGAATGCAAAACAGTTCCAGCTC
ACGACTGCTGGCGACGAATATTACCAGCGCTTCGCAGCCCTATTTATGCAGCTGAATGAT
GAATGGACACAGCTCTCGAATAGTCAGCCAGTATTAACGGGTGAAATCCGAGTCTCTTGC
CCTGAGCCATTTGCTGATAATTTCCTGCAAAAGATGGCGATTGAGTTTATGCAGCTTCAC
CCAGAGGTCTCCGTCACCATTCAATTTAGCGCAGGCACAGAGCGTTTCTTTGATGAGCAG
ATTGACCTTGCGATTGTGACGACCCCACCTCACGCCAATCATTTAATACAGCGTCAGTTG
TTTGAATCACCATTAATGCTAGCGGCATCACCTAGCTATATTGAAAAACATGGTCTGCCA
GAACGAGCAGAAGAGTTGATGAACCATCAGCTACTCTCAGGGAATAACTTGCCATATTGG
GAGCTAAAAGAAGATGGCAAGGCGATCCGCATTCCCTATCAGCCTCGTTACTCAATCAGC
AGTCTGCGTTTAAATATTGATGCGACAATATCAGGAGCTGGGATCTGTATGATGCCTAGA
GCAGCGTTTGAAAAGCATGCACAAAGCAAAGAGTTAGTAGAGGTATTGTCAGACGTTGAA
TACCCAACCGGTAAAGCATTCTTGGTGTGGGCAGACAGAAAGCTGATAGCGACCAGAGTG
GTTGCCTTTAGAGATATGATTTTTGAACGGTTTGGGCAATCGGCGGAGTTTCTGGCTTCA
ATTCACTCAGAGCGAAACTCGTAG
>ALBLOIKC_00149 hypothetical protein
ATGAACCCATCAGTTAGCCAATCGAAGTCAGGCATAAGAGAGTCAATCATGAAAAAGTTT
TCACGTAAGTTCCAATACCCACTAATGGTTTCTATGGTTTTACCTACTATGCTTCTTAGC
ATGCCAGCCATCATGGTAGCTAAAACACTGCCAAAGAACGGCGTATTCTTTGATGCATGG
TTAGATGCGGTTTCACAAATGGTGCCATCTGCACTGTTAATTTTAGCCCTTGTAGCACCA
GCTGTTCGTCTGTTCGTAACCAAAGTGCTGCTAGAGCCAGAGATAAAATAA
>ALBLOIKC_00150 hypothetical protein
ATGAGCGAATTTAAACTACACACTGTTGAGTCAGCACCAGAAAAAAGCAAAGCAATCCTT
GAAGGTGCACAAAAGCAAATGGGGATGATTCCTGGCCTTTACGCAGTAATGGCTGAGTCT
CCTCAAATCCTAACAGCGTACACGCAACTGCATCAGCAATTCACGAACACATCATTCGAT
GCTGAAGAGCTAACAGTTGTGTGGCAAACCATCAATGTTGAACACGAGTGTCACTACTGC
GTCCCTGCACACACTGGGATCGCGCACTCAATGAAGATTGATCCTGCATTGACTGAAGCA
CTGCGTAACGATGAAGCAATGCCAACTGAAAAGCTTCAAGCACTAAAAGACTTCACTCTT
GCTGTGGTTCGTGAGCGTGGCAATGTATCAGAAGCAGACCTAGCGGCATTTTTTGAAGCG
GGTTACGGCCAGCAACAGGTTCTAGAAGTGATCCTTGGCCTATCGCAAAAAGTGATCAGC
AACTACGTAAACCACGTAGCTCACACGCCAGTAGACAAAGTATTTGAAAAGTTTGCTTGG
TCTAAAAAGTAA
>ALBLOIKC_00151 Inner membrane protein YgjV
ATGTCGGCATTTCTTTGGTCCCAAGTATTGATAGCAATCGCCATCGTATTCGATCTGATA
TCATTTCAATTTAAAAAAAGACAAAAAATTGTTTGTTGCTTATGTGCATCCGGCATCTTG
ATTAGCACCCACTTTGTTCTACTAGAGCAATGGACCGCCGCAAGCTTAATGTTACTTGCG
AGCATCCGCTACTTCACTAGTATCTTTACTACATCGAAAAGGTGGATGTTTCTTTATTTA
ACCTCTGCCTTAATGATCACTGTCGTGACCTTTGTTGATCTTATCAATTTGCTTAGTTTT
GGCGGAACGCTATTTCAGACCACAGCTGCATTTTGCAAAAGTGATCAACGCTTACGTCAA
TTAATGATTGTCGGAACTTTGCTCTGGTTAATACACAATTACCTCGCAGGTTCTCCTACT
GCTGTACTGATGGAGTTATTGTTTATTGGCAGCAATATTATCGGCTATTGTCGTTATTAT
GGGATACATTTGAGTCTGTTGACTCAAAAAAAGTCCATATAA
>ALBLOIKC_00152 hypothetical protein
ATGTTGGGTAAGTTCACTAAGGTGATTGACTATTTCTCTGATATGGGTGTTCCACCTCAA
ACGGTTGAACCCATGTCAACTCAGTTTAAATTACTCTCACTAAACCCATCAGATATCTTG
CTCGCACAGGGCTCCCAGCAGGACTATGGCTTTTTTATCATGTCCGGAATACTTAGAGCT
TGTCATTACGGTGAGAATGGTCTTGAGCGATGCAAAGAGTTTTATTTTAAAGATGAGCTA
TGCTTCCTCTATTCAAGTTGGTTGCAGGGAATGCCTGCCCAATATCAAATTGAAGCTATT
ACAGCCGTAGAAGTAATAAGGATCCCCCTGAATTTACTGGCATTGCCTTCGTTCTCACAA
GCCAAAGTCACACTGTTACAACAACAGTTAATTTTTAAGGAGCAGAAAGAAGCCCTGCTG
TTACTCCACACGCCTGAGCAAAGGTATCAGCACTTACTGCAGTATTGGCCACATTGGTTA
GCCAAACTTAATAACATTCAGATAGCCAGCTATATCGGTATTAGCCCTGTCAGCCTATCG
AGATTGAAAGCCAGAATAAAAAGCTAA
>ALBLOIKC_00153 Multidrug export protein MepA
ATGATAGCCATTTCCTCGACCTTAAAATCCGTTCTCGAAAAAACACTGCCGCTGACTGTC
GGCCTTTTTGCGATCATGTCAGTACAACTTATTGATGCGGTGTTTATCGGCATGCTTGGC
GTGAACGAGCTTACTGTGCAAGGTATCACGATGCCGTTCCAAGCTGGCTTTATTGGCATT
CAAGTCGGCATTGGGGTCGCAGCAACGTCGATCATCTCACATGCTTTTGGTGCAAATAAT
ACGCAACGAGCGACAAATACCGCTTCACTTGCGTTACTGGTCGGCAGCGCTTTTATCGCA
CTTATTGGATTTGCGTTGTGGTTGATGGAGCAAAGTGTGTTTTCTGCGTTTGTCTCTGTG
GAAGACAGCGGCGCACAATATCAGCAGCTCGAAACGTTATTTGGTCAGTTCTGGGGCTTA
TGGCTGTTGAGCGCGCTATCCAGTGCCGTGCTGTATTTGATGACCTGTGTTTACCGTGCG
AATGGTGATACTAAAGTCACGGGCTCTGTCTTTGTTATCGCAAGCCTTATCAACCTCGTG
CTTGATCCGATCTTTATGTTCGTTCTAAACATGGGGATTGCGGGTGCTGCATTAGCATCG
ATGTTTGGCTTTGCCATCAGCGCGGGTTACATGATGCACAAAGCCAAAGGTCGTCAATGG
TTCGCGCCTTTCTCTTCGGCTTTAACTAGCAAAGACGATGTCGCGCTGCTGATCAAAACC
ACGATTCCAACCATGATGAATCAGATATTACCGTCCGTTAGTGCTTTCGTGACGGTTATG
TTCATCGCTCATCTTGGTACTAATGAAATCGCATTTTGGAGCTTATTAAACCGAGTGGAA
AGCTTCTTGCTGATCTTCACGCTGGCACTCACCATGTCTTTGCCACCAATGATTGGCCGC
GAACTTGGTGCCGAACGTTTTGATTCAATCCAAGCACTCGTCCAATCGGCTTCTCGCTTT
GTGATTTTGTTCCACTTGGCCATCGCTACTTTGTTGGTGGTTAGTTTACCAATTGTTGTT
CCTCTACTATCGGCGGACGACACCATGCAAGAGTGGTTAAAGCTAGCACTTTGGGTGATT
CCGTTTAGCTACGGTCCTTTAGGTTTGTGTATGGTTGTCACTTCCATCTTCAACGCATTA
GGTAAACCAAAGACTGCCCTATTCGTTTGCTTTGTAAGATTGGTGGTTCTATACATCCCA
GCGATTGCTATTGGTTCGTTACAGGGTGACATTTTTACTATCATCATCGCGGCGACAATT
GCTAACGTTCTAGCAGGTTTGTTTGCATGGTTACAATTAACAAGCTATGTAAAACAAAAC
TTGTCTGCGACTCAAGCGTCGATGTTGGAAGTGGAAGCAGTGAAGTAG
>ALBLOIKC_00154 Arabinose operon regulatory protein
TTGGTGTTGCCAATCCACGGCAATATTGCGATTGAGATGACAAACTTTGTCGGTAAAGTC
ACCGTTGGTGAGTGTGTCGTGATTCCTGCTGGCACTGAGCATGGATTTAAAGCTGATGAA
ATGGCGCGTTTTATTGTCGCGGACTTGGACGTTTTGCCAGAGCACTTTCTTACTGAACCA
TTGGCTGTGTTTTCTGTTACGCCACCACTGTTAAGCTATCTTCATTTTGTAGAGAAACAG
TTGCAGCACCAAGTTGATAGTGGGTTAGAGGGCTCGATTTTAAATGTGTTCTCGATGCTT
TTAGATCAGCAAACTCACGCAAAGCCTGTTGACTCAAGGATTCGAGCAGTACAAAGCTAT
ATTGCTGAAAACATGGATACGGCTTTGTCTATCGATGAGTTGGCTAAGATCGCTTGTTTG
AGTCCGACTCAATTTAAAAAGCGATTTAAAGAAAGTCTTGGCGTCAGCACATTGCAGTAC
ATCACCGAGTTGCGAATGGAAAAAGCCAAAGCTTTGCTCACGCATACCGACTTACCAGTT
CAACTGATTGCCGAGCGAGTAGGGTACACCGATTTATCTGCGTTCAGTCGCCGCTTTTCA
ATCCACTTTGGTTTGTCGCCTCGCGAGTTAGCCCGTCAATAA
>ALBLOIKC_00155 putative inner membrane transporter YedA
ATGTCATCTGTTGCGATTCAATCGACAAGCCAATATCAAGCGGGCGCATTAGCGATCTTG
TTCGCTTCTTTGTTGTGGGGAACGACAGGCACAGCCGCGAGTTTTGCTCATCAAGTCAGT
CCGTTAGCCATTGGTGCTTTTGCTATGGGCGTTGGTGGTGTTCTTCAAGCAATGTTATCT
TGGCATGCCATCCGTCATCAACTCCATCAGATTCTACTGTTTAAGTTAGCGTTATCGATA
AGCGGCGTTGCATTAGCTGTATATCCTTTGGCGTTTTACACGTCGATGAAGCTCTCTGGC
GTTGCCGTTGGTACCGTTATCTCAATTGCCAGTGCGCCTTTCTTTACTGTTTTAATAGAG
TGTCTTTTTAGCAAAGCTAAGCGCGTTTCTGCTCAATGGTGGGTGAGCTTCGCATTTGGT
GTGGTGGGCATCATGATGTTAGTCATGGCGAAATCGGGTGGGGCGGTTGAATCAGACCAA
GCCTCTTATCTATTTGGCATTGTTTTGGGGCTCATCGCAGGGTTAAGTTACGCCATTTAT
TCGTGGGTTGCTAAGCGAATGATTGATGGCGGAATCAAATCCCAAGCGGCGTTAGGTAGT
ATCTTTGCTGGTGGTGCTCTGTTGTTATTGCCTAGCTTAGCGTTTACCGGAGAAAACCTA
TTCACCGGCGTCACGAACGCTTCTGTTTCAGTCTATATGGCGATCGTTCCAATGTGTTTG
GGTTATCTCGCGTATGGGTATGGATTAAGACACGTTGATGTTAGCAGTGCCAACCTTCTT
ACGTTGTTTGAACCGGTTGTTGCGGCGGTGTTGGCGGTTTGGATTGTTGGGGAGAAGATT
GCTATCTCTGGTTGGATTGGCGTTGGATTGATTGGTGTATGCCTGATTCTTCAAACCTTA
GATAAAGAGGCGAGCAAACCAAAACAGGTGACATGA
>ALBLOIKC_00156 Protein-methionine-sulfoxide reductase catalytic subunit MsrP
ATGTGGATTAAGAAGAATCATCGCTGGGCTTTATCTGAAAACGAAGCGACGCCAGAGTCC
GTCTATAAAGAGCGTCGCGAAATACTGAAAAAGCTTGGCATTGCGGTTGTCGGTATGCCA
CTCGCTGCGAATGTACAAGCGGGTATTTTGGATATCTTCTCGTCAAAGGAAAAGCCAGTC
TCAGACAATCGAATTGACCTTAGCGCGGCAAAGCCACAACAATACCAAGCGGATCTTTCT
CTTACTCCTGAAAGTAAAATTCTGAAATACAATAACTTCTATGAGTTTGGTACCGATAAA
TCTGATCCAGCGAAAAACTCTTCTGAGTTCGTGTCTGACCCATGGACGGTTGAGATCGAC
GGCTTGGTGAATAACCCAATTAAGCTCGACTATGATGACATCTTTAACAAGTTCACACTA
GAAGAGCGAATCTATCGCTTACGTTGTGTCGAAGCATGGTCAATGAACATTCCGTGGATT
GGTTTTCCTCTAGCGGACATCATCAAAATGGCGGACCCAAAAAGTAGCGCGAAATACGTC
GCTTTTGAAACCCTCTACGATCCAAAACAGTTCCCAGCTCAAGGCTCGTTCAGCAGTATT
GAATATCCTTACGTCGAAGGGCTTCGTCTTGATGAAGCAATGAACCCGCTCGCACTGATT
TCTGTGGGTTTGTACGGGAAGACGCTTGCACCACAAAACGGTGCGCCACTTCGCCTAGTT
GTACCTTGGAAGTACGGATTCAAAAGCATCAAGTCTATTGTTCGAATTCGTTTAACCGAC
CGAGAGCCACCAACAACGTGGAATCGTTTAGCGCCAAATGAATACGGTTTTTACGCGAAT
GTGAACCCGAATGTCGACCATCCACGCTGGAGCCAAGCAAGCGAGCGTTTCATCGGCGAG
GGCAGTGTGCTCAGCACTCGCAGACAGCCAACATTGATGTTCAACGGCTACGAGGAAGAG
GTGGCGCATCTCTATAAGAATATGGACCTGAGGAAGTTCTATTGA
>ALBLOIKC_00157 Protein-methionine-sulfoxide reductase heme-binding subunit MsrQ
TTGAGAAAGCTGACGCCAAAACACATCATTGCGCTTAAAGTCCTGATCCACCTTGTCTCT
CTCGGTTTCTTAGGTCTGCTGGTCATTGCGATTAATACCGACAACTTAGGTGGCGACCCC
GTTCAAGGCATCATTCATTACACGGGTATTAGCGCGTTGAATACGCTGTTTATTACCTTG
CTGGTTTCTCCGCTTGCGCGTTGGAGCAAGCAGGGATTATTAGTTCGAGTTAGGAGACTA
CTCGGGCTCTACAGCTTTTTCTGGGCGGTGCTTCATTTGGTTGCGTTTGCTGTTCTTGAT
TTAGGGTTAGATTGGAGTTTGCTTGCCTCTGAAATTGTCAAACGCCCTTACTTGACCGTT
GGTGCAGCAGTGTGGGTGATCTTGTTACTTCTGGCGGTGACTTCAACTCAATCTATACAA
CGTAAAATGGGTCCTAAATGGCAAAAGCTGCATAACTGGGTTTACTTAGCTGCGATATTG
GCACCGATTCATTTCTATTGGTCGGTGAAGTCAGAGGTAGCAGAGCCAACCATCTATATC
CTAATCGCCATTGGTTTGTTGCTGGTGCGCTGGAAGACATTGAAGCAGCGAGTGTTTCGA
AAAATGTTATCCAGTTGA
>ALBLOIKC_00158 hypothetical protein
ATGAGCAGCACTTTAGAGTCCGTACATATTGGAACAGATAAGCCTAAAGCCAGTGAGGAT
GAACTCACTTATGAACAACAACATAAACCTAGCTCGGAGTTTGAGTCCCGAGAACAATAT
TTAGAGCACGAGTTGCAAATCATGGCGCCTAAACGTTGGCGTCCCAATTTGCCGTTTAAA
GATTATCGCTTCGAGGTAGAAGACACCATTCCAGCGATGGCCGCGACCATTGGTAAAGTC
GTTATGGTGGGAGCCATCGCAGCAACCTTTGCCGGAGCGCTAGGGCTGAATGAAGGCTTT
ATTTTAGAAAATGTTCGTTATGAACTGCTTATCGCCTCTGTTTTCATTATTCTTTTTTCA
GGCTTTCTACTGCCGACCGCAAACCTCGCGGGTACACACGGCCCACTCATTCCATTAATT
CCTATCGTCGTTGCAGCAGGCGGTCACCCTATGGCCTTTGGTCTGCTGATTGGTGCTTTT
GGCATACTGTTAGCCATCAGTAAAGGTGGCAGTATGCTGGCAAATCTCACCAGTAAAGGC
GTGTGTGGCGGTTTGTTACTCTACCTAGGCTTTGTTGGAACCGTCTCTCAAGTGAAAAAG
CTGTTCGCTTGGGCAGAGGGAATAGGGATGAGTCACATCGCTTTCGTCGTGATCTTTTGC
ACCATTATTTTATATGCATTACTGGAACATTTTCGTAAGCGTTGGCTAGCTGTCCCTCTT
AGTTGCTTGCTAGGCGGCACGTTAGCTTTTGCCATGGGAGCGCCGTTTTCTTTTCAAACC
GAGCCCGGCTTACCCAATATGAACCCTATGTATTGGTGGGGGGAAGATACGGGCTGGATG
CTAGGCTTACCGACGATTGAGCATTTTATGGTCGTGCTGCCTTTTGCTATTTTGGCCGTG
GCTATGTGGTCACCAGATTTTTTAGGGCATCAAGTGTTTCAAAAAATTAGCTATCCAGAA
CGTACAGAGAAAGTACATATGAACATCGACGATACGATGACTACTGCTTCAATTCGTCAG
ACATTTGGTTCTTTGCTCGGTGGTACTAACTTTACGTCTTCGTGGGGAACTTACATCGTT
CCGGCGGCTATCGCTAAACGTCCTATTCCTGCCGGCGCTTTGCTAACGGCACTGTTCTGT
ATCATCGCCGCTGTTTGGGGTTACCCAATGGACTTAGCGATCTGGCAACCTGTACTTTGT
GTTGCGCTCATTGTTGGGGTATTTGTTCCATTGCTAGAAGCAGGAATGGAAATGACGCGT
GAGGGTAAAACCACGCAATCGGCGGCGATTGTTGTATTTTCTTCGGCACTTGTGAACCCT
GCATTTGGCTGGTCTCTCACAATGCTGTTAGATAACTTAGGCTTAGTCGGCTGTAAAGAA
CGTAGTGGGGAGCTGAGTAAAATGAGCCGCTGGGTGTTGCCTGGCATTATGTTTATTGTA
CTAACAAGCGTAATGGCATTGGTGGGCTTACTTCCGGGGATTCCAGCGATTATCCCAAGT
TTTCGTTAG
>ALBLOIKC_00159 hypothetical protein
ATGAAAAAATCTTTTAATGACAATCATCTAAAAGATATTGTAGAAGTAATCAAAGAACGA
ATTTTTGTCCCCCTGACTGCAAAGAAAACGACAGTTTTCCTATGCGGAGGTGCCATTGAC
GATAAAACTAATGGACGTTCGAGAATGGCAAGTATCTTTGATGCAAATTCAAGGTATGAA
TTGCTCTATCCAGAAGATATTTTTGATGACTTATTGGCAGGGCCGGGGCAACACAGTTTA
TTACACCTTGAAAACATTCTAGCTAATTGTGTAGATGCAATTGTACTTTTTCCCGAAAGT
CCGGGCTCTTTTGCGGAAATCGGAGCATTCTCAAATAATCCTCGTTTGGCCCAAAAGTTA
ATAGTGTTGTCCAATAAAAACTATAAAACTAACAAGAGCTTTATTAACTACGGTCCTTAT
AGGCTAATCAAAGAATCGAAGACGGGTTCAATCTTACATATAAATTATAAGGATTTAGAT
GATATTGAACTTGGAAAGAAACTATACAAAAAAGTAAACGGAAAGGTCTCTAGAATTAAG
AAAGAGTATCCAGTACAGAAGGATGTAACTAACATACTAGAGGTAGAACACTTTATACTG
CCTTGCCTATATCTAATTGATGACTCGAACTTTCTTACATTGACTAAGTTGATTGCGTTC
GCAACAGGGGAAGATCCAAAATTTTGCGAAATCGCTATCAAATCATCTCTAGGTAGACTT
GCTTCCAAGCGTTTTATCTCACGGACACCTGACGGATATAATGTCACTCCAGAAGGGGCT
AATTACGTGAGAAATACATTTAATAACACAGCTTTAGATAAAGTTAGGTTAGAGGTTTTG
AATGCAGAAAACCGTAGAAATGCATCTGTAGATAGTGTTAGAATGCGCTAA
>ALBLOIKC_00160 hypothetical protein
ATGACCTCAAATAGTATTTATCACCTGAAAAACTTAGGTTTACCAGCACTAACTTCATTG
GATGACTTTGCTCACGCGATGAAATTAGGGCCAAATACTGTCAGATCTCTCTCTATCTCT
TCCAATTCCCTGTATAAAACATATAACGAACCTAAAAAAAGCGGTGGCTTTAGGGTTATT
GCTCAACCATGTAGGGAGTTAAAAGCTGTTCAAGCATGGATATTAAGAAACATTCTAGAC
AAATTAAACAGCTCCCCTTATTCAAAAGGATTCGAGAAAGGGAAATCAATTCTTGATAAT
GCCCAACCACACGCAGGTGCTAGCTATTTGTTATCAGTGGACTTAGAAAATTTCTTCCCA
TCAATCAAGTCATATAAAGTCTATGGTGTTTTCCGATCCGTTGGTTATAACAAGGAAATG
TGCAAACTACTAACAAACCTGTGTACCTATTATGATTCTCTTCCTCAAGGTGCACCATCT
TCACCTAAGTTGGCTAATCTAACCTGTTCGAGACTCGATGCTAGAATTCATGGTTATGCA
GGCCCAAAAGGCATAACCTACACAAGGTATGCAGATGACATTACGTTATCTGCCAATACA
GCGATTAAAATTGAAAAAGCGAAGGCCTTCATAGGTACTATTGTGCATGGTGAAGGGTTA
CAGATTAATAAGAGCAAAACAAAAATATGTGGTACTAAGCGACAAAAAAAAGTGACAGGT
TTAGTGCTTTCAGGAAGCAATGTTGGTATCGGTCAGAAAAAGTATCGAGAGTTACGCTCA
GTGCTGCATCACCTTTTTGTGGGACGCAATAATGAGTATAGCTCAATCAATGGATGGTTG
GCTTTTACCTATTCTGTTGATAAGAAAGCATATAAACAACTGAGTATTGTGATTGAAAAA
CTATCTAAAAAGTACCCAAAATCTGATGCAATTAAGCATCTGCATTTAATAAAAAGCTAG
>ALBLOIKC_00161 hypothetical protein
ATGTCGGTTAAATTAGAAAAATTAATAATACAAAATTTTCGCTCAATCGGAGCTGAACCA
GTAAAGATTGACTTAGATGATATCGTGATATTGGTTGGCGGTAACAACTTTGGTAAAAGC
ACTATATTGAAAGCCTACTCCGTTGCAGTTAATAGTGAAAAATTGGAAAAAGAGGACTTT
CATAACAACATAACAAGTGATCCTAGTAGCAAGCCTACTATAGAGCTTCATACAATATGC
TCGGGAGAAGATAGACCGGGAGAAAACTTTAGGGAGCCTCTTGACGAAGACTTGGGCGAT
GCAAGCCCGGTAAGGGTAAAAGAAAAATTTGTGTGGGAGAAAGTAAAAGAAGCTCCCAAA
AGGTTAGGTTTTCGTGTTGATCTAGGTCGCTACCCAGAATCAAGCGATCCCACGCCACAT
CAACCTTGGGCGACAGATAATGCATCTCGTAAGAAAAGACCTAAAGCTCACCTAATTGGA
ACATTTGACAATCCTGATACCCAAAGTGACTCAATAAAAAGCATCTTAGTTGAAGTTCTG
CTAGAGCGAAAAATAAGAGAGTTTGAACCAACAGGTGAAAGCTCAAACTTCACTACGTTA
TATGACCAAATCAATTCTTTAAAAAGCGAGTTTGTGTCAGCAACTAAGACGACCCTAGAT
CAGATTGCTAACGATATTTCTGATTACGCGTCCAAAATAGTTCCTGATCATAAACTCAAG
ATTTGCCTATCAGAGGATGATGTTTCTGAAAGTAACCTTAAGATATTTGACGCTAAAGAA
GTAGAAGTTAATTTTGGCAAGGGTGAGCAGTTATTTCCTGTGTCGAATCACGGGAGCGGG
GCTAGAAGAACTTTGCTATGGGCAGTGCTTAAAAAAATCGCGGAGTTAGGTTATGAGCCA
CAAGAAAAAGGTAAAAAATATAAAGAACTTGGGAATATTAAATCACATTTATTGTTATTA
GATGAACCTGAATTAAGCTTACACCCAAGTGCATGTAGAGAAACTAGGGATATGCTTTAT
GACATTGCAGAAAGCAATGACAATTGGCAAATTATGTTAACTACACATTCACCAAGTTTT
ATAGACTTAACGAGAGATCATACCAAAATCATTAGAGTCGAGAACTCGGGGGAGAATGTT
GTAGCTACAACTATCTTTAAGCCCGATGAAGTTGAGTTTACGGATGATGAATCTGAATCT
TTAAAACTATTGAACTTATTGAACCCAGACGTCATGGAGTTCTTTTTTGGTGGGAAAGTG
CTTCTAGTAGAAGGGGACACTGAGTACTGCGCTTTTGGTAAGATTATTAATGATGCAAAG
TTAAGTGGTGATGATAATTTTGATGATCTTTTAATTCTGAGATGTGGCGGTAAAGTACAA
GTTTCCATGTTTATGAAAATCCTTAACCACTTTAAAAAACAATACTACGTTCTTCATGAT
ATTGATTCTATGCAAATATTGAAAAATCGATGGATGACGCAAAAGGATGGAAGCAAAGAA
AAAGTACTGAGGGTTGAAGCAAACCCGGCGTGGACTAACAACTCAAAGATACAGGCGGAG
ATGTCAGAGTTTAGTAATGTTTATGCATCAATTATAAATTTTGAAACTGCTTATTTCGGT
ACTGGCATAGATTCGGGTAAACCAGAAAACGCTTTGAATATGCTAAGAGATCCGGATATA
TACCTAGTCGTTCAAAATTTATTAATCGCGATACTTAATGATGATAACAGTGTGCTTCCA
AGTGGTGCCACAAAATGGAGCGAAATAGCAGAGATTCAAGATAAGTTTGAGACGTATGCT
CAGGACAACCCTGAGGTTGTGCCAGTAGCTCCTTAA
>ALBLOIKC_00162 Inner membrane transport permease YbhR
ATGACACTGTGGCAACTGATTAAAACAGAGCTTCGCTCAGTGATGACCAACCCTGTGGTG
GTACTGACTGTCTTTGGTGGCGTGGTGTTTTACTCCTTTTTGTACCCGCTTCCATACGCG
CAACAAACGCCAAGAGAACAGCCGATTGCGATTGTGAATCTCGATGGTAGCCAAACCAGT
TTAACCCTAGAGCGCATGGTCGACGCCACGCCTCAGGTTAAGGTAGTAACGCGCTTACAC
ACGATTGCCGATGCAAAACAGGCATTCTTAAATCGTGAAATTACCGGCTTCTTGGTGATT
CCAGAACACTTCTACAAAGACTTGATGCTTGGCAGCAGCCCTACTCTGGCTTATGCCGCC
GACGCTTCTTACTTCTTAGTCTACGGCACCGTGGTAGAAGGCTTGGCAACAGCAGGTGGT
ACGCTTGGCGCTCAAGTAAAAGTAAGCAAGATGGTGATCGATGGCGTGCCGCTGAGCATG
GCCAGCCATGACTACTCTGCAATCAAACTCAACATGAAGCCAACCTTCAACCCGACCATG
GGTTACATCGAATACGTGGTGCCAGCGGTGTTTGTTCTGATCCTTCAACAAACACTGATC
ATGGCCGTCGGCTTGCAAACCGGTACACAACGTCATGGTCGCGGTTATTGGTCGCAAGTG
CCAACGGGCGCTCTGCTACTTGCCAGAACCTTGGTCTTCGTAGCTATCTACTACCTACTC
AGCGCCTACTACTTTGGCTTCAGTTTTGAACGCTTGAACGTCAACCATGTTGCCAACGCA
GGTGAATTGTTGACCTTGCTATTGCCGTTCTTGCTTGGCTGTTGTGGTTTAGGTTTGTGG
CTCGGATACTTGCTACCAAGGCGCGAGTTGGTGACATTGGTCGTGCTGGTTAGTTCAATG
CCATTAATCTTCTTAGCAGGCTTTATTTGGCCAGTTGAGTCGATCCCTGCCCCTCTGCTT
TGGTTCGCTGACTTGAGCCCGAGCACGTGGGCAATCAAAGGCTTTTTAGCACTCAACCAA
ATGGGCGCAACGTGGCAACAAGTAGCTAAACACTGGACTGCTCTTTGGGTTCTGACGGTA
CTTTGGGGCGGCGTTGCTTACTGGATTGCCAAACGCAATACCAAACCAGTAGTAACAGAA
AGCTTAGGTTAA
>ALBLOIKC_00163 hypothetical protein
ATGACGATTCAAATCTCACAACGACAAATCCTACGGCGCGATAAGTGGTTATTATCTTGC
CTGACATGGGTGCCGATTTTATTGGCCGTCACCATTTGGGGCGTGTTCTCGGCAGGCATT
GCCAGAGATCTCCCAATTGGTGTGGTTGATTTGCAGCACTCGCAATTGTCACGCAAGATG
ATTCAGTCTCTTGATGCCTCTTCCACTCTTTCTGTTGATTACCACTACACCAGTTCAACA
GAAGCGAAGAACGCGATGATCGAGGGTGATATCTACGCTTATGCTGTGATTCCCCCTCAA
TTTGACCAAGACATTCTTTTGCATCGGCAACCGCAGCTATCGGTCTTCTTTAACAGCCAA
TACATTTTGGTTGCCAAGTTGATTAACTCTGCGGTCGCGCAGTCTCAAGGGTATTTTGAT
GCGCAGCTAGAAACCATGGGTAACCTAGCAAAAGGCAACACCACAACACTTGCAGCTATT
GGTCAAGCCGTGCCAATTTCGACTCAGATTACAGCCTTGTTTAACCGCAACACTAACTAC
GCTCAGTTCTTGGTGACAGCGATTGTTCCGGCGATCTGGCAGATCTGTGTCGTAGTCAGC
ACCATTTTGATCCTCGCAGCGCATTTTCGTCTTTATGGAAATGGCAACAACAGCTTTGCG
TTCTTAGGCGCTCGCCCTTTCACTCGACTAAGCAAAATTCTAAGCCAGTACATTCCTGTC
TTTATGGCACAAAGTGCACTGTTCTTAGTTTGGTTTTATGTGGTGCTTGATTGGCCGATG
GAAGGCAGTTACTTAGTAATGCTGTTGGCGCAGTTCGTAACGACTATCGCATGCATCATC
ATGGGAGCGTTGTTCTTCTTCCTATCGATGGATCCAGCACGTGCGATGAGCTTTGCTGGC
GCATTTACCGCACCGAGCTTTGCATTTATGGGGATAACCTTCCCGGTTTCCGACATGAAC
GCGTTAGCGCAAGCATGGCGAGGCTTACTACCGATTACGCATTACATCGAAGTTCAAGTG
GACCAAGCAAGCTACGGCGCAAGTGCGGCACAATCTATTGGCTCACTCTGGCCGATGGTT
GGGTACATTATCCCGCTACTGATGACGGCGGCTTTATTGGCAAAACATCGCAACACAGCT
TTGTTAAATCGCGCATCTTCAACAGATAGCAAACAGGAGGCTGTATGA
>ALBLOIKC_00164 Multidrug resistance protein MdtN
ATGGCAGCAAAATCTCTAAAACCCGCTCTACTATCACTTTGCGCTTTGGGTGTCGCTTCT
TGGGTTGGTTACCAGTTCTACCAAGCGTATCAACCAGAACCAGCTCGTCTACAAGGATTG
ATTGAAGCGCAGCAATACAGTATCTCTTCTAAAGTCCCAGGTCGTATTGATGAAGTCATG
GTGCGCAAAGGCGATGATGTCGAAAAGGGTCAGTTGATCTTTACCCTTCACAGCCCAGAA
ATCGAAGCAAAACTGGAACAAGCAAAAGCGGGTGAAAAAGCCGCTGGCGCACTGGCATTA
GAAGCAGAAAAAGGCGCACGTGAACAACAAATTCAAGCCGCGAAAGACCAATGGTTGAAA
GCGAAAGCGGCGGCAGATTTGATGGAAAAGACCTACCAACGTGTCAACAACCTTTATAAA
GATGGCGTAGTCGCAGAGCAAAAACGCGATGAAGCCATGACGCAGTGGCAAGCTTCGAAA
TACACCGAAAGCGCAGCGTTCCAAATGTACAACATGGCGAAAGAAGGCGCGCGTAGCGAA
ACCAAAGTCGCAGCAGCAGAGAAAGCGCGTATGGCGGCTGGCGCAGTGGCGGAAGTAGAA
GCGTACGCCAAAGACACGCAAATCTTTAGCTGGTTTGATGGCGAAGTCTCCCAAGTTCTA
TTGCAAAGCGGCGAACTCGCACCTCAAGGCTTCCCGGTTGTGACGGTTATTGATACGCAA
GATTCTTGGGCGACACTGAACGTACGCGAAGATTTGCTCAAACACTTTACCAAAGGCACG
ACCTTTAAAGCTTACCTACCAGCGCTGGATAAAGACGTTGAATTTAAAGTGACTCACGTT
GCTGTAATGGGTGATTTTGCAACATGGCGCGCAACAGATGCATCAAAAGGTTTTGATCTT
CGTACATTCGAAGTGGAAGCTCGCCCTACCCAACCAGAGCCTGAGCTGCGCATGGGCATG
AGTGTTGTGGTTGAGCTGTAA
>ALBLOIKC_00165 hypothetical protein
ATGAAACAAACCGGAAAGTTCTGGATTTTGGGCCTTCTCAGCAGCTCGATTTCTCTTGCC
TGTCACTCGGCTCCCATCACATTCGATGATGCATGGAAATTGTTGTTAGAAAACAACTAT
TCCCTTAAAGCGCAACGTGCCAACGTAGAAAGTTATGAATACCAACAAAGCGCAACAGAT
AACCTCAACTTACCGCAAGTAAGCATCGGCGCGAACTACACGCGTTTAGATACGGACGTC
ACCTTGTCCGGACAGCAGATTCTCGATAGCACTGGGCAACACATTAGCGTGCCACCTGTT
TTCCAACCTATTTTTAGTGCGCTTGCGAATACCACATCGACGATCACTGAACGTGACATC
TTCTCCTCTTCTATTCGCGCTATTTGGCCAATCTTTACAGGTGGTCGAATCAATGCCGCT
CAATCAGCAGCAGAAGGTAAAACGGACGAGGCGAAAAGCCAGCTCGCGATGGAGCAACAA
GCTCGCTTTGAAGATCTCTCCAAGTACTACTTCTCCGTTGTCCTAGCAAAAGAAGTATTA
GCAACACGACAAGCGGTAGAAAAAGGCTTAACTAAACACCGTGACTTTGCGATTAAGATG
GAAGAACAAGGCCAAATCGCCCGCGTTGAACGCCTTCAAGCCGAAGCCTCATTAGACAAA
GCCAAAGTCGAAACACGCAAAGCAGCCAGTGATCTGAGTATCGCGCAAGCGGCTCTAGGC
AAAATCTTAGCGCAGAACGACTCGGTAGAGCCTTCAGAAACGTTGTTTATCAACAATAAT
CTACCGCCGTTGAACGCATTTGTTGATCAAACACTGCTGACCTACCCGGGCTTAGATTTG
TTGGATGCCAAGCACAAACAAGCGTCGAGCCTAATCAAAGCCGAGAAAGGCAAATACTAC
CCAGAAGTTTACCTATATGGTGATTACAGCCTGTATGAAGATGACTCTCTGGCCAGCCAA
ATGAAACCGGATTGGTTAGTGGGTGTCGGCGTAAATATTCCGCTAATCGAATCCACTGGT
CGCAGCGAGAAAGTAAAAGCGGCGCAAAGCATGGTCACGCAAGTCGATGCGCTAAAATCA
CAAGCGAAGCAAGATTTGTCACTTCTGGTACAAAAAACCTACCTAGAAGCGCAACAAGCC
ATTGATGAAGTGCAAGGTCTAGAATCAAGTATCGCCCTTGCAGATGAGAACCTGCGCTTG
CGCGAAAAAGCCTTCACACAGGGCTTATCGTCATCTTTGGATGTGGTCGACGCGCAACTG
TATGTCGCCAGCGTAGAAACACAGCAATCAGCCGCACGTTTCCGTTATCTGATTTCTTTA
ACCAAACTATTAGCACTGAGCAGCGAAATGAACAGCTTCGCTCAATACCAACACACTGCT
TACGTTCCAACATCAGCATCCAAAGAGGCAAAATAA
>ALBLOIKC_00166 hypothetical protein
ATGGAACGCGATACATTTGGAATTTGCCTGAATAAGGCCATGCTGTCAGAGAATATGTAT
TCAACGTTTACACACGTCAGGGCTTATGAAAAGAGTGATACTAGCTCCGCCGATCTTAAG
GTGCTGCTGTCATTCCCACAGATGAGTGGTAAAGACTTGCTGAATACGATGCGAGGTTCT
CGTCAGCTTGAGTGGAGAGCAGAATTTCACTGCCCTTCCATGAAGTGA
>ALBLOIKC_00167 Cystathionine beta-lyase PatB
ATGACCACGAATTCTTATAATTTCACCACAACGTTAGATCGAAAAAACAGCTTTGCTGCA
AAGACAAACCACCAGATAGTCAAAGATTTTTTAGGGGTGAATTATTACGATGACACCATT
TCCCTTTGGGTGGCGGATATGGATTTTGAGTGCGCGCCAGCAATTACTCGCGCGCTGACT
AACCGAGCGATGCAAGGCACTTTGGGTTATACACAGCAGACTGAACCTTATTATGACAGC
GTCATCAATTGGTATGGCCGACGTCATAATATGTCGATTGAGCAGGATTGGATTGTGTAC
AGTGCCGGAACCGTATCTGCGGTTCGTAATGTGATTCGAGCCTTCAGTAAAGAAGGGGAA
GGCGTCATTATTCAGCCTCCGGTGTATTACCCGTTCCAATTACAGATTCAAGAGACTAAC
CGCGAAGTCGTGCGAAACCATCTGATTAAAGATCAGAACAACCAATACAGCATCGATTTG
GTGGACTTTGAAGAAAAGTGCAAAGACCCGAACAACAAGATCTTTATTTACTGCAACCCG
CATAACCCGACTGGCAATATTTGGTCTGCGGAAGTCACGCAGTCTCTTCTCAAGATTTGT
GCAGACAACGATGTGCTGTTTTTCTCGGACGAAATACACGCGGATTTGATTCGCAAAGAC
CGCTCGTTTACCTCTGCCCTTAACTTGGAACACAGTGAAAATACCATCATCGCAACGGCG
GTAAACAAAACGTTTAACGTCGCTGGGCTGCATATTACGAACTTGGTCATCAAGAACGCA
TCGCATAGGGAGACATTGAACAACTACACAGGAAAGGTAGGCATGTCTCCGTTTGCATTG
GACGCGACGATTGCTGCATTCAACGAAGAAGAGCAGTGGGTGGAAGAGGTCAATAATGTT
ATCGACACGAATTTGGCTTTGATGGCGTCTTTCATCAAGCAACGCATTCCAAAAATCCAA
TTCTATGTCCCTGAAGCGACTTATCTGGCGTGGTTAGATTTCTCTGAGTTTGGGTTAGAA
GAAGCGGACTTGCTTAATCTACTGGCTGATGAAGCACACTTGGTTCTTGAAGGTGGCAGC
ATGTTTGGCGAAATGGGACGAGGCTTTATTCGTATGAATGTGGCTTGTCCGACTGCGGTG
ATTGAGGAAGCACTGGAGCGTTTAGAGCGTGTTTTTGCTTCTCGATAA
>ALBLOIKC_00168 hypothetical protein
ATGAGGCTTTTACTAAATGACAAATCTGTGAACGAACGAAATGATCTCGTGTGTTTCCGA
TTAATTACTAAGCGAGCAGAAGCACAAGCACTTCAAAAGTGGGAGAAAAACTTGATGGAA
TAG
>ALBLOIKC_00169 Sensor histidine kinase DpiB
ATGAGTTGGAGTTCAATCAGCTTTCGTAAGCGCATGCTCATTATTATGACGTTATCGGGT
TTGATTGAACTTCTTATCCTTGTGGCTGCCGGCTTTACTTACCTTAAGTTCGATCAAGAG
CAAGAGATGGGTGAAAAAGCACTGGGCGTTGCGCGTTTCTTATCGACATCCCACATCGTC
ATCGAGATGATCGAATCTCAAAACCCTGAGCCATACCAACAGCGATTTCGTGAAATGACC
GATGCGTTAGGTGCTGCGTTTATTGTTATCGGCGATAAAAATGGTGTGCGTCTGATTCAC
CCCGTCGACGAACGTATTGGCAAGCCGATGAAAGGCGGTGATAACCAAAGAGCGCTGGTG
GAAGGACAGTCCTATATCTCAACGGCTCAAGGTTCATTAGGCTATTCCGTTCGCGGTAAA
GCGGCGATTTTTGACCAGCAAGGCAACATCATTGGGGTAGTTTCTGTCGGTTATCTGTTA
GAGCGCCTGCAAGACCGCATCGAGCCGTTTCTCGCGTTTTTGATTGTAATGGCACTGGTT
GTGGTTGCAGCCAATGCCGTGGTCTCTAACTATGCGTCACGTAAGTTCCAACGAGCGATC
ATGGGTTTTGAGCCGGAAGAGATTGGTCGCTTATACGGTGAATTGGATGTGACTATGAGC
ACCATTAAAGAAGGGGTGCTCAGTGTTGATGCGCAAGGTGTATTACGTTCGATCAACCGT
AGCGCATGCCAAATTCTAGGCATCGACCGAGAAGCTGCGCTCAACAAACCGTTGACTGAT
ACGCTCCGAGATAGCGATTTGTATACGGTGTTAGAAACAGGACAAGAAGATCACGACATC
GAGATCTTCCTCAATCACAAACGCTTAATCGCAAACCGTTCACCGATCTTTGTGGATGGC
AAAATCGTCGGTGCCGTATCGAGTTTCCGTTTGCGTGATGAAATCAATGAACTTACCGAA
CAACTTTCGCAAACCAAAGAGTACGCGGATTTACTTCGCTCACAAACGCATGAGCATAGA
AACAAGCTCAACACCATTAGCGGCTTGGTTCAAATGGGCGAGCTAGAAGCGGTGCAGCAG
CTTATTGGACAAGAGACAGCGCATTATCAAGCGATGATTGAGTTCTTGCGAGACACCATT
AAAGATCCGCTTATCGCTGGCATGCTTTTAGGCAAGACAGAACGAGCTCGGGAGCTTGGT
TTACAGCTGGCGGTCGAAGAAGGCAGTCGCCTAGAACCGCTACCTGAATGGCTAAACGCC
GAAGATTTGGTGACCATTCTGGGCAACCTTGTCGACAACGCATTTGATGCGACTTTGTCT
GCTATTCGTGTTGAATCTGCGTTTGCGTTAGAGCGTCGCAGTATTGACGTGTCGATCAGT
GATTACGGAAACGAAGTGATTTTAGAGGTGGTCGACCAAGGTTGTGGGCTACCGGAAAGC
ATTGAGCCACAAGAGCTCTTGAAAAAGGGCATTTCAACCAAGTCGCGTCAGAATCGAGGG
GTAGGGCTACACCTTGTGAATCAACTGGCGACGCGTTATCACGGTTATGTTGAGATGCTA
CCAAATACAGAACATGGAACGAGAATTACCGTGTATTTGCCTAAGGAAGAACAAGTATGA
>ALBLOIKC_00170 Transcriptional regulatory protein CitT
ATGAATACGGCAACGCGAGTCATGATCATCGAGGATGATATTGCCATTGCAGAGCTTCAC
CACAAGTATCTGAGCCAACTCTCCGGTTTGGAAGTGGTGGGCATTGCAACGACACGGATG
GAAGCAGAAATGCAGCTAGAGATCCTTAAACCCGATTTGTTACTGATGGATGTTTATCTA
CCAGACGGAACGGGCTTGGAGATTCTCAATACGCTGCGCTCAAACAATCAAACTTGCGAC
GTAATTTTAATTACCGCGGCGAGAGATGTAGATACGCTTCAACAAGCGATGCGAGGCGGG
GTGGTTGATTACCTACTTAAGCCCGTCATGTTCCCTAGATTAGAGGCGGCATTGCAAAAG
TACATCTCTCAACGTCAACAACTGAACGTTGCAGAAAGCTTAGATCAGAACTTGGTTGAT
AAGATGCTGCAATCAAATACAGGATCAGACAACACGCCACAACGCTTACCAAAAGGAATC
GATGGCGTAACTTTAGACAAGATTCGTGCTTTGTTTGTTGGAGAAGGCATGTTTACGGCG
GACGAAGCAGGCGAGCAGATCGGTGCCAGCCGAACAACGGCCAGACGTTATCTTGAATAC
CTGATCAGTTCGGGTGAACTGGAAGCCGACTTAAACTACGGCACAGTAGGGCGACCAGAG
CGCAGTTATAAAAAAGTGATAAGGTAA
>ALBLOIKC_00171 Glucose-6-phosphate 1-dehydrogenase
ATGGTAATACCAGAAAACAGCAGCATCGTTATTTTTGGTGCTTCAGGCGACCTTACATAC
CGTAAGTTAATTCCTGCTCTATACCACCTCTATGCGAACAAACAGCTTCCAGAGAATTTT
GCCATTCTTGGCGTAAGTCGTACTGAATACAGCGACGATTCTTACCGCGAAAAGCTGAAA
AAATCGCTTCAGGAAATGGAGAAAACTGAGCCAGAAACGCTTAATGCATTTATCAACCAC
CTGCATTACCAAGCAATCAATACTTCTGACACACAAGATTACAGCAAGTTGGCGACTCGT
TTAGACCAACTAGCAGACGAATACCAATTCGAACAACGTAATACGCTTTTCTATCTTGCG
ACGCCACCAAGCCTTTACAGCGTGATCCCTGCAAGCCTTGCAGCACACGGTCTGAACAAC
GAGGAAGATGGTTGGAAACGTCTGATCATCGAGAAACCTTTTGGTTACGATCTTGAATCA
GCGCGTACGTTGGATAAAGAAATTCACGAGCACTTCCAAGAGCACCAAATCTACCGTATC
GACCACTACCTAGGTAAAGAAACGGTTCAAAACCTTCTTGTACTTCGTTTCTCTAACGCT
ATGTTTGAGCCGTTGTGGAACCGTAACTTCATTGATTACGTTGAAATCACAGGCGCAGAA
TTCTTAGGCGTAGAAGAGCGTGGCGGTTACTACGATGGTTCTGGTGCAGTACGCGACATG
TTCCAAAACCACTTGCTACAAGTACTAGCAATGGTTGGTATGGAGCCACCTGCACAAATC
AATGCTGACGCGATGCGTGATGAAGTCGTGAAAGTGCTTCAGTGTCTTAAACCACTGGAT
GAAGACGCACTTCGCAACGACCTTGTATTGGGTCAGTACACGGCGTCTGAAGTTCGTGGT
CAACAGCTTCCTGGTTACCGTGAAGAGAACGGCGTAGCAGACGATTCTCGTACTGAGACT
TACATCGGCCTGAAAGCTTACATCAACAACTGGCGTTGGAATGGCGTGCCTTTCTACGTA
CGTACAGGTAAGCGTCTACCGACTCGCGTTACTGAGGTGGTTATCCACTTTAAACAAACA
CCACACCCAGTGTTTGGTCAAAACGCACCAGAGAACAAGCTGATTATTCGTATTCAGCCA
GACGAAGGCATCCAAATGAGCTTTGGTCTGAAAGAGCCGGGCGCAGGCTTTAAAGCGAAG
GAAGTGAAAATGAACTTCCATTACGCTGATCTGCAAGAAACCCAAATGCTAACTGCTTAT
GAGCGTCTACTTCTTGATGCCCTAAACGGTGATGCAACGCTATTTGCTCGTAGCGATGCG
GTTGAAGCGTGTTGGAAATACGTGCAACCAATTCTAGATTTCAAGCAAGACCCACAAGCG
CTATTCGGATACGCATGTGGTACATGGGGACCAAAAGAAGCGGACGACTTGCTACAGCGA
GCTAACCGCGCATGGCGCTTCCCTTGTAAAAACCTAACAGATACGGACTACTGCGAACTA
TGA
>ALBLOIKC_00172 6-phosphogluconolactonase
ATGATCAACCATAAGATCTACCAAACAGCAGAGCAGGTAGTAGAAAGCCTTGCTAACGAC
ATGAAAGCGTTTAGCGAAATGGGCCGACCTGTTCACATCTCTCTTTCTGGCGGCAGCACA
CCTAAAATGCTGTTTAAGCTATTGGCAACAGAAGCTTACGCGACGTCAATTCAGTGGCAA
AACCTACACTTCTGGTGGGGTGATGAGCGCTGTGTTGCTCCTGATGATGCAGAAAGCAAC
TACGGTGAAGCGAATGCACTACTATTTAGTCAAGTGAACATTCCAGCTGAGAACATCCAC
CGCATTCGTGGTGAAGACGAGCCAGAAGCTGAAGCACAGCGCTTTGCGAAAGAGATGGCA
GAAGTGATTCCAACTGAAAATGGCACTCCTGTGTTTGATTGGATCTTACTTGGTGTTGGC
GCAGACGGTCATACCGCATCGCTGTTCCCAGGTCAGACAAACTACGATGATGAGAACCTA
TCAGTATTGGCGTCTCATCCTGAGTCTGGTCAGATTCGTGTATCGAAAACGGCACGCGTA
TTAGAAGCAGCGAAGCGCATCAGTTACTTGGTACTTGGCGCTGGTAAAGCAGACATTATC
GAAGAGATTAATAGCTCACCAGCACGCGTACTTCCATATCCGGCAGCGAAGATCCAAGCG
AAAGCGGGTCTGACGGAATGGTATTTAGATTTAGACGCAGCGGCAAAAATCGCTTAA
>ALBLOIKC_00173 6-phosphogluconate dehydrogenase, decarboxylating
ATGAAAGGTGATATCGGTGTAATCGGCCTTGCTGTAATGGGTCAAAACCTTATCCTAAAC
ATGAACGACCACGGCTTTAAAGTTGTGGCTCACAACCGTACTGCTGCTAAAGTAGACGAG
TTCCTGGAAGGTCCAGCGAAAGGCACAAACATCATCGGTGCATACTCTCTAGAAGAACTA
GTAGAGAAGCTAGAAACACCACGTAAAGTGATGCTTATGGTTCGTGCAGGTGACGTTGTT
GACACGTTCATTGACAACCTAATTCCGCTTCTAGACGAAGGCGACATCATCATCGACGGT
GGTAACACTAACTACCCAGATACAAACCGTCGCGTAGCACATTGCCGTGAGAAAGGCATT
CACTTCATCGGTACTGGTGTATCTGGTGGTGAAGAAGGTGCGCGTTTTGGTCCTTCAATC
ATGCCTGGCGGCGCGGCTGAAGCTTGGGAAGCGGTTAAGCCAATCTTCCAAGGTATCTCT
GCAAAAACTGACGCTGGCGAGCCATGTTGTGACTGGGTTGGTAACGACGGTGCTGGTCAC
TTCGTTAAGATGGTACACAACGGCATCGAATACGGCGACATGCAGCTTATCACTGAAGCT
TACCAGTTCATGAAAGACGGTCTTGGTATGTCTGCAGACGAGATGCAAGCAGTATTCGCT
GATTGGAACAAGACTGAGCTAGACAGCTACCTTGTTGAAATCACTGCTGACATCCTTGGC
TACAAAGATGAAGACGGTGAGCCTCTAGTTGAGAAGATCCTAGACACAGCAGGCCAAAAA
GGTACTGGTAAATGGACTGGTATCAACGCACTAGACCTAGGTATTCCACTAACGCTTATC
TCTGAGTCTGTGTTCTCTCGTTGTCTATCTGCACTGAAAGACCAACGTGTTGAAGCTGAA
TCTCTATTCGGTAAGACAATCACTCCAGTTGAAGGCGACAAGCAAGAGTGGGTTGATGCA
CTACGTCAAGCGCTACTAGCTTCTAAGATCATCTCTTACGCTCAAGGCTTCATGCTAATG
CGCGAAGCGTCTAACGAAAACGGTTGGGACCTAAACTACGGTAACGTAGCTCTAATGTGG
CGTGGTGGTTGTATCATCCGTTCGGCATTCCTAGGCAACATCCGTGATGCGTACGAAGCG
AACCCAGACATCGCATTCCTTGGTTCTGACGAGTACTTCAAAAACATCCTACAAGGCAGC
CTAGCAGCATGGCGTAAAGTAGCAGCGAAATCTCTAGAGTCTGGTATCCCAATGCCATGT
ACGATTTCTGCGCTATCTTTCCTAGACGGTTACACAACAGCTCGTCTACCAGCGAACCTG
CTTCAAGCTCAACGTGACTACTTCGGTGCTCACACTTACGAGCGTATTGACCGTCCACGT
GGTGAATTCTTCCACACAAACTGGACTGGTACAGGCGGCGACACAGCGTCTACAACATAC
GACGTTTAA
>ALBLOIKC_00174 hypothetical protein
ATGGCAAGCGATAGATTTCAGTGTTTGAGCAAGAGAAACAAGGCACAGAGAGATAGCTGC
CTGAAACATATAAAAGAAAATGAGCTGGATATTTATGTTCCAGACAGTAAAGCGTTTGTT
GATTTATGGGCTTTCGAAAAGAGTGCCAAACTAGCAGTTGATGGTATCAATCAAGAGATT
GTAAGTCGAAAATCGATAAGCCAGTTCCAACGTTCTACCACCAAGGCGATTTTCTTATGA
>ALBLOIKC_00175 hypothetical protein
ATGATAGAACAGAAGCACCCAGTGCATTTGGCTTTGGTTTTGGGAATGTTTATTTTATTG
GGCGTGTTCTCATTTTATCGTTTATATGAGTATGTCACGTTGGAATCTCTTCAGCATCAA
ATAGGCAGCAACTTTTCAGTCATATATTTAAGTACATCTCACATGGTGAATATCAGTGGT
TTGATCCTAATGCCTACTTTAACGTTATTCATGGCCTCTCGTGTTATTTTTAAATCTTCG
GCTATGTCTGTTAAATGGATAGGTTGCGCAACCGCAATTGCTTTACTCGTTGCTATTCCT
GGAAGGTTAATTGAGTTTGGGCGATTACAAAACATCGCAGAGATTAACGGCTATTCGGCA
TGTCCACCTTTTACGCTTGCTTCAAGCGGGATGTTTGTAGAGGCCATGGTGAAAGAACGA
AGATATTGCATAGAACCAGAAATCAATCGCCTCGGAATGTATGGTTACTATCACGAGTTG
GAGAGAATCGATAAGTTCATCAAAGAGAATATGAGCACCAATTCGGATGGATGA
>ALBLOIKC_00176 hypothetical protein
ATGAAAAGTAAAAAATTAGGTCATGTAATGTCATTCAGCAGAATGTTTTCCTTCATTGCC
TTTCTGACAGCCACATTCGCTTGGGTATTAAGTATGTATGCCCTCTTTACGGTTTCCGTT
GTGGCTCTCTTCGTCAGTGCTCTTCTCTACTTGAATGACAAATTCGGCCATCACCCAAAA
GGCAATGTAAAAGAAAAGAGCGCTTAG
>ALBLOIKC_00177 hypothetical protein
ATGTTAAAGACTCAACTTAAACGTGTCGCATTGATTACTAGCCTATTGGTTTCATCATCA
GTGATGGCAAGCACAGGCGCTTACAACACTGACATTCCATCAAGCATCATGACACCTGAT
AAGGTTGAAACCAGCATTGGTACTCTGAATTTCAAGGATGGCGTGCCAAGCCAACAAACC
ATGGATACGCTGTACAATAATCTCGATACCATGCGTGCGACAGAAGTGTTTATGAACGCG
ATTCCTATGGCCTCTATGGAAGCGTTGAGAGTCGGGCATGAGAAGATGGGGCTAACCAGT
TCAAATCAGGTGATGCTGTTTGATGATCTGATGGATTCAAACCCTCTATTTTTAACGGGT
AACACAGACACGGTTTACGCATCGGCGTTTCTTGATTTAGAACGTGATGGTCCAACGGTT
GTGGAAATCCCGCCGGGCATGGGGCCAACTACAGTCAATGATGCCTTCTTCCGTTTTGTG
ACCGACATGGGCGTTGTAGGTCCAGATAAAGGTCAGGGCGGTAAATACCTCATCTTGCCA
CCAAACTACGACGGTCCAATCCCTGAGGGTTACCATGTCTCGCAGTCAACAAGTTATACC
AACTGGTTTATTGCGCGTGGCTTCCTGAAAGATGGTAAAACCGATGCAGCGGTTAACTCA
TACCACACAGGTTTGAAGATTTACCCACTGGCGAAGAAAGGTGAACAACCGAAGATGGAA
TTCATCTCTGGTAGTGGTAAGTCTTTCAACACTATCCATGCGAATGACGACCATTTCTAT
GATGAAATCAAAACGGTGATCGACAAAGAGCCGATTGAGTTCATCGACCCAGAAATGCGT
GGTTTGATTGCGACTATCGGCATTCAGAAGGGCAAACCATTTGCACCGGATGCTCGCATG
CAAAAGATCCTTGAAGATGGTGCTGCTATTGGTAATGCAACGGCACGTGCTCTGATGTTT
AACCCACGCACCGAGAATGCATATATTTGGAACGACCGTAACTGGAAGACCGCATTTATT
GGCAACGACTACCAGTGGTTAATTGAAGAAGGTAACGGTGGACGAAACTTAGACGCACGT
ACCTATTTCTTCTACATGGCAACGGTTAACACGCCTGCAATGGCATTGAAGATGGTTGGT
AAAGGATCGAAATACGCGATTGTCGATAAGTCTGCACAAGGCGAGTACTTTGATGGCGGC
AAGAATTACAAGCTGACGATTCCAGCCAATGTGCCAGCGAAGAACTTCTGGTCTGTGGTG
GCTTACGATACGCAAACACGTTCGGAGCTACAAACGAGCCAACCGTTCCCAAGTAAGAAC
GACAAACGTGATGAGATGATTGCTAACTCAGATGGCTCGATAGATTTGTACTTTGGCCCG
AAAGCACCAAAAGGCAAAGAAGCAAACTGGATTCAAACCGTACCCAATAAAGGTTGGTTC
ACCATCTTGCGTGTATATGGTCCACTAGAACCTTGGTACGACGGTACTTGGAAGCCAAGT
GATATCACTGAGGTTAAATAA
>ALBLOIKC_00178 HTH-type transcriptional regulator YidZ
GTGAAAAATACCATTGATTTAAATTTGTATCGCTTTCTTTACCTGCTCAGCCAGCAAAAA
ACGCAGACGAAAGTGTGTCACACCCTCGACATCAGCAAAGCGACTTTTACTCGACAACTC
GCCGAATGTCGCCAGCGATTTGATAACGAACTGTTCAATGCGGAGAAAGGGTTCTACACC
CCCACTCTCCTTTGCCAACAGCTATGTGAAGCCATAAGCGAGCCGTTAGAACAACTTGAG
CAGATACCGCAACTGGCACAAAGCTACAATGCGAATCAGCATGCGAACGAATACCTATTC
AGCATTATCAATCCTCTTTCTGCCATGTTGACGATTCCTTTGGTCACCGCCCTCACAACA
GAGGAACAAAAACCTAAGATCACCTTTATTGATTGGTCGATTGAAAGCATAGAAAACCCC
AAACGTGGTGCTGTCGCGATTGGTATTGGTGGTTTTCCGAATGAACTCAATGAAAGGATG
GTAGAACGCAAAGTCAGCTCAGTGCCGATTTTCGCTTACGTCAATGATCAACACCCACTC
AGTCAACAACAAGAAATTGAGCTAAGCGATATGGAGAACCTAGATACTGTGCGCGTCTCA
ATGGGTTCGCTCGATGTGAGCGCCTATTACGAGCGAATGCGTAAGTTGACTGGCGTGAAT
CTAGAACAAAAACTGACTGTCTCCTCCATGAGTGCTGCGCTAGATTGCGTCAAAGTCAGC
CCATATGTATTTGTCGGTATGTACATCGAAGATCAAGAGTTGCCCCCAGGCATTCGTCGA
TTACCTTTGAAGTTAGAAGGTAAACCCATGATGTTTGACGTTGGTATTCAGTACCATCGC
GCCTTCTACCAACATCCAATCATTGCTCAAGTAGAAGCCTTTATTAAACGAGCGCTTAGC
TAA
>ALBLOIKC_00179 hypothetical protein
ATGACTCTTAACAAGTACTTTGTTTTCATTCCGGCAGATATGGATCAGGAAACGCACAAG
GAACAGAAAGTGAATTCTGAAACGGAAACTCAACGTCAGGCATTAGTAAAACAGGCGCAG
CAAGAAGGCGGACTGTAA
>ALBLOIKC_00180 Acetoin catabolism regulatory protein
ATGGAACTTCAACACATTACCAACAGCAATTGGCTTTCCACTTCATGGGATAGAAGTGAG
CAAGCCGGTTTAAAACAGCGACGTCGGCCAGACGATATTCGCGTAACTTCCGCGTTTCTT
GAAGACAGACGCCACCAGCTCAATTTCTTGATCGATGCGGTCAACCAATTCGCTCTGCCC
CTGTTTAACCAGTTGTTTGCGCACAGCGACAGTCGCCTAATATTGACCGATGCAGATGGC
GTGATCATCGGTAGCTGGGGACAACCTAAATTCCGCGAAAAGTTGACCGAGATTGCACTC
AGTTCTGGTGCATGCTGGCAAGAAAAGCTAAAAGGTACGAATGCCATTGGTACAGCATTA
GTGGAAGCAAAACCGGTCTCTGTGATTGGTGACCAGCACTTCATACAACATCACCGTTTC
ATCAGTTGTTCAGCAAGCCCTATCTTTGATCATTTGGGTAACTTAATTGGGGTTCTGGAC
ATCACTAGCGAACAAAAGAAGCATGACTTTTCAACGCAGGTCTTAGTGCAAAACATGGTT
CAGCAAGTGGAGAACCAACTGCTCAACCAAATTCCTCAAGGGCACATTCGAGTTGATTTA
GCTTGTGAGCAAGGTCTACTGAATAGCGGTTGGCAGGGCATCATCATTGCCAATGAGGAG
GGTCAGATTCTGGCTCATAACCAAGTTGCCTCACAACTGCTGGATCAAAGCAATGTTGTT
GGACAACAACTCGCCTCCATACTTGACGATTCTGCCAGTAACCAATCTTTAGTCTTCAAA
ACTCAGCCACTATCGGAGCGAAAAGCATCATCCCGTGCCATTTCTGCCTCGAATGACCTG
CATTACGGCGATACCACCGTCGAACACTGTTGGCAGCAAGCCAATCGCGTTATCGACAAA
GACATTAGCTTGTTGATCCTTGGCGAGACGGGCGTAGGTAAAAATGAGTTCGTTAAAGCT
CTGCATAAAAACAGCCAGAGAAAAAACGGCCCCTTGGTTTCCTTGAACTGCGGTGCGCTA
CCGAAAGACTTGGTCGAATCCGAACTGTTTGGTTATGTCGCAGGTGCCTTCACCGGAGCA
AACAACAAAGGCTACCAAGGTAAGATCCGTCAAGCGCATAAAGGCATCTTGTTCTTAGAT
GAAATCGCAGACTTACCATTAGAAGCGCAAAGCCGACTGCTGCATGTTCTCCAAGACAAA
ACCGTGTTGCCTGTCGGCTCAAACCAAACCATCCAAGTGGATACACAAATCATCGCCGCA
ACACACAAAGACTTAGAGCGATTGGTTGAGCAAGGTGAGTTTCGTCAGGATCTTTATTAC
CGCCTAAACGGACTCATCGTCGAATTGCCTCGTTTCCAAGAGCGTAGCGACAAACAAGCA
CTGATTGAAAACATTCATCGTCGTCACGCCGAGTCTGAACAAAGCATTTGCCCTCACCTG
CTGTCATTAATGTTGGGCTATGGTTGGCCGGGGAATCTACGTGAGCTCGACAGCTTAATC
AAAGTGTCAGCCTTAATGGCGCAAGGAGAAGCGCAACTCGAGCTTAGCCACGTACCGAAC
CATCTTGCCAAAAAGCTGAGCCAAGCAAGCGTTATCGGAGAAGTGGGTACGTCAAAAACC
GGAGACATGCGTACGACTGTGGAAGATAAGTTGGTGAAAACCTACCAAGCAAACCAAGGC
AACATCAGTAAAACCTCACGCATGTTGGGTCTGAGCCGCAATACCATTTATCGCAAACTC
AAGAGCCTTGGAATGTTGAAATGA
>ALBLOIKC_00181 Long-chain-aldehyde dehydrogenase
ATGATTTATGCACAGCCAGGTAGTGAAAATGCCATCGTCAATTTCAAATCGCATTACGAC
AACTACATCGGTGGCGAATGGGTAAAACCAACGGGTGGTGAATACTTCGACAATACATCG
CCAATCAATGGCCAAGCGTATTGTAAGGTGGCTCGTTCTGGAGCAGCAGACATCAACCTT
GCACTGGATGCTGCACATGGCGTAAGAGCGAAATGGGCGAAAACCAGTGTGACTGAACGT
TCGAACATCCTACTTAAGATTGCAGATCGCATTGAGCAACACCTTGAAGAGTTGGCTGTG
GCAGAAACATGGGAAAACGGCAAACCCGTGCGTGAAACGTTAGCAGCAGACTTGCCTTTG
GTCGTCGACCATTTCCGTTACTTCGCAGGTTGTATCCGCGCTCAAGAAGGCAGTGCGGCC
GAGCTAGATGAGCATACCGCAAGTTATCACTTCCCGGAGCCGATTGGTGTAGTTGGGCAG
ATCATCCCTTGGAACTTCCCAATGTTGATGGCGGCTTGGAAGTTGGCTCCAGCGTTGGCT
GCGGGCTGTTGTGTCGTGCTAAAACCTGCCGAGCAAACGCCGACTTCGATTCTCGTTCTG
ATGGAAAAAATCGGTGATCTTCTGCCTGCTGGCGTAGTGAACGTAGTCAATGGCTTTGGC
TCAGAAGCAGGGCAAGCACTGGCGACGAGTAACCGAATCGCTAAGTTGGCATTTACGGGC
TCAACGGAAGTTGGTAACCATATTCTGAAATGTGCCGCAGAGAACCTTATTCCATCAACG
GTTGAGCTTGGTGGCAAATCTCCAAATATCTACTTCCCAGATGTGTTTGATCACGAAGAC
GAATACCTAGATAAGTGTATTGAAGGCACCTTACTTGCGTTCTTTAACCAAGGCGAGGTG
TGTACCTGTCCATCACGTGTGTTAGTGCATGAGTCTGTGTACGACAAGTTTATCGCTAAA
GTCGCAGAGCGCGCGCAGACAATCAAGCAGGGTAACCCACTCGATACCGATACTCAGGTT
GGCGCTCAAGCCTCGCAAGAGCAGTTCGATAAGATCCTGAGTTACCTAGAAATCGGTCGT
CAAGAAGGCGCGAAAGTCGTGTTTGGTGGCGATGTAGCGAAACAAGAAAACGACTTGGAG
CAGGGCTACTACATTCAACCTACTTTGTTACAAGGTCACAACAAGATGCGCGTCTTCCAA
GAAGAGATCTTTGGCCCGGTCATCGCAGTGACCACCTTTAAAGATGAAGCGGAAGCACTA
GCGATTGCCAATGACACGGAATATGGCTTGGGTGCAGGTGTGTGGACGCGAGACCAAAAC
CTTGCTTATCGCATGGGACGAAACATCGAAGCAGGGCGTATTTGGATTAACTGCTATCAC
GCATATCCTGCACACGCTGCGTTTGGTGGTTACAAGAAATCAGGTATCGGCCGTGAAACC
CATAAGATGATGCTCGATCACTACCAGAATACGAAAAACCTACTTATTAGCTACGACGTC
AATCCGTTAGGCTTCTTCTAG
>ALBLOIKC_00182 Cobalt-zinc-cadmium resistance protein CzcB
ATGAAAAAAAGATCCGTATTAATACCCTTGTTTCTCCTATCAAGTGCAGCTCATGCTGCG
AGCGATTATGTCGTTGGCCAATTGATTCCTGAAAAAAGCGTCGTGGTAAAAAGTGAAGTC
GTCGGCGTGGTGGATTCTTATCGCTACGATAACGGTGATGTTGTGACTCAAGGTCAGGAG
CTTTTATCTTTATCCTCAGAAGATTATGCATTGAGTTTGGATTTAGCCCGTAACGAGTTA
GAGGTGAGTCGTGCCGAGTTGGATATTCAAGAGAAGCAACTAAAACGTTATCAATCCCTG
CTGACCAGCAATGGTGTCTCCGCAAGTGACGTGGACAACCAAATTCGCGTGACCAACATT
GGTCGAGCTCAATTCAACGTAAGTAATACTCACTACAAAATCGCCGCACGAACGCTTGAT
AAAGCTTCTCCGGATGCGCCTTTTGATGGGGTGATCATCAATCGCTCTGTTGAGTTAGGC
CAGTTTATTTCGGTGGGTGATGCGCTCTTTACCATTGCAGATATGGAACGATTGAAAGTG
CGTTTTCATCTGTTAGAAATTGATTTCAACAAGTTCAGCAAAGGCGAGAAGGTTGAGGTC
GAAGTGCCTTCTGTTGAGCAAACACTGGATGGCACTATCACTTTGCTTTCTCCTGCTTTC
CAAAACAGTGAACCGGGTTTCCTTGTCGAAGTGACGGTCGATAACACCAACGGCAAGCTT
AATCCGGGTATGGAATCGTACGTGTATTTCAATGATCAGGAGGCAATGTGA
>ALBLOIKC_00183 Multidrug resistance protein MdtC
GTGAATTTCTTCTTAGATTTGCTCTCTCATCGAAAGTTTGCGTCTAAAATCCTGACCATT
TTGATCATCAGCATTGGTGCCCTTACTGCCTACAATCTTCCCCTTGCTGAGAAGCCTCGA
TTTGACTTAGGAAAAGGCGATATTGTTACGGTTTATCCTGGTGCCAGTGCGAAAGACATT
GAAAGCAACATCACCAGTAAAATTGAGAAAGAACTGCTGTCCATTTCAGGCTTGAAAGAG
TTCACCTCCACGTCGGAAACTGGCGTCTCAAACATCAGTGTGGTACTGGACAGCAATGTC
TCTGATCCGAATGCGGTCTATCAAGACATACGAGATGCGTTGGCAAGGGTAACGGATTTA
CCTGTTGGTGTGACCGAAGCGCCAGCGTTGTCGATCAAAAAGTCATACAGCTTGGATTTC
ATGGTGGTCGGTATATCTGGCGATGTTGGTTATAAGGCACTGCGAGATAAAGCCAAAGAC
CTAGAGTTGGCTCTGCGACGCGTAGAGGGGATTGGTGAAGTTTACACTGTCGATTTGCGT
GCGCCGGAGTTCTTAATTCAACTCGAACCGATTTCTTTAAGGCGCTACGGCTTAACACTG
GATCAAGTGGCGGCATTGATTGCAGAGCGTAATACGCTGATCAGCGGTGGTCGTCTAGAA
ACCTTAAAGAACAACCCTGAACTGATGACCTCTGCCGAGCTGGATAGCATTGAAGAACTA
CGTGAAATGTTCATCTCATTCAGCCCGAATATTCAGCTTAAAGATGTCGCAGGTCTCATT
GAGGATGGGTTTGAAAAAGGCGAGGTTTATGGCTCAATCAACGGAAATAAGAGCATTCTT
TTTGACTTAAGAACCAATGAAAACGCTGACGTTATTAGCACCTCTAACGCGGTGAAAGCT
TTGATTGCAAATCAGCAAAAACTGCTCGGTGACAAATACACTATCGCCATCGGTTCTGAC
TTGTCCGAAGACATCCAAGAGAAAGCGCGCATCGTGCAAGATAACGGCTTGGTTGGGCTT
GGTTTGGTGCTGATTACGTTGGCGCTTTTCCTTGATAGACGCATTGCATTTTGGGTCGCG
GTTTCTATTCCCGTGTGTATCTTTGGTACTCTGGCTTTGCTGCCTCCTTTCGGCCAGATA
CTCGACGTGTTCACTATGTCCGCCTTAATTCTGATTGTCGGAATTATTGTCGATGATGCC
GTGGTGGTAAGCGATAAAATTGTGGCATTAGTTGAAGAGGGTTATCCGGTTGATAAGGCC
GTCACACAAGGGGTGAAGAGTGTATTCCCAGCGGTGTTGGCAAGTATTTTATCGACCATG
ATTGCCTTTATACCTTTACTCTTCTTGCCGGGAAACAGCGGCAAATTGGTGTATGTGATT
CCGCTTACGGTCATTATTGCGTTGTGCTTTTCGTTTATCGACGCGCTGTTTTTTATTCCA
GCCCACTTAAAAGGTATTTTGAGTAAGAAGAGTCAGATAAAGAAAAAGCCATTTTTAGAT
TTAAGCGCGCTGAATCGTTTGATTGAATTTGTCATTCGAAACAGCAAGGTCGCTTTGCCG
TGCATTACAGTCGTGATTCTGACTTTAGGAGCGATTTCATATAAGAGCTTGAGCTTCTTG
TTCTTCCCAACAGACGGCGCGTATTTGATAGAAATCAGTGCTGAATCGAATCCAGAGTTA
GATTTGGATGACGTCTGGAAAGAAACACAACAACTCGAAGCGCTGATCAAAAGCACTGAA
GAGGTGAATTATTGGTATGGTGAAGTGAGCTCACCAAATAGCTATTGGGTGATTTCATTA
ACGCCACCAAACAGCCGAGCAAGAACCGCAGAACAAATCGTCGAAGAGTGGGAAGAGAAA
GCAACGCAAATTACTGGCTTGGCTCAAATTGAGTTCGATATTGATGGCGGCGGTCCTCCG
GTAGGGCGTCCAGTGGATTTGCGTGTCGTTGGCGGTACGGATGAAGGGCGAGAAAAGCTT
GCTAACGATTTGACGGCGTACATTGAATCATTGGAAGGGACGAGCCGAGTGCGACGTGAT
TTAAATGCCCCAGCACCACAGATTCAAGCTGAGCTGCAGCATCATTGGCTTAAGTACTAC
GGCATCAGTGCCAACAAGGTCGGCGATATCATCAAGTTTGCGATTGACGGTCAACGCGTG
ACGCGGATCTTTAATGGTGAAGAAGAAGTGTATTCCCGAGTCGCACTAGAAGATGACGAC
AAATCCTTAAAAGAACTGGATAACATTCTGGTTCGTGCCAGCAATAACAAGCTGGTGCCA
TTAAGTGAGCTGGTTCGCTGGAAAAATGCCGATGCAGAAGCGCAAATCAAACACTTCAAT
GGTGAGCGAGTGATTCGTGTGTCGTCAGGTGTCGATTCGACCGTGACCGATCCAGTTGCC
GTTTTTGCTGCGGTTCAAGAAGCCTTTGCCAACAAAGAATACGGCGGTGCCTCTATTATT
GCGACAGGGCAGATCTTAGAAACACAAGAAGCGCAACAAGGCTTTATGATCGCGATTAGC
GTGGCGTTTATTGGTATTGCGTTGCTTCTGATTCTTCTGTTTGACCGAATGCGCGAAACC
TTGATTGTGTTGACGGTGATTCCATTTGGCATCGCAGGCGCGCTATTTATTCTGTTCTTA
CATAATCAGGTGCTGAGCTTTTTCTCCATCATCGGGATGATTGCCTTGATTGGTATTATG
GTGAACAACAGCTTGGTGCTGATTTGGCACTTCAAAGAACACGAAGCGGAATGTAACGAT
ACCAACTTGCTGGAGTTTGTCATTCGCGGAACGCAAAGCCGAGTAAGACCAATCACCTTA
ACCACAATCACAACCGTTGCAGGGCTTATCCCACTTGCGTATGGCTTGGGTGGTTACGAT
AACTACATGTCACCGATGGCGCTGGTGGTCGGTTGGGGCTGTGTGATCTCAATGATCGTC
ACACTTACCGTGATTCCATCCATTTATTTATGGACACACAGGAAAGGGAATCAAAGTGCA
TCCGCAGTCAATGACAACGGCGAAGAGAAAACCTTAGTGCTCGACTAA
>ALBLOIKC_00184 hypothetical protein
ATGTTAAAGCTCAAGCAAATTGCTGTCGCGGCTTCTCTGGCTGCACTAAGTGCAAGTTTT
TCAGTTTCTGCTAAAGATACGTTCGTAACCATTGGTACGGGCGGTGTAACTGGCGTGTAC
TACCCAACGGGTGGTGCTATTTGTCGTTTGGTGAACAAATCACGTGCTGACCATGGCATC
CGTTGTTCAGTAGAAAGTACCGGTGGTTCTATCTACAACATCAATACCATTCGTGCTGGT
GAGTTGGATTTAGGTATCGCTCAGTCAGATTGGCAGTACCATGCTTATAACGGTACGAGC
AAGTTTGAAGATAAAGGACCATTCAAAGAGCTTCGTGCTGTGTTCTCTGTTCACCCAGAA
CCGTTCACCGTTGTGGCTCGTAAAGACGCGAACATCACGACGTTTGATGACCTAAAAGGC
AAGCGAGTGAACATTGGTAACCCAGGCTCAGGTCAGCGCGGTACGATGGAAGTGCTGATG
AAAGAGTACGGCTGGACGAATGACGATTTTAAACTGGTATCTGAGTTAAAAGCATCTGAG
CAGTCTAAAGCGCTGTGTGATAACAAGATCGACGCGATGATTTACACAGTAGGTCACCCA
AGCGGTGCGATTAAAGAAGCGACTACCTCTTGTGACAGCAACATCGTAACGGTAGCTGGC
CCACAAGTTGAGAAGTTGGTTTCTGATAACAGCTTCTACCGTATTGCAAACGTACCGGGT
GGCATGTACCGCGGTTCAGAAAGCGATGTACAAACCTTTGGTGTAGGTGCGACGTTTGTT
TCTTCAACGGCAGTGCCAGACGAAGTAGTTTACAACGTAGTGAAAGCGGTATTCGAAAAC
TTTGACGACTTCCGCCGTCTACACCCAGCATTTGCAAACTTGAAGAAAGAAGAAATGGTG
AAAGATGGTCTATCTGCGCCGCTTCACCCAGGTGCTGAGAAGTACTACAAAGAAGTGGGT
CTGATTAAGTAA
>ALBLOIKC_00185 hypothetical protein
ATGCTGCTGGAATTTGCTCTCTTGTTTGCTGCAGGCGTCGTTGGTGGGATCATGAACTCC
GTCGCCGGTGGTGGTAGCTTCATAACCTTCCCTGCATTGATGGCGGTTGGTGTGCCTCCT
ATCATGGCGAACGCGACGAATACTTATGCTTCTTGCGCAGGCTACATCAGTGGTGCAATC
GGCTTTCGCGAAGAAATCATGAAGAACAAGCAAGAACTGGCTTTCACTATCTCTTTCAGT
TTGATTGGTGGCGCTGTCGGCGCTTACCTTTTGCTGAACACGCCAGAATCTGTTTTTCTT
GAAGCGATTCCATGGCTATTGTTATTCGCAACCGTACTTTTTTTAACTGGCTCACGCATG
ACTGCGTTGATTAAGTCTATGACCAAAGAGACCAAACACGCCGGTATTCTAGGTGTGATT
GCACTGAGTCTTCTTTTGATTGGCGTCTCTGCTTATGGTGGCTTCTTCAATGCCGGATTG
GGCGTGATCGTGTTGAGTTATTTAGTGGTTGCAGGACACCAAGACATCAACTTAATGAAC
GGGCTTAAGCTGCTGGTTTCGACCTGTGTTTCCTTGATTGCTATCGTGATTTTTGTTGCT
AACGGTTCAATCGATTGGACCAAAGGCAGTGTTGTGATGGTTGGCACATTAGTCGGGGGA
TACTTGGCAGCGCGTGTATCTCGCCAATTGAATCCCAGCCATGTAAAAGGCTTTGTCGCC
CTCTCTTCTATCGCGATTACCATTTACTTCTTCGTAGATGTATATGCCTAA
>ALBLOIKC_00186 hypothetical protein
ATGTTAGATGGAATTCTACAAGGTTTATCCACCGCCGTGATGCCAATGAACATCATGATG
GTGATTGTTGGCTGTTTTGTCGGTACGTTTATCGGCATGCTACCGGGGCTCGGTCCTATT
TCTGCCATCGCTCTGATGATCCCTATCACCTATGGTTTGGATCCGTCTTCGGGTTTGATT
CTGATGGCAGGTGTTTACTATGGCGCGGTGTTTGGTGGTTCAACATCATCTATTCTTATC
AACGCGCCGGGTTGTTCTTCAACCGTAGTCACCGCGTTTGATGGCTACCCAATGGCACAG
AAAGGACAAGCAGGTAAAGCTCTTGCGCTGGCGGCTTACTCTTCTTTCACTGGCGGCACG
CTTTCAGCCATCATGCTGCTTGTGGCGGCACCAGCATTGGCTAATGTCTCGTTAAGCTTC
CAATCTTCTGACTACTTTGCGCTAATGCTTCTTGGCTTATCTGCAGTGGCTGCTTTCGCA
GGTAAAGGGCAAGTGATCAAAGCATGGATGATGACCATTCTGGGCTTGATGCTGTCTACC
GTCGGTATTGACAAAGGCGTCGGTGTTGAACGCTTCACCTTTGGTCTTACAGATTTGATG
GATGGTTTCAGCTTCCTATTGTTGGCGATGGCGACCTTTGCGCTTGGTGAAACGTTGATG
GGCATTTTAAAGCCTTCTGAAGATACGCGTGATGAGGAACAAGATAAGCTGAGCAACATT
GGCTCGATGAAAGTCACCAAGGAAGAAATCAAAGAAGTGGCACCGGTTTCTATTCGCTCT
TCAATCCTTGGCTTCTTTACTGGTGTTCTTCCGGGCGCAGGTGCAACCATCGCCGCCTTC
TTAAGTTACGGCATGGAACGTAACCTTGCTCCAAAGGATAAAAAAGAACAGTTTGGTAAA
GGCAGCATCCGAGGTTTGGTTGCTCCGGAGTCAGCGAACAACGCAGCATCAAGTGGTTCT
TTCGTTCCCCTACTCACTCTTGGTATTCCGGGCTCTGGTACAACTGCAATCATGCTAGGA
GCGTTAATCGCTTACGGTATTCAGCCGGGCCCTCGTCTGTTTGTTGAACATCCAGATGTA
TTCTGGTCGGTGATTATCTCCATGTACTTTGGCAACATTGTGTTGGTGATTCTTAACCTA
CCGCTGATCCCATACATCTCAAAACTGTTGGCAGTACCAAGAACCGTGTTATTGCCAATG
ATTCTGTTCTTCTCCATTACGGGTGTGTATCTGGTTTCTTTCAACACCATGGACGTGTTT
GTAATGTTACTTGTGGCAATGGCTGCCATCGCACTGAGGCTGGCAAACTTCCCTCTCGCA
CCGCTGTTGCTTGGCTTTATCCTTGGTGGATTAATGGAAGAGAACCTGCGCCGAGCACTG
ATGATTTCCGACGGAGAACTGAGCTTCTTATGGGAACGCCCAATCACACTGACATTCACA
GTGCTTGCAGTATTGGTACTTGGCAGTCCGCTGTTTGTAAAACTTTTTCAAAAGCTTAAA
GCACAACCAGTAAAAGTTGAGCAATAA
>ALBLOIKC_00187 hypothetical protein
ATGTCTCGTTCAACCAATATTTTTACCAAAGAGAATTTGCTGTGCCGCGATCGTGTCGGT
GCGATGATCTTTTTGTTGTTTTGCCTATGCTACGGCTACCAAACTACGCAAATCCCTCTC
TTTCCCGGGGATGAATACGAACCCTTCACGGCTCGCACCTTACCGACCATTCTGACCTAC
GTTGGGATTGGTTTAGCATTAATGCTATTGGTCACTGGTCAGCCCGATAAACAAAGCGGC
GCTGTGATGTCATTCAACTGGAAACTGCTCATCGCCTTTTTAGTTTTGATGGCGCTTTAT
GGTCTGGGTTTGACTTACATCGGCTTTGTATTAGCGACAGGATTCTTCCTGCTTGCGGGC
TTTTACCTTCTTGGCGAACGACGTAAATCGGTGTTGTTTGGTGCCTCATTCCCGTTCGTT
ATCGCGTTTTACTTGTTGCTCACTCAAGGTCTGGATATCTACCTTGAGCCTGGTCTGATT
TTCACCATCTGGTAG
>ALBLOIKC_00188 hypothetical protein
ATGTTAAAGGTACTCAAACCAACGCTCGCCGCATCCATCATTGCAGCCTCATTTTCTTTC
CACGCTTTTGCTGCTGATGTTGAAAAACTCCATTTCCTAATCCCTGGTGGTGCTGGTGGC
GGTTGGGATATGACAGCTCGTGGTACAGGTGATGTCCTGGTTAAATCCGACATCGTTGAG
AATGTCTCTTTCCAAAACCTCTCTGGTGGCGGTGGTGGTAAAGCCATTGCGCACCTCATC
GAAACCGCTGAGCGTCAACCTGACACGCTAATGGTCAACTCCACCCCAATCGTTGTTCGC
TCACTGACGGGGATCTTCCCGCAATCTTTCCGAGATCTGACGCCAGTAGCCGCAACAATT
GCTGACTACGGCGCTATCGTGACTTCCGCGGATTCGAAGTACAACACATGGGAAGATGTG
GTCAAAGATTTCGAATCTAACCCACGTAAAGTAAAAATCGCTGGCGGTTCTGCTCGTGGC
TCGATGGATCACCTAGTCGTCGCAGCCGCATTTAAAGGCGAAGGTTTTGACGCACGTAAA
GTTCGCTACATCGCGTATGATGCCGGAGGCAAAGCAATGGCAGCACTTCTATCTGGCGAA
ACGCAATTGCTTTCAACCGGTCTTGGCGAAGTGCTAGAGATGTCGAAATCTGGTCAGGTA
AAAGTACTGGCGATTACGGCACCAAAACGTCTAGACGCTGCACCAAACATCCCTACCCTG
AAAGAATATGGCAATGAGACTGTGTTCGCGAACTGGCGTGGTTTCTTTGCCGCTCCTGGC
ACAAGCCAAGCCAAACTCGATGAATGGAACGCAGCTCTGACCAAGATGTACAAAACGGAC
GAATGGCAAGTTGTTCGTGACCGCAATGGTTGGATTGACAACTACAAAGCGGATAAAGAG
TTCTTCGCGTTCCTAGAAGAGCAAGAGCAGCAAATGGGCGATCTAATGCGCGAATTAGGT
TTCCTGAAGAAGCAATAA
>ALBLOIKC_00189 hypothetical protein
ATGAAAGGAACATGTTTATGTGGCGCTATTGAAGTGACCGCACCTCAACACAATGAAGTG
AGCTTGTGTCATTGCGATATGTGTCGAAAGTGGTCAAGTGGGCCTTTACATGCGGTGCAT
TGCGGCCCCGGTGTGACATTTAGTGGCGCTGAGCCTAAACGCTATCAATCATCCCAATGG
GCAGTACGAGGTTTTTGTGCTGAATGCGGCACGAACATCTATTACCATTTATTGGCAACG
GATGAATACATTCTTTCCGCCGGGTTATTTAATGAGCCAGATTTCAAATTGAGTTTAGAA
ATATTCACCGATGAGAAGCCGGCGTACTATGATCTCCAGCCACACAGCAAGAAAATGACA
GCTCAAGAAGTGTTTGACCAATATGCGCCAGAAGAGTAG
>ALBLOIKC_00190 Mycothiol acetyltransferase
ATGATCGTTGTAAAAAAAGCAGACGCCTCTGACGTTGCGAAAATTGCCCCTCTTTACCTG
AAGTATCTTGAGTTCTATCAAGTCGATGTTTCAGGTAAAGATCCCGAGGCTTTTATCAAA
GCTCGTATTGAGAATGAAGAATCAGTTGTGTACTACGCGACTGATGAAAGTGGGCAAACG
CTTGGTTTTGCGCAGCTTTATCCACTCTTCTGTTCGTTAGAAATGAAAAAGATTTGGCTT
CTCTACGATTTGTATGTGGATTCATCCCAGAGAAAACGAGGGATTGGTGAAAGCTTATTG
GAACAAGCAGACCAACTGGCGAAAGAGACCGACTCTGCCTTTGTTATGTTAAGCACAGGC
ATAGACAACAAAGCCGCTCAATCTGTGTATGAGAAACACGGTTACGTACGCGATGTCGAG
TTTTATAACTATGTTCACATGCTTAAGTAA
>ALBLOIKC_00191 hypothetical protein
ATGAAACAAAAAGGATTCTCCCTAACGGAAGTGGTGGTTGCGGTTGTAGTACTGGCGATC
ATTGGACTGTTTTCTGCCCCTAAGATGATGCAAATGCAACGTGAGGCTCGAATCAATACC
TTAGAAGCTTTCGTTGGTGCTTTTCATGCTACCAATGAGGTCGTGATGACCAAGGCCAAA
ATACAAGGCGTTGAAAAGGAACCGTTGGCAAAACTGTCAGACCATGACATTTATATTCGA
ATGGGTTCAATCGCGTTGGATGATTTTAACGTCGCGAATGCAATGCAAATCGATGGGTTC
AATCTTGCCAATAAGGGCTCGACGGAAGCCCCCTCATTGCTGGTCTATTTAGGTAAGGAG
AAATCCTTACAACAGATCCGAGATTCAGGCTGTTTTGTCAATATTCATCGTCCCTTCACA
GCTTTCGATGTAGAAGGCATTGTGGCCATGGATGAGCTGAAAGTGAGTAAATTCTACGAC
TATTGTTAG
>ALBLOIKC_00192 3'3'-cGAMP-specific phosphodiesterase 3
ATGTTAGTGACGGCACTTACGGCGGTCTTTGCTATGGGTATGCAGTATTACTTTGGGCAG
AAAATGTCGCAGGAGCACGTCATCTCAAGGTTGAGTACGGCAGCGGCAGATGTAAGTGAA
TACATTCACCAAGTCGATAGCAATGCGATCAGCAGTACAAGAATGCTCAAGAGCTTTCTT
TCTATGTCTGACCACAACTTTTCTGAAAAAGAAATTCTCACCTTGTTTGCTCAGGTTTTG
GATGAAAACCCGTTCATTCAAAGCTTGTATGTGGGTAGCGAGAATGAAGATTTCTTTCAA
ATCATAAACCTCAAAACCTCGGTAACGATTCGCGATAAGATGAGCGCCGATGCGGTAGAT
CGCTGGGCCATCGCTAAAGCCACTGGGATTGGTCCGGATAGACAAATGATCGTGTCGTAC
GTAGACAGCAACTTTAATGTGAACCGAACCGTTGCGAGCAAAACGTCATTTTATCCTACC
CGCAGACCATGGTTTATCGGGGCGACAGAAACAAACGTCTATAAGACCGAGCCTTACCTG
TTTAAAAATATGAAGGTCACGGGTCAGAGCTATGCGATCCGCAGTGGTAAAGATGTTATC
GGTATCGATATTGAACTGTCGACGCTGAACTCAAAAATCGCGTCAACCGCGCTGGGTATG
AGTTTAGAAAGTGGGGCGGAGTCTTTTATCTTCAACCATAAGGGTGAAGTGATTGCGTCG
AACATCGACCTAGAACGCGATATCGAAGTGCCACCTTCCGAACCATTGACGCTGACTGAG
CCTCAACGTGCGCTTGTGATGAACTCACCGGCATTATTGGTCTCGAACCAAAACGACTGG
GGACCTTATGACTTTTCTCAAGCTGGTGAACCGCAAGGTTATGCCGTCGATTTATTGAGA
ATTCTCTCTCAGCAAACCGGCTTAGAGTTCGATTTTATCAATGGTTTTGAATCGATCACG
CTATCGAAAAAGTACTTGAGAGGCACCATTGATGTCCTGCATTCCGTGTTTGGCGAAGTG
CCTGAGTACGGTGAGCAAAGCGCTACCATGTACACCGCAGACTTGGCGATAGCAGGGAAA
AGCCAACGTTTCATTCCTATTTCACTTGAAAATTTCACTGATGAAGTGGGCGTGGTTTGC
GGGTTTGGCATGAAGGAGTGGTTACAACAAAACTACCCTAAGCTGAACATCGTTGAATTT
GAAAGCTTAAGCGATGCAAAAGAAGCGCTAGAGAAAGGCGAGATCCCATATTTGGTTGAT
ACCTATTTGACGTTGGATGAGCTTAATGGCTTGGAGAAAACATCGACCGTCACAGTAAGA
AAACTGGATGCGAAGCCAGTGCCTTATCACATTTACATAAACCAAAAGCACGCGGGTTTG
TTAGAGGTGCTCAATCTTGCTATTGAGTCGATTACACCGGAGCAAAGAGAAGCATTAACG
CAAAAATGGCTGGAATCAAACCATTGGCGCGGAACGTTTGTGCCATACCCAGAAGTATTT
CAACTGTCGAAAGACACATCTAACTACAACACCATGGTGAGACGAAGCATTGAAGGGCAA
AACTACTTTGTTTATGTCACGCCAATCTCAAGTTCCAGTGGCGGTGATGACTACTTTTCG
GTGGTGATTCCAAAAGAAATCGTTACCGATGCAGTAACAAAGCGCTTGTTTAACTCGCTG
TTGTTTACAGCGTTGGTCATGTTGGGTCTTTTCCCTCTTGCTTGGCGACTCGGCACACCA
ATGACGCGTTCAATTTACGCGTTGAAAGCAAGAACGAGAAAGATCCGTGCTCGTCGCTTC
GATAAAGTGTGGCCGATGACTACGCGAGTAAAAGAGATTGATGAACTCTCAGATGCCATG
ATGGAAATGGTGGCAGAGATTCAGTCACACGAGAAGCAGCAAGAAGAGTTTGTTGAAGCC
TTTATTCGCCTTATCGCGCAAGCGATCGATGACAAGTCACCATACACCGCAGGGCATTGT
AACCGAGTGCCAGAAATCGGCATGATGCTGGCGGAAGCGGCTGAAAAATGTCAAAGGGGG
AAATTCAAAAACTTCGCCTTCCAAAATGACGCAGAACGAAGAGAGTTCCGTATCGCGGCT
TGGCTGCACGACTGTGGCAAGATCACCACACCTGAGCACATCGTTGATAAAGGCACCAAG
CTAGAGGCGAACTACAACCGAATCAATGAAATTCGCACTCGATTTGAAGTGTTACGCAGA
GACCTAGAGATCGAATACCTAAACGCCTTGGTGCGTGGCGAGGTAGACAAAGACGCAGCA
AAAGCCGAGTTTGAAGAAAAAATACGTCAACTCAACGATGACTTTGAGTTTATCGCCAAT
GCAAACATTGGTGGTGAGTTCATGAGTGAAGATAAGATCGAACGCGTGAAGCAAATCGCA
GAGAAAACGTGGTTACGATACTTTGATGACCGCTTAGGTTTGTCACCATTTGAAGAAATG
AACAAGCCAACTTCCGACACGCAGCTGCCGGTTAGGGAAAAACTGTTGGAAGACAAGCCA
GAACATATCATCAAGCGTATTCGCCCTGTTGAGTTTGCGCCGGAACATGGCATTCAAATG
CAAGTGCCGGAGCATCAGTACAACATGGGTGAAGTTTATAATCTGACGATTTCTCGCGGT
ACGCTGACACCAGAGGATCGCTTCAAAATCAATGAACACATGATCAGTGGCATTAAGATG
CTAGAGGCCTTGCCGTTTCCGCCAGAGCTAAGCAATGTACCGCGTTATGCGTCTACTCAC
CACGAGACGCTGAAAGGGACAGGATACCCTCGTAAGTTGAGTGCGGATGACTTGTCGATT
CCAGAGCGCATCCTAGTGATTGCGGACATTTTTGAGGCATTAACGGCAGGAGACCGACCT
TACAAGAAAGCGAAGCCAGTGAGTGTGGCTATCGATATCATGTATAAGATGGCGCTGGAT
GAGCACTTGGATATGGACCTGTTCTTGTTGTTCCTAGAGAGCGGCGTTTACCTCGAATAC
GCGAAGAAGTTTATGCCAGAAACGCAAGTGGATGAGGTTAATATTCAAAAGTATCTCTCT
CACTGA
>ALBLOIKC_00193 3'3'-cGAMP-specific phosphodiesterase 3
GTGAAAACTAAATCAGGTACTCCTCGCAAGTTTTCCATCAAGTTTACGGTAGGTAGCTTA
TTTATCATCGCTACGGCAGTGACCGCATCACTTGGTCTCGGGATGCAGTATTACTTCGGC
AAACAAATGTCGGAAGAACATATTCTGACGCGCTTAACCATGACAGCTAAAGACGTCAGT
AACCATATTCATCAAATTGATGCGAGTGCGACAAGCAGCGCGGGTATTCTTCGAAGTGTC
GCTGACTTTAGTGATTCAGAGTTTAGTGAAACTGAAATCAAACGGGTATTTATCCAAACT
CTGGTCGACAATCCTGTCTTTTACAGTATTTATTTTGCTGACAATGAAGAGTTTTTTTAT
CAAGTCATCAACTTAGAATCCTCTCCAATCGTGCGTGGACAAATCGATGCATCAGATGAA
GAACGCTGGGTCGTTATCAAAGTAACGGGTGAAGGAGAGCAGCGTTTAAGACAAACATAT
TACTACTCTGACGATCTGGAGCTTGTTCGCCAGTCCGAACAAACGAGTAATTTTTACCCG
TCTCGACGACCATGGTTTGATGGCGCATCAAGAGACAGTGTATTCAAAACCAATCCTTAC
TTGTTCCAACACTTAAAGATTACTGGGCAAACCTATTCTGTCCGCAGTAAGGGAGCAGTA
ATCGGCGTTGATACTGTGCTTTCATCATTGAGCGAAAAAATCAGTGCAACCGAACTTGGG
ATGAAGAAAGAAGATGGTGTAGAAGCCTTTATTTTTAATAATCGTGGGGAAGTGGTTGCC
TCAAGTGTTAGCGTTTTTCACGAGGTTAAGATCCCTGATTCGCCCCTCTTGGCACTGAAT
GAACAGCAAAAAGCGTTATTTAACCAACGAGAGTTTGTGATTTCCAATCAAAATGATTGG
GGGCCTTACGACTATACGCAAAGTGGTGAACCTGGAGGATACGCGGTTGATGTGCTCAAC
TTAGTTTCCCAAAAAACAGGCATGACACTGGAATTTGTGAACGGTTTCAGTTCCGAGGAT
CTAGAAAGAAAATACCGTCAAAGTGAAATCGATATTTTGCAGCCTGTACTCGGTACTCCA
GATGGTTTAGGTATAAAGAGTTCTCCTATTTTTACTGGCCAACTTGCGATTGCGACTAAG
ACAGAAAACCCCATGCCTACATCCTTGAATGAACTTAGTAACCAAACGGTTGGTGTTGTC
GCTGGTTTTGGCATGAAAGAGTGGCTACTTGAGCTCTATCCAACTCTCAACATTATCGAG
GAACCCAATTTAGATCTGGCTAAGCGGGCTCTCCATATGGGGGAGATTAAGTATCTCGTT
GATAGCTATTTGACCATGGTTGAAATGAAACGATTGGTCAAACTCACTCATGTTCATGTT
GCTAAATTGAACGCACCGCCGCTTGAGTATTCGTTGTTCATGAAGGATGAAGATAGAGCA
GTCGTCGAGGTGATCAACCAAGCTATTGCTGCTATTACTCCGGAACAAAAAATGGCGCTA
AAAGAGAAGTGGCTTAAACCTCACCAGTGGCGAGGTAGTTTTGTTCCATATCCTGAAGTC
TATGAATTTGTTATTCAGGACGAAAAGCATGACGCAATGAACAAAGTAAAAGTAGAGGGA
GAAGATCGCTTTCTCTACATTACAAAGCTGCAGTCGACGCGTGGTACGAATGATTACTTT
GCGGTTCTTGTTTCTGGCAAAGTCATCACCGATGCCGTAACCAGTCGTTTGTCGAAAGCA
ATAGTCATTACCGCATTTGCGATGCTTATTTTGTTTCCATTAGCATGGAAGGTTGGCGCT
CCAATCGTTCGTCCTATCTTGGCGTTACGTCGAGAGACAATAAAGATTAAAGAACGCCAA
TTTGACCGTTTGGTTCCAGTCGAGACGAGAATCAAAGAAGTGTCAGATTTGTCCGATTCG
GTCACTGAAATGACGCAAGAGATTCAGCATCACGAGCAACAGCAAGAAGAGTTTGTTGAA
GCCTTTATTCGTCTTATCGCACAAGCGATCGATGACAAGTCACCTTATACGGCAGGGCAT
TGTAATCGCGTTCCTGAAATTGGCATGATGTTGGCAGAGGCGGTAGAGAAGTGCGACACC
GGCAAGTTCAAAGACTTTAAGTTCAACAATGAAGACGAACGACGTGAATTCCGTATCGCG
GCTTGGCTACACGATTGTGGCAAGATCACCACGCCAGAACACATCGTTGATAAAGGCACT
AAGTTAGAAGCCAACTACAACCGCATTAATGAAATTCGCACTCGTTTCGAAGTACTAAGG
CGAGATGCTGAGGTGGAGATGTGGAAGTCGATATCGACCGGTGAACTGTCAAAAGAAGAA
GCGCAAGCCAAGTTCGACCAACGAGTTGCGCAGTTGGACGAAGACTTCCGATTTGTTGCC
AACGCCAACGTAGGTGGTGAGTTCATGAGTGACGATAAGATTGAGCGCATTAAACAAATC
GCCCAACAAACTTGGTTGCGTCACTATGATGATCATCTTGGTCTTTCTCCATTTGAAGAA
ATGATTAAGCCAAAGTCTGACGTGACGTTACCCGTGGTTGAAAACCTTTTAGCGGATAAG
CCTGACCATATTATTGAGCGTGTTCGCCCAATGGAATTTGCACCAGAACATGGCATTAAG
GTGCAAGTGCCAGAGCATCAATATAACTTAGGTGAAGTGTACAACCTGACGATTTCTCGC
GGGACGTTGACACCAGAAGACCGCTTCAAAATTAACGAGCACATGATCAGTGGCATCAAA
ATGCTCGGGGCACTGCCATTCCCACCGGAGTTAAGTAACGTGCCGCGTTACGCTTCGACT
CACCATGAAACGCTGAAAGGCACAGGCTATCCGCGTCGGTTGAGTGCAGAAGATTTATCA
ACCCCAGAACGCATCTTGGTGATTGCCGATATTTTTGAAGCGTTAACCGCAGGGGATCGA
CCTTACAAGAAAGCCAAGCCAGTGAGCGTTGCGGTCGACATTATGTACAAAATGGCACTG
GACGAGCATTTGGATATGGATTTGTTCTTGTTGTTCTTAGAAAGCGGAGTTTACCGTGAC
TATGCCAACAAGTTTATGCCAGCCGAACAGGTTGATGAGGTGGATATTGAGAAGTATCTG
AAGTCCAAATCATCAGACGCGTAA
>ALBLOIKC_00194 Serine/threonine-protein kinase D
ATGAACACGTTCGCCAATCAAACCCTGTTTAGAGCCTGTGGCGTTACTTATGTAGCGCCT
TTGAGCGAAAACGTGTTTCAGTGCGAGCACAAACTTTATGGTTCTGTGGTCATCAAGGTA
GCGCGCAGCTTGGCTGAGAAAAGGGCTTTAATGGCGGAAGCGGACTTTCTATCCAAATAC
GCGTCGGATTACTGGGCGAACTTTCATGGTTACGGCTCGCAAAACCACGCCGACTGGTTA
ATGAGCCAATACCTGGAAGGTAAAACACTTAACGCAATAGAACCTGATTTATTACCTCAA
GATTTAATATCCAAGCTTGAGTTCGCTTTGCTAAACCTGCACAAAACGGGTTATCTGCAT
GGCGATATCAAGCCACATAACGTCATCGTGACGCCAAAGAACCAAGTTCGGCTTATCGAC
TTTGGCAGTGTGATTCGAGTTGATGCTAAATACCGAGAGCATTCACATACAACCGTTAGC
CGAGCCTATAGTGCGACACGCCCTTGTCTGCGTATCGGTCAGGTAAGTAAGAACGATGAT
TTCTATGCCTTGGCCATGACCTTGCTCAGCTGCCACGATCAACACCCCTTTGCTGGCCTC
TCGCTACAAGAAGCGGCAGAACTGCTACCTACCCCAAGCAACATTGATTTACCAACGCGC
TACCAAGTTCTGATACAAAAAGAGTGGCAACGAATGCGCCACTCTCTGAAGTTGTAG
>ALBLOIKC_00195 hypothetical protein
ATGACGCAAGACAACCCAAACACACCGACAAGAAAAAAGGCAATCATTTGGAGCCTCGTT
ACCCTTCTGCTTCTGGCAATCTTAGGCGGCTTACTGACTTGGTTTGTCGCATATCCTGAT
TTCTTATGGACAGGCGTCATCACGACAACCATTGTGGCACTTCTGTCTGCTGGGCTTTGC
TTTTGGTTAATCAATCGCAAGGTGAAAAAGAGTCTTGAGCAAGACCAAGAACGTGCACTA
ATCATCAAACGCTCCAAGTTACTCGCTTTCCACTTCAAGAAAATGCTCGGCGTACAAAAA
CGTAAAAAGCGCTTAACCAGCCGTTACGATCAGCCGATTTACCTGTTACTCAGTGATAGC
CCAAGCAAAGACAAAAGCATCATCACGCAGATGGGTTATGAAGCTTATAAAGTGGATGAT
TTTGGAAACGACATTGAGTTTCCGATTCTATTTTGGCTCAGTGAACACTCAATTCTGATT
TCCATCAGCATGGGCGAAGATCAACAACCGCTTTACTTAAAAACACTGTGCCAATGCCTC
AATAAATGGCGTCCGAGACAAGCGATTAACGGCTTGTTGCTCACCACAGAAATTGAACAG
TTAGTTGGCAATAGTGAAACCCTTTCACAAAAAGCCGACCAATTGAAATCGCAAATCAAA
GCATTCAATCGTTCATTTGGTTTGAACCTACCTGTCTACAATGTCCTAACCAACATGGGT
CAAGTGAGCGATTTCTGTCAGTTCTTTTCTGCGTTTGATGAAGCTAGACGCAATGAAGTG
TTCGGCGCCACCAGCCCAGTGCAAAAACATGGTGGCATTGATGCCGATTGGTTCAATGAC
GAATACGACCACCTCATCGGTCAGTTAATCTCGAACATGAGCAATGCGTTGGGAGCGCAG
CTCAACCAAGATTTCCGCAATGCCATTTGTGGTGCGCCATACCAATTTGGTCTGCTTAAA
CAGAATTTGTGGCACTTCTTACAGCGTTTGCATCGAGGTGACCAATACACAGATGGGCTC
AACTTCCGCGGCTTCTACTTTACCCACAGTGGCAGTGATTTCGCACAGCATGATTTACTG
GCGAACGTGGTCAATCAATCCCTTGGCAATGAGCAATATCAGCAACACCAACAAATGCCT
GTTCAACAAACCTTGTTTGCTCAGCATCTGATGTCTCATGTCGTGCTAAATGAAAATACT
TTAGTCGGGGTTAACCGCCATAAAGAGAATTGGTTGTGGTTCAGTCAAACCGCCTACACC
CTAATTTGGCTCGGTTTATTGATTGGTACACTGACGATTCTCAAGCTCGACTTCGATTAT
CAAACCAATCGTGAAGCCAAAGCCGATGGCATGTTAGAGCGTTACAAAGAAGCGATCGCA
GCACAGCCATACAGCAAAGAAGATTTGGTGGGCAACATTCCAAACCTGTACACCATGCAT
CGAATTTACGCGCTATATCAGGAGCCCGAACCTTGGTATACATTGCCATTCCTACCGAAT
GCGACCATCAAACCAGAAGTTGAAGCGGCTTACACTAAAGAGCTGCAACAAGTGCTGATC
CCTTCTATGGCGCACACCATTGAGAGCGACTTGTATGTGTATGTGAACTTGGAAGATCAA
GCCAGAACACTCGAATTGCTGAACGACTATCGACTGTTGTTTGATAAAAATCGCACCAAC
ATTGAAGAGCTCAAAAGCTACTTCCTAGGAAACTTAGAGCACCAAGGCGAAGCGGACAAA
ACCAACGTTGCTCAGCTTAAAGTGCTGCTCGACGATGTGTTTAACCAGCACTTGGTGGCG
ACAACTGCCAATCAAGAGCTTGAAGGACTGGCGAAGCAAGTCATCAATCAATCCAACATC
GAGACGCTACTCTACCAACACATTTTGAACGATCATGCGTACGAGAAGCGCATCGACGTG
CGTAAAGAACTTGGCTCCAACTTCAATCAGATATACCAATTCAAACCTGGCTACGTGGGT
TATTTCGTTCCTTACTTGTACACACCAACTGGCTTTAACGAGCTGGATCTTTCGGTGGAA
TCTCCTCTTCTTATTGAAGCTTTATCCGCTTATGAAGGCATCGCAGGACAAGCCCCAAGT
GCACTAGAAATGCACCGAATCAGCCACGACTTGAAGCGCATGTATCAGAACGATTACATC
AATTACTGGCGCGATTTTATTAACAGCATCGAGGTGAAAACCATTTCCGGTTCTGAGCAG
TTGAATGCCAGCTTGAACGTGCTCAATAATGCCTCAAACAACCCAATGTCTAAGCTGTTT
ACCACCATCAGCAACTACACTTCGGTTCTTCTACCAGAGCCAAAAGATGCGAAGAAGAAG
ACCGATGAAGAGATTGCCGATGCTGCGCAAGACAATGAGAAGAAGGAATCTGCTCGACAA
ATCACACTGACGTTTAACGATTTCCACAAACAAGTGACGCCAGATGATCAAGGTAAGAAA
CTAATAGATTCCGTTCTGGAAGGTTTTGCGAATACGGCCAAATGGCTCGATCAGTTCTAC
AAATCCAACACGCCAGACAAAGTGGCTTACGAAACGTTATCTGCCGGTTTAAAAGCGCAA
AATCCGGTCGCACAGTTGGCGTCATTGACCGATTCCCAGCCACCGCTATCCGGTGAAGTG
ATTGACTATGTGACAGTGCAAACCAATGAATTGGTAATGAACTTAGCTCACCAATACCTT
AATAGTATGTGGAACAGCGAAGTCTACCAGCCTTATGAAAACACCATCGCGGCTTTCTAC
CCATTTAAGAAAAGTGCCAACAGCGACGCAAGCACGGCGGATGTTGCTGCCTTCTTTAAA
ACCGATGGCACGTTGGACACCTTCTATCAAACCATGTTGAAAGGCTTCTCAACAGAGCAA
CGTGCGCCGTTTATGTCCGGCTTACTGCCAAATACTGGCTTTGCGTTAGATCCTGCAATT
TGGCTGATGTTTGATAAAGCCAAAGACATTCGCTCTGCCCTGTTTTTAGCTGACCCGAAA
AACGTCGCGATTCAATTCCAGATGAAACCAACAGAGATGAGCTCGGCACTGACTGAGTTT
TCCATTCGGGCTGAAAAACCGATTTTCACCTATCAACACGGTCCGATGCTGTGGACTCAA
CAAAGCTGGAAAGGCGATTCTGTCGCGCAAGATGCACTAACAGTGCGTCTACAAAAACAA
GCAACACCGATTGCCAATGAACAGTTTAAAGGCAGTTGGGCATGGTTCCGCTTGATTGAG
CCGCGCGTCACTTCAACCTCTTCGCAAAGTACCCAGCTTGAGTTTGATTACAATGGCGAC
AAGGTTCGCTTAACGATTAAAACTCAAGGTCAGAACAATCCGTTCGTACCGAATTTCTTT
GCGGGCTTTGTGTTACCGGCGAGCATTTAG
>ALBLOIKC_00196 hypothetical protein
ATGAACTATTTGGATGAAGATACCTTAGTTTGGGACAGCAGCGAAAATGACTTCGTGAGT
AAAGATACCGACATGCCTGACGTAAAATGGCATTCGGTCAACGCTGCGCAAGCCAATATT
GGGTTCTTACATCATTTCGATAAAGCCGAGAATCAGCTGATCAACATCAGTTCTGAGTTA
TTGGCTGTCACGCTCAAGATCAACACCTTGCCGGAGCCCGAAGACATCACCACGCTCAGA
CATCAACTGGTGGCTTCTATTAATGAGATCAAAACCAAAGGCGCAGAGCTGACCTACCCA
GTCGCCGTGATCGACAAGCTCTGTTTCCTGTATGCCGTGGTTTTGGATGAATTGATTGTC
TACACCGATTGGGGTGAGAAACGCGGCTGGGAAAACAAAACCTTACTCAGTGAACTGTTT
GGTATGCGCAACGGTGGCGAGCTTTTCTTTACTGTGGCAGAGAAAGCAGCGCGCCAACCG
CACAAGCTGATCGACTTATTAGAAGTGGTTTACCTGTTCCTCAATATCGGGTTTAAAGGT
CAGTACCGCGAAACGGGCAGCGAACAGCTAAAGAGTTTTACCTACCGCTTAGAGCAGATT
TTAAGTCAGTACCGACAAGCCGGTGGAATCTATTGTCATACTAAGGTTTCGGTACCTAAA
ACACGTAAGCCAACGCGCAAAAAACGTTACCTTGTCACCACGCTATTTTTCCTAACTATC
ATTGGCTTGAGCGTTGCTCTGACCTATTTCTGGTACAACAAAACCAAACCACAGCGAGCG
CGAGATTTTGTTCAGCTTGGTGAGTACAGCCAGCGCTATATTGAATCTGGTCGTGCAGAA
GACATCGTGTATGTCAGCACTGACGACGATTTAAAAGGCAATAAAGTCGCGGTAAATACC
ACTCAACCACCTCGTCCAGTCCCGAGCCAACCAAAAGCCGTGACGCAACAAGCGAAAACT
TCCACGCCAGAGACAACGAGCAATCCAACGACGAACCCTGCAGCGGACACTGATTGGCTG
GTGCAACTTGCGACCTTCTCTAACCTTAAAAACGCCGAGAAGTTTATCGCCCAACTGCCG
ACATCCAACTATCAACCTGTCGCGGATAACATCAATTCATACGTTCGTGTCATCGTTCGA
TGTGACAACTCAGAACAAGCTAAAACCATCAATAATTGGTATCGAGAGAATGCCAACGTC
AACGGCTTAGTGGTGCATAACAAAAACAAACAAAGCGAGGTTGAGTCACGATGA
>ALBLOIKC_00197 hypothetical protein
GTGGACGCATATAAAAAAGTCGTTTGGCAAGAAGGCATGTTCATTGCCCCACAACACTTT
CAACAACAAGACAGATACACACAAAACTACGTCAGACAAAACGTCGAAACACTTGCTGGT
TATGCCCCTTACTATGGTGTGACCGACTTGGTGATCAATCACGATCTACTTAAAATTGGC
AAGCTTTCCGTCTCTTCTAGCGCGGGTTTGTTCCCAGATGGCACGCATTTCGAACTGAAA
CGCGAAGTCGCCAGAGATGTGCCGCACGGTACGATTGAGAAAATGGCTTACTTAGCGCTG
CCTGTCTCTCTGCAAGGCAATAATGATTACGCCAATGATGAATCGGAACAAAGCCGCTAT
CTCACACGCACCATCAATGTGTTTGATACTTCAACCTCTGAAAATGCCAGTGTTGAAGTG
GACGTCGCACAGCTCAATATAGCGATTAAACTAGAAGGCGAAGACACTTCAGGCTTTACC
CTCATTCCTTTCGCCAAGGTATTGGAATGCAGTGAAACGGGCGAAGTTATGCTAGACCGC
TCCTTTATTCCTGCGTGTTTGCACTATGGGGCATCACAGCTATTGGTTGAACGTTTGAAA
GAGATTCATGCCCTCACCTCCAACCGTGCCACCAGCTTGCTCAAACGTATTCAAGCCGGA
CAAGGGCAAAAGAGCCCGCAGTCGATGATGCAGGATTACCTGTGGCTGCAAACACTCAAC
ACTTGGCTTCCGTGGTTTGATTTATCTTTGTCGAATCCAAAGTTTCAAACCCATCAGCTT
TATTTGGAGCTACGTAAGTTTGAAGCGCAAGTCATGGCATCTACACCCGCGATTCCAGAA
CCGTGTCAGCCGTTAGATTTCCATCGTCTGTATGATTGCTTTAATCCGCTTTTTTCGAAT
CTGCGCAATATGCTCACGCTAGTTCAACAAGACTCTGTGATTGAGTTTGCGTTTGACACT
TCGTTGTTTGAACGACGCCGCTTGCTTCGCACGTTGGTAAAAGATGGTCACAACCTATCT
GATCGCCGATTCGTTCTCAGTGTCCGCTCCAACATCAGCAGCACCGAGCTTAACGAATTG
TTCCCTGCGGCAGCCAAACTGAGCAGCAATAACAAGATTGTCGAGATTGTGCGTAATGCC
CTTTCTGGCGTTCAGCTGACGCCGCTTCCTGTTGCGCCAAGTGAACTAAAACCGATGCAA
GGTACAGCGTATTTTGAAGTGGATACGTCAGACCGCAATTGGTTAGAAATGATTGAAAAC
CGCGATGCACTTGCGCTGCACGTCGATACACGTGTAGGCGACCTAGAAGTGATGCTGTAC
GCACTGAGGTAG
>ALBLOIKC_00198 hypothetical protein
ATGAAGATTTGGCTTAGTTTACTCGCTTTCGCTTTGGTGGGATGTTCATCTGACCCAACA
CCGGTTGTGACGCAATATCAATTGGCGGTGAGTGCCGAGAAGACGATTAACCCAAGTGTC
AACAACAGTACCAATCCCGTTGTGGTGCGCTTGTATCAACTGACCGATGCCCAGCAGTTT
AAGCAATTGCCATTTATCGATTTGTACAACGATGATGTGAGCCTATTAGGCGCCAACTTG
GTGTCGAAGCAAGTGCTGCCTGTGGTAATGCCAGACAGCAACAGCAAACAAACCTTAGAC
ATCAACAAGACCACTCAATACATCGGCGTATTGGTGGAATTTGCCGAATATGACGCAAGC
ACGGCGACGGTAGTAACAACCACGCCTCAGGAAGAAGAACAATATATCCAGTTAAAGATC
AGCGGTAACAAAGCAGCATTGCAAACCGTGACACCAGATTCGCCTTGGTGGGATGTCTTT
TAA
>ALBLOIKC_00199 hypothetical protein
GTGGCGATCAGCATACATTTGATTTCTGTACCCTCTGAAGAGGTGGTGACTTCAAGAGTC
ATCTATCTGCCCGAGTCTGGCGGGCAGTTTGGGCGTTCTGCTTCTTGTGAAGTGGCATTG
CCCGATCAATCAAAACGCATCTCGCGTATCCACGGACAAATTCGTCTCACTGACACAGGT
TATTTGGTGAAGAGTACTGGCAAGAACCCAGCTCGCCTCAACGATAAAGCCATGGTGAGA
GATAAAGATTACGCACTCAACGATGGCGACATTTTAAAGATCGAAAGCTATTCAATGTTG
GTATCAACACTCACGTCGAGCAAAGCGCCTGTCGAAGAGCAATCCGATGACCTCTTTGCG
ACCAAGTTCGACCTGCAACTGGAAGACAATGTCGATTTTCTCGATGAAGGTGCCATCGTC
GAACCAGTGAAATCGGAAATCCATTACTCTCACCAAAATGTAATGAGCGATGACCCCTTC
TCCTCCGACCCGTTTGAAGACATCGACGATGACGAACTGGCGGATCACTTTGAAGTGGAT
GAAGTGTCGAAACAGCAGCAAGCAATGGAGCGTTCCACGGAGATTGAGTATCTTCCGGGA
GACCACCTTCCAACGTCAGAGCTGGAAGCCTCCATCGAAAAGCTGATTACGATTACCGAG
AAGAATCAACAATACCTTCGCAACCCACCGCTTGCACATGATGCTTTGTTTGATGCGTTG
GACAAAACGCTCGATCAGTTCCTCAACGAATTCGCGCCGAACCAACTAGAGAATCAATTT
AGCGAATTTGTGTCTGGCGGACTGTTCAGTAGCAAAGACAAGAAGTATTGGAAAATCTAC
CGCAAGCACTTCCAACATCGACAAGACAACGGTGATTTTCGTCGCCAGTTCAAAGCGATG
TTTATGGAAAACATGCAAAAGCAAAGCGAGGAAAGCTGA
>ALBLOIKC_00200 hypothetical protein
ATGATGTTTAGAAGCGTACATTCACCCCATCTAGTGACCACCTCGATTCTTGTTCAAGAG
GCGGCGGTCAGCTGTGGGTTGAGCTTTTTCCGCAAGATAACCAAGCTGGTTTCATCGCTG
TTTATTTTGCTTGGTGCCCTATTCTCGTTCGAAGCATGGGCGCAAGTTTGGATTGGTCCC
GACCGATTGCTGCTTGCAACTCACAAATGGGCACCGTACCAAACTCACCAGAATCAAAAC
ATGGATGGGTTTGCGCTCAACCGCGTCAAATGCGCGCTGGGTGAAATGGGACAACCTTAC
CAACTGACCATGACGGAATGGTCTGACGCACAGCTTCACGTGCACAGTGGTCAACAACAT
GGCTTTTTCGTCTCGCCGAAAACCAGAGAACACGACAGCTACGCAACGTTGTCTGCTCCC
ATTACCGAGCAAAAACTGCGTTGGTATTTTGGTCCCGGTGTAGAGCCTAAGCTTGATGAT
TTGTCAAAGTTGAACCTTAAGTTCTCGGCAGAATTTGGCTCAAGCACATGGTTTTGGCTG
AAACGTAATGGATACAACGTCGTTAAGCAGCCACGAGATGCTAAGGTTTTACTAAGGCTT
TTAAAACAAAGAGAAATTGACGTCGCACTGGAAGATGAACGGGTGTTTCACACCGAAATC
AGCCAAGCCTCTCTTCCAAGCGATTACTTCTATTCTCAAGTATTCGAAACCAAGCCCATG
GGCGTGTATTTCTCTAACCGCTTTTTGGACAAATATTCTGGTTTCTTAACCGCTTTCAAC
ACAGCGTTGGCTAAATGCGAGGGATAA
>ALBLOIKC_00201 Chaperone protein ClpB
ATGACACAAGTAACGCTGACAAATTTAGTCGCCAAGTTATCGCCAGAATTAAAGCGCGCA
TTGGAAGCTTCTGCGGGTGCAGCTATGAACCAAGGCGTTGCCGCCATTGAGCCAGAACAT
TGGTTGCTCACGCTATTGAATCAGCAAGACGCACATTTAAAAACGCTGATTGAGAGTCAG
AAGATCAACCAAGATCAACTTGCCAGTGAGCTAGCAAATCGCATCGAACGCCTACCAAAA
GTGCAAGACAGCCAACCAACGCTTAGCCATGCACTGACTGAACTACTCAAAGACGCTTGG
ATGATTGCCTCCGTTAACTATGGACATGGTGAAATCATCAGTCTGCATCTCGTTCAAGCG
CTGCTACAACAGAACGTCATGGGCGTATCGAGCAACAATCTCGAATCTCTACAAAACGTG
TCGACCGAGTCCCTACAAGGTTTAATCAACAAAACGCCGGTGAAGCGAGCAACGCAACAA
AGCACAGGTGAAGCAAGTTCAGCCGCAAACACCGCAAGCGCGAACGACGCATTAAGCAAG
TACACCATCAACCTGACTCAACAAGCAATTGAAGGCAATATCGACCCGATTTCTGGGCGT
AATTCTGAAGTGAGAAAAGCCATCGACATTCTTTGTCGTAAACGCCAGAACAACCCTATT
TTTGTTGGTGAGCCGGGTGTGGGTAAAACCGCTGTCGTTGAAGGCTTAGCGCTGAGAATC
GCAGCAGATGAAGTGCCAAGTGCGTTGCAAGGCGTTCAACTCCATTCGCTTGACTTAGGT
TTATTACAAGCAGGAGCAAGCGTAAAAGGCGAATTTGAAAACCGCCTTAAAGACGTCATC
AATGAAGTGAAAAACAGCGATGTACCAATCATTGTATTTATTGACGAAGCACATACGCTT
ATCGGGGCTGGTGGTGCAGCAGGACAAAACGATGCTGCCAACTTATTGAAACCCGCTCTT
GCGCGTGGTGAGTTCAAAACCATCGCCGCAACAACATGGGCAGAATACAAAAAGTACTTC
GAGAAAGATCCTGCTTTGACTCGCCGTTTCCAAGTCGTCACGGTAGAAGAGCCAAATGCG
GAAGATGCCAAACAGATGCTGCGAGGCATTGCGGCTTCATTGCAAAAGCACCACGGCGCG
TTTATTACAGAATCCGCGATTGATGCCGCGGTTAACCTATCTATTCGCTACTTACCCTCT
CGCCAATTGCCAGATAAAGCGATCAGCCTGCTCGATACCGCTAGTGCGCGTATTGCATTG
ACTCAAGGTGCAAAACCAGAAGTGATTGAAGCGTTAGAGCAAACCATTCGTTATCAACAA
AACGAGCAGTCAGCTTTAGAGAAAGAGTTTGATTTATTCGGCACAGGCGCAGAGGAAATT
GCCGAATTGAAGCAAGAAATCACCACCAATCAATCTCAATTAGCGGACTACCAAACGCGT
TGGGAGCAAGAGATTACATTGGTTGATGAGATTAAAGCGCTACAACAAAGCATCACAGAA
AGCGAAACGCCGGACGAAGCTCAGCAAACCCAATTGAATGCCCTTCTCGACCAATTGCAC
GAGCTTCAAGGCGAAGAGCCATTAGTTAATGCGATGGTGGATGATGCGACCATTGCTCAA
GTCATTTCCGGTTGGACAGGCATTCCCGTCGGCAACATGATGAGTGACGAAATCGCTCGC
CTATTGTCACTAGAATCTGAACTGGATAAACGCGTTATCGGTCAAAACGTGGCGAAGCAA
GAACTGGCAAAAGCGATTCGAATCTCACGCGCTGGCTTGACCGACAATCGCAAGCCAATC
GGTGTGTTCTTGATGTGTGGTCCAAGTGGTGTCGGTAAAACGGAAACTGCTATGGCGCTC
GCGGAGCAACTTTACGGAGGCAGCAACGATCTCACGGTTATCAACATGACCGAGTTTAAA
GAAGAACACAAAATCTCAATGTTACTTGGCTCGCCTGCTGGCTATGTTGGCTTTGGTGAA
GGTGGCGTATTAACCGAGGCGATTCGCCGCAATCCCTACTCTGTCTTGCTTTTGGATGAG
ATGGAAAAAGCGCACCCGGGCGTTCATGACCTCTTCTATCAAATCTTCGATAAAGGACAT
ATCAAAGACAGCGAAGGTCGCACGGTCGATTTCAAAAACACCTTAATCATCATGACTTCC
AACGCCGCTGATCAAGCGATTTGCGATGTGTGTGATGAAAACGCCGAGCGGATCAGCAAC
GATGAACTGCTTGAAGCAATTCGTCCCGATCTACAACGTTACTTCAAACCTGCGTTCTTA
GGGCGTACCACCATCGTGCCTTATTACCCACTCAACGATGATGAACTAGCGAAGATCACC
GAAATCGCGCTAAACCGCATTCGCAAAAAACTGGCAGAACAATATCAAGCAAGCTTTACG
TGGGATGCAGGTTTTGTGGATTTGGTTGTCAGCAAAAACACCGACCCTACGACAGGTGGT
CGCGCGGTTGAGCAAATCATTAACCGCTCTTTGATGCCGAAGTTGGCAGAAGAATGCATC
GCGCGTCTGAGCGCACAACAACCGATTAGCCAAGTGACGGTGACCGCAGCGTCGACGCCA
CAGGGCTTTGAACTGGATATTCAGTAG
>ALBLOIKC_00202 hypothetical protein
ATGATGTCGATGTCACTGATTAACGATTTAAAAGCGAACCCACATGAATATGACTTTGCT
CAAGCAATGCGATTGCTGATGCAAATGGCAAAGCTGTCTGGGCACAAGCTGAAGTTAGAG
CTTAAAGCGGAAGCCATGCCTCATGGCGATGCCGACGATATTCAGTACTTTTCGTTCAGT
GACCACAGCGCCAAAGTTCGTATTGCGCAGCAAGCACTATCTGGCGCACAAGGGGTTATC
CCAAACTACATCTATGAAGAATTGTTGTTTGCACTGCATAACGACGATCACGCACTGAAA
GACTTTTTAGACGTATTCAATCAGCGCCATTTTGAACTTGCCGCGCAGCTAGAACTCGCT
CCTCACCTTTTGGTGCAGAAAGAGCTGGCAAAAGAAAAAACCGATTTACTCAAACAACTG
GCGAACCTGAAACGCGAATACGGTACGCTGTTCCAGTACTCACTGCTGTTCGCTCAAGGA
CATCGTAACTTAGAAACGTTAGAGCAGATTCTCAACGACTACTTCCCTTACCAAATCGAT
GTGTCGACTAAGAGCCATGAACGTCGCCAGTTACCCGCTAGTTCTCTTACCCGTTTAGGA
CAGAAAGACGACTACAACAGCGGAATCGGACAGGGTTTCCTCATTGGCAAAACGTGCATG
ACTTACAACCAACATTTGGTGGTGAGTATCCAACCTGCCAACCGCAAAGAGCTGCATCAA
ATTCATCGAGATACTCAGTTGGCGAACCACATGCGCCAGCTCATTCAACATTATTTACGA
GACGCCACGCCGATTTCTATTTATCTCAACGTTAAGCGTGCGTATCTCGAAAAACCAAGG
CTGTCTGCTCAACCAGATCAAGCCGCAAAGTTGGGTGAAGTGGATTGCCTCGCCCCAGAA
CGTAAACCTACAGAGCGGATTCGGATTCTTCTGAAATAG
>ALBLOIKC_00203 hypothetical protein
ATGAGTGATCCTCTACTGCGTTATTACGAACAAGAGCTGACTTTTGTTCGCCGTGCCCTC
GGTCAATTTGGTTCTGAACATCCAGAACACGCACAACGCCTCAATATCCATCAGGGACAA
ATCGAAGACCCGAGTTTGGCTCGCTTATTGGATGGTGTGGCACTGCTGAATGCCAACATC
GAAAAACGTTTATCTGAGCAAATCCCTGAAGTTGTCGAAGGACTACTTGGCGTACTCTAC
CCAAGTTACATTCAAACGGTACCGAGTGTGGCATATCTAGAAATGAGCACAGACGCGCCT
TCCACTGACAGCACGACGCTTCCAAAAGGCACACGCTTTTCTTCCGAATCACAAGGCAAA
ACATGTTTGTTCACCACAACGGATGAACTCAAAACGACACCATTTGCACTGATTGACATC
AAAGCAAGCAGCGCGCCCTTTGACTTCAATCGCCCACAAGGCAGTGAACAAACTACCGCA
GTTATTCAGCTCACTCTGTCTACTGGCGATGATGATGTGCACTTCAGTCAATTAGCGTTA
GAAGATCTCGACTTCTTCGTTCAAGGTTTCGAGAACAATGCGGATTCCTTGGTTGAACTG
CTGCTCAGTGAAGCGCGTGCAATTTCGATTTCCGACATCAATGGTGAGAATCACGCTGTC
TTGGCTGCCAATCAGCTCAAGAGCCGAATCAGCGATAAGCAGTTTCAGTTTCTGCCACAA
AAAGGTAATCAATTTTCTGGCTACCATTTGATGAATGAATTTTTCTTCTTCAAAGAGAAA
CGTCAGTTCTTCCGTCTTAAAGGCTTTGGTGAAGCCTGCCAGCAACATGATTGCTCCACT
GTGGTGTTAAACCTGTTTATGCACTCTTTGCCGATGGAGTTTATCCGCTTATTCGATAAC
CAAGTGTTTAAGCTCAATGTCGTGCCTGCGGTGAACTTATTCGAGCAAACAGGCGAACCA
ACCAGCTATGACCAACGCAGCCTGACCATTCCCGTTAATGCCGATGCCCATACTGATAAT
GAAATTCAAGTGGTCGACATTTTGGATGTGTTTGAGATTACGTCGAGCGGTCAAAAACTG
CTGACACCACTGTTTAAAGACAGTTACCAAAGCGACCCACATTGTGATTACTGGCAAAGC
CGAAAAGATTCCACAGGTGAACTGCGATTGGCGATCAGCCTAAATGCCAACCAAGAACTC
GAATTCAACAAACTCTATGGTACTCACCTCCTTTGTACCAACGGCAAACAAGCATGCACC
ATCAGTGGTGAGATGACATGTTTGGAACCGATCGATTTGCCCGGTGATTTTCATTCGCTC
TACCCGCCGTCAGCTCCGATAGAACGTGAATCTGACGCCAATATGCACTGGCAATTTATC
GGGCTTCTGAACAGTAATTTCTCGTCTTTGCTGCACTCTGAAGATCCGACTCAGCAGCTT
AAGCAAATGCTGCAATTGTGTAGCCGCAATCAGTTAGTAAGCGATGAAATTCAGATGATT
CAGTCAGTAAAAGTGCGCTCACAAGTTTCATCAATGCGTATTCTTGGTAAGAACGTCTTC
TCTCCGGGCACAGAGATTGAAATCACTCTCGATACGTCTGGTAACTATCTGACTTTCACC
GATGTGTTGAATCGCTTCTTCCAACAGTTCTGTAGTTTTGATCGCTACATTCAGCTCACA
GTTCGTCTTTATGGCAAAGATGGCATTGCGAGGCGTTATCCAAAAATCCACGGGAGCCAG
CGCTCGATGTAG
>ALBLOIKC_00204 hypothetical protein
ATGAGTTTTTGGCGTACCTTTGTGCAAACTGCCCCTACGACTCGTCGAGATGATATTGAG
GACATCAAATATCACCTGACTCGTCTGTTCGATTCGGAGGCGTCACTGATGAGCATTGAC
GATCGGTTAACCGAAGTGCAGCGCTCTAACTATCGTTTTGGCATCGAGGATGTGCACCTG
TTGAGTGCTAGTCTCGACCACCAGCAATTAGCCCTCAAACTAGAAAACTACATTCGACAT
TTCGAGCCACGCCTTAGCCAAGTCATGGTTGAACTGGTTGAGCGAAAAGCGGGAGAAAAC
ACCATCGCTTTCAATATCGTCGCCAAAGCCAAAACGGCACAGGGCGAAAAAGAGCTGATT
TTTGATTCCAAGATTTCATTAAGCGACATGACTACCGATATGAAGGAGGATTTGTATGAG
TGA
>ALBLOIKC_00205 hypothetical protein
ATGATAGAGCTTGGTCGAAGTAGGATGCTTCGACCAAGCCAATTCGATTTAGGTCACAAG
GATAGTATGAGTAAGATTTATCACTCAGGTTGGCAGACCCAATTTACACAGCTAGACGAT
AAAGACAGCAACTTTTTACAAGAGGCGCTCTCTTTACTGTCTCAAGTGTCTCGCTCCGCG
CTAGACAATCCCGATGCTCTTATCACACATGTTTCGCGCTTGATTGCAGAGATTGACAAT
AAGCTCTCGAAACAGATGGATACGTTACTGCATCATCCAGAATTTGAGGCATTACAAACC
AATTGGCTAGGGCTTCAAGGCTTAGCCACCCTGCCCGTTAATTACCAACGCACTCAACTC
AAGCTTCTCAATATGAGTTGGGAGGAAGTGTCTTCCGACGTCAATCAAGCCTACAGCACC
AAAACGTCCGAGTTATATAACAAGATCGGCAACCAAGAGTTAAACACCTTAGGCGGACAT
CCATTCGGTTGCTTGCTGTTCACACAACCTATCGCGGCAGATATGGATTTCGAATCCGAC
TACGATGATTTGTTCACCGTAGAACTATTGAGCCGCTTAGGTGAAGCAACGTTATGCCCA
ATGCTATTTGCTCCTAATCGCGATTTCTTTGTCGAATCCGGCGCAGACTGGCTGTCTGAT
ATCAACCGAATCGAGAAGATCCTCGCCAGCCCTGATTACCAATCGTGGCAGTCTTTACGC
AGTAAGTCCTCTGCGCGTTTTGTCGGTTTAGTGATGCCAGAAATGTGCATGCGTACACGT
TATCAAAACGCCAAAGTGGGATTCATCTACAACGAGAAACAAAACGGACTTTGGGGCAAT
GCGGGCTTTGCGTTTGTATCCACCATTATGCGAGAACATCAACGTGTGAGTTGGTTTGGC
TTCTTGAAATCTCGCTGGAACGACAACAACCAAGGTGCCGTGGTCAATCAAAGCCAAAGC
GATAGCCATTTTCTGATTCAACCTCAAACCAAAGTGACCTTGTTTGGGCAACTGTCGACC
TTCTACAGTCGCAGTGGTTTTATCCCTCTTACTAAGAGCCCTTTGAGCGATAAGTTTTAC
TTCAATGGTAACAATTCGATTTGGCACAACAGTGAATCTGATAATGAGAAAGTCCTCACT
CAAATCCAAACATCATTGATGTCTTGCCGTATTGCACATTATCTCAAAGTACAAGTGCGA
GAGATGATTGGCAGCTTCAAAACAGCGGCTGAGTGTGAGTTGTTCCTCTCTCAGTGGGTT
GAAAAATTCTCTAGTAACGTCGCGTACGCCAACGAAGAAACCCTATCAAAATACCCATTG
AGTTTTGCAAAGATCAGCGTGTGCGACTCCGACCATCATCCGGGCAATTTCGTCTGTACT
TTGCGCATCGTACCGCAGTATCAATACGACCATTTCAGTGGTGAAGTGGTGCTGACAACA
GAATTGAATGAGGTGGCGTAA
>ALBLOIKC_00206 hypothetical protein
ATGACGACGGAAGTTGAAAACCAACCACAAGCAGAAGCGGCTGAAGCTTCGCTGAGCTTT
CTGGATCGTGCAATCGAAGCGACCACACAAACGCCAGCGGACACAACAAAAGAACTGTTC
TCAGTGTTGGCAGAGCAAGCGCTAAGCGGCACAGTTACATGGGACAAGAACGTCACCAAA
ACGATTGAAAACGCCATCGTAGAGATCGACAAAAAGCTTTCTAAACAGCTATCGAAAGTC
ATGCAAGAAAATGACTTCCAAAAGCTAGAAGGTTCATGGCGTGGTCTGCAAAAACTGGTT
AAAGAGAGCGACCTAGGACGCTCACTGAAAATCAAAATGGTCGACTACACCAAAGACGAA
CTGCTTGATCAATTTGAAGATGCACCAGCCATCGACCGTAGCCCATTGTTTAACGCGGTA
TACCAAGGCGAATACGGCACAGCAGGTGGTGAACCATACGGTACCTTCATCGGTGACTAC
GAGTTCAGCGCAAAAGATGAAGACGTCGCCCTGCTTCGTTACATGGGTGAAGTAGCCGCT
GCGTGTCACGCTCCGTTCGTTGCCGCAGCAAACGCTGAAATGTTTGAGTTCAATGACTTC
ACTACCTTCGAAGAAGGCAAACCTGTCGCGGCTGGTTTTGATTCTCCGGCTTACGCTGCA
TGGAACTCGTTCCGTGAAAGTGACGATGCGCGCTACGTAACTCTAACACTACCTCGCACA
CTGGCTCGCCTTCCTTACGGTGAGAAAGGTCTTGGCACCAAGCTGTTTAGCTACGAAGAG
TTAAACACTGACCAAGATGGCAACCCGAATCCATCAAGCAATGATGAGTTGGTTTGGTCA
AATGCCGCTTACGAGTTGGGTCTGAAAATGACGCAAGCGTTCACTGCGTACGGTTGGTGT
ACAGCGATTCGCGGTCTGGATAACGGTGGTAAAGTGGAAAACCTACCAAACCTAACGTAC
AAGACCGAAGCTGGGGACTTGGTTCAGCAATGTCCAACAGAAGTGAACCTAACCGACGAA
CGCGAGAAAGAGTTAAGTGACCTAGGCTTCTTGCCACTGGTTCATTACAAGAACTCAAAC
TACGGCGTGTTCATCGGCGGTCAAACAACGCAGCAACCTAAGACGTACACAGATCCAGAT
GCAACAGCAAACGCAGCGATTTCAGCGCGTCTTCCTTACATCATGGCAAGTGGTCGCATC
GCTCACTACTTGAAAGTCATGGGTCGCGACAAGCTAGGTTCGAACCTAGAAGCGCCAGAC
ATTCAACGTGAACTGCAATTGTGGATCGATCAATACACCAACGCAGGTGCAATTGGTAAC
GATCAACGAGCGAAAACACCATTGGCAGAGTCTCGCATTGAAGTGGTTGAACAACCGGGT
AAACCGGGCGCGTATTCAGCCGTTGCTCACCTAAGACCTTGGCTACAACTTGAAGAGCTG
ACTACGTCGGTTCGTATGGTAGCGAAGATCCCAGGTTAA
>ALBLOIKC_00207 hypothetical protein
ATGGCACTGAACTCCCAACACAAGCGAGTTAGCAAAAACCGTGTAAGTATTACTTACGAT
GTCGAGACGAATGGCGCAGTAGAAACCAAAGAACTCCCTTTTGTGGTGGGAGTCGTCGGT
GATTATTCGGGTCACAAGCAAGACAAAGAAGACGTGGAAGATCGCACCTTCTATAACGTC
GACAAAGACAACTTCGATACTGTTATGAAGCGTGTTGGCCCTGAGCTATCACTCAAAGTG
GACAACGTTTTGGTTGATGACGACAGCCAAATCGAAGCGAGTCTGAAATTCTCATCAATG
AAAGATTTCGAGCCTGAAGCCATCGTTGAGCAAGTTGAACCGCTCAAGAAGCTTGTTGAA
ACTCGTAACCAACTCAAAGTACTGCTTTCAAAAGCGGACCGTTCTCGTGATCTAGAGAAA
CTACTCAAGGAAGTTCTGCAAAGTGCAGACACTATCAACGCCCTTTCCGATGAGCTAGGT
ATCCAGAAAGAAGGAGCAGAATAA
>ALBLOIKC_00208 hypothetical protein
ATGGCTTCTATTTACATGAGAATTGATGGCACTACACCAAAAGGTGCTGCAACGGTAGAT
AAGATCGGTGGCAAGGATGGATTTTTTGCTATTGATACAGTGAACTGGAGCGCCGTTCGT
GGCGTTGGCATCGACGTCGGTAACGCAAATAACGCAGACCAAGGCATGGTCGCGCTAGGT
GAAGTGAACATCACTCGTGGCTGTGATGGTGCAACGCCATACTTAACGACTTTCCTTTAC
GCACCAGGTGGTGAAGGTAAAACCATCGAAATCGTGATGACCAAACCAAACCGTGAAGGT
TCTGGTGCAGATCCATACCTAATCCTGACACTGAGCGCAGCACGTATGTCGAGCTACAAC
ATGGGCGCGTCGGATGGTCACCTGCCAAATGAATCATTCAGCCTGACATACACCGAGATT
TCGAAAGCGTACTACATCGAAGGCGAAGGCGGCAAAATCGAGAAAGGGCCTGAAGTGGGC
TTTGACGCGACGACAGCGAAAGTTACTTCGACAGCTTCTTAA
>ALBLOIKC_00209 hypothetical protein
ATGGTTAATATTGATAGTCTTTTGGCTCCGATCACAGATGGCTCGCCAAGTGGTGTCTAT
CTGAAGCTTGATAGAAGTGCCTATCGAGCACTTAGAAACAGTTACAATGCCGCGCAATCA
TCGTTTCGCCAATTGGTTGAAACGCCTGATGCATCCAGTGATCAAGCACTGCTTGAAAGC
AATGATGACAACTGGGCACAGTTGCGTACTGCGACATACCACGCCCTCACCCAGTCGAGC
AAAGACTTGGAGCTGCTAGGATGGTATATCACCAGTCAGTTGTTCACCGACGCTCCCTAT
CGAAATCTTGCCGACGCAACGCAAGTGCTTCTAAGCACCGTGGAGCAGTTTTGGGACTCG
CTCAATCCGTTCCTTCCTGAAGACAAACTAAAAAGCGCAGAAGAGTCTGGCATCGCTAGA
GAGCGAGCCGAGTTCCGAATGAAACCTCTGCTACAACTTGTCGGCGAAACTCACGATACC
ACTGCCCTGTATATGCCTTTGCAGTTGATTGGCTTGATTGACGATGTCACCTTTGGCGAT
TACCTACGCGCAGAGCGCAACGGTTCGCTTGGCGAAATCAAAACTAAAGCGCAAAACCTA
TTCAACGCTGACACGCAAGACACCTTAATGGATTTGGCGCAAACCTATCAAAATCTTGAT
GCTATAGAACAAGCCATCGCTCAACAGTGCCAGCCCGTTAATGCCACTCCCGTAAGTTTT
AAATTCATCAAAGAAAACATCGCGGAACTGATTAACGCGATCCGTTATCTCAATGAAGAC
AAGTTTTCTAAATGGCCCCTAGATGATCAATTTAGATTGATTGCCGAAGAAGCTCAGGCT
CCCCCCGTCGTATCAAACTCTCCTGAAACAACCTATCTGGCAACTGAAAATGCAGAAGTA
GCACCAACCTCATCAGAGCCAGAAGCAGAGCAAATTACGACGACGCCGTTGCTAGAGCCG
ACTCCTTCAAATGAAACACACCAGCCAGCGGCACCCACTGCGATGAATATCGCTGGCCAG
CTCCAAAATCGCGACCACGCTTTTCATGAACTTAGAAAGCTCGCCGATTACTTCAAACAA
ACCGAGCCACACAGCCCTGTTCCGTTCTTGTTAGAGCGTGCGATTCGATGGGGTTATCTA
AGCTTGCCAGAACTACTCCAAGAAATGACAGGCGGCAACAGCCAAGTTCTGAGTCATATC
AATCAACTCACCGGGATGGACAACTTAGAACAAACCATTCTGAAGACAATTCCCGAACCA
CAATCAGTGCCAGATCCAGTTCCAACCGTTTCTGTGCCTGAGGTTCAAAACACCTCTAAT
GAGGAGTCTCAAAGTGCAACGTCAATTGAACCTACAACGTCAGAGCAAAGCGACACTCCT
AATACAACCAACCAACCAGAAGTAAAAACTACTCAATCGTCGAGCGGTATTACCGATTTC
GAGTGGTGA
>ALBLOIKC_00210 hypothetical protein
ATGACGTTACCTGCTGCTCGTATCACTGACATGCATGTATGCCCAATGCAAACACCAGCA
ACCCCACCAATTCCTCATGTGGGTGGTCCGGTCACCGGTCCTGGAGCTCCAACCGTACTG
ATCGGAAGCTTACCTGCTGCCACAGTGAGTGATGTTTGTGTATGCGTTGGAACCCCGGAT
TCTATCGCGATGGGAAGCACGACCGTGCTATTAAGCAATAAGCCTGCAGCCCGAATGGGA
GACACGACGTCTCACGGCGGAAGTATCGTTGCAGGAATGCCCACTGTACTTATAGGGGGA
TAA
>ALBLOIKC_00211 hypothetical protein
ATGAAATATAAGAAAATTCCATACCAGACAGCTGGGCAAATATTACCGAGATTCAAAGCC
AGTGACGAAGCAAAGGCACTGCTCGACGAAGAGACCAGCATCAGCGATGCAATTCAATCA
CTCACAGACAAAGAGCTCTACAACGACCTCGTGCAGTTTTTGACGCACGCTCTGCCAGTA
CGGGAGGCAATCTGGTGGGGAGCGTTGTGTTTAAATCAACGCAATGAGGAATGGTCACCC
CTTCAAAAACAAAGTGTCGAAACGTGTATGGCGTGGGTGCGTTCACCCTCCGAAGAATTG
CGCCGCAAAGCCGAACATCTCTCTCATCGATTGGAACTTAATTGCGGCCCATCTTGGCTT
GCTCAAGCGGTATTTTGGAATGGTTCTGGCAGCATCGTTGCACCAGATATTCCACCCGTT
ATGCCTGATCCATTTCTCTACGCGAAAGCGACTGCGGGAGCGATCAATCACGCAGCCGCC
CTTCCTGAATGGGACAAAACTAAACCTTACTATCAAGCCGCAATCGCCATGGCTCTGAAT
ATTGCTGCGGGCGGTCAAGGCACTTCAGATAACCAATCACAAACTGCAGTACAAGGAGAA
GTACGATGA
>ALBLOIKC_00212 Actin cross-linking toxin VgrG1
ATGGCTGATAAATACAGCAGTTCGGCTAGTTTGATGTCTGCAAAAGACTCAAGTAATCAA
GAACATATCATAAGTAATGTAACAATAAAGCAAGCCTTATCAGAGCCCTTTGAAATCAAA
GCAATGCTGGTATCCAGTGGCTTTGACATGCAAGATCAACTAGGTCAGTTCCTTACAATA
AACCGTTATTTCAACGAATCTGGCAGCAATACACTCAATCGTTCCTACAATGGAGTTGTG
ACATTGATCCAACATTTAGGAATGGATTCTAATTTGCAAAATCACCAATACGAAATAACG
CTCAAACCTTGGTTTTGGTTATTAAAACACACACATTCTTTCCGGGTTTATCAAAATCAA
TCCACACAAGAAATTGTCAGTGATATTTTCGATAACGCAGGTTTCAAAGGTAACTATAAA
ATATCCAGCATGCCTTCGACCAAGCGTGAATATTGTTTGCAATATAATGAATCGGATTTT
GACTTCGTTTCTCGCCTGCTCGCTGAAGAAGGCGTTCATTATTATTTTGAGCATGCGAGT
GGTTCACACACCATGATTTTGCAAGATGCTCAAACCCCATTTGATAAAGCCAGCACAGCG
AAATTTGATATGAAGGAAACGCCGACAGGCTCACTTCCTTTGCTTGAAAATTGGTGCCCT
ACCGTTGCTTTTCATGGCGCAAGTGTCGAGCTATCAAGCTACGATTATTCGCAGACGAAA
CTCATCACCAGCGGTAGTAAAACCTCCAGCAATACCATTGCCAACAACACTAAACTTGCC
AACACGCGTTACCCGACTTTGGGTATCAGCGGGGACATGACGGATCTCTCTAGTAATCTT
GCCAAGCGTCGCATCGAGTATGTTGAGCAGGATTACCAAAGTGTCATTGCCAGCGCAAAA
CACGATCTCTTCGAGCTCGGTACTTACTTCTCGCTCTCAAGCCATCTAGACAAAGATCAA
CTTGGTGACTTTTCGGTCATCAGTATGGAAGTGGAATACACTGAAAGTGCACAGAGCAGC
ACTAGACTGAAAGTAATTCCAAAAGATACCCCTCACTACCCGCAACCTCGCTCAAAACAA
GTGGTTCAGGGCTTGCAAAGCGCAGTCGTTGCAGGCTCAACCGCGGGTGATATTAATCAG
GACGAACAAGGTCGCGTGCGTATTCAGTTCCAATGGGACACAGACGCAAGTGGCGACAAA
ACCAGTTGTTATGTTCGTGTCGCACAAATGCTTGCGGGAAGTGGTTACGGTGCTCAGTTT
GTGCCGCGTACCGGGCAAGAAGTGCTGGTCTCTTTCATCGATGGCGATCCAGATAGACCA
ATCATCACGGGCAGCGTCTACAACAGCAAAAATGCCCCGCCATACGCAGAAGCCAATACA
GCAAAGTCTGGCATCAAAACCCAGCTTTCTGGTGAAAGCAATGAGCTCTACTTCGATGAC
AAAAAAGACAATGAACTGCTTTACCTACATGCAGCCAAAGACCTGACGCAAGAAGTTGAA
AACAACCAAACCGAAACCATCAAGGGTGAATTGAACCAAACAGTCACAAAAGCGGTATCA
GTGTCGACAGAAGACAACTACTCCCTGAGCGTAACCAAAGCATTAAGCGAAAAAGCCAAA
TCGATTTCGATTGAAGCTGACGATTCTATCGAGCTCAAAGTTGGCTCAAGCAAAATAACC
CTGTCCTCATCATCCATTGCCATTGAAGCAACCAATATCGACGTCAAAGCCAGCAGCGCG
TTGAATTTGGAAGGGACCAACGTCACCAGCAAAGCCACTTCAGCCAACAAGGTTTCAGGC
ACCACGACGGCGCTTGAAGCAACCAGTTCAAATAGCATTTCTGGCCTGAGTATTTCCATC
AAAGCGGACACCACGCTCTCTGCAGAGGGCTCTTTGAGTGCGGAGTTCAAATCAGGCCTC
AAAGCGACATTCGATGGCGGCGTAATGGGTGAAGTGAAAGGCGCAATTGTAAAGGTTAAC
TAA
>ALBLOIKC_00213 hypothetical protein
ATGGCGAGTCAAAATGCAAAAAAGATGGCGAAAGAATTTTTGCAAAATGTAGAAAAGGAC
AGTAAGTCATATCACAAAAGTTGGGCGAGAAAATTCGGTAATAAATACCAATCTGCAAAG
AACTGGGTGAAACGTGACAAGAAAATGGTCGCGATGGATATTGCACAAAAAGGGGTAAGG
ACTGGTATCGGGATGATTCCATTTCCCGGCTCGAAAGAAGGGGCAGCCCTTTTGGAAGTC
GCAGGTGGGGCAGCGTTAAAAGCAGCTTCTCGCAAAGCGTGGGAAGAGGGCTCAAAGAAA
GGCGTTAAATCTCTTCTTAACAAAAAAATTGAATCTGCTCGCAAGCAACTTAAAACTAAC
TCGGTAGGAAAAGTCGATCACGAGTTCTTGGCGCTTTCTGCGCGTAAGCGTGATGAACAC
ATCCATGCGATTCGTAAACTCGTGAAGTACGAGGTGAAGCTGTTACCAAAGCGTTCTGAT
GAGCTCAGTTTGCGTTTATTCAAGCTCAAAGAGGCGATCAATGAATCCCGTGTGAAACTC
AACAAAACTACCATGTCTTCGACATCGGCTATCGATAACATGCAAGCTTGGACGGAGTTC
TTTTCTGCCATCAAAGAGGTGGAACACTACCAAGCGAAATTGCGTGAAAGTCTGATTCAA
GTGCAAGAGATCACTAAAGATGTGGAGTGGTTCTTAGCGGCTTCTGAGGCGACTACCGAC
CAGATGAATGCACAAAACTTACCGCAACTAGAAGAAGCGTTTGACCAGATCCGCCGTAGT
TACGGCAACATCAACTCGCTGAAACAACTGCAAGATATGATGTTGGAGAGAAACCTCGTT
GAATCCGGTTTGTTGGATGAAAAAGACTTAACCTACAAGCTGGTCAACTAG
>ALBLOIKC_00214 putative D-xylose utilization operon transcriptional repressor
ATGAATACAGAATTGAAAACTCGTCATAAAGTGATTGTCTCTGAAAAAGAGCACACTAAA
TCTGAATCGCTGACCGAATCGTTAGTGGAAGCGATTGTGAGTGGTGAAATTGAACCGGGA
AGTAAAATCTCAGAGCCTGAATTAGCCAAGAAATATCAAGTGAGTAGAGGCCCTTTACGT
GAGGCCATGATGCGTCTTGAAGGGCTTGGGTTGATTGAACGCATTCCGCATGTTGGTGCT
CGCGTTATCACTTTCTCTCCAGAAAAGCTCATCGAATTGTATTCCGTTCGTGAAGCATTA
GAGGGCATGGCGGCAAGGCTCGCGGCCCGCTATATCACTCAAGAAGAGTTACTGAGTTTG
GAAATGCTATTGTCGACACATTCCAAACATATTGACGAAGTCGAAGGATCGTCTTACTTC
CACCAGCATGGTGACTTCGACTTCCATTATCGAATCATTCAAGCGAGCCGAAACAGCAAG
CTTATCTCTTTGCTTTGCGACGAGCTGTATCACTTGTTGCGCATGTATCGTTACCAATCG
CCACGTGCGCAATCTCGTCCTAACGAAGCACTCAACGAACACAAATTCATTCTGCAAGCG
ATTCGCAACCGCGATGAAGAGTTGGCAGAAATGCTGATGAGAAGGCACATCTCAGGCAGC
CGAAAACTTATCGAATTACAGATTTTACATTCTGAAAGTAAAGATAGAGAACAAGACTAG
>ALBLOIKC_00215 2-methylisocitrate lyase
ATGAGCTTATCTCCGGGGGCGAAGTTCAGACTCGCCATTGAGCAAAACAACCCGCTGCAG
ATCGTCGGCACCATTAACCCATACTGCGCCATGATGGCGAAAAATTTGGGTCACCAAGCT
ATCTATTTGTCGGGTGGCGGCATCGCCAATGCATCTTACGGTTTGCCAGATCTTGGCATT
ACGACACTGAACGATGTTTTGGTGGACGTAGACCGTATCACCAACGCGTGTGATTTGCCG
TTACTGGTTGATATCGATACCGGTTTTGGTGGCGCTTTCAATATTGCTCGCACCATCAAG
GCGATGGAAAAAGCAGGGGCTGCGGCTGTGCACATGGAAGACCAAGTGGCGCAGAAGCGT
TGTGGTCATCGTCCAAACAAAGCGATTGTTAGCCAACAAGAAATGGTCGACCGAGTAAAA
GCGGCGGTGGATGCACGTAATGACGAGAACTTTGTCATTATGGCTCGCACTGATGCACTA
GCAGTAGAAGGCATGGACAGTGCAATTGAACGTGCGATTGCATGTGTGGAAGCGGGCGCA
GATATGATCTTCCCAGAGGCAATGAATCAGCTAGACCAATATCAACAGTTCTCGGCAGCG
CTTGAAGACGCGACAGGGAAGCACGTTTCAATTCTTGCCAACATTACTGAGTTTGGACAA
ACGCCGTTATACGGCTGTGAAGAGTTAGCCCAATCCAAAGTGGATATGGTTTTGTACCCA
TTGAGCGCATTCCGTGCAATGAACAAAGCGGCTGAGATGGTTTACAAACACTTACTAGAA
GTTGGCAACCAAGAAGCGTTGCTTGATTCAATGCAGACACGAAAAGAGCTGTATGAGCAC
CTTAATTACCACGACTACGAGAATAAGTTAGACAAGCTGTTTTCGGAGGGTAAATAA
>ALBLOIKC_00216 2-methylcitrate synthase
ATGCCTCATTCTGTAGAAAAGAAAGCTGAGATAGGTGGCGCAGGTCTACGCGGTCAAAGC
GCTGGAAGCACAGCTTTATGCACTGTCGGTAAAACGGGGACGGGTCTAACGTATCGTGGT
TACGATATTACAGACTTGGCAAATCATGCTCAATTTGAAGAAGTCGCGCATTTGCTGTTA
CGCGGTCACTTACCTAATCAACAAGAGCTAGACGCCTACAAGACACATCTATTGAGCTTG
CGTGGCTTACCAGCGGAGCTTAAGCAAGCGTTAGAGCTGATCCCTTCTGATGCTCACCCG
ATGGACGTTATGCGCACAGGTTGCTCTATGCTGGGTAACTTAGAGCAAGAAATGGACTTT
GAGCAACAGCTCCATGCTACTGAGCGAATGCTGGCGCTTTTCCCTGCCATCATTTGTTAC
TGGTATCGCTTCAGCCACGATGGCGTACGAATCAAAACGCACGATAACAGCGAAGACTGC
ATAGGCGGCTACTTCCTAAAACTTCTTACTGATAAAGCACCAAGCGAAACGCACAAAAAG
GTGATGCACTGTTCTTTGATTCTTTATGCAGAGCATGAGTTTAATGCCTCAACATTTGCG
GCGCGCGTGTGTGCTTCTACGCTTTCTGATCTTCATTCTTGTATCACAGCTGCTATCGGC
ACGCTACGTGGTCCACTTCATGGCGGTGCAAACGAAGCGGCGATGGAGATGATTCAAGAT
TGGCAAACGCCAGATGAAGCAGAAGCCAATATTCTGCAGATGCTAGAGAACAAAGACAAA
ATCATGGGCTTTGGTCATGCGATTTATCGCGAAAGTGACCCTCGTAACGCACTGATCAAG
CGTTGGTCAGAAGCGTTATCAAAAGAGGTGGGTGACACGCATCTTTACGCGGTTTCTGAG
CGTGTGGAATCCGTCATGAAGCGTGAGAAAGGTCTGTTCTGTAATGCCGATTTCTTCCAT
GCTTCGGCTTACCACTTCATGGATATTCCAACCAAACTGTTTACACCAATCTTTGTGATG
AGCCGACTGACAGGTTGGGCGGCGCACGTGTATGAACAACGCGCGAACAACCGAATCATT
CGCCCAAGTGCGGATTATACCGGACCGGATCATCAAGACTGGGTGCCAATCGAACAACGC
TAG
>ALBLOIKC_00217 2-methylcitrate dehydratase (2-methyl-trans-aconitate forming)
ATGAGCATCACCACAAATATAAATACTCAATATCGTAAGCCGCTCCCGGGAACCCAACTC
GATTATTTTGATACCCGAGAAGCAGTTAACGATATTTCTCCTGGAGCCTATGAAAAGCTC
CCATACACCTCACGCGTTTTAGCAGAGCAGTTGGTTCGTCGCTGCGATCCAAAGATGCTC
ACTAAAAGCTTAAAACAGTTGATTGAGCGAAAGCGTGACCTCGATTTTCCTTGGTATCCG
GCGCGTGTGGTTTGTCATGACATCCTTGGACAAACCGCATTAGTCGACCTTGCTGGTCTG
CGTGATGCGATTGCTGAACAAGGCGGTGACCCGGCGAAAGTAAACCCTGTGGTTGAAACG
CAATTGATCGTTGACCATTCACTAGCGGTTGAACACGCAGGCTTTGACCCAGAGGCGTTT
GAGAAAAACCGCGCGATAGAAGAGCGCAGAAACGAAGACCGATTCCATTTTATTGAGTGG
TGTAAAACGGCGTTTGAGAACGTCAGTGTTATTCCTGCGGGTAACGGCATCATGCACCAA
ATCAACTTGGAGAAGATGTCTCCGGTTGTGCAAGCCAAGCAAGGCATTGCTTACCCAGAT
ACCTGTGTCGGCACAGACAGTCACACACCTCACGTTGATTCTCTTGGCGTTATTGCGATT
GGTGTCGGCGGTTTAGAAGCGGAGACGGTTATGCTTGGTCGCCCGTCGATGATGCGTCTG
CCAGATATTGTTGGTGTGAAGTTGACTGGTAAGCGTCAACCGGGGATTACCGCCACCGAT
ATCGTATTAGCGATTACCGAGTTTCTGCGAAATGAACGTGTGGTTTCATCCTATCTCGAA
TTCTTTGGCGAAGGGGCGCGAGACCTCACCATTGGCGACCGCGCGACCATCTCAAACATG
ACGCCAGAGTATGGCGCAACCGCTGGGATGTTCTACATTGATGAGCAGACTATTAATTAC
CTCAAACTGACAGGTCGCGATGATCAACAGGTCGACTTGGTTGAGAAGTACGCCAAGCAA
ACTGGTCTATGGGCAGATGATTTAGATACTGCCGTTTACGAACGCGTACTTGAGTTTGAT
TTGTCCCAAGTCGGGCGCAATTTGGCAGGTCCATCTAATCCCCATCGTCGTTTACCTACT
TCAGAGCTTGCTGAGCGCGGCGTTTCTGGCGAGTGGCAAGAGAAAGAAGGCGAACTTCCG
GATGGCGCGGTGATCATCGCAGCGATCACTTCTTGTACCAACACCAGTAACCCAAGAAAC
GTTGTTGCAGCGGGTCTGGTCGCTAAGAAAGCGAATGAGCTTGGCTTGGTGCGCAAACCT
TGGGTGAAGTCTTCATTTGCACCGGGTTCTAAAGTTGCTCGACTCTACCTTGAAGAATCC
GGCTTACTCCCTGAATTGGAGAAGCTTGGTTTTGGTATCGTCGCTTATGCGTGTACAACC
TGTAACGGTATGAGTGGCGCACTTGACCCGAAAATCCAACAAGAAATCATCGATCGAGAT
CTGTATTCAACGGCGGTACTTTCTGGGAACCGCAACTTTGATGGTCGAATTCATCCATAC
GCAAAACAAGCATTTTTAGCATCGCCACCTTTGGTCGTTGCTTACGCGTTAGCCGGTACG
ATTCGTTTTGATATCGAACGTGACTCTTTAGGCACAGACAAAGATGGCAAGCCGGTTTAT
CTCAATGACTTGTGGCCAACGGATGAAGAAATTGATGCTGTGGTGGGTGAGTACGTTAAG
CCAGAGCAATTTAATCAAGTCTACATTCAAATGTTCAAACTGAATGATGAGGCTCGTAAC
CCGAATCCGCTCTACGATTGGCGTCCGATGAGTACGTATATACGAAGACCTCCTTACTGG
CAAAAAGAGGGGGAGGGAGCACTGGCTGGTGAGCGAACTCTGTCTTCAATGCGTCCTCTC
GCCGTTTTAGGCGATAACATTACGACCGACCATTTGTCGCCATCGAACGCAATTTTGGCA
AGCAGCGCCGCAGGCGAATACCTCGCGAAAATGGGCGTGCCAGAAGAAGACTTTAACTCA
TACGCGACTCACCGAGGCGATCACTTAACCGCGCAGCGCGCTACTTTCGCTAACCCGAAA
CTGTTCAACGAAATGGTCAAGGAAAATGGCGAAGTCGTGCAAGGATCGCTGGCAAGAGTC
GAACCTGAAGGCAAAGTGACACGCATGTGGGAAGCGATTGAGACTTACATGAATCGCAAG
CAGCCGCTTATCGTGGTCGCAGGTGCGGATTATGGTCAAGGATCGTCCCGAGATTGGGCG
GCGAAAGGCGTTCGCTTGGCAGGTGTAGAAGCCATTGTTGCTGAAGGGTTTGAGCGTATT
CACCGTACCAATTTAGTTGGCATGGGTGTACTTCCTCTGCAATTTAAAGATGGCGTGAAC
CGAAATACGCTCGAATTAGATGGCACTGAGCTTTATGACGTTATCGGCGATATCACTCCT
GGTGCTGATTTGGCGTTGGTGATTACTCGTGCTAATGGCGATAAGGTTGATGTGCCGGTG
ACTTGTCGACTCGATACCGAAGATGAAGTTCACGTGTACAAAGCGGGCGGTGTGTTACAG
CGCTTTGCTCAAGATTTCCTCTCGCAATAG
>ALBLOIKC_00218 2-methyl-aconitate isomerase
ATGGATAGCAAGATGCAAAGCCAAATCAAAGTCCCGGCGACTTGCATGCGCGGCGGTACG
AGCAAAGGAGTGTTCTTCAACCTTGAAGATTTGCCACAGCCAGCGCAAGTCGCAGGTGAG
GCAAGAGACAAGCTGCTACTTCGTGTGATTGGCAGCCCAGATCCGTACGCAAAACAAATT
GATGGCATGGGCGGCGCGACTTCCAGCACCAGTAAAACTGTGATTGTGTCGCGCAGCCAG
CGAGTCGATCACGACGTTGATTATCTGTTCGGACAAGTATCGATAGATAAGCCATTTGTC
GATTGGAGTGGTAACTGTGGCAACCTTTCTGCTGCAGTCGGACCTTTCGCCATTCATGCA
GGGTTGATCGACGAAGATCGTATTCCTCTAAACGGCATCGTTTCCGTTCGTGTATGGCAG
GTAAATATTGGCAAAACCATATTGATTCATGTGCCAATCGTAAATGGTTTCGTTCAAGAA
ACAGGGGCGTTTGAGCTTGATGGAGTGACGTTCCCTGCCGCTGAAATCCAAGTTGATTTC
GTCGACCCTGCTGATGGTGAAGGCAGCATGTTTCCAACTGGCAATCTAGTAGACGATTTG
GTCGTGCCGGATGTTGGGACGTTCAACGCCACCTTCATTAACGCAGGCATACCGACGATC
TTTATTGATGCAGAAGCGCTCGGTTACCAAGGCACTGAGCTTCAAGATGACATCAATAAC
GATGAATCAGTCCTTGCGAGGTTTGAGTCCATTCGTGCTCATGGCGCGTTGAAAATGGGG
CTGATTGATTCGCTCGAAGAGGCTCAAACACGTCAACATACGCCAAAGATTGCGTTTGTT
TCCCAACCTAAATCCTATTTATCGTCGAGTGGTAAAACCGTAGAAGCAGGTGAGGTCGAT
ATTCTCGTTCGAGCTTTATCTATGGGCAAACTTCACCACGCCATGATGGGAACCGCAGCG
GTCGCCATTGCCTCGGCGGCATGCGTCCCGGGGACTTTAGTCAACTTAGCGGCTGGTGGC
GGAGAGAAAGAGTCTGTGACGTTTGGGCATCCATCAGGAACACTTAAGGTGGGGGCAAAA
GCCAAACCAACAGAACAAGGTTGGGTGGTTGAGAAAGCCATCATGAGCCGCAGCGCGAGA
ATACTGATGGAGGGCTTTGTGCGTGTTCCCTCCAATGTCTTTGAATAA
>ALBLOIKC_00219 Acetyl-coenzyme A synthetase
ATGTCTGCATATCAAAAAGAATACCTTTGGGCACAAAATGAACCGGAAAACTTTTGGCGT
GCTCAAGCTGAAAATATTGATTGGTTTGAAGCACCAAATACCATCTTACAAGCTGACGAA
CATGGGATTGAACGTTGGTTTCCTGATGGCGTATTGAACACTTCATGGCTCGCATTGGAT
TATCATTGCGAGCAAGGGCGAGGCGATAAAACCGCCCTGATTTATGATTCGCCAGTGACG
GGGCAAAAACAAACTTACAGCTATCAAGCTCTGCGCGACCAAGTGGCAAAGACCGCGGGC
ATGCTTTCTAACCAAGGCGTAACCAAAGGCGATCGTGTGGTCATCTACATGCCGATGATC
CCAGAAGCGGCAATGGCGATGCTGGCGTGTGCTCGCTTGGGGGCGATTCACTCGGTGGTG
TTTGGCGGTTTTGCTCCGAACGAGCTTGCTGTTCGAATTGAAGATGCGGAACCTAAAGTC
ATCATGACGGCGTCTTGTGGCATCGAAATCAATAAGGTGATTCCATACAAACCCATGGTC
GACAAAGCCATTATGGACAGCCGTTGGAAGCCAGAGAAAGTCTTTGTTCTGCAACGCCCA
CAGTGCGAAGCCGAACTTAATCTAGAACGTGATTTAGATTGGCAGCTAGAGTACACGCAA
GCTTTGCCTCATGCGTGTGTCCCTGTGCTAGCGACAGATCCTCTTTATATTTTGTATACC
TCTGGCACAACAGGTAAACCTAAAGGCGTGGTACGTGACAATGGTGGCCATGCCGTAGCG
ATGAAATATTCGATGACGTCGATTTATAACATCACTCAAGATGGTGTGTTCTGGGCTGCA
TCGGATGTAGGGTGGGTCGTTGGTCACTCTTACATTGTGTACGCGCCGCTTATTCATGGC
TGTACAACTATTCTATTCGAAGGCAAACCGGTGAGAACACCGGACCCGGGGGTGTTCTGG
CGTGTTTGTGATGAATACAAAGTGGATGTGCTTTTCTCAGCGCCAACCGCTTTCCGTGCA
ATTAAGAAAGAAGATCCAGAAGGCGAGTTCATTAAGCAATACGACTTGTCGAACCTTGAT
TCTATTTTCATGGCAGGTGAACGTCTTGACCCACCAACACTAGAATGGGTAGAAAGCAAA
GCAGATAAGCCGGTCATTGACCACTGGTGGCAAACCGAGACTGGATGGGCTATCGCGGGC
AATCCGACCGGTATCGAGATGATGCCAGTTAAAGCGGGGTCTGCTACTAAGCCGATACCT
GGTTATCAGGTCGAGATTCTCAACGAAATGGGCATGCCAGTAGGCGCAAATCAACAAGGT
TTTGTGGCTTTGAAACGCCCCTTACCACCAAGCTGTCTACCGACTGTCTGGCGCAACCAT
GACCGCTTTGAAACCGGTTATCTAAGTCAATTTCCGGGTTACTACGTATCGGGAGATGGC
GGTTACCTAGATGAAGATGGCTACCTGTTTATCATGGGTCGTATTGATGACGTAATTAAC
GTTGCTGGTCACCGTCTGTCTACTGGCGAGATGGAAGAAATCGTTGGTGGTCACCCAGCG
ATTGCGGAATGTGCGGTGGTTGGTATCCACGATGAGTTAAAAGGTCAACTACCACTTGGC
TTCGTGGTTCTTAAAGATGGTGTGAAGATTGATGATCTAACGCTAGAAGGTGAGTTGGTG
GGCAAAGTACGCAACGAAATTGGCGCTGTGGCTTGCTTTAAACATGCGCTGGTTGTTGAC
CGTTTGCCAAAGACTCGCTCAGGTAAAATTCTGCGAAGAACCATTCGTCAAATAGCCGAT
GGCGAGCAATACGTGGTGCCATCAACCATTGATGACCCATCCAGTCTAGGCGAAATCGAA
CGAGTGCTTAAACGCGGCTAG
>ALBLOIKC_00220 putative N-acetyltransferase
ATGTCTACTTTTGTAATCAAACCAGCGCTTTTTGACGATCTTGAACAACTCAATGATTTG
ATGTTCGAGCTGCATGATGAGCACCATATCCAATCCCCAGAGCTGTTTAAAACCGCAGAA
GAAATCGAACAAGAAAAGAGCATTGCCCGTTATCTCGATAACCCTGAATGTTTGGTGTAT
GTCGCTAGAGTAGAGGATGAGATCGTCGGCTTTGTATCAGGGCATTTCTGCGAGCTTATT
TCTACGGTTAGTAAACCTGTGATGATGGGAAGCGTTGATGAGCTCTACGTTTTACCCGAG
TATCGCAAGCAAGGAACCGCGAAGGCTTTGATTGAAAAAATTGAGGCGACATTCGTTGAT
TATGGAGTGAAACAGATGTTTGTTGAGGTTTGGGACTTTAACCAAACTGCGATTTCTCTC
TATGAGAACCAAGGTTTTGGGCATCATATTCATTGGTTAAGAAAGTCGTTATCTGAACGT
TAA
>ALBLOIKC_00221 Trypsin
TTGAATCTATCAAAAACCTTACTTGCAACGGCGTTATTGCCAATGTTGGCAAGTGCAGAT
CAAGTCACGGATACACAAAACATTGAAATTCAGCCGGATATCGTGGGTGGTATTGCGGCT
AACCCCAATGACTGGAAATTTTATACGCAGATAGTCAGCCGCAATGGTAATCGTTCTTTC
TGCGGGGCGAGTTATATTGGGGATGGTTTCGTACTCACTGCTGCTCACTGTGTTGACGGT
GACACACCAAATCAAATCGCAGTAAAAATTGGTGGTGTGATTTACAACGGTACTGATGGT
GTACGTTCCAACGTCAGCCAGATCTATATTCATCCTTCTTACAATGCTTCTACGCTTTCT
AACGACATCGCATTGCTTAAGCTCAGTTCAATTCCCTCTGGTGTTGCGAAAGTGGATATA
GCCGTAGGCAGTGTCTCGCAATATGCAGGTGTCGGTGATTGGTTAACCGTCGCTGGCCTA
GGCCGAACTTCGGAGGGAGGCAGCTCACCAACCGCGCTGCAAGAAGTGGATGTTCCTCTG
GTCTCTGATGTAACTTGTCGACAAGCTGGCGGTAATTACACCACGGTTGGCTCAGTATCA
TTTTGTGCGGGTGTTCCGCAAGGTGGCATTGATTCTTGTCAGGGAGACAGCGGCGGTCCC
ATCGTCGTTAATAATAACGGTCTCGTCACTCAGCTAGGTATTGTCAGTTGGGGGATCGGG
TGTGCCCGACCGGGTAAGTACGGTGTGTATAGCGACATTGCAGCGTTGCGCAGTTTTGTT
GATGGTGTAATAGGTACGACAACGCCTCCGACAGATAATGTTTCTGTTGGTTACACGGCA
AATCAGACTTTGAGTTCTTTTAAAGTGGGCGAGCTTAAGCAACACAGTTTCAGTATTCAA
AATATCGGTAATGTTGCGTTTACTGTCGAAAGTGTGGGATTGCAAAGTTCTGGTGTCACG
AAATCTGCGATGATCACCAGAGACCAATGTGCACAATCGACTCTCAATGCAGGCGGCTCG
TGTCGTGTCGATGTGGAATTTGGCGCTTCTCAAGCAGGTGAGGCGAGCGTCGCTTTGGCT
TTTGGTATCGATAAAACCAGTACAACATACCAAGCAGTGGCTACAGCTTCCGCCACAAGT
ACAACGACACCGCCATCAGGTAGTTGTGACAATGAATGGAAAGCGAATAGTGTATACAAC
ACGGGTGAAACCGTTACTTGGGCTGGTCAATTATGGCAAGCGCAATGGTGGACTCAAGGC
GATAACCCATCCGATTCGGGGCCTTGGGGAGTATGGCAGTCAATAGGCAGCTCAGATTGT
TCTGGGACTAATCCTCCTGTAGAGCCACCAACAGAGCCTACACCACCAACGCCGCCATCT
TCAGGTGATGCTTACCAAGCGGGTACGAATTACTCTGCAGGGGACGTGGTGACGAATAAT
GGTGCAAGTTACCAATGTAAGCCTTGGCCAAACAGTTTGTGGTGTGGCTCAACTCCAAGT
GCATATGAGCCGGGTGTGGGCTCAGCTTGGACAGATGCATGGTTAAAGCTGTAA
>ALBLOIKC_00222 hypothetical protein
GTGCTGAGACAGCTGTTTTTTCTCATCCTGTATTCCATTTCTTTGTTTGTATCTCCTACA
TCTGCCGCGAATCCTCTTCCTGAAGACGTAAAAGGGGCGCTTTGTATTGTTCGCGCAGAT
GACAAACTGGTTTTAATCCATGAAATATTAACCAATAAGATTTCTCTTCCTGGTGGCACT
GTTATTGAAGGTGAGTCACCAAAACTCGCGGCTCAACGAGAAACTTGGGAAGAAACTGGC
TTAGTTGTCACCGTCGGCGAGGAGCTAGGTAGAACGGACACCGCTGTATTCTATGATTGT
GTCTCTGATTCAGAAGTGATTGCGTTTTCGATGACCAACACTTTAGATGGGAACGAGCTT
CCAATTTGGTTTGCGCCGCATTATGGCGTAGAAGTCGCCTCTGCAATGATTGCAAACCCG
AGCAACATGTCTGCTTCTCTTTACCGTTATCCTGCGCAATGGAAAGAGGTGGCTGAATTT
TATTCGCGTGCGACAAATCAATCAGTCGTCTATGTTGACCAATTGATAGACTCCGCACCG
GGTTTTCGTCAACTTGAGCTTTCTTGGATGGTCGATTTACAAAGCTGGATCGCGTCATTT
TCGTCAGCAAGCCGTGAAACAACCTGTGAAGTTGCGAAACTGGTAACGAGCATCAGCAAC
CCGACGTTTCTGCTGTTCTTGTTCCCGTTTGTCATGATGAAGTTTGATAGCCGTTTCGTT
TACCGTCTATTTTTCTCAATCACTGCGACTTCTCTGATGGTATTGGTTGCGCAGCAGGGG
TTCTCGCTACCAAGACCGCACGTTTATATGCCGATCACAGAGTTAACGCATAGCTTTGGC
TTTAGTTTCCCAAGCTTGCCGATCGCGATTTGGTTCTGTGTGATGACCTTCTTATTCCAA
AGAACGAAGAGTTTTGGATTAAATCGAATCACTTTGTTGACGGGCTTGGTCACTTTAACC
GTAATGTTCTGCAAGTTCTTTTTAGGGACTGCGTTTATTCTGGATATGTCTGTTGGTGCG
TTGCTGGGCGTTCTAGTGGCATGGCATGTTTTGCGTTTGGAAGATAATCCAGAAATCGAT
GTCGATAGACTGCTCACCTCGAAAGGGGTTTGGTTCACCATGACAGCAATTACGGCGGTG
ATCTCTGTTATCTGGCCATTGCCTGTGTTCACCAGTTGGTTAGCGATTTTAATTACAGCG
TCTGCATTGGTTATGACATTTAAAGAGTCGGATATTCGATTTGAGCGCCAGCAGATGTTG
TTCGTTATTTTGGCCTTGTTGCTAGTTGATCAACTCTATCTCTACTTGGGAACAACGGTT
TCGTTCAGTGGGTTCTGGTCTCTTGTCTTTAATACGTTCCATTACCCGTTGCTAATGCTG
ACTTTTATTACGTTAGCTAGAAAGCTGACGTGTGGAAAGCGTGCGAAACAGGGCGCTTAG
>ALBLOIKC_00223 Sugar phosphatase YidA
ATGTACAAGCTGATCGCCCTAGACATGGACGGCACGTTGCTAAACAGCGACAAAGTAATT
TCTGAAGAGAACAAGCAAGCCATTGCAAAAGCACGCGAAGCGGGTGTTACCGTTGTCCTT
GCTTCTGGCCGCCCTCTTGAGGGAATGCAAGACAAGCTAGACGAGTTAAACATCAACTCA
GACAAAGACTTTGTTTTGTACTATAACGGTTCTATGGTGAAAAACATTGGTACCAATGAA
ATCATCCACCAGCAGATCATTGATGGCAAAGCTGCGAAGAAAATTGCACGCAAAGCACGC
GAGCTTGGCGCTTATGTTCACGCATTCAGCCAAGAGCATGGTCTGATCACAGAAGAAAAC
AACCCTTACACTGACATCGAAGCAAAAATCAATGGCGTAGAAGTCACTGAGATGAACTTT
GATGCGCTAGAAGATGACCACGCGGTCATTAAAGCAATGATGGTTGCAGAGCCAAGCAAA
CTAACTGAAGTTATCTCAGCCCTACCAACAGAGCTAAAACAAGAGTTTACCGTTGTGCAA
AGTGCACCTTTCTTCTTAGAGTTTTTGAATCCTTCAAGCAACAAAGGCGTTGGTGTTTCG
GCAATCGCAGAATACTTAGGCATCAAAGCTGAAGAAGTGATTTGTATGGGTGATGCCGAA
AACGATCACCACATGCTTGAATACGCAGGTCTTGGTATCGCAATGGCGAACGCAATGGAA
GAAACCAAACAAATCGCAGACTACATCACAGTAAGCAACGACGAGCACGGTGTAGCAAAG
TCGATCGAGAAATTTGTGCTTAACGCGTAA
>ALBLOIKC_00224 7-carboxy-7-deazaguanine synthase
TTGTATAAGCTAAATGAGATGTTTGAAACCATCCAAGGGGAAGGGGTTTTCACTGGTGTG
CCAGCGGTTTTTGTGCGTTTGCAAGTATGTCCGGTTGGGTGTTCTTGGTGCGATACGAAA
CAGACTTGGTACGCAGAAGAAGAAGACCAGCGCCAGATCGGTGATATCTTGGTGAAAACA
GAAGATTCTCCAACATGGTGTTTCGCATCGGCAGAAGACATCGTAGCTGAATACAAAAAG
CAGGGCTTCAATGCGAAGCACATTGTGATCACTGGTGGCGAACCATGCATTTATGATTTA
CGTGCGTTGACGGCTGCATTTGAAGAAATGGGTTGCCAATGCCAAATCGAAACCAGTGGT
ACTTCAGAGGTCGTGACTTCAGAAAGTACATGGGTGACGGTGTCACCTAAAGTCGCAATG
AAAGGGAAGCTACCAGTACTCAAAAGTGCATTAGAACGCGCAAATGAGATCAAACATCCT
GTAGGCACCCAAAAAGACATCGATCAGCTTGATGCATTGTTGGCCACAGCAGACATTGCT
GAGAAGACGGTAATCGCACTTCAGCCTATCAGTCAGAAGCCTCGCGCTACGCAACTGTGT
ATTGATACCTGTGTTGCTCGCAACTGGCGTTTGTCGGTTCAAACTCATAAATACCTAAGT
ATTGCTTAA
>ALBLOIKC_00225 7-cyano-7-deazaguanine synthase
ATGAAAAAAGCAGTCGTTGTTTTCAGTGGTGGACAGGACTCTACAACATGTCTGGTTCAA
GCTTTAAAAGAGTTTGACGAAGTACATGCCATCACATTCGATTACGGTCAGCGTCATAAG
CTGGAGATTGAAGTGGCTGAGAAAGTCGCAAAAGATCTCGGCGTCGCTGCACACAAAGTG
ATGGATGTTGGCCTGCTGAATGAACTGGCCATTAGCTCTCTGACGCGTGACGACATTCCA
GTTTCTCATGAACTACAAGAAAATGGTTTGCCGAACTCATTCGTTCCAGGTCGCAACATT
TTGTTCCTAACGCTTGCTGGCATCTACGCTTACCAAATTGGCGCAGAAACCGTTATTACT
GGTGTTTGTGAAACAGACTTTAGTGGCTATCCTGATTGCCGTGATGATTTTGTAAAAGCG
ATGAACAGTGCCTTGGTTAAGGGTATGGATCGTCAGTTTGAAATCAAAACTCCGCTAATG
TGGTTGAACAAAGCAGAAACGTGGGCACTGGCTGATCAATATGATGCGCTGCAACTAGTT
CGTGAAAACACGCTAACGTGTTACAACGGCATCATCGGTGATGGTTGTGGTGATTGCCCG
TCTTGCGACCTGCGCAAAGCGGGCTTAGATGACTATCTAAACAACAAAGACGCCGTTATG
CAGTCGTTGATTCAAAAGCAGAAGACGGAAGGTCAATAG
>ALBLOIKC_00226 putative diguanylate cyclase YcdT
ATGCGTACCCTGCTTTCTTTGCTTGCGTCACTCCTAATCGGCGGTCAGGCAAACGCAAGT
GACACTCAAAATATCACCCAATGGCATGCTGTCTATCAAGCTACGATGAAAACAAACGCT
AAGTCTGCGCTCAGCATGCTGCAAGATCGGTATCATAGCGCCGATTCTAATAGCGAAAAG
TTGTACGTTAGCGGCTTGATTTACGAATACATGTCGAATATTGAACAACCGTATTATGGA
AGCAGTCAAATATTAGAAAACCGCTTTGCCAAGCTCGAGTCCAAATACATTCTTGCACTG
ACAGAACGAAAAAATGGCAACTACGATACGTCGGTAAACGTTTTTACTTCCTTACTCCAA
AGTGCAAAACAGCGAAGTGATGAAGAAACTAAAGCATTGATGAACTATCAGCTTTGCTAC
ACATTGAATCAACAGGGCCAGTACCACAAAGCGAGTTTCTTTTGTTCATCATTGAACAAT
CATTTATCGGGCGATCATCAACAAAATATCCCTTCGGATCTTGCTTTACGTGTTATCGCG
AACAACTTTGACTTTCGCGGTGAGTATGAAATTGCACTGAATTTGTACCGTCGATTGCTG
ACAGAAATGCCGACTCAGAGTGACCCAACCGGTGTTTACAATGACGTTGGTAACTTACTG
AGCGAATTAGGTCAGTTTGAGCAATCCGAACAATACTTAATACAGGCATTGTTGGCACGC
CAACTTGAATCAACACCGCTAGAAGTAGCGCAGGTCGAACATAGCTTGGCGGCGATGTAT
AGCAAGTCTATGGATTATGAAAAAGCTGTCAGCCACTACAAGAACGCATTGACGCTTCTT
GAGGGTCTTAACTATCCCTACGGTCAAGGGTTAACTTATCTTGGGCTTGGTTCCGCTTAT
GTTGATTCGGGCGATTTGAAAAGTGCAGTACCTTACATTAAAAGTGCGCTTACATTAGGT
AAGCAATACGAAAATAAGCGTCTGCAAACTGAAAGCCATCTTACTGCGGGCTTTGCTTAT
TTGAAGCACGATTCTCTACGTGAGGCTTTGGAACACGCGCAAGCGGCGTTAGAACTCGCC
AACAAAAACTCCACTTCAGCGCTGCAAGCTAAAGCTCAGCTGTTGTTGTCGCAGATTTAT
CAAAAGCAGAATGATTTTTCTAACGCCCTCTCGCACTATCAAAAATACGCAAAGCTCGAA
CTTGCTAGCCGAGATGCCAACAACGTAAAAGCAATTGAGGCATTAGATCTAACAAAAAGC
GAGTACGAATATGAACTTCAACTCGTCAAAATAGACAATGAGCGAAACCTTAAGCTCTTA
GAACTTGAGAAGTTAGGTGAACAGCAACGCGCTTATAACTTTGTGATTTTCTGTCTGCTT
ACTGTTTTGCTAGTCGTGCTGTTCGTATTACGCAATACCAAGATCAAATCACGCTTAGAT
AGACTTACCGGTTCGTTAAACCGAAGTACTATCATAGAAAAAATCAGAAATCAGACCGTC
AGTGCCCCAGAAGACATGCGCTATGTATTAGCCCTGATCGACTTAGACAACTTTAAACTA
CTTAATGACAAGCACGGACACCCAACTGGCGACTTGGTGTTGAAGCACGTGTGTAAAGCG
ATTCAAGTTAAATTGAACAAAGGCGAATACCTTGGTCGTTTGGGAGGCGAAGAGTTTATC
TTGCTGTTGAAGAACGTGGATGAGATTGATGTGCCATTTCGTATCCAGAGCTTACACAAA
ACTATTTCTGAAAAACAAATTAAGAGCACTAACGACGAAGCTCTCAATGTGACAGCAAGC
TTGGCCTACCTCTCAACGTCTAAGCCACTCAGTAACTTCGATGAGTTGTATTCGATACTA
GACCAAGCTTTGTATCAATCTAAAAAGAACGGACGTAATGCCGTGATTGATGCGTACAAC
GAGCCTATTGACCTTCCGTCTTCTGCTTTTGAATCAACGACTGCATAA
>ALBLOIKC_00227 hypothetical protein
GTGGTAATCTACTCGCGTCATAACAATGAGAGTTTTGAAATGAGCAAACTTACATCAGAT
ATCCAAGCAAACCTTGACCTTTTCGTTGCTGAAACCAAAGAAAACCAGTTGGTTTGGGGT
CTACGCAATGAAGAAGGTTGGCTATCTTGTGAATCAACTGAATTCGAAAACAGCGAGGTT
ATGCCTTTCTGGTCTACTAAGGAAGATGCACAAACACACAACGTTGAAGAATGGGCAGAT
TTCGAAGTACTAGAAATCCCTCTAGATATCTTTGTTGAAGATTGGCTTCTAACTCTTGCA
GAAGATGGCGTGCTTGTTGGTACAAACTGGAACGCTCAGCTAGAAGGTAAAGAGGTTGAA
CCTCAAGATCTAGCTAAACTGTACGTAGGCTAA
>ALBLOIKC_00228 Outer membrane porin F
ATGCAAGCAGTAAAGATTCTATTCTCACTTGGATTGATTTTGTCTGTGAACCAAGCATTC
GCAGAAGATGAATACGACTACATGGTCACTCCGAATGCACAGCAAATAGCAGATCTTCAA
GATGATGACGATGACGGTGTAATTAACGCCAGAGATTTATGTCCGGGAACGCCGCCGACA
TCAGAGATCGATAACGACGGCTGCGGTGAGTACATTAAATCGTCAGAACAAATGCAAGTT
CGCGTCTTATTCGCCAATGATTCTGATGAAATTAACCCAGTGTTCCACCGTCAAATTCGT
CAGCTGTCTGAGTTTTTGAACGAATACCCTTCCACATCTATTGAGCTGCACGGTTATGCA
AGTAAGGTTGGTGGCTCAACCCATAACTTAGACCTTTCTAAACGTCGCGCGAATAACGTT
CGCTCTGCACTTTTAGGTTACGGTATCGCGGCAAATCGCGTTCGAATCGTAGGTTATGGC
GATACTCATTTAGCCCAACAAGGCACGGATGAAGTCAGCCACGCGCTCAACCGCAGAGTG
ACCGCTTCCGTTGTGGGTTACAAAGGTGAAATCAAGAAAGAGTGGACAATATTTACCACT
CTTCCTGAAAATACAATTTAA
>ALBLOIKC_00229 Outer membrane efflux protein BepC
GTGAAGTGGACTCGTGCCAACGCCCTATGTCTTGGTGTGCTTACCGTTAGCCCTGCTTTC
GGGCAAACACTAGAGCAAGCAGTAGAAAACACGCTTATCACCAATCCAGACATCAAAAGC
GCGTTTAATGAATTCGTAAGTAAGCAGTATGTGAATGAAGCCTCGAGTGGTGCTTACCTC
CCTTCAGTCGATCTGGATGCAGGTATCGGTTATGAAGGTATTAACCCTGCCGAAGGTGGC
AGAGACTCAACAGACTTAACTCGTAAAGAAGCAACGGTCACCCTAACCCAACTTATATGG
GATGGTTCTGCAACGCTAAACGACATTGATAGAACGGCAGCTGACGCTGAGTCTGTTCGT
TATCAACTGCTTGCAGATGCTCAAGATACAGCACTTGAAGTGACTAAAGTGTATCTAGAT
GCAGTAAAAGCCTATGAAGTATTAACGCTTTCAGAAAACAACCTGAAAGTGCACAAAAAG
ATCTATCAAGACATCAAAAAACGCGTAGATTCAGGAATTGGCTCAACCGCAGACTTAACC
CAAGTAGAAGCTCGCCTAGCAAAAGCTCACGGTAATTTGGTCGCGGCACAAAACAATTTG
TTTGATAGTCATACCATCTTTACTCGATTAGTAGGGCAAGCTCCACAAGGACTAATCTTC
CCACGAGCTGATCAAAACTTCATTCCATACACAGTGGATGACGCCGTTGACTTGGCATTT
GACTCTCACCCAGTGATCAAAATTTCTAAAGCAGACGTTGATTCAGCGAAATTTCAATAC
AAGCAATCAAAAGGTAATTATTACCCAACGATCTCGGTAGAAGCAGCACAGACATGGCGT
GATGATGCCGCAGGTATCGAAGGAAATAGTGACGAAACGACTGCAATGCTTCGAATGCGT
TACAACTTGTATAACGGTGGCAGTGACGCAGCAAATGCTGAGAGTTTTGCTTACCAATTG
AACAAAGCTAAAGATTTACGTGAACGCGCATACCGAAATGTTGAAGAAGGCCTTCGTTTG
TCATGGAGCGCATTGGATCTGACCCAGCAACAAAAACAATTTTTGTCTGATCACGTAGAT
TCAGCATCTGAAACCGTTATCGCTTATGAGAAACAGTATCGAATTGGTAAACGTACCCTA
CTTGATCTGTTGAACACAGAGAATGAACTGTTCGAAGCGCGCAAAGATTACTTAGACGCG
AAATACGCTGAGCAATACGCAAAATATCGTGTGATGAACGCAACAGGACAACTATTGAAT
GCCCTCCGCGTCGACGTTCCTACAGAGTGGAATCAGAAGGTGGAGTACTAA
>ALBLOIKC_00230 Poly(beta-D-mannuronate) C5 epimerase 5
ATGGATCGTACATCCTTAGTTTCACTTGGTGGTCAGATCGTAGTAATAGGTTTGGATGGG
CAATTAAAGACATTAGCTCAAAACGAACAACCGTTACCGGGTGAACTTATTGTTGCTAGA
ACTGAAGCTGAACCGGAAAAGCTTCAAGTTCAAGTCGCAAGAGAAGAAGGGGTGCAAGAC
GTCACTGACGATGTCGCTCAAATTATTGACGCACTTCAAGATGGGCAAGATCCAACGTTG
CTCAACGAAGAATTCGCACCAGCTGCAGGCGAGAGTAATGGTTCCAGTTTGCAGGCTAGC
GGCACTGTAGAGCGCACGGCAGCAGAATTGCTAGCCGATACTGTGTTTGAAACAACGGGG
TTAGCTGCGCTTGGCTTTTCCGAAACTCAAAGCCTAACTCTCGCTGAACTGTATTTAAAC
CTTCCTAACACCTCTCCAGCCGTCACTCCAATTGCTCCGGTCGCTGAAGATGACAACATT
CAAACAGACGAAGACGTTTCGATTACCATTGATGTCCTAGCCAATGACGATGATGAAGAT
AGCGACTCCCTTACAATTGATTCAGCCACAGTACCTGAAGAACAGGGAACCGTTGCAATC
GTTGATGGTGAGTTAGTTTTTACACCTGCTGAAGATTTCAACGGCGAAGCAACCATCACT
TATGTTGTTACCGATGGTGAACTAACAGATGAAGCAACGGTTTCGGTTACTGTTAACCCC
GTAAATGATGCACCAGTAGCAAATGATGACAGTACTGCGACGGATGAAGATACGCCAGTT
ACCATTGATGTACTACTCAATGACACCGATGTTGACGGTGACACACTGACCATCGTGAAT
GCGTCTGTTCCTGCAGAGCAAGGCACGGTTGAGATCGTAGACGGTAAGCTTGTTTTTACT
CCTGCTGAAGATTTCAACGGTGAAGCAACTATCACTTATGTTGTTACTGATGGTGAACTA
ACAGATGAAGCAACGGTTTCGGTTACTGTTAACCCTGTAAATGATGCACCAGTAGCAAAT
GATGACAGCACTACGACGGACGAAGATACGCCAGTCACCATTGATGTGCTACCAAACGAT
AGCGATGTTGACGGTGACACGCTGACCATCGTGAATGCGTCTGTTCCTGCAGAGCAAGGT
ACGGTTGAGATCGTAGACGGTAAGCTTGTTTTTACTCCAGCAGAAAACTTCAACGGCGAC
GCAACCATTAGCTACACAGTTTCTGATGGTGCATTAGAAGATGAAGCAGAAGTTTCGGTA
ACAGTTAATCCACTTAATGATGCTCCGACAACCGAAAATGCTATCCCATCCCAAGTTCTA
CCGGAAGATTTTGCTGAATACACCATTAATTTGAATGACGCGTTTAGCGATGTTGACGAT
GCAGACAGCGATCTGACGTTTAGTGTTTCTGGTAACAGTAACATTAAGGTTTCAATTGTT
GATGGTATCGCAACTATCACACCAACCGCAGACTGGAACGGTTCAGAAGAGCTTACGTTT
ACCGCCACAGATCTTGATGGTGAAAGTGTTAGCCAGACGGTTGATTTCACAGTCAATGCC
GTAGCCGATATCGTTTCGGACAGCGCGAATATCGTTGAAGACACACCAACAATTTTGGAT
GTGCTGGATAGCGACAGCTTTGAAGGTCAATCGCCAGTAGTATCCGTAGAAGCGGGCGAT
GGGCCTGAAAACGGCAGTGTGGCTGTTAACAACGACGGCACCATTACTTACACGCCAAAC
CAAGACTACAACGGCGCTGACGAGTTCACTTACACAGTCACCTCTGGTGGTGTCACTGAG
ACTACGACGGTTACGCTAAACGTAACGCCAGTCAACGACAAGCCAGTGGTGGAAAATACC
ATTGCAGACCAAGTTCTACCGGAAGATTTTGCTGAATACACCATTAATTTGAATGACGCG
TTCAGTGACGTTGATAATGCAGATAGCGAACTGACGTTTAGTGTTTCGGGTAACAGCAAT
ATCCAAGTTTCGATTGTTGATGGTATCGCAACTATCACTCCAACAGCAGATTGGAACGGT
TCTGAAGAGCTAACGTTTACTGCAACAGATCCAAGCGGTTTGGAAGTGAGTCAGACGGTT
GATTTCACAGTCAACGCCGTTGCCGACATTGTTGCTGACAGCGCAGATATCGTTGAAGAT
ACACCAACAATTTTGGATATCTTAGACAACGATAGCTTTGAAGGCCAATCACCAGTTGTT
ACAGTCGAATCTGGTGATGCTCCAACGAACGGCAGTGTGGTTGTGAACAACGACGGCACG
ATCACTTACACGCCTAATCAAGATTACAACGGTGCTGACGAGTTTACTTACACAGTCACC
TCTGGCGGTGTCACTGAGACTACGACGGTCTCTCTAAACGTTACGCCTGTCAATGACAAG
CCAGTAGTGGAAAACACCATTGCAGACCAAGTTCTACCGGAAGACTTTGCTCAATACACC
ATCAACTTGAATGACGCATTTAGCGATGTAGATAACTTAGATAGCGAACTGACGTTCAGC
GTTTCGGGTAACAGCAATATCCAAGTTTCGATTGTCGATGGTATTGCGACGATCACCCCA
ACCGCAGACTGGAACGGTTCAGAAGAGCTAACGTTCACTGCAAAAGATCCAAGTGGTTTA
GAAGTGAGTCAGACGGTTGATTTCACGGTTAATGCCGTTGCCGATATTGTCGCAGATAGT
GCAGATATCGTTGAAGATACGCCAACCATTTTGGATGTGCTGGATAACGACAGCTTCGAA
GGCCAATCACCAGTGGTATCCGTAGAAGCGGGCAATGGCCCTGAAAATGGCAGTGTGGTT
GTTAACGATGATGGCACGATCACTTACACGCCAAACCAAGATTACAACGGTGCTGATGAG
TTCACTTATACAGTTACCTCCGGTGGTGTCACTGAAACCACAACAGTATCTCTAAACGTA
ACACCAGTGAACGATAAACCAGTGGTTGAATACACCATTGCTGACCAAGTTCTACCGGAA
GATTTTGCTGAATATACCATCGATTTAAATGACGCCTTCAGTGACGTTGATAATGCAGAT
AGCGAGCTGACGTTCAGCGTTTCTGGTAACAGCAATATTCAAGTGTCGATTGTCGATGGT
ATTGCGACGATCACACCAACAGCAGACTGGAATGGTTCTGAAGAGCTGACGTTTACTGCG
ACAGATCCAAGCGGTTTGGAAGTGAGCCAGACGGTTGATTTCACGGTTAACGCTGTCGCC
GACATTGTCGCAGATAGTGCAGATATCGTTGAAGACACACCAACTATTTTGAATGTGTTG
GGCAACGACACCTTCGAAGGCCAATCACCAGTTGTATCAGTCGAATCTGGAGATGGTCCG
ACTAACGGTAATGTGGTTGTTAACAGCGACGGCACCATTACCTACACACCAGACCAAGAT
TACAACGGTGCTGATGAATTCACTTACACAGTCACCTCTGGCGGTGTCACTGAGACTACA
ACAGTATCTCTAAACGTAACACCAGTGAACGATAAACCAGTGGTTGAAAACACCATTGCT
GATCAAGTTCTACCGGAAGATTTTGCTGAATACACCATAAACTTGAATGACGCATTTAAT
GATGTAGATAACTTAGATAGCGAATTGACGTTCAGCGTTTCTGGTAACAGCAATATTCAA
GTGTCGATTGTCGATGGTATTGCGACGATCACACCAACCGCAGACTGGAATGGCTCAGAA
GAGTTAACGTTTACCGCGACAGATCCAAGTGGGTTAGAGGTCAGTCAGACGGTTGATTTC
ACAGTCAACGCTGTTGCTGATATTGTCGCAGATAGTGCAGATATCGTTGAAGACACACCA
ACCATTTTGGATGTGTTAGACAATGATAGCTTCGAAGGCCAATCACCAGTTGTATCCGTC
GAAGCGGGCAATGGCCCTGCAAATGGCAGTGTGGTTGTTAACGATGACGGCACGATTACT
TACACGCCAAACCAAGATTACAACGGCGCTGATGAGTTCACTTACACAGTCACCTCTGGT
GGTGTCACTGAAACCACAACAGTTACGCTGAACGTTACTCCTGTAAACGATAAGCCAGTG
GTTGAGAATACCATTGCAGACCAAGTTCTACCTGAGGACTTTACGCCTTATACCATCGAT
TTAAATGACGCGTTTAGTGATGTTGATAACGCAGATAGCGAGCTGACGTTTGCTGTTTCT
GGTAACAGCAACATTCAAGTTTCGATTGTTGATGGTATTGCAACTATCACCCCAACAGCA
GATTGGAACGGTTCTGAAGAGCTAACGTTTACTGCGACAGATCCAAGCGGTTTGGAAGTG
AGTCAGACGGTTGATTTCACAGTCAACGCCGTTGCAGACATTGTCGCAGATAGTGCAGAT
ATCGTTGAAGACACACCAACCATTTTGGATGTGTTAGACAACGATAGCTTCGAAGGTCAA
TCACCAGTTGTATCTGTCGAATCTGGAGATGGTCCGACTAACGGGAGTGTGGTTGTCAAC
GATGATGGCACCATTACTTACACGCCGAACCAGGATTACAACGGTGCGGATGAGTTCACT
TACACAGTGACCTCTGGCGGCGTCACTGAAACCACAACAGTTACGCTAAACGTTACTCCT
GTAAACGACAAGCCAGTGGTAGAAAACACCATTGCTGATCAAGTTCTACCGGAAGATTTT
ACTGAATATACCATTAACTTGAATGACGCGTTTAGCGATGTTGACGATGCAGACAGCGAT
CTGACGTTTAGTGTTTCTGGTAACAGCAATATCCAAGTGTCGATTGTCGATGGTATCGCG
ACGATCACACCAACTGCAGACTGGAATGGCTCAGAAGAACTCACGTTTACGGCGACAGAT
CCTGATGGTGAAAGCGTTAGCCAGACGGTTGATTTTACGGTTAACGCTGTTGCTGATATT
GTCGAAGATAGTGCAGATATCGTTGAAGACACACCAACTATTTTGGATGTGTTGGATAAC
GACAGCTTTGAAGGCCAATCACCAGTTGTTACAGTGGAATCTGGAGATGGTCCAACTAAC
GGCAGTGTGGTTGTTAACAACGACGGCACGATCACTTACACACCGAACCAAGATTACAAC
GGTGCGGATGAGTTCACTTACACAGTTACGTCTGGTGGTGTCACTGAGACTACGACGGTC
ACGCTAAACGTTACACCAGTTAACGACAAGCCAGTGGTGGAAAACACCATTGCTGACCAA
GTTCTACCAGAGGACTTTACGCCTTATACCATCGATCTAAATGACGCGTTTAGTGACGTT
GATAACTCAGACAACGAACTGATATTTACTGTTTCTGGCAACAGCAATATCCAAGTTTCA
ATTGTTGATGGTATTGCAACGATCACACCAACCGCAGACTGGAACGGTTCAGAAGAGCTA
ACGTTCACTGCAAAAGATCCAAGTGGTTTAGAAGTTAGTCAGACTGTTGATTTCACAGTC
AACGCCGTTGCAGACATTGTCGCTGATAGTGCGGATATCGTTGAAGATACGCCAACAATT
TTGGATGTGTTAGACAACGACAGCTTCGAAGGTCAGTCGCCAGTTGTGTCAGTAGAGGCA
GGCAATGGCCCTGCGAATGGCAGTGTGGTTGTGAACAACGACGGTACGATCACTTACACA
CCAGACCAAGATTACAATGGTGCTGATGGGTTCACTTACACGGTTACCTCTGGCGGTGTG
ACAGAAACGACCACTGTCACGCTAAACGTAACGCCAGTCAACGACAAGCCAGTGGTGGAA
AACACCATTGCTGATCAAGTTTTACCGGAAGACTTTGCTGAATACACCATTAACTTGAAT
GACGCATTTAGCGATGTAGATAACTTAGATAGCGAACTGACGTTCAGCGTTTCTGGTAAC
AGCAACATTCAAGTTTCTATTGTTGATGGTATCGCGACGATTACACCAACAGCAGACTGG
AACGGTTCAGAAGAGTTAACGTTTACCGCGACAGATCCAAGTGGTTTGGCAGTGAGTCAG
GCAGTTGATTTTACAGTCAACGCTGTTGCCGATATTGTCGCTGATAGTGCAGATATCGTT
GAAGATACGCCAACAATTTTGGATGTGCTGGATAACGACAGCTTTGAAGGCCAATCACCA
GTTGTTACAGTTGAGTCTGGAGATGGTCCGACTAACGGCAGTGTAGTTGTTAACAATGAT
GGCACCATTACTTACACACCAGACCAAGATTACAACGGTGCTGACGAGTTCACTTACACA
GTCACCTCTGGCGGTGTCACTGAGACTACGACGGTTACGCTAAACGTCACTCCTGTTAAC
GATAAGCCAGTGGTGGAAAATACCATTGCTGACCAAGTTCTACCTGAGGACTTTGCTGAA
TACACGATTAACTTAAATGATGCATTTAGCGATGTTGATAACGCGGACAGCGAACTGACG
TTTACCGTTTCTGGCAACAATAACATTCAAGTTTCGATTGTTGATGGTATTGCAACTATC
ACTCCAACAGCAGATTGGAACGGTTCGGAAGAGCTGACGTTCACTGCAAAAGATCCAAGT
GGTTTGGAAGTGAGCCAGACTGTTGATTTCACAGTCAATGCTGTTGCCGATATTGTCGCT
GACAGTGCGGATATTGTTGAAGATACGCCGACTATTTTGAATGTGTTGGGCAACGACACC
TTCGAAGGCAAATCACCAGTTGTATCAGTAGAATCTGGAGATGGTCCGACTAACGGGAGT
GTGGTTGTCAACGATGATGGCACCATTACTTACACGCCGAACCAGGATTACAACGGTGCG
GATGAGTTTACCTACACAGTCACTTCTGGTGGTGTCACTGAAACCACAACAGTATCTCTG
AACGTTACACCAGTTAACGACAAGCCAGTTAACGAAGACTTTGACCATAGCGCTGACGAA
CTTATTACTAACGTAATTTTTGATACTGATGATAAGCCTTTGGACCAAGGCTCAGAAAGC
GATCATATTTCTGACGTTGAGGATGACTTAAATGGTGATGATCTTCAGATCCGGATAACA
GAGCTACCTACATCTGGCACCTTGTATTTCAAAGATGAAAATGGCGATCTTCAAGAAATT
ACATCGACCGATGGCTCGTTGTACAACAAAGACAGCATCTACTACGAAGCGGATAATGTA
GGGTTCTTGCTTGGTATCAAAGACAGACCTAGTTCTCCAAATGGAGAAGAGTCAACGACG
GATTTCTACAACTGGGGTTTAAGTGCAGACGGTGGTGAGTCACACAGTCGAACCGAATAT
CTAGTAAATGGAGCGTCTATTGATATCTCCTCTGATAGTGGTGTGCTAGCTCAATACAAT
CGAGAAGTCTCACATATTGGTCATGGTATTGCTGATAACGATGGCCAAGGCATTCAGCGC
GGCGAAACCATCAGCATTGATTTGTCTGAGAACCCTGTTGGCAGCGTGAATCTTGGTCTG
GATGGCCTAGGAGGCTTGTTTGAGCACGGCGACAACAATGCTGCTCTTATCACGGTGACA
TACCTTGATGCTAACGGCACAGAGCAAACTCAAGTTATTGAGTTCTTGAAGCCAGAAGGC
AACAACATGCTATTCCAGGAGACCAGTATTGGCTTCGGTAAGGATTACCCTCTACCTGAA
GGGGCGGTAATTACTCAATTAGACTTCTCGACCAAAACATCTGGGAATTGGGAGTTGCGT
TATGTAGAGGGCTTCCCACCTGAAGATAGTTTTGACTATGTTGTAGTTGATTCTGGTAAC
GCTGAAAGTGACCCTGCAACGGTTACTATTGCTAATCAGGTTCTAGACGGCAACGTGTCG
GAGAACGGTCCGGATCTATCTTTAACAGGGAACACTGTTACAGAAGGAGAAGACGTTACG
TTTTCTGTGGTACTGGATGAGGCGACAGAAACGGCGGTTAAGTATCCAATAACTACATTG
GCTCCAGGCTCATCGGCAGATGATTCAGACGTCAACTTATCTAATGCAACCTACACGAAT
GGTGTTGTTTTTGCCGGGGGCTACCTGATTGTTCCTGCCGGTGTTAGTAGCTTTGAAATC
ATTGTGCCAACGATTGATGATCTTGTTGTTGAAAATGACGAGACGATGGAAGTTGAAATC
GGTAGCGAGTCGGGCTCATCAACAATCTTAGACAATGATAGTACGTCACTTTCAGTGAGT
AATGCTGGCGACGTGAGTGAAGGTTCTGACGCAGTATTCACGGTGTCGCTGTCTAACGAA
GTTCAAAGTCCTGTTGTCGTCAATCTAAGTCCAAAGACAGATGGCAACTACACCGCTGAA
GATGAAGATCTTGGTAACATGGCGGTGACTTATATTGACGGAGAAGGCCAAGAGCAGACT
CTGGATGTTAGTCCAAGTGGAGACGTTACTATTCCTGCCGGAGTTACTGATATCACGGTA
ACAATAACAACGAAACAAGACGATGTTTACGAAGGCGCAGAGTCTTTCGGCTTGGTTGTG
ACCGAATCTGGCGGTATTACATCAAACGGCGTGGCGAGTGGTGAGGCAGTGATAAAGGAT
GATGGCTCAGCTGTCGGTCCAACAACGCCAGATAACGATAAGCCACTGTTATCTATCAGC
GGTGGTGGTGATATTAATGAAGGGGAAGAAGCAATATTTGTTGTTTCTTTGTCTAATCAA
ACAGAGTCACCAGTCGTTATCAATTTGGCCACGAGCACGAGTGGCGCATATACAGCAGAA
AACTCTGACATTAAAGATTTTGTCGTAACCTACAAAGACAGTGAAGGCGAAACGAAATCA
CTAGCCGTTTCAGACAATGGTGATGTCACTATTCCTGCTGGTATTACTGCAATCGAAGTA
TCTGTTCCTACGACTCAGGATTATGTTTACGAAGGCTCTGAGAGCTTTGGTCTAGTCGCG
ACGGAGTCTGCTGGCATCACTTCAAATGGTTCTGCCGTTGGTCAAGCGAACATAAAAGAT
GACGGCTCTGTTGTGGGCCCGACAACACCAGACAACGACAAGCCTACGCTAACCGTAGAT
GGTGGCGGGAATGTCGATGAAGGTGAAAATGCAGTCTTTACGGTTTCGTTATCAAATCAA
ACTGAAAGTGCTGTTGTTGTTAACCTATCGGTAGAGACGGACGGAAACTATTCAGTAGAG
GATAATGACCTTAGCGATTTAGTTGTGACTTATGTTGACGCTAATGGCCAAACACAATCA
TTGAATGTTGATGGAAATGGGAATGTAACAATACCTGCGGGAATCCAGGATATCACAGTT
ACTGTGCCGACTAACGAAGATCATATCTACGAGGGAAATGAAACGTTTGGCCTCACTGTG
ACAGAAAGTAATGGGGTGACAACTAATGGTCAAGCGACTGGCCAGGCAACAATTTTAGAC
GCAGAAAGTGCACCGAAAGTCAGCATTGTCGCCGACCAAGACAGCGTTAACGAAGGTCAA
ACCGCGGGCTTTACTGTGAGCTTGGATCAAGTCGCTGATGAGAAAGTGACGGTTGAGTTC
GAGTACTCAGGTGTTGCTCAAGATGGCTCTGACTTTACTGGCGTAGCAAGCATTGAAGTA
CCAGTAGGCCAGTCTTCTGTCGACCTCGATATCACTACGCTCACTGACGGCACTTACGAA
GGTGCAGAGTCATTTACTGTCACCATTAAAGATGTGGAAGGTGCAGATGCAACGGCTTCG
ACAAACAACAGTGCGAGCGTGACAATTAATGACGCTCAGCAAGCACCGAAAGTCAGCATT
GTTGCTGATGCAGGCTCTACCGCTGAAGGTGGTGATGCGAACTTTACTGTAAGCATCGAC
CAGAAAGCGGATGAAGATGTCGTAGTGACATTCTCGGTTGGTGGTGATGTTGACAGCGAT
GATTACACAGCGCCAAACACTTACACCGTGACTATTCCAGCGGGCCAAACTTCAGTCGCC
CTTGATATTGAGACGCTAGATGACGGTATCTATGAAGGCGCTGAAGATCTGACTGTGACA
CTAACTGGAACAAGTGGTGCAGACTCTTCGTTGAATACGGCTTCTAAAGAGGCGTCGGTC
TCTGTAACAGATGCACAGACGGCACCAAAAGTCAGCATTGTTGCCGACCAAGACAGCGTC
AATGAAGGTCAAACCGCAGGCTTTACTGTGAGCTTGGATCAAGTCGCTGATGACAAAGTA
TCGGTTGAGTTCGAATACTCTGGTACTGCTCAAGATGGCTCTGACTTTACTGGCGTAGCA
AGCATTGAAGTACCGGCAGGTCAGTCTTCTGTCGACCTAGATATCACTACGCTTACTGAC
GGCACGTACGAAGGTGCAGAGTCATTTACTGTCACAATCAAAGATGTAGAAGGTGCAGAC
GCAACGGCTTCTACGAACAACAGTGCTAGCGTGACTATCAATGACGCTCAGCAAGCGCCG
AAAGTCAGCATTGTTGCTGACACAGGCTCTACCGCCGAAGGTGGTGATGCGAACTTTACT
GTCAGCATCGACCAGAAAGCAGATGAAGATGTCGTAGTAACATTCACGATTGGTGGTGAT
GTTGACAGTGATGATTACACCGCGCCAAACACTTACACGGTGACTATTCCTGCAGGCCAA
ACTTCAGTTGACCTTGATATTGAGACGTTAGATGACGGTATCTATGAAGGCGCTGAAGAT
CTGACAGTGACGCTAACTGGAACGAGTGGTGCAGACTCTTCGCTGAATACGGCTTCGAAA
GAGGCATCTGTCTCTGTAACTGATGCACAGACGGCACCGAAAGTAAGTATTGTCGCCGAC
CAAGATAGCGTGAATGAAGGTCAAACCGCTGGCTTTACTGTGAGCTTGGACCAAGTTGCT
GATGAGAAAGTAACGGTTGAGTTCGAGTACTCTGGTACTGCTCAAGATGGTACTGACTTT
ACTGGCGTAGCAAGTATTGAAGTACCGGTAGGCCAGTCTTCTGTCGACCTAGACATCACT
ACGCTTACTGATGGCACTTACGAAGGTGCAGAGTCATTTACTGTCACCATTAAAGACGTG
GAAGGTGCAGACGCAACCGCTTCTACGAACAACAGTGCTAGCGTGACTATCAATGACGCT
CAGCAGGCACCGAAAGTCAGCATCGTTGCTGACGCAGACTCTACCGCTGAAGGTAGTGAT
GCGAACTTTACTGTCAGCATCGACCAGAAAGCAGATGAAGATGTTGTGGTGACATTCACG
ATTGGTGGTGATGTTGACAGTGATGATTACACCGCGCCAAACACTTACACCGTGACTATT
CCTGCAGGCCAAACTTCAGTCGACCTTGATATTGAGACGCTAGATGACGGTATCTATGAA
GGCGCTGAAGACCTGACAGTGACACTAACTGAAACGAGTGGTGCAGACTCTTCTTTGAAT
ACGGCTTCTAAAGAGGCATCGGTCTCTGTAACAGATGCACAAGCGGCACCGAAAGTGAGC
ATTGTTGCTGAACAAGATAGCGTCAATGAAGGTCAAACCGCTGGCTTTACTGTGAGCTTG
GACCAAGTCGCTGATGAGAAAGTAACGGTTGAGTTCGAATACTCTGGTGTTGCTCAAGAT
GGCTCTGACTTTACTGGCGTAGCAAGCATTGAAGTACCAGCTGGTCAGGCTTCAGTTGAC
CTCGACATAGTTACGCTTACTGATGGCACTTATGAAGGTGCAGAGTCATTTACTGTCACC
ATTAAAGACGTGGAAGGTGCGGACGCAACCGCTTCTACAAATAACAGTGCCAGCGTAACT
ATCAATGACGCTCAGCAAGCACCGAAAGTGAGCATCGTTGCTGACGCAGGCTCTACCGCT
GAAGGTGGTGATGCGAGCTTTACTGTCAGCATCGACCAGAAAGCGGATGAGGATGTCGTG
GTGACATTCACGATTGGTGGTGACGTTGACAGCGATGATTACACCGCGCCAAATACTTAC
ACCGTGACCATTCCTGCGGGCCAAACTTCAGTCGCCCTTGATATTGAGACGCTAGATGAC
GGTATCTATGAAGGTGCCGAAGATCTGACAGTGGCACTAACTGAAACGAGTGGTGCAGAC
TCTTCGCTGAATACGGCTTCTAAAGAGGCATCTGTTTCTATCGCAGACGCTCAGCATGCT
CCGGAGTTTATTTCTGACGGTGATCTTCCTGGCGATGCAGCAAACAATGATGCTTATGAC
TTTGGCACCGTAAATGAAAACAGTGTTAGTGGCACTGTTGTGGGTACGCTTGTTGCTGAA
GATCTAGATAACGATGAACTTACTTACAGTTTTGCTGATGGAACAACAACGAACGGTCTA
TTTGATATTGACCCATCGACGGGTGAGGTTTCACTCAACAAGACTATTGATGATGTTGAT
TTAGGCGACTATACACTGCAGGTGAAGGTTGCCGATGGTACGGGTGGCGTAGACACTGCA
GAGGTTAATGTTTCACTTGTAAACGTTAATGATGCACCAGAAGCTTCGCCTTCGTCAGTT
ACCACTCTGGAAGACTCCCAAGTTACTCTGGATTGGGCATCATTTGGCGTCACGGATGTC
GACTCAGAAACATCGACGCTGTCTGTCCAAATTACATCGCTTCCTAGCGACGGTGCACTT
GAGTACAAAGATGAGCAAGGAAATTGGCAGGCGGTTCAAACAGACCAAGTACTGAGTAAA
TCGCAGTTTGATGCCGATGGTGTACGTTTCACTCCAGAGGTAAACGAATCTGGTGATGAC
AGCTTCACTGGAAATGGGGTTGGTAACCAAGAAGGGAACTATGCGCAAATTGGCTTTAAA
CCAACGGATGGGGAAGATACGGGGCAAGAATCCGTATTGACGATTGATGTCACCCCAGAT
GCAGATGCGCCGAATTTGGTTACAGTGACTCCAGGGTTATCTCTTCCTCAACAAGATTTC
AACGTGACTTCTTGGACAAATGTCATTGTTGGTTCTGATAACGGTCAAGGTGTTGCGGGA
CAAGTTTTGATTGATGCTATTGAAGCTTTAGATTTAGAAGATGGCAGCCAATCGACCACC
ACCAATGTTCAGGATACTGCGTCAGGGGCAACAGCAGCGGATGAAGCCGTATTAGTGACA
GCGCTAGTCTACTTGGAAGCGGGAACCAGTTATGATTTTACTGGACGAGCAGATGACAGC
TTAGCGATCAAAATTGGTGGAACACTGGTTGATGAAGCTCGTTGGGGTAATGGTAGGGGT
GATATTAAGGGAGATGCGTTTGTGCCTACATCTTCCGGATTTTACCCAATCGAAATCTAC
CATCACAACCAGAGTGGGCCTGGCAATTTTAATGTAGATGTCTCTATCAACGGCCAAACA
CCAGTTGATTTAAGTAACAGCAACTTGTATGTGGTGAGTGACTCAGCAGCTTTGGACGCA
GTCGATGTAAGAACTTCTGAGTTAAAAGAAGTAGACGGCGTTCAGTTCTACGAGACTTAT
GAATTTAATGAAGGGTTGCAAGATACCGCTATTCCAATTTCAGAAATTCGAGCAAGCCTG
ACTGATACTGATGGCTCTGAATCACTTGCGGTGACATTAAAAGGTTTGCCAATTGGAGCG
GTGCTCTCTGATGGAGTGAATTCTATTACGGTAGCGACAGTGAACGAAGCACTGGATGTT
ACAGGATGGTCACTTGACTCTTTGACGGTGACTCCACCAGCGGGATCGCACGATGACTTT
ACCATTGCGGTAACGGCGACAAGTACAGAAAGCTCGAATGGTGATACTGAAGACTCACAT
GCCACGATTAATGTTGTCGTGCATGAAAATCTAGCGACAAACACAACTCATGATGTTGGT
ATCACGAATGAAGATGTGTCGCTACAGGGTAACGTTTTATTGAATGATACTGATGGCGAT
AATGTCCTATTGGTCGACCATATTACAGTTAACAATACAGACTACGCTGTTGGTGAAACG
GTCTCTCTAGATAGTGGTTCATTGGTGGTAAACCAAGACGGTAGCTACAAGTTCGAACCG
GTTGAACATTGGTCTGGTGATGTTCCATCGATTACATACACCACGAACACCGGCGCAACA
GAGACATTGGATATTGAGGTCGTTGCTGTCGCAGACGCGCCGAAAGTTACGATTTCGGTT
GGGGAGCTGTCTAAGACTGACGCTGTCGATTCAAATCATGCTTCAGTTTCAGATGTTACT
GAAAATACTTCAGCGCAGAATGATGTTATCGCTTCTGGTTTAGGCCTAGACAGCGTCTAC
CAAGAAGACAACCCTTCAGCTAACGTCTCATTGGGTAACAACAATGACACATCGGATACA
GATAGCCTATTTGTAGGTACGGACTACAACGATACCTTCTATGGTGGTGGCGGTGACGAT
GTCTTTGTCGGAGGTGGGCAGAATGATTCATTCTATGGTGATGATGCTTCAACCAACACG
GAGCATGACGGCACAGATACGGTTTATCTGACAGGCAACTTTAGCGATTACGAATTCACG
TTTAAGAATAACCACGGTGGAGACGTTCCATATTGGATCTTCTTGGATAAACGCTCGATA
GACTCAGTGAATGACAACACAGGTCAAGAAGACCGAGGCGATCATTTGTACGAAATTGAA
CGTGTTGTTTTTGCAGATAAAGTCGTTGAACTTAACCCTGACGGTACCTACCAGGTACTG
CAAGATCGTTGGATTCCTGTCGATGTCGATGTTGACTTGGTCGATACTGATGGCAGTGAA
ATGGTAGGGCAAACGGTATTGGTAGATGGATTACCAGACGGTGTTGAACTGCACGTTAAT
GGTCAGATGGTGGCGCAAGATGCATCAGGAGGATATCTCATTGATACCGATGCTCAAGGG
CAGGCATCATTTGAGATCAAAGTGCCATTCGATTATGACGGCAGCCTTGATTTCCCAATC
AGTGTTACTGCAACTGCAATTGAATCTTCAAACGATGATTCAGCGAGTACAACGGAGTCT
GCTGATTTAAGCGCTCGTGACTTTGAGTTAGAGTCGGGATCGCATGGTGATGACACCATC
TCTGGCAGTGCTGACCATGACCTTATTGTTGGTGATGTTCAGGGCTTAGAGATCATTGCT
GGTCAGGACTACAACATTGCATTTGTACTTGATACCTCGGGCAGTATGGGAAGCTGGGTT
GGCAACGCGAAAGATGAGATTCTTGACGTGTTTGATGAGTTGTTGGACTCAGTAAACCAA
GGCGTTGAACCGGGAACCGTAAACATCATGCTTTCTGAGTTTGCAACTGGTGCAACAAAA
GTCATCGAAGTTGATTTAAGTTCACCAACAGCCAGAACTGACTTTGTTCAGAAGCTGAGC
ACCATAGGTGATAGTGGACAAGGTGGCACGAACTATGAGTCGGGTTTGCAGTCGGCTGTC
GATTGGTTTAGTGGTCAACCAAATGCGAATGGCGAAAACATCACTTACTTTATTACTGAC
GGCCAGCCAAATAGGTACGATGATTTGGATGGAGTTAAGAGACCTGAGTTCTCTAAAGTT
ATACTTGATGTAAGTGGTGACGGACAGCTTGTTACCTTGCAGGATGTTGTTAATGATAAC
AACTACAGCTATGGGCAAACCGTTAGCTATAAAGGCAATGTCTTAATCAACAGCTATGGG
CATATTTTCTCGCCATTAACGGGGCAGAAAATCGGTGATATTGATCGTCACAATGGCAAG
CTTAAGTATGACGATGAAGGAGGCAGCTCTGTTCAGGCTCAGCATATGTATCAAGTGCTT
GCCTTGCTATCAAGCGTTGAAGCGATAGGTCTTGGCAGTGGTGTATCAGAGAGTACGCTA
CAACAATACGATACTGACGGTGTGGTGGAGTCTGAAATTGATGTCACTAAACTGGCTGAA
ACAATACTAGGTCAAGACGTTCCATTGAAGCAGGGAGCTGATACGATCCACGGTGGAGAT
GGCGATGACATTCTTCTTGGTGACTTGATTGAGTTTGGTGGCAACGAGCAGGGAATCAGT
GCTATCCAATCTCATGTCGCGCAAGAGACAGGACAGGATATTTCGACGGTTGATGCTGAG
GCGATTCATGATTATGTCAAAGACAATATCGATGAATTTAATCAAAACCATCAAGGTGAT
AAAGCGGATACTCTGTATGGTCAGCAAGGTGATGATATCCTGTTTGGCCATGGTGGAAAT
GACATTTTGGTCGGTGGTTCGGGTGACGATATCTTGATTGGTGGTTCTGGTGAAGATACC
TTCAAGTTCATCGATGATGGCTCAGGTATTCGTGATGGCGAGATAGATACAATCAAGGAC
TTCACGAAAGGTGAAGACAAGATTGATATCTCTGACTTACTTCATACTGACGACACAGAC
TCGATTGATAGTTTGCTTGCAAATAACGAGATTGGTCTTGAAGCAGATGGTGATAACTTG
ATTCTGACCATATCTGAATCTGATGGCTCAGCAAGTCAAAAAGTGGTGATTGAAGGCGGC
TCTAGCCAATACAGTGAATTCTTAAGTGATGGTTCTTTATCATCGGCAGATGGTAGCGCC
ATTCTTAACGATCTACTGAAAATCAACAACGATATGAGTTAG
>ALBLOIKC_00231 Outer membrane porin F
ATGAAAGTAATACCTATTTTTTTCATGGCTTGCCTAATTTCAGCGTGCAGTTCGAATTCC
AATACCGAAACCGGTGATGAGTACGAGTACATTGAAACCCCGACTTCAGATCAAATTGCT
GATTTGCTGGACGATGACCGTGATGGCGTCATTAATGCGCGAGATTTGTGCCCTGGAACA
CCACAGGGTTCAGAGATTGATAATGATGGCTGTGGTGAATATCTAAAAACATCGCAAGAA
ATGCAGATTCGAGTATTGTTTGCTAATGACTCGGATGAGATCAACCCTGTTTTCACTCAG
CAACTTAGCGAACTCTCTGAGTTCTTGGAAGAGTACCCGAGTACATCAATTGAACTTCAA
GGCTACGCAAGTCGAACTGGTACTGCCGAACACAACTTAGATTTGTCTAAACGTCGCGCT
GAAAATGTACGACGCGTGTTGCTACAAAACGGCATTAGTCCAAATCGTGTCACCATTGTT
GGTTACGGAGACACTGTGCTCGCATCAACCGGTACCGATGAAACAAGCCATGCGTTAAAC
CGACGAGTAACCGCAACAGTTGTGGGTTACAAGGGCGAAGTTAAGAAAGAATGGACGATT
TTCACAACCCTACCTAAGAGTTAG
>ALBLOIKC_00232 Outer membrane efflux protein BepC
GTGAAGTGGAGCCGACTAAGTATAGCGTGCTGCAGTAGCCTAATAGTGTCATTCCCTATT
TTCGGCCAAACTTTGGAACAGGCTGTGGCTTTAACGCTTAAAACGAACCCTGATTTGAAA
GCGGCATTTAACGAATTTACCAGTAGTCGTTATGTGAACGAGTCTTCATCAGGTGCTTAT
TTACCACAAATCGACTTAGACGCTGGTATCGGGTATGAAGGCATTGACCCTGCCGACAGT
GTAGGCCGTGGAGACACAGACTTAACTCGTAAAGAAGCAGCGGTAACGTTGACACAGTTG
ATATGGGATGGCTCTGCTACTCTCAATGACATCGACCGCACGGCAGCGGATGCTGAGTCA
TTGCGCTATCAACTGCTTGCCGATGCATCAGACAAAGCACTGGAAGTCACCAACGTCTAT
CTAGAAGCTGTGAAAGCGTATGAGATACTGACGTTGTCAGAGAACAACCTTGCGGTTCAC
AAACGCATCTACTCTGACATCAAAAAGCGTGTGAATTCTGGTATCGGTTCAACCGCCGAT
CTGACGCAAGTAGAAGCTCGTCTTGCAAAAGCGCATGGCAATTTAGCGGCGGCACAAAAC
AACCTCTATGATACCCACACCCAGTTTACACGACTTGTGGGACAAACCCCTCAAGGGCTG
ATCTTCCCTCGCGCGGACTCTAATTTTATCCCATATACAGTAGATGAAGCCGTCGGTGTT
GCATTTGAGCAACATCCAGTCATTAAGGTAGCTGTGGCTGATGTTGACTCCGCTAAGTTT
CAATACAAACAGTCTAAAGGGGTCAACTATCCAACCCTTTCTGTCGAAGCTTCGCAGACA
TGGCGTGACGATGCTGATGGAATCGAAGGACGCAGCGACGAAACCCTTGCAATGCTTAGA
CTAAGGTACAACCTTTACAACGGCGGTAGCGACGCAGCGAACTCAGAAAACTTTGCTTAT
CAACTGAATAAAGCCAAGGATTTGCGCTCTTCTGCATATAAAAACGTTGAAGAAGGTTTA
AGACTCTCTTGGAGTGCTTTGGATCTGACACTACAACAAAAAGAGTTCCTTTCTGACCAC
GTAGATTCAGCAGCTCAAACCGTTATCGCTTATGAAAAGCAATACCGCATTGGTAAACGA
ACCCTACTTGATTTGCTCAACACTGAAAATGAGTTGTTCGAAGCTCGTAAGGATTATTTG
GACGCCAAGTACGCAGAACAATACGCAAAATACCGCGTGATGAATGCGACTGGACAACTG
CTTAACTCTTTGCGAGTCGATATTCCGCAAGAGTGGCTAGAGAAAGTGGAGTATTAA
>ALBLOIKC_00233 hypothetical protein
ATGGATAATGCAACCTTGCGCTCATTAATGGGCCAGATCGTAGTTATCGGATTGGATGGT
AACTTAAGAGAGTTGGGACAGGGCGAAAGCCCAGCTCAGGGTGAAGTAGTAATTAACGAG
TTATCAGCGAGTTCGGAGCCTACCATACAGGTCGTTTCTCAAGAAAACTCGGAACCAGTC
AACATCACAGAGGACGTCGCGAGCGTCTTCGAAGCCATCGAGCAGGGTGATGACCCAACG
CAATTAGGGGAAGAGTTTGAACCAGCTGCAGGTGAAAGTGACGGTTCTAGCCCTCAAGCG
ACAGGCGTTATAGACCGGACGGGGGCTGAACGCCTTGCTGCGACAGACTTTGAAACTATC
GGTCTTGAATCTCTAGGTCTATCTGAAACACAAATTTTGTCCCTGCTAGAACTTTATTTC
GGAGGCTTTTTCTCACAACCGAGTCAAATTGCTGACGTCATTATCCAAGACATATCTAGC
CCAACGGTGAACGAAGGTGAAGACGTAAACTTTGATGTCACTCTTGATGCGCCAACAAGC
GACGAGACCGAGTTAGTGTTTTCTTTGGATGATGGCAGTGCGTCAGGTGGACAAGAAGAC
GGTGGCGCTGATTTCCTCAATAACATCGTGACGATTACTTTTGAAGATGGCACAGAGCAG
GAAGTGAGTGTCGATGAAAATGGTGATTTCATTATTGTTGTACCAAGCGAGACGACCACT
TTTACTGTCACTGTACAAACGTTTAATGATGAACTTTTAGAGGGTGATGAAACTTTCACT
CTCAGTGGTTCAACACCAAATCAACAAGATCCCGTAACTGGCACAGCAACCATCAGCGAT
GATGGGGATGGTCCGGGAGAGAATCCTGATGATGATCGTCCTACTGTGCTTTCTATCTCA
GATGTCACCGTTAATGAGGGAGAGCCTGCGGTTTTTGAGGTCGTCTTAAGCAATCAAAGT
GAATCTGAAACGTCTGTCACTCTTACACTTGCCGACGGCAGTGCAACAGGGGGGAGTGAC
TTCGATAACACATCTGTTTTGGTTACCTTCTCAGACGGTACGTCGCAATCTGTAAGTGTT
GCAGAGGACGGCTCTTTCACAGTGATGGTTCCTGCAAATGATACTGACTTTTCTGTCACG
GTCGTAACGAACAATGATGAAATACTTGAAGGGGATGAAACGTTTACGCTCACTGCAAGT
ACACCTACTCAAGAAGAGCCCGCAGAAGGAACAGCAACCATAAGCGATGATGGTGATGGT
CCTGGGCAAAATCCAGACGATGATCGACCTAATGTTGCATCTATTACGAATACAACAGTA
AATGAGGGCGAGGCGGCTACGCTCGTCGTAAATCTCAGTAACCCGAGTACAACGAGCACT
GTAGTCACCATGCAACTTGCAGGTGATACTGCGACAAGTGGTGTGGATTTTTCGGACACA
ACCGTCACGATCACGTTTTCAGATAATACCAGCGAAGTCGTGTTACTGAATCCGGACGGT
ACATTTGAGGTAAATGTACCTGAAAACACAACGACTTTCAGTGTTACGATCGATACCTTC
GATGACGATATTTTGGAAGGTGCGGAGACTTTCACGCTGACTGGCACAACATCGACACAA
GGCACACCAGCACAAGGAACAGGCACGATTGTTGATGATGGTAGCGGTCCGGGATCTGAG
CCAGATGATGATCGTCCAGTTGTTGCTTCAATTAGCAACGCGACAGTCAATGAAGGTGAT
CTAGCCACATTAGATGTCACACTAAGCAATCCAAGCACGACGGACACAGTTGTGAGCATG
ACACTTGCTGATGGTACTGCCGACGGTGGCGTCGATTACACTGACACATCAGTGACTATC
ACGTATGCAGATAACTCAACGCAAGTTGTGGCTGTAAATCCGGATGGCACATTCGATGTA
ACTGTTCCTGCGAATGATACGACCTACAGCGTTACCGTAAACACCACCAGTGACGATGTG
TTCGAAGGCCCAGAGACCTTCACGTTGTCAGGTTCTACATCAACTCAAAATACTCCGGTA
CAAGGAACAGGTACGATTGTTGATGACGGTAGTGGCCCGGAACCTGAGCCAGATGACGAC
CGTCCAGTGGTTGCTGCAATTAGCAGCGCGACAGTCAATGAAGGTGACCCAGCGACATTA
GACGTTACCCTGAGCAATCCGAGCACGACAGACACTGTTGTGAGTATGACGCTTGCTGAT
GGCACTGCTGATGGTGGCGTAGATTACACCGATACCTCAGTCACCATTACTTATGCAGAC
AACTCAACGCAAGTGGTGGCCGTGAATCCAGATGGTACGTTCGATGTCACTGTGCCTGCG
AATGACACCATTTATAGTGTTACTGTTAATACGACCGATGACGATGTCTTTGAAGGTCCT
GAAACTTTCACGTTATCAGGTTCCACTTCAACTCAAAATACTCCCGCGCAAGGCACGGGT
ACCATTGTTGATGATGGTAGTGGACCAGGTCCTGAGCCAGATGATGATCGCCCAACCGTC
GCTTCAATCACAGATGCAACCGTGAACGAAGGAGATCCGGCCACATTAGATGTCACCATG
AGCAATCCGAGCACGACAGAAACTGTTGTGAGTATGACGCTTGCTGATGGCACAGCAGAT
GGTGGCGTTGATTACACTGAGACCTCAATAACTATTACTTATGCGGACAATTCAACGCAA
GTCGTGGCTGTAAATCCGGATGGCACATTCGATGTGACTGTTCCTGCAAACGACACCACT
TACAGTGTTACTGTGAACACCACCGATGACAATGTGTTCGAGGGGCCTGAAACCTTTACG
CTATCTGGTGCTACGTCAACTCAAAATATTCCCCCACAAGGAACAGGCACGATTGTTGAC
GACGGTAGTGGCCCAGGCCCTGAGCCAGATGACGACCGTCCAGTGGTTGCTTCAATTAGC
AACGCAACAGTCAATGAAGGTGATCCTGCCACATTAGATGTCACGTTAAGCAACCCAAGT
ACGACCGACACAGTTGTGAGCATGACACTTGCTGATGGTACTGCTGACGGTGGCGTAGAT
TACACAGACACCTCGGTCACGATCACCTACGCAGATAGCGCAACCCAAGTGGTGGCTGTA
AATCCGGATGGCACATTCGATGTGACTGTGCCAGCGAACGATACAACCTACAGCGTTACG
GTGAATACCACCGGTGATGATGTGTTCGAAGGTCCTGAAACCTTCACACTGTCAGGCGCT
ACCTTAACTCAAAATACCCCAGCGCAGGGCACGGGTACCATTGTTGATGATGGCAGTGGC
CCGGGACCTGATCCAGATGACGACCGTCCAGTGGTTGCTTCAATTAGCAACGCAACAGTC
AATGAAGGTGATCCTGCCACATTAGATGTCACCTTGAGCAACCCAAGTACGACCGATACA
GTTGTGAGCATGACACTTGCTGATGGCACTGCTGACGGTGGCGTGGATTACACCGACACC
TCAGTCACCATCACTTACTCGGACAATTCAACACAAGTCGTGGCTGTAAATCCGGATGGT
ACGTTTGATGTGACCGTACCAGCGAACGATACAACTTACAGCGTTACTGTAAACACCATC
AATGACACTGTATTTGAGAGCTCCGAAACCTTCACGCTTGCTGGGGCAACCTCTACCCAA
AATACGCCAGTGCAAGGTACTGGTACGATTTTAGATAACGACGCGCCTCCGGCCATCGGC
AATGTGGTTGATGCGATTGTTTCTGAAGAAGGGTTACCTGATGGTATCGCCGATACTATG
GGAACTCCTTCAGACTCCACGAACTCGGCGAGTTTTGTTGGTTCATTCACAGTCAGTGAT
CCTGATACGACGAACGTCAGTGTTGTACTTTCCGGCCCCAATGGATTGGCATCTGGAGGT
GAACCTGTTACTTGGTCTTGGAACGCCAATACTCAAACACTCACCGCATCGACGGCAAGT
ATTGCTAGTGTAGCAACAGTCGTGTTGACAGAACCAAATGCCGCAGGGCAAGGAACATGG
GGTTACACCATCACACTCTTTGAGCCAATCGATCATCCTGTTAATGACGTTGAAGATTTG
ATCGACTTTGATTTGCAGATCTCAGTGAGTGATGGTCAAACCACGAGCTCCCAAAGTATG
AACGTGGTCGTTGAGGATGACTGCCCACATGTTCCAATGTCTTCTCAAGCCGTAGATGTG
TCGCTGGCAGATATACCGGAAATTCTCACCGGCAATATTAGTTTTGTTGGTAATGAATCC
GATGCATTCAGCCGAACTTTCGGAGATGTCGAAGTGACTGCCTTGGGATTTTTGTCGAAT
GAGTCTACCGATCTTGGCGCTGCAGAGATTAATCAAACTTCATCAGGTATTGGTGTGAAA
AGTGTCGGTAATAACGGTTATCCGCTTGCTAATGAGGTGGATTATCGTTTTGCCAATGAT
ACCGGTGTCTCAGAACAACTGATCATCGACTTGGGCGATAAGATTGCATTTGGCGCTGAA
ATCGAATTCGAGAAAATGTTTGGCGGTGAGTTAGAAGAAGGTCTTGCATCTTTCTATCGA
GATGGTGTTTTGATCGCACAGCAAGCCTTTAACTCTGATGCGGCAAGTGGTGATTATGCG
GCTAACTTCAGTGTTCAACAGGGTGGTTTTGATAAGGTTATTCTTGAAGCCACAGGTAAT
GGTAACGGGCCAAACACCGCAGACAACAGTGACTTTACCATCAAATCGATCACCTTTACT
GGGGCTGACTCCGCCATTCCAATTGCAACAGCAGAGGGGAATTTAGGTGCACTCTATGGT
GCTGATGGCCCAGGAAGTATCGTTCTTAATGGTGCCGAGAGTGGTCTAGAAACGCTTGAT
GGCGAGGCGATTAGTGTTGCGATTGATCCTCAAAACCCAAACAGGTTAGTCGGTGAAGCG
AACGGCGAGTTGGCGTTTGAAGTTCAATTAACGCCAAGTACCGGGAAGTGGGAATTCTTC
CAGTACGTACCTTTGACCGCTCCAAGTGGTGATGGTGATATCGACTTCAGTTACATGATT
ACCGATAACGATGGTGACAGTAAAGCGGGGAATTTTGCGGTTAATCCATATGCGCCTCCG
ATTGTTGAAGGCGTCACGCTTAATGTTTCTGAAGAAGGTTTGGGTAATGCCATTGCTGAT
GACTTCGCGCTGAATGGTTTTATGGACACCACAGACTCAACGTTAGATATGGATCAGTTA
ACACTTGGTCAAACGGTTGACTCGGTCGCACTGAATGTCCCAACTGCGAACCTAACCAGT
AACGGTGAGGCAATCATATGGACCTTGTCCAACAACGACCAATTGCTTGTTGGTTCAGCG
GATGGAGAAGAGGTCATTAAGATTTCGGTCGATGATACAGGGGCAATCTCTACTGAACTT
CTTGGCCCAATAGATCATCCAGATACTTCTGGCGAGGACTATTTAAACATTGAGGTTCCT
GTCGTTGTTTCGAATGCACTTGGCTTGACGAACTCTGCGGTAGCAAATGTTGTTATTGAA
GATGATTCACCTGATTCGACATCCATTGTTCATGATGTGGTCGCGGAAACAAAAGAGAGC
GCTAACGTTCAATTGATCATGGATGTCTCTGGGTCGATGCGTACGGGTAATCGACTTCAA
ATAATGAAGGACTCGGCAACTCAGTTATTAAATCAGTACGAATCGATTGGCCAAACTCGA
GTTCAAATCATCAAATACAGCGGTTCGGCAACAACGTACGCTATTGCTGGGGCAACATGG
TTAACCGTAGATGAAGCGAAAGCGTACATTGATACACTTACTGCTGGCGGTGCAACCAAT
TACAATCGCGCAATTAATGAAGCGAAGGACTCTTGGGATGATGCGGGTAAATTACCTAGT
GCATCAAACGTGAGCTACTTCTTATCTGATGGTCAACCAAATCCAGCCTCATCATTCATC
AACGATGCTCGTGAGAACAGTTGGATAGATCACTTGACCGATTCTGATAATCAGATCACT
GCGCTGGCTTATGGCATGGGCGTGAACCTGATGCCTGATCAGTTAGACCGTGTTGCTTAC
GATGGTTTCTTGAACCAAGACCTTGATGGTGTAGTCGTGCCTGACGTTACTCAACTGCCT
CCAGTTATGTTGCAGTCCGTGATTCAACCTGTTGGCGGTAACCTCATGTACACCACATCA
CCGGATACAGGTATTGGTGCAGATGGTGGTTACATCAGCGAAATAGAACATGACGGTGTC
ACTTATTCATTTGATGGCGCAGACCTGACGGTTGTAGACAACAACAATGACATCTCACAT
GCGTTTGACGATATCACGATGTTGCTCACTATCTACATCGACAGTAAACACACGTTAGAA
GTCGATTTGAATGATGGTGCGTATGCCTTCTACGGTGCGGTAGGTGACACAGTAGAAACG
TTAGATTTCGATTACATACTGACCGATAACGATGGTGACCAATCTGAAAATACACTTCAA
TTTGTGATTGACGAAAATGGTGGTGTAAACGCGGCGAGCGGTGGTGCTGCGAACATCATT
GAAGCGGAAGTGGATGTAAGCCATGATATTTTAATTGGTAATGACAACGAAGCGGACATA
TTTAGATGGGTTAATGACTCACTAGATTCCGGCACGGACTTGGTGCGTGGCTTTGAACGA
GACCTCGACATTCTCGATCTAAACCAAGTTGTCGAAGATGCAGGGCATAACACCATTGAA
GAGCTGCTCAATAGTATCGACCTAAATGTGGACGGCGAAGATCTATCGCTTGAAATCACC
CACAACGAGGGTAACTCCATCCAAACGATCGTCATTGAAAAAGGAGCTTCCGAGTTTAGC
GATTTGATCATCGGAAATATGGACTTTGAAAGAGATGTCTTATCGGCTCTCACAAAAGTT
AATTTAGATTCATAA
>ALBLOIKC_00234 Ribosomal RNA large subunit methyltransferase I
ATGACAGCTGCTATCTATTTGGTTAAAGGTCGTGAGAAATCGGTTAAGCGTAAGCACCCT
TGGATCTTCTCTCGAGGCATCAGTAAAGTTGAGGGCGAACCTGCTCTTGGCGAAACCGTT
GATGTATTCACTCACGACGGAAAATGGCTAGCTAAAGCGGCATATTCTCCAGCTTCTCAA
ATTCGTGCTCGTATCTGGAGTTTTGAAAAAGAAGAAATCAACAAAGCCTTCTTCGTTAAG
CGTTTCAACAACGCTCAGCTTCTTCGTGAAGACATTATCGAGCGCGATGGCCTAACTGGC
TACCGTCTTATCGCAGCTGAGTCTGATGGTATGCCTGGCGTTACCATCGACCGTTACCAA
AACTTCTTTGTGTGCCAGCTTCTAAGTGCGGGCGCAGAATACAACAAGCAAGCGATTGTT
GATGCTTTGGTTGAGTGTTTCCCAGACTGCAACGTTTACGAGCGTTCAGACGTCGCGGTA
CGTAAGAAAGAAGGTTTGAAAGAAACCACTGGCGTACTGCACGGTGAAGAGCCACCAAAA
TCAGTGGTTATTGAAGAGAACGGCGTAAAAATCAGCGTAGACATCGTTGGTGGTCATAAA
ACGGGTTTCTACCTAGACCAGCGTGACAGCCGCCAACAGGCGATGAAGTACGTGAAAGAC
AAAGAAGTTCTGAACTGCTTCTCGTACACCGGCGGTTTTGGTCTGTACGCACTAAAAGGC
GGCGCAAAACGCGTTATCAACGCAGACGTATCACAACCTGCTCTAGACACAGCGAAGTTC
AACGCAGAACTGAACGAGTTTGATATCTCGAAAAAACGTGCTGTGTTCCTAAACGCTGAC
GTGTTCAAACTGCTACGCGAATACCGTGACCAAGGTACGAAATTCGATGTTGTGATCATG
GACCCACCGAAGTTCGCAGAAAGTAAAGCACAGCTAAACGGTGCATGTCGTGGATACAAA
GACATCAACATGTTGGCGATGCAAATTCTAAACCCGGGTGGCACGTTACTGACCTACTCA
TGCTCAGGTTTGATGGACCAAGTTCTGTTCCAAAAAATCATTGCAGACGCCGCAGTAGAT
GCAAACCGCCAAGTTAAGTTTGTAGAGCGTTTTGAGCAAGCTGCCGATCACCCAACGGAT
ACGGCTTACCCAGAAGGTTTCTACCTAAAAGGTTTTGCGTGTAAGGTTCTATAA
>ALBLOIKC_00235 Methyl-accepting chemotaxis protein McpH
ATGGTTATAATAATTATGAAAGAAATTCCCTTCCGTTGGATTGATAAGTATCTCATCCAT
TTAAAAATTCAAGAAAAGTTCTATTTACTCTTCTTCCTTCCTCTTCTTGCATTAGTCATT
CTCACTTTAGTCCTGAATAGTGCCGCTGACGCGATGATTTCTGGTCTGTATCAGGAAGAA
TTGATGTTAATGAAAGGACTTATTGAAGCTGGCAACCTTTCGCAATCTCAAGTTGCAAAC
CTTATTGCTGGCTCAGAGACAATTACCCTTGGTACTGGCCCAGACTCCGTTTCTGTATTG
AATGGTGCATTTAGTCTAGTTGCAAACCATGAGCAGTCTTTATGGACGGCACTTTCTACA
GCGCAAGTCAGTATTATTCTTGTGACTCTGTTCATTATCGCGATTGGTGTTTACTACATC
ATGACTTTCATCGGTGGTGCGATGTTTACGATGAACAAAGCGCTCAACACGCTGGCAGAT
GGTGATCTAACAGCGCGTATGAATTTCTTCCGTGTTCGTGATGAGTTCAGCGAAATCGCG
ATTACTATCGACAAAGTAGCGGATCGCGAACAAAAGATGGTTCAGTCGATTCAAGAATCC
GTAGCGCTAATGCAGCAAATCAGCTCTGACCTTAACCTTTCGATTCACAACAGCTCTGAG
ATCTCAAATACCCAACAAGAGCACCTTAACTCACTGGCAAGTGCAACAGAACAAATGGCT
TCCACGATTCGTGAAGTGGCAACGCTGGCTCATGATTCAAGCACACAAACTGATGATGCT
CGAAGCGTCGCGCAATCAGGTCAGGTGAAAGTGGAAAATACCCTTCACTCTATCTCGAAC
CTTTCTACTGAGATCCAATCGGCATCTCAAGCAGTTGAAGAGCTAGATGCAAACGCAGCG
CAGATCGATGAAGTGGTAACAACCATCAACGGTATCTCTGAGCAAACTAACCTACTCGCC
TTGAACGCTGCAATTGAAGCGGCTCGTGCAGGTGAACAAGGTCGTGGCTTTGCGGTTGTT
GCTGATGAAGTTCGTGCTCTTGCAGGCCGCACTCAACAAGCTACGGTAGAGATTCAAGCA
ATGATTGAAGCGCTACAACGTAACAGCCAATCGCTGACTAAACTGATGGAAGTCACGGTT
CACAATGCGAACGAAGGCCAAACTCTGATGGCCGAAGTGAATCACGAGATCGGCTCACTA
GCAGACAAGAACCAAACTATCTCAGACAGCAGCATTCAAATTGCGACAGCAGCTGAAGAG
CAAGGCGTGGTGGCAGACAATATTGCATCAAGCGTTGAAGAGATTCGCATACAAGCAAAC
AATGTATGTACGATGATCAGCACAACGTCGCAAAACGTCGAGCAGCTTCGAGCTCAAAGT
GACACCATGGAGTCGCTACTGACTGGCTTGAAAGCGTAA
>ALBLOIKC_00236 Acylphosphatase
ATGGTACTAAAGTGTGAGAAGTTTCTGATAGTAGGTCACGTACAAGGGGTAGGATTTCGA
TACCACACATCGCATCAAGGATTGAAGCTCGGTTTGACGGGCTATGCGAAGAACTTGAAC
AACGGAGATGTTGAAGTGATTGCCTGTGGCACAGAAGAGCAAATTGCCGCGTTTTCTAAG
TGGTTAGAAGAAGGACCGCGGACAGCGAGTGTGGACAGTGTCACTCAGGAAAGTGTGTCT
TACAAACCTTTCCGCGGATTTAAGATCTTATAG
>ALBLOIKC_00237 Sulfurtransferase TusE
ATGTTCGTTTACAACGGCAAAGAAATTGAAACCGACGCTCAAGGCTACCTACTTGACCAC
ACTCAGTGGGAAGAAGGCATGATTGAGCTTCTAGCAAAAGATGAAGAGATCGAGCTTACC
GATGCGCACTTAGAAGTGGTTCACTTCGTACGTGATTTTTATGAGGAGTTCAACACCTCA
CCTGCGGTAAGAATGCTTGTGAAAGCGATGGAAAAGGCGCACGGCCCTGAGAAAGGTAAC
AGCAAGTACCTGTTCAAACTGTTTAAGAAAGGCCCAGCGAAACAGGCAACCAAATTGGCA
GGCCTTCCTAAACCAGCGAAATGTTTGTAA
>ALBLOIKC_00238 hypothetical protein
ATGAGATTATCGGCACCAGATAGGCATGAAAGCCGCAGTGATTGGGGCGGCGCTGCTTTG
GGACATTCGGCTTATTCTATTTACCAAGCATTACTCAAAGATCAGGCTCACTTTCAAGGG
CAAAACATGAAGTACCTTCAGGTTATCAACGACATTAGAGAGTTATATCATCGTGCAACG
TTGAGAACGGAAGGTGGCTCTATCGTGTTTAAAGGCGGTCATGTTGAAGTTGAAGATAAC
AAGATGTTTTATCGCTATTGGCGCTCTATTTTACAACAAGGCCAGGCTCGCGGTGGCTCT
AGAACTGGGAAGTCATCCCACCAAAGTGATGACGAACAATTTGAAATCTTATTCCCTAAC
CGTTGGGGAAATGTACTATTTGGTACAAGAAACGGTGGTACGTGGTTCCAAACTGAAGCG
TATGGGTTCACCGAATCTGCTAAAACATGGAACGGTATGAAAGACACTATTGGACACGCG
AGTACAACAGTCCAATATTACGGCTCTTTTAAAACCAGACAAGTGGGCACGGCTGGCTAC
TCAAAATATACCGAAGCATCACCACTACACTTGATTGCTAACCTAGTTCCTGATGAACCA
ACATAA
>ALBLOIKC_00239 Modulator of FtsH protease YccA
ATGAACAGTCCTATGTTTTCTCGCACTACTACTCAAGAGAGTGCTCTACAAACCAACAAA
GTACTGCGTAATACATATGCACTACTTTCTATGACTCTACTATGGTCAGCTCTTGTGGCT
GGCGTGTCTATGGCATTTAACCTACCACGTCCAGGTATCATCCTGATGTTGGTTGGTTTC
TACGGTCTATTGTTCCTGACTGAGAAAAACCGTAACAACAGCATGGGCCTAGTGTTTACA
TTCCTATTCACAGGCTTCTTGGGTTACACCATCGGTCCAATTCTAAACATGTACATCGGC
GCTGGTATGGGCGACGTTGTTCTAACAGCACTAGGCGGTACCGCTCTGTCATTCATGGCA
GCTTCTGCTTACGCTCTAACAACTAAGCGCGACCTATCTATGATGGGCGGCCTTATGTTG
TCACTATTTGTCGTTCTAGTTGTAGGTATGATTGCGAGCATCTTCATCCAATCAACTATT
CTGCATCTAGCACTTAGCAGCTTGTTTATTGTGTTCTCTACTATGGCAATTCTGATGACC
ACTCAAGGCATCATCCGTGGCGGCGAAACAAACTACATCTCTGCAACGATTACGCTATAC
GTTTCAATCTACAACATCTTCATCAGCCTACTAAGCATCCTAGGCATCATGAACGACGAT
TAA
>ALBLOIKC_00240 Glutamine transport ATP-binding protein GlnQ
ATGACGCAACAACAAGATTATATGATCCAGTTGAAGGACATGAATAAGTGGTATGGTGAG
TTTCACGTACTAAAGAACATCAACCTAGACGTAAAGAAAGGCGAAAAAATCGTTATCTGT
GGACCATCGGGCTCAGGTAAATCGACCATGATTCGTTGTATCAACCGTCTCGAAGAGCAT
CAAGCTGGCAGCATCTATGTATCGGGCACTGAACTTACAGAAGACCTGAAAAACATTGAG
GCGGTTCGTCGTGAAGTGGGAATGTGTTTTCAGCACTTTAACCTCTTCCCTCATCTAACG
GTTTTAGAGAATTGTACGCTTGCCCCTATCTGGGTGAAGAAAATGCCAAAAGAAGAAGCC
GAAGCCATCGCAATGCAGTACTTAGAGCGCGTTAAGATCCCCGATCAAGCCGACAAGTAT
CCGGGGCAGCTCTCCGGTGGTCAGCAACAACGTGTGGCGATCGCCCGCTCTCTTTGTATG
AGCCCTAAAGTAATGCTGTTTGATGAGCCGACATCGGCACTCGACCCTGAAATGGTACGT
GAAGTACTGGACGTAATGGTTGAACTGGCAGAAGAAGGCATGACCATGTTGTGTGTAACG
CACGAAATGGGCTTTGCTAAAGAAGTGGCTGACCGAGTTATCTTTATGGATGCGGGTGAA
ATCATCGAAGAGAATAACCCTGTCGACTTCTTCGAGAATCCGCAATCGGATCGAACCCAG
AACTTCTTGGCTCAAATCCTTCACCATTAA
>ALBLOIKC_00241 Inner membrane amino-acid ABC transporter permease protein YhdY
ATGAGCACACATCAATTTCAGCCAGATCTCCCACCGCCAGCAAACACGGTTGGTGTCGTA
GGTTGGCTACGCAAAAATCTATTCAATGGACCAATCAACTCGATTGTGACGCTGATTCTG
GCTTACATCGTCTTCTCAGCACTCTGGAATATCGTCGATTGGGCGTTCATTAATGCTGAT
TGGGTCGGGACAACAAGAGACGACTGTACACGCGAAGGCGCATGTTGGGTTTTTATTAGC
GTGCGTTGGGAACAGTTCATGTATGGCTTCTATCCAGAAGCTGAACTCTGGCGCCCTCGC
CTGTTCTACATCACATTGGCGATCTTTACAGTGCTACTCGCTTACGAGAAAACACCAAAA
CGCATTTGGATTTGGTTGTTCTTCGTAAACATTTATCCATTCATTATTGCCGCACTTCTT
TATGGTGGCGTGTTTGGTCTCGAAGTCGTTGAGACACACAAATGGGGTGGTCTATTAGTT
ACGTTGATCATCGCACTCGTTGGTATCGTTGTTTCTCTACCAATTGGTGTTGCATTAGCA
CTTGGCCGACGTTCAGATATGCCGATCATCCGCAGTATCTGTACCGTTTATATTGAAGTG
TGGCGTGGTGTTCCGCTTATTACCGTTCTGTTTATGGCCTCGGTAATGCTGCCTCTGTTC
TTGGCTCAAGGCTCAGAAACTGACAAGCTCATCCGTGCGCTAATCGGTGTGGTCATGTTC
AGTGCAGCTTATATGGCAGAGGTGGTACGTGGTGGTTTGCAGGCGATTCCGAAAGGCCAG
TACGAAGCAGCAGATGCACTCGGCCTTACCTACTGGAAAAAGATGGGACTGATCATTTTG
CCTCAGGCGCTGAAGATTACTATCCCTTCTATCGTGAACACGTTTATCGGCCTGTTTAAA
GACACCAGTCTTGTGCTTATTATTGGTATGTTTGACGTACTGGGCATTGGACAAGCTGCG
AATACCGACCCTGAATGGTTAGGCTTCGCAACCGAAAGTTATGTATTTGTCGCGTTAGTG
TTTTGGGTATTTTGTTTTGGCATGTCACGTTACTCGATATGGCTTGAAAACAAACTGCAT
ACCGGTCACAAACGATAA
>ALBLOIKC_00242 putative glutamine ABC transporter permease protein GlnP
ATGAAACCGACGAATGATGCATCGCCAAGTACGATGTCCAAACCAAGCGGAAGTAAGAGC
CTGATTTACAATCCAGCCTTTCGCTCCGCTCTTTTCCAGATCATTGCCGTAGCCGCACTG
GTATTTTTCTTTTATACAATCATCAACAATGCACTGACCAATCTTGATGCTCGTGGTATC
GCAACAGGTTTTGGTTTCCTTAATCAAGAAGCAGGCTTTGGGATCGGCCTGACTCTTATT
GAATACGACGAAACGTTCTCTTATGGACGCACCTTTGTCGTTGGCCTTCTTAATACCGCG
CTGGTTTCTGTGCTTGGTATTATCCTCGCAACCGTTATTGGTTTTGTTATGGGTATCGCG
CGTCTCTCTTCCAACTGGTTGGTGAGTCGATTAGCTGCGGTATACATTGAAACGTTCCGA
AATATCCCACTACTTCTACAAATCTTTTTCTGGTATTTCGCGGTTCTTCAAGCGCTCCCA
TCACCAAGACAAAGTATGAGCCTTGGTGAAGCGATCTTCTTGAATGTACGAGGGTTGTAT
TTCCCAGCGCCTGTGATGGAAGCAGGAAGCGGCTTGGTTATTGCTGCACTTATCTTTGGC
GTCATTGCGACGGTTTTGATTAACGTGTGGGCGAACAATAAACAGCGTTTAACAGGCCAG
CAAACGCCTATGGGCCGAATTGCGCTTGGATTAGTTGTTGTGCTTCCTTTAGTGGTTTAC
TTCCTTGCTGGTATGCCGATCTCTTTGCAGTACCCAGAGTTAAAAGGCTTTAACTTCCGA
GGTGGCATCAGCATCATTCCTGAGCTGGCTGCACTTCTATTGGCATTGAGTGTCTATACC
GCGTCGTTCATTGCTGAGATTGTGCGCTCTGGTATTAACGCTGTGAGTCATGGTCAAACT
GAAGCAGCGATGTCGCTTGGTTTGCCACGCACAAAAACGCTTAAGCTGGTCGTGATTCCT
CAGGCATTACGTATCATTATCCCTCCTCTTACTAGCCAATACTTGAACCTCACCAAGAAC
TCTTCTTTGGCGATGGCGATTGGTTATCCAGATCTGGTTTCTGTATTCGCTGGAACCACG
TTGAACCAGACCGGACAGGCAATAGAAATCATTGCGATGACCATGGGCGTTTACTTGACG
CTAAGTTTGATTACTTCAGCGTTGATGAACTTGTACAACCGTAAAGTGGCACTGGTGGAG
AGATAA
>ALBLOIKC_00243 Putative amino-acid ABC transporter-binding protein YhdW
ATGGCAAATAAACTCACAGTTCTTGCTTCCGTCGTAGCGGCTTCTACTGCCATGATGGCT
ACTTCAGCTCAAGCAGCAGACACTACTCTGGACAAAGTCACAAAACAAGGCTTTATTACT
TGTGGCGTTAGTACCGGTCTACCTGGTTTCTCAAACCCTAACTCAAAAGGTGAATGGGAA
GGTATCGACGTAGAATATTGCCAAGCACTGGCTGCAGCCGTTCTTGGGGATAAAACGAAA
GTTAAGTATGTACCCCTAACCGCGAAAGAACGATTCACTGCACTACAATCGGGTGAAATC
GATGTGCTTTCACGTAACACCACCTGGACACTGCACCGTGATACGGCTCTTGGTCTGAAC
TTTGTCGGCGTGAACTACTACGACGGTCAAGGTTTCATGGTTAAGAAAGACCTTGGTGTT
TCAAGTGCAAAAGAGCTTGATGGCGCATCAGTATGTGTTCAATCAGGTACAACAACCGAG
CTAAACCTTGCAGACTACTTCCGTAACCAAGGCATGGCATACAAACCAGTGGTATTTGAT
ACTGCTGCGCAAACTTCTAAAGGTTTTGATGCTGGCCGCTGTGACGTACTAACCACTGAC
CAATCTGGTCTGTACGCGCTACGTCTGAACTTGAAAGACCCTTCTTCTGCTACCGTTCTT
CCTGAGATCATCTCTAAAGAACCACTAGGTCCTGTTGTACGTCAAGGTGACGACCAATGG
TTCAATATCGCGAAGTGGACTCTATTTGCGATGGTGAATGCAGAAGAGTACGGCATTACC
TCTAAGAACGCAGATGAGATGTTGAAATCGAAAGATCCAAACATCAAACGTATTCTTGGT
GTGGACGGTCCTAAAGGTAAAGGTCTAGGTATCCGTGACGATTGGGGCTACCAAGTTATC
AAGCAAGTCGGTAACTACGGTGAGAGCTTCGAGCGTACGGTTGGTACAGGTTCGCCTCTG
AAAATTTCTCGTGGTGTAAACGCACTATGGAATGCAGGCGGCTTCATGTACGCGCCACCA
ATCCGCTAA
>ALBLOIKC_00244 Siroheme synthase
ATGCGATATTTTCCTCTGTTCTTAGATTTAGTGAATAAACCCGTGTTGGTTGTCGGTGGC
GGTGAAGTGGCGAGCCGCAAAGTTGAAGCGTTACTGAAGGCTGGCGCTGACATCACCATT
GTGTCCCCAAGTCTTGTCGACTTTCTTGATAAACTTGCTCAAGAGCAGCAAGTGCATTGG
ATTCAACGTTTTTATTCAAGTGACCTTGTCACAAAGTCTTTCATTCAAGTGTGGGCAACC
ACAGATAACCCAGAACTGAATCATCAGGTCTATAAAGACGCGAAAGAGTTGGGCATCTTA
GTCAACGTTGTAGACGACAAGCCTTACTGTGATTTCATTACGCCTTCAATGATTAATCGC
GGACGCATTCAGATAGCTATCTCGAGTGGCGGCGCGTCTCCTGTACTGATCCGTAACATT
CGAGAAAAGTTAGAAGCGATTCTGCCGCAAAACATGGGATTGATGGCGGAGTTTGCTAAT
TCAAAACGTAACTCGATTAAAGAAGCGCTACCAAGCGTCGATTTACGCCGTAAGTTTTGG
GAGAACTATTTCTCTCATCCTGAAGTAGAAAACGCGCGAGATAATCGTGAGCTTGAAACC
ATCTATCAAGAAACCATGGCAAAGCCTCTGGATGAAACGGGAAGCTGCACTTGGATTCAA
GTGGGCAAAGATGTAGAGATGCTGCCGATCAAGGCTGTACGATACATGCAGCAAGCAGAA
TTGGCTCTTTACTCAACCAAATGCGAAGCAGATGTAATGGAACTGGTAAGAAGAGATGCG
GAACGTGAGGCATTTTCTAGCGCGACTGAGCTTTCTGACATGCTTAGAAAGGCCAAAGAA
GAAAAACTTCGTGTTTGTGTATTCATCCCCCAAGGAACAAGTGAGTTTTCTCTCCTGCAA
GGACAGGACCTTGTAATCTAA
>ALBLOIKC_00245 hypothetical protein
ATGCCATCGTTTGATATTGTTTCAGAAATCGATACCGTTGAACTACGTAACGCGGTTGAT
AACGCTAACCGTGAACTGTCTACTCGTTTCGATTTCCGCAATGTGAATGCGAGCTTTGAG
CTAGTAGAAGAAAATGTAAAAGTGTCAGCAGAAGGCGAGTTCCAGCTTAAGCAAATGCGT
GACATCCTACGTAGCCACTTGGCAAAGCGTAACATTGATGCGAACGCTATGGATGCAAAA
AATCCAGAAGCGACGGGTAAGAACTGGCACCAAAACGTTGCTTTCCGCCAAGGTATTGAT
ACGCCAACAGCGAAAAAGCTAGTTAAACTAATCAAAGACGCGAAGCTTAAAGTTCAAACG
TCTATCCAAGGCGACAAACTGCGCGTAACGGGTAAGAAGCGTGACGACTTGCAAGCGACG
ATTGCAACGATCCGTGAAGCAGAGATGGGTATCCCATTTCAGTACAACAACTTCCGTGAT
TAA
>ALBLOIKC_00246 Phospho-2-dehydro-3-deoxyheptonate aldolase, Trp-sensitive
ATGCCTATTAAAACAGATGAATTGAGAACCCAACCTTTGGGTCCAATGCCGACACCCGCA
GAGCTAGGTAGCGTACATCCAATCACTGATGATGTAGCAGACCGTATTGCTCAATCTCGT
CGACAAATTGAGAAGATTTTGACTGGTGAGGATGACCGTATCCTTGCTATCGTTGGCCCA
TGTTCAGTGCACGACACTGAAGCGGCAATTGACTACGCAACTCGTCTTGCGGACATTCAA
GATAAGTACAAAGATGAACTGTTCATCGTTATGCGTACTTACTTTGAGAAGCCTCGTACC
GTTGTTGGTTGGAAAGGTCTTATCACCGACCCTAACCTAGATGGTTCATACGCACTTGAA
GCTGGCCTTCACAAAGCTCGTAAACTGCTACTGGATATCAACAAGCTTGGTCTTGCAACG
GCTACTGAGTTTCTTGATATGATCACAGGCCAGTACATTGCTGATCTGATTACTTGGGGC
GCAATTGGCGCTCGTACAACAGAGTCACAAATTCACCGTGAAATGGCGTCTGCCCTATCT
TGCCCAGTTGGCTTCAAGAACGGTACAAACGGTAACGTGAAAATTGCGATTGATGCGATT
CGTGCGTCTAAAGCATCACATTACTTCTACTCGCCAGATAAGAATGGTCGTATGACAGTT
TACCGCACAAGTGGTAACCCATATGGTCACATCATTCTTCGTGGTGGTGAGAAAGGTCCA
AACTTTGATGAAGCGTCAGTGAAACAAGCATGTGAAGCGCTTGCAGAATTCGACTTGCCA
CAGCGTTTGATTGTAGACTTCAGCCACGCAAACTGTCAGAAGCAGCACCGCAAGCAAATT
GAAGTTGCACAAGACATTTGTGAACAAATTAAATCAGGCAGTACTCGCATTGCGGGTATC
ATGGCAGAGAGCTTCATTAAAGAAGGCAATCAGCCAATGACTGATATTCACAACCTAACT
TACGGCCAGTCGATTACTGACCCATGTCTAGGTTGGGATGATACTGTGACTATGCTAGAT
ATGCTGGCAGAAGCAGTAAAATCCAGTAAGTAA
>ALBLOIKC_00247 hypothetical protein
ATGTTATCTGCTGTTCGCCGTGCAAATCTTTACTTAAACCTTTTTGGCTTTTCTAAAGTT
CCACTTATCTGGTTGTGTAGACCAAAGATCCTTGCCATCGATGATCAACACGTTGAAGTT
AAAATTCCATTAAAGCGAAGAACGAAGAACCATCTCAATAGTATGTACTTTGGTGCGCTT
GCTGTTGGTGCCGATGTTGCTGGTGGCTTTCTTGCTATGAGTAAAGCAGAAGAGCAGGGA
GAGCGTATCTCTCTCGCTTTTAAAGGCGTGACAGCAGAGTTTCTGAAACGTCCTGAAGGC
GACGTGCATTTTGTGTGTCACGATGGTCCACTGATCGATGAAATGTTGCGAATGACATTA
GAAACTGGCGAACGGATCAATCGGGATGTGAAGATCATCGCCTTGTGCCCAAGCATTAAT
GGTAATGAACCGATGGCCGAGTTTTCTCTTACGCTTTCCATTAAAAAAGCAGCTAAAAAA
CAAGCTGCTTAA
>ALBLOIKC_00248 hypothetical protein
TTGGTCACTGTCGACAAACAAGACTCGGTAACCTTAAAAATTAGCCATGCATTGGCAAAG
AGTAAAACGCTCGACCTTGATATCTATGTTTTCGTACCCGGAGAGTTGGGTTTAAATTCC
GACATCATCAGCGAATCCGAGTTCTACTACACTTCAATCACGCAAAAACGTTCTTACTAC
AGTACAGAGGTGCTTTTGCCATTGGTGCACAGCCGTCTTGCTAAGCGTGGTCGTCTGTCC
AATCGCCAGTACCGTGTCAGTTTGAGTTTGTTTGCGTATCAATACGTTATTGCGCTTGAT
AAAGCCGTAGCTGCGTTAAATAAACATGATAGTGACAGCGTCACAGCGGAAGAGGTGGAT
GAAGTGATTGAATTGACGCTCGATATCCTGAAGCGTCTGCGTCGTTCGATTCCTTACGAA
GAAAACCTCAAGCGTTACTACGTTAACATTGATAATTACTTGTCTTGGTACACCGAGCAA
AAGTTCCTATCCCTTGTCGCTCACCTTCCTCGTGAAGGCGATTACAGTACGATCAAAGAG
CGTTTGATTACTCTATGTGAAAAAGAGCAAGCGCATCGTAAGTTGAATAACTACAACTCA
GCGAGCGTCGTTGAGGATGTGACACGTCTGTCGAACAAAATGCGCTTATTGAGACGTTTG
ATTGAGCACCCAATTGTTTTGCGTGAAAAAACGATGTCGATGGGTAACAACATCAAACGT
GCAATCAAAGGTATCGCGACGGGCTTAGTTATGGTCGTTGTGACAAGTACCGTTATCCTT
GCGCGCGATTACCTAGGTGAGATTTCAGCGTCTTTCATTATTGCGATGTCGTTTATCTAT
GCGCTACGTGAAATCTTTAAAGACGACTTGCGTGACGCAATGTGGCGTTGGATTCGTAAA
GGTAAGCCAAAGTGGCGTAAGAAGTACATGGATCCGACGACAAAGAAAGTCGTTGGCCGT
AAGTTGGAATGGCTAGACTATCGTTCGCTTTCAAGTTTGCCGGATCGTATTCAAAACATT
CGTAAGAAGCGTGTGGTTCAACGTGAAGAACAAATCCTGCATTACCATGCTAAGACTGAG
ATGGCGACGTCGTTGTTCTTGAGTGGTTACGAGCAAACACGTGAGACGCTGAACATTAGT
TTGCGCCCTATTATTCGTTTAATGGATAAGAGCTCGAACCGAGTCTATCGTTTGAATGAT
GGGCAAGTAAGTAAAGAGTCAGTAGAGAAACGCCACCTTCTCAATGTGATTGTCAAAGAA
GACAACCACACTGATGAGCCCGTTTATTACCGTTGGAAGGTCGTGCTTAACCGTTCAAAG
ATCGTCTCTCTTGAGAAAATCGAACTGGTTTAA
>ALBLOIKC_00249 Conserved virulence factor B
ATGATTAAAATTGGTCAAATTAACAGCTTAGAAGTCACTAAAACGGCTGATTTTGGCGTA
TTTTTGGATGGTGATGATTACGGCTCTGTCATGCTGCCTAATAAATATGTACCAGAGGGT
ACGAACGTAGGCGATCACATTGACGTATTTCTTTACTTTGATTCAGAAAGTCAGCTAGCT
GCGACCATTGATAAACCCATCGCTCAAGTTGGCGAGTGGGGCCTAATGCAAGTTGAAGGT
GTGAGCAGCACTGGTGCATTCGTCAATTGGGGGATTAAAGAAAAAGATCTTCTTATCCCG
TTTAGTGAGCAACGTGCTCGCTTTACTGCTGGTCAAAACATTCTGGTTTACGTATACACA
GATAAAGCATCTGGTCGTATCGTAGGTACAACCAAGTTCAATAAGTGGCTGGATAAAACG
CCAGCAAACTATGAAGTGAACGAAGAAGTTAACCTCATCATCGCAGAGCGCAGCCAACTT
GGTTACAAGGCAATTGTGAACGGCGAGCACTGGGGCATGATCTTCCCATCTGACGTATTC
GGAAAGCTGTTTATCGGTAAAAAGCTGAAAGGTTACATTAAGCAAATTCGTGAAGACGGT
AAGATTGACTTAGCGCTACAAAAAGTTGGTGTCGCTAAGATGGATGACCTATCTAGCAAG
ATCGTTGAGTTACTAGAGAAGAAAGGCGGGTTCTTGCCTCTTAACGATAAATCTTCTCCA
GAAGCGATTTTTGACGCATTTCGCACGAGTAAAGGCACGTTCAAAAAGACCATCGGTGGT
CTATATAAAGCGGGTAAAATCGTTATTGAGAAAGACGGAATTCGTCTCGCTGAATAA
>ALBLOIKC_00250 Ribosomal RNA small subunit methyltransferase F
TTGCATCCTAACGTTTACATCCCAGAAGCCTTTTTGGAAAAAATCCAAACCATCCTCCCT
GCTCACCTCAACATGGAAGACTTTATCGCGTCGTGCCAAAAGCCACTGCGAAAAAGTATT
CGTGTTAATACGCTTAAGATCAGCGTTGAAGCGTTTTTAGAGCGCGCAGAAGCAAAAGGT
TGGAAGCTTTCTCCTGTACCTTGGTGTGAAACGGGCTTTTGGATTGATGCGGATGAATCG
GTTGTACCACTTGGTAACACCGCTGAACACATGTCAGGGCTTTTTTACATTCAAGAAGCC
AGCTCAATGATGCCTGTCTCTGCCCTATTTATGAATAATGAATCGTACGATGCGGTTCTC
GACACTGCGGCTGCACCAGGCTCAAAAACAACTCAAATTGCTGCGTTGATGAATAACGAA
GGCGTTTTAGTTGCGAACGAATACGCGGCAAGCCGAGTAAAAGTACTTCATGCAAACATT
GAGCGCTGTGGCGTGCGTAACGCTGCACTAAGCAACTTCGACGGTCGTGTGTTTGGTGGC
TGGCTCCCAGAGCAATTTGACGCCGTTCTACTCGATGCGCCGTGTTCTGGTGAAGGTACG
GTTCGTAAAGATGAAGATGCAATGAAGAACTGGACGCAAGCGTCCGTCATTGAAATTGCC
GATACGCAGAGAGATCTTATTGAAAGTGCGTTCCATGCTCTAAAACCAGGTGGCGTAATG
GTTTACTCAACCTGTACGTTAAGCACCGAAGAGAACCAGCAAGTTTGTCACCATCTAAAA
GAGACATTTGGTGACGCTGTTGAATTCGAAAGCTTAAAAGATCTGTTTGAAAATGCAGAA
GCGGCACTGACCGAAGAAGGGTTCTTGCACATCTTCCCTCAAGTTTATGATTGTGAAGGC
TTCTTCGTCGCTCGAATTCGTAAACTTGCGGCAGTAGAAGCGCCAAAAGTGAAGAAGCGC
ATGGGTAAATTCCCATTTGCAAAAGCATCAAACAAAGAATCTGCAGAGATCGCTAAGCAA
CTACAAAACGCAATGGACATCAAACTGCCTGAAGACAGCACGGTTTGGATTCGTGATAAA
GATGTGTGGCTTTTCCCAGACGCACTAGAGCCGATGATTGGTGAACTGCGTTTCTCTCGC
ATGGGCATCAAGATTGCTGAAGCCCATAAAAACGGTTACCGCTGGCAGCACCAAGTTGCG
ACAGCTCTAGCTACCGGTAATGAGAGTAATGCGATTGAACTAACCATCGAAGAAGCGCGT
GAATGGTATATGGGTCGTGATGTTCGCCCTCAAAACATTCCAGCCGAGCTGAAGACAGGT
AAAGGCGAAGTTCTTGTTAAGTACGAAGGTGCCATTATTGGCCTTGGTAAATGGGTAAGC
AACCGCATCAAAAATGGTCTTCCACGCGAATTAGTGCGAGATAAGAACTTATTTTAG
>ALBLOIKC_00251 Paraquat-inducible protein B
ATGAGTGATCAGAACAGTTCTCAAACGTCATATGTGCCAGAGGTAAAGAGGAGTAAAGGT
ATCTCTCCACTTTGGCTGTTGCCGATTTTGACCATGGTGTTAGCCGGTTGGCTCGTGGTG
AAATCGATTCATGACGCCGGGCAACGCGTGCAAATCTACTTCTCCGATGCGGCTGGTTTA
GTCGCTGGGCGAACCACCATTCGCTATCAAGGTTTAGAAGTCGGTATGGTGCGAGATATC
AACTTGTCTGAAGACTTGGGCAGCATTTATGTTGACGCAGACATCTATCCAGAAGCCGCT
AAATTACTGAACGACAAAACACGTTTTTGGTTGGTGAAACCGACAGCGAGTTTAACTGGT
GTGTCTGGTCTTGATGCTCTTGTTTCTGGTAACTACATCTCTATTCAGCCAGGTGACGGT
GAGAAGTTCGAAACCACCTTCCATGCGCTTGAGTCTGCACCAACGGATTTGCGCGTGACA
CAAGGCTTGAACATAAAATTGAAGAGCCGTGACTTGGGCGGCGTTTCCATTGGTTCTCAG
ATTGTCTACAAAAAGATCCCGATTGGTGAAGTCTTCAGTTATCAGTTAAATGAAGACGCT
AAATCCATCACTATCCAAGCAAACATTCAAGAGCAGTACCAGCACATCATTAACAGCCGC
AGCCGTTTCTGGAATGTGAGTGGTATTGGTGCAAGTATCGGTTTCGATGGCGTCGATGTT
CAGCTTGAGAGCATGAGTGCCCTACTTGGCGGCGCGATTGCGGTAGATTCGCCAGACGAT
GGTGAGCCAGTCAAAGAGAACACCGAATTCCGTTTATACAAAGATCTGAAAACAGCGGGT
CGAGGTATCCTAATTAAAATCGCCCTTCCTGATGATAATAAAATCAGTGGCGAAGGCGCG
CCTATTATGTATCGCGGCCTAGAAGTTGGCCAAATCACCGATTTAAAACTCTCTGAAGGT
CGAGAAGTGATTCTGGCTTCTGCAGCCATTCAGCCTGCGTTTAGCGATATGCTAACGTCA
GGAACCCGCTTTGTTCTAGAAGAAGCAAAAGTCTCGTTATCCGGTGTAGAGAACATTGCA
AACCTTGTGCGCGGTAACTTTTTAACGATCGTGCCGGGCGAAGGTGAACGTTCAAGACGC
TTTACCGCCATTCGCAAAAATGTGTTCAACCAACAACAGCAGAAGTCGATTGCCATTCGC
CTCGTCTCAGACAACTCTTTTGGTTTAGACAGCGGTGCAAACGTGCTTTACAAAGGTATT
GTGGTTGGCTCCATCATAAAAGTTGGCTTGCTAGATGAAGCAAAGGCACTAGCAGCGAAG
CATGAAGTATTCATGGATGTTCTAATCGACAATGAATACAAACATCTGATCAAATCGAAT
AACCGCTTTTATGTCACTGGCAGTGCTTCTGCAGAACTGACTGAATCTGGACTTAGCGTT
ACCGTTCCGCCTGCAAAACAGCTTCTAACGGGTTCAATTAGCTTTGTAAGCCAAGGGCAA
GAAAAAGTACAAAAAGAGTACCAACTGTTCCAAAGTGCCTCTTTGGCGGATCTTGCGCAG
TACAACCAAACAGGGTCAAAAACGCTGACTCTATTTGCTTCTGAATTGCCACCAATTTCA
AAAGGCAGTCCACTGCTCTACCGTAACTTGCCTGTGGGCAGTATTTCCGATTTCAATTTG
GTCGACGGTGGTGTCATTGTAAAAGCGACAATTGAAAATCGTTATGCGCACCTTCTTACA
GATCAAACCGTGTTCTGGAACCGCTCAGGTGTCGAGATTGACGCATCTCTCGCTGGCATT
AGCGTAAAGGCGCACCCTCTTAAAACTCTCATTAAAGGTGGTATCGCATTTGATTCCATT
CCGGGAATTGAGAATAAAATTGGCCAGCGTTGGAAGCTTTACAATGACCAAAACCAAGCG
CGTAAGTTTGGCCGTGTGATTTCCCTTGAAACCGACGGAAGCCAAGAAGTAGCGAAAGGA
ACTCCTATCAAATACCAAGGTGTTAAGGTCGGTGAAGTTACTTTGGTTGTTCCAAACTTC
CATCGAGAAATGGTTGAGGTTACGGCTCGCATCCTTCCTGAATACGTCGACAACATTGCC
GTTACAGGGTCACACTTCTGGTTAACAGAACCGGAAATTGGCTTAGGTGGTGTTAAGAAT
TTGGGCGCTTTAGTGTCGAAATCTATTAGCGTTGAGCCGGGTAATGGCGCAGCGAAATTC
AAATTTGAATTAGCGAAAAACCAGCAAGCTGAACAAGGTATTTCTTTCACACTACAGAGC
GAACAACGTGGTTCGGTTCAAGTTGGTACCCCTATCCTATATCGTCAAATGGAAGTCGGT
ACTGTGACGGATGTGAGTCTGGGTGAGTTTGCGGATCGAGTAGTAACGAAAATCGAGATT
CAGCCAGAGTACGCCTACTTAGTTCGTCAAAACAGTGTGTTCTGGAATGTCTCTGGTGTC
GATGTTTCCATCGGTCTTGGTGGCGCAAACATAAAAGCAGGAACTTTTGACAGTCTAGTG
CGCGGCGGTATCGCTTTCTCTACTCCTGAGCAATCGAAAATCCCGCCAGCGGCGAAGCGC
GGTCAATCTTTCTACTTATACCCGCAAGCGGAAGAAAGTTGGACGCAGTGGCGCACAGCG
ATACCAAAACCATAA
>ALBLOIKC_00252 Inner membrane protein YebS
GTGACCTCTCTGTCTAAACACGCCATGCAACCAAGTAGCATTCGCTTGTGCCAAGGTTGC
GAATTGCCTGTCGATATTGTCGATCTGCCTAGTGGTAAAAATGCACACTGCCCTCGTTGC
GGTACACAACTATACCGTGGTGGTAGTCCGAGTTTATCTGGCAACCTAGCAATCGCTGTC
ACTTGTATTCTGCTTTTTATTCCTTCGCACTTTTTTAACTTCATCAGTATTCGTCTGTTT
GGAGTGATGATCCCTGCAACACTACCATCAGGGATGATCACACTGTTTCAAGAAGGGTTC
GTTCTTCTCTCTATTCTTATTCTATTTTGTAGCTCGTTGGCTCCATTAATCGTATGTAGC
TCGGTAGTGACAGCGCATTGGTCATTACATAAGCGCTGGTTTAAAGGGCTTCGTGTTTCG
CTATGGTTGATTCAACATCTCAAACACTGGGTAATGTTGGACGTTTTCCTTGTCAGTATC
GCTATCTCCTGTTTCAAGCTGCAAGATTACTCAGATATTTTTGTTGGACCGGGGCTCATT
GGTCTCGTCCTGCTGCAAATCTTCACTGTTTTGTTGATTTCTCGGATTAGCGTCCGTCGC
TACTGGGAGTCATGGGAATCTGAGCTCAGTTTCGACTTCGAACATAAAGATGTTCATTGT
CATGAATGTCATCTTTCACAACCAGAAGGATCACGTTGTCGTCGTTGCCATCACGAACTG
TATCATCGCAAACCAAATTCTATTCAGAAGACGTGGGCTTATTTAATCGCAGCAACGATT
GCCATCTTCCCTGCTAACTTAATTCCTATCTCCATTCTGCTGACAAACGGTAAACGTCTG
GAAGACACGATCTTCTCTGGTGTTGCAGGATTGGTGAACAACGGTATGTACGGCATTGCT
ATCATCATTTTTGTGGCGAGTATCGTCGTACCTGTCGCTAAGATTCTTGGCCTTGCCTAC
ATCTTGTTATGTATCAAATTCAAACGTTCGGTGTTCAGAAGACAACGAATGATGGTTTAC
TTTGCAGTAAAATGGATCGGTAAATGGTCTGTGATGGATTTATTTGTTATTTCTATCATG
ATGACATTGGTCGATCGTGGACAAATTCTCGACTTCACACCGGGTTATGGCGCTGTTGCG
TTTGGTGTTGTTGTCGTACTTACAATGCTCGCGGCGGAAAGCATTGACCCAAGGCTTATT
TGGGACCAAGCCCCAACACAATCAGAAAAAGAGTCAATTAATGAGTGA
>ALBLOIKC_00253 Putative multidrug export ATP-binding/permease protein
ATGAATCCGAAAAACGACACTATTAGCCGTTCTTGGTTGATAACACAAGTGAAAAAGCAC
AAGTCCAAGCTGATTCTAGCGAACTTGATAGCCGTACTTGCGACCTTGATTAGTGTTCCA
ATCCCTCTTCTTATGCCTCTGATGGTGGATGAAGTCTTATTGGACAAACCGGCATCTGGC
CTTGCAGCGATGAACGCGGTTTTACCTGAGGCGTGGCATACACCTACGGGTTATATCTTC
TTTACTCTCTTTTTGGTTGTACTCATGCGAGCAGGCAGCCAAGCTTTCAACATTCTTCAA
AGTCGACAATTCACACTGGTTTCAAAGACCATCACCTTTGAAATGCGCAGCAAGATGATC
GACAAACTTGGTCGTATTAGCATTCGTCAGTACGAAACCAAAGGCAGCGGCGGCATCAAC
GCTCACCTTATCACCGACATTGAGACCATTGATAAATTTATTGGTTCTACGTTAGCGAAA
TTCATTATTAGCTTTCTAACCGTGATTGGTACTGCCATTGTTCTGCTTTGGCTCGATTGG
CGACTCGGTCTATTTATCCTTCTGGTGAACCCTATTGTTATCTACTTCTCTCGTAAATTG
GGAAGTATGGTGAAACACCTAAAGCGTAAGGAAAACCACTCTTTTGAGATTTTCCAAAAC
CGTCTAGTTGAAACGCTTGATGGTATTTACCAATTGAGAGCAGCGAACAAAGAACGCGAA
TTCTTACAGCAGCTTAAAGGTAGTGCAGACCAAGTTCGTATCGACGCCGACAAATACGCT
TGGCAATCAGAAGCGGCTGGCCGCGTCTCTTTTCTTCTTTTTCTAATTGGTTTTGAGCTA
TTCCGCGCCGTTGCCATGCTAATGGTGATGTTCAGTGACCTCACCATTGGTCAAATTTTT
GCTGTGTTTGGTTACCTGTGGTTTATGTTATCTCCGGTACAAGAACTCTTGGGCATCCAA
TTCTCTTGGTACAGTGCAAAAGCGGCGCTTAAGCGTATTAACGACCTATTGGAATTGGAA
GAAGAACATAGACCTGTTTCGAAAGTAAATCCTTTCAAAGAAAATCGAGAAGTTGATGTA
AAAATTGAACATGTCGATTTTTCATACAACAACGAAAACAAAGTGTTGGACGATCTCTCG
TTGCATATTCCTGCTGGTAAGAAGGTGGCCTTAGTTGGTGCAAGTGGTGGCGGTAAATCC
ACGCTGATTCAACTGTTGATTGGTGTTTACCGTCAAAACGCAGGTTCTATCCGTTTTAAT
GATGAACTGACCGATGACATTAGTTTTGAAGTGATACGCGACAAAATTGCCGTGGTTTTA
CAACAACCTATACTATTTAATGACTCCTTGAGGCATAATCTCACCCTCGGTGGCGACTTC
GATGAAATGTCACTGTGGCGTGCCCTAGAAGTGGCGCAGCTGCAAGACGTCATTTCTCAA
CTTAGCCACGGTTTGGATACACAGATTGGACGTAATGGTATCCGCTTGTCAGGCGGCCAA
CGTCAGCGTTTAGCGATTGCACGCATGGTGCTGAGTAACCCACAATTTGTTATCCTAGAT
GAAGCAACGTCTGCATTAGATACCGCGACAGAGGCGGCATTACATAAGGCGTTAACTGAA
TTCTTACGCGGTCGAACTACTTTAATCGTTGCCCACCGTTTATCTGCGGTGAAACAAGCC
GATTTGATTTATGTGCTTGAAGATGGAAGAGTGACGCAAACAGGAACCCATGGTGAGCTC
GTTGAGCAAGAAGGCTTATATCAAACCTTGTATGGGGGCATTCAGTCCCACGCTTAA
>ALBLOIKC_00254 Free methionine-R-sulfoxide reductase
ATGAACATAGAACAATACCAAAGACTTACCAAGCAAGCTGTCGCGCTGATCGAATCAGAA
AAAGACTACATCGCAAACTTAGCAAACATTAGTTCTCTACTATTTATGGAGCTAGACGAT
CTAAACTGGGCTGGCTTCTACCTTAAGAAGGGAGACGAACTGGTTCTTGGTCCTTTCCAA
GGCAAGCCGGCATGTGTTCGCATTCCAATGGGTCGTGGTGTCTGTGGTACGGCTGCACAA
ACTAACAGCGTACAAAGAGTATACGATGTACATGAGTTTGAAGGTCACATTGCTTGTGAT
GCAGCGAGCAATTCAGAAATTGTGATTCCTTTTACTATCAATGGGGAAGTGGCTGGCGTG
TTGGATATTGATAGTCCAAATATCGGCCGATTCAATGAAATTGACGAAGAAGGTCTCACT
CATTTTATGGTTGAAGTAGAAAAGCTGCTTAATTCGCACGCTAACGACGCATAA
>ALBLOIKC_00255 RNA chaperone ProQ
ATGACTGAAAAGTTAAAAAACAGCAAAGAAGTTATCGCATACATTGCTGAATGTTTCCCT
AAGTGCTTTACTTTAGAAGGTGAAGCAAAGCCTCTGAAAATTGGTATTTTTCAAGATCTT
GCGGAACGTCTAAATGAAGACGAAAAAGTAAGCAAAACTCAGCTTCGTGCAGCGTTAAGA
CAGTACACTTCATCATGGCGTTACCTACACGGTGTAAAACCAGGTGCAGTACGTGTTGAT
CTAGATGGCAACCCATGTGGCGAGCTAGAAGAAGAACACGTAGAACACGCTAAAGCGACA
CTTGCTGAAAGCAAAGCGAAAGTTCAAGCTCGTCGTAAAGAACAAGCTCAGAAAGCTCGT
GAAGAGGGTAAGGCGAAAGCGAAACCTGCGGCTAAAAAGCCTCAACAGCCTCGTCGTGCT
AACAAACCAAAAGTACAAAAAGAAAGTAAGCCTGTAGAAACACGCGCGCTAAACGCTGAC
GAGATCACAATCGGCAACGCAGTAAACGTGAACATGGGCAAAGGAAACATGGCTGCGACC
ATTGTTGAAGTCAATAAGGAAGATGTACGTGTTCAACTTGCTAACGGCCTACAAATGGTT
GTGAAAGCGGAGCACTTGCGCGCATAA
>ALBLOIKC_00256 Tail-specific protease
ATGAATTGCCGTTCAAAAGTGACACTGATTGCTGCTAGCTTCTGGCTAGCAGCATCAGCT
CAGGCTCTAGAAGCCAAACTAAACAAAGATGATTTGCCGGTTCTTGCTCCTGAAGTTCAG
CATGAAACAGCCAGCAAACGAGTGACTTCTCGATTTACCCGCTCTCATTATAAGCACTTC
AATCTGAATGATGATTTCTCCAAAGCGATCTTTGAACGCTATGTAGAAATGCTTGATTAC
AATAGAAATATTTTTACTCAAGCAGATATCGATTCTTTCAAAGATTGGTCAATTAGCCTT
GATGATCAGCTTAAAGCTGGCAACAACAAGATTGCATTTGATGTTTATAACCTTTCGATG
CAGAAGCGTTTTGACCGTTTTGCCTACGCACTAACTCTACTCGATAAAGAAATCAAGTTT
GATACTGATGAATCTATCGAACTGGATCGTTCTGAAGCCGCATGGCCTAAAAACGAAGGC
GAACTAAATGAGTTATGGCGCAAACGCGTTAAGTACGATGCTCTTAACCTTAAAATGACT
GGTAAAGAATGGCCAGAAATCAAAGAGGTTTTAGAGAAGCGTTACAACAACGCGATGAAA
CGCATTACGCAAACTCGCAACGAAGACGCTTTCCAACTTTACATGAATGCTTTCGCTCGT
GAAGTTGATCCTCACACTAGCTACTTATCTCCTCGAAATGCAGAACAATTCCAATCAGAG
ATGAATTTGTCTCTTGAAGGTATTGGTGCCGTACTTCAAATGACCGATGACTACACAGTG
ATTCGATCTTTGGTTGCCGGCGGTCCTGCTTCTAAGAGCAAACAGTTGGGCGAGGGTGAC
CGCATCATCGGTGTTGGTCAAGATGGCGAAGAAGTTGTCGATGTCATTGGTTGGCGTCTT
GATGACGTCGTTCAGTTAATCAAAGGCCCTAAGGGAACCAAAGTTAACCTACAAGTCTTG
CCAGAAGGCAAAGATGCAAAGAGTTACGTTGTCACTATTGTTCGTGACAAAGTTCGTTTA
GAAGACCGCGCGGTTAAATCTGAAATCATCGAAAAAGACGGTAAAAAGATTGGTGTTCTT
GAAGTTCCAAGCTTCTACGTTGGTCTCTCGAAAGATACAGACAAACTGCTTGCTGAACTA
AAAGCGAAGAACGTTGATGGCGTGATCGTTGATTTACGAAACAACGGTGGTGGTGCACTG
ACAGAAGCAACCGCTTTAACCGGTCTCTTTATTAAAGAGGGCCCGGTTGTTCAAGTTCGT
GATAGCTACGGACGCATCAAAGTAAATGCAGATACCGATGGCCAAATAAGTTACGACGGC
CCGCTAACTGTATTGATCAACCGTTACAGTGCTTCAGCGTCTGAGATCTTTGCGGCAGCA
ATGCAGGATTATAACCGTGCGATCATTCTTGGCGAAAACTCTTTCGGCAAGGGTACCGTT
CAGCAACATCGTTCACTGAACCATATCTACGATCTTTTCGATAAAGAGCTTGGTTATGTT
CAATACACGATTCAGAAGTTCTACCGCATTGATGGTGGCAGTACTCAGAACCGTGGTGTT
GCACCAGACATCGCTTATCCAACGCCAGTTGAGCCAAGCGAAACAGGTGAAAGTGTTGAA
GATAACGCGTTGCCTTGGGACAGCATTGATAAAGCAAAATATCAGACGTTCCCAAGCAAT
GAAGCACTTGTGACTCAACTGACTGAACTTCACAACAAACGTATCGCAGATGAAATGGAA
TTCCGCTTCATCAAAGAAGATATCGAGAAGTACCGTAAAGAGAAAGACGATAACTTATTG
TCTCTTAACGAGAAAGTTCGTGAAGATGAATCGGATAAAGCCGAGGCTCTACGTCTAGAG
CGCATCAATGAACGTCAAGCTGCAATGGGTAAAGAACCATTCAAAACGCTTGATGATGTG
CCAAAAGATTACGAAGCACCAGACGTTTATCTAGATGAATCCGTTGCTGTTATGGTCGAT
ATGCTGAAAAGCTAA
>ALBLOIKC_00257 hypothetical protein
ATGAAATGGTTCATTATTTTACTTAGCTTTTGCTGCTTTAGTGTTTCTAGTGCGGAAACC
AACAAGGAAGACGAACTCAGTCACTTCGACACCCCGTTTTTGATCGGCGACTGGTATCTG
ATGAATCCCAACCCGGAAGAATCATCAGAGAATTTCCGTGCTATCAAATTGACCTTGGGT
TCTGATTACACCTTTTCGATCGATATACAGAAAAAAGACTACTCAATAGACCATTGGGAA
GGGATGTATAACGCCAATGAAGACACCATTGTTCTTGGTTTGAATACAGATGAACCGCAA
ATTTATGCATATCGAAACAATCACAACACACTAGATTTGAACGGTGTGACCTTCACAAAA
GGACTATCAAATGCGCTTGCTGGCATTTGGTCCAGTTCACAAGTCGGTGGCGATGGTATG
CTCGCCAATAACATCAATCAGATGGATTTGATTCTACAACCTGACTTTGTGTTTATGTTC
CGTGTCGCGAACGATGAAGGTGAGGAGTCTGTTAAGCAGGGCGTGTTCTACACCGAGGGG
GAACATTTGGTTCTTTTGTATGAAAACGGTGAACATGGTACGCGTTATGTACTCAATCAA
AATGAGCTTACGATTAAGGATTCCAACGGTGATATGTACGCGGTTCTCAACCGAGTGACA
CCCTAA
>ALBLOIKC_00258 Aminopeptidase N
ATGTCTCAAGCTCCCCAAGCGAAATATCGCAAAGATTACAAATCGCCATCTCATGCCATC
ACGGACATTGACTTGACGTTTGATCTTTATGACAACGACACGATCGTTACAGCAGTATCA
AAAGTAGTTCAAAAGGGTGAATCCACCACATTAGAACTTGATGGTGAAGGGTTAGAGCTG
CGCTCCGTAAAAGTGAATGGCGAAGATTGGGCTCACCATGAAGTAAAAGAAGCCTCTTTA
GTGCTTACCGATTTGCCTGCGGAATTTGATTTAGAAATCGTTACTAAGATCGACCCGGAA
GCAAACACGGCACTTGAAGGTCTTTACAAATCAGGTGGTGCGTTTTGTACGCAGTGTGAA
GCAGAAGGCTTCCGTCGTATTACTTACTACCTAGACCGTCCAGACGTTCTTGCGAAATAC
ACAACAAAAGTGATCGCAGACAAAGCTGTGTATCCATACCTATTGAGCAATGGTAACCGC
GTCGCTGAAGGTGAGGCAGAAAATGGTCGTCATTGGGTTCAATGGCAAGACCCACATCCA
AAACCAGCTTACTTGTTTGCATTGGTAGCCGGTGATTTTGATGTACTACGTGACAAATAC
ACAACCACATCAGGTCGTGAAGTAGACCTAGAAATCTTTGTCGACAAAGGCAACCTAGAT
CGTGCTGGTCATGCGATGACTTCACTTATCAACTCAATGAAGTGGGATGAAGACCGCTTT
GGTCTTGAGTATGACCTAGATATTTACATGATCGTGGCCGTTGATTTCTTCAACATGGGT
GCAATGGAAAACAAAGGTTTGAACATCTTCAATTCGAAGTTTGTGCTTGCGAATGAAAAA
ACCGCGACTGACCGTGAATACCTTGGTATTGAGGCGGTAATCGGTCACGAATACTTCCAC
AACTGGACGGGTAACCGCGTGACTTGTCGTGACTGGTTCCAGCTGAGTTTGAAAGAGGGC
CTAACGGTATTCCGCGATCAAGAGTTCTCATCTGATCTTGGCTCACGTGCAGTAAATCGC
ATCGACAACGTTCGCATTATCCGCGGTCCGCAATTCGCGGAAGATTCAAGCCCAATGTCA
CACCCAATTCGTCCGGATAAAGTTATTGAAATGAATAACTTCTACACGCTAACCGTGTAC
GAAAAGGGCAGCGAAGTGATCCGTATGTATCACACTCTACTTGGCGAGGAAGGTTTCCAA
AAAGGTATGAAACTGTACTTCGAGCGTCATGATGGTACTGCAGCAACGTGTGAAGATTTC
GTTTCTGCAATGGAAGACGCAACGGGCGTTGACCTTAAGCAATTCCGTTTATGGTACAGC
CAGTCTGGTACGCCAACGCTTCGTGTAAACAGTGAATACAATGCGGAAGCAAAAACTTAC
GCACTAACGGTTGAGCAATTTACTGAAGCAACGCACGACCAATCAGAAAAACAAGCGCTA
CATATTCCATTCGATATTGAGCTGTACGCACAAAACGGTGATGTGATTCCACTGGTTATC
AACGGTGAATCGGTACACAACGTTCTAGACGTGAAGCAAGATAAGCAGACTTTCGTATTC
GAAAACGTCGCAGAACAACCAGTGCCATCATTGCTTCGTGAGTTCTCTGCACCGGTTAAA
TTGGAATACGATTACAGCGATGATGAACTGATCTTCTTGATGAAGCACGCAACAAACGAT
TTTGCTCGTTGGGATGCAAGCCAAATGCTGCTAGCGAAGTACATTCGTCAAAACGTAACT
ATCGTTCAAGCGGGTGGTGAGGTTAAGCTATCAGAAGACTTAATCGATGCATTCCGTGGC
GTGTTACTTGATGCGAATCTTGAGCCAGCGTTTATCGCACAAGTTCTGTCTTTACCTTCA
ATTAACGAAATCACTGGTTGGTACAAGCAGATTGATATTGATGCGGTAGATACGGTACTG
AATAAAATTACAGTGTCACTTTCTAAAGAGCTAGAAGATGAACTGAGTGCTACTTACCAC
GCATTGAACCAAGCAGAGTACAGCATTGATCATGACGCTATTGGCAAACGAGCTTTGCGT
AACCAATGTCTGCAGTTCCTAGCTCATACTGAGAAGGGTAATGAACTAGTTAAAGCGCAA
TACGAGTCATCAAACAACATGACTGATACGATTGCGGCAATGAGTGCAGCAAACAATGCG
CAACTTACATGTCGTGAAGCGCTAATGGCGGACTACAGTGACAAGTGGAAGCACGATGGT
CTGGTTATGGACAAATGGTTTGTTCTTCAGGGCAGCAACCCAGTTGAAAACGCACTTGAG
AAAGTGAAAGAAACCATGAGCCACGAAGCATTTAGCTTGAAGAACCCGAACCGTACGCGT
AGCTTGATTGGTTCTTTCTTAAACGCAAACCCTGTGCGCTTCCATGATAAATCAGGCTCT
GGCTACCAGTTTGCTGGTGAGATCCTTCGTCAGTTGAACGATACCAACCCACAAGTGGCG
TCTCGTATGATCGATCCTCTATTGAAGTTCCGTAAATACGATGAAGGCCGCCAAGCCCTT
ATCCGTGCAGAGCTTGAAAAGCTTAAAGCGATGGATAATTTAGCGAAAGACCTCTTCGAA
AAAGTGACTAAAGCACTAGACGAATAA
>ALBLOIKC_00259 NAD-specific glutamate dehydrogenase
ATGACCGCGCGTGAAAATGTAGTGCCGGTTCTGCTTGAAAAGGTATACCAACTAATTCAA
GACAAACTCGAGCTTTCTCACCAACCGCTTGTAACTAAACTTGCTCAACACTTATTTAGC
AACATTGCTGATGATGACTTGATTCAGCGAAATGAATCCGACCTTTATGGTGCCGTTGTT
AGCCTGTGGCATCATATCAATGAAAAGAAACCAGAAGATATTTCTGTCAGGGTATTCAAT
CCAACTGTCAGCCGCCAAGGTTGGCAGTCGACTCACACTATTGTTGAAATTGTTGTACCG
GATAGCCCGTTTTTGGTGGATTCCATCAAGATGGCGCTAACGCGACTCGACCTTGTTTCT
CACTTGATGCTCAACAACCCAACGCAACTAGAACGCGATAAGAAAGGGCAAGTGACGGAC
GTAAATGGTGAGGGCGGCGTTCTTCAATCTCTATTCCACATCGAGGTAGACCGTTTAACC
AGTAAAGATGAAATGCAAGCGCTGAAAAATGAGTTGCTAACCATCTTATCAGACACGCGC
CTAGTCGTTGATGACTGGAAGCAAATGGTTGAAAAACTTAAGATCGTTACCAACGACCTT
GAGAAGAATAAAGATCGTGTTTCAATGAAAACGGATCGTTTAGATGAAACGATCGAATAC
CTACGCTGGTTAGGGGATCATAACTTCACCTTCATGGGCTATAAGGAATATGATCTTGTT
AGTGTCAATGGTGACACTGAACTCCAGCCGGTGAAAGAGAAAGGCCTTGGCATGTTTGCT
GATGACAGTCGTGTTCGCAGCATCAAGCTTTCTGAACTGTCAGACTCTGCGCGCCTTGAA
GCGAAAAAACCTTATGCGCTGATCATCACTAAGGGCAATCAAGCATCTCGTATTCATCGC
CCAGCGTACACTGACTACATTGGTGTTAAGAAATTCGATAAGAACGGCAAAGTGATTGGT
GAGCACCGTTTCACAGGTCTTTACACTTCTGCGGTATACAACCAAGCGGTACAAAGTATT
CCTCTGATCCGCGAGAAAGTGGATCGTATTCTAGAAGCGAGTGGCTACCGTAACGGATCG
TACTCGTACAAAGCCCTGCACAACATCCTAGAAAACTACCCACGTGATGAACTGCTTCAA
GCTCGTGAAGAAGAGCTATTAGAAGTGGGGATGGGCGTAGTGCAAATGCAAGATCGTGAC
TTGTTACGTCTATTTGTTCGTAAAGACCCGTTTGGCCGATTCTTCAGCTGCATGGTTTAT
GTGACAAAAGACCGTTACAACACCGAGCTTCGCCGTCAAACACAACGTATTCTTAAGCAG
TACTTTGGCTGTGAGCAAGAAGTTGAATTCACGACCTTCTTCTCAGAGAGCCCATTGGCG
AGAACCCATTACATTGTTCGTGTAGACAATAACAACATTGATGTAGACGTGAAAAAGATT
GAGCAGAACTTAATGGAAGTATCGACTTCATGGGATGATCGCCTAAAAGAATCCATCATT
GCTAACTTCGGTGAAAGCAAAGGTCTTCCGCTTTCGAAAGAGTACATGAGCGCATTCCCA
CGTTCATACAAAGAAGACATGATGCCAGGTTCTGCGGTTGCAGACATCGAACGTCTAGAA
GCATTAAGCGATGACAACAAACTCGGCATGCTGTTCTATCGTCCGCAAGAAGAAGCGGCT
GAATCGAAAGCAGTTCGCTTGAAGCTTTACCACCGCGACGAGCCAATTCACCTATCCGAC
GTGATGCCAATGTTGGAAAACCTAGGCTTACGTGTGATCGGCGAATCTCCATATGAGATC
GAAACCAACAATGGTCAAACGTTCTGGATCCTTGATTTCTCAATGCTGCATAAGAGCGAC
AAGACCGTTGATCTTCGTGAAGCTCGCGATCGTTTCCAGCAAGCATTTGCTGCAATTTGG
GCAGGAAATTTAGAGAGTGATGGCTTCAACCGCTTGTTGCTTGGCGCTTCACTGTCTGGT
CGTGAAATTTCTATTCTTCGTGCATACGCTCGCTATATGCGCCAAGTTGGCTTCCCATTC
AGTCAACAATACATTGAAGATACCCTGAGCCATTACCCAGATTTGGCAACAGGTCTGGTG
AATCTGTTTGCTAAGCGATTCGATCCAAAACACAAGGGCAGTGAAAAAGGTCAGAACGAT
CTTATCAAGAAAATAACCGAGCAATTGGATCGTGTTGAAAGCCTAGATGATGATCGTATT
ATCCGTCGCTACATGGAAATGATCACGGCAACGCTACGCACTAACTACTACCAGTTGGAT
GAAAACAAGCAGCCAAAACCTTGGTTATCGTTGAAGATGAAACCAAGCGAAATCCCAGAC
ATTCCTCAACCAGTGCCAGCGTTTGAAATCTTCGTGTACGCACCGGATATCGAGGGTGTA
CACCTACGTGGCGGTAAAGTCGCACGTGGTGGTCTACGTTGGTCGGACCGTCAAGAAGAT
TTCCGTACGGAGATTCTTGGTCTAGTTAAAGCGCAGCAAGTTAAGAACACGGTGATTGTC
CCTGTGGGTGCTAAAGGTGGCTTCGTATGTAAACGTCAGCCAACTTTAACTAACCGTGAT
GAAATCTTCGCTGAAGGTCAACGTTGTTACAAACGTTTCATCCGTGCATTACTCGATGTT
TCTGACAATATCATTGAGGGCGAAGTTATCCCGCCGAAGAGTGTAGTGCGTCACGAGGAA
GACGACCCATACTTGGTTGTTGCAGCCGATAAAGGTACGGCAACGTTCTCTGATTTGGCG
AACTCTGTATCGGATGAGTACAACTTCTGGTTAGGTGATGCGTTTGCATCAGGCGGCTCT
AACGGTTACGACCACAAAGCAATGGGTATCACTGCTAAAGGTGGTTGGGAATCGGTGAAA
CGCCACTTCCGTGAAATGGGCATCAACTGTCAAACCACTGACTTCACCGCAATTGGTGTT
GGTGATATGGCGGGTGACGTATTTGGTAACGGTATGCTGCTATCTAAGCACATTCGTCTA
CAAGCTGCGTTCAACCATATGCACATCTTCATTGATCCAAATCCAGATTCAGCCACCAGC
TGGGAAGAGCGTAATCGCTTGTTCAATCTACCACGATCAAGCTGGGAAGATTATAACGCC
GAGTTGATCTCACAGGGCGGTGGTATTTTCTCTCGACGCTCTAAATCGATCCAACTGACG
CCAGAAATCCAAAAAATGTTGGGCACTAAAAAAGCGTCTCTAGCGCCAAACGATCTGATT
AAGATGATCCTACAAATGGAAGTGGATCTACTTTGGAATGGTGGTATCGGTACTTACGTT
AAAGCTTCTAGCGAGACACACACTGATGTTGGCGACCGTGCAAACGACGTACTTCGCATC
GATGGACGCGATTTAAAAGCGAAAGTTGTTGGTGAAGGCGGTAACTTAGGTATGACCCAG
CTTGGCCGTATCGAGTACGCAACCACAGGTGGTCGTGTAAATACTGACTTTGTTGATAAC
GTTGGCGGCGTAGACTGCTCGGACAATGAAGTAAACATTAAGATCTTCTTGAACGGCCTT
GTATCAAATGGCGATTTAACGGTTAAACAACGCAACCAGATTCTTGAATCGATGGAAGAC
GAAGTGGGCGAAATCGTATTGGACGATGCATATCGTCAATCTGAGTCGATTTCGGTGACT
GAGCAGCAAGGTGTTGGCATCGTTAAAGAGCAAATCCGCTTTATTCACACTATGGAAAAA
GCAGGGTACTTGGATCGTGCTCTTGAGTACATTCCAGACGATGAAACCTTGATTGAGCGA
GAAAAACAAGGTCTTGGTCTGACACGTCCTGAGCTTTCGGTGCTTGTGGCTTACGGCAAG
ATGGTTTTGAAAGAACAATTGGTTGCTGATGAAATCGCAAATGATGAATTCCATGGAAAA
CAGTTAGTTGCTTATTTCCCAAGCGAGTTACGCCGTAACTATAAAGATCAAATGGTAAAC
CACCCGCTGCGTGCCGAAATCATCGCAACAGCGCTAGCAAACCAAATGGTTAATGAAATG
GGCTGTAACTTCGTGACTCGTCTTCAAGAAGAGACGGGGGCGAGTGTGGTTGATATTGCG
AACGCTTACAGTGCGACGCGTGAAATCTTCGAACTAGAAGATATTCTTAAACAAACCCGA
GCACTTGATAACGTTGCAACCGCAGAAGCACAGTATGAGATCATGTTCTACGTACGTCGC
GCATTGCGCCGTATCTCTCGTTGGTTACTTCGCAATCGCAGTGGTAAGAGCACAGTAACT
GAGCTCGTTGCAGTATATAAAGACGATGTTCACACTATTACTGAAACTCTAGACACTATG
CTAGTTGCATCAGAAGTGGAAGAGCACAACGAACTTGCTCAGAAATGGATTGAGCGTGGA
GTAGAAGAGAAACTTGCGCACCACGTAGCTCGTCTCTCTAGCTTACAATCAGCACTGGAT
ATATCTTCAGTAGCGAGCGAAACGGGTAAAACGGTTGAACAAGCATCTAAGCTTTACTTC
AATCTTGGAGACCGTCTATCACTTCATTGGTTCTTGAAACAGATTAATAGCCAAGCAGTC
GATAACAACTGGCAAGCTTTAGCTCGTGCGGCATTTCGCGAGGATCTTGATTGGCAACAA
CGTCAACTGACTGCTCAAGTTCTAACTTGTGGTTGCTCAACAGAAGATCTAGACGTAATG
CAAGCACTCGAAGATTGGATGACAACGAATGAACTGTCATTGCATCGTTGGGAGAGTATC
TTGAATGAATTCAAAGTTGGTTCCGTCCATGAATTCGCTAAGTTCTCTGTAGCACTTCGA
GAATTGGTTCTACTTAATCTGAATTGTTCTTCGAACGAATAG
>ALBLOIKC_00260 Dihydroorotate dehydrogenase (quinone)
ATGCTTTACCGTCTAGCCAGAACTGGCTTTTTCCAACTTGATGCCGAAAAGGCACATGAT
CTTGCAATCAAAAACTTCCAACGCTTTAACGGCACTCCTCTCGATCTTTTCTATCGTCAA
CAATTACCAAATCGTCCAGTAGAATGCATGGGGCTTACATTCCGTAACCCAGTGGGTCTT
GCTGCTGGTTTGGACAAAAACGGCGAATGCATCGAAGCTTTTGACGCTATGGGCTTTGGT
TTTGTCGAAGTTGGTACTGTTACGCCTCGTCCGCAACCAGGTAATGATAAGCCACGCTTG
TTCCGCCTAGTTGAAGCGGAAGGTATCATCAACCGTATGGGCTTTAACAACTTAGGTGTG
GACCATCTGGTTGAGAATGTGAAAAAGGCAAAATACAACTGCGTTCTTGGTATCAACATT
GGTAAGAACAAAGACACACCAATTGAGAACGGGGCAGAGGACTACCTGATTTGTATGGAA
AAAGTGTACGAGTACGCCGGTTACATCGCCGTGAACATCTCGTCACCAAATACACCAGGA
CTTCGTTCGCTTCAGTACGGTGAAGCGCTAGACGAATTGCTAGCTGAACTCAAAGCGAAA
CAAGCCGAACTTGCTGAAAAACATGGTAAGTACGTACCGCTTGCGCTAAAAATTGCACCG
GATTTGAGCGATGATGAAATCAGCCAGATCTGTGAGTCTCTAATTAAGAACAACATTGAT
GGCGTTATTGCAACCAACACAACACTGGATCGCACAGTCGTTGAAGGTATGAAGCATGCA
AACGAAGCGGGTGGTTTAAGTGGACGTCCGGTTCAATCTCGTTCGACAGAGGTTGTTCGT
AAACTTCACGAAGAACTCGGCGACAAACTTCCGGTCATTGGTGTCGGTGGTGTTGACTCT
TACGTTGCTGCAAAAGAGAAAATGATGGCAGGCGCGCAACTTGTTCAGGTTTACACTGGT
TTTATCTACCACGGACCTGGTCTCGTACGCGATATTGTTAAAAATCTATAA
>ALBLOIKC_00261 Cell division protein ZapC
ATGCTTAAACCCAGCGACAAATGGAATTGGTATTTTGACGAGCAGAAAGCTTGCCTAATG
CTGGATTTAGGGGAGGAAATGATTTTCCAAACCAATCTATGCCGAAAGCTGTTGGTCAAT
TGTGCCTTCTCAGACAATGAATTCACCGTTGATGACGCAAGCGCGTTCCAAACGTACAAC
GAACGAATCCGCTGTCTCGACATCAACGAATACCGTCAAGCCGAACTTACGCTTTATTGC
GTAGCCGCGAAACGCTTTCATAAGCCAGTCCAACCTAAGAGTTGGTTCTTCGATGCCCAA
TGCGATGGGCACGAGCCAGAAGAAGGGGACATGGTCTTCCTAACAAACCGATATTCAGAA
GGTGTGTTCGTCGTCCTAGAGCCAGGTGAAACATCAAGCCTGTGTGCTTATGTTGGACAG
GAAGAGTTCCTGCTAGACGGCAACAAAACGCTCCAGTTTGGTCAACCGATTAAAGTAATG
CATGATCGCATGGTCTGTGCTAATCACTTATTCATGATGGCACCGATGGCGATGGTGGGT
TAG
>ALBLOIKC_00262 Ribosomal RNA large subunit methyltransferase K/L
ATGAATCAATATCTCGCGGTAACTTCAAATGGCATGGAAAACTTGCTTGTTGAAGAACTG
ACTAAACTAGGCATTGAAAACGCCAAACCAGTACAGGCAGGCGTAAAATTTAAAGCAACG
AATGAACAGATTTACCGTTGCTGTTTGTGGAGCCGCTTGGCGTCTCGATTTGTACGTGTT
TTATCGGAGTTTACCTGTAACGACGACATGGACCTTTACCTGTCAACGTCTGCAATCAAC
TGGGTAAACCAATTCCATAGCTCAAAGCGCTTCGTGGTTGACTTCAACGGTACTAACCGC
GAAATCCGCAACAGCCAATATGGTGCAATGAAAGTAAAAGATGGCATCGTAGACTGCTTT
GAGAAGAAAGGGCTTCCTCGTCCAAATATCAACAAAGAGCGTCCAGATATCCGCGTTCAC
GTCCGTCTACACAAAGATAAGGCAATTCTTGGTGTGGACATGGTGGGTAGTGGTCTTCAT
CAACGTGGCTACCGTCCAGAATCTGGCAGAGCTCCGCTGCGTGAAACACTAGCAGCAGCT
ATCGTAATGCGTTGTGGCTGGGATGGTTCTCAACCACTTTTAGACCCGATGTGTGGTTCT
GGTACGTTGCTGATTGAAGCGGCAATGATGGCAGCGAACATGGCACCTGGCGTTAAGCGC
AAACAGTGGGGCTTTGAAGCACTAGAAGACTTTGAACCAGAGCTTTGGTCAGAGATTAAA
TCAGAGGCAAATGTACAAGCTCGACGTGGCGTCAAAAAAGTTGACGCTAAGTTTTTCGGC
TTCGATAACGACCCGAAAGTACTAAAAGTTGCACAAGACAACGCTCGTAGAGCTGGCGTT
GAAGAGCTGATTACATTTGCACAAGGTGACGCGGCAACTATTACTCGTCCAGCAGGTTTC
GAAGCTGGCGTTATCGTTTCTAACCCTCCTTATGGTGAGCGTCTTGGTACTGAGCCAGGT
CTGATTGCGCTATACACAGCATTTGGTGGTCAGCTAAAAGCAGAGTTTGGCGGTTGTAAA
GCGTCTATCTTCTCTAGTTCCGATGAGCTACTAAGCTGTCTTCGTATGCGTGCGGACAAA
CAGTTCAAATTGAATAATGGTGCGTTACCGTGTCACCAAAAGAACTACAGCATTGCAGAG
CGCAGCGCTGAAGAGGTGAAAGGCGCGGATACTAGCGTTCAAATCGCACCTGATTTCTCA
AACCGTTTGAAGAAAAACATTGGTAAGATCGGTAAATGGGCTCGTAAAGAGAAACTAGAT
TGTTACCGTATCTACGATGCGGACCTTCCAGAATACAACGTAGCGATCGACGTTTACGGC
GATCAAATCGTGATTCAAGAATACGCGGCTCCTAAGAACATTCCTGAAGAAAAAGCTAAA
CGTCGTTTAACGGACATTATCCGTGCAACGATTCAGGTAACAGGCGTAGAAGCGAACAAA
GTTGTACTCAAAGTTCGTGAGAAGCAGAAAGGCCGCAGCCAATATCAAAAACTAGGTCAA
GTTTCAGAGACGCTTGAAGTGAACGAGTACGGCGTGAAGCTGATCGTAAACCTTCACGAT
TACCTAGACACTGGCTTGTTCTTGGATCATAAGATTACTCGTCGTCGCCTTGGCGAAATG
GCACAAGGTAAAGATTTCCTTAACTTGTTTGCTTACACTGGTAGTGCGACAGTACACGCA
GCCGTTGGTGGTGCTCGTTCTACAACTACAGTAGACATGTCTAACACGTACTTGAACTGG
GCTAAAGACAACATGCAACTAAATGGCTGTGTGGGTCGCCAGCATCGTTTTGAGCAAGCT
GACTGTCTACAGTGGCTTGAGAACGCGAAAGGTGAATACGATCTTATCTTTATTGATCCA
CCGACGTTCTCTAACTCTAAACGTATGGAAACGTCGTTCGATGTGCAACGCGATCATATT
AAGCTAATGACAAACCTTAAGCGCCTGTTGCGTGCTGGCGGTACGATTGTTTTCTCAAAC
AACAAACGTCACTTCAAGATGGACGAAGCAGGGCTTGCAGAACTGGGCTTGAAAGCGCAG
AACATTTCTTCTCAAACTCTGCCATTGGATTTCTCTCGTAACAAACAGATTCACAACTGC
TGGCTGGTTACTCACGCAGAATAG
>ALBLOIKC_00263 hypothetical protein
GTGCTAACACTTTACAGCACTGAAGGATGCCATCTCTGTGAGATGGCGTTTGATCTCGTT
GGTCAGATTGGCCTCGCCGAACAAACTCACATCGTCGACATTGCGTTCGACGATGTTCTC
TTTTCTCGTTACGGCGTCACGATTCCCGTATTGAAATATCAAGATTCTGAGTTGAACTGG
CCGTTTGACTTAGAACAACTCACACATTGGTTGGATAATAATGGCATTACTTACCATTCA
TAA
>ALBLOIKC_00264 ABC transporter ATP-binding protein uup
ATGGCATTACTTACCATTCATAACGCGCAACTTGCATTTGGTGACCACCCATTGCTAGAT
AAAGCAGAGTTCGCTCTTCAAGAAAACGAACGCGTTTGTTTAGTTGGTCGTAACGGTGCA
GGCAAGTCCACGTTAATGAAAGTGCTTGCCGGCGACATTTTGTTGGACGATGGCAAGATT
CAAATCACTCAAGACGTAGTTGTTTCTCGACTTGAACAAGATCCACCTCGTAATCAAGAG
GGGACGGTTTACGAATACGTCTCTGGCGGGTTAGCTGAAATCGGCGAGCAGCTAAAGATC
TATCATGATCTTCTCGATCTTGTCGCTCAGGACCCAAGTGAAAAGAACATTAATCGTCTT
GCTAATATCCAAGAGCAGTTGGATCACGTAAATGCTTGGCGCTTTGATGACCGTGTTAAG
AATGTTCTGGGCGCTTTAAAGCTAAGCCCGGAAACCAAACTGACGGACTTATCGGGTGGT
TGGCAACGCAAAGCCGCTCTGGCCCGTGCTCTTGTTTGTGACCCTGATGTATTGCTTCTT
GATGAGCCTACTAACCACCTTGATGTAACAACCATCGAATGGTTAGAGAACTTCTTAAAA
GACTTCAAAGGCTCGATCATCTTCATTTCCCACGACCGTGCGTTCATCAAATCGATGGCG
ACACGCATCGTTGACTTAGATCGCGGTCAATTGGCGTCTTTCCCTGGTAATTACGATCAG
TACCTGAATGACAAAGAAGAGATGCTTCGCGTTGAAGAGATGCAAAATGCCGAGTTCGAC
AAAAAGCTAGCTCAGGAAGAAGTATGGATTCGTCAGGGTATTAAAGCTCGTCGTACACGT
AACGAAGGTCGCGTTCGTGCTCTTAAAAAGCTGCGTGAAGAACGTCGTGACCGCCGTGAA
GTTCAAGGTAAAGTTAACCTTAATATCGATGATGCATCGCGTTCAGGCAAGATCGTCTTT
GAAGCAGAGAACGTCTCTTTTGCTTTTGAAGGCAAAAAGATCGTCGATAACTTTAGCTTC
AATATCATGCGTGGTGATCGAATCGCACTGATTGGCCCTAATGGCTGTGGCAAAAGTACG
GTTCTCAAGTTGCTACTAGGCCAGTTAGAGGCACAAGGTGGTCGTCTACATTGCGGTACA
AAACTTGAGGTGGCTTACTTCGACCAGTACCGTGAAATCCTTGATCCTGAAAAGACGGTT
ATCGATAACTTAGCGGATGGTAAGCAAGAAGTGATGGTGGGCGGTCGTCAGCGTCACGCA
TTGAGCTACCTGCAAGATTTCTTGTTCGCACCAAAACGTGCTCGTACGCCAGTAAAAGCG
TTATCAGGCGGTGAAAAAAACCGTTTGTTGTTGGCTCGTATCTTGTTGAAACCTAACAAC
TTGCTTATTCTTGACGAACCAACCAACGATTTGGACATCGAAACGTTGGAACTTTTAGAA
GAAATGCTTGCCAATTATCAGGGTACGTTACTGTTAGTGAGTCACGATCGTGAGTTCGTA
GACAATACAGTAACAACCAGCTGGATTTTTGAAGGTAACGGCGTAATTGAAGAGTTCGTT
GGTGGTTATCACGATGCTAAACAGCAGCGTGATCAAGTTCTTGCTTCGCGCGGTCAGGTT
GAAAAAGCAACGAAGAAAGAGAAAGTGGTTGAGGAAACTCCCAAAACTACGCAACCTAAG
AACAATTCGAAGAAGTTATCGTATAAGCTGCAAAGAGAATTAGAGGCTCTTCCAGCTAAA
CTAGAACAATTAGAGTCGGATATTGAGACGCTACAAGTACAAGTGAATGACCCAGAGTTC
TTCACTAAATCTGTAGAACAGACTCAACCGGTATTGGAACAGCTTGCTGCAGTAGAGCAG
GAGTTGGAAATCGCATTCGAGAGATGGGAAGAACTCGAAGCAATGCAACAGGACAGTTAA
>ALBLOIKC_00265 hypothetical protein
ATGAATTGTAGTAACAAATTCAAATTAACCGCCGTCGCGATGATGGTTGGTACAGCAATG
AATGCTAATGCAGCATTGTATCAGGTAATAGAAGTTGTCCCTCAGATTGATGGAAACACT
ATTGATACTGAAACGGCACAAACATCATACGGTGTCGCGATACAACAGGGCGACGTTCCA
TTTGCAATGGGTTGCTTCGATGGTTCTGCTGGTTGTACGCCTGAACAGTTCAAACTTGCA
CTTGAGACTCGTTCTACACCTATTTCGGCAGGTGAAGCTGTAGATGGTGTTAGCTATCGT
GAAGAAGTGCCTTTCGCTATGGATTCAGGTTTCTATTACGTTCAAGAGTACGATGACTTT
GAGCGATACTGTTACAATGAACGTCGTTACTCAACATGTGAGTCTTGGGCCTCTGTACAT
TGGCAGCCATGGAGTAAAGAGTTAAGCAAAGACTTTACAACAAATGCATACGCTTTTGTT
GAGGATGATGACAGTGCTTATGAAAACAAATACAACAATGTGATCAATAGCCTTACTGCT
GATGGCCAACCAGTAGGTAACCAAAGTGTAGTGACGGATTCTGAATTAGAAACTAGAAAT
ACCGTTGTTGCACCTGTACTTCCAACGATTGTACCAAGCAGTGATACGGCTGTAGTTGTC
GCTAGCCGAGCATGGCGTACTGATGGCACATTTACAGTGGGTAGCATCTCAGAACAAGCA
ACCAACGATAATGGCACACACCATACCTCAAAAGCGGCAATTTGGGATGCAACTGGCGCG
GTAAGCCAGGTTGATTGGCCTAGTAACACTTCCAAGGACGGCGAGCGTTTAGCGCAAGGC
AGCATGCGTGGTGTTGTTGAGGATGGAAGCACTGTATACGGAGTTGGTTATAATACTTAC
TCTGATGACAACTACATGAACGCGACAGTCTTTGTTGGACAATTGACAACGCCTGGTGAC
ATAACGGGCGTTGAATGGACAAACAAACAAGTTAGTGGTGCGCAGCAGCGTATTGATGGT
GATACTGTACACTCAAATTCACGTTTGACAGACGTTAACTCTAACTTTGTCGCTATTGGT
GAAGCTAAACGTTCAGGCGCTTATTTGATGCCAACAGGTTCTGCGCCAAATCGTCTTTTT
GTTGTTGAAGATGTAAGGAAAGACTCTGTTGCTGCAGACTACCCAACTACAGGGATTTTC
TTCAGTGGTGCAGGCGGTCACATGGGAGCGATCAACTCATACAACGAGATCGTTGGTCAA
TTAGACGCTGAAACCACTCGTGAAGAAGAAGGTAAGCCTCGTCGTAAACGTGGATTTATC
TATCCGTACGCTCAAGGTGGAGCAGTTAGCGACCGTGCTAAAGAAATCTTCGATGGCAAA
GCATGGTTCTTGGATAACCTGACGAACGGTGGAGATTTCTCTGCAGACAACAACGCGTTC
CGCATCATTAATGCCACAGACATTAACGACGCTGGCGTTATCTCAGCAACCGCAATGAAG
TGTGAAGGCGGATATAAGAGCACCGACCATAACGCGTCTTGTGATGGTACTGAAAAGATC
GTTGCTGTTAAGTTGATGCCTATTGCCGGTGCTACTTCAGCAGATATCCAACAGAGAAGT
ATCGAAGACGAGGCTTCTGAACGCCAAGGTGCAGGCCTTGGTTGGTTGGCTTTGACCATG
CTTGGCTTATTCGGGTTCCGTAGAAAATAG
>ALBLOIKC_00266 Ribosome modulation factor
ATGAAGAGACAAAAGCGTGATCGCCTAGAACGAGCTCAATCGCAAGGCTATAAAGCTGGG
TTGAATGGAAGGTCTCAAGAGGCTTGCCCATATCAACAAATTGACGCTCGGTCGTATTGG
TTAGGTGGTTGGCGTGATGCCAGAGATGAAAAACAATCTGGTCTCTACAAATAA
>ALBLOIKC_00267 3-hydroxydecanoyl-[acyl-carrier-protein] dehydratase
ATGCAAAACAAACGTGATTCTTACAACCGCGACGATCTTCTAGCTTCTAGCCAAGGTGAA
CTATGGCCTCAAGGCCCTCAGCTACCAGCACCAAACATGTTGATGATGGACCGCATCACA
AAAATGTCTGAGACTGAAGGTGATTTCGGTAAAGGTTTGATCCTAGCAGAATTGGACATT
ACTCCAGACCTTTGGTTCTTCGACTGTCATTTCCCTGGCGACCCAGTAATGCCTGGCTGT
CTTGGTCTTGATGCAATGTGGCAGCTTGTTGGTTTCTTCCTAGGCTGGGTTGGCGGTAAA
GGTAAAGGCCGTGCTCTAGGGGTTGGCGAAGTGAAATTTACTGGTCAGATCCTACCAACA
GCGAAAAAAGTGACATACGAGATCCACATGAAGCGTGTTGTTAACCGTAAATTGGTGATG
GGTCTAGCTGATGGTCGTGTCTGTGTAGATGGCAAAGAGATCTACGTAGCAAAAGATCTG
AAAGTAGGCTTGTTCCAAGACACTTCAAGCTTCTAG
>ALBLOIKC_00268 Lon protease
ATGAACCAAGTTAACTGGCAAGATGTCACCCCCTCTTTTGAGCAGTACGAAGAAATTCTG
AGCAACGCTCCTTCACTCCCGCTAAAGTCATTTATTGATTTACAACCAAGACTGGAAGCG
ACCGTCCGTCGATTCGTCAATGTGAGAGGCCTAACTCGCATACTGCTAGTTAACTGCACG
GATAACTCGGTTTATCGCGGATTTATCCGTGATGCTTTGCAGGTGGCAACAGATACTCCT
GTCGTTGTTACAGAATCATTGGACGCAAAAGAGCTATTCGATCGTTATAGCGTCAATGTC
GATGGGCAAACAACATTTGAATCAGGTTTAATCGCCAAAGCGCATGGTGGTTACCTTATT
GTTCCAGCAAACTTAGTTTTGGCGAATGCTGCTCGATGGCCAAGTATTAAAGCAGCCATT
CAAGGTGGAAGCTTTGCACCGGCCAATTTGACACCTAATCGTATCGCGTCTTCTCCGCTT
GGCAGCCAAGAGTACGATGTAAAGCTTGTTATAACGGGGGATCGCAATCAGTTAGCGGAA
ATTGAGTACATTGACGAAGACTTCTCGGCTGGAATTACCATGTATACCGAGGTTGAGGAA
GATATCCATCTTTCCGAAGAAAGCCTGCGTAGTTACATCGGTCTAGTTAATTGGGTATGT
CAACGCTATCAATACCCAGCGTTGAGCTCTCAAGCGTTTAGAAGGCTTATTCTCGCTGGT
ATGCGCTACACCGAAGATCAACACTATTTACCACTCGGAGTAATGTGGCACAGCCAATTG
CTGGCTCTTGCTAGTCAGTATTCAAATGCTTCTGTGATCGAATTTGATGATATTGATAAG
GCAATTGATGACAAATATTATCGTGAATCGTACCTACCACAACGCGCAGTAGACGATATC
CTTGATGGACAAGTGATCATTGAAACAACTGGCGAGCAAGTCGGTCAAATTAATGGCCTC
ACTGTCATTGATATGGCTGGACACCCTGTCTCTTATGGTGAGCCTGCACGTATTTCCTGT
GTTATTCACTTCGGTGATGGTGATATCTCAGATGTTGAACGTAAAGCAGAGCTTGGTGGC
AACCTGCATGCTAAAGGCATGATGATTATGCAAGCGTTTGTAAGCTCTGCTCTGAACCTA
GATGAGCCTCTACCTTACTCAGCATCGATCGTATTCGAACAATCATACAGTGAAGTCGAC
GGAGACAGCGCCTCGTTAGCAGAGCTTTGTTGTTTGGTGAGTGCCCTATCTGAGTCTCCG
GTCAACCAGCAGATCGCTGTTACTGGCGCGGTCGACCAATTTGGTCGTGTACAGGCCGTT
GGCGGTTTGAACGAGAAGATTGAAGGCTTTTACCAAGTATGTAAACACCAGGGCTTTACG
GGTGAGCAAGGCGTAATCATGCCTAAATCCAACCTAAAACATCTCGCTCTACATAAAGAT
GTCATAAAAAGCATTAAGAATGGTGAGTTCCATATTTGGTCAGTTTCTACTGTTGATGAG
GCGATTCCTATTCTGATGTCTAAACCGTTCCGTGGTGAAGACGATAGCATCATCGGTAAA
ATTGCTGAACGTATTGAAAACTTTGAAAGACATGAGCATCCAGTCGGAATTGTGGAGCGC
ATCAAAAACTGGTTTGTCTAG
>ALBLOIKC_00269 Macrodomain Ter protein
ATGAAATATCAGCAGCTTGAGAATTTAGAATGTGGTTGGAAATGGAAGTACCTCATCAAA
AAATGGAAAGATGGTGAAGCCATCACTCGATACATCGATACGAGTGAAGCGGATGCTGCT
ATTGCCGAACTACGAAAGTTAGAGCATGAGCCAACACAAGTGCTAACTTGGATAGAAAAT
CACATGTCAGAAGAGCTTGATAATAAGCTCAAACAGGCAATTCGTGCAAAGCGTAAACGT
CACTTTAATGCTGAGCAAGTACACACGAAAAAGAAGTCAATTGATCTTGATTACCGAGTG
TGGGAAAAGCTCTCAAACCGAGCCAATGAGTTAGGGTGTACATTATCAGACGCCATCGAA
TACCTTTTATCAGAAGCTTCACGAAGTGAGAAAGCAAGTATGAAGGTATCATCTTTGAAA
GAAGATTTGAGTAAATTGTTGTCCAGCTAA
>ALBLOIKC_00270 hypothetical protein
ATGCTTTATGTAATATTGATTGCTGCTGTTGTCATTTTTTGGCTTATCGCTGTAGATAGA
CCCGTCTTAAAGGTAAAATTCGAGAAAGGGCACATATCTAACGTGAAAGGTCATATTCCA
CCTTCTTTTAAACACAACCTGCAAGACATCGCTGAGCATGATCCCTTTGATGGTGAGATG
AAAGTCTACAATCAACGTACTGGTATGCGGTTAACTTTCTCTAAAGAGGTCCCTAAGAAA
GTCCAACAGCGTATTAGAAACGTATTCCCTCACCAAGGTTTTAAGTCGACTAAAGGCAAA
AAACGAGCTTAA
>ALBLOIKC_00271 hypothetical protein
ATGCGATACACTGTCACGTTTTTGCTTGTGCTGTTTAGTAACTCTGTTGCTAGAGCTGAC
GACTCGCAGACCAATCCCGTAGCGAGCAAAATCAAAATAGAACTTCAAAAGAAAACCAAC
AGAAAGTTTGATGGTTACTACGGTTATTGTGACTTGATGATTGAAATGGAGCATAAAGGC
AAGAGCGCCAAGATCAAAAAAGTAAACGGAAGTGGCGATAAACGCGTATGCCAGTTCGCT
AAATCAAAAGTGAAAATTGGAAAACGTTATCGCTATAAATTCTCTGAAAAGTACATACGA
CTACACATAACAACTGGGAATTAG
>ALBLOIKC_00272 hypothetical protein
TTGTTGCTCACACAAAAAAATTACACACAAGAAGCAATGGACATCGCGGCCAAAGTATCG
AAAGAAGTAGAGCTTAGGCATGCAAAATGGCTAGCAAGCATGAACCATCAAGTAGACCAG
TCACAAGTGGACAAGCTTCTCAGTTTACAAGGACGCTATTGCGACGACGTCATCTTCAGT
GAGGAAGACCGAGTTACACGTAACCAAAGAATACTTCTTATGTGTGAACAAGAGCGAGTC
AAAGAAAAGCGGCAGGTTGTTGAAGATAGACAGAAAACACTGCAAACGGTAATCAATGAC
GTATCTAAAGTTGCTGAGCGAATGTTAGTGAAAAAGCTAGAAGCTCTACCAATTGATAAA
TTATCTAGCAACCTAACAGCATTCGAACAATTCGCATCATTTGCCTATGCGCCATCTCTG
AGCCTGCAAAAATTGACTGATTTAGCCAACAATAGTCATCAGTTGAGTTCAACAATTGCT
GATCTCATTGAAAACTCGAGACTACGTGAACGAAGCAGTGCAGCAAAGAACAACTCCGAT
GTTCGAATCGCGATCGGTCGCATAGGTGTTGAGAATTGCCGTAAGTTATTCCCAGTTTTA
ATGGCTCGTCCAATGATGAGATGGCCAGACAATAATATTAAGGTTCTTACTCCGAAGTTT
TGGCAACAATTGGTTTTAACCGCCAACATCACCAAGATGCGATTGAATGAAACTGATGTT
CCTGACCCAGATTGCGGAGTTTTAATCGGAACGCTTCGAAGTCTCGGCAGTATCGTGCTC
ATTAATCATTTCACCGACACGTTTGAAGATGCACTCATTGAAGTTATGCTGAATTACAGA
AAGACTAACCGGAAAGATGAGTACTACGCGTGTGCTGATGTCCGACCCAATTCAGCGTTT
TTACCTAACGTCATTGTCAATATGGAAGCACTGGTGACGAAACGACTTGTGGAAAGCTTT
AACTGGCCGAAGAATGTAGAACACATTAAAGCCGCAATTCTAGAAGACATAGAAAATAAA
CCTGTCTTAGAACGCAGCGTATATGGTGCAGCTTTGGCACAGGCTAGGGCATATGCAATC
TACGATAACTTATCAAGAAGTGAAGTGTTTGCGGAAAAGCACAAACCATTTTGGTTTGCT
AACGTTCAAATATCTGGAGAAGCGTTATCATCCATTAGAATGAGCGCCCCTGGAAAGATG
ACTCTTTTGATGTAA
>ALBLOIKC_00273 Autoinducer 2 sensor kinase/phosphatase LuxQ
ATGAAAGATAAATATTTAGAGATATACCAACAAGAAGCGTTACAAGAGGCACTTGTCGAG
CTAAAAGAAGCGAGGCAAAGAGAGAAATTACTAGCAGACGAGAACAAAGCAATCTTATCT
GCAATTTCCGCAATGAGTGAAGCTAGAAACCGGCATGAGATTTTTTCAGGGCTTAACAAT
GTTCTGAAAAAGTATATTGATTTTGATGACTTTATCGTAATCACACGTGACAGCCACCGC
CAAAGTTTCAAGACTCTTTTATCAACCAATAGTGTATTTGATAGGGTAAATTGGTTACAA
GGTAACGCGACAGAGCGAGCGCTTAATGGCGAGTGTATTTTGCTGTTCGAACCTATGCGT
TTAAAGGAGTTTGAGAGCCTAAACTCCTTTATAAAAAGTCAGGTAAGTTCCATGCTTTTA
ACTGGCATTCGGTCTGAAGTAACGCAAACGATCATCATACTTGTCGGCGCTCAAAAAGGG
CATTTCAGTATTGAAAACAAAGAGACGCTCCGACGTTTCAGACCTTTGATTGAAAGGGCT
GTTATCGATATTGAAACTAAAGAAAAGTTACAACGTATCGTAGAAGTCCGCACCTCGCAA
CTTGCAAAAGCAAGAGAAGAAGCGGAAAGAGCAAACCAATCTAAGTCCGAGTTCCTGGCC
ATGATGAGCCATGAGATTCGAACTCCATTAAACTCAGTTTTAGGCATGCTCGATATATTG
AGACAATCGACTCTAACCGAAGACCAATCAGAAGTTCTTAATCAGGTGGAGCGCTCAGCT
GATCTGCTTCTCGCAATCATTAGCGATATTCTCGACTTGTCAAAAATAGAGTCTGGTAGC
TTTCATTTGAATGAACAGTGGACTGATTTAAGTGACGCCGTAACCCTTATTATTTCTCAA
CAAAAACAAGTGGCTACAGCTAAGAATTTGAGTTTTGAGTTCGATTGTAACCTTGATAAA
AACAAGCAATATTGGATTGATTCAACACGCTTGTCTCAAATTCTCTTTAACTTGATTGGC
AACGCAAGCAAATTTACTGACTTTGGTGGCATCGATATCTCTGTGATTGAAAAAGATAGC
GAGCTCATTATTTCTGTTGCTGATACCGGCATCGGAATTCCAAAAGCTAAGATTGGCCAT
CTTTTCACGGCTTTTCATCAAGGTGACAGTTCAATAACACGCAGGTTTGGTGGTACTGGT
TTGGGGCTCGCAATAACCAAACATCTGGTTGAGATGATGCGCGGAACAATCAGCGTAAAA
AGTGAAGAGAACGTTGGCTCACATTTCAAAATCAAGATTCCCGTGTTAACCAGGAATAAT
CAAGAAAGGCCCGTAAAGATAGAGCAAAATCATCCTTCAAAAGCGATGAATCTTCTTGTC
GTAGAAGACACTGAATCAAACCAACTAGTGATTAAACTTATCTTAAACAAGCTCGGGCAT
AACGTTTTTATCGCCAGTAATGGTGCAGAAGCTTTAACGTTCTTGGAAGAACAACGGCAA
AGTATCGATATCATTTTAATGGACGTCTCAATGCCAGTGATGGATGGGATAACTGCAACA
AGGTTGATCAGACAAAAAGGAATCTGCACACCAATCATTGCTTTGACCGCGCATGCGCTT
GAGAGTGACAAAATCACATGTATGAAAGCTGGCATGGACGGCTTTGTTTCGAAGCCAGTT
CGAAGACAAGATATCTATGAAGCAATCCAATCACTAGTAGAACTTGCGTAG
>ALBLOIKC_00274 hypothetical protein
ATGCAGTGCCAATCATTATTTACTCATATTACTGATGAATGTTTAGCAATAGAGAAATTT
CGCTCTGAGTTGAGTCCGGACAACTTGTCCCATCTCATCTGTTATTACACAGAGGAGTAT
GATTTCAGAAAAATCCAAAACGCGTTCGTTGAACTCTTTCCTGAGGTAACCGTCCACGGG
GCTAGCTCGTGCCAAGCGATCATGACCAATCACGGTTACCATCAAGGGCCTGTGATTGCC
GTACTTGCTATTTATGATTCCGGTCAGCACGCATATGGGACGGGCATTGCTACCTATGGG
GATAATATAGAAACAAGCGTTGATGACGCACTTAATATGGCGCTTCTTCATGCAAATCGA
GTAGGTGAAGTGCCGAACCTGATCCTTCTTCACGCAACCCCAGGAAATGAAGAATCAATT
ATTGAATGTATCGATGAACGCTTTGGCACTTTGGTTCCGATTATTGGCGGTTCTTCAGCC
GACAATAATGTTAAAGGGAATTGGTCTGTAATCACTTCACAAGGATACGAACAGAACGGC
GTAAGTCTGACACTATTCTATTCATCTCAACCAGTTGATATCGCTTTTAGTGCAGGGCAC
TCACCAACAGGCATCACTGGCATCGCAACAAAAACTAAAGGGCGCTGCCTTTTAGAAATA
GACAACCAACCCGCATTAGATGTCTACCGTAAGTGGACCAATCACCAAGAAACGCAATCC
GACGAAGAGAGCTTCCTATTTACAAACTCTAGTGCTTACCCTTTGGGGCGCATTGCAGGG
CACCTTTACGAACGGCCTTACTACAAGCTGTCTCACCCAATAAGAGAAACAGAGCAGGGT
GGTATCGAGCTTTTCACAAATATTGAAGAAGGTGAAGTGTTAACCCTCATGCAAGGAAGT
CGCCAGCACCTCGTGGCTAGAGCGGCCAGAGTGGTGAACGCGGCTTTTAATCAAAAGTTA
GAAGAGTCTCGAAAAATAGGGGTGATCAATATCTTTTGTGCCGGTCCTATGCTGCACTTA
AAGCAGGATATTAATAGTGTTTGTGAACAAATTAACCAGGAATTAGAGAACCTACCTTTT
ATTTGCCCGTTTACTTTTGGTGAGCAAGGAAGATTTATAGGTGGCGAAAATGGACATGGA
AACTTGATGATATCTTCAGCAATTTTCCATAAACCTTATGAAAGATAA
>ALBLOIKC_00275 hypothetical protein
ATGGCTGCACAAAAGTTAACAAAGGCAAGACTTGCACAAATCTTAATCATGCTCAGTCTT
TTAATCGGTGCCTTTTTCTGGCGCACCTTTACTTATGAGCAAGATAGAGAGGTGGATTGT
TCACAAAAACAGCGATGTGATGTAACAATTGGGGCAGCAAAAATCACTATAAACAAGGCT
TCAGAAGGATTTTCGATTGAAAGCTCGGAAACTGATAGTGTAAAAATTGATCTAAATCAA
TCTGGCAATTTTATTAACTTAGATGATAAATATAGGGAGATTGATTGGAGCGCTATTTCT
GAGACAAAAGCAATTAATCTCAAAATAAACGAAAATATTGTCCGAGTTCATTTATAA
>ALBLOIKC_00276 Cbb3-type cytochrome c oxidase subunit CcoN1
ATGAGCCAAGTAAAGCAGCTTGAACAAAACTACAACTATACAGTCGTTCGCCAATTTACC
CTTGTGACCATTTTATGGGGCATAGTTGGTATGGCTGTTGGTGTTTTGATTGCCGCTCAG
TTAGTTTGGCCACAGCTAAACTTTGATACGCCGTGGTTGACGTACAGTCGTTTACGTCCA
TTGCATACTAATGCGGTAATTTTTGCGTTTGGTACCAGTGCCCTGTTCGCGACATCTTAT
TATGTTGTTCAGCGCACCTGTCAAACTCGTCTTTTTGGTGGCCCACTCGTTGCCTTCACC
TTTTGGGGTTGGCAAGCAATCATCTTAGCCGCAGCAATCACCCTACCTCTAGGTTTAACC
TCTGGTAAGGAATATGCTGAGCTAGAATGGCCAATCGATATCGCAATCGCGATTGTATGG
GTGTCATACGCGGTCGTGTTCTTCGGAACATTGGTCAAACGTAATACCTCTCACATCTAC
GTGGCTAACTGGTTCTTCGGTGCCTTTATCCTCACAGTAGCAGTACTTCACATCGTGAAC
AGCATGGCTATCCCTGTGTCACTTGGTAAATCTTACTCGATTTACTCTGGTGCAGTGGAT
GCGATGGTTCAATGGTGGTATGGACACAATGCGGTAGGTTTCCTACTGACCGCTGGTTTC
CTAGGTATGATGTACTACTTTGTCCCTAAACAAGCTGAACGTCCTGTTTACTCTTACCGT
TTATCTATCGTTCACTTTTGGGCACTGATCTCTCTATACATTTGGGCTGGCCCTCACCAC
CTGCATTACACAGCACTACCAGACTGGACTCAGTCTCTAGGTATGGTGATGTCTTTGGTT
CTATTCGCTCCGTCTTGGGGTGGTATGATCAACGGTATTATGACGCTGTCTGGCGCATGG
CATAAGCTTCGCTACGACCCTATCCTGCGTTTCCTAATTGTTTCATTGTCTTTCTACGGA
ATGTCTACTTTCGAAGGTCCAATGATGTCAATCAAAACTGTAAACGCGCTATCGCACTAC
ACAGACTGGACCATTGGTCACGTTCACTCCGGTGCATTAGGTTGGGTTGCAATGGTTTCA
ATTGGTTCTGTGTACCACCTTGTTCCACGTCTATTTGGTCAAGAGCGCATGTACTCTGTA
AGTCTAATCAACGTTCACTTCTGGTTGGCGACTATTGGTACTGTTCTTTACATCGTAGCA
ATGTGGATCTCTGGTGTAATGCAAGGCCTGATGTGGCGTGCAGTTAACTCTGACGGCACA
CTAACTTACAGCTTTGTTGAATCTGTAGAAGCATCTTACCCGTTCTACTTCGTACGTTTC
CTAGGTGGTTTCATCTTCCTATTCGGTATGTTCTTAATGGCATACAACACGTACAAGACG
GTAACTGCACCTAAAGAAAGCCTAAAAGCTATCCCTCAACCGGCATAA
>ALBLOIKC_00277 hypothetical protein
ATGAGTAATAATTCGAATAATCGCCACGAAATCCTAGAACGTAATGTCGGTTTGTTGGCA
ATTTTCATCGTCTTTGCAATCAGTTGGGGGGCGCTTGTAGAAATCACTCCTCTGATTTTC
CAGAAGCAAACGACGGAGCCTGTAGAAAACCTACGTGCTTATACTCCTCTGGAAATGGAA
GGTCGTGACATCTACATCCGTGAAGGTTGTAACGTTTGTCACAGTCAGATGATTCGTCCT
TTCCGCTCTGAAACAGAGCGCTATGGCCACTACTCTGTTGCTGGTGAAAGCGTTTGGGAA
CACCCATTCCTATGGGGTTCTAAGCGTACTGGTCCAGATTTGGCTCGTGTAGGCGGACGT
TACTCTGACGAATGGCATCGTGTTCACCTTATTGATCCACGTGAGCTAGTACCTGAATCA
AACATGCCTGGTTTCCCTTGGCTTGAAGAGAACGTACTAGACGGCAAACTAACGCAGAAG
AAACTAGAAATCTTCCGCAACCAGTTTGGTGTTCCGTACACGGATGAACAAATCGCGAAT
GCGGCTAAAGAAGTAGAAGGTAAAACAGAGATGGATGCAATCATCGCTTACCTTCAGTCT
CTTGGTCATGCAATGAAGTAA
>ALBLOIKC_00278 hypothetical protein
ATGGATTTCGGTACAATTCATAGTATTTATACCGTTGTACTCTTCGCGAGTTTTATTGGC
ATCGTTTGGTGGGCATTTGGTAAGAAGCGTAAAGCACGCTTCGAGGAAGATGCTAACTTG
GTGTTTGCCGACGAAGAGCAAAAAACGACCCCAAATAACCAAGGAGTGAAGAAGTAA
>ALBLOIKC_00279 Cbb3-type cytochrome c oxidase subunit CcoP2
ATGACTACATTCTGGAGTCTCTGGATTATCGTGATTACTGTCGGTACGCTGGTAGGCTGT
GCGATTCTCCTTACTTGGTGCGCAAAAGATAAAATGGGCGTCGAGGAAGGGGAAGACATG
GGCCACGAGTACGATGGTATTCGCGAGCTTAACAACCCTCTACCTAAATGGTGGACATAC
TTATTTGTGAGCACATTTGTGTTTGCAGCTGTATATCTGACCTTATTTCCAGGTCTAGGC
AGCTTTAAAGGTGTCCTTAACTGGCAGAGTTCAGATCAAACCGTACGTACGTTGGAAGAA
TCAAAAGAAGCCATCGCACGAGCACAAGAAAACAAACAACTTAACCAATACGCTAAAGAG
CTTGATGATGCTGATGCTTACTTCGGTGAAGCATTCCGCGCACTTGCTCACAACGCAGAT
GGCCTGCGCCCTATCCCTGAGATTGCGCAAGACCCTGAAGCGATTAAAGTTGGTCAGCGT
TTGTTCCTACAGAACTGTTCGCAATGTCACGGTTCTGATGCTCGTGGTCAGACAGGTTTC
CCTAACCTAACTGACGACGCATGGTTATATGGCGGTGAGCCAGCGGCTATCGTGACTACT
ATCATGCAAGGCCGTATCGGTCAGATGCCAGCGTGGAAAGATGCACTTGGCGAACAAGGT
GTTCAAGAAGTTGTAAGTTACACGCTAAGCCTATCTGGTCGTAAAGTGAATGCACGTGAA
GCAGAAGCTGGTAAAGCTCGCTTTGTCGTGTGTGCAGCTTGTCACGGCACTGATGGTAAA
GGTAACCCTGCTGTAGGCGCACCTGACCTTACTGACCAAGACTGGTTATTCGGCGATTCA
CGCGCTGCAGTAACAGAAACAGTTATGAACGGTCGCTCTGGTGTGATGCCAGCTTGGAAG
GACATTCTAGGCGAAGACAAAGTTCAACTTGTCGCGGCATACGTCTGGAGTTTAAGCAAC
TCTGACAATAAGTAA
>ALBLOIKC_00280 hypothetical protein
ATGGTAAAGCCTTGGTATAAACAATTTTGGCCGTGGTTCCTGATCATCCTGCCTTTAACT
GTTGTGGTATGGACAATCGTTACAGTGGTCGTATTCGCCAACAACTCTGTTTCTTTGGTC
GCCGAGGATTACTATAAAAAAGGCAAAGGTATCAACATCGACATCAGTAAAATGAATGTC
GCTCGAGACCTTGGTCTTAACGCTACCGTTTCGTCAGATGACAACACAGTGGTTATCTCC
TTTAACAAAGGAGAATTGCCACACTTCCCTGCACTAACCGCTACGTTCACGCACCGTACT
CTACCAGATCGTGACTTTACTAAGCTTCTTACGGCTGATGCGACTGGTAATTATCGTTTA
ACGCCTGAAAGTTCCATTCAAGGCCCTTGGTTTGTCGAACTTGAACCGCATAACAAAGAA
TGGATGATTCAAGGTCGAGTCGAGTTCCCAGCACAACCAACAACTTTGATGAAGTAA
>ALBLOIKC_00281 Copper-exporting P-type ATPase A
ATGTGTAAATCCTGTTATCACTGTGGTGAAGATGTACCAGCCAACACGGATTTCAAAGTA
GAAATATTGGGTGAAATTCGCGACATGTGTTGCCCGGGCTGCGAAACCGTGGCTCAGACT
ATTGTCGATAGTGGTCTTGTCTCCTATTACCAATACCGAACTGCACCAGCAGAAAAGGCG
GATCTAGTTCCTGAGCAACTCCAAGCCCTTATCCATTATGACAACGAGGACGTTCAGTCA
GAGTTTGTTCGTAACCATGAGAACACCTCTGAAGTCACGCTCTCATTGGAGGGGGTCTCG
TGCGCCGCTTGTGCTTGGTTGATTGAAAAACAAGTGTCGGGTGTTAAAGGCTTGGTTTCC
ATTCGTGTTAACACCACGACCAACCGCGCTCTACTCGCTTGGGATAAAACTCAAGTTCGA
CTTAGTGAACTGCTGTCAGTCATTCATAAACTCGGTTACAAAGCCGCCCCTTTTGAAGCC
GATAAGCAAGAAGCGGCTTACCACCATACGATGAAACAGTACCTGTATCGTTTAGGTATC
GCAGGTCTTGCAACCATGCAAGTAATGATGCTTGCTGTAGCATTGTATTTGGAAGTCTTT
GGCGATCTAGAGCCTGAGTTTAAAAACTACTTCCGCTGGGTGAGCTTAATTTTTGCAACC
CCTGTGCTCCTATATTCTGCGCTCCCTTTCTATCTCAATGCATGGCGAAGCATTAGGGGT
CGAACGCTTGGTATGGATGTTCCGGTATCCATAGCATTGATCTTCGCTTATGTGGCGAGC
TTAGTTGCAACAGTGACTGAACAAGGTGAAGTTTTCTTTGAATCTATCTCGATGTTTACC
TTTTTCTTGTTGGTTGGCCGATTCTTAGAAATGCGGGCTCGACGCAAAGCTGCGGCAGCG
AGTGGTAACCTTCTTAAACTCATCCCTGCGATTGCCACAACGTTAGACGGTGAACAAATC
CCGGTGAAAACGTTAAAGATTGGCGATTGTATCCGCGTTCTTCCTGGCGAACACATTCCT
GCCGATGGCAAAGTGATTTCTGGCCGTATCCATATCGACGAGTCCATGCTTACCGGTGAG
TCGGTTCACGTGGTTAAGAAAGCCGGAGATGCAGTTTATGCCGGCACATTAAATGGCGAG
GAATCTTTCGAGTTAGAAGTGACGAATTCGAAAGCAGACTCGATGATTTCTAACATTGTT
CGTCTTCAAGATGAAGCCCAGCACTCCAAGCCTAAAATTGCTGAAATCGCTGACGTCGTG
GCACGTTATTTCGTAGGCGCGATATTAATCATTTCCGCAGGCACTTGGTTCTACTGGCAT
CAGACTAAACCTGATGATGCGTTCTGGATTATGCTGTCTGTCTTAGTAGCCACTTGCCCA
TGTGCCCTATCTTTGGCAACCCCAACCGCACTAACTTGCGCTACATCTCGTATGGGCAAC
TTTGGTATTTTGCTGCGTAAAGGTCATGTATTCGAAACGCTATGTAAGATTAATCATCTT
GTCGTGGATAAGACAGGCACCCTGACTAAAGGGGATATAGAAATTAGTCAAACCCAGACC
TTCGCTGGCTTCAATGAAACTGAAGCACTTGCGATTGCATCGGCACTTGAAGCACACGCA
AACCACCCTATTGCTCGCGCATTCTCAGGGTTTGGTCAAGAAGACGTTACCGTGAGCGAT
GTTCAAAATATCATTGGTTCTGGTATTCAAGGTGTATGGAACAACAAGACGGTAAAAATT
GGTAGTGCCACCTTCGTAGTTGGTGAAAACCGAGATGAGAGTAACGCTGTGTATCTTTCT
GTAGCCGAAGAGCACGTTGCGACCTTCTATTACCGCGACCCTATTCGTAAAGAGAGTAAA
GCATTCATTCAACGCTTTGCAGACGCCGGTATCAAAACAACCTTGTTGACAGGCGACTCA
CTGCAAAATGCGCAGCCTGTTGCGAATGAAATGGGTATTGACCATGTGATCGCATCGGCA
AAACCAGAAGACAAACTCGCGTATCTTAAAGGGCTAGATCAAAACGACATTACCATGATG
GTTGGTGACGGTATCAATGATGCACCGACTCTAGCTGGAGCTCACCTATCCGTTGCGATG
GGTGGTGGTACAGATGTCGCTAAAGCTTCTGCAGATATGACGCTTCTTGGTGACAATTTA
GAGAAGCTTTTAGAGGCTAGATTGCTTGCAATACGTACAAGAAAGATAATCCGAGAAAAC
TTGGCTTGGTCTTTGGGCTACAACCTGCTAATTTTGCCACTGGCAGTTGCAGGCTTGGTC
GCTCCGTACGTTGCTGTAGTGGGTATGTCAGCAAGCTCTATTATTGTTGTATCTAATTCG
TTGCGACTGCTTAAAGAGAAGTAA
>ALBLOIKC_00282 hypothetical protein
ATGGAAAGTCTTTACATATTAATCCCTATCGCCATTGTATTGGTCTGTGTCGCCGTTGCC
ATCTTCCTTTGGGCCGTTCGTAGTGATCAGTTCGAAGACCTAGAGCGACAAGGTCACAAC
ATTCTTCTTGATGAAGACGAAAAACCAAATAACAAAAAACAATAG
>ALBLOIKC_00283 hypothetical protein
ATGAGTCCAGATTTTATTGGCGCGTTCATGATCGGTCTCGTTGGGGCCGGTCATTGTATG
GGAATGTGTGGCGGTATCGCCTCGTTACTCTCCATGGGTGCACCGAACAACAAACCATCT
TCTTCTATTCCTCTTTTCTATAACTTTGGCAGGCTATCCAGCTACGCTTTGATTGGCGCT
ATTGTTGGTGGTGCCATATCAGGCCTGTCAGAATTGAGCGGTTTAACCCAATCTCTCGCT
TGGTTTCGATTTGTCGCTGCAATTTTCATGATCTTAGTTGCGCTCTACATTGCCAAATGG
TGGCAAGGACTGCTTGTTGTTGAAAAAGCAGGTCAGTATATCTGGAAGTTTATCTCCCCT
GCGGGCAAGCGCCTGTTGCCGCTAAAACATCCGACGCACGCATTCCCATTTGGTTTCATT
TGGGGATGGCTACCATGTGGCTTAGTCTACTCAGCACTCACGTGGTCTGCTGTTTCAGGG
AGCGCATTGAACGGTGGATTAATCATGTTGGCATTTGGCTTGGGTACTCTGCCCTCGATG
CTCGCGATCGGATACGGTGCCACTCATTTTCAGAAACTGCAAAAGTCGTTAATATTTAGA
AACATCTCGGCATTAATCCTCATAAGTTATGGCGTGTATACTGCCGCCGGAGCTATGCAA
ATGCTTGGTTTCATATAA
>ALBLOIKC_00284 Fumarate and nitrate reduction regulatory protein
ATGATTTCTGAAAAACCTGCAACAAAGCGTATCCAATCAGGCGGTTGCGCGATTCATTGC
CAAGATTGTAGCATTAGCCAACTGTGTATTCCGTTTACTCTTAACGAGTCTGAACTGGAT
CAGTTGGATCAAATCATCGAGCGTAAAAAGCCAATCCAAAAAGGCCAAGAGCTTTTTAAA
GCAGGTGATGAGCTAAAATCTCTGTACGCTATCCGCTCTGGTACTATCAAGAGCTACACC
ATTACAGAACAAGGCGATGAGCAAATCACTGCGTTTCACTTAGCGGGCGACCTTGTAGGT
TTTGACGCAATCACAGGCGATCTACACCCAAGCTTTGCTCAAGCACTTGAAACATCAATG
GTGTGTGAGATTCCTTACGAAATCCTTGATGACCTATCAGGAAAAATGCCTAAACTTCGC
CAACAGATCATGCGTCTGATGAGTAACGAAATTAAAGGCGACCAAGAGATGATCCTTCTG
CTTTCTAAAAAGAATGCTGAAGAGCGTCTTGCGGCTTTCCTATACAACCTATCGACACGT
TTCTCTCAACGTGGGTTTAGCCCAAGAGAATTCCGTCTAACCATGACTCGTGGTGACATC
GGTAACTACCTTGGCTTGACGGTTGAGACCATCAGTCGCCTACTTGGCCGCTTCCAGAAA
TCTGAAATTCTGAGCGTAAAAGGTAAGTACATCACCATCTTAGACCATGATGCATTGATG
GAACTTGCAGGCGTTAGCAAAGACTAA
>ALBLOIKC_00285 Universal stress protein E
ATGAGTATATACAGTAAGATCCTTGTTGTTGCTGACATCAATAATGATGAGCAGCCAGCA
CTTGCAAGAGCAGTTCAACTCGCTCGAAAAAGTGTATCCAGAAGCCGAATCACTTTCTTT
CTGTCAATCTACGATTTTTCGTATGACATGACCTCAATGCTGTCGGTCGATGAAAGAGAT
GCTATGCGTCGCGGTGTTATCCACCAACGTGAACAATGGATGCGTAAGATAGCCCAACCG
TATTTAGACGATAGCTTCGACTTTGATGTTTGTGTTGTTTGGCATAATCGCCCTTATGAA
GCGATCATTGCTGAAGTCTTTGCTGGCGGTCACGACATCGTTATTAAGGGAACGCGTAAA
CACGATGTTCTAGAATCCGTCATTTTCACTCCTACAGATTGGCATTTGTTGCGTAAGTGC
CCTATCCCTGTGCTTCTAATTAAGAACTCCGATTGGCCAGAGCACGCGAAGATTCTCGCG
TCTGTTCATGTTGGTTCGGAAAACCCAACGCACATTGATTTGAACGATTCAATGGTCGAG
CGCCTTAAAGAAATCACCAATCGTCTCGATGCTGAACCGTATCTCGTTAATGCCTATCCG
GTTACTCCAGCGAATATTACGATTGAATTGCCTGAGTTTGACCCAACAACTTACACAGAT
GCAGTTCGCGGGCACCACCTAACAGCAATGAAAGCACTTCGCCAAAAGCACGGTTTGGAT
GAAGAGCAAACAATCGTTGAACAAGGTCTACCAGAAGACATTATCCCTGCAACGGCAGAA
AAGCTAAATGCAGCAATGGTTATTCTTGGTACGACAGGTCGTACGGGGCTTTCTGCGGTG
TTTATTGGTAACACAGCTGAGCATGTGATTGATAAAATCAATTGCGACGTACTGGCATTA
AAACCAAACGGTTACATCAGTCCGCTCGATCCGAATACAGCGACATAA
>ALBLOIKC_00286 tRNA 2-thiocytidine biosynthesis protein TtcA
ATGAACCAAGTAGATACAAGAAAAGAAACCCTAGAATTCAACAAACTTCAGAAACGTCTA
AGAAGAAATGTTGGAAATGCCATTACTGATTACAACATGATCGAAGAAGGCGATGTTGTG
ATGGCATGTATTAGTGGTGGTAAAGATTCATTTGCGATGCTTGATATCCTGTTGAATCTA
CAAAAGGCAGCACCAATCAAGTTTGAAGTGGTTGCGGTTAACCTTGACCAGAAACAGCCA
GGTTTCCCTGAGCACATTCTTCCAGATTACTTTGAAACACTGAACATTCCTTACTACATC
GTAGACAAGGACACTTACTCAGTGGTTAAAGAAAAAGTGCCAGAAGGCAAAACGACTTGC
GGCCTGTGTTCGCGTCTTCGCCGTGGTACGCTTTACTCTTTCGCTGAGAAGATCGGTGCG
ACCAAACTAGCACTTGGTCACCACATGGACGACATTGTTGAGACTATGTTCTTGAACATG
TTCCATGGCTCACGCCTTAAAGCGATGCCACCAAAGCTTCGTTCAGACGATGGCCGTAAC
GTTGTTATTCGTCCGTTGACTTACTGTCGTGAGAAAGACCTGATCAAATACGCAGAGCAC
AAAGAGTTCCCAATCATTCCTTGTAACCTGTGTGGCTCTCAAGAGAACCTTCAACGTCAA
TCGATTAAAGCAATGCTTATCGATTGGGACAAGAAAACACCTGGTCGCGTAGAAGCTATC
TTCAAGTCAATCCAGAACGTTAGCCCAAGCCAGCTTGCAGACCGTGAATTGTTCGACTTT
GAAAACCTTCCACTGGACCGTGAAGGAAATCGCGAAGAATACGAATTCAGTGAAGCTGTA
GTTTCTTCGACAAACATCGACGAATCAATGTTTATCGATGTAACCAACATCTAA
>ALBLOIKC_00287 hypothetical protein
ATGAAGAAGTTAAGCCTAAGTTTACTAGGCAGTGCGGTACTGGTCTTAGCATCGCCTGCA
ACTCACGCGCAAGAATACATGTTTACGTATTCTAAGCTCTACACACAATTGAAGAACAAT
GCCAAAGAAGGTCATGACGACGTTAAAGTCGGTGTCTTTTTTGTCGATGCAGATACTAAG
CAACTGTGTGAGATAGAAAAAGCATGGATGGAAAAAGAAGAGCATTACGAAGAGTTTGTG
ATTCCGGCTTCTAAAGAGCTTCCTATTCCGATCGACAAAAACTTGAAGTCTGCGAACCCA
CTTGTCTTCGTCCAAACGCCGAAAGACACACGATGTGATTACTCTTTAGTTGTGATGACC
AAAGAGCCATTACAGGGTAACGTATCTTACGAACAACTTACGCCTTTGATGCCACAAATG
CAGGCGTTACTTGAAGATCTAGGCGGTATGTTTGCAGGTTGGTTCACTCCAGAGGTACAA
GGTGTGACTATGGAATTTGCGGATAACTTGAATGACACTATTACTTTCTCTGATGGCACA
GAAAAAGCCATCGTGAATGGTAAAGTTCAGGTGGCTTTGAGTGACATTGGGGTAGGAGGT
CATATGACCTTGCCTCAGCCAACGACTCGTGTCCTGCCTTATCTGCCAAACGCTAAAAAA
TAA
>ALBLOIKC_00288 hypothetical protein
ATGCCTAAATCTTTAAAATCAATGAGTTTACGAGTGGCGGCTATCACAATAGCCGCCACT
TTTGTTTCTGTAGGACCATATTTGCACTACGACCGCGAATATCGCAATGCGATCGACTCG
CAGGTAGTGCACGGCCCGGTAACACACCCAGACTTGTCTAACCTCCCTTATATTGGTGAC
ATTCCTGATTTCAACTCGATTAAGGACACGAAAGATAAGAAGACAGCGTTCTTCGACTTC
CTTCGACCGAAAATAGCGTTAGAAAATCAACGAATCGAGAAAGAGCGAGCATTCCTAACG
TCTTTAACAATCGGCGAGGTGAGCCCTGAGCAAACCTCTTACGCTGAACGTTTGGCTTCG
CTTTACTCTTACCCATTGCAAGAAGGTACGGTGACACAAGCTTGGCTAGATGAAATGTTC
AAGCGTGTCAATGTGTTACCAGAAGCGCTGGTTTTAACCCAAGCCGCCAATGAATCTGCG
TGGGGAACCTCTCGTTTTGCCACTCAAGCAAACAACTTGTTTGGTCAATGGTGTTATAAG
AAGGGCTGCGGAATTGTCCCGGCACATCGTGGGGCAGGAAAAACGCATGAAGTAGAAAAA
TTCGACACAGTACAAGAGTCGGTGCACGGCTACTTTATGAATGTAAATCGCAACCGTGCT
TACGCTGATTTACGCGACATTCGCGCTAATTTAGCAGGGAAACACAAGGATTTGTTATCT
GTGGCGACGGCATCGGAGCTAACTCATGGTTTGCTCGCGTATTCCGAACGTGGCATCGCT
TACGTTAATGACTTACGTGCGATGATTCGTCACAATAACGCTTACTGGACACAATAG
>ALBLOIKC_00289 hypothetical protein
ATGAACAACGATTTTGAGAAAGATTTCAATCTTGGAGGGAGTGTAGAGCGAGCTCTTTCT
GGCAAGTATGAACTAAAAGCAGCAGCCGTTTTTAGTGAAGCTTGGCGCACCACCATTCAA
CAGTTTTTGTCCTTCTCACCTGCGATTATTCTTTTGCTCTTCGTACAGTTGGGTATCTTC
TATATCGCACTGCAACTTCAACTGGGTGATCCAGGCGTAATCCTTGATGCTATTCAAGAC
CCAGAATCTTTCACCACTGACATCGTTTCCGCAATTTATGTTGCTAACTTTAGTTACGAA
GTGATCAGCGCACCGATTTATGCTGGTATCAGCTTAATGGCGATGAGCCACGTTGCTGGG
TTACGAACCAAGATACGTCATGTGGGTAAAGGTCTTCAGTTTACGGTACCAGTGATTCTA
GCAACGCTGTTTAGCTTGATGATGCAGGGTGTAGCGGGAATGATTTTCCCATTGCTGTCT
CTGTACCTTTCTTTAGCGTTTAGTCATTCTATCTTGTTGATTTGTGAGAAAAGAGTGCCG
CCAATGCAGTCACTTCTTTTGTCACTTCGTGCAATCAATAAGAAGCTTTTTGTTGTCGCA
GGGCTTTACTTAGGCGTGATGTTGATGTTTATTGTTGCTGCAATGTTCTACGGAATTGGC
TTGATCTTCGTGCTACCGTTCTTCTTCCATTTGAAGGGAATCCTGTACCGCGAAATGTTT
GGTATCAAGTTAAAGATCGTAGCAACACAGCAAAATGATAACGATCACGATGGTAACTCT
CAGGTGTTTGATGCCTAA
>ALBLOIKC_00290 Spermidine/putrescine import ATP-binding protein PotA
TTGAACGCTAAACAGCAAGCAGGAAAGCCAGTAGTTCGTCTATCTGGTATTAGCAAAAGT
TTCGATGGCAAGGAAATCATCGGTAATTTAAATCTGGATGTTAATCATGGTGAGTTTCTG
ACGATTCTTGGTCCTTCTGGTTGTGGTAAAACAACGGTTTTACGCATGATCGCGGGCTTT
GAGACGGCAGATAACGGTCAAATCGTATTAGATGACCAAGATGTAACACAGGTTCCTGCA
GAGCAAAGGCACGTCAACACGGTATTTCAGAGTTACGCACTCTTCCCTCATATGACCGTA
TTTGAAAACGTTGCTTTTGGTCTTCGCATGCAGAAAACACCTGCTGCAGAGATCGAGCCA
CGAGTTATGGATGCGCTACGCATGGTTCGCCTAGAAAAAATGGCACAGCGTAAGCCTCAC
CAACTTTCTGGTGGTCAACAACAACGTATCGCCATTGCGCGTGCGGTTGTGAACAAACCA
AAAGTACTGCTGCTAGATGAATCTCTATCTGCACTTGATTACAAACTACGTAAGCAAATG
CAAATCGAGCTTAAACAGCTTCAGCGTCAACTTGGTATTACCTTTATCTTCGTTACGCAC
GATCAGGAAGAAGCCCTATCGATGTCTGACCGCATTATTGTTATGCGCGACGGTGTTATC
GAACAAGATGGCTCTCCACGTGAGATCTACGAAGAACCTAAGAACCTATTTGTTGCTCGC
TTTATCGGTGAGATCAACGTATTTAACGCAACCATGCTAGATCGTATCGACGAGAAACGT
ATTCGTGCAGAGATTGAAGGTGTTGAATCTGTTGTTTACTACGATCAAGAAGCACAAGCC
GGTGACAAACTACAAGTACTACTTCGCCCAGAAGACTTACGAATCGAAGAGATCAAAGAG
TCTGAAGAAAAAGGCATCGTAGGTCACGTAACTGAGCGTACCTATAAAGGTATGACGCTT
GATTCTGTTATCCAATTGGATTCAGGCATGCGCGTGATGGTAAGCGAATTCTTTAACGAA
GATGATCCAGATGTGGACCACTCTCTCGGCCAGAAAGTCGCTATTACTTGGGTTGAGAGC
TGGGAGGTAGTACTAAATGATAAGCAAGAAGCTTAA
>ALBLOIKC_00291 Spermidine/putrescine transport system permease protein PotB
ATGATAAGCAAGAAGCTTAATCTTCAGAACGCGATCATTACCCTAATCGTTGGTTGGTTA
ACACTGTTTGTGTTAGTACCAAACCTAATGATTATCGGTACAAGTTTCTTGACGCGTGAT
GAAGCGAACCTCATTGAATTAACGTTTACATTCGACAACTATCTTCGCCTACTCGATCCT
CTGTACGCAAAGGTGCTGATGCACTCTTTCTACATGGCGATCATCGCAACTTTGTTGTGT
TTGGTGATTGGTTATCCATTTGCTTACATCGTAGCAAAAATGCCTGAAAAATGGCGTCCG
TTCATGTTGTTCTTGGTGATTGTACCATTCTGGACTAACTCTCTTATCCGTACTTACGGT
TTAAAGATTGTTCTAGGTACTCAAGGCATTTTGAACAAGTCGTTGATGGCGATGGAAATC
ATCGATAAGCCGATGCGTTTAATGTATACCGAAACAGCAGTAATGATTGGTCTTGTGTAC
ATCTTGCTTCCATTTATGATTTTGCCGCTTTACTCAGCAATCGAGAAGTTAGACAACACA
TACATCGAGGCAGCAAAAGACCTTGGTGCGAACAAGTTTCAAACCATTACACGCGTTATT
CTACCTCTGACAATGCCTGGCATTATCGGTGGCTGTTTGTTGGTTCTGTTACCTGCACTA
GGTATGTTCTACATCTCTGACCTTCTTGGCGGTGCGAAGAACCTACTGATCGGTAACGTA
ATTAAGAGCCAAGTATTGAACGCTCGTGACTGGCCATTTGGTGCTGCGACCAGTATCGCC
CTCACCTTCGCAATGGCTGTGATGCTTTACGCTTACTACAGAGCAGGCAAACTATTGAAT
AAGAAAGTGGAGCTAGACTAA
>ALBLOIKC_00292 Inner membrane ABC transporter permease protein YdcV
ATGGGACGCACAGTTAGATTTAGCTTTATGGCGCTGGTATATGCATTTTTGTATCTGCCA
ATCATCGTCCTAATTGTTAACTCATTTAATGCCAACAAATTTGGTATGAAATGGGGCGGT
TTCACCACGAAATGGTACGAAACCTTAGTAAATAACGACAGCCTAATGCAGGCTGCATGG
CATTCATTGAACGTAGCGGTATTCTCAGCGACAGCAGCAACCATTATTGGTAGCTTGACG
GCTGTTGCCCTATTCCGTTACTCGTTCAAAGGTAAAGGCGCGGTAAACGGCATGCTGTTT
GTCGTAATGATGTCTCCAGATATTGTAATGGCGATTTCATTGCTTGCGCTGTTCCTAGTA
TTAGGCGCACAGCTTGGCTTCTTTACTCTATTGATTGCTCACATCACATTCTGTCTACCG
TTCGTTGTGGTAACAGTGTACAGCCGCTTAAATGGCTTTGATGTGAAAATGTTGGAAGCT
GCAAAAGACCTTGGTGCAAGCGAATGGGTTATCTTGAAACAGATCATCCTTCCTCTTGCT
AAACCAGCGGTTGCTGCAGGTTGGCTACTGAGCTTTACCCTGTCTCTGGACGACGTAATT
ATCAGCTCATTCGTAACAGGTCCAACTTACGAAATCTTGCCATTGAAGATTTACTCAATG
GTTAAGGTGGGCATTTCACCGGAAGTGAACGCCCTAGCAACGGTGATGTTGATTGTTTCT
TTGGTCTTGGTAGTAATTTCTCAGTTGCTAGCAAGAGAAAAAGTGAAGTAG
>ALBLOIKC_00293 Spermidine/putrescine-binding periplasmic protein
ATGAAAAAATGGGCTACTCTATTAGCTGGTAGTGCATGTGCGCTTTCTCTGTTCTCTGGT
ACAGCGGCAGCGGATGATAAAGAATTAGTATTTATGAACTGGGGTCCTTACATCAACAGT
AATATCCTAGAGCAATTTACTAAAGAAACTGGCATCAAAGTGATCTACTCGACTTACGAG
TCGAACGAAACTTTGTATGCAAAGCTAAAAACTCATAACCAAGGTTATGATCTAGTCGTA
CCTTCAACGTACTTCGTAGCGAAGATGCGTGACGAAGGTATGCTACAAAAGATCGACAAG
ACTAAGCTGAAAAACTTCGGCAACCTAGATAAAAACTACCTAGACAAGCCTTACGATCCA
AATAACGACTACTCTATTCCACACGTTGTCGCGATTACAGGTCTAGCGGTTAACGCTGAC
ATGTACGATCCAAACGACTTCCAAAGCTGGGCTGACCTATGGAAGCCTGAACTTGAAGGT
CAAGTAATGCTGATGGACGACACTCGTGAAGTGTTCCATATTGCACTGCGCAAACTGGGT
TACTCTGGTAACTCTACGGATCCAAAACAAATCGACGAAGCGTACGCAGAGCTACAAAAG
CTAATGCCAAACGTTCTAGTATTTAACTCTGACAACCCAGGTGCACCATACATGTCTGGT
GAAGTTGGTGTTGGTATGCTTTGGAACGGTAGCGCAGCTGCTGCTCAAAACGAAGGCATG
AACCTGAAACTTGTATTCCCTAAAGAAGGCGGTATCGGTTGGGTTGATAACTTCGCAATC
TCTTCTGGTGCGAAGAACGTAGAAGCGGCTCACAAGATGATCGACTTCCTACTACGTCCA
GAAATCGCAGAGCAAATCTCAGCGGATACGGGTTACCTAACGGCGGTTGCAGAATCTAAC
GCTAAATTCAAAGACGTTGCACCACTGTTCCCTTCTCAAGAAGACCTTGACCGCGTTGAA
TGGCAAGACTCTGTTGGCGACATGACAGTGAAGTACGAAGACTACTTCCTGAAGCTAAAA
GCGGGTCAATAA
>ALBLOIKC_00294 Spermidine/putrescine-binding periplasmic protein
ATGAAAAGTAAATTCTACGCAAGCGCACTGTGTGCGGCGACGCTAATCGCTACCCCTGCA
ATGGCTGCTGATCAAGAACTGTATTTCTACAACTGGTCGGAATACATTCCAAACGAAGTT
CTTGAAGACTTTACAAAAGAAACCGGCATCAAAGTTATCTACTCTACGTACGAGTCTAAC
GAAAGCATGTACGCGAAGTTGAAAACTCAAGGTTCTGGTTACGACTTGGTAGTACCGTCT
ACCTATTTCGTATCTAAAATGCGTAAAGAAGGCATGCTGCAAAAGATCGACAAAGAGAAA
CTGTCTCACTTTGCTGATCTAGACACTAACTTCCTGAACAAGCCGTTCGACCCGAACAAC
AACTACTCTATTCCATACATTTGGGGTGCGACCGGTATTGGTATCAATGCTGACATGCTA
GACAAGTCATCGGTTTCTAAATGGGACGATTTCTGGGATAGCAAGTGGGAAGGTCAACTA
ATGCTGATGGATGATTCTCGCGAAGTATTCCACATTGCATTGACTAAGCTTGGTTACTCG
CCAAACACGACTAACCCAGACGAGATCAAAGCGGCTTACGAAGAACTGAAAAAGCTAATG
CCAAACGTGTTGGTATTTAACTCAGACTTCCCAGCGAACCCATACCTAGCAGGTGAAGTA
TCACTTGGTATGCTTTGGAATGGTTCTGCTTACATGGCTCGTCAAGAAGGCGCGAACATC
GACATCATCTGGCCAGAAAAAGGCACTATCTTCTGGATGGACAGCCTAGCAATTCCAGCT
GGAGCGAAGAACGTTGATGCTGCTCATAAGATGATCGACTTCCTACTACGTCCTGAGAAC
GCAGCTAAGATTGCACTAGAGATTGGTTACCCTACTCCAATGAAAACAGCGCACGATCTA
CTACCGAAAGAATTTGCTAACGATCCAAGCATCTTCCCACCACAAGAAGTGATGGACAGT
GGTACATGGCAAGACGAAGTTGGTGAAGCAAGCGTGCTTTACGATGAGTACTTCCAAAAG
CTAAAAGTAGACAACTAA
>ALBLOIKC_00295 NAD-dependent protein deacylase
ATGAATTTCCCATACAGAAATATTGTCGTACTTACTGGAGCAGGCATCTCGGCTGAGTCT
GGTATTCAAACATTTCGAGCTCAAGATGGTCTCTGGGAGAATCACCGTATCGAGGACGTC
GCAACACCGGAAGGCTTCTTGCGTGATCCGGATTTGGTTCAGAGCTTTTATAACCAACGT
CGTAAAAAGCTACAAGGTGAAGATATCAAGCCGAATGCGGCCCATATCGCGCTAGGACGC
TTAGAAGAGCAGTTGGAAGGCAAAGTGACTATCATCACTCAAAACATCGATAATCTGCAC
GAGAGAGGCGGTAGCGCTAATATCATTCACATGCACGGTGAGTTGCTCAAAGCGCGTTGC
AGCGAATCCAATCAAGTCATCGAGCATTCAGAAGACATTGAGACTGGAGAGTTATGCCAT
TGCTGCCAAATTCCGGCTCAAATGCGTCCACACATTGTTTGGTTCGGTGAAATGCCACTG
CGCATGGGTGAGATATATGCGGCACTGGAAGAGGCGGATTTGTTTATCTCTATCGGTACT
TCTGGCGTGGTATATCCAGCCGCAGGCTTTGTACACGACGCGAAGATGCATGGTGCACAT
ACGATTGAAATCAATTTAGAGCCAAGTGCCGTCGAGAGTGAATTTGAAGAAAAGCGCTAC
GGCAAAGCAAGCATCGAAGTACCGAAGCTTGTTGAAGAGATTCTTGCTCTGGAAAACGAA
CCTAGCGCTTAA
>ALBLOIKC_00296 hypothetical protein
ATGAACAAACCTCATAACGGGATTTGGGTTGCGTACATCCTGAGTTGTTTGACCCCGTTT
ACGTTTTTGATCTCAGGCGTTATCGCAATCATTTACGCGGGCTACCGCTTGGATAAAGGC
GAAGACAGTGATGTAGTGAACTCGCATTACTACGGCTTGATTCGTACTTTCTTCCTGTAC
TTCACGTTCTTTGTTGTATTGATCGTAACAGTGGCAACATCGAACGGTGTGTTGGTTGGC
GTTAGTGATTATTGGGTACACAGCAGCTTACTAGACACAGTGGCTTACTTCATTCCTTGG
GTAGGTATGCTGTTCGCAACGCTTGCGATTCTAGTTTGGTTCCTACGTATGTACCAAGGT
ATGAACCAACTGCGCAACAATATGCCGCACAGACCGTCTACAGGTCCAAACCTATAA
>ALBLOIKC_00297 Formate dehydrogenase, nitrate-inducible, cytochrome b556(Fdn) subunit
ATGTTAAATACTCTTAAACGTGCGTCTCTTGTAATGCTGTCGATGATGACAGCATTACTG
CTGACCTTCGCGATGCCAGCGTCTGCGCAAGAAGACACTTCTCCAGTGGTACAACAGGAG
ATGACACAACTTGCAGGTGCAGACTTCTGGCGTCAGGTCAAAGAGGGGCAAGAAGGCTAT
ACCACGTCGAAATCAGCGGAACACGGTGTGCTGATCAGTACTCCGGGTGAGACTTGGTAC
ATTCTTAAAGAGAAATGGATGTCTCCTGCGGGCGCTGTCGCGATTTTCGGCAGTATCGCA
ATGGTTATCATGGCTTACGTATTCGTTGGTCCTCTAATGCTAAGCAAGCCACGTACTGGC
AAGAAGATGAAACGCTGGTCTCGACTAGACCGCGCACTACACTGGAGCATGGCGTTTACC
TTCTTAACGCTGGCATTCAGTGGTTTGATGCTGGTTTACGGTAAGCACTTCTTGAAGCCG
TACGTACCCACTGAGTTCTGGGGCTTCATCGTCATGTTGGCGAAGCAATACCATAACTAC
ATGGGGCCGTTGTTCTTCATCTTGCTGATGTTTGTTCTACTGAAATGGTGGCGAAAATCT
ATCCCTAACATGACAGACATCCGTTGGTTCATGAAAATGGGTGGCATGGTTGGTAAACAC
AAAGGAACGCACCCATCGGCTGGTTTCTCCAACGGTGGTGAAAAGGCGATCTACTGGTTG
TTGATCTTCTTTGGTGCTATTGCTGCAGTGAGTGGTTTAATTCTGGATTTCCCAATTTTC
GGCCAAACTCGTCGCGATATGGAATTGTCTAACCTTGTTCACGCGATTTCGGCACTGATT
CTAATCTGTGGCTTTATCTTCCACATCTACATCGGTCTATTCGGTATGGAAGGTGCGTTA
GAAGGTATGGTTACCGGTGAAGTTGACGAAACATGGGCGAAAGAACACCACGATCTTTGG
TATGAAGAAGTGAAATCCAAAGAAGCGATGGGCGAAACAGATACGGCAAACAAGGAACCA
AAAGGAGCGAAAGCGAATGAACAAACCTCATAA
>ALBLOIKC_00298 Formate dehydrogenase iron-sulfur subunit
ATGGCACGAATGAAATTCCTATGTGACACCAAACGCTGTATCGAGTGTAACGGCTGTGTT
ACTGCATGTAAGAACGAAAACGATGATGCACTTGAGTGGGGCATTCAACGTCGTCGCGTG
GTAACACTGAACGACGGTGAACCAGGTGAAAACTCAATCTCTGTTGCTTGTATGCACTGT
ACAGACGCGCCTTGTATGGCGGTTTGTCCAGCTGACTGTTTTGAGCACACAGAAGATGGC
ATCGTCCTTCACAACAAAGATCTTTGTATCGGTTGTGGTTACTGTCTGTTCGCTTGTCCA
TTCGGTGCGCCTCAGTTCCCGAAACAAGCATCGTTCGGTGAGCGTGGCAAAATGGACAAA
TGTACTTTCTGTGCAGGTGGTCCAAACACAGAACCAGGTTCTCTAGAAGAGCGTGAGAAG
TACGGTGCGAACCGTATTGCTGAAGGTAAGCTACCTATGTGTGCGTCACTATGTTCAACA
AAAGCACTGCTAGCGGGTGATGCAGAGAAAGTATCTGACATCTTCCGTCAACGTGTGGTT
GAGCGTGGTGCGAAAAACGCAGGTTGGACAGACGGTAACGATCTTTCTTACGACGCAACC
AAAAGCTAA
>ALBLOIKC_00299 Formate dehydrogenase H
ATGAAACTTGTCAAACGCTCCGACAGTGTGAGCAAAGAAACCAATCAGCTTGGCGTTTCT
CGCCGTGCATTCATGAAAAACACCTCGCTTGCTGCTGGTGGTGCGGTTGTAGGTGCAAGT
CTTTTTGCACCGGGCATGATGAAGAAAGCACAAGCTAAATCGGTGGATCCAGAAGCGAAA
ACAGAAGTAAAACGTACCATCTGTTCTCACTGTTCTGTAGGTTGTGGTATCTACGCTGAA
GTTCAAAATGGCGTATGGACAGGTCAAGAGCCTGCATTCGACCACCCATTCAACGCTGGT
GGACACTGTGCAAAAGGTGCAGCACTGCGCGAACACGGTCACGGTGAGCGTCGTCTGAAA
TACCCAATGAAGCTTGAAAACGGTAAGTGGAAGAAGCTTTCTTGGGATCAAGCGATCGAA
GAAATCGGTAACAAGGTGATGGACATCCGCAAAGAGTCGGGTCCAGATTCCGTTTACTGG
TTGGGTAGTGCGAAGCACAACAACGAACAAGCGTACATGTTCCGTAAGATGGCGTCGCTT
TGGGGTACCAACAACGTTGACCACCAAGCGCGTATCTGTCACTCAACAACCGTAGCAGGT
GTAGCAAACACTTGGGGTTACGGTGCGATGACCAACTCTTTCAATGACATGCACAACTGT
AAGTCAATGCTGTTCATTGGTTCAAACCCTGCAGAAGCGCACCCTGTTGCGATGCAGCAC
ATCCTAATCGCGAAAGAGAAGAACAACTGTAAGATCGTTGTTGCGGACCCTCGTCGTACT
CGTACCGCTGCAAAATCGGATCACTACGTGTCTCTACGTCCGGGTTCTGACGTTGCATTC
ATCTGGGGCGTGCTATGGCATGTCTTCGCGAACAACTGGGAAGACAAAGAGTTCATCCGT
CAACGTGTATTCGGTATGGATGAAATCCGTGCAGAAGTAGCGAAATGGACACCAGCAGAA
GTTGAGCGCGTAACTGGCGTTCCTGAGTCTGAAGTTTACCAAACAGCGAAACTGCTTTCT
GAAAACCGTCCGGGTTGTATCGTTTGGTGTATGGGTGGTACTCAACATACGACTGGTAAC
AACAACACACGTGCTTACTGTGTACTTGAGCTTGCGCTAGGTAACATCGGTAAATCAGGT
GGTGGTGCAAACATCTTCCGTGGTCACGATAACGTACAGGGCGCAACTGACCTTGGCGTG
CTATCTGACACGCTACCAGGCTACTACGGTCTGTCTGAAGGTTCATGGCGTCACTGGTCG
AAAGTGTGGGAAATCGATTACGAATGGATCAAAGGTCGTTTCGATGACAACGCTTACGGC
GGTCAAAAACCAATGAACAGTGCAGGTATCCCTGTATCTCGTTGGGTGGATGGTGTTCTT
GAAAACAAAGACAACATTCGTCAACGTGAAAACATCCGCGCAATGTTCTACTGGGGTCAC
GCAGTAAACTCTCAGACTCGTGGTCCTGAGATGAAGAAAGCGATGCAGAAGCTGGATATC
ATGGTTATTGTTGACCCATACCCAACAGTTGCAGCGGTAATGAACGATCGTACTGATGGC
GTTTACCTGCTTCCTGCAACGACTCAGTTTGAAACGCACGGCAGTGTGACAGCATCTAAC
CGCTCACTTCAGTGGCGTGATCAGGTTATCGAACCATTGTTTGAATCTAAACCTGACCAC
GAAATCATGTACCTGCTAACTAAGAAGCTAGGTTATGAAGATCTGCTGTTCAAAAACGTA
CGCGTAGAGAACAACCAGCCAGTAATTGAAGACATCACTCGCGAATTCAACAAAGGTATG
TGGACCATCGGTTACACAGGTCAAAGCCCAGAGCGTCTAAAAGCGCACCAACAAAACTGG
CACACATTCCACAAGACATCTCTGGAAGCAGAGGGTGGTCCTGTGAATGGTGAGACTTAC
GGTCTACCTTGGCCATGTTGGGGCACACCAGAGATGAAGCATCCAGGCACACACATTCTG
TACGATACGTCGAAGACGGTCGCAGAAGGTGGCGGTAACTTCCGTACGCGTTTCGGTGTT
GAATTTGAAGGTCAAAGCCTACTTGCTGAAGACAGCTACTCAAAAGGCTGTGAAATCAAA
GACGGTTACCCAGAGTTCTCTGACAAGCTAATCAAACAACTTGGTTGGTGGGACGACCTA
ACAGCTGAAGAAAAAGCAGCAGCGGAAGGTAAAAACTGGAAAACTGACCTTTCTGGCGGT
ATCCAACGCGTAGCAATCAAGCACGGTTGTATCCCATTTGGTAACGCAAAAGCGCGCGCG
ATTGTTTGGACATTCCCAGACCGTGTACCGCTGCACCGTGAGCCACTATACACACCACGT
CGTGACCTTGTAACGGATTACCCAACTTGGGACGACAAAGAAGCAATCTTCCGTGTACCT
ACGCTTTACAAGTCTATCCAAAAAGAAGACAAGTCTGGCGAATACCCAATCATCCTGACT
TCTGGTCGCTTGGTTGAGTACGAAGGTGGTGGTGAAGAGACACGTTCAAACCCATGGCTT
GCTGAACTTCAACAAGAGATGTTCGTTGAAGTGAACCCGAAAGACGCCAACGATCTTGGC
TTCAAAGATGGCGATGACGTTTGGGTTGAAGGTGCAGAAAAAGGCCGCATCAAGGTGAAA
GCGATGGTCACTCGTCGTGTTAAACCGGGTCTGGCATTCATTCCGTTCCACTTCGGCGGT
AAGTTCGAAGGTGAAGACCTACGTCCTAAGTACCCAGAAGGTACGGATCCTTATGTTGTT
GGTGAAGCAGCCAACACGGCAACCACTTACGGTTACGACCCTGTTACTTTGATGCAGGAA
ACTAAAGTAACCCTATGTAACATTCGTAAAGCGTAA
>ALBLOIKC_00300 hypothetical protein
ATGAAAGATAATAAAGAAATAAACACAAGCCGTAGGGATCTCCTGAAAGGCTTAACGACT
GCAGCCGTAGCTGGTGCGGTTGTCGCTGGAACAACAAAAGTGGCAAGCGCTTCAGAAACG
GTTGAGCCTTCTGAAAAAGACGTGAAGAAGAAAGGGTATCGTGAAACTCAACACATTCGC
GATTACTACGACACACTTTAG
>ALBLOIKC_00301 Chaperone protein TorD
GTGGATACACAACGAGAACAAGAACAAACACTGAGAACAGAGATCTACTTGGTTTTGTCA
GCACTTTTCCGTAGCGCACCAAGTGAAGAGATGATCGAGTTCCTGACTTCTCTAGAAGTT
GAACCATCAGAAAGCGCAATGCAAAAAGCGTGGATTGCGCTTCAGCAAGCGGCGAAAGAT
TCCAACCGTGAAGCGCTAGAAGATGAATACCAAGATCTTTTCATTGGTATCGGTCGTGGT
GAAGTGATGCCGTTTGGCTCATGGCACATGACGGGCGCAATGATGGAAAAACCACTGGCT
GAAATTCGTCACGATTTGGAACTGCTTGGTTTCGAGCGCGATGAAAATGTGAAAGAGCCG
GAAGACCATATCGCAGCACTTTGTGAAGTGATGTCGATGCTAACGGGTGAAGAAGAAGAT
CTTCAACAAGCGGTGTTTAACAAACACATCGCACCTTGGTTTAACTCTTTCACTCAGCAA
CTAGAAAACGCAGAGAGCGCGAACTTTTATAAGCCAGCAGCTCAACTGTGTGAGGCGTTC
TTAACACTGGAACAAGTGCGCTTTAGCGTGAACACCAAAAGCAGTAAGCACAAATTAAAA
ATTGATGTGAAAAACGTCACTGATTACGAGTAA
>ALBLOIKC_00302 NAD(P)H-quinone oxidoreductase subunit I, chloroplastic
ATGTTGAAACAACTATTAGAACAAGCAACTTCCAATAACGGTAAAGCGCGTCTGTATGCG
TTTGAGAATACCGTAGAGTTGACCAATCTTATTCCACCAACGGTGAGCTACGAGAGTGGC
GGTAATACACTGATTGTTGGACCGACTGCCATCATTGAGAGTGCAGCCGCGCAGCTATCT
CAAATGAACAGCCTGACACTTCTTTCTACAGACGGAGAGAAAGGAACCAATCCAGAACTG
TACTTTGCAAACTCTGTTCAGGTTTCTGGTTTCCTAGGTACGTTTGAAGTGCTTATCGAA
AATAACGGTCTAACAAGCAACCTAGCAAAAGTCGCTATTAATAGTGATTGTTTCGATGTT
GTTCTCGATCTTTGTCTAAGCAGCTGTATGTCAGAAGAGGTTCCGGTTCCGGGTTACTAC
CCAGTAGGACGCGGTTATCCAAAACTGGCAGAAGCGCTAGAAGAGATCCCAACATTAATG
GGTACGTTTGATAAGCCAAAATTCTTCCGTCTGGATACTGATCTATGTGCGCACAGTTCT
CGTGGCGTAAAAGGTTGTGAGCGTTGTGTGGATGCTTGTCCTGCTGGCGCACTATCAAGT
GAAGGCAGCGATAAAACGGGTCATCGCATCGAGATTAACCCATACCTGTGTCAAGGCGTG
GGTACATGTGCAACGGCTTGTCCGACAGAAGCGATTCATTACGCGCTACCTAATCCTGAA
GATACACAAAAATTCATTGAACGCACGCTAGCGAACTATGAGCAAGCGGGCGGTCTGGAT
CCTATCGTTCTTATCTGTAGCTCTCGTCACGAGACTTACAATGTGATGGCACTGAAAGCG
CTACCAGATAACGTGATTCCAATTGTGGTTGAAGAGCTTCCTTCTATCGGTATCGATACA
TGGTTTGCTGCTCTAGTTAATGGCGCGACGCAAGTGCTATTTGCAGCTTCTCGCTTTATG
CCTGCAACCATCATTCGTGTTCTAAATAACGAAGTAGGTATCGCGCAAGAGCTATTGGAT
CAACTTGGTATCGCAAAAGAGACCATCGATATCCTTTACTTGGAATCGCTTCGTGAAGGT
CCTCCAACACTATGTACAGATTCATTCGATCTTGCTCTTGGCGATCTTCAAGGTAACAAG
CGTCAACGTTTGTTTACTGCGCTGGATGCTATGTCTTCTTCTCGTATTCCGGTTGAGAAC
ATTGTTGAACTGCCTGCGAACGCGCCTTACGGCAATGTTTCTTGTGAGAGCAAAGATTGT
ACGTTGTGTATGAGCTGTGTGGCGGTTTGTCCAACACGTGCCCTTCATACCGATGGTGAA
TCTCCATCACTTAAATTCGTTGAACAAGATTGTATTCAATGTGGTTTGTGTGAAAAGGCA
TGTCCAGAGAAAGTTCTGACTCTAACGCCACGCATGAACTGGGTGAAAGAAGAGCGCCAA
AAAGCGGTTGTGATTCACGAAGAGAAAGCAGCGGAATGTATTCGCTGTCATAAGCCATTC
GCACCTCAGTCTATGATCGACATGCTACAAAACAAGTTACGCGGTCACTCTCATTTCTCT
GATGAAGCGGCGATCAATCGTATCGCGATGTGTGAAGACTGCCGTGTGATCGACATGTTT
GAGTCGATGGCAGAAGACCCAATGAAACAACTGAAATACTAG
>ALBLOIKC_00303 hypothetical protein
ATGGCAACTAGTTTTTTTAGCCGTTGGTCGAAACGTAAATTAGAAGAAACCACGACCGAG
CCTACAGACGTCAAGGCAGAAACCGCACAAGCTCATGAAGAATTAAGCACTGAAGCACAA
GCATTGGTCACCGAGGTTTCTGCGACAGAGACTGAGTCTCAACCGGCATCAAGCGAAACT
ACTGATCCTGAAGAGATGTCCGTAGCGCAGCTATTGGTGTCTGAGGCTTCAGAGAGCGTT
AAGAAAGCCGCACTGCGTAAGATGTTCTTGTCAGAAGAGTTTAACGTTCGTGATGGCTTG
GATGATTACGATGATGACTATAGTAACCTCAAGTCGCTTTCTGAAGGGGTGGCTGAAACA
CTTCGTGATTGGGTGAAAGAGAAAACGGAAGAAGAACCAGCAGAAGAAACTGCACAATCA
ACTGAATCTCATGAAGAAAGTGATATTGAATCGGCTGATGTAGAACTTGCCGAAGGTACC
GAAATTCCCGAAGAACAAAAAGAACTGGATATAAATACAGTGTCTGGTGAAAGTGATATT
CTAGAGACAAAACTAGCCCCTGAAGAGGTGGGACAAAATATACCACACAAAGAATAG
>ALBLOIKC_00304 hypothetical protein
ATGTCGGATAAAAAACAGTTCGAGAAAAATGAAGATTCATGGCCGGTAGGTGTGGATCTT
GTAGAGCATGAGATCAGTACCGGTATTTGGGTTACGACCCAATGGCAACTGACGGGATTT
GAAATTAACCCAACCGAAGACACTCAACATGTGTGCTTGCTGCAATTGCACAAAGACGAG
CGCACCGATTACCGCTTTAACCTGAGCTCGCAACAACCAAAGCTTTTCTTGGTTATGGAC
AATGTCGACTCTGGTGATACACCGACGATTCAATTGCTTACGGCGTCTCAAACTGTCGCT
GCGCAATATATGGATGGCGATAACCTAGTATTATCTAATGATATGCCGTTAGCTATTCAA
GCTTGGATGGAAGCCTTTATTGGGCGCCACGGTGAGTTGTTAGAAGTAAGACGTAAGAAG
CGCAAAGGAGCGGGCAGAGCAAATGGCAACTAG
>ALBLOIKC_00305 Sulfurtransferase FdhD
GTGGTAAAACCAAACATTATTAAAACCAGTGAAAATCCCCTACAGACCATCGAAGTAGAA
GTGTTTGACGAATACGGTGAGAAGCTGACTAAGCAAATCGCCTGTGAGCGCCCTCTTACG
GTGATGTTGAACTGGAAGGAAGTCGTTACGCTAATGACGCTTGGCTCTCGCCCTGAAGCG
CTTGTGTTGGGTTATTTAAAGAACCAGAGCTTCTTGTCTGATCCTGAGGCGATTGAATCG
GTCATTATTGACTGGGAAACACACTCAGCTGCGGTTATCACCAAAGAAAATACTGAGCAC
TTAGAAGGCGCGCTGAAGAAGAAGACTGTGACGTCTGGCTGTGGTCAAGGCACTATGTAC
GGCAACGTGATGAAGCAGCTTGAAGATTACCAAGTGCCACAAGTGCCGCTGAAGCAATCT
GAAATCTACGCGGCGCTTGAAGCATTGACGCATTACAACGATACCTACAAAAAAGCGGGC
GCTGTGCATGGTTGTGCCGTTTGTAAAGGTAACGAAGTGCTGTCTTTTGTGGAAGATGTT
GGTCGTCACAACGCAGTTGATACGCTAGCGGGTGAAATGTGGCTTAACCAAGAAACCGGT
GAAGATAAAATTTTCTACACAACTGGTCGCCTTACATCAGAGATGGTGATTAAAGTGGCG
CAGATGGGTATTCCTGTTTTGCTTTCTCGCTCGGGCGTAACTCAAATGGGTTTGGATCTG
GCGAAAAAGTTTGGCATCACCACCATCGCTCGTGCGAAAGGTTTACGCTTCCAAGTCTTT
ACTGGTGCAGAGAAGATTGATTTTGACGTGAAAGGAAATCAATAA
>ALBLOIKC_00306 hypothetical protein
ATGAACAACGATCAGCTGTGGAATTATCTACTTACCCCAAGCGGCATCATCGTTTCGATG
ATCATTACCTTCGGGCTCGTTGGGATATATGCTTATCTAATGAGGCAATTTAAGGATTGA
>ALBLOIKC_00307 putative ABC transporter ATP-binding protein YbiT
TTGATTTCCACAGCGAATATTACTCAACAATTTGGCGCTAAGCCGCTATTTGAAAACATC
TCAGTTAAGTTCGGCGAAGGTAACCGCTACGGCTTAATCGGGGCTAACGGTTGTGGTAAA
TCAACCTTTATGAAAATCCTGAGCGGTGAGCTTGAACAAACAAGCGGTAACGTAAGCTAC
GATCCAAACGAGCGCGTTGCAAAACTGAACCAGGACCAGTTCGCGTACGAAGAATTCACT
GTAATCGATACAGTAATCATGGGTCACAAAGAGCTATGGGAAGTGAAGCAAGAGCGTGAT
CGTATCTACTCACTTGCTGAAATGAGCGAAGAAGACGGCATGAAAGTGGCTGACCTAGAA
GTTCAGTTCGCGGAAATGGACGGTTACATGGCAGAAGCGAAAGCGGGTGAGCTTCTTCTT
GCTGTAGGTATCCCAATGGAGCAACACTTCGGTCTAATGAGTGAAGTTGCACCGGGTTGG
AAACTTCGTGTGCTTCTAGCGCAGGTTCTATTCGCAGACCCTGATGTAATGCTGCTTGAC
GAACCAACCAACAACTTGGATATGGACACTATCCGTTGGTTGGAAGACACGCTAAACGCG
CGTAACTGCACAATGATCATTATCTCGCACGACCGTCACTTCCTAAACTCAGTATGTACG
CACATGGCTGACTTGGATTACGGTGAGCTACGTGTTTACCCAGGTAACTACGACGAGTAC
ATGACTGCGGCTTCTCAAGCTCGTGAGCGTCTATTGAACGACAACGCGAAGAAGAAAGCA
CAAATCGCTGAGCTGCAAACGTTCGTTGCGCGTTTCTCTGCAAACGCATCGAAAGCAAAA
CAAGCAACATCTCGTGCGAAGCAAATCGACAAGATCAAACTGGACGAAGTGAAAGCGTCT
AGCCGTCAAAACCCATTCATTCGTTTTGAACAGTCTAAAGAGCTATTCCGTAACGCTCTG
ATTGTTGAAAACCTAAGCCAAGGTTTTGAAGACGACCTGTTTGCTAACTTCAATGCAATT
TTTGAAGTGGGTGAGCGCGTTGCAATCATCGGTGAGAACGGTGTGGGTAAAACAACCCTA
CTGAACACGCTTGCTGGTGTACTAGAGCCGCGCACTGGTGAGTTCAAATGGTCTGAAAAC
GCGAACATCGGTTACTATGCGCAAGACCACGCACACGATTTTGCTGAAGACATGAACCTA
ACAGATTGGATGGGTCAATGGCGTCAAGAAGGCGATGACGAGCAAGTCGTTCGCAGCTTC
CTAGGTCGTATGTTGTTTGGTCAAGACGACATTAAGAAGTCAGTAAAAGTACTGTCTGGT
GGTGAGCAAGGTCGTATGTTGCTTGGTAAGCTAATGATGCACAAACCAAACATGCTGCTA
ATGGACGAACCAACCAACCACATGGATATGGAATCGATCGAATCATTGAACACGGCACTA
GAGCAGTACAAAGGCACATTGTTCTTCGTATCGCACGACCGTGTATTCGTAGACTCGCTA
GCAACACGTATCATCGAAATCCGCGATGGTAAAATCACAGACTTTAAAGGCACTTACTCT
GAGTTCCTAAAATCTCGTGGTATCGAAGGTTAA
>ALBLOIKC_00308 hypothetical protein
ATGACCGTGCGTGATGTTGCGATTTCCTTTGAGAAACGAATGCTTAATAAAGGAATAACG
TACGGAATTGATAAAAGGGGACGCACTATAAACCCAATTTCATGGGGTATGTCAATGGTT
AGTCATGACGGATTTATGTCTCAGTTTTGA
>ALBLOIKC_00309 hypothetical protein
ATGCATTTCATGGCGCGCATTTTAATGCTAGTCGGTCTCGTGCTTTCTTTACCTGTTCAC
GCTGAGTGGGAGTACGAATTCCAACCTGAGCCTCAAATCCTCCCTGTGGCACAAGAGATC
ACTCAAGAGATCAACAAGCTGCCAGAACCTTTGTTTATGTCTGACCAAGACAAACGTAAG
GTCAACCAATTGCTCAATGCAGTAATGAGTGAGCAGCGCAAACAAACCCTTATCTTTGAT
CAACACTTAAAGACATTCCGTGAGTCTGGTGAAGACAAAGAATGGTTTGAGACGCAATCC
AGTTACCTTACGGTCAACAGCTTAGGTCAAAGCAAAGAACGTTTATTAGAGCTTACCGAC
CCTATCACGCACGACAAATTGACCGGTTTTGGTCCTTATGGTGTCACGCAGTTTAAGCAA
GAGTGGCGTCAAACTCAGCTTAACGTTGAATACTTGGTGTTCTTCCAGATTCGTTCTTTC
CAATCTCTGATTAAGGAAATTCTGATTTCACCAATTCCGGTCGTTTGGGCTGGCATCAAA
GTGTTGTTTATCTACTTCGGTTTGGTGTGGTGGCTAACCAATAGCAAGCGCATCATTACC
CTATTCCGCGAAACGCAGCTAGATAACGTCGCTAAACCGCCAATCTGGGTTCGTTTGATT
TGGTATATCAGCCGCGCGCACAGAGCGATTGCATGGTTGATTGCGATTACGCTCTCGCTT
CGAGTGCTATCAGAAATCCCAAGCTTGCAGCATTTGATCATTCTAGAAATCTTCACTTGG
TGGGTTCTAGGTGGTTCTATCGCGATTAGCTTTATTCTCGAGTTTACTTATCGCAACAGC
CGCAGCACTAGTCAAGAGGTGATAGCCCTACGCCTTTCAACCATTCGTCGTTACGTTTGG
AGCGCCATTGTTGCTGGCGTAATTCTGCAAATCTCGATTCGTACGCTGGGTAAAGGCACC
ATCTACTCGTGGATCTACAGTGCGCTGTTCTTCTGGTTTGTATTGGTGACGCTGTCGGTA
TTGCGCCTATGGCGTAAAAAGGTATTTGAAGTCGCGGAGAAGCTCTCTGATCGCCCAGTT
TGGGTGAACTGGTCTATCCGTCGTAAAGATACCTTGTTGCTAAGCATCATGGGTACGGCT
ATTTGTGCTGTGTGGATTATGCTGCACAGCTTTAAACACCGCATCGTCGCAATGTTGTCT
AACTACACCATGTTCAGCCAAGCATTGGCGTACTTATTCCGTATCGAAGTTGCCAAACAA
ACGGGTAATAACGGTGGTGATACCAATCTCGTAAGAATCAAAGGCGAGCAAACGTTCGAA
TATATTCTTCCAGGTAGCGAAGACAGCGAGTTGGTGGAGTATGCCTCTGACGAAATCAAA
CAACTGTCTAAATACCTACTGACAGATAGCCCTGCTGTGTGTGTGATTTCTGGTGAACGT
GGCGTTGGTACAACAACCTTCCTGCGCACTATCCTGAACAAAGTGAAGAACGCCGAGCCA
CTTTATTTGAACTGCCCATACGCAGGTTACAGTGAACTACTAAAAGAACTGGCTCTACAA
CTTGGGTTGGAAGAAGACGCGTCTGAGATTCAGGTTCTTGCGCATTTACGTAAAAGTGAC
ACGCCTTACCTTATCGCAGTTGATAACGCTCAGCGCCTAGTTAAGCCAATGGTAGGCGGT
TTAAGCGGTTTGATTAAACTGACTAACCTACTTCGTCGCTCTAAGAAGAACCACCGCGTT
GTCATGGCGATTGAGAAAGCAAGCTGGCGTTTTGTCGATCGTGCTCGTGGCGAACGTTTG
TTGTTTGACTGGGTGGCGTTTATGCCGCGTTGGAGTGAGAAACAACTCTCTGCGCTGTTT
GACACGCGTATTAACCAAGAGATTGAGAACCCAGTAACGTTTGATGGTCTTGTCGTACCT
AAGCAATGGGATCAAGAAGACATCACCGAAGAAGAACGTGCGAAACAAGGTTTCTACCGT
ATTCTGTGGCATTACTCAGATGGTAACCCGACAGTTGGCTTGCGCTTTTTCCGCTTGTCT
CTGCGTCAGGATAAAGAGACGCATCAAGTGGTAGTTCGATTGTTCCACGCACCAGAGTCT
CAAGAGCTAGAGAAAATGCCGAAGCCGATGCTGGCAGTGCTGCGCTCAATTGTTCAGCTT
GAGGTGGCATCGCCGGAAGAGTTGTCTGAGTGTACTCAGCTGAGTATTGCGGAAGTGATC
GGTACCCTGCGCTACTTCCAAAGCCGCGGCTTTATTGAGTGGAGCGAAGACAAAGCTCGC
GTGTCGGATCACTGGTTCCGTCACATTACCAACGTTCTCGACCGTCAACATTTATTGGTG
AAATAA
>ALBLOIKC_00310 Mechanosensitive channel MscK
ATGAAAAAACTACTCACCGTATTAGCGTTATCGCTATTAAGCACCTCTGCATTGGCGACT
GAAGAAATCGCGAGTGTGGATAATATCTCACAAATTGCCAGCCTAATTCGCTGGAGCGGC
GTGTTCTTCTCCATTATTGTGATTGCCTCAACGTGGCTATTGCTTAAGTTCATGAACTCG
ATGGTAGAAAGTATTGGTAGTCAGTTCGTGCAATACCGCATGGTGCTGCAAAAGCTTCAA
TCTTTCTTGCAGTTCTTTATCTACTTAACCGCTGGCTCTGTCGTGTTTATGATGAGCTTC
CGTATTAACGATCAAATCCTTGCTTTGATTGGTGGTACGTTAGCGGTTTCGGTTGGTTTC
GCATTGAAAGACCTAGCTGCATCCTTCATCGCGGGTATGACGGTTATGGTTGACCGTCCG
TTCCAAGTTGGTGACCGCGTCACGTTCGAAGGTAACTACGGCGATATCATTGCGATTGGT
TTGCGCTCTGTGCGTATGCGTACCCTAACCGATGACATCATTACGATTCCAAACAACAAG
TTCTTGAGTGAAGTTGTGGTCAGCGGTAACTACGGTGCTCTGGATATGCAGGTAGTGATT
CCGTTCTATGTGGGCATGAATGAAGACATTACGTTAGCGCGTGACTTGATTCAGGAAGCG
GCGTCTTCAAGTCGTTATATCCACCTACCTAAGCCAGTAACGGTTCTCGTCAAGCAGACC
ATTACGGATAACTACTTAGCGATTCAGCTAACGTGTAAGGCTTATGTGGTAGACACCGCC
TACGAGAAGCTGTTTGAAACCGACATTACTCTGCGTGTAATGAAAGAGTTCAAGAAGCAC
GGTATCAATCCTCCAAAGATTGCAGTGCATACGGGTTAA
>ALBLOIKC_00311 Sensor protein ZraS
ATGCCGAGTAGTAGTTGGCAGCAACACAAAGGATTGTCTAAATGGACGTACCGATTCAAA
ACCATGGTGCGTTATCGACTGTTGATTTTGACATCTGCGCCAATCTTTCTAACGCTGATA
GCCCTTATTGGCATTACGATCTATTGGTCGATTCACTATACGTGGCAAAACGCGTTGTTA
GACGTATCGGAGCGTTTGGGCGTTGCTAATAACAGTATTACGTTGCTGCAACAAAAGCAG
GCGAACTACGTCAAATCGTTCGCGGACTCTTATGATTTCCGTACCCGAGTGAACCAAAAT
GTCCCACAAGCAGAGTTGCAAAAGTGGGTGACTGCACAGAAAAAACGCTACGGTTTGGAC
TTTTTGTCCTTTCAACGTGTTAATTCGATGGAAAACAAATTCCGCTTTATGGATTTAACT
AAGCGCGAATCTTTCTTCGATGTTCTGGACAGAAAAGAACTGGAAAGGCTAGACCCCGAA
CTCGCCAAACGTGCTGAAGTACCGATTCTAAAAAATGGTGGAGTGGAAGCGCGTGGCTTG
GTGAGTCGAACTGTGATCCCGGTTTACAGTCAGCAGAACGACTTAATTGGCTTCTTAGAT
GGCGGTTTGCTGCTCAACAATAGCACGGTATTGGTCGATCAAATTCGTGATCTTATCTAT
TTGAGTGATCATGACACCCTGCGTCCAGTCGGGACTCTGACGGTATTTTTGGATGATCTT
CGTGTTAGTACTAACGTTCCGTTAGACAGTGACCAACGTTTGGGGCGCGCTATCGGTACA
CGAGTAAGTTCTGAGGTATACAACAAGGTATTGGCGGAAGGTGAGCAATGGGTCGACCGA
GCGTTTGTTTACGATGCTTGGTACATCACTGCTTATCAACCCATCAAAGACCAGTACGAT
AACGTCATTGGTATGCTCTACACCGGTTACTTGATGTGGCCATTCGTCAAAGCGTATATG
ACTAATATCGTTGAGATCAGCTTGATTACCTTAATGTTGCTCTTAGTTTCTGGAGTGATG
GTGTATCGCGGCTCTCGTGATCTATTTCGTCCAATCGAGCGCATCTACAAGGTCGTGAAG
CTTGTCCAGTTGGGTAAAGAAAAGCGCATTGGTCCATTAGGGTTGGATGAACACCATGAG
TTGGCTCAGTTAGCGCGCCAGTTCGACAACATGCTTGATGCTTTGGAAGATCGTAAAGTC
GAGCTGAAGAACTCAGCCATGCAGCTGGAAGGTAAAGTTCAACAACGTACGGCGAGTTTG
AAAGACAAAACTGAAGAGCTTGAACTTCATATTCAACTGCTTAACCAAACCCGTGACAAA
CTGGTCGTCAACGAAAAGCTTGCTGCACTGGGTGAGTTAACTGCAGGGATTGCCCACGAG
ATTAATAACCCAACTGCAGTGATTCTGGGTAACGTTGAATTGATTCAGTTTGAGCTCGGT
GAAGAGGCAAGCCGTGTTCAGGAAGAGATTGATGCGATTCACGCTCAGATTGACCGTATT
CGTAATATCACTCGCAGCTTGCTGCAATACAGCCGTCAGGGTGGTGTGCAAGACGAAATT
ACGTGGCAGCACGTGAATCCAATCATCGATGAGAGCATTACGCTGGTTAAAACCGGTACT
AAGAAGCGTGATATTGAGTTTGTCACCGATCTACAAGCTCATACTTCGGTCGAGATCAAT
CGCCACCACTTGTTGCAGATTCTAGTGAACTTGCAGATGAATGGCATTCACGCGATGGAC
GGCAAAGGTAAGCTAACTGTTGTGAGTGAAGATTGGATTGAAGACGGCGAACTGAAAGGC
GCAGCGATTCATGTCACCGATGAAGGTTGCGGTATCAAGCCAGAAAACTTAAGCCGTATC
TTCTCGCCGTTCTATACCACTAAGCGCGACGGTACTGGTCTCGGGCTTTCTGTTTCGCAG
AGTATTCTTAGTCAAACAGGCGGCGAGCTTAAAGCCGAATCGGAATGGGGCAAAGGCAGT
ACGTTCAGTATCTACCTGCCAAAGAAAGCCGAACTATTGCTTGAGGTAACGAATATCGCT
TAA
>ALBLOIKC_00312 Transcriptional regulatory protein ZraR
ATGTCTACTCAATCCCATATTAGTACAAACCAACAATACAACGCTTTTTCAGTACTGGTC
GTTGATGACGAACTCGGTATGCAAGCCATCCTTAAAAAGGCGCTGGGCAAACTGTTTTCT
CAAGTCGATACAGCGGGCAGCATTGAAGAAGCGGAAGAGCTACGTAACTCACGCCACTAC
GATTTGATTCTGTTGGATATCAACTTGCCGGGGCGTTCAGGGATTGAATGGGAAGAAGCG
TTTGAAGATGACGACAAACGTGCGGATGTCATCTTTATGACTGGCTACGCGGATTTGGAA
ATTGCCATTCGAGCACTGCAGCTTGGTGCATCGGACTTTATCCTTAAGCCGTTTAACCTA
GAGCAGATGCTGAAAGCGGTCAGTCGTTGTATGGATCGTCGTTTGAATGAGCGCATGCAG
TACGCGATGAAGCGAGACTATCAGCGTCACAACACCTCAGAGATTATTGGCGGTTCAGAA
AAAACTCGCCAGCTCAAACAACTGATCACTCAGTTTGCACCGTCGCGTGCATCTGTTTTA
GTAGAAGGCGAGTCGGGTACGGGTAAAGAGTTGGTTGCGAGAGGCATTCACCAAGCCAGT
GGTCGAACAGGTCCATTCGTCCCACTTAACTGTGGCGCGATTGCCCCAGAGCTTTTAGAG
AGTGAGCTATTTGGTCATACGTCAGGCGCGTTTACTGGCGCTAAGAAATCTCGCGAAGGT
CTTTTCCGCGTAGCCAATGGCGGCACATTATTCCTTGATGAAATCGGCGAGATGCCTTTG
TCCATGCAAGCGTCACTCTTGCGCGTGTTAGAGCAGCGAACCATTCGTCCGGTAGGTTCT
GAGCGTGAAATCAGTATCGATGTGCGCATTGTCGCGGCGACCAACCGCAACCTGCAAGAA
GAGGTCAACAAAGGTAACTTCCGTAGCGACCTTTATTACCGTTTAAACGTATTGAAGATC
GAAGTTACCCCTCTGCGTGAGCGTAAAACTGACTTGTTTGAACTGGTTCCATACTTCAGC
AACATGCTGACCAGTGAGCTTGGTATGCAGGCACCGAAGTGGGCGCATGAAGACATGGAG
GCGATGAGTGAGTACGAATGGCCAGGTAACATTCGTGAACTTAAAAACCTCATCGAGCGT
TGCATTTTGTTAGGTAAACCGCCGGCGCATCACTGGCGTGAACTCAATGGCGGTCATGCT
TTACCTAATGTCTCCATTACCGTGTCACACAGTGAAGAATTGCCAACCTTCAAAGAGGGC
AAAGAGTTCTCTGGTGAAGGCTATCCAAACACTTGGACATTAAAAGAAGTGGAAAAAGCG
CATATCCAACAATTGGTTAATTTGCACGAAGGCAACAAGTCGGCGGCGGCTCGAGATTTA
GGAGTGGCACGAAAAACGCTAGAGCGCAAATACAAAGAGTGGGATTCTGAGGACGAGGAT
TATGCCGAGTAG
>ALBLOIKC_00313 Tungstate-binding protein TupA
ATGAAAAAAATTGCGCTGACTCTAGCTGCAACGTCAATCACTCTTGTAAGCTACTCTGCT
TTTTCAGCTCAAGATGGCGAACACATTCGTCTGGCGACAACAACAAGTACTTACCATTCT
GGCTTACTGGACTACCTACTTCCTCAATTTGAAAAAGACACTGGCTACAAAGTGGATATC
ATCGCTGCTGGTACTGGTAAAGCGCTGAAGATGGGTGAAAACGGTGACGTTGATTTGGTT
ATGACACACGCTCCTAAAGCAGAAGGTGTGTTTGTTGAGAACGGCTACGGCGTCCTTCCA
CGTAAACTGATGTACAACGACTTCGTTATCGTTGGCCCTAAAGCTGACCCAGCACAAGTA
AAAGACGATGCGTCAGTGCTAGACGTATTCAAAGAGATTGCGAACAAAGACGCAACTTTC
ATCTCTCGTGGCGATGATTCTGGTACACACAAAAAAGAATTGGGCATTTGGGCGCAAACT
AAGATGGAACCAAACTTTGGTGGCTACCGTAGCGTAGGTCAAGGCATGGGCCCTACTCTA
AACATGGCGTCAGAAATGCAAGGCTACACCATGACTGACCGTGGCACTTGGTTGGCTTAC
CAAAACAAATTGGATCTTGCGATTCTATTCCAAGGCGACGAAAAACTGTTTAACCCGTAC
CAAGTGATTTTGGTTAACCCAGAGCGTTACCCAACCATCAACTACCAAGGTGCGAAGGCT
TTCAGTGACTGGTTGGTGAATCCACGCGGTCAAGAGCTGATCAATGGCTTCCGTCTGAAT
GGTAAACAATTGTTCGTTGCGAATGCTGAGAGCAAATAA
>ALBLOIKC_00314 Tungstate uptake system permease protein TupB
ATGAATCTTGCTGATACAACACTAGAAGCCCTGCGCTTACTGGTGAATTTTGATGCAGAC
CTATGGGAGATCGTTGCGGTCTCCTTTAGTGTTTCTATTACGGCAATATCTTTGGTGGTA
TTGCCGTCTATTTTGATGTCTTTTGTCCTAGCCTACACCGACTTCCGTGGTAAATGGTTC
TTGCTGTCCATTGTGAACACCTTACAGGCGGTGCCAACGGTCGTGATTGGTTTGCTGCTG
TACATGATGCTTTCAAGAGCAGGCCCTTTGGGTGATTGGCAAATGCTGTTTACGCAAAAA
GCCATGATCTTAGGACAAATGATCGTCTGTTTTCCGGTTCTGGTTTCCATGATGCACGGT
GCGCTTCAATCAAGTGACCGTCGCGCAGTTGAAACAGCGATTACGTTAGGTGCGTCAATC
CCTCGTATCGCTGCTACTATGATCTGGGAGACACGTTTTCCTTTATTGGCGGCTATCATT
GCGGGATTCTCACGAATCGTCACAGAGGTAGGCTGTTCAATGATGGTTGGTGGCAACATT
ATGGGCGTAACCCGTAATATTCCGACTGCCATTGCTATGGAAAGTAGTAAAGGTGCTTTT
GCGCAAGGAGTTGCATTAGGAATTGTATTACTATCGTTAGCGTTAGCGCTCAACTTCCTC
TTATCGAGCATGAGAGGCAAAGGCTATCTAAGAACATGA
>ALBLOIKC_00315 Lipopolysaccharide export system ATP-binding protein LptB
ATGACTATAAAAATTACCGCCGAGCAATTGTCCATGCGCTTTAAAGAGCGTGTGCTTTTC
CACATCCCTGAATTGGCCATTGGTCCAAACGACGCGATTTACCTAAAAGGTGACAATGGC
GTTGGTAAAACCACCCTACTCAAGATCCTTGCAGGTTTGCTCAAGCCTTCAACGGGTAAA
GTGGTGGCACCGAAAGATACTTGGTTGAAGAAGTGGACACGTCGCAATGGTCGTGTTGAC
GTGATTTATCTCCATCAGTCTCCTTACCTTTTTGACGGCACTGTGTATGAAAACGTCGTT
TATGGAGTTAAATATCAACAAGACACGGCAAAAGATAAGCGAGCTCAAGTTATTAGTGCG
CTGCGCATGGTAGGGTTAGAAACCTTAGCCGACGAACACATCTCTGTATTGTCTGGCGGT
GAAAAGCAACGCGTAGCAATGGCACGAGCTTGGATCTTAAAACCATCGATTTTGTTGATG
GACGAACCAAGTGCCTCTCTCGACCAAGAGTCGATTGAACGTCTGGTTATCATGGCAAAA
GATCTGCTTGATCGCGGTTCTAGTATTGTTGTGACTAGCCACCAAGCGAACGCGTTGACG
GATTTATGTAAAAAACAGTGGTGGATTAAAGACAAGACTTTGGTAGAGTCTCCACTCTTG
TATGTCATACCAAAAGAAACATCCCAAGAGAACGCATATGCTTCAGCCAACACAAACTAG
>ALBLOIKC_00316 Molybdenum cofactor guanylyltransferase
ATGCTTCAGCCAACACAAACTAGTTGGGTCATTTTGGCTGGTGGTCAAGCCAGCCGCATG
GGTGGAAAAGACAAAGGTCTGATCGAACTGAATCAGAAGCCACTCATCGAACACGTTATC
GAACGTTTATCTCCGCAAACACCACGCATTCTAATCAATGCGAACCGAAACCAAGACGCC
TACCGTGCGTTTGGTTTCGTCTTCAGCGATCAATTTAAAGATTTCCCAGGTCCGATGGGC
GGTATCCACGCGGGCTTGGTTCATGCAGAAACCGATTGGGTTGGCTTCGTCCCTTGCGAC
AGCCCACAAATCAACACTGATCTTGTTGAACGTTTTTGCAATGCAGTAAAAGAAGACACC
GATATTTTGGTTGCTCATGATGGCGACCACCAGCAGCCTGTCTTCACGCTTTACCACAAG
CGCGTACTGCCAAAGCTGACCGCGTTTTTAGAACGTGGCGATCGTAAGATCATCCTACTC
TACAAAGAGTGCAACACCAGTTACGTTGACTTTAGCGACTCACCAAACTGTTTCGTCAAC
TTAAATACGCCTGAAGAACTGGCGCAATTTGGACAACTCGAATCATGA
>ALBLOIKC_00317 Molybdopterin molybdenumtransferase
ATGAAACACACGCTAAACATCCCTATTCTTGGTTTTGCTGCCTACTCTGGTACCGGCAAA
ACTACGCTACTTGAAGCATTGCTACCAAAGTTGACCGACGCGGGTTTACGCATCGGTATG
CTAAAGCACGCACACCATAACTTCGATGTCGACCAACCGGGCAAAGACAGCCACCGCCTA
CGTAAAGCAGGCGCATCGCAAATGCTGATCTCTTCTCGTAACCGCTTCGCACTGATGACA
GAAACACCAGAGTCAGAATCGGAGTTTGATTACCTACTGACGCGTTTCGACGAAGACAAA
CTAGACGTGGTTTTAGTGGAAGGCTGCAAAAACATTGCCTTTCCTAAGATCGAATTGCAC
CGTGAAGAAGTCGGCAAGCCTTGGCTTCATCCAAACGATGAAAACATCATCGCGATTGCT
TCAGACAGCGGCGAATTGGACTCTGAACTACCACAAATGAACATCAACGATCTTGAAGCA
ATTGCCCAGTTCGTTATTCAGTATGTTCAAGAAGCGAAAGCACCAAAGAGTAAAGAGAAA
GAAGCCGCTTGCTGCGATACCCTTTCTCCAGCTTTCCTTTCTGTGGTTCAAGGACAAGAA
AAGATCCTTTCTTTGGTGAACACGGTTGCTGAAACCGAAGCATGCAAGATTGAGGATGCA
TACGGCCGTGTGCTTGCAGATCACGTGGTGTCACCAGTAAATGTTCCGCAATACACCAAC
TCAGCGATGGACGGTTACGCGATTCGCGGTGATGACGTCGAGCGTGAAAGCTACCAAGTG
GTTGCTGAAGTGATGGCGGGTCACGCTTACGATCAGCCTTTGGAAGTTGGTCAAGCGGTT
AAGATCATGACAGGTGCCCCAACACCTATCAATGGTGATACCGTTGTTATGCGTGAACAA
GCTTCCCAAGATGGCGATACAGTCACGTTCAATGGTGCGAGCATCAAAACCGGTCAAAAC
GTTCGCCAAGCGGGTGAAGACCTAGCAATTGGTAGCGATGTCTTTACTGCAGGCACTCGC
CTAGCGTCTCCTGAGATGGGCATGATTGCTTCTCTTGGCTTTGGCGAAGCGAACGTGTTC
CGCAAGTTGAAAGTTGCTGTGTTCTCTACCGGTGACGAAGTTCAAGCGCCAGGTACAGAA
CAGAAAGCGAATTCAATCTACGATTCAAACCGTTTCACTATCATGGGCATGTTAGAGAAA
CTAGGTTGCGAGATTTTGGATTTCGGTATTCTAGAAGATAACGAGCAGTTGATGATTGAA
GCACTCGAAAATGCTTCTGCGCAAGCCGATGTAGTGATGACTTCTGGCGGCGTATCCGTT
GGCGATGCAGATTACATTAAGCTGGCATTGGATAAGCTGGGACAAATTGATTTCTGGCGT
ATCAACATGCGCCCTGGTCGTCCGCTTGCGTTCGGTCAAATCAACGATAAGCCTTTCTTT
GGTTTGCCGGGTAACCCTGTGGCTGTAATGGTTTCATTCATTAACTTTGTTGAACCTGCG
CTGCGTAAGATGCAAGGTGAACAAGGTTGGAAGCCACTTAAAGTCAGCGCTATTGCTACA
GAAAATCTGCGCTCTCGCCAAGGTCGTACCGAGTTTAGCCGTGGTATTTACGAGCTAGAC
GAAACAGGTCGCCTAACCGTTCGCACAACGGGTAAACAAGGCTCTGGTATTCTGCGCTCA
ATGAGTGAGGCAAACTGTTTAATCGAAATCTCCCCTGCTGTTGATACAGTAAAAGCGGGA
GAAAGCGTGACAATTATCCCACTTCAAGGCAGAATCTAG
>ALBLOIKC_00318 hypothetical protein
ATGGCTCGCACCATTCTTTACACTTACAAAGACCAAGACAAAGAACTGACGTTCTCATAC
CAGCAACACCGCAACATTCAAGAAGCAGTTGCAGAGGCGGAAGGTATCGATATCACTGAG
TACCTAAAGATGGAGCAGCAAATCGAAGCAGTATCTGACACCAAGGCAGTGCGCAACTAC
CGCGATAATCATTTCAGAAAACTTGGCTTTAGCAAAATCACCCTAGCTCAAAAAGAAAAC
TTGGGCGTAGGCAAAAAGAAAAAATAA
>ALBLOIKC_00319 hypothetical protein
ATGTTCAACTCATCAAAATTACGCTATGGCGTTCTTAGCATCGCCTTAGTTGGTATGGTT
TCACCGACGTTTGCCAAGCCTCCAGCACCTAAGCCACCAAAGCATGGGAAGAAGGTAGTG
GTGGTAAAGCCTGTCTACCGTCCCGTTTATAAAGCGCCAGTTCATCGTGTATACCATTAC
AATAAAATTCCGAGAACCGCGACTTATCTAGTGATTGCGGGGATCACTTATGCCGTCGTG
GATAATGTTTATTACAAGCGAAGTGGCGATCAGTATATTTATGTGGAGCAACCTCCGGTA
TCTGTACAGAGCGAAGTGAATACAACGGATACCACTGTCGTAACAAATAAGGGAATGGCA
GGTAAGATAGTCGATGTCTTGCCGAATGAAGCAACCACGGTGACTGTTAATGGGGCGACT
TTCTACGTTCAAGGTAGTGACTGGTATGCGCCAATTGCAGGAACCAATCAGTTTGTGATT
GTAGAGCCTCAGCTATAG
>ALBLOIKC_00320 N-acetyl-D-glucosamine kinase
ATGTATTACGGCTTTGATGTCGGTGGCACTAAAATTGAGTTTGGTGCGTTTAACGAAAAA
CTTGAGCGTGTAGCAACTGAACGTGTACCAACACCAACAGACAACTACGATTTGCTGGTA
GAAACCATTGCAGGTCTGGTTAACAAATACGATGCGGAATTTGGTTGTGAAGGTACGATT
GGCCTTGGTCTTCCTGGGATGGAAGACGCTGATGATGCAACTGTACTAACGGTTAACGTA
CCTGCAGCAAAAGGCAAACCACTTCGTGCAGATCTTGAAGCTAAAATCGGTCGCAGCGTA
AAAATTGAAAACGATGCAAACTGTTTCGCGCTTTCTGAAGCATGGGATGAAGACCTTCAA
GACGAACCATCTGTACTCGGTTTGATCCTTGGTACGGGTTTTGGCGGCGGCTTCATCTAC
GAAGGTAAAGTATTCTCTGGTCGTAACCACGTAGCGGGTGAGGTAGGTCATACACGTCTT
CCTATCGACGCATGGTTCCACCTAGGCGACAACGCACCTCTACTAGGTTGTGGTTGTGAA
AAGAAAGGTTGTCTAGATAGCTACCTATCTGGTCGTGGTTTCGAGCTTCTTTACGCGCAT
TACTACGGCGAAGAGAAGAAAGCGATCGATATCATTAAGTCACACGCAGAAGGCGAAGCA
AAAGCGGTTGAGCACGTTGAGCGCTTTATGGAGCTTCTAGCAATCTGCTTCGCTAACCTG
TTTACCGCGACTGACCCACACGTTGTTGTACTAGGCGGCGGTCTATCTAACTTCGAACTG
ATTTATGAAGAGATGCCAAAACGTATTCCTAAGTACCTGCTTTCTGTCGCGAAATGTCCA
AAGATCATCAAAGCAAAACATGGTGATTCAGGCGGCGTGCGTGGTGCTGCGTTCCTAAAC
ATCAAATAA
>ALBLOIKC_00321 hypothetical protein
ATGAGAATCCACGCTTTCCATCGTTTATACCAGCACCGTCAATCTATCTCAACGAAGCCG
TTTAACGCTCGTGGCTGTAAAGTGGTTCGCTGTCCTTATTGTCAGGTTTCTGAGCAATAT
TGTTTGTGCGACATTCAGCCTAACATCGAATCCAATATTGCCTGCATGCTGATCGTATCG
GAAAACGAAGTATTCAAGCCGAGTAATACCGGGCGTCTAATTGCTGATACGATTCAAGAG
ACCTACGTGTATCAATGGAATCGTACTGAGCCTTCTCAAGAGATGCTCGCACTGCTAGAA
AACGATGCGTATCAACCTGTGGTTGTGTTCCCAGCAGATTACGTGGATGAGCCTGAGCGT
TTATTGGGTGGTTTGAATCCAGAGCGTTTGAAGGCATCCGATGGTTCAGACAAAAAATGG
TTACTGATCCTCATTGATGGCAGTTGGCGTGAAGCGCGCAAGATCTTCCGCCGTTCAGAG
TTCTTGAAGTCTTTACCTGTGCTTTCTATTGAGCCGGAATCATTGTCTGAATACATCATG
CGCCGCTCGGACAATGAGCAGCATCTGTCTACTGCAGAAGTCGCGACGTTAGTGTTCAAA
CAAGCAGGTGAAGAGCAAGCTTCGGAGTGTCTGCAATTATGGTTTGAAGCCTTCCGTGAA
ACCTACATGCTGACGAAAACTCGCGTAAAAACCGACTGGTCTCGACCGCATCTGAAACGT
TTCAAAGAGTGGGCTAAAATCGAGAGCTAA
>ALBLOIKC_00322 hypothetical protein
GTGACCGAAACAGCATTTAACGACCCTTCTTGGCTACGACTTAGCATCTTTATTGGTGTT
TTGTTGCTGTGTACTCTGTGGGAAAACAAGCTACCGAGAAAGCAGTTGACCGTCGACCGT
TCATTTCGCTGGTTTAACAACCTCACATTGGTCGCGCTAAATAGTGTCGTTATTGCCGTT
ATCATGCCTATTGCCGCTTTCCAAGCTGCCATCATTGCTTATGAAAACCAATGGGGTCTG
CTCAACGCTCTTGCCTTGCCGACTTGGTTAAATGTGCTGATAGCCGTTGTGTTACTCGAT
CTCATCATTTATCTACAGCATTTAGTTTTCCATCGCGTTAAACCGCTGTGGAAGCTTCAC
CGCATGCATCACGCTGATCTGGATATCGATGTCACAACCGGAACACGATTCCACCCGATA
GAAATCGTTCTCTCAATGATTGTAAAAATCGCTGCTGTTTTCGCTTTGGGCGTGTCTCCT
ATCGCCATCGTGGTGTTTGAAATCGTATTGAATGCTAGCGCGATGTTTAACCATAGCAAT
GCAAAGCTGCCACTACCTTGGGATTCGAAGTTACGCAAATTGGTTGTGACACCAGACATG
CACCGCGTGCACCACTCTGTCATCGTGCGCGAGACACATTCAAACTTTGGCTTCTTCTTG
TCGATCTGGGATCGTTTGTTTGGCACCTACCGCGCTCAACCAGAGTTAGGTCATGATGAT
GTTGTGATTGGTGTTCCAGAGATCCGCGACAAAGACGAGCAAAGATTGGATAAACTGATC
ACCCAACCATTTCGTTATAAGGAAAAGTCTTCCTCATGA
>ALBLOIKC_00323 hypothetical protein
ATGAGCAGTTCAATAAAAGTGAATGTGTTTGGAAAAATCATGCTTGCTGAATGCAAAGAT
GGAATTTGGAAGCTTTATATCGATTCAGAAACTTCGATAAAGCGCCCAATCAGAGACTTT
GTAGTGCCGCCCTTTCTTGATGAGGACGAGTTGCTGACCTACCTAGATGATATGTATCAC
GAACATGCGACCGCAACTCATCCCAATGTATTTCGGATTGAATAG
>ALBLOIKC_00324 hypothetical protein
ATGCTTAAACGCGTTTCGAGTGAAAACCCTTCGGTAGTATCCCTTACTAGAGATTGCTTT
CAAGAATTGAGAGCAATCTACTCTCCAAATAAAGCCGCGAAACCGACTTCAAGCAAAGAT
GAATGGGTCAATTATGCTTATTATCTTGAAGGTAGAATCGTTGGTTGCGTCAAAGTCAAA
CTTACAGACGACGAGCTGCAATTATCTGGACTGGCTGTTGAAAGTGCATCTCGAAAACAA
GGAATCGCTCGTCGCTTAATTGTGGCTTTATGTAAGTTACATAGCTCAGTGAATGCTTTG
AGTGTCTGGTGCGTGGAAGAAACGGGTAATGTCGAGATTTTCAAAGCACTCGGTTTTGAA
GTGCTGCAAACAGAGTCTTCTTCGTTGTTCTCGCTAACCAACGGTCGTCCAGCTACGGAA
GTTAAATTGGGCTATTCAATCCGAAATACATTGGGATGA
>ALBLOIKC_00325 hypothetical protein
ATGGATAACTTTAAGGAGCTGGCGAGCTTCGGTGTTTTTGCCGCGCTATCGGGCTTTAGT
TTTGGCGCAATCTTTTTTGGCATTGCGTTTGTGTACGCGGCCATCAACAAACAACAAGAT
GTGAGCGTGTTTGCAATCTCTTCAATTGTTCTTGGGGTTATCGGTTTGTTTGTTGGCGTG
ACCCAGTCAAACAAAAAACGCGATTTGATGAAAGCTTAA
>ALBLOIKC_00326 hypothetical protein
ATGGATAAATTCGTACTGTTTCTCCTATGCCTTTGCCTGACAGTGGGTGGTGTCATCCAC
ATTTACGACAATATTGTCGATGGCTTTTTGCCTTACGATTTTGCCCCAGGCTGGTTAAAC
ATGTATTGGAGTGCCCTTGGCCTCCTTGATTTACTCGCCGTTTATTTGCTGATTAGGCAC
CGCCGGACTGGGTTGGTTTTACTGTTATTGATTATGTTGAGCAGCGTAGGCTTTAACTCT
TATGCGCACTATGGATTGGGCGTATTGGAGAGCAGTGCACAACTGCAATGGCAAACGTTG
TTATTAGGGTTTTCTATTGGAGTATCAATTTGGCTGTGGAATTCGCAAAAGCATCGCCAC
TCACGTCAGATATTCCGGTAA
>ALBLOIKC_00327 hypothetical protein
TTGACCTACGTTTACCACCGCGTACCAAGCAATTTGACGGGAGACCGATTGAAACCTCTT
AACTGCTTGAAAGCGTCACACCCGAACTTGTATCAACAACATGTCAAGAAATACGAGTAT
CGTCCGCAAGCTCTACAGCGTCGTGTTCATGGGTTAGATTGCTATTGGAATGACGTGCTT
CACTTTACGCCGATTCATCCGGGCAAGGTACTAGAGGGATTGAGAAAGTGCGGCCTTGAG
GCGACAACACTAGGTCGTTGGTTTCGATTTGATGTGAGAGAGCTCGGCTTTGATAAAACC
AATACTGTGATTTTCTGGTCGCCCAATCAAGAATTTGGTGATTGGAAAGAATCAAAAGAG
GATTTTACGCCTTACAGAGAGACCGAACTCTCACAACTCAGCGAACTTCCGAGCAAAACG
CTATGCTTTTATCAGGAGCGAATTGATAAGGAAGAAGTGCCATTGTTATTCTTTCGTACC
CCTCATGTACTGTTTAAAGGCACTGTCGCTCTCAAAAATGGCGTCGAAATTACAATTATT
TAG
>ALBLOIKC_00328 hypothetical protein
ATGAAAGTTGAAATCGGTATTCACACGAGTGCAGAGTTGCTTCAAGAACTCAAAGAACAA
CGCATTCAATTCAATCCGTTTGCCTTACAGCTGTTTGAAGATCAAATGATACAAACCAAA
CAACGTGGCCAGACATTGTCTGTATTGGTAACAACGCCTTCGGAATTGGGGACACCTTTT
GGAGCAACGTTGGCTGAACTTCTTGCTCATGCAGCTCTGAAGGGACTAGAGCCTTGTCCG
CTCGCCGTGGCACTATACTTGTTACTTCAAGATATTTCGCTCACAAAAGACGAATACATA
ACGCTCGCTTCTTTGCCTCTTGCTCAGGAAGAGACCTATCCCAGAGGTTTGTATTTGCGT
AAACGGGATGATGGTGTGTGGCTAAGAGGTTATCGGTGTGATGATACCTTTATCTTTCCG
CCTTCGATGAAGTTTGTGTTCATTGATCTAAAAGCACCACAAGAGGGATAA
>ALBLOIKC_00329 hypothetical protein
TTGGTCGATAAAGTGTGTCCTCTCGTGTTACGAAAACAAAACCGCGAGATTCTTCTTTTC
AAACATCCTCTTGCGGGCGTTCAGCTGGTGAAAGGCACTGTTGAGCCCTTCGATTGCGAC
TTTTTAAGTGTGGCAAAAAGAGAGTTGGCAGAAGAGTCGGGCATCGAACTGGTCAATAAA
CCAACCTACTTAGGGGCTTGGGAGAGTGGGTTTCAAGAGCAGCGTTGGCATTTCGTTTTG
TGTGAATGTGAAGCGTTGCCGGAACATTGGGTCTTCCACACTCAAGACGATGGTGGACAT
GATTTCGAGTTCTTTTGGCATGAAGTTGCGAAAGACATTTTCTCCCATGCGCACCCTGTC
TTTCAGCGTGCTTTAGAGCAGGTTCGTGAGTTTATCCGCATTGGGGCAATTAAATGA
>ALBLOIKC_00330 Diadenosine hexaphosphate hydrolase
ATGCCAGAGCGAGCAAGTTTGATATTAATAAACGATCACCGAGAGGTTTTATTGATTGAA
CGAGTGAAGGGTGACAGACACTATTGGGTGTTTCCTGGCGGTAGTGTGGAGGATGGAGAG
AATCTTTCTGAAGCTGCGAAACGCGAGGCACTGGAAGAAACCTCTATAGAGCTGACATCA
CTCACACCTGTGTTTCAGATTCAAAATCAAGGCCGAAAGGATCATTACTTCTTATCCCAT
ATCGGCTCAGCCACCCCTACGCTAGGTAATGGCCCCGAACAGCAAAGGCAATCGGCTTCC
AATCAATATATTTTGAGATGGGTGAATTTTACTGAGCTAGCCATGCTGCCTCTCTTTCCA
GTCGAAGCGAAACAAATATGCCTTCAGAGCGAGGAGGTATTCTTTGGTCGATAA
>ALBLOIKC_00331 Methyl-accepting chemotaxis protein McpH
ATGACAGAGCGCAAACGTTTACGCCTTTCTCTTTCACTGATTCAGGCTATCAGTGCAACA
TTTTTAACTATCATCGCACTTGTTATAGCCCTTTCTGTCTCAAGTTTCAAAGGAATGGAA
CAGATTGGCGAACAATTTGAAGAGTTGTCTCAAAAAGCGTTACCCATGGCAATGGCAAAT
GCGACACTCACAAGGAACGTTTTAGAGCAGGTCAAACTGCTGAACTATGGAATGCAAATT
ACCGACCCGAATGAACTTCCTCTTATCACTTCTCAAATTGAAGAGCTGGCGCAGCAAAGT
GACGGGCTCATAGAGCAAACTTCCGGTGTTGCTGAACACCTATCAAGTATGCTCAAGGAA
AACGTTGCTGAGTTGCATCAAGTCACCAATTCCATTTTATCGAAACAGTCTGCGGTGATT
CAGATGCAAAGCGACATTAACTCGGCCGTCGGTGGGTTTCGATATGGTTTAAGTTCGATT
GGTCCAGAGATGAACCGTATTAGCTCCTTTCTAAGCAACGACAACCCTGAATCGAGTGAT
GCGGCAAATCGCTTCATTGCGTCTGCAAGCTCGATGGAAAGCACCTTCTTGGTCATGATG
ATGCAAACCGAGCTAGAGAAAGCGGAGCAAGAATACAGAGAAATGCGAAACCGTATCGCT
GGTATTAACCTCGCTTACGATGACTTCAAAGAATGGCATCCGGAAGTGACAGAGTTCGCC
AGCCTAACTGCGCCTTATGAGATGGTACAGACAGGCTTCAAAGATGACGGGGTTTTGCGT
TTGATTCTGGCGAAACTTGAACAGAGCGAACAGCAAAAGGTCGAGTTTCAACGCGCCTCT
CAACTCTCAAACGAAACCATGTATTTGCTCGACCAAGTCTCTGAATCTGCCTCAGCGCTG
ATTGATGAGCGTGAAACCATTGTCCACAGTACCATTCAAAACGTCAGTTTAATGGTTGTT
GTTGCCGCTGGCGTTATCTCGCTCGTGGTGTTAGCGACATGGTTTGGCCTTCGTACTTGG
ATCAATCGAGGATTGAAAAACATCCTTACTCGTCTTTCCGCGTTAACGGAACATGATTTC
CGAGATAAAGCGCAAGAGATTGGCCCGTTTGAACTTAAAGAAGTTGCACGCAAACTCAAC
CAAGTTATCGACTCAACACACGATTCGATTTCTACCGTCACACGTAACTGCGAAACCTTG
TACCAAACCGCTGAGATAAGCCACGATGCGGCTGAGCAAACCAATCAAAGCTTAACTGTG
CAGAATGAAGCGCTGGCGAGCATGGTGACGACCATTACTCAGTTAGAAGCATCGATTAGA
GAGATCGCGACGGTGACGAATGCCTCTTCCGAAGATTCGCATTTAGCGACGGAACACACA
GTGACAGGCGTTGCTGTGGTAGAGCAAAACCGTCAGCGTTTGGAGACACTAGAAAACTCA
CTCAACATCAATGAACACTCCATGATTGAACTCGACCAACGAGTAAAACAGATTCGTGAG
ATGGTGGATATGATCAGCGGCATTGCCGATAACACCAATTTACTTGCTTTGAATGCGGCG
ATTGAAGCGGCGCGTGCTGGGGAGCAAGGGCGAGGTTTCGCGGTAGTTGCCGATGAGGTT
CGAAAGTTAGCCAGTGATACCTCGCAGCAGACCACCAATATTCGTGAAATGATGAATGAG
TTAGTCGCAGCAGCAGAACGATCACGTAAAGCGGTGAATGACTCACGTGAGGAAATGTCT
TACGCATTGCAGTCGAGTGATGAAGTGAAATCGGCATTCGCAGACATCAACGAAGCGGTT
CAGCATATCCAACAGCGTGTCGAACAAATTTCTGTTGCGACAGAAGAGCAAGAGCGAGCA
ACGGCGGACGTGTCGCAAGCCATTACACATATTTCTGACCAAGGTGAACACACCAAACTC
CAATTAGAATCCATGGTCGAAAGCTCAGAGCAAGTCGCAGACATCGCGGGGCATCAACAA
GCGATGCTGCATAAATACGAACTGCATCAAGTGAGTTGA
>ALBLOIKC_00332 Murein DD-endopeptidase MepS/Murein LD-carboxypeptidase
GTGTACAAAGTACGTCGTATATTTTTCCCTTTAATAATCAGTACGCTACTTAGTGCGTGT
TCTTCTGGCCCAGACCCAGAAACGCAAGTAAACGCCTCCCTTCCAGTCAACCAACTTCTG
TCAGACAATCAGGACTTGTTTCAGTTTTTTAATGAATGGGAAGGCACGCCTTATCGTTTA
GGCGGTACAAAAAAATCAGGCATAGACTGTTCTGCGTTTGTACAAAAAGCCTTTGTCGAG
GCATACCAAATGTCATTGCCACGAACAACGCGTCAACAGTCTAAACAAGGTGTTGAGATG
AGTTGGTCTGATGCGCAGCAAGGCGACTTGGTATTTTTCAAGACCCGTAGAAGCACATAC
CATGTGGGTATCTACTTGGGAAATAAGCAGTTTATGCACGCTTCCACATCGAAAGGCGTG
ATCATTTCGAGAATCGACAACCCGTATTGGGCATCGAAATTTTGGCAAGTAAGAAGAGTT
ACAATGTAA
>ALBLOIKC_00333 hypothetical protein
GTGGTTGTAGAAACCGATGGATATCTCGCTCTAATCGAGCACTTGTCACTTAACTTAGAT
ATTTTCACGTCTGAAATCGGTGACACAGGATCAGAAAGCATTGAAGATGTCGTGACTGAC
ATGGTTGCGTCGAACATCATGGCGATATTCGAACAAAACCCAGAATTGCATTCAAGTGTG
CGCTTTAAGTTACTAAAAGAAGCTGATGCGGTAGTAGAAGATTTGGGTGAAGTGCTTGCG
GGTGTGTGGACGAAAAAAGCGACCAATGAACAGATCGCTTTTTTAGATGAATACATCGCG
TTAGTGAAGAACTTGTTCGATACAGCTGTCGCGACCTACGACTGA
>ALBLOIKC_00334 putative diguanylate cyclase AdrA
ATGTCCGAAATCACGCTGGACATAGCAGACTTTCACTGGGTTACCCAGATTCTGGATACC
ATGGACTCTGGACTTATCGTACTCGACCAAGAGTATAAAGTCTGTGTATGGAACAGTTTC
ATGCAGTCGTACAGCGGTATCTTGTCGCAAAACATCTTGGGTGAGTGCTTATTTGATCAC
TTTGAAGATCTACCACGAACATGGTTAGAGACCAAGTTGAAAACGTCGGCGGATTTAGAG
ACGCGTTCATTCTCTAGCTGGGAAAACCGACCATATCTTTTTAAGTTCAACAACTTCTCG
CCGGTTTCAAACAGCAGCAACTTGATGTTCCAAGACATTGTGATCACGCCATTGCGCTCC
CTCTCAGGCGAAGTGAGCCACATTGCGATTCAAATCAACGATGTCTCAGAAACCGCGCGA
AACCGTATTCACTTGAGAGAAACCAACCAGCACCTTTCTGAAATCAGTCGTAAAGATGGC
CTCACGGGGTTGTTTAACCGTGCGTACTGGGAGCAATCATTGAAAGAAGAGTTTGCCCAA
CTTAAAGTCATTGAAGGGGCAAGTTCGTTGGTGATCTTTGATATTGACCACTTTAAAAAG
GTCAACGACACCTATGGCCACCACACTGGCGATGAAGTGATTCGTCGTACATCTAGTTTA
TTGCGTAAAACGGCACGCAGCAGTGATGTTTGTGGGCGTTTCGGTGGGGAAGAATTTACT
GTTCTACTGCCGCATACCAATCAAGAGCAGGCGAGCTATTTTGCAGAGCGTTTAAGAAAG
CGAATCGAGCAAGAAATTGTGAAAGTTGAAGACTTTTTGATTAACTACACGATAAGTATT
GGCGTTTGCGAGTATAAATCGTACTTCGAGAGTCACACACAATGGCTTAAGAGTGCCGAT
GCTGCGTTATATCGCGCTAAAGAAAATGGACGAAATCAAACCTGTTGTCACGAAGATGAC
TAA
>ALBLOIKC_00335 Chemotaxis protein CheY
ATGGAGCTATTGAGATACAACGAGTATTATAATTTTTTTGACTTTAGTTCCATTGGTGGC
ATGAAAATACTGATTTGTGATGATTCGGCAGTCGCACGAAAGTTGATTTCCCGATCCATC
GTACAAGATACATCATTGCACCTTCTCGAAGCCCAAGATGGTCACGAGGCGTTGAAAATC
CTAGCGGAACAAAATATTGACGTTTTGTTTCTCGATTTGACGATGCCAATAATGGACGGA
TTCGAGGTACTAGAGTCTCTGCCTGTTAGCCAACATCAAACCAAAATTGTCATCGTTTCG
GGTGACGTCCAGCAAGAAGCCAAACAACGTTGTTTAGATCTTGGTGCAATAGACTTTATT
GCGAAACCACTCTCTGAAGAACAAGTCGTTCCTTTGTATGAAAGTCTGGGCTTGCACTAC
GCCTTTAGTTCTAGTGTTGAAATTGAACCAACGCCAAACATAGAAATTACGCCATTATCT
AAGTTCCGTGAGGTGGCCAATATTGCGCTAGGTAAAGGCGCAGCAATCATGGCGGACCAT
CTGCGCGAATTTATTCAACTTCCTGTGCCTCATGTTGGGCCGCTTTCTTATGGCGAGCTT
CATATGACGCTGGTGGATGTGATCGGGCGTGATAGTTCTGTCGCGGTTGCCCAGCGATTT
GTCGGTGGTGGTATCCACGGTGAAGCACTGGTTTGTTTGCGTGGTAAAGACATCAACCAA
ATCGGTGAGCGGTTGGGGTACTTACTAGAGTTTACGCCACACAATGAAATCATCTTAAAC
GTGTCTAACTTGTTGGTTTCTTCTTTCCTAACGTCTTTAGGTAACCAACTGGATAAGCAA
TTCTCTCTGCGTCAGCCAGGTATCATTGAAACCATTACGCCTTTCAGTGAAGAAAAGGGC
GAAGCTGGCCAACTCTTCACCATCGAATACACCTACATGGCAGAGGCACTCGACTTTGAG
TGTGAAGTTCTGTTTTTGATAGATAAATCATCCGTAGAAATCATCTATGAAATCATGGAG
TTAATCTAA
>ALBLOIKC_00336 hypothetical protein
ATGTGGCAAGCAATATCGCAACAGCTTTCTGATACCTTAATGTTTGAATATCAAATCACC
GAGAAAGTGAAACTTTCAGGCGGCGACATTAGCGAAAGCTACATGATCAATGACGGAGAG
CAACGCTATTTCGTCAAACTTAATGATCGGGATTTCTTAGCCAAGTTTGAAGTAGAAGCG
GAAAGCCTTCACCTTTTGCGTGAAACCTCTACTCTATTTGTCCCTGAAGTCGTTTTAGTC
GGTAAAACTAAAACGCACTCGTTTATTATTCTTAATTACCTTCCAACCAAACCGCTTGAA
GATGCCAGCAACAGCTTTAAGTTTGGCCAACAACTGGCTCGCCTTCACTTATGGGGCGAA
CAGAAAGAGTTCGGTTTCGACAGCGATAATTATATCGGGTCTACACTTCAACCAAATCAA
TGGCACAAGAAATGGTGCGTCTTCTTCGCTGAGCAGCGTATTGGGTGGCAATTGCAATTG
CTAAAAGAGAAAGGCGTATCTTTGGTTGATATCGATGACTTTATTGACGTCGTGAAACAG
CTTTTAGCAAATCACTCACCTCAACCTTCTCTTTTGCATGGTGACCTGTGGAATGGAAAC
GTTGCACTGACCCCAGCAGGGCCTATTAGTTTTGATCCAGCCTGTTACTGGGGAGACCGA
GAATGTGACCTCGCTATGACCGAGTTATTTGGAGGCTTCCAACCAGATTTTTATCAAGGA
TATGAATCAGTTGCACCACTTTCGGTTGGCTATGAAGAACGTAAAGATATCTATAACCTC
TATCATGTTCTTAACCATTGCAACCTGTTTGGCGGGCATTATCTGGAACAAGCGCAATCG
ATAATTAAGAAGATAATTTCTTATTGA
>ALBLOIKC_00337 hypothetical protein
ATGCAAAATTACACTGAAAGACATGTGAAATGTCCCCACTGCGGGCACTCAATCGGCATC
ACTCTCGATGCAAGTAATGGTAACCAAGAGTTCTATGATGACTGCCCGGCTTGTTGTCAT
GCGATTCACCTCAACATGAAAGTTGATGAGTTGCAGCAAAAGGTCGAACTGTTCATCGAC
GACAACTACGAGTAG
>ALBLOIKC_00338 Riboflavin synthase
ATGTTTACAGGAATCGTTCAGGGTACGGCTAAAGTCGTTCATATCGACAAGAAAGATCGC
TTTCAAACTCACGTTGTTGAACTGGAAGGCGCACTAAGTGAAGGTCTTGAAATTGGCGCG
TCTGTCGCGCACAACGGTTGTTGCCTCACCGTAACGAAAATCGAAGGATCGCAAATCAGC
TTTGACCTAATGCAAGCGACACTTGCGCTGACCAACCTAGGCGAATTGGCGGAAGGCGAC
AGCGTCAACATTGAACGCGCAGCAAAATTCGGTGACGAGATCGGCGGTCACAGCATGTCT
GGCCACATTAGCTTGATGGCAGAAATTGCAGACGTCATTGATACGCCAAACAACCGCACG
ATTTGGTTTACGCTGCCAGAAGAGTCGATGAAGTACGTGCTTGCGAAAGGCTACATTGGC
TTAGATGGATGCTCACTGACCATTGGTGAAGTTGAAGACAACCGTTTCTCAGTACACTTA
ATTCCTGAAACGCTCGAAAGAACCTTATTTGGTCGTCGCCAAGTGGGTGAAAAAATCAAC
GTAGAATTCGATCCACAAACGCAAGCCATCGTTGATACGGTAGAACGTGTATTGGCAGCG
AAGCAGCTGTAG
>ALBLOIKC_00339 Multidrug resistance protein NorM
GTGCATCGCTATAAAGAAGAAGCATCGAGTCTTATTAAATTAGCTACCCCTGTGTTGATC
GCTTCTGTCGCGCAGACGGGGATGGGCTTTGTCGATACCGTAATGGCAGGTGGCGTCAGC
GCGACCGACATGGCTGCGGTATCTGTGGCTGCAAGTATCTGGCTTCCATCAATTCTATTT
GGTGTGGGTTTATTGATGGCGCTTGTACCAGTGGTTGCTCAACTTAACGGTTCTGGTCGC
CGTGTTAAAATCCCATTCGAGATCCAACAAGGCATTGTGCTTGCACTACTGATCAGCATT
CCAATCATCGGAGTGTTATTCCAAACCCAATTCATTCTTGGGTTAATGGATGTCGAAGCA
GCAATGACAGAGAAAACCATTGGCTATATCCATGCGGTTATTTTTGCTGTACCAGCGTTC
TTGCTATTCCAAACTTTACGCAGCTTTACTGATGGTATGTCGCTAACGAAGCCTGCGATG
TTTATCGGCTTTATCGGTTTGATGCTGAACATCCCACTTAACTGGATTTTCGTTTACGGT
AAATTCGGCGCACCTGCACTAGGCGGTGTGGGCTGTGGTGTTGCAACCGCGATCGTCTAC
TGGGTGATGTTTGGCTTGCTGCTACTTTACGTAACCACTTCTGCACGACTAAAAAGCATC
AACCTGTTTGGCGAGTTCCATAAGCCTCAACTGAAGGCTCAAATTCGTCTATTCAAACTG
GGCTTCCCTGTCGCTGCGGCGTTGTTCTTTGAAGTGACGTTGTTCGCAGTGGTTGCGCTT
TTGGTCTCTCCACTCGGTTCGATCATTGTTGCCGCGCACCAAGTTGCGATTAACTTCTCT
TCACTTGTTTTCATGTTACCAATGAGTGTGGGTGCTGCAGTGAGTATCCGCGTTGGTCAC
CGCTTGGGTGAAGAAAACGTCGATGGCGCACGTGTTGCTTCTCGCGTAGGTGTGATGGTT
GGTCTTGCTCTTGCGATGATGACGGCAATTCTAACTGTTGTGTTCCGTGAGCAAATTGCG
CTGCTTTACACCAATAACCCTGAGGTTATCGAACTGGCGATGGTGCTATTGCTGTTTGCT
GCGATTTACCAATGTACCGATGCGGTGCAAGTTATTGCGGCAGGTGCGCTGCGTGGTTAC
AAAGACATGCGCGCGATCTTCAACCGTACCTTTATCGCCTACTGGTTGCTTGGTTTGCCA
ATCGGCTACGTGTTAGGTCGAACAGACTGGATTGTTGAGCCTATGGGCGCACAAGGTTTC
TGGCTAGGCTTTATCATTGGCCTATCGTCGGCTGCGTTCCTACTGGGTATTCGCTTGCGT
TGGATGCACCGCCAAGACCCAGAAGTGCAGTTGAATTTCTCTCAGCAGTAA
>ALBLOIKC_00340 hypothetical protein
GTGAGAAATTCACTTGTTGCTACGGCGCTTTTATTATCGACAAGCTTACTCAATGGGTGT
AACGAATGGTTTAACCCAGAGAAAGCGGTATTCGAAAAATACAATCAACGCTTAGCGAAC
GTGTTAGACACATCAGAATCTGAGCTAGAAGCTTCTCCAGCTGTTACTGTTCCTGAGAAA
AGAGAACTTTTTCAAGAACTCCCTCGCCTTTCACTTGGCCTATTGGAAAGCTATCAATTA
CGTCAATGTGGCCTATTCAACTTGCTCGCAGAAAAGAACTCGCAACTGGGTAAAGTTCAA
GACGCCTTTTACGATTTTGACTATCAAACCAATCTACTCAGAACGCTGAATGGTTGTTTG
AATGATTACCCATTGAGTGACGAAGAAAGCACAAAGCTTAATGGTTTGTACGATCAGAAA
TGGCATCACCTAAGCGTACATCTCGACAATATGTTGCTGACTAGCGACGCCATGCGCAAG
CAATTAACCGGCTCTCAATGGTTGCCGATGGAGAGCAAAGACCAAGTTGCCCACGTACGA
GACGCTTTCCTAGCTTTGGATGAAATGTACCAAACGCCCTATCGTACTCTTTCTCGCTTA
CCCGACGTAACCATAGTGAACTATCAAGAAGAGATTGAAAAAACACGTCTCGTTGGACGG
CTTTATTACACCTTGATTGATGCAACCCATTGGTTAGAACAAACCACACAAATGCTCGAA
GCAAACCAAGACAAAATTATTTGTGGTGCAAACCGAGACACCACGCAGTTTCGCTATTTG
AGAAACGTATTTCAGTCGATTTATGTCGGCGAGGTACAACCTTACATGGCATTTGTCGAC
AGTACTTATCAGCAGCTCGATGGCGGGATTAACTTAATCGAACAAAGAATGGCCGCACAT
GGCGCAAACTACGGTATTGAAAAAGCACATGACCAATTTCGACAAAAGACATTGGAGCAT
GTGCAATTCTGGAAAGGTTTGTTTAAACGCTGCGGTGTGAGTGTTGGCAATCAGTAA
>ALBLOIKC_00341 DNA ligase
ATGCCATTAAGAATGACATTGATTGCCCTCGCTGTAATAGCTTCCGCCCAGCCTCAAGCT
GATCCCAACTTACTACCACCTGTCTCACTTGCCGATTCCTATCAAGACGGAATAGACGTA
TCCCAATACTGGTATAGCGAAAAGCTTGACGGCATTCGGGCGTACTGGACGGGACAACAT
CTAGTGACGCGAAATGGTAATCGCATTTACGCGCCAGATTGGTTTATCCGAGTGTTACCT
GATTATCCTTTAGATGGCGAATTGTGGGCTGGGCGAGGTAACTTCCATCTTGTCCAGCAG
ACAGTTTTAGACAGAACGCCGGTAGACAGTGCATGGCAAAGAATCGATTTCATGCTGTTT
GATATGCCTTATTCGGCGGGTGATTATAGAAAACGTTACTACAACATTCAGGACTTGGTG
TTTGCGATTGACGCGCCTCACATTAAGTACGTTGAGCATCGTGCAATTCAAGATGAGAAA
CATTTGTTCGAACAACTCGACCAAATTTCGCAATCTGACGGTGAAGGTGTCATGTTGAGA
AAGGTATCAAGCCGTTATCAGGCAGGAAGAGGCAGTGATTTACTCAAGCTCAAACGCTTT
GAAGATGCAGAAGCCTTAGTGGTCGGTTACAAGCCAGGGACGGGACGCTTATTGGGAATG
ATGGGAGCGCTGCTGGTGCGTTTGAGCAATGGGACAGAATTTTACATTGGCAGTGGCTTT
ACCGATGATGTAAGAAAGTCACCGCCACGAATCGGCTCAACAATCACATTTCGTTTTAAC
GGCTATACCCATAATGGAAAACCACGATTTGCCCGATTCTTAAGAGAGCGAGTTCCTCAA
TAA
>ALBLOIKC_00342 Anti-sigma F factor antagonist
ATGGAACTACGTAAACTTGAAACTACCCCAAACACGCTAACTATCGAATTTTTTGGTGAC
CTAGATGCAAAAGGCTGCCGTCAAGCACAACATCAAATTGATGAGGTTATTCACAGTGAC
GATCACAGGGAAGTAGAAATCAACCTGCAACACGTCCAATTTCTTGATTCTTCAGGGATT
GGTGCCATTGTTTATCTATATAAGCGCCTAGTTGAACGTGAGCGTAGCATGATTATTGAA
AACGTATCAGGACAGCCATTGGAGATCATGAGCCTGTTACGCATCAATCACGCTATCCCG
GTCAATTCAAAAGGTCATTAA
>ALBLOIKC_00343 Peptidoglycan-associated lipoprotein
ATGGTGAATCTTTTACGACAAAGTGTGTTTTGTAGTCTCGTTGTCGGCATGTTTGGTTGC
TCAACGTTTAACTACCCTGATCATGGCAAGGGTGGCATGGCTGAAAGCTACCAAGATATT
TCTATCGAGAATTATCAGTTTTCACCAGTGATGCCCGACGAGCCTCTTGGCCCTGAGCAC
GGTTTACGTTTCGATTGGCAGTTAACTAAACTGCATTTGGATGCTTTGATTCAAGAAGGC
GCACGCTGGTGTTTCCCTGCAGCCGTCGTGCAGGCACTTGAGAAACAAAACCGTATCGCT
CGTGAGTTGGAAGGTGGACTACTCCTTGATGCAGCCAACGACATCGTGATTCAGCGCCGA
CGCCTAAACCAGCTTGAGCAACAACTCGATTACGTCTTATCACAAACTACATGTAAACCA
CCACAGGACATAGAAGCATTGCGCAGTGACCTAAATATCGTTGCAGACATCTATGACCTC
CTGAACGTAGACAATCAATTCGCTGTCGATTCTGCGGAGATCAACCCAAAATACATGGGA
CATCTTGCTGAGGCGGCTTATATCCTTCGTGACCATCCATCTTTATCTCTGGTCGTGACC
GGACATGCAGACGCTACGGGCACACCGGAATACAACCAAAAATTGGCTCAAGACCGAGCT
GAGCAAGTTAAGCGTTACTTGAACGTATTCGGCATCACCTCTGACCGTGTGCAAACCAAA
TCTGTGGGCGAAACACTGCCTCTTTACGAAGGGCAAACACCAGCGGTTCGTTTGACTAAT
CGCCGTGTGAGCATCGAAGTTCTGAATGCTAATTCAGACACAAGCGCAGAAATGGGAGGC
ACACTATGA
>ALBLOIKC_00344 Polysialic acid transport protein KpsD
ATGAGAATCCTCAAAGCCATTACCACCCTACTGATGCTGTGTTTAATCACCATCAATACA
GCATGGGCAGCGGAAGATGACGTGGTTAAGGTCGGCGACTTAGTTCAAATCAACCTGCCT
GGTGAAGCATCTCTGAATAAAGGTTTCCAAGTTGATAAACGTGGTCGCATCAATCTGCCA
GAAATCGGGCCGGTTTTTGTTGCGGGTTACAACGAGACTCAGCTTCAAAATGTCATCACC
GATAACCTTAAAACTGTGTTCCGCGATGTAAGTAACGCACGCGTATTCATCAAACAACAA
CAGCTATTGATTTCAGTACAGGGCTACGTGGTTAAGCCGGGCGAATATACGCTTCCATCT
GGCTCCAATATTCAAATGTTCCTGTACGAAGCTGGTGGTCTACGTGCTGGTGCTCAGCTT
GATAAGATCATCGTAAAGCGTGGCAATAAGAACATTGAGTTCGACTACAAACGCTTCCTC
GATACCGGTGACGATTCAAAACTGCCAACTCTAGAATCATTGGACGTTCTTTTCGTCCCT
GCTTCACCATTGGTCGGTAATATTGAACAAGAATTCGATGCAGCAAAGCTGGCAAACTCA
GGCGACAGTGCCGATTCTGCCCGCGCAATTAAAGTGTTTGGTGAAGTAAACGCACCAGGC
TCATTTACCTACAAACCCAACACGACACTTGTCGATGTGGTCATGCGCGCTGGCGGTGTT
ACCCGTTACGCAAGTGTGGAACAAATCCGCGTTATCACCAACAACACACCGATTATGTTT
AACCTTAAGCGCTACCTAGATACAGGTGACCAGAGCTTGCTGCCTGAGATCCTACCGGGT
GCAACCATCTTTGTGCCAAAGCAGGAAGAAGAGATCAAAGCCGGCGCGAACGTGGTTTAT
GTAATGGGTGAAGTAGCTCATCCTGGTGCCTACGAAGGTAAGAAAGGTGCGAGCTTTATG
GACATCCTTGCCAACGCAGGTGGTCCAACACGTTTTGCCGAATCTCGCCAAATCCGCGTT
ATCAAAGCGGATGGTGGTGTCATCAATTTCGACTTAACCGCTCACACCGAAGGGCTGTCT
AAGCAAAAAGTACCGACGGTTGGCCCGGGTGACGCTATCTTCGTCCCTGAAAAAACCGAC
ATGAATGAAAAGTCATGGCTGAAGGTTGCACCAAGTCGTGCGGTCGCTGTGATGGGTGAA
GTGGTTCGTCCCGGTCGTATCGAATGGTCAGACGAAATGGACTTGATCGATCTAATTGCC
CATGTGGGCGGCCCTACTCGCCGTGCGGACACCAGTAAGATCGAAATCTCCAACAATGGT
AAAGTGACCAAGTTTGATTTGGATAAATACATCCTACAAGGCTCACCACATTCTAAGTTG
CCAAGGGTTTCAGCAGGAACAGTGGTTCGTGTTCATGCGTTACCAGACGATCCATCAGAC
AACAAATCACAGTGGGTCAGCCAAAGCTCTGATGCATCAATTTATGTGTTCGGTCAGATC
AATGCGCCGGGTCGTTACCGCTTTACCAAAGAGATGCATTTCCTAGATATCTTGTCTGCG
GCTGATGGCCCTACCAAAGATGCTGATATTCATAACATCCGAGTGACGCATCGTGGTTTG
GGGTACGCAAAAGTAAGCAAACTTAACCTATCACTTTACTTTGAAACTGGCGATGAATCG
ATTCTGCCAGATGTACGCCCTGGCGATACTATCTACATTCCAGAGAAAGATAAGAACTGG
CTAGATCGCTCTAAAGAATCCACAGTTCGCGTTCTGGGTGAAGTACATGCACCGGGTCGC
TATGTCTTCAATGACAACATGACCATTCTTGACCTGCTTGCTGAAGCTGGTGGACCGAGT
GACAGTGCTTACGTTGAGAAGATCAGTGTGGTTAACATGTCTTGCTGTCAAGGTCAGGCG
CGTGTGTTTAACTTGGTTGAGTTCAGCAAAACCGCCAACATTTACGACCTGCCTGTGATT
CGTGCCGGTGATACGATTTACGTTCCGCACAAAGACGAAAGTTTTGCTGAGAAAGCCCGT
GCTGGTTTGCGTGACTTGCTACAAATCACCACCACCATAGTGTTAATAGGAGCGCTGTAA
>ALBLOIKC_00345 Tyrosine-protein kinase YwqD
ATGACTATTCCTGCAACACATGCTGAGGTTGAGCAAATCTATCTTCAAAGCGAACTCAAA
GGCTACAGGTCAATCAGTGTGGTGGCTTGTCAGTCTGAAGATGGGGTTACGTCTGTGGCT
TCTGCACTGGCAGAACGTTTGATTCTCGCAGGTCATAAAACACTTTATGTCGACTTGAAC
CTGTTCAAGCCCGCTTACAGCACGGTTCATGCTTTTGAAGAAGAACCGGAAGAAGTCGGA
CAATTGATCTCTCGTGAGGAAGACCATCAAACGCTGGTAGGGTTAACCGTCCCTTCCCTT
GCGAGCACACAACTCGCCTATCGCGACCCAACCATGTTGCGAAAGGCGGTCGATAAGTGG
CTTGAGCAATACGACCGAGTGGTAATTGACACTTCACCGCTACTGAGCATGAACCGCAGC
AATATTCCTGCCCAAGTCGTTGCAGGCGTTTGCGATACTTGTGTACTGGTTGCCAGTTAC
GGCTCAACGACTACGAGCCAAATCGACCAAGCTAAAAAGCTACTAGAAACCAGCAATGCC
AATCTGCTAGGCGCTGTACTCAACATGAAGCACAACGCAGGTTTAAAAGACGAACTGATT
CGTCAGGTGAAAAAACTGCGCTTTTTGCCAGAGAAGCTGAAAGCGAAAATATCGAAGCAA
ATAAAGAACAGCGAATTATTTACCTTATAG
>ALBLOIKC_00346 hypothetical protein
ATGAATACTCAAACTGATGTAACGTTGGAGCAAGAATTGGTCGACGAGTTGATTCTTCAG
CAAATGATCAAAGACACCTGTGCGGAAATCATGCCTACCTTAATCGAGCACTATATTGAG
GAATCTCGTGAGCGCGTCGAAAAGATCCAGCAGGCCCTCAACAGCCAAGACAAAGAAGCG
ATGGAGTTTGAAGTCCACACGCTTGGTAGTTCTGCACTTGCCTTGGGTAATCGCACTCTA
TCGCGTCACGCTCGCACCATCGAGAAATACTGCGTTGAAGGTGATACAAAACAAGCTTTT
GAGCTTTGCCAATCCTTACCAGAACTGGCAGAACAGTCTTTTACCGCGCTAAACCAAAGA
AAAGAGCAAGGGTTTGAAGACTAA
>ALBLOIKC_00347 Regulatory protein LuxO
ATGAGACCAAGGGTGTTACTGGTAGAAGACTCTACTTCACTAGCCATACTTTATAAGCAG
TACGTCAAGGATGAGCCTTACGACATCTTCCACGTAGAAACAGGGCGTGAGGCGATTCAA
TTCATTGAACGCAGCAAACCGCAACTTATCATTCTCGACCTTAAACTTCCGGACATGTCG
GGCGAAGACGTGTTGGACTGGATCAATGAAAACGAGATCCCGACCTCTGTCATCATCGCA
ACAGCGCACGGCAGTGTCGATCTCGCGGTCAATCTGATCCAGAAAGGCGCGGAAGACTTC
CTAGAGAAGCCCATCAATGCGGACCGTTTAAAAACCTCAGTCGCTCTTCACTTAAAACGC
GCGAAATTAGAAAATCTCGTCGAAAACATTCAATCAACCTTCGATCGCCACAACTACCAT
GGTTTTATTGGCTCTAGCCTACCGATGCAAGCGGTATATAAAACCATTGATGCGGTTGCC
CCAACCTCTGCAAGCGTGTTTATCGTTGGTGAAAGTGGTACGGGTAAAGAAGTGTGTGCA
GAAGCCGTTCACAGACAAAGTGATCGCAGAGACAAACCTTTTATTGCCATTAACTGTGGT
GCTATCCCTCGCGATTTGATGGAAAGTGAAATTTTCGGTCACGTTAAAGGCGCGTTTACT
GGCGCAACCACAGACCGTAAAGGTGCAGCAACGCTAGCCCACGGCGGCACACTATTCCTA
GACGAACTGTGTGAAATGGAACTTGAGATGCAGAAAAAACTTCTACGTTTTCTGCAAACC
GGAACCTACACCCCGCTTGGTGGCACCAAAGAGATGAAGGTGGATGTTCGGATTATCTGT
GCAACCAACCGAGATCCATTGACCGAAGTGGAAGAAGGTCGTTTCCGCGAAGACTTGTAC
TATCGTGTGCACGTTGTACCAATCGATATGCCGCCACTTCGCGAACGTGGTAGTGACATT
GTCACACTTGCTAAGCATTTCTTAACCACATACGCGAAGCAGGATAAGAAGAAGTTCAGC
AATATCGATAGCGAAGCCCAACATGTGATTAAGCATTATGACTGGCCAGGCAATGTGCGT
CAGTTGCAAAACATCATTCGCAACATTGTCGTGTTGAATGACGATGACAAAGTGACGCTG
GCACACCTGCCCGCTCAACTGACTCGCAAACCGTCAAAAGCACGCACTGTCACACCACCT
CATGTTGAAAGTGCTCAAGTAGCCTCGGTAAACCCAGTCTCCGCTGCAACTCCAATGCAA
GCACAACCATTAGAAAGTGCGCCTGTTGAAACATCCACACAACCAGAGTTCGCCTCAACT
ATGGTTACGAACGAAGCGCCTCCAGCAAGCCCTGCGGCGCAAGTGTCATCACCTTACTTC
AATTCCGATGGCACCATTCGTCCAATGTGGAAAGTTGAGCGAGAGGCGATTCAAAACGCC
ATTGCGTATTGTGATGGTAACGTTCTTAACGCAGCGGTGATGTTGGAGCTTAGCCCTTCC
ACTGTGTATCGCAAAAAACAAGCGTGGGAAGCGGATGAAGCTAATCTCGAACAATCTTGA
>ALBLOIKC_00348 Alpha-maltose-1-phosphate synthase
ATGAAGCTAATCTCGAACAATCTTGAGATCCCAGTCGTTGGCGAAGTTTGGATTCTGCTG
GATAGCCGCATTTACGGTGGCATTGAAAGCCATGTCGTCGAACTCGCCACTGGGTTGCAG
TCCTTTCATGTTAACGTACGAGTTGTGTTGGTGGTGGAATACGATCCACCAGCACCACTT
ATCGACAAATTAAATCAGGCTCAAATCCCTGTGAGTTATTTGTGGCACCTGTGCCCAAAG
TCAGAACGGTCAAAGACCATTCCAGTCAAACAAATCACTGGCGCGGTGGCTGAGCATCAA
CCCAGCGTTATTCACACCCATGGATACAAAGCGGCACTGTTAGCTAGAAGCGCAAAGCTA
TTCACTCGTACTTTCCCCCGTTTAATCTCCACCTACCACGCCGGTGAAACACCAACGGGC
AAAGTTTGGGCGTACGACTGGCTCGACCGATATTCCGCGCGGCTCTCTGATCACAGCTTT
GCGGTGAGTCAGGCCATTCAAGACAAACTCCCTACTCAATCAGAATTGCTCAATAACTTT
GTTACGATTCCCGAACAGCATTGTCGCTACAAAGAAATCGCATTTGTTGGTCGCCTAAGC
CATGAGAAAGGCGCAGACCGCTTCATCGATATTGCCCGCCAAATTCCTGATATCGAGTTC
TCTATTTATGGTGACGGACCAGAAAAACCGAGACTCGTAGAAAGTGCCCCTAACAACGTG
ATATTTCACGGTCATCAAAGTGACATGGATGCCGTTTGGCGTAATATCAGCGTTCTCGTC
ATTTCATCGCGCTATGAGGGCTTGCCAATGGCGGCATTAGAGGCGATGGCTCGTGGTATC
GTTGTGATAAGCCTTGACGTTGGTCGCCTTCCTGACTTAATCCAAGATGGTCAAAATGGA
TTCCTCGCCCACGATATTCCGGCGCTAACCGACAAGATCAATAACTGGTTGGAAATGAGT
CATAGCGAACAATACCCAATGCGCCACAAAGCGATTGAGACCATCAAGGCGCACTATTCC
TCTCGCAGCATCATTCCTATTCTGATTGAACGCTACCAAATTGAGAATCACACTTGA
>ALBLOIKC_00349 N-acetyl-alpha-D-glucosaminyl L-malate synthase
ATGACTACTCCAAAACGCATTCTTTACGTTCATTATGGTGATAACTGGATTCGTGGCAGC
GAAGTAGTACTGCTTGACCTCATCACAAATATTGACCGCGACCAGTACCAACCGATTGTC
TGGTCAAACTGCGAGCCTTTGATTGAGAAATGCCAATCCTTGGGCATCGAAGCAGAACAT
TCGAACTTCAGCCTTGTCGGCGGTTGGAACACGCCTCGCTGGGACATCAGTGGTTGGAAC
GATTTGATCAAACAAGGCACAGCGTTGATCGAAAAGTACAACATTGACCTTGTCCACGTC
AACAGCGGCGGCCCATGCCAATGGATGTGCCTAGCTGCTCGTATGAATCACATCCCTTTG
GTAACGCAACTTCACTGCCACTACACCTTGCGTGACCGCTTCTCATTGGGTCTGCACCTT
TCTCCAAAATTGATTTGTGTGAGTAAAGACGTGGGACACGAGATTCTCAAAGATGGCTAC
CCAGAAGAACATCTTCATGTCGTTCATAACGGCGTGTCATTGGAGAGTCACGATGCACCT
ATCGATGTCAAAGATCGTCTGGGCATTCCTCACCAAGCATTCACCTTTATTTCGGTTGGA
TCTCTCATTAAACGCAAAGGCTTTGACCGCTTAATCCAAGCCATGCGTATGCACAACTAC
CATCAACATAATCCACATTTAGTGATTGTTGGTGATGGTGAAGAACGTATCGCGTTGAAG
CAGTTAGCCGTTGATTTGGGCGTGGAGGATCGTGTGCATTTTGTTGGTGAACAACACAAC
GCTGGAGATTGGATGAAAGGTAATGTAGATGCCTTCATCAGTGGTGCTTACGAAGAGGCA
TTTGGTCTTGTTCTTGGTGAGGCAGCACTAGCGAAGTTGCCAATCATTGCACCAAAAACA
GGTGGCATCCCAGAATTGTTTGAGCACAACCACAGTGCCCTATTGTTCGCCAATCATGGT
ATGGCGAGTCTGTTAAATGCGATTCAGCAAATGATTCAAGATGCGCCGCTACGAAATAAG
CTAGCCGAGAATGCGCATCAACACGCGAATCAGCATCTCACGGTTTCTGCCTCAGTCAAA
GCGATTGAAGATATTTACCGTGATGAACTGACGCAGAAAGAACTGACACCCATGCCTGTC
AGCCACTGCATGAAACCAATTTCGCGCTGGTTAAACATCAACTAA
>ALBLOIKC_00350 Glycosyltransferase Gtf1
ATGAAACGTGTGTTGATGTTTGACGCCATCCCAATGCAAGGCGGTTCGAAAATTGCCAAC
GCTGAGTTGATTAAACAGTGTGACCAACGTGATGTGATTAGCTATGTCGCGACGACAAAT
CCAGAGCACTGGACTGCCACATTCAGCTCAAACCCTCGCGTACAGGTATTGAAAATCAAG
CGTTCTCCAATCACGTCCCATCATGGTATCGCTTATTGGTTGATGAACTGTTTTTACCTG
GTGCAGTTGATTTTGGTGACTTTCAAACTACCAAAACTCGATTGGTTTATGGGTTTGTCT
TCACCAAACAACGACATGCCTTTGTACCTGCTTCGTTTGTTCAATCGCAAACCTATCGTG
CAAATGGTGCATGGTCCGGTCGGCGTGTCTCGCTCATCTGGCTACTGCTTAGTAAAAGCG
TCTGCGATTCATTATTTATCGAACACTCGTGCTTCCATGATTGATGCGCTTGCTGCCTAC
TTAAAAATGCCAAAACCAGCGGTAGAACGCTTTTGGACAACCTTAAACACCTCTTCGTTT
GTGAACGGCTTGTCTTCAGAACGCGCACCAAAGCAAGCGAACCCGATTTCTAATCGAGTG
TTCTGGGCTGCCAGTCTCTTGAAATGGAAGAATGTTGACCTGTTGCTCGACGCGATGAAG
TTGGATGAGTCAGCGAACCTAAACGCGACCATCTGTTACATCAAACCTAACATTGAAGGC
GTTGAATGTTCAAAGCCAGATTTCACTCAGGCAAACATCGAATGGCACGAATCACCAGAC
AACCTTGATGCACTACGAGCACAGTGTGGTGTGTTTGTGTCGACCAGTGAGAACGAACCG
TTTGGGTTATCAATTTTAGAGGCGTTAGCCGCTGGTATGTGTGTCGTGATTCCACATGAC
GACAGCTATTGGGATCGAGTGTTAACCCATGGCAAGAACTGCATTAAGTACACACCGAAA
GACGCCGCCTCTCTTCACAATGCCATTCGACTTTTAAACGAAGCGCCTTGGCTAAAAGTC
ACCATGGGGATGGAAGCACTGAACGTTGCGAGTTTATACACCGCAGAACGTTGTTACTTC
GATATTACCCAACAGCTTTGTACTGACCCGACTAATAAAGCTCAAGACAGCGCAAAGAAG
CGCGACAACGTCAAAGGATATGACCATGTCTAA
>ALBLOIKC_00351 hypothetical protein
ATGTCTAAAGCCATGACCAATATGTCACTGTTCGCCATTGCGTTGGTGGTCAACAAAAGC
ATCAGCTTAATCATGCTGCCAGTGCTTCCTCAGTTTCTCTCACCTGAGCAAATGGGCAAA
CTTGAGTTACTAACCTCTTTTGGTGTTGTAACAGCCCTACTTGCGAGCATGGCAATGCAC
GAGGCGCTGTACCGCTTTGTTGGTGTAGAGAAAGATGGCGATAAGAAAGTGACCATGCTC
AATCAAATCTACTCGCTTTCTGTCTGGATCGCAGCAGCGATTGGCTTGGTTCTGCTGTTT
GCAATTATCGTTGCTCCAATTCCTAGTCCGTTTTCTCAGTTTGAATTTATCGTACTGATG
TTAGCAATTATCTTGGAAGGCGCGATTGGTATCGGTACTGCTTGGTTGCGCATGCAGGAT
GATAAAGCGAAAACCCTGCTTAGCGTGATGGTCACCACCACCGTTCTTCAAGTTGTATTT
ATTGTTGCCGCTTTGATGATTCACCCACACGTCATTTCTGTCTTGCTTGGTGGTCTACTG
GCTGCCGTTATCCAATTTACCTGGCTACACATTATCAATAAATACAGAGTTGTCATGCCT
GACATGGCGATCGCAAAGCAACATCTGCATTACTGCATCCCTGTAATGATGTCTGCGCTG
GTCGCTTTTTGCTTGAACGGTGCCGAGCGTTGGTTCATTGGTGCGAATGCTTCACTAGCA
ACACTTGGTGTTTACGCGATTGCAGTAAAGTTTGCCATTGGCATGTGTATTTTGGTTCAA
CCATTCGGTATGTGGTGGATGCCACGTCGCTTCGCCTATCTAGAGCGTAATCGTGGTAAA
GAAGCGGTGCGAATTTCTCACTTCGGCATGATTTATATTGCAGCACTCACGGTCTTAGTC
GCGACCCTTGCCTTCATTATGATCAGCCAGTTTTTACCAGAAACGTATCAAGAAGCCGCG
CTTTACACCTTGTTCCTTCTGCCAATCGCTATGATCAAAGAATGGAGCGAACTGCTGAAC
ATCGCGATTCTTTACAAACGTCGCACTCGCTGGTTACTGGGAATCAACGTCGTTGCCGCT
GGCGTCGCAATTACTCTTCTATTTTCGCTTTCTTCTCTTGGTATTTATGGCGTATTCATC
GCGCTTTACTACGCGCAACTAGCCAAACTGGCGATGACGTTCGTGATTGGACAACAGTGC
ATGCAGCTTCCTTTCCACCTAAGTTTGATGGTCGCATTACAAATCATCTCAGGAGTGGCA
TTGTTCCTGCTTTACTCTACTCAATCCATTGGAAGCGCGATCGTGATTTGCATTTTGACA
TGCACACTGCTTGCAGGCATCGCCTTCCGATACATGTCTAAGGAAACACGTAACAATCTT
GTGATGAGATTAAGAACGGAAGCGAAAAGAGTGACGTTATGA
>ALBLOIKC_00352 hypothetical protein
ATGAATGCCACGGATGTGAGACCAACCCAAATCATCGCTGCGATCACCATTACTGTGGTT
ATCGCTTTAGCGTGGTTGGTGATGCCACATCCAATTTTGATTGTCGCAATTTGTTTTGCC
CCTCTTGCCATCTTGTTTGTGCTCAACCAAACCTTTTGGCTTGTGACTCTGTTCGTTATC
TTCTCTTTCTTTCGAATTCACGAAGCGTTTCCCGTTATCTACAACTTCAAAATCCCGCTG
TTGTTGTCTTTGGGCGCACTTGGCGCGTTATCTTTTCATCTATTGATCAGTCGTCAGCTA
TCGGTCTTCTGGCATCCTTCTTTAAAATGGCTGTTCATCTTCTGGGCGTTAGTCATCATC
GGTATTGTGTTCGCCTCAGCACGCGACATCGCGATTACCGTGTTCAAGAATACGTACTGG
AAGATCATTGTGATGACACTGGCGATCACTTGGCTTATCACCACACCCAAACAGCTCGCA
CAAATGTCAAAAGCGATTATCGTTGCTGGGCTGTTGGTCGGACTCGTGGCACTTTATAAC
GCCACTAACGGCATTGATATTGTGGAAGGAACGCGTGTGTCGATTGGTCGTTCGTTCGGC
TCGGTATTAGGCGACCCCAATGACTTGGCGCTGGTCTTGATGTTCCCCCTTGCCTTTACG
GTGAGCCAGTTGGTCGAGAAACGGTCGTCCATGTGGTTGCGAGGGTTTGCACTGCTCACA
TGTATCATTCTGTTTATGTCGATCCTTGAAACACAAAGCCGCGGTGGTTTATTGGGAGCC
CTGTCAGTCTTCGCGTATTTCGCGTTCAAACACATTAAGAGTAAAGCATTGGTGGTCTTC
CTAGGCTTAGTCGCGGCTTTGATTCTTTATGCTGTCGCTGGGATCTCTGGGCGAGCATCG
GGCGGCGCAGCAGAAGCCGGTATTGATGCCTCGGCTATGGGACGTTTGTACGCTTGGGAA
GCGGCTTTCAAAATGGCACTCGACAATCCGATAACCGGCGTTGGTTTAGAGAACTTCTAC
TACAACTACTTCTTCTATAGCCCGCATTGGGATGGCATTAACCACGCGGTGCACAGCACT
TGGTTTGGTGTACTGGCTGAAACCGGTTTTGTTGGTTTAGCAGTTTTCATTACTCTGATT
GTTTCTCTGGTAAAAACGTCATTGAGTTCCATTTCACTTCTGACTGAGAAATCGCACTTC
ACCCTATCTGTAGGTGCAAACGCCGTATTGAGCGGACTTATCGGCACCATAGTCTCAGGG
ACTTTCCTCACTCAAGGCTTCACTTGGCCGATTTACATACTTGCCGCGCTAACAATCGTG
ATAAATCGCATCGTTCAAACTGATTGTCAAAATGAGAAATCTTCACCCTCTCAAATTAAG
AAATAA
>ALBLOIKC_00353 Putative teichuronic acid biosynthesis glycosyltransferase TuaH
ATGACAGATATCGTAGTATTTGGAGAAGACTTCGGCGGCTTGCCATCTTCCACTCAACAT
CTGATAAAGCACCTAGCGAACAACCATCGTATTCTTTGGGTTAACTCGATTGGCTTAAGA
CAGCCAAAGTTCACACCGAAAGACGCTAAACGCCTCGTCACTAAACTGACTGGTTCGGTC
AAACAACAAGACAAGGTCCAAACGCCTTTCGGTCGTGAAGAAGACGCAAACATCCACACC
ATTACTCTGTTGACGATTCCTGCTCCCAAATCGAAATGGGCACGCAGCGTCGCGACGAAA
ATGATGAAACATCAACTGAGCAAAAAGCTGAATGCGCTCGGATTTCAACATGCCGTTTTT
TGGACATCACTGCCTACCGCTGTGGATATTTGCCGAGAAATGAGCACCAAAGGCATTGTT
TATTACTGTGGGGACGACTTTGGCGCGCTAGCAGGTGTGGATCATCAAACCGTTTTGGAA
CATGAAGCAGACCTGATTGATAGCGCAGACCTGATTCTGGCTGCGAGTGACAAACTTGCC
TCTGAGTTTCCGCAAGAGAAAACCGTTACCCTACCGCATGGCGTGGATTTCAGTTTGTTC
TCCGAGCCAGCAGCCAAAGCGCAAGATATGCCAAACAATGGTCGTAAGGTCCTTGGTTTT
TACGGCAGCCTATCAGAATGGTTAGATTACCGTTTGATAGAACACGTGGCCGATAAAGCG
CCGGATTGGGACTTGGTCTTTATTGGTCCAAATGAATTTCCTCACAACCCGTTGCCACAA
CGGAGCAACATCCATTACCTAGGACCACGAGCACATCAAGATTTACCTAGCTACTCACAG
CATTGGGATGCGAGCTGGCTGCCATTCGTCGATAACGCGCAAATTCAAGCCTGTAATCCA
CTTAAACTGTTGGAATACCTCGCAACAGGTACACCGGTCATCAGTACGGCTTTCCCCGCA
CTTAAGCCCTACCAACACATGTTGCATGTTGTGGTGGACGTGGATGATGTTTGTGCAAGC
CTCAATCACTTACTCCCACCACCAGAAGGATCGCTCTCGATCATCCAACAACAAAGTTGG
CAATCAAGAGCACGTCAAGTTGAGCAACTAGTGAGGGCGTTATGA
>ALBLOIKC_00354 Chromosome partition protein Smc
ATGAACGATTTAAGAGACAACATCACACTATTACTGCACGGTGCGTGGCGACGTCGTTAC
CTGATTGTCATTCCTATGTTGGTGTTACCAATCTTGGGGTTTGTCGTCAGTAAAATGATG
CCAACGAAATATGTGGCGCACACGAGCATGTTGATTCAAGAAACAGCGAAAATGAACCCG
TTCCTTGAGGACCTTGCCGTCTCGACTATGCTGAAAGATCGTTTGAGCGCATTAAGCACC
CTACTGAAAAGCCGTCATGTGTTGTATTCGGTTGCTCAGGAACAAGGCTTGATTGACGAC
ACCATGGGTCCGAAAGAGCAAGAATTCATCATTAAAGATCTTGCCAATCGCCTCACGGTG
CAACAGCTTGGCAAAGATTTCATTCAAATCCAGCTAACCAGTGGCAAATCTGAAGGCATG
GAAGAAGTGCTCGGCTCCGTCAGCGACCATTTTGTGGAGCAGTTGCTTGCGCCAGAGCGC
TCTTCAATTAAAGACTCAAGCCACTTTCTTACCATTCACATCGATAAACGCCGTGAAGAG
TTGGATAAAGCCGAGCAAGCTTTTGCCGAGTACAAAAACGCTTACTCGCACGCGACACCA
GAGATGCAAGCGCAAAGCCTGACTCGTTTAGCGAGCCTAAAGCAAACATTGGCGGAGAAA
GAAGCGGAGCTTGCAGGTGTAAAACGCAGCTTGGGTAGCTTGGACCAACAGCTTTCGAAG
ACCAACCCAGTGATCGGTAAGATTGAGGAACAAATCATCGAGATCCGCAGTGAACTCACC
CTACTACGTGCCAAGTACACAGAAGCGCACAGTATGGTTCAAGGTAAGCTGCGCGAGCTA
AATCGCCTAGAGCAAGAGCGTTCGGTTCTACTCAACTCAAAACAACCTGAAATGAACAGC
AATCAGCTTTGGGATATCGCCAGTACAGCAACAGTAAGCAATATTGGTGATGCGCAACCT
CTGCTTGTTTCTCAGCTTCATCAATTGCAAATCATGCGCGGGCGATACGAGTCGCTTCAG
GAAGAAACCATTAGTTTGCAAAGTATGATTCAGGAACTAGAAGTTAATGCAAACCGTTTT
GGTAGTACCGCAACTGAAATCAACCGTCTCGCTCGCGACGTGACAGTAAAACGCGAATTG
TATGACGAACTGGTTGAACGTTATGAGATGGCTCAGCTCACCGGATCTTTAGGTGTGTTT
GAGGAAAACAAACGTGTGAAAGTCATCGATGAACCTTACACACCAACGATACCTTCCAAC
CTGCCTGCGTTTGTATTTGTCATTTTGGGATTCATTGGCGGTGCAGGCTTGGGAATTGGC
ATAGCGACCATCGCTGAATTAGCCGACAACTCCATTCGCTCGCGTAAAACATTAGAGAAA
CACTTGGGTGTACCCGTGATTACAACCATCCCCAAAATTGTCTTCTAA
>ALBLOIKC_00355 Lipid A export ATP-binding/permease protein MsbA
ATGAAGCTGCACGCCTTTTTTTCCGGCGTGAGAAAACGCTGGCTAGTTCAGTTAGTGATA
CTAGGATTGATCATCTCCGCACTCAACGTCGGGAATGTCTTGGTGCTCGATACGCTTTGG
CATCATGCGGAATTTAATAACCTAGTGCTTTTCTTGCTGTTGGGAATTGGGGCGTACTTG
CTGACGATAGTCGAAAGCTATTTGGGCGAGAAGCTTGGTCAGCATTACTTAAAAGACATA
CGACATCAACTCTATACCGAGTTGATGTCGCCTAAGAACGAGCAACCTCCAAGAAGGCTT
GGTGTGTCGATGAGTCGAATGATCACCGACAGCAACAACATCAAAAACTGGGCGAGTTTA
GGGGCGGCGACGTTAGTCACCAGCGGATTTTCATTTATTGGCTATCTCGTGCTTATCTTC
TACTTGTGGCCGAGTTTCAGTTGGCAAGTGTCTTGGGTGGTTGCTGGGCTTTTCTCGTTG
TCTTTGGCGCTGACGCCACGCTTAACCGAGCTTGCTTTAACACTGCGTACTGACCGAGGT
CGCTTGAGCGGGCATTTATGCGAGCGCATCATGGGCTACCAAAGTGTGAATCAGTTTCGT
CAGATTAAACGTGAAGGGCGACGCCTTAATCGCTGCAGCGAGATGTTGGGTGATACATCA
AAGCAAAATAGCGTTTTCCAAGCGGTTCTCACCCAGCAAACGGCAATGTGGTTCTGTATT
CTTCTTGCGTTATTGTTCACTCACCAAGTTTGGCAAGAGCATCCGGTGGGGCAAAACTTA
GGCACTTTGATGCTGATCATCGGTTTGTTATTTAACGCGCTAAGAGACATCACCATCAGT
TGGGGCTATGCCATCACTTACTATGTCGCCAAAGAGCGATTGGAGTTAGCGATGAATCGC
ACGCGGGGTAATTACAAGCGTCAAATTCATCAAATCGATACTGATCTTGCTTTGTGTTTG
TGCATTAGGAACTTCTCCGTTCCGTTCTCCGGTGAAAACTTATCGGTCAATATCTTCAAA
GGGCGTTCGATTGATCTGTCGAGTATCGACCCAATCAACAAAACCGCGATTTGCACTGTA
TTGAGTGGGATCGTGACCGACTACATGGGGGACGTGGCGCTGGAGAAAATGGACATTCGA
ACCATCAACAATTCTTCATTACGTAGGTATGTTTATATCATCGATGATCAATGTCAGCTG
TTTCGAGGCACGGTTTTGACCAACATTCGATATGGTAATCGTCGAGCCTCGGATGAGGAG
GTTAGCAGTGTGTGTTTGTTTGTCGGCATCAGTCCAGAGCGCTTGGATTGTGCAGTTGCC
GAGTTCGGACGCCATTTAGACAAAACGCTGTATAACCAGATTCTGATTGCACGTGTTTTG
TTGTCGAAACCCAAGCTCATCGTGTTGAATCATCACAGTATAGGGCAAGACGTCGTATTG
ATGCGTTTGCTTAAGGTGAATGCGAGTGTTGAAACCTACACCTTGCTCAGCTTGGTGCGA
ATGGAGTAA
>ALBLOIKC_00356 hypothetical protein
ATGATTATGTTGAGTCAGGCTTACCGTATTGCTTCGGCTAAGCGAACTTTTGTAACCCGT
CGTGTTCCCCTTGAGCTTATGCAATCTCTCGTTGGAGGGAATGGGGTAAGCAAGCCAAAA
TCTGGTGATCTTGTATTGGCGAAGATTGTGCAGATTGGTCATCACAAATACGGAGAGAGA
ACGGACGGACGACGTGCCGCGTTGTTTGAAGGGGACGAAATCATCTTGGCGTATGGGCAT
CGTTATGCGCCGGATCAGTTTGAAGCTGTTGTACCAGGCTCACTCGAAGAGTGCCATTTG
GTGGCTGCGGGTGGGATTGCTGCTCAAGCGATCTCTTGGCATTCGAAGACCAAATCGCCA
ACGGTCATTCAACCTGTTGGTCTTATTGCTGATTACTCGGGCAAAATCATTAATGTGTCC
GATTTCGCTGTGGATGAATCGAACTTGGTTGATCTCGTCCCGAGCGTAGCGGTGGTTGGT
ACTTCTATGAACGCAGGCAAAACGACTTCTGCCGCGCACATCATCAGAGGTCTGAACAAG
GCCGGTTATCGTGTTGGCGCGATGAAGGTGACGGGAACTGGGGCAGGCGGCGACCTTTGG
TTAATGAAAGACTCCGGTGCTTATATTGCGCTTGATTTCACAGATGCAGGTCACGCCACC
ACCTTTAAAGTAAACAGTTTTGACCTGATGAATATTGTCGATCGTCTGTCTCAGGAGTTG
ATTCGATTTGGGTGCAACGCCATTGTGGTTGAGATAGCCGACGGGATCTTCCAGAAAGAA
ACCAGAGAATTACTTGAGAATCGGGAGTTTAGAGCCCACTTCCCAAACGTCGTTTTTGCG
GCGAGAGAGTCATTAGGGGCAACGGCAGGCGTCCAGTGGTTGAGTAATCAAGGTTATTCC
GTCTCTGCTGTCAGCGGTATTGTGTGTGCATCACCCTTGTCTACCCGTGAGATTACACAA
CAGATAGACACGCCGGTTTATGGCTTAGATTTGCTTATTGAGCCCAGTATTTCGAAGTCT
TTACTGCACTTTCCAAGCTTGACTCCGGAGCTCGAACTCGCATGA
>ALBLOIKC_00357 D-inositol 3-phosphate glycosyltransferase
ATGAAAAATTCAGAGACTAAAAACTCAAGCAATAATGGCAACGTGATCGTTCACATCGTT
CAGCATCTTGCTCCAGGCGGTTTGGAAACTTTGGTGCTTGAGATGCTTCGCTTTGCCAAA
GCCGAAGACTCCGTTTTTGTTATCAGCCTAGAGGGAAACAAACAAACTGCGCTAAATCAT
TGGGAGAAGTTGGTGGACTTTAAAGACCAACTCCACTTTCTAAACAAACCGTCTGGTTTA
CATCTATCAACCTTCAAGGTTTTGAAAGCAAAATTAAAACAACTGAATGCAAACGTCGTC
CATACACATCACATTGGGCCTTTGCTGTACGGTGGCACCACAGCTCGTTTGAATGGCATC
AAAACCTTGATCCACACTGAGCATGATGCGTGGCATTTAAACAATAAAAAAGCCGCGAGA
CTGCAATCGACGCTTCTTAAAGTGCTTCGCCCTCAAGTCGTGGCGGATGCTGACTTTGTC
GCTGACCAAATCACGAATAAGTTGGGATATCAGCGCGTAAGCACCATCCATAATGGAATC
GATTGTGAAAAGTTTACCGATGGTAATCCACAAAAAGCGCGTGAGTTTTTCGCTCTTCCT
ACAGACAAGTTCATTGTAGGTACAGCGGGTCGCTTAGAAACGGTGAAAGGACAAGAGATC
CTCATCAAAGCCTTTTCTCACCTGCCACAAAACACCCACCTTGCGATTGCTGGTTGCGGC
AGCCAAAGAGGCATTCTTGAAGCACAAGTTCGCACACTTGGGTTAGAAGACCGAGTAACT
TTCCTCGGATTAGTAAGCGACATGCCTCGTTTTTATCAGAGCCTAAACGTGTTTTGCCTT
CCTTCACTTCAAGAAGGTTTCCCTCTGTCCACACTAGAAGCACAGGCTTGTGGCGTACCT
TGCATTGCAAGCGATGTTGGCGCGGTAAAAGAAACACTGTGCCCACAAATCGGAGCGCTC
GTTGAACCGAACAAAGTGCCAATGTTGGCAGATGCGCTATCACAGCAATTATCACAAACA
CCTCGATCACCGAGAGCACACATTCTTAAGCATTTTGACATTCGCAATATGGTGAACCGT
TACGCGACATTGGCTCAGGGAGAGAACGCATGA
>ALBLOIKC_00358 Beta-monoglucosyldiacylglycerol synthase
ATGATTGATCTACTATGGACGGCTGGTTTTGTTTTGTCTGCGCTACTGATTATCTATCAT
CACGTCGGTTATCCTTTGGTTTTGAATTGGTTATCGGCACGCAGAGAACAACGAAAAGCG
AAAAAGAATGCAAGAAAACAAAACGCAAAAGAGCGCTGCTACAAAGCTTCAAAACGTGAC
TGCACACTGCCAAGTGTCACGGTGATCGTTCCTGCTTACAATGAGGAGCAATGGATAGCA
GAAAAAATCCGTAACCTAGCAAGCCTAGACTACCCGAGAGATAAACTAGCCGTCGTCATA
GCGTGCGATGGCTGTACAGATAACACCGCTGCGATTGCACAAGATACGATTCAAGAAGCG
ATTTGTGCAGATACTCTGTTCATTGTTCATGACCATGAGGTAAACCGCGGTAAAGTCGGA
TTAATCAACATGGAAATGGAGAGCGTCACTTCAGATATTACTGCATTAAGTGATGTGTCT
GCCCTCGTCTCTTGCGACTCGCTCTTATTGGCCAGTCAGCATTATCAAAATGAGAAAGTG
GGTGTGGTGAACGCAACCTATCAAATCATGGCGACACAAAACCAAGGCGAAGCAGCTTAC
TGGCAATATCAATCGAACGTGAAGTACAAAGAGTCATTGATCGGCTCAACCATTGGTTCT
CACGGCGCATTCTATACCTTCAGAACCAAACTGTTTTCGCCATTAGAGCCTGAGATCATT
AACGATGACTTCATTTTGCCAATGCGCATTGTGCTTCAAGGTTATGACTCCGTTTATGAG
CCAAAAATGTTAGCCATCGAACTGGAAGAAAGCTCAGACAGTTCGGACTTCAAACGTCGC
CTACGTATCTCGGCAGGTAACATGCAGCAGTTCTTGAAATTGAAAAAACTGTTATTACCT
CGCTATCGTGGCACTGCATTTGCATTTCTATCGGGAAAGGTACTGCGTCTTGCGACACCT
TACCTAATGATTATGTGTTTGGTGAGTTCATTACTGTTGATTCACTACCCAGCGTTTCAA
TTTCTGATGCTGGCACAACTGGCAGTCTACTCAGTTGCTCTCATCACTTACTTAGTACCA
GTATTAAATTTGTTTAAACCATTTAAGTTAATCAATTACTTAGTGGTTGGACACATAGCA
AACTTCGCAGGCGGGCTACGCTACCTACTTGGAATGGAAAACGGACGCTGGAAGCGCGTT
AATCAATAA
>ALBLOIKC_00359 Putative undecaprenyl-phosphate N-acetylgalactosaminyl 1-phosphate transferase
ATGAAAACTTCACGCTACGACTCAAATATTCATCTAGCAAAACGCGCTTTCGATGTAGTT
GTTTCACTGCTCATCTTGCTAATCACCATGCCGATTATGCCTTTGATTGCTTTAGCAATT
GTAATCAACTCAAAAGGCCCTGTGATTTATCGCCAGCTTCGTGTTGGTCGCTGTACACCG
GAAAAAATGGACCTGTTTGAAATTATGAAATTTCGAACCATGTATGTAGATGCAGAACAA
CGCTCTGGTGCGGTATGGGCTTCTGAGAACGACCCTCGTATCACTCCGGTTGGGCGCTTC
CTACGCAAAACTCGCTTGGATGAGCTTCCACAACTGTTCAACGTGCTAAAAGGTGAAATG
TCTTTGATTGGACCTCGTCCAGAACGCCCTGCTTTCTATCAAAAGCTGGAAGACGAAATA
CCTTATTTTGTTGAACGCACATACGGTGTGCTACCTGGCATCACAGGTCTAGCGCAAGTA
AACCAAGGTTATGATTCTTGTATTGAAGACGTTCGTCGCAAGGTAGGTTTTGACCACAGT
TACGCACTGAGCTTGAGTTCTTTCTACTCGTGGATTTCCATGGACATTGCCATCATGAGC
AAAACACTAGTGGTGATGATCGACGGTCGCGGCCAATAA
>ALBLOIKC_00360 Shikimate kinase
ATGTCTAACGCGAAACTTCTTCTAATCCGTGGTTTACCGGGCTCTGGTAAGACGACACTT
GCCAAGACATTGTCCAAACAGCTCAAAGCAAAACATTTTGAAGCTGACATGTATTTTGAG
AATGAAATTGGCGAATACCATTTTGATGGCACAAAGCTGGCTGACGCGCATGAGTGGTGC
TTTCAACAAACCCGCAAATGGTTAAGCAAAGGAAAGACTGTGATCGTCAGTAATACGTTT
GTGCGCCATTGGGAGATGAAGCGGTATCTAAAGTATTGCGAGAAAAAGCAGATTGAAGTG
GAAGTGCAGGTTTGCCAAGGTGAGTATGAGAGCATTCATGGTGTGCCATCAGCGACGATA
GAGAATATGCGCCGCCAATGGCAAGAGTAA
>ALBLOIKC_00361 hypothetical protein
TTGAAAAGAAGTCTTCTTTCAATCCTTGTCGCTTCGCTGCTGTTTGGCTGCGGAGGCGAT
GAAAACAAACACTCAACAAGTACCACACCTCCAACGGTCGAACCAGATTTACCGCCTGAT
CAACCAGATATTGGTATAACGACCTACCAAGGTAAGCTCTTCATTAACGGTAAACAGATC
ACTGGTGATATTCAGTGTGATGGGCAAGACATCAGTGAGTCTGGTTACTTCACCTACGCA
GCTTCAGAAGCCCATTTTGATTGTCAATTTGGTGGAGTGACGTTAGGTGAGTTCAGTTAC
CAGATCCCTGAGCAAACTCGTATGGGTTCACAGCCAGCTGAATTAACGCAAGCCTATGAC
CTAAAAGACGTACTCGGCCAACACGCAAACAACGCCATTAAGCTGTTAAACAAGATCGAC
ACGTGCCCTACTCAGGACGCACAAGTGTGTTTGGATGAAATCAACAGTTATGACATCCAA
GACTTATACGAAAGTGACGATCAAGCTGCGATTGATGAGTTCCTCAATCCAAGTGTTGCA
AACGAAGGTGAACAACCAAGCGCGCACGTTGACCCAGAACTTCAACCAGAAGTCACTCCG
GGCGCAAGCAACAACTTAACGGGGTCGTTTGTGTCTGCCAATGCAGAGGCGACTTACGAA
TACAAACCAAGTGCAGCCAACAAACCGTTGACCAAAAGCCGTTTGACCGACTCGCAAGGA
AATGCGCTTGCTGGCGTCGAGTTCTTTAGCCAATCAGCGCGCGGAATCACGGATGCCAAC
GGTGAATTTGAATACCTTTGGGGTGAGAACCTGATCTTTGGTATCGATACCTTTACTCTC
GGCCAAGTGAAAGGTAATAAGGTCAATTACCAACTTGCGGATTTAAGCGACAACCCATTG
GTGAAACAGAACCTTGATGCGTTCGTTCATCGCTATGGTGTGTCTTCTGGCAACCACATT
GAGATCAGCGATACCGTTCGTCAGGTGTTTGCACAATACCAGAACGTTATTAACGAGCTG
ATCAATTTGAGCCTACCAAACGGCGCAAAAATTGAAGGCACGAACTTCACCACGCCAAAT
GAGTTCGAAGCGCAATTCAGCCAAGGTTTAACACAAATCATTGATGGGCAACTAAAGCAG
ACGCCTCAATGGTCACGCTTTGCTGCGCCTATGCTGCGTACGGTTCGTGCTTCTGGTAGT
AATTATGTCACGCAGTCTCTGCATCAGATTTATGCTGGTGTGGAAAGCGTGCACATCTTC
CATGATAACCATGGTTGGGGCGGCTCTGGTTACACGCGAGCAATGCGTAACTTCAACCTA
ACCAATGAAGCCTTCCCTGTTCTGATGCCACGTAACGACAACAGCTACTGGCTCCCGTTT
GGTCAAGAAGCGGCATGGACTCGTGGTTCAGGCAAAGATCAAAAAGCCTACATTGTGGAT
GCCACAACCATTGATGAAAACTCAACGGTGGTTATGCAGCGCCCAGAAGTGATTTCCAAA
CAAACCGCGACCTTTAATCTACCAACCATGACGGCAGGTATGATTGGTTCGGGTAAAGTG
GTGTTCTTGGGTAACGCGATGTACACCTCTATCTTCTCTTGTCCAGAAAACTACTGGGCA
GGCGCAGATCTGGGCATCGACAGCGAAGCACAGCAATGTCGTTATAGCACGCCTCACAAC
CAAGAAGCGCAAGATGCGGATACTCGTACTGATCATGGCAGCATGCAAATCATGTTCAGC
AACTTGATCGATTGGTTAGTGCCGAATGCAACGCAAGAATCTGTCGCGATTGCTACCAAC
ATCAACAGAGGTCACGCATTCCGTTGGGATCGCAAAGAAGGTCAAATCTACGATTTCTTT
GTCAACCCAAGCTATAAATTGGGTGAAATGGACGTATTAAGCAGCGGCCAGTTTGATTCA
CTAGATCCAACCTCTACACCACTGCTTTTGCTTCAGTCTTACGAAATCAAAACCGATGGC
TACGCGACAAAATCCGTCGTGTCTGACATCAACCAACCTAAGTTGGACGCAGATGACGTT
ACAGCGCTGATCGAATACGTAAACAACGGCGGTAGCATCATCTTCTTTGATGCTTTAGAA
GAGAGTAACCCAGAGCCAATTGCTCGTTTGGCTGATGCGGCAGGCGTTTCTGTTGGTGGA
GCGAACGTTGCCAAGACATTCCAATCTCTGTGTACTGACAGCTATTGGTGTCACAGCACA
TCAGGCCCGAATGTCCCTAACTTGCATACCGTCGCAGAGCACGACCTCGTGGTTTATGAA
CGTTATGCAGACACGACTAAGATTGAGATTAATGACAACGGTACGGTGACATGGCCGGGT
AATATCGACATGCCTACCCTTGAGATACCGCTATACAAAGTCTCCATTGATGGACAAGAG
CATCAACGTTATGCATTCCACATGGTGAAGTCGGAACAAGAGAAACAAGCAGCAATCGCA
GAGCTTCAACGCGAGTTTCCTGGCGTTCCGGTTTGTAAAGACAATTACCAATACGAAGTA
AACTGTATTGAAGTGCGCGAAGGCCATGGCATTCCAAGCCGTGGTAACCACCATCGTCCA
GACTTTACTCGTTACGAAATGAGCCCTGAAGTCGTGGATAGTATGGTAAAAGCGGCGAAC
TTAGGTGCCAACATTGATCGTCTACTTTCTCACGAGCTTTACTACCGCAGTAAAGGAGAA
ATTGGCGAACGCTTGTCGCAAGCTGAGCTCACTTCAACCTACGATAACCTATCCGTTTGG
CTGTGGAATGACGAGCAGTACGAATTCAGTCCAAACGTACAAGATGAGCTTGGCTTCGAA
CGTGCTGTCGAAATGCTGAACTGTTACACAAGCAACGCACATCAAGGCGGTAATGTTTGT
AGTCAAGAGACGCGAGATCAGCTTGCTAAATGGTCAATGATTACCGAATCAGGCGAGCTG
AACCCGTCTTACCCTCTGAACTGGATGGAAAAACCGTTAACACGCATGATGTTAGGTCGC
TCTTACTGGGATTTGGATATCAGTGTTGATACGACTGGCTACCCGGGCCGCCCTGTTCAA
TCAGGCAGTGCAGCGAACGTTGCGATTCATACCGACAACAAAACCGTGATTGGTACGGCA
GGCAGCATGCAATCGACGGGCTTGTGGGCGCCACAACTTGAAGAAGTCACCATCTCTGGT
GGTGTAAAAGCGTCTATAAATGTTGCTTTGGTTGATGACCTGACGGGCCGTGCAAACCAC
GAACTGAGTTTGAAACGCCCACCACGCGTACAAAAGATTTTCCAATATGACGGTTCGTCT
TTGAGCTTCAAAGTGCCTTACGGTGGTTTGATTTACATTCAACCGTTAGAAGTGGATTCT
CGTGACGTTGTGACGTTTAACTTCACTGGTGTGCTTCGTGCGTCTTGGTGGAAAGACGGT
GCTTGGTTAAACCCAATCAACACTGACGTCCCATTGGCAGAAATCGATTCTGGTCATTTC
GTCTACACGACGCCAGTGAAAAACGTACTGGACACAGACGTACCTAAGTTTGCCGATGAA
CTGAACGCATTCGCGAACCATGCGAGTGATTTTTACGGACGTGATCAAGTCGCGGCAGAA
GGGAAACACCGTCGATTTACTTATGATGCCCTGCTCGCCAACCGACATCGCTTCGTGAAT
GATGTGCAAATCTCGATTGGTGCGGCGCACTCAGGCTACCCAGTTCAAAGCAACAGCTAC
TGGCCAACATGGACTGTCGTGCCATCAAACCCAACCAATGACTGGTTGCTATGGCATGAA
ATCGGACACAACCTTGCTGCAGCGCCGTTTATGATGGCAGGCTCTACCGAGGTCACCAAC
AACATTCTTGCCCTTTACATGCAAGAGCAGCGTGAATCAAAGCCATACATGGACCGCATT
GCGAGTGATCTATCCAAGTCACCGTTATGGCTCGACCGTTTTGAAGGCCATGCTTGGAGT
GAAGCGGATGTCGGCATGCGCTTAGCGATGTTCGGCCAGTTAAAGCTTTGGGCAGAAGAC
CATTTCAACATCGATGATTGGTATGCGAATCAAGCAGAGAAGCCGAGCATCTTTGGTGAA
GACCAAGGCTGGAACTTCTTCAAACTCGCACACCGTAAAGCACGTGGTGACAGTATTGGC
GACCAAGGCATTAACTACTGTTCTGCACAAAGCAGCCAGTTAAGCCAAGGTGATCTCATG
ATGGCATGTACCTCATACCTGACCGGATACGATCTGACAGATTACTTCCGTATGTGGAAC
CCATCAGAAACCAAAGCCAACCTGCCAAACGGCACTGTTGATTACTCTGGTGGTTTAACG
CCTGCCGGTTTCAACGCGGTTGCGTCGATGGATTTACCGAAACCAGATAAGTCTCCTTCT
GAGTATTTGTCTGTTAAGTAA
>ALBLOIKC_00362 hypothetical protein
ATGAGTATTGTAGAAACGTTAACTCAACAGTTAAGTGAGATTGGATACCCAGAGAAGCGA
GTGCGCACGGGCTTGGTGAGAGCGATCTCTGCCGATGGTTTCCGAAGTTTAGACAGTAAG
CAAGCAGACTTCGTTTTTGAGCAATGTGAAACGTTGCTGGCAGAGCGTGATTGGGCATTA
AGCGTGATTGCGTTTGACTGGGCGTTCAGAGTGAAAAAGCATTATGACGCCGCCACGTAC
GCTCGATTCGAATCTTGGCTTTATCAATACATTACCGATTGGAATGATTGTGATGATTTT
TGCACCCATGCGCTCGGTGCGCTTATTGCTCAAGACAACAGCCTGTTTACTCGCACATTG
GAGTGGGTTAAGAGTGATAACTTTGCCGTGAGGCGAGCAGCCGCTGTGACGCTTATCTAT
CCGATCAATAAAGGTCTGTATAAAGGGACTGAGCCTTTTCACATAGCAGATTTGTTGCTC
GAAGATGATCATTACTTAGTGCAAAAGGGTTATGGCTGGATGCTCAAAGTGTTGGCCCAA
AAAGAACCGGAGCGAGTGGTGGACTACTTGAAACGTCAGCATAGCAAGATGCCGAGGACG
GCGTTTCGATATGCGATAGAAAAGCTGGATAAGCAAACTAAGCAAGAGCTGATGGCCTTG
TAG
>ALBLOIKC_00363 Sarcosine/dimethylglycine N-methyltransferase
GTGATGCAGTACAAGAGTGGTTACGCAGACAGCAAGCAAAGTAATGTTATGGATAGCTAT
CAATACCGTTTAAGCAACGCTCTCTTTAATTCGTTATGGACCAAAGCGGCAGGCGAGAAG
TACCCCTCTGAACTGCAGCCTTACAGTAGTTGCACTGTCCAGTTACTCGAACAACTCCAA
GGTAAACTCATTGCAGGCAACCCCGAGACTGTATTGGACCTAGGTTGTGGAGCTGGTGGC
TTTAGTCGCTGGCTGAACCAGACACTAAACTGTCACGTTTTAGGCATCGATCGTTCTGAA
TTTGCGATTGAGTATGCTCAACAACATACACTGAAAGGCTCAAACATCGAGTTTTTCAAA
TTAGAGTTTGAGAATTTATCCAGCCTTTCAGCCAAGTTTGACAGTGTGATCAGCATCGAT
GCACTGCCATTTGCAAGGGATGAAGACCAAGTGCTATCGGATATTCATCATTTACTAAAC
AAAGGTGGGCAACTGATCTTCACGACACGAGAACCATTAGAAGAATCGCCCAAGTTTAAA
ATGCTCGGTAGCGCATGGCGTTTAGCGCTCGAAAAAAACGGATTTGAATTAATCGAGGCT
ACTGAAAGAGAGGGGATTTCCGAATTTTGGCATGCTGTCTATCAAGAATGGGTGGGTCAT
GAAGTTCAATTAAGAAAAGTATTACCTGAAGAAGTTGTTGACGGTTTGATGTTGGAAGTT
GAACAAGTTGGATCTCGTTTATTTGATGGACGACCTTGGTGGTTGATTCACGCAAAACGT
ATCGAATTGGAAGTACAGAAAGAAAAACAATGA
>ALBLOIKC_00364 hypothetical protein
GTGAGCAAAGTGGATTGGCATAAAAACCATATTGAAGACAACACGTTAATAACGTCTTCC
TACAAGAGCACTCAAAATGTACGCCGTTACTTCAAATCCAAATGTGGAGACGATTTCAAG
TTTGACCGTAGCTTTATGCAGTGGATGAACGACGCAGAAGGAACAAGCATGGGTGATGCA
GTACAAGAGTGGTTACGCAGACAGCAAGCAAAGTAA
>ALBLOIKC_00365 hypothetical protein
ATGAAAGAAACGCTCCAACCAAAGCTTCAACGTCAGTTGGGATTAGGGCTGTTAACATTG
CGCTTAAGTATCGCGTTGGTATTTATCATGTGGGCGCTAGATAAAGTGCTGGTACCAGAG
CATGCAATGAAAGTGTTCTCTGGCTTCTATGGCTTAGATATTTCGAGTGGATTTTCTGTC
GCGTTGGGTATTGCCCAGTTGCTGTTCATCGGGATTTTTGTGGCTGGACTTTGGAAGAAC
CTGACTTATCTTGCAATTCTGGTATTGCACGCAGGCTCAACTTTCTCTTCGTTCGCGAAG
TACCTAGACCCGTTCAACAACCTGTTATTCTTCGCTGCATGGCCGATGCTTGCTGCGTGT
TTCGCTCTCTACCTATTGCGAGATCATGACATCTATGTGTTGAGAAAACAGCCTCAAGCA
GTTACGGCTTAA
>ALBLOIKC_00366 putative diguanylate cyclase YcdT
ATGAACGTATCTCGAAGTCTTCAATCGGTCACTCTGCGTTACACTGTCCCGATTGTCTTG
ATCGCGCTTTTCACTAACTTCACCTACTGGGCATACCAGCAGGTCGACGAAGCGAAAAAC
CTAGCCCGATACCATGTTAAATCTGCAGAGCTCAACCTTGGTACTATCGTTGATGGTTAC
CGTGATCTGCTACGCGCAATGAGTAAAGATGAACACTTCATCGAATCGGACATCACATTG
CAAGAGCGTGCGCAACGTGCGGTTCCATATAAGCAAGCCTTTGAACTGGCGGGCATTGGA
TTCAGCGACGGTGTGGGGAACATGGTCAGTACACATAACAGCAAAGTGCATTCCATCGCT
CATCGGGATTATTTTCATCAAGTGATCCGCAGTAAGAAAGCGGTGATGACAGACGTTCTC
ACCGACGTCTCAAATGGCAAAACTGTTTATGTGCTGTGTCGTCCTATGTTTGACGAACTC
GGTGACTTGATGGGCACCATCTCGGCGTCTATTCATTTCAGTGAAATTCAAACTGCACTT
CAGACCGACAATGAACATGACATCTACAGCGTCTTGTTAGATGAAAATCTCAACATCATC
AGTCATTCCAAAGACACGCATTATGTCGGTATCAACTTATTTAACTACGGCTACGAAAAG
CTTTTTCATCGAGAAGACAACCTAAAAGCGTTAACTGAAGGAAGGAGCGGTGGTTTCTTT
ACTTATAGTACACCGCTTGATTTGTCTTACGTTGAATTCACCAAGATAGAAGGCACGCCT
TGGATTCTGCTTTCAAAAGCTAAGTTCAGTACCTTGCTGGGCGATGGAACTTTGATGTTT
GGTGCGAACGTGATGTTGATTGTCGCGATTTACGTCGTCATCGCACGTTTGATGGGTAAG
CAGGTGGTTGGTTTGACTCAACCGCTTGACCGATTCTTAGAAGAGAGCAAGGTGGTGTTC
AACGACAGTTCGATGGAACTAAAAGAGCACTTTGAACAAGTTCTTCAAGCCAGTCGCAAT
GGCGTGTTTTGTTCACGCAGTGGTTTGCTTACGCGGGAGTATTTCTTACGAGGGGCAGAG
AAGTCGTTATCTCTTAGTAATACGCCCAAAGCTTGTATCTTCTTTGATATGGATAACCTC
AAGTACATCAACGATACATACGGTCACTTAGCGGGCGATAAAGTTATCGCTCTGTTTGTG
GCGGTGTTAAGAGAGAGTTTTGGCCACAAGCGCGACATCATAGGTCGATTTGGTGGTGAT
GAGTTTGTGGTGTTAACGCAAGAGTTTCGAACTAAGCGTGAATTAGAGCTCAAGCTAGAC
AAATTCCTCGCTAAATTACAAAGCACGGCGGATCGTTTAGGCATTGATGTCAGTTTAACT
GCGTCAATTGGGGTTGTTCTCACAGAGGGCGTGGGGCGCGATATTGATATTCTGCTGCAC
TGTTCCGATATGGCGGTGTACCGAGCGAAGCAGTTGGGTAAAGGGCGTTACGCGTTTTAT
CATACTTCGATGGTCGAAGTGCCGATATTCAGTTAG
>ALBLOIKC_00367 Signal transduction histidine-protein kinase BarA
GTGGTCGGATCGTTTTCATGGAATAACCTATCTGTTAAGCACAAGCTGTTTAGCTTAGTT
TTTTTACCCATCGTTTTACTCCTCTTTCTCGCGGGGCAACAAGTTCACAGGCTTTCCACT
CAGGCTCAAGATCTAGAGAAAGCACAACTGTTTTCCGACTATATGGATAGCGTCTCTTAT
CTGTATAACTTGCCGAATAGCAGCGAAGTGTCAGACAAAGAGTCGGAGATCAAAACCGTC
ACGCAGTCGCTCAATAATGAAGCCAAGAATATCTTTGCCGACAATGGCGTAGAAATGGCG
GACCTGCTCGCGAGCCTGGAAGAAGCCAGTCTTTCTCTCGCAACAACAACGGACATGGAT
GAACGTTTAGACGTTGCAGAGTGGCGCGCAGACACCTACAAGCAGATTCTATTGGCGTTA
GAAAAAGTCCCTTTTAATGACGCTACATTCGAAATCCAAGCCCACCTCTCTGCTCTTATG
CAGATTGAATGGTTGATGTTTTGGTCCAAAGAAGAAAACCGACTGAGCCAATATCTGATT
TACTCCGTTGAGCAAAACCAATTTTATGATGCCGACATCAGCAGCGAGATTGAATCTCTC
GTCAAAAACCAACAATTGTTCCTTGAACGCTTCGTCACACTCAATGCCAACCAACAACAA
GTTGAGCTGTTAATTGAAACATTCACCAATGAAGTGTTCGTCCTTAGCCAAGAGTTCAGA
AGCTTTCTGTTCAACGAAGAAGCACTCAGCACTCTGCCAGAAGGTGAAGTTGCCGCAGGT
TTAACCGCATTAAACGGACGCTTAGCATTGCTTAAAAACGTCGACAACAAGATGACCGAG
CAATTGAAAGCCGACGTGGACCATGCAATTACGACTGCAAACCAACAGCGCTTGATGTTC
ATCGGTATCATGTCTGTCATTACCATTTTGGTGATTAGCTTGGCGTTACGTCTGGTTCGT
AAAGTGACGAGTAATCTTCAGTTGGTTTTGGAATTTCTTCGTCGTGATAGCTACAGTGAG
GAATCGCCGCTTGAAGAGCTCGTTAAAGGTAAAGACGAGTTAAGCAAGTTTGCTCAAGAA
GTGGAAAGACTGAGTTATGAGCGTGAACAAGCCAACATCAAACTGACACAAGCAAAAGAA
GACGCTGAACGCGCCAAAGACGATGCGATCAAAGCCAGCAAAGCAAAAAGTAGCTTCCTC
GCTAACATGTCGCATGAAATTCGAACGCCACTTAACGGTGTTATCGGTATATCAGAAGTG
CTATCTGATACCTCCCTAACTGCCACACAACGCGACTATGTGGATACTATCGAGACTTCA
TCGCAACTACTGTTGAGCTTGATTAACGACATTCTAGACTTCTCAAAAATTGAATCAGGC
ATGCTACTTATCAGCCCGCATTCAACTTGTGTTCGTGAGTCTATTTACGACATCGCTTCT
ATCGTTTCGCCTAAAGCCAAAGAGAAAGGCATCGATCTTCAAGTGAGCATCAGTCGTAAC
ACACCTTTCCGTTTGATGATTGATGATCACCGCTTACGCCAAGTGGTGATGAACTTTATG
TCTAACGCGGTTAAGTTCACGGAAAAAGGCACGGTGCTTCTTTCTGTTACCACCCATAGT
GTTTCTGGCTCTAACGCGGTCATGGAGTTCTCTGTTCGAGATTCAGGTATCGGTATCGAT
GAACAGCAACAGAAGAAAATCTTCGAACCATTTGCACAAGAAGACGACTCTACAACACGC
CAGTTTGGTGGTACCGGTCTTGGCTTAGCAATCAGTACTCAGCTCGTTGAGTTAATGGGC
GGTAAGATTCAACTGGAATCCGAAAAAGGCCAAGGCAGTCGTTTTTTCTTCCAACTGTCC
CCTTCTGTTGTTCAGCTAGACTTTGATGCCAAACATGCCGCGGCCAACAGCCAAATTTGG
TTGGTTTGTGAAGATGCCGCCATGGAGAGCACATTACGTGATGAGCTGAACTTCTATCGC
ATTGCGGTTCATCAATCCGTGACGAGCTTAGACGCGCTTCCAACTTGGATTAACGACAAA
GAACACGTCATCGTCATCTACGCCGAAACGCGACCAAATGCGGCGATGGAAAGCGAAGAT
GCCTTCCACCGATTGGAGACTCAAAATGTACGCGTTTGCCTAATCAAACATCTACAAAGC
GACCAATTTGACTTCGGTGAAAGCGTCAGTGCAATGATCACGCAACCTCTGCTTGGCCAA
CGTTTGGTGAAAGCGCTTGAAAACTGTGAGGCCAAATTTAGCCAAACCACTCAACGAGCC
GCGGCAAACGCGACAGCCAATACCAAAAACAAAATCTTAGTGGTCGATGACAACACAGTA
AACCAAAAAATTGCGGGCTTACATGTGACAAAAGCAGGCTTCACGTTCGACCTCGCCGCC
AACGGGCAAGAAGCGGTCGACATGTTCAAGAAGAACCAATACGCCTTGATTCTAATGGAC
TGCATGATGCCCGTTATGGATGGGTTTGAAGCAACAGAGAAAATCCGCCAAGTCGAAAAA
GAAGAGAACCGCAGTTACCGCATTCCAATCATTGCGCTAACCGCCAGTGTGGTCGATGAC
GACATCCAGAAGTGTTTTGATGTCGGCATGGATGACTATGTACCCAAACCATTCAAAGCT
AACATCCTTAAAGAAAAACTGGCAAAAGCCGTTGATGCTCCAGAAGTGGACACTTCAACA
GTTGTGCCAACCCCAATCAGCGCCGCAGCAAAAACACGCCCGGCAGACACGCCTGAAGAG
CCTGCAATGAACACCTTACCAAGCCGTTCAGAGCGCATCTTGTTGGTCGAAGACAATACC
GTTAACCAGAAGGTTGCGTCATTGCTGCTGAGCAAAGCGGGCTATCAATTTGAGATTGCC
GAGAATGGTCAAATTGCCGTGGACATGTTCCAACAAGATAACAGCTTCGACATCATCTTG
ATGGATTGCATGATGCCCGTGATGGATGGGTTTCAGGCGACAAAAGAAATTCGCGCTTAT
GAACGAGTTTCTGGTCTGCCTAAAACCCCGATCATTGCACTGACGGCAAGTGTGGTGGAC
GACGATATTCAGCGCTGTTACGACTCAGGTATGGATGCCTATGTGCCAAAGCCGGTGAGA
[truncated: 5,006,659 more chars]
