# Supplementary material for: Bacterial diversity in the jelly of shark Ampullae of Lorenzini: a holobiont perspective
Source: PeerJ. 2026 Jan 5;14:e20461. doi: 10.7717/peerj.20461 (PMC12782034; doi:10.7717/peerj.20461)
Supplement: Supplemental Information 3 [file peerj-14-20461-s003.zip › mandar_natali_28junparaarticulo/6N_12032019.ffn]

>PMBJIPBG_00001 hypothetical protein
ATGGCACAGCTCCTATCCGCTCCACCTCAATGTTCCTACGTAACAGTAGAAAAATACATG
GATATATCTGGGTTGGCTGAGGGCACCGTTAAGCAATTTATTGCTGAGGGTCGAATCATC
ATCAAACCCAAAAGAAAACCCAGAGAAAAAACGCTAATCAACATGATTGCCATGAATGAA
ATGGCTGCTCGTGAAGCGTTAGAAATATTGGGTTAA
>PMBJIPBG_00002 hypothetical protein
ATGAAAACTAAATCTGTTATTTCTTACTTTGGAAGCGCTGCTGCTTTAGGCAAAAAATTA
GGAATCTCCAGACAGTCTGTTTCTAAGTGGGGCGAAGATGTTCCGCCTCGCCGAGCGTTT
GAAATTGAGCGGCTTACAAGTGGTGAACTCAAAGCTGAGTTTACTCCGCCTCAACAGGGA
GCATAA
>PMBJIPBG_00003 putative HTH-type transcriptional regulator
ATGAAAAGTGAACGAATACATACAAGAAGGAAGGAGTTAAGCCTTACTCTGCTTGATATT
GCAAAGGCTGTCGGTGTTTCTAAACAATCTGTTTTTAAATGGGAAAAAGGTGATGCTTTT
CCAAAAGGCGCGAATCTCTATGCATTAGCAAAAGCTCTAAAGTGTGATGCAGATTGGATT
TTGACTGGTCGAGGTTCGGCCGAAATCGAAGAGTCAAGTGTCGAAGAAGTGAACTTAAAG
CCCCAAGGTGCTTTCCCACTCATATCTTGGGTTCAAGCTGGTAACTGGAATGAAATCTGC
TTGACGGATTTACACGAGGCTGATTACTACCCGTGCCCTATTAAATGTAGCCCGCAAACT
TTTCTGTTAAGGGTTGTTGGTAGGAGTATGGCCCCAGTATTCAATGAAGGTGAGTTAATT
TTTGTTGACCCAGAGGTTGAACCAATTAGCGGTAAATATGTGATTGCTAGATTAGATGAT
GAGAATCAAGCAACCTTTAAGCAGCTTATTATCGAAGACGGTCAGAGGTTCTTACAGGCT
GCAAACCCAAACTGGCCAACGCCGATCATGCCAGTTAATGGCAACTGCACTATTGTCGGT
GTCGTTATTTCATCAATGAAATTATTTTGA
>PMBJIPBG_00004 Tyrosine recombinase XerC
ATGTCTATTCGTAACCTTAAAGATGGCTCTAAGAAGCCTTGGCTATGTGAATGTTACCCA
AAAGGCAGGGGTGGTAGGCGAGTTCGTCGCAAGTTTGCAACTAAAGGTGAAGCTAAAGCC
TTCGAACTATTCACAATGAAGGAAGTGGATGATAAACCGTGGCTTGGTGAAAAGTCCGAT
CCCCGCCGTTTGCAGGATTTGTTAGACACATGGTGGAAGGTACACGGCCATACCGTCAAA
ACAGGTCATCGCTCGTATGAAGTAATGGCGAAGACAATCGAAATGCTTGGCAACCCTTTG
GCGCAGTTGTTTACCGCAAATGATTATTTGCACTACCGTTCAAATAGGGTTAGTCATCAT
CCATCTAGGCCGGATATCATAATATCTGCTACCACTCATAATATTGAACTAAAGACTCTC
AGGGCAATGTTCAACAAGCTCGCAAAGTATGGCTACTGGAAACACCCTAATCCTTTAAAT
GGTATCGAGCTGATCAAAGATGCTCAACGTGAGCTCGCATTTCTTACTAAAGAGCAAATA
CCACCGTTGCTTGAGCATGTAAAAAACGATAATAGCCCATCAGCTTTACAGATATATGTT
GCCTGCAAGGTATGTCTTGCCACAGGTGCTCGAATTGGTGAAGCCCTTGGCATAAAAACG
TCACATATAAGCCCGTTTAGGCTTTTGTTTACTGACACTAAGGGTAAGAAAAATCGTTCT
GTCCCTATTTCGGCAGAGTTGTATCAAGAGCTTTTGGCTGTTGCTGTTAGTCAAAATGAA
TTGTTTGATGTTACATATCATGCAGCATGGGAGTGTGTGAAGCGGGCTTTGCCTCCCCAC
GTTCCTAGTGGACAAGCAACTCATGTATTAAGGCATACTTTTGCAAGTCACTTCATGATG
AATGGCGGAGATATTTTAGTATTACAACGGATTCTTGGTCACAGCAAAATAGAACAAACG
ATGGCTTATGCTCACTTCTCTCCTGACCATTTGATGCAAGCAGTTCAGTTCAACCCTTTA
GAAAATTAG
>PMBJIPBG_00005 Putative multidrug export ATP-binding/permease protein
ATGTTTAAACGATTTGAAGGCTTTACTGAGCCGTTCCCCAAATCACAGCCTGACCAACCC
CCAACTGGGATTTACGCCTTCTTACGCCATTACACGCGTGGCTTTGAGAAACCGCTGATC
ATCATGTCGATCATGTCTACGATTGTGGCAATCGTAGAAGTATCTCTGTTTGGTGCCATG
GGTCAGTTGGTTGATTGGCTATCCACCAGCAACCCAGAAACCTTTTTGCAAGACAACAAA
GCAGACCTTATTTTCTACGGCTCTTTATTGCTGGTTGTCATGCCAATTTTGGTGGTGGTT
TATTCGCTGCTGATTCACCAAACTTTGCTGGGTAACTACCCGATGTCGGTGCGTTGGCTT
GCACACCGTTACTTGCTTAATCAAAGTCTGAACTTCTATCAGGACGATTTTGCAGGGCGT
GTCGCCACCAAGGTGATGCAAACCTCTTTGGCGGTGCGAGAAACCGTCATGAAGACGATG
GATGTGTTTGTTTATGTCTTGGTTTACTTCACCAGTATTATCGTGATGCTGGCGGCAGCA
GACTGGCGCTTGATGATCCCAATGTTGGTTTGGCTAATGGCGTACATCGCGATTCAGATC
CACTTTGTTCCAAAACTAAAGGCCGTGGCGACTGAGCAAGCCGATGCACGCTCCACCATG
ACAGGGCGCATTGTCGACAGCTACACCAACATTCAAACCGTGAAGTTGTTCTCGCACAGT
AAACGAGAAACCGAGTACGCCGAAGAAGGCATGAAAGGCTTCTTGAATACCGTATATCGC
CAAATGCGCTTGGTGACCGGCTTCGACGTAGCGGTAGAGATCTCCAATTATCTATTGGTG
TTCTCAGTGGCGGCGCTGTCGATTTACTTGTGGCTAGATAGCGCGATTAGCGTTGGTGCC
ATTGCGATTGCTGTCAGCTTAGCTCTGCGTATCAACGGTATGTCGATGTGGATCATGTGG
GAAGTCGGTGCCCTATTTGAAAACTTGGGCACCGTCGTAGATGGCATGAAGACGCTGTCT
AAACCTATCGACATCAAAGACAAAGCCGATGCGAAAGATCTGCAAGTTTCTCAAGGCGGC
ATCCACTTCGATAACGTTAGCTTCCATTATGGTGAGAAAAAGGGCGTGATTAACAACCTC
GACCTAAATATCAAACCGGGTGAGAAAGTGGGCTTAGTTGGACGATCTGGCGCGGGTAAA
TCCACCTTAGTGAACTTGCTATTGCGCTTCCACGATGTAGAGGAAGGTTGCATCAAGATT
GATGGGCAGGAAATCTCTAGCGTCACTCAAGACTCACTGCGATCGAATATTGGTATGGTG
ACACAAGATACGTCTTTGCTACACCGCTCAATCCGCGACAATATCTTGTATGGCAACCCT
GATGCTACGGAAGAAGAGCTGCTAAAAGCAACCAAGCAGGCGCATGCACATGAGTTTATC
GATACCCTAACCGACCCATTCGGCAACGTAGGTTACGACGCACAAGTAGGCGAGCGCGGT
GTGAAATTGTCTGGTGGTCAGCGTCAACGTATCGCGATTTCTCGCGTATTACTAAAAGAT
GCACCATTGCTGGTACTTGATGAAGCGACTTCAGCTCTGGATTCAGAAGTTGAAGCCGCC
ATTCAGGAAAGCTTGAACGAGCTGATGCAAGGCAAAACCGTTATCGCCATCGCGCACCGT
TTGTCGACTATTGCGCAAATGGACCGTTTGATTGTGCTTGATAAAGGCAACATCGTCGAG
CAAGGTTCGCACAAAGAGCTTATCGCTAACAACGGTATTTATGCTCAACTTTGGGCTCAC
CAAACTGGGGGTTTCCTTGGTGAGGGAGAATGA
>PMBJIPBG_00006 hypothetical protein
ATGCTATTACACGAATCAGTGCCTCAGAATGCACATGGAAAAGAAGAAAGCACGCAAAGT
GCTCTGCGTCATACCGCAAATTGTGTTGTGATGGTGCCGCCGAAAGAGTTTCGTTTTAAC
GAAGAAACCGCGCAAGACAATGAGTTTCAACATCAAGTTTCTCTGACTCAAGAAGAAGTC
TCACGCAACACCATGGCTGAATTTTCCGCGATGGTTGAAACTTTGCGCAAAGAAGGCGTG
CAAGTCGTCGAGTTTGATTACCCTCAATCAGACATTGCCACGCCAGATGCGGTGTTCCCG
AATAACTGGTTTAGCACCACTCCAGAAGGTACTTTGTATACGTTCCCGATGGCGTGTGAA
AACCGTCAGCATGAAGTTCGCCCAGATGCGCTGGTTTCTGCATTAGCAAAAGCAGGTCGA
GAAGTGCATCAACAAGATTCATTAACCGAATACCTCGGAGAAGAAGCCTACCTAGAAAGC
ACAGGCGTGATGGTGTTCGACCACTTCAACAAAGCCGTTTATGCCGCGCTTTCACAGCGT
TGTGATCGTCTGGTGTTAGAAGATTATGCCAAGCGCATTGGTTACGATCGCGTGATTTCT
TTCCAAACCCGTTTGCCTTCTGGCGCGCCGATTTACCACACTAACGTGATGATGGCGGTA
GGTGAGCAGTTCTGCGTGATTTGTGATGAAGTGATCCCTGAGTTTGAGCGTCGCTTTGTG
CTTAAATCATTGGCGAAAGATAAGCAGGTGATCTCGATTTCTCTTGAGCAGATGAACCAG
TTCTGCGGCAACATCCTTCAGCTGGAAACGGTACGTGGCGATAAGGTTATTGCTATGTCT
CAATCGGCTTACGATGCGTTCTCACTGGCACAAAGAAATCAACTGGCGACTCACGGTAAA
TTGCTGCCATTCGACGTTTCTACCATCGAATCGATTGGCGGTGGCTCTGTGCGCTGTATG
TTAGGCGAAGTGTTCCTACCAAACCGAAAAGCCGTGCTCTAA
>PMBJIPBG_00007 hypothetical protein
ATGGAAAAGTACTGTCCAATATGCCAAACGGAGCTTATTGGCCGAAGCCAATATTCGGTA
TGCCCAAGAAATAATATTGGTGAATGCGCTTATGATGGCTATGAGGATCTACACGCTCAT
TGTTGTCATGAAAAAACAGATAGCGCGCGGGAACGTGAAGCTCATTCTTTAGACTAG
>PMBJIPBG_00008 Mannonate dehydratase
ATGAACGGTTTAACCATGTGTACCGGTTCTTACGGTGTGCGTGGTGACAACGACCTAGTT
AAGATGATCAATAAGCATGGCGATCGTGTTTACTTCACTCACTTGCGTTCAACCAAGCGT
GAAGAAAGCAACCCAATGACATTCCATGAAGCAGCGCACCTAGATGGCGATGTGGATATG
TACAACGTGGTGATGGCAATTTTGGATGAAGAACAACGCCGCGCAGAAGTGGGCGATCAC
CGTTTAATTCCTATGTGTCCTGACCATGGTCACCAAATGCTGGATGACTTGAAGAAGAAG
ACCAACCCAGGCTACTCAGCCATCGGTCGCTTGAAAGGTCTTGCGGAAGTGCGTGGACTA
GAGATGGCACTAAAACGCGCTTTCTATACCAAGTAA
>PMBJIPBG_00009 Cystathionine beta-lyase PatB
ATGTTCAAGCCACAGCCAACGCACTCAGATATTAAAGACAAATTCATCAAGCATGATAGC
CAAATGCTCAACCAAGTGTACGGAACAGACCAAGTCTTACCGTATTGGATTGCCGATATG
GACTTTCCTATTGCATCGCCAATTTCGCAAGCGATGCAGCAACTTGTTAGCCGCGAAACC
TTCTCATACGAGTTTGATAGCAAGACGGTTTTTCAGTCCATTGCTGATTGGAATAAGGAT
TTGCATGGTCTTGAACTTAGCACTGATAACTTTGTTCAAGTGCCGGGCGTACTGAGTGCG
ATTGCGTTGCTTATCCGCGAGTTCACCAAAGAAGGTGAGGGCGTATTGATTCAAACTCCG
GTTTATCATCAGTTCCGACGTTTGATTGAGTCAGCTGGCCGAACCGTTGTGGGCAACACA
ATGAAAATTGAAAACGACCACTACGTGATGGACTTTGAGTTGCTTGAAAATCAGTTGAAA
AGTGGTGAAGTGCAAATGATTTTGCTGTGCAACCCTCATAACCCAGTGGGACGAGTTTGG
ACCAAAGCTGAACTAGAGCGCATGGTGGCATTAGCTGAGAAATACAAGGTGATGATCATC
AGCGATGAAGTGCATGCCGACATCGTATTTGAAGGTTCAACCTTTACCAGTATGACTTCA
TTAGGTTATGAAAACAGCCTGACGATCATTGGTTCTCCGGCGAAAAATTTTGGTTTGAAC
AGCATCTCTAACGGCTACATTTATAGCGATAACCAAGCTCTTTTTGAGAAGATCAAAGCG
GCATCCGCTTCACTTTCTATCGATCATGGCAATGCGTTTACTACCTACGCGACCATTGCG
GCTTACCAACAGGGCAAAGAGTGGTTTGAAGGTTTTCATGCTTACACGCAAAACAATCGT
AACTGGATTATTGAGTTTATTGAGCACAACTTGCCACAGGTGAAAGCATTCCTGCCACAA
GGAACCAATCAAATTTGGTTGGATTTTTCTGGTTTAGAATTGGAATCTTCTCAGCTAAAA
ACCTTGCTGACAGAAGAAGCCAAAATGGCACTGACTCCAGGTACTTGGTTTGGTGAACCC
AATGAAAACTACTACCGCATGAACTTCGCTTGTTCTTTAGAGCAAATTCAAACCTCGTTT
GAGTTGCTTAAAGTCGCTGTCGATAAACGCAAATAA
>PMBJIPBG_00010 Thiosulfate sulfurtransferase GlpE
ATGACACAAACCATCACTAAAGGCATCAAAGCCCTAGCAGAAGAAGCGCGCTTGAGTGTG
GCTGACCTCTCTATTGAGGATGCCAAAGCGCTGTTTGCAGACGAAGGTTACGTATTCGTG
GATGTACGAGAAGCCGATGAAAGGCGCAAACTTGGCGTGATACCGGGGGCATTTACCTGT
CCAAGAGGCATGTTGGAGTTTTTGATTGATCCACAATGCCCAGCGCACAACCCAGTCTTT
GCTCAAGATAAAACGTACGTTTTCTACTGCGCGCATGGACTTCGTTCCCTCTATGCAGCG
AAACAAGCATCTGACATGGGGCTTGAACCTGTGCTCAACCTTGCTGGTGGTTTTGCTGAA
TGGGTGAAAGCGGATGGCGCCGTTGAGTCCGAGTCTTAA
>PMBJIPBG_00011 ECF RNA polymerase sigma factor SigR
ATGTTAGCAGAGTGGTTGGCACACAAAGAGCAGCTCAAAAACTACATTGTCAAACAGACC
AGTGATCCCGATTTAGCCGATGATATTTTGCAAGAGGTGTACATCAAGGCGAGTCAAAAG
ATCGACCAGTTAGAAGCGCGAAGCAAAATCAAAAGTTGGTTATATCGCATCACGCACAAC
GCGATCATGGATCACTATCGTACGCAGCAAAGTTACGAAGAGCTGATAGACAATCAGGTT
GAAGAGGAAATGCCGATAGAGCTAGAGAATCTCCAAACCATGGGGCATTGTTTGCGCCCA
ATGTTTGAGTGCCTGCCAGAGAAATATCGCCAAGCCATGATTCTGTCTGAACTCGACGGT
TTGCCTCAACAAACGGTCGCGGACCAGTTAGGGCTTTCGCTTTCTGCAACGAAAAGCCGA
ATTCAACGCGGTCGAGTTAAGCTCAAAGCCTTGTTAGTTGAGTACTGCAATGTTGAAGCA
GGTCGAGGAGGTATCGTTGATTTCTCGCCAGAACCGCAGTGTCTTCACATAGCTCAAATG
TACAGTGCTGAAGTGGCATAA
>PMBJIPBG_00012 ATP-dependent RNA helicase RhlE
ATGGGATTGTTCGTCGACTGGATTGTGGTAAAGTCCGCGCCTGCGATTTACCGCATCTTT
TACAGCCTCTTCAATCAAAAGCACAAGGTTAAGCTAATGCCATTTTCTACTCTCTCTTTG
AGTTCTGAGCTGATTCACGCACTGCCAAAAGACTTCAAGAAGCCAACCGATATTCAGGCT
TTGGCTATTCCCGAGCTACTCAGTGGTAAAGATGTGTTGGCATTAGCGAACACAGGCAGC
GGCAAAACCCTTGCTTACGGTTTGCCTTTGTTGGAAAAGCTAAGTGTAAATCCAGAGCAA
AAAGCGCTGATTCTAGTACCAACACGCGAGTTGGCGACACAAGTGAGCGAGGCGATTAAC
CAAGTTGGTCAAGCTATTGGTTTCAATGCAGTGTGTTTGTGTGGTGGTGTGGATAAAGAG
GCGCAACTACAAGCACTTGCGGCAAACCCTCACATTCTTGTGGCGACAACGGGTCGTTTA
GTAGATCTGGCGAGCAACGGGTTGAACCTGAGTAATATCCATTACCTAGTGTTGGATGAA
GCGGATCGCTTGTTGGATATGGGCTTTTGGCCTGACGTGCAAAATATTGCAGGGCAGATT
TCAAACCAGCGTCAAACTGCGATGTTCTCAGCAACGTTTTCTGATGAGTTGAAGGGCAAA
GCCAAGCAGCTGATGCACGCACCAAAGCAGGTAGCAGCACATCAAGAAAACAGCACCAAT
CAAGATATTTCTGAGGCGCTGTATCTCGTCAACAAAGGCAGCAAAACCAAAGCGTTGATT
GAACTGATCAAGCAAAATTCATGGACGCAGGTATTGGTATTTATTGGCGCGAAAGAGAAC
GCTGATGGTTTGGCGAAGAAGTTGAATAAAGCGGGTATCGCAACCAATGCACTGCACGGT
AATAAGAGCCAAGCAGAGCGAGAAGAAGCGTTGGCGCAGTTTAAATCTGGGCAAACGCAG
GTGTTGATCGCTACCGATCTATTAGCTCGCGGTATTCACATCGAGCAACTACCAGTGGTG
ATTAACTTTGAGTTGCCAATGCACGCAGAGACTTACGTTCACCGAGTTGGGCGTACAGCC
CGTGCAGGCGAGCAAGGTGTTGCAATGTCGCTGGTTTGCCATGGCGAAGCAGAAGCTCTT
ACGGCGATTCGTAATTTGACCCAACGTGAATTACCAACGCAAGATCTTGAAGGTTTCCCA
GTAACGGATAAGCCATCAACAGGCGAAAGCAAGCGCGCCCCACGCGATAAAAAAGCCAAC
CGCCGAACCAATGCCAAAAAGAGCATTAAGCAGTTTCAAGGCAAGCCGAAACGTCAAGCG
CCTAAAGCTAAATGA
>PMBJIPBG_00013 Outer membrane protein OmpV
ATGAACAAAACAATTATTGCATTATTAACGTTGACGGCTGCAGGCACGGCAACAGCGGGT
GATACTTACATTCGTAACGGTAACATCTACAACAACGAAGGTGGCTGGATGGTCGAAGCT
GGCGTAGTACAAGCGAGCGATCTTTTCAAAGACCAAAAACACAACACTGCGCCAGTTCTA
AACGGTGGCTACCATGGTGAAGACTTCAACGCTGATTTAGGCGGTATTAACTACCGTTTC
CTAGGTGACAACGATGAACTACTTAACATGAGTGCTTACTTGGTAGGTAGCGGTGTACCT
CGTGATAGCGATGTAGCGAAAAGCCTAAAAGGTACAAAACGACGTGATATCGCGATCGAT
CTAGGTTTGAACGCAGATTTCAGACTTGATCCAAACAACGTGATCTCAACTTACCTACAA
CATGATGTATCAGGCGCTTACAAAGGCTTCCAAGGTGGTGCTACTTACTTCCATATCATG
AATATCGGGAATGTTGATTTCGTACCATTTGCGAGCGTGTCTTACCAAAGCAAAGATTAC
GTTGATTACTACTTCGGTGTAACAGACAAAGAAGCACGTGCAAACCGCAAAGCATACACA
GGCGACGCAACCGTAAACTACGGTTTAGGTTACAAACTGGTAGTGCCAATCACTGAGCAC
TGGCAAATCAGCCAAGTATCACAATACACTCGTCTAGGTAGTGGCATCAGCGATTCTTCT
ATCGTAGACAGTGCAAACCAATGGGCAGTAGGCGCGACAGTTTCTTACAACTTCTAA
>PMBJIPBG_00014 hypothetical protein
ATGAGCGGACATTTAGTAAGATTGGTTTTAAGATGGATGCATATATTGTGTGCGCTGTTG
GTGGGTGCAGCGCTTTATTCACCGCTGAAGGCAAATGAAATGTTCATGACTTTAACGTTA
TTTGTACTTGTTCCCGTTGTTGCCATCACGGGCGTTATGATGTGGAAGCAAGGGAAAGTC
ATGAAGTACCTTCACCGCAAACCCAGTTAA
>PMBJIPBG_00015 Acetyltransferase
ATGATGCTCGAATGGAGAATTAAGAAATTCGCAGATCTGTCTGTTCAAGAGCTTTACGAT
TTTTTGCAGCAAAGAGTCAATATTTTCATCGTAGACATGAACACGCCATATAGCGATTTG
GATGGTAAAGATAACCATCCCGACACCTACCATGTGATGGGATATGATAACGAACGTCTG
GTGGCTTATAGTCGTATTATGCCTCCGAAACTCGGATATCCCGTTGATGTTTTACCCTTG
CTGAACTCTGATGCCAATGACGTGTGTATTGGTCGCGTTATCGTCGCAGAGGATTACAGA
GGGAAAAACATCGGCAACCATTTGATGCAAGTGAGTTTCGATGCCACAAGAAAGATCTAC
CCGAACGACAGTATTTTTATATCCGCACAAGCACACTTGAGAGACTACTACGGCAAGTTC
GGCTTCGATGTTGTCACCGATAGCTACTTGGAAGACGGATGCACTATGTTGGGTCTTAGA
CACATTCCGAAAGTTATCTGCTCAGCATAA
>PMBJIPBG_00016 hypothetical protein
ATGAAGAAGTTAGGCGTAGTTAACAGCGTATTAGCAGGTAAAACCGTTGCCTTTGCACAT
GGTGCGAAAAGTGCGATTAACAAACAGGTTCTACCGCAGCGTCAGCACGCAACAGAACTG
GGTTTGACCAATGATGAACAAGGCGATCCACGCTTCCATGGTGGGATTCAAAAAGCCCTT
CATATTTACCCAAGCGAGCACTATCCGGTTTGGAAGCAAGAGCTGGGCAACAAAGCGATT
TTCCAATCAGCTGGCGCGTTCGGTGAGAACTTAAGCTCAAGCGGCGTAACAGAAGAATCC
ATTTGCTTGAAAGATAAGATCCGCATCGGCTCAACCTTGTTAGAAGTATCCCAAGGGCGC
ATGCCTTGTTGGAAACTCAACGTCCGTTTTGAGCAAAACGACATGGCTAGAAGACTGCAA
GACACGCTTCGAACAGGCTGGTACTTCAGAGTGTTGCAAGAAGGCGATATCGGCGCTGGT
GACGAGATTATTCTGTGCGAAAGACCCTATCCAGACTGGTCATTGGCTCGCATCATGGGC
GCAGTATTTACTGGTTGCCTAGATAAAACAGAGCTAAGCCAACTAGCGGAACTTCCATTG
GTTGAATCTTGGGGCAAGCTTGTTGAACGCCGCCTAGAAACCGGTGAAGTCGAAGATTGG
GAAATGCGTTTGGTTGGCCCGACTGCGGGTTAA
>PMBJIPBG_00017 hypothetical protein
ATGCGATATCAAGTTGAAATATCCAAAGAAAACCAACTCTTATTCAAAGTCGATATTGAT
AACATCAACCAAGACAAGTGCGAAGCATCGCTCGAAACCGTGTTAACCAAGTTTCCTAAA
ACGGAAGGTTATCAACGACATGTGTTGGTTTCAGATAGCGAAACGCGTTACCTAAAAAGC
ACAGAAAAGCGCATTGAAGTACTGGCAGCGATTCCGGTATTCAAATCACTGGGCGAGCGA
TAA
>PMBJIPBG_00018 HTH-type transcriptional regulator NimR
ATGCCAACCCGCCAAATTGATTCTCATTCCGGTGTCATGACCTCCAATGAGATGATGGCT
GCCAATCCCCACTCACCGGCACTGGTTAAGACCATCGATATGCCAAAAGGTTACATTGAT
GCGCTGCACCAACACACGTGGCATCAAGTCATCTTCCCTATCAAAGGGTTATTACAAACC
AAAACCGATCATTATCAACACCTTGTGCCCCATACCTCTGCGCTGTTTGTGCCTGCGGGT
ATTCAACATGAATCCATCGCGCTAAGCCATACGACATTTGTCGGAATCTATCTGAACCCT
AAGTTCGGTACTGAGTACGAGCATCAAGTTAGAACCATCACACTTACTCCGTTTCTGAAT
GAGTTGTTACAGGAAATACGCCGCCAATGCGAAGGGCTCGTGAGTGATGAGGAAGTATCA
CGATTGCTTGGCGTGTTGCATGATCAAATCATGAAAGACAACGTGCAGACCTTTCAGTTA
CTGCTGCCTGAAGACAGACGCTTAAAGTTGATATTTGAAGCGCTGACCGACACGCCAGCA
TTGGATTGGTCACTCAAACAGTGGGGAGAGACAGTAGGCGCATCCGAGCGAACTTTGTCG
CGCTTGTTCTCCAAAGAGTTCAACACGTCGTTTCAACTTTGGCGGCAACAAATTCGGCTG
ATTTATTCGCTCTCTTTACTGGACGAAGAGCTCTCGATCCAAAGCATTGCCGATAAAGTG
GGGTATCAAAATGACTCTTCCTACATCAAAGCGTTTAAAGCCTATTTTGATGTCACCCCA
CAACAGTTTCGCGTAAATGGTCGGCGGGGATAG
>PMBJIPBG_00019 DNA-binding transcriptional activator DecR
ATGAAAAAGAAAGAATCCACCAACTTTGAATTGGATAGTACCGATTTCGCCATTCTTGAC
CATATTCAGAAAGATGGTCGCATGAGTAATTCCAAGCTCGCAGAGGCGGTTAACCTGAGT
GAAACTCCCTGCTGGCGACGCTGGAAAAAGATGGAAGAGGAAGGTTACATTGAGGGTTAC
GCGGCGAAGTTGGACCGCAAAAAGCTCGGCTTCCAAGTCTCTGGTTTTACTTTAGTTACA
CTAGGCAGTCACGAGGTAGAAAACACCACACCTTTTGAAGACTTCGTAGCTGAAACCGAT
TGGATCTTAATGTGTCACTGCATTGCAGGCAGCGCAGATTACATGGTGCAAGTGGTGGCG
AGAGACTTGGACGAATACTTTGACCACATCAGTGCTATTCGCCGCGTAAAAGGCATCAGT
GCCATTCAATCCAACGTCTCAGTTAAGGAAATCAAGAGTACATTCCAGTTGCCGCTAGAG
TAG
>PMBJIPBG_00020 Homoserine/homoserine lactone efflux protein
ATGAGTGCTCAATTGTTGGCGGCATTTTTGTTGTTTGCCGTTTCTATTTCTTTAACGCCG
GGAGCTGGGAACGTCGCGCTGTTAGGTATTTCAAGCCGATATGGGTTTTCTGCGACCGTG
CCGTTTGTATTGGGCAATGCAGTTGGGGTGATCATCATGTTGGTTGGTGCAAGTGTGGGG
CTTGTCAGTTTGTTTACCCTTTACCCAGATTTGTACACGGCGTTAAAGTGGATTGGTGCG
GCGTACCTGTTGTATCTCGCGTGGTCGATTGCCACGATGGAACTCGACAATGATTCGAAT
GCGAAAAAGTCCGGCTTTTTATCTGGCGTTTGGGTGCAAATTCTTAATCCGAAAAGTTGG
GTTGCGTCACTGACGGTATTCTCTCAATTTATCTCGCCAAACAATGATTACCTGACTCAA
GTGGTGATCATCATAAGTGTGATGGTGGGAACTGGTGTGCTGGGGATGTTTGCGTGGGCG
TACTTTGGCACCGTATTGAACCGATTTATACAGTCACCACAAAAGGTGGTATGGGTGAAC
CGATGCATGGGCAGCTGTCTCGCTTTTGTGGTGGTGTTTATGCTGAGTCAGCCCGTTTAA
>PMBJIPBG_00021 2-haloacrylate reductase
ATGAGCTTAACCAAGACCAACTCGCATAAGACAAACACTCGCGTTAATCAACTGATCTTT
GGTTTGCCAAGTGAATCGTTGGTGTTGGAGCATGTTGAGCTAGAGCCACTCGCTTCGGGC
AAAGTGCGCGTGCAAATCGAAGCCACAAACATTAATCCAAGTGACCGATTGTCGATTCAG
GGAGTAGGGCAGTATCGTCGTACCCATGTACCGCCGCGAGTCCCCGGCTTTGAAGCGGTT
GGGCGTGTGGTAGAGATAAACGAGCCGCATCAAACCGAATTTCACATCGGGCAAAAGGTG
CTGGTGGCACAGAGCGGGACTTGGCAAAGCTATGTCGATGCGCCTGTGGAGAATGTATTT
GCAGTGCCGGAAGAGCTTGAGAATAGCTACGCTTGCCAGTTGTATATCAATGCCCTAACG
GCTTGGGTGATCACCACTCACGTTGCCAAGTTAGGTAAAGAGGATGTGGTGATCATCAAT
GCGGGCAATTCTGCGATTGGTAAGATCTTCGCTCAGTTGTCGCACTCACTTGGATTTACT
TTAATTGCGATAAGCTCCGCGCCAGAGCGTTATCCATACGACGCCATTGCAGTGCTAGAT
AGTAAGCAAGATCTGCAATCTCAAATCGATGCCCGAGAGCTGCCTCAACCCAATGTCGCA
TTCGATGCCATTGGCGGCAAAGTGGGAACAGAACTCATCCAAGTTTTGCGTAATTCGGGA
ACATACATCAATTACGGAACGCTTTCACTTACCCCTTATGAGCCAGCTTTCTTCGCTTGT
ATGAAGCAGAACAATATCGACTTCAGTACGTTCTTTTTGCGTTATTGGGAAGAGTCGGTT
GGTAAGAGCGTTCGCAAGCAAGTCTTTGCTGAGATGCTAGAACACTTTGTGGAACACCAG
ATACAACTCGATGTGGATCGCTACCTTCCGTTAGAACAGTCCCAGCGCGCCTTCGAGCTG
ATAGAAGATGAGTCGGTCACGCTGCAAGGCAAAATTATTCTGACCGTGTCGTGA
>PMBJIPBG_00022 Methyl-accepting chemotaxis protein 1
ATGTTTGGATTAAAACGAATCAAAGCAGAAAATGAGGCGCTAAAACAAGAGTTAGCAGAC
CTTAAGCAGAAGTATCAAACCGACGTTGCCGTTCTAGAAAATCAGCTCCAAGAAACTCAA
CAACTTGTTGGCTCAGCACAACAAAATCACCGCAACTGTGATGAGTTAATGTCGAGCAGC
TTAAAAGGGGGCGATATGCTCCAAACCATTCGAACTGAAATGGTCGAAAGTGCTCAGTCT
ATGGCGAATGAAAACCAAGAACTACAACAGCTTGATGAAATGTTTAAGCAGACGCATCAG
GCCTTAGCACGACTTGATAACCGAGCTGTAAAGATCAGCACTCAAGCCTCACAAAGCATT
GAATCTGTTCAAATATTAGATAACACCGCCACTTCTATTTCCCACCTTGTATCTACTATT
CAAGAGATTTCTGACCAAACCAACTTGCTCGCACTCAATGCCGCCATTGAGGCCGCACGA
GCCGGTGAAGCTGGACGTGGATTTGCCGTGGTCGCCGACGAAGTGAGAACACTTGCGGGT
AAAGCGAGCGAAGCCAGTGAGAAAATTGATTCGTTGGTTAATCAAGTACTCACGCAAGTC
AGCGCAATTAAAAACTCCATCGACGAAAACCAAACTTGCGCGGAAGAAGTCTCTGCCTCT
TCGGCTCAAATTGGCACCATCGTGAATGAAGTGGTGGTGAAGTCAGAGCACATGAAGCAA
GTGATTCATATTGCTTCAACGCGTGCCTTCTTAGATACGGTCAAACTCGACCACGCCATC
TGGAAAAACAACGTTTACCGCCTCCTACAAAGCGGCGCATTCGGTGAAACGGTGAATAGC
CACTCAGAGTGTCGTTTAGGCCAGTGGTACTACCGTGGCGATGGCAAGGCTTACAGCCAC
CTAAGAAGCTATGCGCTACTTGAAGAACCACATAAAGGCGTGCATGACAGCGGACGTGAA
GCAATGAGCCAAGCCAAATCTGGCAACATGGCTGGCATGGTGATCGCAATTAACGCGATG
GAAGACGCCAGCGAACAAGTAGTCGTTCAGATAGACCGCTTGATGGAAGAGATTATCGCG
AGTTAA
>PMBJIPBG_00023 hypothetical protein
GTGATCAGAATTTCCCTAACCAGCGTTCCTGTAAACGATCAAGATAAAGCTCTCGATTTC
TATACCAATATCCTTGGCTTCATTAAAAAAACAGAAGTACCAATTGGTGAGCATAAATGG
CTTACAGTGGTCTCTCCACAAGAGCAATCGGGTGTGGAGCTATTGTTAGAACCGATGGCA
TTTGGTCCTGCAAAAGTGTACCAAAACGCGTTGAAAGAAGCCGGAATCCCATGGACGTCG
TTTGCGGTCGATGACCTAAATAAAGAGTATGCAAGATTAACTGAGCTTGGCGTGCAGTTC
TCAATTGAACCACGAGAGGCTGGCACGGTCATGATTTCTGTGCTTGACGATACCTGTGGT
AACTACATCCAACTGATGCAAGAGCTTTAA
>PMBJIPBG_00024 Bifunctional transcriptional activator/DNA repair enzyme AdaA
ATGCCGTCTCGCCCAAAAACCTTCTATGAACAAGAAATCGATCGCGTGTACAGCGAGATG
CCGTTGAGCCCGAAACAGTATCTGCTGATCAGGCAGTCCAAAGCGTTTATGGAAAAGTAT
CACTCAGAAAACATCGAATTGAACGACTTAGCCAAAGCCGCCTTCATGTCACGCTTTCAC
TATGTGCGGATTTTCAAACAGATGTACGGTGTTACGCCGCGAAGCTACTTAAGGGATATG
CGGATAAAAAAAGCCAAAGCGCTGCTCAAGGACGGTTACTCGATCACGGATACTTGTTTT
CAAGTTGGTTATGAGAGCTTAACCACGTTTTCGAGTGTCTTTAGAAAATGTACAGGTCAC
TCACCCAAAGCGTTTCAAAAAATGCATAAAAGCAATCTAGAATAA
>PMBJIPBG_00025 Heme transporter BhuA
ATGAAACTGAAGTCACTATCAGCAGCCATCACCGTTGCCATTGCCTCTTTTGCTGCTCAC
GCTTCCGATGAAAATATCGTTGTTGTCGGTTCTGCCCTTGATCAACTTGTTCAAACTGAG
ATTAACGCTGAAACGTTAGAGCTCAAACAGGCGTCGGATATTAAAGACGTATTAAATACC
ATGCCGAGTGTTACGGTTGACGGTAACGCACGTTACTCTCGTAAAGTTTACATTCGTGGT
ATGGAAGATAAATACTCTGTCGTGACCATTGATGGTGCGCGCCAAGAAGGCCAGTTATTC
CACCACTCAGGTGACCAAACGTTCGATCCAGCGATGCTTAAGTCAGCTGAAATCACGCTA
GGCGGTAACTCTGTATTGTCTGGTGCTGGTGCAATTAACGGCTCATTCAGCTACGAAACA
AAAGATCCCAGTGACCTTCTCGCGGAAGACGAAAGCATCGGTGCTCGTGTTAAAGCGGGG
TATCAAACGGCTTATGAACGCTTCACGACGAACGTTGCGGTTTACGCGAAGCTGAATGAT
GAACTTCAGTTGATGGGTATTCTTAACTACTCAGAAGACGGCGACCTTTACGTTCCTGGT
AAAGATGACGTGACTTCAAAGCAGGGGGAACTGAAATCTGGTTTAGTGAAGCTCGTCTTC
GTTCCAAACGATGCTAACGAGTTCAAACTGACTTTCGACACTTACCAAGATGGCGGAAAA
CGTCAGCTATCGGGTGAAAAAGCAGGTGCGCTTTACGCTGATGATGAACACAACTATAAC
TCACTTAACCGTGATACCGTGACATTTGTACACCGTTTCGATAACGGTAGCGACTTAGTG
AACCTAAAAACCAACCTGTACTACAACCGTCAATACATGGAGCGTGACGCATTAACTGAA
GAGTACGGTGAATGGAATAAAGTGAACGGCGCTTGGGAATTCACCAAAGATGGTGACCTA
TCTATTCCTGATCGCGAGTACAATGTGACGACCATCGGTGGTGACATCCGCAACATCTCT
TGGGTTGGTGATCACGAGCTGACTTACGGTTTCGAGGGCTACAAAGCAGAGCAGTGGATT
GATTCTGGCCTCGGTCATTACACGTCTGGTTCGAAACTAGGTGAGACGAAGAACTACGAT
ATGGATGGCGGCACTGTAACGGCTTACGGTGTTTACGCTCAAGACGCGTTCGAGATTAAT
GACTTCCGTTTTGTCACTGGTCTTCGCTACGACGTGCATAAGTTAGGCGGTGTGTTTACG
GGTAAATACGATCAACTATCGCCTAAATTCCAAGGTGAATACCAAACGACTGAGAATCTA
AGACTGCGTATTGGTTACGGTCGTCTATTCAAAGGCGCTTCACTGCCAGAAACGCTAACC
ATGAAAGCGGCGAGCGATGTTAAACAGTCTGATACCAAAGCGATGACGGGTAACAACTAC
GAAGCAGGCTTTGACTACGATATGTCTGGTTTGCTGATGGCGGATGATGCGATTCTCGGC
TTCACTGCTTACCAGTATGACCTAGACAACCAAATGCACCCAACCAAGAACAACACAACC
TTGGCAAACCAATACGATGTTGAAGTTTGGGGTGTAGAGACCGTGTTTACTTACAGCATT
GAAGATTTCGCGCTTTACGCAAACCATTCATACTCTGATGGTGACCAAACAAACCTGAAG
AATGGCAAGAAGAGCCAAATGAACAAAACGCGTATCCATAACATCAAGGCTGGCTTCAAG
TACGATCTAACCAATGAATTTGTGTTTGGTTGGGATTCACGTTTCGTTCCGGGTAACGAC
TATAAAGACGAAGATGGCGACAAGATTGAACGTGCAGGCTTCGCAACGCACAACTTGTGG
GCCGCTTACGTACCAGATTTTGCAAAAGACTTGTCGCTTAACCTAGCGGTAGACAACCTA
TTCAACAAGCAATACGCAGAGCACACAGGCTTTGGTATTTCTTGGGGTTCAGATAAGTAC
ACCAGCTACGAAGCAGGTCGTAACTTCAAAGCATCAGTGGCTTACAGCTTCTAA
>PMBJIPBG_00026 hypothetical protein
ATGAGTAACACCACGGCGAATAAGTCGAATCCATTAGTCGAGATCCTGTTTAACGTCATC
ATCCCTTCATTCATTTTGATGAAGTTCAGTGGTGAAGAGCACCTAGGAACAGCCATGGCA
TTAGTAGTCGCCTTGCTATTCCCGGTGGTTTACGGCGGTATGGATCTAATCCGTAATAAA
AAATTCAACTTCATTTCTGCGCTTGGTTTTATCAGCGTGCTTTTGACTGGCGGTATTGGT
CTATTAGAACTAGACACTCGTTGGTTGGCGTTGAAAGAGGCCTTGATCCCGGGCTTAATT
GGTATTGCAGTATTGGGATCCACCTTTACGCGCTACCCGTTAATGCAGAAGATGCTATTG
AACGACACGGTTTTAAACCTACCGCTGATTAACGAGCGCTTGGAGCAAAATGGCAAAACT
CAAGCATTTGAGCGCTGCTTAATGTCTTCTAACTACCTATTCGCTAGCACGTTCGCGTTC
TCATCAGCGATGAACTACTTCCTAGCAACTTGGATTGTGACTAGCCCAGCGGGCACAGCG
GCATTCAATGAAGAGTTGGGCAAGCTAACCCTTTATAGCTACCCGATGATCGCTATCCCA
AGTATGTTGATGATGTTTGGTATTTTCTACTACATCTGGCGCCAAGTTCGCGCAATGACG
TCGCTAGAGACCGAGCAGATTTTTCATACAAAGTAA
>PMBJIPBG_00027 hypothetical protein
ATGCCAACAAAGTTCTTAGTGCCTGCTTTGGCGCTACTTCTCAGCGCATGTGGCGGCGAT
GGAGACTCGTCATCACCTGCAGACAGCGGCTCACAATCCCCAGATACACCACCGATAGAA
ACCACTTTTGCCGAGCAGATGCTGGCCGCCGTAAACGATGCTCGTTCTAAAACTCAGCAA
TGTGGCTCTAAAACAATGCCACCGGTTGGCGCACTGACTTGGAGTTACGATCTAGAAAGC
GCCGCTTATGGGCACTCCAGTGATATGGCAAACAGTGATTTTATGAGCCACACAGGGTCG
GATGGCAGCACGCTTTCAAGCCGAGTCAACGCGACGGGTTACGCTTGGAGTCGACTTGGT
GAGAACGTGGCCGCAGGACAAAGCTCAATCAATGCCGTGATGAACTCTTGGCTATCGAGT
GAAGGCCACTGCCTTAATCTCATGAATGCCAACTTCGACCAGATGGGCGCCTCCATGGTT
GAAAACCAGTCAGCAAGCTATCGCTACTATTGGACTCAAGTGTTTGCTAAGCAGCGTTGA
>PMBJIPBG_00028 hypothetical protein
ATGAAACTCATCAAATTAATATCGTTAATTGCCGTCGCTACAGTGATGTCAGGCTGTTCG
ACAATAAACTATAACGTGGATGCCAAAACCGAGTTTTTTTCTGAGCCGCAGGTTGGAGAA
ACTGTAGAAGCTTATGTTGGTGACTATATGCTCGACCAAGGAAAGTCTACAACTATGGAA
TACCTCACTTTAGGACATCTAATCGATGGTGTTGCATACGATATTCTTCCTGGTTCTTAT
GCTCGAATTGGCGACTACAAAGGTATCCCTTACTTCTCAGCAACTAATACACAGGGACAG
AGCATCAGATATGCAGCAGGACTCATTGATCCACCTATCGCTCTCCATACGAAAAAAGCG
AATGAAGTGTGCGTCACATCGGTCTCCTATCAATCAGCATCTTGTTACAAAGGTCAGTTA
AAAGTAGAAGATAGAACAATCACGGATAACCAGTCTTTTCAGCAAACTCTCATTTACAAC
GGCTCCGTGGGAAAGAAAATAAACATTTCATATAGAGAGTTTTCTGATGGTTCAGCTCGA
AATGCGTTCACGAACAACGTGGAATACGACATGTCAAAATCTAACATCATCAACTACAAA
GGTGCTCGAATAGAGGTTCTAGGTTATGACAATACTTCTATCAAATTTAAAGTACTCAAC
CATTTCAGATCTGACTTTTCAATTAACCATAAGTCAATCTAA
>PMBJIPBG_00029 Alkyl hydroperoxide reductase subunit F
ATGTTAGACCAAGCGATCCAACAACAACTCAAACAATATCTGGCTAATGTAAAAGAAGAA
GTTCGTTTAGTGGTTAGTCTAGATGAAAGCAAAGCATCGAATGACATTTTGTCTCTAGCG
AACCAAATCGCAGAGATGAGCGACCTAATCACCGTTGAACGTGACGACAACGCAAGCGCA
CGTAAACCAGTGATGGCGGTAACTAACCCAGCAAAAGGCACAGCACTACGCTTTGCAGGC
TTGCCAATGGGTCACGAATTTACCTCTCTAGTATTGGCACTGCTTCATTCGGGCGGTCAC
CCAATCAAACTAGAACCAGAAGTGATTGAGCAAATCGCAGCACTAGACAAAGATCTAGAC
GTAGAAATCTTCATTTCACTGTCGTGTCAAAACTGTCCGGACGTGGTTCAAGCGTTCAAC
ATGATGGCGGCGATCAACCCGAAAGTAAAAGCAACCATGATCGACGGTGGTTTGTTCCAA
GACGAAGTGAAACAACGCGACATCATGGCAGTACCAAGTGTATTCGTGAACGGTGAGCTA
TTCGGTCAAGGCCGTATGTCTCTGACTGAAATCCTAAACAAAGTGGATGACGGCGCGAGC
GAGAAAGCGGCGAAAGCATTGAGCGAAAAAGACCCATACGACGTACTTGTTGTTGGCGGT
GGCCCTGGTGGTAGCGCAGCTGCTCTATACGCCGCTCGTAAAGGTATTCGTACTGGTGTT
GTAGCTAAACGCTTTGGTGGTCAGGTTATGGACACCATGGCAATTGAGAACTTCATTTCG
GTAAAACGTACTGAAGGACCAAAACTGGCAACAGACCTAGCAGAACACCTAAAAGAATAC
GACGTAGACGTAGTAACTGAGCAACAAGCTGAGAAGCTAATGGGCGCAGCACACACAGAA
GACGGTTTGATTCACATTCAACTTGAAAGCGGCGCAACGCTGAAGAGTAAGAGTGTCATC
CTAAGCCCTGGCGCACGCTGGCGTGAAATGAACGTTCCGGGTGAGCAAGAGTACCGCAAC
AAAGGTGTCGCGTACTGCCCACACTGTGACGGTCCACTGTTCAAAGGCAAGAAAACTGCG
GTTATCGGCGGTGGTAACTCAGGCATCGAAGCGGCTATCGACCTTGCTGGTATCGTAGAA
CACGTAACGGTTCTTGAATTTGCAGACGTACTTCGCGCAGACCAAGTGCTTATCGACAAA
GCGAACTCACTACCAAACGTAGACATCATCACGATGGCGCAAACTACTGAAGTTGTGGGC
GACGGTACTCGCGTAACAAGCTTGAAGTACAAAGACCGCAACACAGATGAAATCAAAGAG
ATTGAACTGTCAGGTATCTTTGTTCAAATCGGCCTAGTACCAAACACAGAATGGCTAAAA
GATTCAGAAGTAGCGCTATCTGAGCGTGGCGAAATTGAAGTCGGTAGCCGTGGCGATACT
AGCCTAGAAGGTGTCTTCGCAGCTGGTGACGCAACAACCGTTCCTTACAAACAGATCATC
ATTGCGATGGGTGAAGGTGCAAAAGCAAGCTTAGGCGCATTTGACTACCTAATCCGTAAG
CAAGGTTAA
>PMBJIPBG_00030 Alkyl hydroperoxide reductase subunit C
ATGATTAATACTCAAATCAAACCATTTGCAGCTACAGCGTACAAAAACGGCGAATTCGTT
GAAGTAACAGAACAAGACGTTCTAGGTAAATGGGCAGTATTCTTCTTCTACCCAGCAGAC
TTTACGTTTGTATGTCCAACAGAACTGGGCGACCTAGCAGACCACTACGAAGAGCTACAA
AAACGTGGCGTAGAAGTTTACTCAGTATCAACTGACACACACTTCACTCACAAAGCATGG
CACGATAGCTCAGACACAATCGGTAAGATTCAGTACTACATGCTTGGCGACCAAACAGGC
AACATCACAAACAACTTCGGTGTGATGCGTGAAGGTCAAGGTCTTGCAGACCGTGCAACG
TTCCTAATCGACCCAGAAGGTACTATCCAAGCAATGGAAATCACTGCTGAAGGTATCGGT
CGTGACGCAGAAGACCTACTACGCAAAGTGAAAGCAGCTCAATACGTAGCAGCGCACCCA
GGCGAAGTTTGCCCAGCTAAATGGAAAGAAGGTGAAGAGACACTAGCTCCATCACTAGAC
CTAGTTGGCAAAATCTAA
>PMBJIPBG_00031 Organic hydroperoxide resistance transcriptional regulator
ATGAGCCAGTGTTACACCGACAACACCATGACCGACGACGATAAACTCTTACTCGAAAAC
CAAGTTTGCTTCCCGCTCTACAGCGCAGCCAATGCGGTGATCCGAGCTTACCGCCCGTTG
CTGGACAAGCTTGATCTGACTTATTCGCAGTACTTAGTGATGATGGTGCTGTGGGAGAAA
GACGGTGCCAGCGTGAAAGAGTTGGGGTCACAACTGCATTTGGATTCAGGCACACTCACG
CCGCTACTTAAACGCTTAGAAGCAAAAGGCTATGTAGAGCGTGGTCGCAGTGAAACCGAT
GAACGCGTTCGCGTACTCAATCTAACAGAACAAGGTCGTGACCTTAAAGAACAAGCCAAG
TCAGTGCCAAACGCCATGATGTGCAAAATCACCTTAGAGCTGGATGAAATGATCATGCTG
AAGAAGCTGTGTGGCAAAGTGCTCGACAATCTGAGCTAA
>PMBJIPBG_00032 Organic hydroperoxide resistance protein OhrB
ATGACTACTCTATACAAAACTCAAGCTACTGCTTTGGCTGGTCGTAATGGTCAAGTAAAA
ACAGATGACGGTCTTCTCGATCTAGAGCTGTCATACCCGAAGGAAATGGGCGGCACAGGC
GCAGCAACTAACCCAGAACAGCTTTTCGCAGCGGGCTATTCAGCGTGTTTTTCTAACGCG
ATTCTTCACGTAGCACGTGAAGGTAAAGTAAACCTGAAAAGTGCACCCGTAACAGCGCAA
GTGGGCATTGGTCCGAACGATAACGGCGGCTTTGCACTGACAGTGAGCCTAGCGGTAGAG
CTAGACATGCCACAAGAACAAGCGCTAGAGCTAACGCGCATTGCACACCAAGTTTGCCCA
TATTCAAACGCAGTTCGTGGCAACATTGATGTGGCAGTAACGGTAAACGGCGAAGCAATT
TAA
>PMBJIPBG_00033 hypothetical protein
ATGAGCACTGAAACGGTAAGTTATCTAAAAAAGAATGCTGCGAAACTTGAACTGGATGAG
CCAATGACGATTACGCAAAATGGTAAGCCTATTTATGTCGTTGAGTCTTATGAAGAACGT
CAGAAGCGTGATGAAGCCATTGCTTTAATGAAGTTTGTTAGCTTTGCTCAAAATGATGTT
GCGAATGAACGTGTAAAGTCATCAGAAGATATGAAGAGCACGTTAGCAGCACTCAAAGAT
TGA
>PMBJIPBG_00034 hypothetical protein
ATGGAAGCAACAGTTCTCTATACACAAACCTTTGAAAATACGGCTATTCAGAGTATTAAC
TATTTATCGAACTGGAGCGCTCGCAACGATGTGATTGATAGATTAATTGCGGTTCAGCAG
AGGTTTGAACACAACGTTTTGAATAACCCGTCTATCTATCCCCCTTGTTATGAACTGACA
ACAATCGGTGTTTACGACATCCGGCAATTTAGCTTTGATGGATTCAAGCTGCTTTACCGA
ATTGGTGACAAAAATACTATCTATGCTCTATTGATTCTGAGTGACAAACAAAACCTACAA
AACGCATTGATTGACCACTGCATCATGTTCAAATGA
>PMBJIPBG_00035 hypothetical protein
ATGAAGAAGAACTTACTTACCATTGCTCTTGGTAGCGTGATTGCGCTGACTGCTGCCCCA
TACTCTATCGCGGCTAACGATGCCGCCGTCCAATCTTCCGCCGACTACTCACAGATCGTC
ACTAAACGTCAGGTTGTCGACCAACTGCTGAATGACGCGGTACAAGCATTCAAATCCCCT
GCGCGTATCTCTCATGCGGGTTTTACCGCCAAAATGCCGAGCAACATGGAGATTGTTACC
GACCGCTTACTAGAAGCCTACAAACTTGAGCCGTACCGTACTGACCTACTGATTTCTGCA
GCAAACGCGCAGATCTACAACAAGAATGCAGATCGCGCGATTGAACTGTTTGAACAAGCC
CTTTCTGTCGCACCAGACGATGTGGATTTGCACGCTTACTTAGCGGTATGGCAACGCTTT
GAGGGCGACCAAGCGGAATCAGCGAAACACATGGCGACACTCACTAAGCTCAATGCAGGT
AAAGCGGCAGACATCCAACGCATCTTCGACACCGTAGACCGCGTACTTGCGACGCCACTA
AAAGAGAAAGCCGACAAAGGCAAACTGGATGACAAAGGCGCGATCGTCACATTGGGATAC
GCGCTGAACCCAGATGGTTCTATGCACCAGATCTTAGTTGAGCGTTTGGAAACCACGCTA
GCCATGGCGAAAGCAAACCCAGACGCGTTGATCGTATTGACGGGTGGCGTACCGAAGAAC
CGCAAAACCGAAGGCAAGTTAATGGCAGATTGGCTGATTGAAAAAGGCATCAGCAAAGAT
CGTATCATTGAAGAAAACTACGCCACCAGCACGGTAGGTAACGCCCTATTCAGTAGCTAT
GCATTGGCGCGTCATAACATCAAGCACGCGACCATCATAAGCTCAGCGAGTCACGTGCGC
CGTGGTCAAACGCTATTTGAAATCGCAAGCTGGCAAACCGGTCCGCAAGGCATCACTTTC
GACACCGTAAGCTACCCAGACAAGCCACTGAAAGACTTAGCCAAAGCCAGCGATGGCGAA
CTGCTTGGTATCTACCGCGATGCTCTGCGTACTTACGGCATGTGGAGCTACCGTTCTTAC
CCGCTAGAGTCGCGTTAA
>PMBJIPBG_00036 Regulatory protein SoxS
ATGCGCGTCGACTACCACCAACGACTGGTTCCTGTGATTCGTTATCTAGAACAACACTTT
AATGAGCCACTCAACCTGCCAGAAGTGGCCGCGCTGGCGAACCTTTCCCCTTATCACTTT
CATCGCACCTTCAAAGCCGTGCAAGGCGAGACATTAGCCGATTTCACTCGACGTTTGCGT
CTAGAAGCCGCCGCCGATGACTTATTCAAATCCAAACAACCGGTATTGAACATTGCCCTA
GAGTACGGATTTTCTAGCTCACAGAGCTTAGCCAAAGCCTTCAAACAACATTATGGCGTT
ACACCTACGGCCTTTCGTGACTGCGAAAACTACCAGCAGTTTTCTGAATTAGCACGAAAC
AGCAAGATTGGACACACGTTGCGCAAGAATGGAAACGAAGTAACACCAAGCGATTCATAT
ACTGGCTCTGAACTCACCAAATGGAGCATGACAATGGAAACGCAAAACTTTGAAAAAGCA
AAACTGGCTTACATTCGCGTAAACGGCCCTTACGGCCAAGGCTATGAAGAGCCATCAGGT
CGCCTGTATCAATGGGCAGGAATGAAAGGTTTGGCAGGCAATACCTGCATCTTCATCTAC
CACGACAACCCAGAAATCACGCCAGACGAGAAGTGTCGTACTGACATCTGTCTCATGGTG
CCAGAGGACACGGAAGTTCCGAAAAGCATTGAGCTGCAAGACTTCCCCGGCGGTCAATAT
GCGGTGATGCGCCAACACATTACTGACCCAAGCCAATACTCAAAAGCGTGGGATGATGTC
ATGAGCAAAGTGATTGAATCCGGTATTGAGAACGACGATCGTCCTTGCTTCGAGCTTTAC
CACAGCTTCGACCCACAAACGCACCATGCAGACGTTAGCTTCTGCACTGCCATCAAATAA
>PMBJIPBG_00037 HTH-type transcriptional activator RhaR
ATGATAGCTTGGAAACAGTCTCTGCCAGAGTACGAATGGCTCATTCATCAAGTTTGGTAC
TTGGAAGTGCCAGAGGGTGAAGTCATTGACCCCAAGCCGCACCTTATTCCAAACCCGCGT
GCTCACTTACTCTTTACGCCATCAGAGCAAGACTACAGTTACGATACGGGAGACACAAAG
CTTGCTGGCAAAGGCTGCCACTTATTAACGGCTAACGAACATTTGCTGTTGTTGGAAGAT
ACGGCTCCCATCAAGCGTATTGGTATCACCTTTCGTCCAGAGGGTTTGTATGCCATTGAG
TCACTTTTTAGTGATGTATCCCAAGTTAGCGCAATTAACCAATGCGAATGGTTTGATTGG
CTTAACGCGGTGTTTGATGAGCGCTTTCAACAGGGGCTATGGCAGTTAGAGTTGCAAGAT
TCACCGCAATGTTTGCTGGACTATATCAAGCGACACTTAGATGCGTTAGATATCGAACCT
TGCCGTACCAAACCGTTTTTGGCATCGCAAAAAGCGGTATCCGTGATGGACGCTCAAGCA
CTACGCTCACCTGAACTAGCGATGGATATTGATGAGATAGCTAAACAGTGCGCCTGTTCT
CGCAGAACGCTTGAGCGCAGTTTCAAGCAGGTGGTGGGGTTGAGTGTTAAGCAGTATCAA
CAAATGGCACGCCTAGAGCAGATGATTTTGACCCTCTACAAGCAACAAGAAGCGATTGAT
TGGGCGAGTTTTTCACAACAATTTGGTTTCAGTGACCAATCGCATTTGATTCGTACCCTC
AAACAGCAGCTAAGAAAAACGCCAAGCAAATACTTGAAAAAGCGCGACTTAACCATCGAT
ATCTATGGCGATTTTGAGTCGTAA
>PMBJIPBG_00038 Putative ribosomal N-acetyltransferase YdaF
ATGTCATATCAAAAACTAAAACAAGGCGAAGCCATCCCATTTAATGAATCGTTGACTATC
CAACTGATTCAAGGCTCTGATCTACAAGATATTATCGAGATGTTGAACGATGATAAGGTC
AATCAATATCTGTTCTTCGCACCTGCTGACAACAGCCTATATGAAGGCTTCTTTGGCCCT
ATTATTGAAAATACGGCACAAGCGATTAAAGACGATGTTTGGCCAGATAGCCCAACGTTC
GTGATTCGTGACCAACAAGGTCAGTACATGGGAATGTGTGCGGTGACCGCAGTGATGTTC
TTAACTGGCAACTACGAAGTGGGTTATCAGTTACCTACTTGCGCATGGGGTAAAGGCGTT
GCGACTCGCGCTTGCCAAATGATGACCGAGATTGGCTTTACTGAGCTAAACGCCCATAAA
GTCAGTGCGGATTGCTACGCTTCTAATGCTGGCTCTTACAAGACGTTAGAGAAAAATGGT
TTTACTCAAGAAGGCCGTCAGAAATACTACTACAAACTAGAGCAAGGCTTTGACGACAAG
CTTGACTACGGCATGACCGCAGAACAATTCGCGTCTTTAAATCGCTGA
>PMBJIPBG_00039 hypothetical protein
ATGAACCCGATTATTGCGCTGCTAAAAGAGAACAACATCAGCGACGAGCAAATCAACGAG
ATTTTTCAGACTCTGACGCAAAACCCTCTAGCGGCAATGGCAACAATCAGCCAACTAGGT
TTGCCACAAGACAAGCTACAAATGCTGATGGCGCAAGTGATGCAAAACCCTGCGCTAATC
AAAGAAGCCGTAGACGAGTTGGGATTGGATTTCTCAAAGGTTGAAGAAGCAAAAGAGAAG
CTTCAAAGCCAAAACCAAGGCAACTAA
>PMBJIPBG_00040 Multidrug export protein MepA
ATGGCTATCAATCTAAAAACTGATCCCATTTCAAAATCCTTTTATCAGTATCTATGGCCA
GCGCTAACTGGAATGGTGATTAAATCACTGTTCATCATGGGTGATGCGTTATTTATCGGT
TTAGGCGTCGGGCCAGATGGGCTTGGTGCTATTGCCTTGGTGATTCCACCTTTTTCTATT
TTTACTGCCATCGCCATGATGGTTGGTATTGGTGGCGCCGCCAAAATGTCGATAGAAATA
GGCAAAGGCAACACAGAATCCAGCCAGATGTGGTTTAGCCAATCCATGTTGATTACCACT
TTGCTATCCACTATCACGGTGACGCTCGCGCTCATTTGGTTGGATGAATTGATAGCCTTG
ATGGGCGCTTCAGGCAACTTGGCTCAGCTTGCTCATGATTACCTGATCGTACTGCTGCCC
TTCTTTGTTCTTTACTCGCTGGCTTGGGTGTTGTCTTGCTTTGTGCGTAACGATACCAAC
CCGAAATTGGCCACCTATGCGATGTCGATTGGTGCCATTACCAACCTCGCTTTTGATTAC
CTATTTATCATCGAGATGAACATGGGAATGAAAGGCGCAGCTTATGGTACGGCCATTGCT
CAAGCGGTTATCGCACTGATTTTGTTGACTCATTTCTTGCGCAAGAAAGGCTCATTAGAA
TTCAGCTTGAAAGGCATCGGCTTAAGCAAGACTAAAGAAATCTTAAGCATCGGTACTCCG
ACATTCTTTATCGAAGTCACATCCGCGATGACCATCGTGCTGTTCAACTACGTATTGCTG
AGCCAATTCGGTGAAAGCCACATCATTGCCTATGGCTTAACCACCAATGTCGGTGTATTC
GCTCTGTTTGTGATGGTCGGTATAGCGCAAGCTTGTCAGCCAATCATCAGCTTTAACCAC
GGCGCAGGGCGACCAGAACGCATTGACGAGATTCTAAAACTGGGGATGAAAGCAGCCATG
GGCAGTGGCACAGTCTTTCTTTTAGGTATCTGGCTGTCAGCGCCACTGATTGCCTCGATT
TACTTAGGCAACGCGAATGACTTAATCCCAATCGCCGCAAGCGCACTGACGTTCTACTTC
TTCGGCGTCCCTTTGATGGGATTAAACATGGTGATTGCCAACCTGTTCCAAGCCATCGCC
AAGCCAAAACAAGCGACGCTTATTTCCTTATGCCGAGGATTTGTGTTTGTCGCGCTAGGT
GTATTGCTATTGCCTAAGTTCTTCCCGCAAGACGGCATTTGGGCGAGCATTGTCTTTGCA
GAAACGCTCACCGCAGTGATCAGTTTGAGCATGTTATTCAACTACCGAAAACGCGCAGTG
GAGCTAACAACTTCCTTGGCGAGAAGTTCCTAG
>PMBJIPBG_00041 Arabinose operon regulatory protein
ATGAGCAATATGATTTCGCCAATCCGACAAGTGCGACTCATTTTAGGTGAACCGTGTCGA
GCGCTTGAATTTTCGGACATCCAAGAAGACCCATACATCGAACCGCATCGTCACGAGTAC
TGGGAAATTGTCTGGTGTTTAGATAATAGCGGAACGCAGAGCATCGATTTCGTCGAATAC
CAAAACCGCCTGGGTCGCTTATTTACCATATCACCAGGGCAGGTTCACCATTCCGAGTTC
ATGGGCAAAAACATTCGCATGTTGATATTCCGTCCCGGCTTTGCTGAAACCAATCCACGC
AGCACACAGTTGGTGAATAGCGTATTTTCTACGATTGAACGACCGCCGTACCTCGATTGC
AGCGACGAGGGTTTTCCTTACCTAGAATCGATTTACACCTTAATCAAAGAAGAGTGTGAA
AGGGAGGATTGCGATTGGGACCTTGTCGAATCACTCATCAACAGCTTTCTACGCTATGCA
TTGCGCTTTGCTAAAACACCATCTCAAAAAGGTGAGCAGAAAGATTCTCGCATCGTTCAG
TTAACCGAATTAATCGAACTGCACTATCGCGAACAAAAGAAATGCCAGTTTTACTCCGAT
GCATTAGCCCTTACCAGCAAACGTCTAAACGAGTTAGTGAAAGCCGACAGAGGCAAGACG
GTCACTCAACTGATTCATGATCGAATCATATTAGAAGCCAATCGAGAGCTGGTGTTTTCG
ACGAAAACCGTCAAGACCATAGCGTTTGAATTGGGCTTTGATGACCCTGCGTATTTCAGC
CGATTCTATCGAAAACAAAAAGGAGAAACGCCAGCGGAATTTCGTCACCGATGTTTAGAT
AGTGCAATATAA
>PMBJIPBG_00042 hypothetical protein
ATGGTTCGATTAGCAAGCAAACTTACTCTACTCATAAGCAGTCTGTTCCTGTTCGGTTGT
GAAGATGCCCAACAAAAAAATATGGGTACGCAAAATATGGGCAAGTTGCTGGGAAGCGGA
GATACGCAAAGCGAGAGCAACCTATTCACACCCGTAGAAAAAGGGGTTGAACTCACCTTT
CCTACCGATCATCAAGCACACCCGGATTTTCGTCATGAATGGTGGTACTTAACCGCTAAC
TTAATTGATGCAGACGGCAACCCACTTGGCGTCCAATGGACACAGTTTCGCTTTGCCGCT
GCGCCACCAAAAGGCGAAGATGACGTGAAGAAAACCGAGTGGCAAGCTCAACAAATCTAC
ATGGCGCACAGCGCAGTGACGACCGCAGACAAACACTACGCCGATGAAAAATGGTCGCGC
GCTCAAGCCTCCCTAGCCGGCGTCGACACTTCACCCTTTCGTGTTTACCTCGATGATTGG
CAGTGGACTTCTTCAACCAACGACCTCTTCCCTGCCACATTGAAGGCAAACTCCGAACAG
TTTGGCTACTCGCTGACGCTTACCAGCAGCGCACCTTATCAAAAGCAAGGCGAACAAGGT
TACAGCACCAAAAGTGCCGATGGTCAGGTGGCTTCGTATTATTACAGCCAACCGTTTATT
GATGTGTCTGGTGAGGTCACTATCGACGGCGAAATCCATCAAGTGTCGGGAAAAGGTTGG
ATAGATCGAGAGTGGAGCTCGCAGTTCTTACTCGACTCACAACAAGGCTGGGACTGGTTT
GCCCTAAGGTTGAGTGACAACACCAGCTTAGTGGTGTTCCAATTGCGGGATTCCAAAACC
GGAGCAGCCAGTTACTCCAGCGCAAGGCTGATGCAGCAAGATGGTTCTGGCATCGCCATT
TCTCAAAAAAACATTCAGTTAAAGGCGACTAAGCAAACAGAAATCCAAGGTCGCAATTAT
CCAACCCAGTGGCAAGTGTCGATTCCTAACCAGCAAGTTGAGCTTACGGTTTCTGCACTC
AACCCGAACGCGAAAATGCCCCTTTCTGTGCCTTATTGGGAAGGCCCGGTGCGTATTGAG
GGCTCTCATTCTGGGACTGGTTATATGGAACTCACCGGCTACTGA
>PMBJIPBG_00043 hypothetical protein
ATGAAGCAAGCTAAGCAACCAAATACCAGATTCACTCATACTCGACTCGCCCTGAATCTA
TTTGCAGCGCACTATCGGCAGGCGCCACTGCAAGCCGCCGCAATTCTGATCGGTATCGTG
CTGGCAGTGACCTTGTTTGTTGCGGTGCAAGCCATCAACCTCAATGCCAAGCGCAGTTAT
GCGGAGTCTACCGAGCAGCTCAGCGCACAAGCTCAGAACTTAATTATTCCACCAGCAGGG
CAAAACTATCTGCCTGAATCGCTCTACTTCGCCCTTAGACAAAACGGGCTCAGTGCAGCA
CTACCTGTAATCGAAGGGCGAGTGAGAGACGAACAAGGGCGTCGCTGGTCAATGCAAGGT
AGCGAGTTGATTGCCGCCATCTCTTCGCGTTCTCGCTATTCTGCAAACGGAAAGTCATCA
GAAAACCAACAGAACGTCTCTTTGTTCGACAGTGCTTTACCTTTGCCTGAGCTTTTAGCC
GGCAAGCCAATCGTGATGATGAGTCAATCTCAACATCAAAACTTAGGAGAGGTAGAAACC
CTAACTCTGGACGACATTCCAACCCAAGTGGTGGTGCTACCCGACGAATGGCAGTTAGGT
AGCCGAATGTTGATGGACATTGGCTTTGCCCAGCAACTGCTCAATAAACAAGGACAGCTC
AGTTACATTGCGGTTTTCCACTCGGGTGATAAAGGGAATAAAGACACGCAAGCAAATTGG
CAGAAGCTGATTGGCGATCAAGGGCAATGGATTTCCAACAATCAAAGCACAGACCTTGGC
TCGCTGACCGACAGCTTTCACCTCAATCTCACAGCAATGAGCTTACTTGCCTTTTTAGTC
GGGCTGTTCATTGCCTACAACGGCGTAAAATACAGTTTGCTGAAACGCAATCGTCTGTTA
GTACAAATCCAACAGGCAGGTGTTGCGCCGAGCATTGTGTTCTCTGCGCTGTTAGTTGAA
CTCTCTCTTCTCGTTACCATCGGTGCTTCCCTCGGTTTTGTATTGGGCATGCAGCTCAGC
CATTGGTTGCATCCGACCGTAGCACTGACTCTAGAACAACTTTATGGTGCGACACTGCTT
CCCGGCACTTGGCAATGGCAATGGTGGGCGCAAGCCCTGCTGCTCACATTAGCCGCAACC
ATATTGGCATGTTGGCAGCATTTTAAACAGCGAGTGCGCCAGCCGCTTTCCTCTCATGGC
GGATTTTATCAAGCACCTGAAGCCTCTAACGAAAACCAATTGTTCTTGATAGGTGCTGCG
TTGACGGCTCTCGCACTTGCAGGGTTATGGCTGAGTGAGCATCATCGCTTTACCATGGCG
TGGCTCGGCGTGCTTGTGGTGTCGATTCCTTTGTATCTACCTAAAACACTCAGCGTCTTA
GCCAATTGGTGTGAAAAGCGCACCAGTTCCGGTTTGATGCAGTATCTGTTTGCTGAGCTG
CGCGAGCTGATTTCTCCGCTTTCTCTCGCCATGATGGCACTGCTACTCGCCGTTACTGCC
AATATGGGCATGAACACGCTAGTTGGCAGCTTTGAGTCCACCCTAAAGCAGTGGTTAGAA
CAAAGGTTACACGCTGATATTTACGTCAGCCCTGCTCAAGGGGAAATCGCTGATGTGGAG
CGCGAGTTAGGGCAGTTCGATAAGGTTGAGACCGTCTACAAGCAATACTACGTCGATGAT
AACCTGCAAGGTTTACCGATTTTGCTTGGCACTAAAGACAAAGACACCTTAGAGCAAACC
ATGGTGTTCAAATCGCATTTGGAGAACTTCTGGCAGCGTTTTTACCAAGGTGAGTCAGTC
GCGATCAGTGAACCAACCGCGGTCAAATTGGGTTTATCACTGGGTAGCGAGCTCACGCTT
GATGCTGTTCCAAATAAGAACCTGCTTGTGGGTGCGATATTCCATGATTACGGCTCACCC
AACGGTGAAGTGTTATTGGCACCAAAGTTATGGAAAGAGAGCGGGTTTACCGACCTACCG
ACAAGCCTTGGCATTAAAGTATCAGGAGACCCACAAATCGTCTACGAGCAACTGCGCGAG
CAATTAAATCTGCATCCAAGTCAGCTCTACGATCAAGCGCAAATCAAATCCATCGCGTTG
GATATTTTCTCGCAGACCTTCGCCATTACGCGCGCACTCAACGGCGTGACTTTGATGGTC
GCGGTAATTGGTTTGTTCAGTGCTTGTTTTATGCTGCTCGACGCGCGCAAAGCCGCTATT
GCAAGGCTGTACGCACTTGGTGTTAGTCGTCTTAAATTAATGACCATGGTGGTCGGACAG
ATCGTCGCTTTAGTCAGCTTTACTCTGGTTATCGCCCTGCCCCTCGGAGCCATGGTGGGT
TATGTACTGACAGACATCGTCACCTTGCGCGCTTTTGGTTGGAGTTTAAATTATCTGTGG
AATTGGAGTGATGCGCTGAGCATTGCGGCAATCACCATATTGGTGGCAGTGATTGCAACC
TTGATTCCGCTGTGGCGATTGGTCAGTAAGCCTGTCGTGTCCAGTTTGCAAAGCGAGGTG
TTGTGA
>PMBJIPBG_00044 Bacitracin export ATP-binding protein BceA
ATGGAAAGCCCACTTGTCACACTCAAACACGCCAGCAAAAGCTTTGTTGATGGCAAAGAG
ACACATCGCGTGTTGGAAGGGGTCGACTTTACGTTGAACACAGGAGCGAGTGTTGCGCTG
ACGGGCGCAAGTGGCAGCGGCAAAAGTACCCTACTCAATGTCATCGCTGGCTTTGAGCCG
CTTTCCGAAGGTGAGTTGTGGTTAGATGGCGATAACACGGCGGCTTGGAAAGACCCACAA
TGGAGCCGATTTCGACACCAAAAACTCGGTGTTATCTTCCAGCAATTCAACCTATTAACG
CCACTCAACGTGCAGCAAAACATCGCCTTCCCTCTGCATTTGAATCAACAGAAATGGAAT
GACTGGTGCGATTATTTGGTCGAGACTCTAGGCATCAGCCAACTTCTCGACAGACATGTT
TCTGCACTTTCCGGCGGTCAACAACAAAGAGTCGCTATTGCACGCGCATTGGCTCACAAG
CCCAAATTACTGCTTGCCGATGAACCCACAGGAAACCTCGACCAAAAAGCAGGGTTAGAA
GTGATGAAATTACTCAGTGAAATCACCACCCAAGGCAATACGGCGGTGTTGTTAGTCACC
CACAGCCCTGACTGCGCTGAGTTTATGAAAACACGGCTACGCTTGGATAACAGTCAGCTA
CAGAACAGTCATCACCAAAACAAACATGAGCTTCGCCATGAAGCAAGCTAA
>PMBJIPBG_00045 hypothetical protein
ATGACAGATACAGCTAAACCAGCTCTACCAGATCGCCTAGCGGGTAACCCACGTAGCCCA
TTCTTCATCAAAGAATGCTTCGAGCACCAAATCGGTATTCGTATCAACGGCCAAGAGCGT
ACTGACGTAGAAGAATACTGCATCAGCGAAGGTTGGGTAAAAATTGCTTCTCCTAAAGCA
AAAGACCGTTTCGGTAACCCAATGCTAATCAAGCTTAAAGGCGAAGTTGAAGCGTACTAC
GTGTAA
>PMBJIPBG_00046 HTH-type transcriptional regulator DmlR
ATGAAATCACTTCCATCCCAACTTCCGATCTTCATTCAAGTGGCAAAAAACGGCAGCTTT
GCCAAAGCCGCTCGAGCGCTAGGGATCTCCGCACCAGCGGTCAGTAAAGCGATCACCAAA
CTCGAAGAAGAGTGGCAAGTGAAACTGTTTTTTCGCTCATCTCACTCATTGAGTTTGACG
CAAACAGGCCAACAACTTTTCGATGAGTTAACCCCTTCTTTGGAAGCGATTCAAAGCACC
ATTACACAGCTTTCCGATACTGAGCAAAGTTCCGGCGGAACGGTAAAAGTGAATCTGCCC
GCAAGCTCAATAGGGCGAGAACATATCTTGCCGCTGGTAATCGAATTCATGGAAATCTAC
CCAGACGTGACCTGTGAGCTGCATTTTGATGATAGGAATGTTGATTTGGTTGAGCATGGT
TTTGACCTCGGTATCGGCACAGCCATAAACCAAGATTCACGCTTGATTGCTCGTCCTTTA
CTTACTCAAGATGTCGGTATCTATGCCTCTCCAGATTATTTGCAAAAGTACGGAGAGCCA
AAGAGCATAGAGGCGTTAAGCCACCACAAGTGTTTACCTATTCGCTCACTCACAACTGGA
CGTTTCCATTACTGGCGAATCAACGAAGGGGGCAACGCAAAGCTCTATGAGCCCAGTGGT
AAGCTGATCATGAATAACTTCGCCGCAGCGAAACAAGCCGCGCTAGCGGGAGCGGGGATC
ACCATGCTAGGCAGCTGGTTATTTAAAGAGGAATTGCGCCAACAGACCATCGTCCCTATC
TTGCAGCCTTATTGGGGAGAACCTGCCACCATTTGGGTCTATTATTCTTCAAGGCAGTAC
TTACCCAATCGAGTTCGTTTGCTTATTGACTACTTGATCGAAAACATACACCGTGTTGCC
TAA
>PMBJIPBG_00047 Actin-binding protein
TTGTTCAATACTATCCTCATTGAAGCAAAGCGCAGCAGCAACGGGGTCATCATGAACTTA
CCAGCATTACATCAAAGCATCGTCGATAATCACTATGAGCAGTTTGTTGGATTGATTGAG
CAGGGGGCAGACGTAAACCAACTCGATCCTGTGATGGGGAACGCACCACTGCACATTGCC
GCGCAACAAAGCTCAACGCAGTGGGTAAGCAAGTTGTTGGAATCGGGCGCGTTTATCAAT
CTTCAAACACCAAAGCATGGCGTGACACCTTTGATGGTGGCGGTTTGGCATCGTAAACCA
GACATAGTTAAAGTGCTGCTCGCGCAACCAGATGTGAACACCGAGATTGTCTCTACCTTC
GGAGCAAAAGCTGCACAACTCGTCGACTTTGGCGCGAGCCGAGGTGATGTTTTTGGTCAG
CAACAAGCCAAAGACATGGAGGACATATTTGCCGACTACCAACGAACATTCGCAGTGAAA
CAAGCCCAATTGGCTGCTTATCAAGTCGTGACAGACGTGCAATCTAGCGATGAGCAAATG
GCAGCGGCGCTTGACGCTTTGCAGGACTGGTCGACACTCAATGTAGCATCACCAGTCAAT
GCATCGGGGAATGACGAACACACGGCAGTAATGGTTGCCGCACGTGATGGCCATACCCAG
AGCTTACGTATATTGATGGAAAAAGGGGGTGACCAAACCATTCCCGATCATTACATGAAG
GCGATCCCACTGCATAAAGCCGCCTACAACGGTCGTGCTGATGTGATTCGAGTGTTGGCT
AACTACGCTGGATTTCACGAAACGTTAAACGCACAGGGGCCAAATAACGGCTACACCCCT
TTGCATGACGCGGTTTGGCACGGACACACCGATGCAGCGAAAGCCCTTATTGAAGCAGGT
GCAGAGCTGGAATTAAAAGGCTTTGACGGCAAAACACCACTCGAGCTTGCGAAAGAATAC
CACTACGCCGAGATTGTTGAATTATTGGAGAACAAATAA
>PMBJIPBG_00048 Glutathione-regulated potassium-efflux system ancillary protein KefF
ATGAATGTACTTGTTGTTTATTGGCACCCAGAACCGAAGAGCTTTAATGGCGCAATGTTC
CAAACGGCAATTGACGCGTTAGAAGGTGCAGGGCATAAGGTCAAAACATCGGACTTACAT
GCGATGAACTTTGATCCTGTTTCGGGTCGCCATAACTTCACGACGACCAATGATCCGGAG
TTCTTCAAACAACAGTTAGAAGAGATGTACGCGACCGATAACGATGGCTTCGCACCTGAG
GTTGAGGCTGAAATTCAAAAGCTCGAATGGTGTGATCTGGTGATCTTCCAGTTTCCACTT
TGGTGGTTTGGGATGCCAGCGATGCTCAAAGGTTGGGTGGATCGTGTGTTTGCTATGGGG
CGCACCTATGGCGGCGGTCGCTTCTATGAAAATGGCGTTTACAAAGGCAAAAAAGCCATG
GTCAGTGTCACCATGGGTGGCCCAGAAGAGCTGTATGTTAAAGACGGGTGGAATGGTGAT
TTAGATGCGATTCTTCGTCCAGTTCATCGCGGTGTGTTTGAGTTCAATGGCTTCTCTGTG
CTTGAGCCGCATAAGGTATTTGGCCCAGCAAGAAAAACTGAAGACGAACGCAAAGCTGAG
TTAGAAAATTATGCGCAGCGACTGACGTCTATCTTTGAAGAACCTTCGATTAAAATTGGT
CAGTACTAA
>PMBJIPBG_00049 hypothetical protein
ATGAACTCAGAAAAAACACATCAAACCCTGATCATGTGGGGTGCGAATAAGAACCAAATC
TCCAAGATTTTACCAAGCGATGTGGATGAACAAGAAGCGCTGCAACGTGAGCAGCATATC
TTGGCAATTGAAGAGTGTTTGCAGCTACTTTTTCGTCAACCAGAAGCGCGCAAAACCTTT
ATGAATAGCGCAAGCAAAAGCGTGTTCTTTGAAGGCAGAAAGCCATTAGAAGTGATCGCA
TCTGGCAGTCTTGACGACTTAGCAGAAGCACACCGAATCATTCGCAGTATGTTGTGTATC
TAA
>PMBJIPBG_00050 General stress protein 69
ATGTCAAATAGCAACTTTGCAGCAATCAAACAAATCGGTTACGGCGCAATGGGTCTTGAG
GGCTATTACGGCGAGAGTGATGACGCAGTGGCGGTGCAAACTCTGGTTCATGCTATTGAA
CAAGGCATGATGATCGACACGGCTGACGCTTACGGTGCAGGGCACAACGAAGATTTGATC
AAAAAAGCCATCGCGCAAACCAATCAAAAAGCGTTTATTGCGACTAAATTTGGCATCGTG
TTTGAAGAAGACCAAGTAGGTAGCACGCTAGATACTGGTTGGGGATTCCCTTTAACCATC
AATGGCACTAAAGAGTATGTTGCTCGTGCGATTGATAACAGTCTAGAGCGTTTGGGTGTG
GAACAAATTGACCTACTTTACGCACACTACCTAGATCCACAAATTCCGCTCGAAGAAACG
GTCGCTGCAATGGCAGACGCTGTGAAAGCGGGTAAAGTTAAAGCGATTGGTCTGTCTAAC
GTCACAGCGGAGCAAGTGTTGCGCGCTAATGAAATCCATCCAATCTCGGCTGTGCAATAC
GAATACTCACTGTTCCGTCGTGAAGCGGAAACGGACATCCTACCTGCGGTAAACCAAATC
GGTGCTGCGCTGGTTTGTTGGTCGCCACTTGGGGCTGGTTTTCTGACTGGTCAGGTAAAA
GAGTTGGATGAAAATGATTTTCGCAACAACAACCCAAAAATGCAGGGCGATAACTTCACA
AGCAATTTAGCGCGCTTAGAAGAGATCAAGAACATTGCTGCTGAGTATGACATCACTCCA
GCACAACTTGCTTTGGCATGGTTGGTCGCGCAAGGCGATAACATCATCCCAATTCCGGGT
AGTCGTAAAACCTCTCGCATTGATGAAAACTTGGGTGCTCTAAACGTCACTTTGAGCCAA
GAAACCCTTGCGAAGCTTGATGAAATTGCTCCGATTGGTGCTTTCAAAGGCGCGACACTG
GTTTAA
>PMBJIPBG_00051 hypothetical protein
ATGCACCCTATGAAGCAAGAAACACTGAGCTACTTTGATGATTTGAACTACAGCGTAGTG
ACACAATCAGAAGCAGTTTACGAGCTCAAACAAAACCGTACGGGTTTAACTGTTGAGCTT
AACTTTTCAGTGCTTGGTAAAGGCGAATTACCCACAGAAAGCGAGCAAAAAAACGATAAG
AAGCTGTATTTCATCGATCTTGACGACATTGAAAACATCGGCTTTGAAGCACTCGAACCT
TTCGTTGTTGGGCTTGGTGAACATTGCTCCATGGTGGTGTATGAGGAAGAGTTCTTTGAG
CAAAGCATGAAAGAGATATGGATGTTCCTCTCGAACGACCCGCGTGATCGTGACGTGTTC
AACGATAGCAAATTTTACCGATTGTAA
>PMBJIPBG_00052 putative protease YdcP
GTGACACGCGATCAATTTGAGTTATTAGCGCCAGGTGGCGACCTGGATTCCATCAAAGCG
GCCATTGCTGCGGGTGCCGATGCCATTTACTGCGGACTAGACCGCTTTAATGCACGCAAC
CGAGCGACCAACCTCACTTTAGATAACTTGAATGGCGTGCTGACGCTAGCTCATCAGCAT
AACTGTAAGATCTTCCTGACTCTGAACGTATTGATTCTGGAAAGCGAAACCCCAGCCATC
GTGCGTTTGCTCAGCCAGTTAAACACCACTGCGATTGATGGCGTGATCGTGCAAGATCTT
GGTTTGGCTTACATTCTCAAGAATCATTTCCCAGATCTAGACGTACACGCTTCCACTCAG
CTCAACACGCACAACGAAGGACAGATCTTGTTCCTTAATCAGTTGACGGCGAGTCGCGTG
AATCTCTCTCGTGAACTGAACATCAATGAGATCAAGCATCTGGCTCAGTTTGGTCGTGAG
CATGATGTGATGATGGAAGTGTTTGTGCACGGCTCTTACTGCATTGGTTTCTCAGGCATC
TGTTACATCAGCTCTGCGCGTAACGGCGCTTCGGGCAACCGTGGTCGTTGTAGTCAGCCT
TGTCGTGAGCAATACGAAACCACCAAAACAGGCAACAGCTACCCTCTCAACATGAAGGAC
AACTCGGCATTTGGCGATTTAGAAGCGCTTGCCGATGCGGGCGTGTATTCGTTGAAAGTG
GAAGGCCGCATTAAGAAATCTCACTACGTTTACACCGTGGTCGATAACTGGCGCAAACAG
ATTGACCGCTTGTGTGATGGCGTAGAACTGTCGAACGACACCACAGAGTTGTATACCGTA
TTTAACCGTGATTTCTCTAACGCGTTTTTGCAAGGTGATTTCGGTAAAGCGATGTACATC
GACAACCCTCGCGATCACGCCGTAAAACACTTCTCGAAGATCTACAAATGCGAATCCGCC
GATGATGTGCAAGGCGTGAAGAAGAAGCTCTACGACGACAAAACCGCGATCATTGAGAAG
GTTGCAGAGAAGACGCAAGATTTCGATGTGACCTCTACACAAGCCTCTGGCAGCAGCCTA
AAAGGCGCGATTGATGTACCAACTTTGCCGACGCTGCCTCAACCACAATTGCGCGAAGTT
GCACCTAAGCTATCTGTATTGATTTCATCAATAGAAGACGCAGCACTATGCGAATACAGC
GACGTCGATGTGTACTTCCAGCTACCAATGGGATTGGCGGGTGAACTGAATGCGATGATT
GAGTTGTTCCAAGCAAACCCAAGATTGAAACCTTGGTTCCCTGCGATTTTGATTGGTGAC
GATTACCAAGCGGCACAAGCATTCTTAGAAGCCGTGAAGCCAGAATTGTCGATCACCAAT
AACTCTGGCGTGGGCATTTTGGCTCAAGCGCTAGGATTAGGTTGGGTCGCTGGTCCGCAG
ATGAATACCGTGAACTCCTACTCGTTCAAATGCTTGCAAGAAGAATTCGCCGCAAGCGGT
GCGTTTATCTCCAACGAGCTGAACATGAAGCAGATGCGCCACATTAAGCGACCACACAAC
ATGCGCAGCTACTACAGCATTTACCACCCGAACACACTGCTGACCAGTCGCCAGTGTTTG
TTCCAACAAACCGAAGGTTGCCGCAAGATTAAGGTCAACAAAGGCTGCTTGAAGCGTTGT
GACAAGCGCACATCGATCATCAACCTAAAAGACAACCCGTATGTGGTGCAAAAACAAAAA
GGCAGTCACAACTCGATCTACAGCGAGCACAACGTGCTGAACCTACAAGTGCTGCAAGAT
TTGCCGCAGCTGTTAACTGACGTGTTGATCGACCTGCGCGACATCCAGACAGAAACTAAA
GTCACGATGACCAAACCTGAGTTGATTGATGCCTTTACAGCCCTGCTTAATGAACACAAT
CAGCAGAATACTGAAGCACTTAATGCTGCGGTTCACCCGACGGCAAACGCTCAATACTTG
AAAGGCTTGTAA
>PMBJIPBG_00053 L-glutamyl-[BtrI acyl-carrier protein] decarboxylase
ATGCTTAACTCTACTGCGCTTCCTGAACAGATTAAGTCTGAAGTCCTACTCTTAGCTAAA
CAGCAAACCGAACCCTTGTGTGCATACCTTTATGACCTCAATGCGCTAGAGCAGCACATC
AAACAAATGCGTCATGTGCTACCGCAAAACGTTGAGCTGTTTTATGCCGCAAAAGCCAAC
CCCTCCGCTCCCGTTTTAAAGACACTGGCACCATACGTAGATGGTTTTGAAGCGGCCTCA
GGCGGAGAACTCTCCCACCTCCACCAGCAGCAACTCAACAAACCTCTAATCTTCGGCGGA
CCGGGAAAAATGCCGAGTGAGTTAGCACAGGCGATTGAGCTCGATGTAGAGGCGATTCAC
GTTGAAAGCCTAACCGAGTTACAACGCATTGGCTCGCTGACGGAAACACTCAAGCGCCCA
GCATCAATTTTCCTACGGATGAACATCGATATTGGTGACATCACCTTAAGCAAACTGGCA
ATGGGCGGAAAGCCGACCCCATTTGGATTGGATGAAACAGAACTGAACAATGCCCTGACT
TTGTTGCGTGACTCCCCCCAAGTAAAGTTAAAAGGCTTCCACTTCCACCTTATGTCGCAT
CAGCTTGATGTCGATCGTCACCTTGCATTGATGCAACGCTATTTCCAAGTGGTCAAAGCC
TGGCAAGCGAAGTTTGAGCTAGGAGAATTGATGATCAATCTTGGGGGGGGCATGGGAATC
AACTACCGAAATCCTGAGCAACATTTTCCGTGGATGGAGTTTTGCGACAAGTTAGAGTTC
CTTATCGCCAAAGAACAAATTCAAAGCTGGAAACTGCGCTTTGAATGTGGGCGTTACATC
TCTGCACCTTGTGGTTATTACGTAATGGAAGTGTTGGATATTAAACAGAACCTTGGGGAG
AAATTCATCATCGCTCGTGGAGGCACACATCACTTCCGCACACCTGCTGCACAAAGTCAT
GATCACCCGTTTACCATTGTGGAAAACAAACTGCCACCGGCTGTCTCGCAGCCAATACAT
CATGAAAAAGCGACTCTCGTTGGTCAACTATGCACACCAAAAGACGTATTGGCACGCAAT
CAACATATTGAACAGATCGACATTGGCGATTATGTGGTTTTCACCCTAGCCGGCGCTTAT
GCATGGAACATCTCCCATCAGAACTTTTTGATGCATGAACCACCAGTTTTCCACTATTTC
TGA
>PMBJIPBG_00054 N(2)-citryl-N(6)-acetyl-N(6)-hydroxylysine synthase
ATGTTACACACTCCATCCTCTCCGACTGATCACTTGGCTGAAAACCGAGTCAAGCTCAAC
CATGAGAAAGCCCAACTCAACACCGTTATGGGCGTTTTAAACTGTTACTTGCGTGAATAC
GCGATACCAAATCAACAAGTTGAATGGCAATGTCACTCGACCACACTGCCGCAAACACTA
AAAAGAAACTATACCTCGCAACAACTTGTCACCATTCACCTCTCCGAGCAAGACAGTTTG
CTTGTCCTGCCCGTTGAGTACGCAAGCAGGTTGGGCAAAGTGAAGCTTGCCGATATGCCT
TGGGCGAAAATGGCCGGCGCAAGTTGGTGCAAACTCAATACCAGTCAACAAACATTAACG
CTGCTACTCAATTACCTTAAACAAGTACTGGCGATCCCTTTCAACCATGAGTTAGTTGAA
CAGATGGAAAACAGCTTATTGATCACTGAGCAGTTTCTAAATTCGAACAACCAACCTCAG
CAACACAATGCCTTTATCGCATCTGAGCAGTCTTTAATTTGGGGGCACACTTTCCACCCC
ACCCCAAAAAGCCGTTCAGGTGTAAGCATGGATGATTTGCTCGCATGTTCACCTGAAGTG
GGAGCAAGAGTACCTTTGTATTGGTTTGAAGTAGACAGCGATTTATTGGATGTTTTGAGT
TCAGATAACCGCGCAGCGCCACAAGCAATGCTGGAACAGTTAGCTCCAGAAAAACTGAGT
ACAAAAGCCACCATGCTTTACCCTTGTCACCCTTGGGAAAGCTACACCATCTTGCAAAAC
CCATTGGTCAAGCTGGCGATTGAACAAGGCAAAATTACCCCTCTTGGTTTAGGCGGCGAA
CATATGTTGCCAACATCCTCAGTGCGCACGCTTTACCATCCGGATATGGATTGGTTTGCG
AAGTTCTCCATCAACGTTCGTTTAACCAACTGTGTTCGTAAGAATGCTTGGTATGAACTG
GATAGCGCCGTACAACTAACCTCGATTCTGCACCCAATCAAAGAAAGCGAACAATTGCAT
AATCCCGTATTCAAGGTAATGACCGAACCTTATGCAACCACGCTCAATCTAGCGAGTCTC
GTAAAACAGCAAGAACAAGAGGTGACCAAAGCTCGCGAATCGTTTGGCATTTTATATCGA
GAAAACTTCACTCTGAGTGAAACTGATATCTTGCAACCAACCTTAGCTGGAGCGCTATTT
GCCTACGATAAAAACGGCAATAGCTGTATTGCTAAGCAATTAAAAAGCAAAGCAAAAGTA
TCTCTAAGCCAATACACCGACATCGCTACCTTATGGTTCGAACGCTACCTTCATTGCCTC
ATCCCTGGCGTGTTTAACTATTACTTCAAACATGGTGTGGCATTTGAACCCCACTTGCAA
AACACCCTGATTGGCTTTGAAAAGGATATGCCGTGCTGCGTCTGGATTCGAGACTTAGAG
GGCACCAAATTACTGCCAGAGTTTTGGCCACAAGAAACATTGAGTCAACTATCAGAACGA
GCGCGCCAATCGGTTTACTACAGCCGAGAACAAGGTTGGAACCGCATCGGATACTGCACC
TTTATTAACAACATCAGTGAAGCAATTTTCTTCATTGCAGAGGGAAACCAAGGACTGGAA
CAAACGCTGTGGAATTCGGTCGCTAGTGCCATAACACGTTGGCAATCGGTCAATGGTAAA
CAACCAGAACTCAGCTCTCTGCTCGATGACGGACACTTCCCAAGTAAGAACAACTTCACC
ACGCGCTTAATGCAAAAAGCAGATAAAGAATCCAGCTACACACGAGTGAAAGCACCATGG
ATAACTCAACGTCAAGGAGCAGATCATGCTTAA
>PMBJIPBG_00055 Multidrug resistance protein MdtG
ATGACCAAACTCATCTACAGCGTCTTGCTTTGCCATTTCATCGCCGCGTTTGCTGCTCTC
GGTATGCCTTTGTTCTTACCTGTAGTTTTACCAACACTCGGCACGCAGATTGATACCGAT
TGGGCTGGGGTATTGTTTATTTTACCCACCTTTTGTACTGCGGTGGCAGCAAGGTTTTGG
GGACAGTTTGCAGATAAATATGGCCGACGCCGTTCACTGCTGCGTGCTCAACTTGGTCTT
GCAGCAGGCTTCGCTATATGTGGTCTGGCGAACAACCTAACAATGTTTGTGTTTGGTCTT
ATCGTTCAAGGAACCTTTGGCGGCACGATGGCCGCCTCTAATAGCTATTTATCTAGCCAG
ATTGAAGATGCTAAAACACTTGGCAAGTCGCTTAATAAAACTCAACTATCGGCTCGCTTA
GCCCTGATCATCGCCCCAATTGGCTTGGGCTGGGGTCTATCGGAAGCCAATCCGCTCAAT
GCTTATCTCTGGTTGTCCATTATGCCCTTGCTAGCGCTAGCCATCACGCTAACACTGCCT
GCGGATCAAACGATAAAACCATCGGCTGTTCGTAACCAAGCTTTTGAAGAAACTCAGCGC
AATGAAAACCAATCGCTGCGTACTCTGTATTGGGTGTTCGGCGCACAGTTCAGCTTCGCT
TTTTCCATGGTTGTGACCTTCCCGTATTTCTCGCCATATGTGCAGCAATACGGCACCACA
AACCAAGCGTGGATTGGACTTTTGTACGCGCTGCCACACGGCGTTTATCTCTTGTTGGCT
GGGAAAGCTCATCTTTTGTCGGAGTGCATCAATGGCCACCAGCCGCAGCGTACCTTGTGG
TTGGGCTTTGGTTTGCTTTCACTCAGCACCGCAATGCACTTGGTTCACGATGAAGCTGTA
CTGATCAGCGCTCGCCTCACCTTTGGCCTTGGCATGGTTTGCTGCTATCAAGGCTTGCAC
CAAGCATTGGCCAAACAACTCGACCGGCAACAGTGCGGCAAAGTGTTTTCACGCTTTGAT
GCAATGTCGAAATGGGGTGGTGTCGCCGCAGGGTTATGTGCATCTTTCATCTCTAGCTTG
GGCTGGCTTGAGGTTCCTTTCCTACTTTCTGCGTTAGTCAGCATCGCAACACTCATTACG
CTGATTATCCACTCAAAATTTGGACATCAACATGTTACACACTCCATCCTCTCCGACTGA
>PMBJIPBG_00056 N(2)-citryl-N(6)-acetyl-N(6)-hydroxylysine synthase
ATGAACGAAAACGCTTTATATCTGACTCAACGTCTTATCGATACCTGCTTACGCGAAGAC
TTATTTGGCTTACTATCTCGAGGCAGATTCATCACTAAACTCCCAATCAACCTGGGGGTC
ACTTCTTATCCACGTGAACAAATCTGGCTGACATTTGTAGGTACAGATTTCACTCTCTAC
CTACCGGTTAAACCGAGCTATTACATGCAACGCTGGATATACGGAAAGCAAGATGACTCA
ATATGCGATGGCTGGATAATTGAAAGAAATGACCTTGTAGAACGACAGCAGCACTACCAA
AATTGGATTGAATTTCTCAAGGCAAGCGCTCATGAAAGCTCACATTCCCTATTGGATGGC
TACTTACAGGAGCTAGCATGCGCAGAGAAGCACAAAGGCTTGTGTGATAACGCATTCGAA
CAACATTCAGACTCACTGATGCAGCCTATTTCTCAGCTCGACAGTTGGGAGAAAAAACTG
CTGCGCGCCGATCAGATCGCCTCTTACCTCGATCACCCATACTACCCAACCGCTCGCGCC
AAATTTGGCTTGAGTGATAAAGACCTCACTCAATACGCTCCTGAGTTTGCGCAAAGCTTT
ACCTTACGTTGGCTAGCTATTGAGAAATCACTGGTAACCCTAACCAGCTCACAACCCAAA
TGCTGGCCAACGATGGAGCAAGTCGGGTTACCGGCAGACTTCGCGCAAAGCCATGTGTTA
TTCCCTGCTCACCCTTTAACACTGCAAAGTTTGGCATCCTTACCCGAAGGCGTGCTGGAA
GCACCCACTGCCTACTTAGATGTCTCACCAACCCTATCTGTACGTACGGTGGTCGTAAAC
CAAGCGCCGCATATTCACATTAAAGTTCCATTAATCATGCGCTCATTAGGCACTAAGAAT
ATCCGCTTAATCAAACCTTCCACTCTTTATGACGGCCACTGGTTTGAGCGCCTGCTTACT
CATTTAGAGCAAACCGATCAAACATTAAACGGCACGCTTTTCCACTGTAATGAAAAGCAC
GGCGGTCATGTTGGAGAAGACAAAACCTTCGCTTACATCGTACGTGAGTATCCAATCACC
CATAGCCAAGACAAAGCGTTGGTTCCTGTTGCAGCACTGGCAAGCCCTATGCCAGATGGG
CGATTGTTCTTAGAACACCTTGCTGAGCAGTACTACCAGCAAGACACTCTGGCTTGGTTT
AAAGACTACGTTGACCTGTTGTGTAAAGTGCACCTCACCTTATGGCTTCGCTACGGAATC
GCGTTGGAGTCCAATCAGCAAAACGCCATCATCGCGTTTAATGAACAGGGAAAAATGATG
CTGGCGATGAAGGACAACGATGCAGCACGGATTTGGCCTGAGCGCTTTAACCCCTTTGAG
CAAAACTCTCCGGTTAAATGTGATCAATTACTGGACCAACGCATTAAAGTAGATGACGAA
CTGGCGCTTGGGCAGATGTTTACCACCATCACTTTACAATTGGATATTGCGGCAATAGTG
GAAGCAATGGCCACAAATGGGATCACCTCTTCAGCTTCTCTGTATGCCATTGTCGCACAC
AGCCTGTCTCAGCAGCTTTGCTCTCTACGTAAATCAGGCCACGATACCAAACTGGCACAC
GAACTGCTGTTCGATTCGCCAGATTTGTATGCCAAATATTTATTGAGTTCAGGCAGTCTG
CTATCAAAAGAGGCGTCTGGCGCAAGTGATATTAATAAGTTCTACGGCTTGTCCGCACCC
AACTTCTTGCTGCTTACCAGCGAGGAAGCACAAAAGGCTTATCTTGCTGCTATCAAACAA
AGCGTGAGCTAA
>PMBJIPBG_00057 D-alanine--D-alanine ligase
ATGAAATCTACGATGATCATCGTGAGTCATGTCGTCAATGATGCAGTTACTAACGGCTTC
GTACCTGCAGCAAAAGCGATGGGTCTCCACGTCGTATTGATCACTGACCATAAGCTCAAC
CACCTAAAACTGGCCAGTGACGATGACCTTTTCAATCCAGACAGCATTCTGGAATGTGAT
GTATTCAACCCTCTTGAGCTTATCGAGACCATAACGGAGCAAGGTCTTAAACCCGGTGCA
GTTTTCAGTAACAGTGATCACCTACAAACCTCGACGGCAATCTGTGCTCAGTTTTTTGGT
GTTGCGGCAAAAGACTGGACAGTCACGCTTAAAGCCAAAAACAAACATTTAACCCGTCAG
ATGCTTAACGAAAAATCGTTACCCAACATTCAAAATGTGTTACTTCATCGCGATATGGTT
TCCGAGTTTGATTTTACCTTCCCTGTGGTGGCAAAACCCAAAGAAGGAGTGGCAAGTTTG
GATGTACAGCGCTGCGATTCACAAGCGGAGCTAGATAGTTATTGCGATACATTTTGGCAA
AAACACCCAGCGGCCCCTATTTTGGTGGAGGCGTTTTTGCAAGGCCCGCTCATCACAGTT
GAAACCCTTGGTGACGGAGAAAAACTGATTCCAGTTGGCGGGTTCGATGTTGAACTTTCT
CCTCCTCCGTACTTTATTGAAACTGCTGCCAGTTGGAATGGTGCAAACAGCCTCCATTAC
CGCGACGAGTGTTTACGTCAGTTGAAAGCGTTCGGTGTTGGTTTTGGTGTTTGTCACAGT
GAATTTATCGTGACGGAATCTGGTCCGGTATTAGTCGAAATCAACTACCGAAGCATTGGT
GACGGACGAGAGTTCTTACTCGACAATCTTAGCCGAGGCAGCTGGTTCACCACCATCCTG
AATCTTCATCTTGGTAGCAAACTCGACCGTAATTTTCGCATCGATGGCAGTGCTCAAGTA
CGTTACTTAGTCGCCCCACACAGTGGCAATATTGAGGGCACATCTACATCGTTCATCCAT
CAAGACGGTGATATCGTCACTCAACAGCAGGTGCTAAAAAAAACAGGCGACTACTTCCAA
AAGAGTTTTTCCAACAAAGATTACTTGGCAAGAATTTCGATTGCGTCACCTTCCGGTCAA
CCACTAGAAGTAACACTGCAACGCGCCCTATCTCGCTTTAATCTCACACCTGTCAACGAG
GTGACCGCATGA
>PMBJIPBG_00058 Catecholate siderophore receptor Fiu
ATGAATATGAGATTGACCTTGTCCCCTCTCGCAGTAGCGATTGGAGGAGCATTGACCGCA
GCAGCAGTGGCTTCGAATGTGCAGGCGGAAGAAGGTGTTGTGGCAGATGAAACACAACAA
GTGATCGGTCATCAATACGAAGGCTACGCAGAACACATGCCGCAATCGGGCACTAAAACT
GACGTGGAGTGGTTAGATGTGCCGCAAGCCGTTTCGGTGGTTACTAAGACGGAAATGCAA
GATCGCGGTGCTGTTCGTTTGGTAGATGCTTTGGATGGTGTTGCTGGTGTGAACAACACG
TTAGGCGAAGGTAGCCGAGACCAGTTTGTTATCCGCGGATTTGATGCGCTTAATGATATG
TACCGTGATGGCATGCGTGATGATGGCACACTGCAATCATATCGTAGCCTAGCAAATATC
GAACGTGTCGAAGTGGTGAAAGGCCCAGCTGGCGCGTTGTATGGTCGAGGATCGGCTGGT
GGTGTCATCAACTTGGTGACGAAACGAGCAAACGGTGACAAGTTTACTAGTGTTAACGGT
AGTGTTGGCAGTAATAGCCAATTTGTTGGGCAGATCGATAGCTCAATGGCCTTTAGCGAC
AAGGTCAATGCGCGAATCAACTTAGAATATCGACAAGCGGATTCTTACGTTGACCATGTT
GATTCGAATGATTTCTTCATCGCTCCGACTATCCGAGTTTTACCTGCGCAGGGGCATACG
GTTGATTTTGATGTCGAGTACGCACACCAAGAGCTTGTCCCTTACCGTGGGGTGCCATCG
AAAAATGGTAAGCCAGTAGATGTTTCCGAAAGCACCTTCTTTGGTGGCACCAATGACTAC
CAAAAGTCTGACAGCATTCGCATTGCGGTTAATTATGAATGGCGTTTGAATGATGAATGG
GCATGGACTAACCGTGCGTCTTACAACCATATTGAACTTAAGCAAAAGGGTACGCGACAG
GGAACCGTAACTGATAACGAAGTTTCTCAAACTGTGAATAACTTTGGTTATGACCCTCGC
ACCACGACAACGCTACAGTCAGAATTGGTTTGGGAGACAGAATCAAACCAATTGATGATC
GGTGCCGACTTTAACCAGATCAATATCGATCTCACCTTGGCGAGCAACAAAACATTACCA
CCCCAAAATATCTATGACCCTATCGTAGGGCCAACGCCAGATCCAGGTTTCAAGCCTTTC
CGAGACAACACAACAACCACGACAGGCATTTACATTCAGGATGTATACACTTTTGGTGAC
TTGTCAGTGATCGGTAATGTACGTTACGACTCGATGGATCTTGAGCAGCAAAAAGCGGGC
GCTACAAAAGAAGATTTGGATGACAACAAGGTTAGCTACCGTGCTGGTCTGGTCTACCGT
ATTAACTACGATATGTCGGTATATGCAAGCTTAGCTCGCTCATGGCAATTGCCTTACTCA
GGCATTTACATCAATCCCAAACTGGCGGAATTTTTCCATACTGATCTGAAAGAAGTCGGC
GCAAAAGCTTACTTGTTGGACAACGCTTTAATGCTGAATGCGGCGATCTTCCAAATTGAC
CAAGAGCAACCACAAACCAACGTTGATGGTGATGTGATCGATAAGATTGAAGCTCGTCAC
CAAGGTATTGAGTTGGAAGCTCGCGGTCAGATCAATGAGCAATGGGATATCTCGGTAGGG
TATAGCTACCTTGATGCTGAAGATAAAGATACGGGTAAAAAACCAAATGATGTATCTGAC
CACTTGTTCTCACTTTGGAGTACTTATCAGCTCGACGATAACTGGCGTTTGGGTGGTGGT
GTGAAATACGTTGGGGACCGTTATGCGGGCAATGACGAAGCTGTCGCTTTGGGTGATTAC
ACCACGGTTGATTTGATGGCTGCGTACACAACTGGTCGTCATAAAATTCAAGCCAATGCT
TACAACATTTTTGACGAGAAATACATCCTTGGTGCGACCAATGGCAAATCTGGCTTAAAT
CAGATTGGTTACGGTACTCCTGCAGAATTTATGCTCACTTATGGATACCAGTTCTAA
>PMBJIPBG_00059 Fe(3+) dicitrate transport protein FecA
ATGCTTTACCAGAATTTGGATGGTAAACCTCAAGCGCAGTTGCGCCTTAGCGTCCTTGCA
ACGGCCATTGCATCTATCACATCCATGAGTGCATTTGCCGCTTCAGAGCCTCAAACAAAA
ATCATGGAAACCGTTGTTGTAACAGGGAGTGTTATTGGTAATTCAGAGTTGGAAGATGTG
AAGGAATACCCAGGTGCCCGCACTGTTCTGACTAGCAAACAAATCGAAAAGACGGCTGCG
CATTCTATTGATGCCGCACTGCAGAGCGTGCCGGGGATCAAAGTACAAGATGAAACTGGT
ACGGGTGTACTGCCAAATATCTCTGTTCGTGGCTTAAAGGCGAGCCGTAGTGGCCATGCT
CAATTCTTGATGGATGGCGTGCCACTGACTCTTGCTCCCTATGGTCACACGGGGCAATCT
ATCTTCCCTGCAACGTTATCTATGTTGGATCGAATCGATATTGTTCGCGGTGGTGCCGCA
GTGCAATATGGCCCGAACAACGTAGGTGGTGTAATTAACTTGGTGACAAAACCGATTCCA
AACACTTGGCAAACTGAAATCAGCAACCGCCTGACAGTGTTTGAAGCAGGTGACACTCCG
CTCAACGATTTCTATCTACGAACTGGAGGTTGGCTGACGGACACTTTCGCTATTCAACTC
GAAGGTAACTTTTTAAAAGGCGAGAGCTTCCGAGAGCATTCTGATACTGACGTGAAGAAC
TTCCAAGCCAAGACGCAATGGCTACTAAGCGATACGCAAGAGCTACAAGCCTTCATTCAA
CGTTACGATGCGGATACGCAAATGCCGGGCGCGTTGTCTCCGGAAGACTATAAGAAAGAC
CGCACTCAATCGAAACGTCCGTACGATCAGTATCAAGGCAAATCAACGCGTTGGAGCGTG
AAGTATCTGCACGATCTAAATATTGCTGATAGTGCAGAGCTAGAGGTGCTGACATTTGGA
CACAATTCTGAGCGTTTCTTCCAATGGGGCTTTAACAGTGCAGGAGGGCATTGGGCCGAT
CCATCTCTGCCATCAACCGATATTCGTACCTCTCCGCGTGAGTTCCGAGTTTATGGGGTT
GAGCCAAAGTTGGCGATGTATTTCGAAGGAAAATCTGTTACGCAAAACTGGATAGTGGGT
GCTCGTTACGTCAATGAAGACATCGACTACAAGCTGACTCAAACTCCAATTGCAGGCGGA
GAAACCAAAGTACCACGCGATTGGCATTTGGAGACGGATGCATTTGCGGGCTACATCAGC
AATGAAATTGGTCTGTTTAATGATGCATTAAAAGTTACGCCAGGTGTTCGTTATGAATCT
GTCGACATGACGTTTGATGATCTAGGCAAATCTCAGAGCGCAGACAACAAGGTAACGGAA
TGGCTTCCTGGCTTAACGCTGGCTTACCACTTGACGGAGCAGTGGGTAGGGTATGCCAAT
GCTCAGAAATCACTGCGTGCTCCGCAAATTGCTTACATTCGTGGTCTTGGTGAAGAGGGC
AGTGAATTGGCATGGAACTATGAGTTGGGAGCTCGCTACAATCAAGGGACTACTAGCTTT
AATGCCGCACTTTACCGCATTGATTTTAAAGACCAATTGCAATGGCAAAGTGCAACTCAA
ACCTTCGACAATATCGGTAAAACCCTTCACCAAGGTATCGAACTTTCTGGCCGTTATGTT
CCGAAAGCACTACAAGCTTTGAGCTTAGGTGCGAGTTACAACTACTTGGATGCAACTCTA
GAAGAAAACGGTCCAAACAAGGGTAACCAGCTGGCTTACACCTCTAAGCATCAGCTTAGC
TGGGATGCGACCTACACCTTTACTGGCATTGATACAACCTTGTCAGGCTACTACTTCAGC
GATGCATACGCAGACAATGCGAACACCAGTGATGAAGATGTAACGGGTGCTAAGGGCAAA
GTGCCCGCTTATATGGTTTGGAACTTCAATCTTGGTACCGATTTGTACAAGGATGACAAA
GGCAAGTTGCGTATGAATGTTGCGGTGAATAACCTGTTTGATGAGGATTATTACTTCCGT
GGTATTGATACCAGCCCAGTCGGCCGTTATCCAGCGCCGGGACGTTCTTACACATTGGAC
CTAAATTACCAGTTTTAA
>PMBJIPBG_00060 Fe(3+) dicitrate-binding periplasmic protein
ATGATAAATGTAACTCGACTCCCGTCTGCACTACGGTGGGCAATGGCCTTTGCTTTGTTG
CTACTGAACTTGTTCTCTTTCTCAAGTACAGCAATGACACGAGTCGTAGAGGATGAGCAG
GGGCAGTTTAAGATAGCTACTACGCCGCAACGAGTTGTGGTTTTGGAGTTTTCTTTTGTG
GATGCGCTCGCAGCTGTGGGTGTTTCACCTATTGGGGTGGCAGATGATAACGACGCTTCT
CGCGTGATCCCCGCAGTACGCGATTTAGTTGAACCATGGCAATCGGTCGGAATGCGCTCG
CAGCCAAGCTTAGAAGCGATTGCTATACTCAAGCCGGATTTGATTATTGCAGATGCCGAG
CGGCATCGCACCATCTATCAAGATTTGCAGCAAATTGCACCAACATTATTGCTTAAAAGC
CGAGGTGAGACGTATCACGAGAATTTGGAATCCACTCGTAAGGTGGGCGTCGCTCTTAAT
AAACAAGCAGAGATGGACCTTCGCCTGCAATTGCATCGTCAAAGTATGGCTGCGTATAAG
CAGCAGCTCTCTCTGAAACAAACCATCCAATTTGCAGTGGTCTCGGACAAAGGTATGTGG
CTGCACAGCCCTGTATCTTATGCCGGAGGGGTGCTAACGGCATTAGGTATAGCCAGTCCA
ATCACTCAACCAAGTGAGCAAGCCTATCTTCCGACCAGTTTTGAATTACTGCTTAAAACC
AATCCTGATTGGTTGCTTATTGGAGCGTATTCGCACCCCAACGTGGTGGATGATTGGCAG
AGTAACCCGTTATTCAAGCTACTCACGTCAGCGAAAAAGCAACGTATTATAGAGGTGTCC
CCTGAGTTGTGGTCACTCAATCGAGGCATGCTCGCTGCGGAGCAGATGGCGACAAATCTA
GAACGGATTGTGGACGCGCCATGA
>PMBJIPBG_00061 putative siderophore transport system permease protein YfiZ
ATGAGTGATATAACGATGCCTAGCGGCCGCTCTCGTCTATCTGTGTTTCCATGGCAGGCG
GTTCTATTTATGCTGGTGCTACTGGGCTTGGTGTTCTCCGGTTATCTCGTGTCCATGCTG
GGGTGGTCGAATTTTTCGCTCACTCTGCATGATTTAACAGAAGTTTGGTTGGCCTTTGAT
GAGAGTAATATGTCCCATCAAATCCTCGCCACATTAAGAGCGCCAAGAGCTTACGTCAGC
TTGATGGTTGGAGCCTGCCTTGCCGTTTCTGGATTGTTGATGCAAGGTTTAACGCGTAAC
CCTTTGGCTTCACCATCGATTCTTGGCATCAATGCAGGTGCGGCCTGTTTTATGGCCTTA
GCTGCTATTGGTGTACCGGCGTTGAGCGGCTTACCTCCCATCTTCAATTCAGTTTTTGGC
GCTTTACTTAGTGGCTTGGTCGTTATGCTACTCGGCGGTTTTTTCTCAGCTCGTTCTCAT
CCATTGCGCTTGGTCTTAGCGGGAATCGCTGTTAGTGCGCTACTTATTGGCCTTACCCGA
GCTGCACTTATCCTTGCCGACGATATGGCTTACAGTGTGCTGCATTGGCTTACGGGCTCA
CTCTCTAGTGCCGACTCAAAGCAGTGGCAGCAACTCTGGCCGCCAGCTTTGTTGGGTTTG
CTGTTGGCCATGAGTTTGGCGCGCAACCTCAACCTGCTAGCGTTGGGAGAAGATGTGGCG
ATTGGGCTTGGAAGTAATATTAAGCTTACACGTTTGTTGAGCGGAATGACCATTGTTTTG
CTTGCTGGTGCCAGCGTGGCGGTCGCAGGGCCAATCGATTTTGTCGGTTTGCTTATTCCT
CATTTAGTCAGGCCTATAGTCGGCCATAACTATCACCTATTAATTCCCATTTGTGCCGTG
GCCGGTGCAGCACTAGTTACATGGTCTGATGCACTATCTCGAGCAATTGCGTTCCCGACA
GAAACTCCAGTTGGTGTTATTACGGCCTTGCTTGGTACGCCTTGTTTTATTCTGATCGCG
ATGAGGAGAGCACAATGTTTGAACACATGA
>PMBJIPBG_00062 Fe(3+) dicitrate transport system permease protein FecD
ATGTTTGAACACATGAAGCTTTTGCTTTTGACAGGGTTTCTCGTCACTGTGGCTATTGCT
GGTTTGTTGGTTGGTGCCGCTTCTCTCTCTGTTTCTGAGGTGATGGAGCAACTCATAGTG
TTTTCGAGTGATGATTTTGTGATTAACCAATATCGTTTACCACGTATGTTGCTCGCTGTT
GGTGTCGGGGCGGGGTTAGGGCTTTCTGGTATGCTGGTGCAAGGCGTCATTCGTAACCCA
CTTGCCTCACCGGATCTCATGGGGATCAGTGCCGGAGCGGGGCTTGCAGCAACGGCAAGT
CTGGTTTGGTTCCCGAATGCACCTGTTAGCTGGCTGCCGTTAGTTGCAATGATGGGCGGG
TTGTTTGCAGCTGGTTTGGTCGCAGCTTTGGCATGGCGATCAAAGCCAACTCCAGCAAGG
TTGGCGTTAATTGGCATTGCTGTCAGTGCCTTTCTGGCGAGCGGCATCGACTTTTTGTTG
ATTACTCATCCTCTTGAAATTAATACCGCAATGGTCTGGCTAACTGGCAGCTTATGGGGA
CGAAACTGGCAGCAAGTGCCATTTATATGGAGCGCGTTAACCTTACTATTACCCTTGGCA
TTTTGGTTGGCTTGGCGGCTGGATGTCATGGGGCTAGGTGAGGAGAGTGCGACCACGCTT
GGTATTCAGCCGAAGCAAGTTCAAGTAATGGCTCTGGTTGCGGCGGTCTTGCTAGCAAGC
ATGAGTGTTTCTGTTGCGGGCACCATAAGTTTTGTTGGTCTATTGGCTCCTCATTTGGCT
CGCTTGTTGTTCGGTCATAACCATAAGTTACTCATCCCTGCTTCTGCGCTTTTAGGAGCG
TCACTAGTGACTTGCGCTGATGGATTAGCCAGAGGGTTGCAACCTCCGATTGAGCTACCA
GCAGGCGTACTTACCTCAGTGATTGGCGCACCGTATTTCATTTTTCTTCTTTATCGTTAT
CGAGGTTGGTAA
>PMBJIPBG_00063 Fe(3+) dicitrate transport ATP-binding protein FecE
ATGCTTGAAACGCAGCACCTTTCCGTCGCGTACGGCAAACACATCATCATTCCTAACTTA
TCGGTCTCCATTCCAAAGGGCAAGATTACCGCGTTGATTGGCCCGAATGGTTGCGGAAAA
TCGACCTTGTTAAAAACCTTGGTAAGAATCAATAAGCCAACATCAGGTGAAGTGATGTTC
GAAGGTAAACCTTTATCGAATTATGCTGATAAAGCACTAGCTCGCTCGTTGTCGCTGCTA
CCACAAATTTTGGTCAGCCCCGAGGGGATAACAGTGAGAAAGTTGGTTGAATATGGCCGT
TCACCCTATGTATCACATTGGGGAAAGCTAGGGAAAGAGGATCAACTTATTGTCGAACAA
GCGATGCACGACACTGGGGTCTTTGAGTTTGCTGATCAGCCTGTTGAGTCGTTATCCGGT
GGTCAACGCCAGCGAGCATGGATTGCGATGGTAATGGCACAAGATACGGAAGTAGTCATG
TTGGATGAGCCGACGACTTATCTCGATATGTCGCATCAAGTGGAGTTGATGAACCTAATG
CAACAGATGAACAGCAAAGGAAAAACGGTAGTCGTAGTACTGCATGACCTCAATCAAGCT
TGTCGATATTGCGACCATTTGGTGGTACTTGAACAAGGGCAACTAGTGGCGCAAGGTACT
CCGGATGAGGTGTTTACCGAGACGTTATTAAGTGATGTTTTTGACCTCAAAGCTCGAGTT
TTCCGTGACCCTATCTCAAACACGCCGATGTGTGTAGCGATTTAA
>PMBJIPBG_00064 Methyl-accepting chemotaxis protein PctC
ATGCTTAAAAATCTATCTTTAAAAAACAAGCTGGCCATCTCAGCCAGCGCTGCCATTATC
CTCGGGGGAATTTTGGTAGAGGGGTTGTCTTTTCGAGATGCACTGCAACGACTAGATGTC
GAAGTTGAGCAGCGCCTTGAAAGTACAAGTGCTTCCTATAACCAATACGTAAGCGACTGG
TTACTATCAAAAGAGAGAGCGTTAAAGTCACTGTCTCAGGATGCCGAAAAGTCAGCAATC
GTCACCCACCTAAAACAGGTAAAGGACTCCGCTGCTTTTGACAACGTCTTCCTTGCTTAC
CCTGACGGTACTCAAGACAACGCAAACGGGGTTGTACTTCCACCGGGCAATGACGATCCT
AGAAAATGGGGTTGGTACACCAACGCCATTGCAAATCCATCACAAGTCTTCATTGATAAC
CCAACGGTAGCTGCAGCGACCGGAGCAAATGTTGTTTCATTGGGTAAAGCCATTAACCTT
CACGGTCAGACATCAGTACTTGGTGCGGATGTAGAGATTGGCGATATCATCAATAGCCTT
GATAAAGTCATTCTTCCAGGTGAGGGCTACATGTTCATTGCCAACGAGCAGGGCAATGTA
TTCATTCATAAAGACAGCAAATTCCTGAATCAGCCAATCAGTAAGTTAGGGTTAAGTTTT
CAGGACATTGCCGCTATTTCTCAATCAGGTAATGACCGTCAAGTCAGTGTAGATGGAAAC
ACCTTCGTTGTTTTTGCGAAGAAGATTGAAGGCACTGAGTTAACGACTGTGACTGTCATC
GACCACAACTCTTTGATCGAACCACTTTATGACGCTGTTTGGGGACAAATCATCGCAACC
AGTGTCGTGGTTATTCTTTGTGTCGCTCTATTTAACTTGTTGTGTAACATCCTTTTCCGT
CCACTTTACAACGTTTCTAATGCGCTATCGCAAATCGCCAATGGTAGCGGTGATTTGACT
CAACGTATCGAGGTAGAAAATCGCGATGAAGTTGGTGAGCTAGCGGAAAACTTCAACCTA
TTTGTTGCGAGCTTGCAGGAGTTGATTGGCCATATCCGTCATCAAGCGGTCGATCTAAAC
CAACGCTCTGAGGCAAGTACTCAAAGAGCAATTCAATCTGTTGACGAGCTAAACCACCAA
CAACAAGAAATCACCATGGTGGCGACTGCTGTAACCGAGATGGCATCTGCGACACAAGAA
ATCGCTTCACACGCAGAACAGACGGCAAAAGCGGCGATTGACTCTTCGACCAGCACTCAA
AATGGCCACGGCTTGGTAGTAAATACCAAAGAATCGATCAACAACTTGTCGTCTGAAGTT
AATCAAGCAAGTATTGTCATTGGTGAATTGAATCAACACGCACAAGACATCAACACTGTG
CTGTCAACGATCCGTGATATTGCAGAGCAGACTAACTTACTAGCACTCAACGCTGCGATT
GAGGCGGCGCGAGCAGGTGAGCAAGGTCGTGGTTTTGCTGTAGTTGCTGATGAAGTTCGC
GTACTGTCGCAACGTACACATACTTCAACAGAAGAGATAAAATCGACCATCGAAACCTTG
CAGCAAACCACTCAACGTGCAGTGGCGATAATGGAAAGAAGCTCAGAGCTTGCAATTGGC
TCAGTAGCCGATGCTGATCAAGCAGCAATGGCTCTCGACGAAATTAACGCCGCCGTTGCC
CTCATCAGTGATATGGCAACACAAATTGCAACCGCTGCTGAAGAGCAAACCCACGTAACT
AACGAAATCACGCAAAATGTCACCACGATTAAAGACGTTACTGATCAGTTAGTTGTTGGG
GCAGAAGAGTCAAAACACGAATCTTCACAGCTAAAATCGCAAGCAGAAGATCTCAACTCA
AAAGTGGCGACGTTTAAACTGGCGTAA
>PMBJIPBG_00065 putative zinc protease
ATGCGTAATATGTTGTTGTTCCCCGCACTTTTTTTGTCAGGCTGTGCGCTGACTCCTCAT
TCAACCCCCATACAACCAGATGCTAATTGGCATGTTGATCAACTGGCGAATGGGATGAAA
TACCACATCTATCCGACTCAAGACAAAGAAGTGTCTATTCGTTTAAAGATGAATATTGGC
TCATTGCAGGAAAGCGTAGACCAGAAAGGTTATGCGCATTTTATTGAGCATATGGCGTTT
AATGGCAGCCAGCATTTCTCTGGCAATGATGTCATCAAGTTCTTTGAACAGTCAGGAGGG
AGTTTTGGTGCTGATATCAATGCATTTACCTCTTACGAGGAAACCACCTATAAGCTCGAC
CTTGCCAATGATGAAATGCTCAAAGAGGCATTGACATGGATGCGAGATATTAGTGATGGC
ATCGCATTTGAGCCAGAGCAGGTTGAACAAGAGAAAGGCGTTATCTTAGGTGAATGGCGA
AGAGCGACTCCTGATGATAAATCATTAGCTTACAACGCGTACGATGCTGCAATAAAAGGC
ACTCCTTTTGAAGGCAATGATCCTATAGGTACCAAGGTATCGATAGAGCAGGCTACGGCC
GCAGGATTGAAAAACTTTTACCAACAGTGGTATCAGCCTCAATATGCTGAACTGATAATC
GCTGGTAATGTGGATGTTGCGCAGCTGAGTGAGACCATTCAAAAGCATTTCTCTGATTGG
AAAAGCACTGCTGATGAAAACATCGTGAAGAGACGTGATATTCAACTTAAGCCTGATGAT
TTGCTATTAGAAAGCAGCTCAATGGAGTCTCCTAGTCTCCACTATTCGATTTATAGAGGG
CCTATCGGATACCAAACTCGTGAGGAGCAACATGAAGTATGGGCAGATGATGTTCTATCA
CAATTGATTCAACAAAGAATGTACTCCGTGCTAAATGACGCTGCTCAGCCGTACCAATAC
GTTTATGCACAGACTTATTTTAACAATTACAGTCGCCTGTCTACTGGTGGAATATCATTC
TCACGTGAACAAAGAGATGAGATGCACCCGCTATTCATTGGTACTTTGGCTTCCCTTCGA
GATCATGGGGTCTCTTCTGAGGAGTTGGAGGCCGTCATCGCGGGGTATCGCAATGAACTG
ACCAATATTGACAGTGATTGGGATAAGCGTAAGCCACATAGTTACGTTGATGAGCGCGTG
TATGAGCTTGAGCAGAATTTGGTCAGCCAATCAAAACAAGACTATCAAATGAGCTTAAGT
GACTTCGTTGAGCACTTTGATGTTAAAGAGGCCAACAAGCACTTAGCGCAACTATTAGAC
AACGATCCAGCCTTTATTATTGGTTTGGCTCAAGGGGAAGCGAAGCAACAGTTTACCAAT
GTCTTTGTAGAACTTGATTCGAGCTACGCAAAACTTGGTGAAAAACCGTTGGCAATGTAT
GCCAAGAATGAAGGCTTTGTTCAGCCAAGCAATGAGGGTGACATCGTTTCAGTGCAGCCG
CATCAAGGTGGCTTCGAAATATTTACACTGTCGAATGGTATTGAAGTTTGGTTCCAACAA
GATCAAAAAGCAGGCGAACGTGCTCACATCTTCTTTGCAAGTCAGGGCGGAAAAGCAGCA
CTGGATCCTTCACTTTACGCCGCATATGAGCTGGCAAGTCTAGTTGGTGCAAGAAGTGGT
TTAGGTGACTTCTCGGGACCAGAATTGGACAACTTTTTACGCACACACGAGATGAGTATG
TATCCTTTGCTGGGCGATACCCATCATGGCGTTGAGATGGTTGCACCGAAACAGCAATTA
GCGAATGCACTCAATGGTGTGTATAACGTTGCTACAGAAATTAAGGTAGATGCTCGTCAG
TTGTCAGCGGTGAAGAGAGAATATAGCCAAGAGAGCAACACCTTTCTGAACTCTCCTATT
GGTAAATGGCTAAGAGCAGTCAACCAAAATGCTTATATTCCGAATAGTCGCCATCGAATG
GTGTTGCCTGACGATGTAGAGGGTGTGACTGCTGAGCAAATTCTGGCGGTTCACGACACC
CTATTCTTAAAGGATAGAGGCTTCAAAATGGTGATTGTAGCGGATTTAGACGCTCAATCT
ATTGCCCCTCTGTTACGCAAGTATGTTGCGTCAATACCACTCGAGTCAGCCTCACCTGTT
GATTACAGTGTGAAATACAATCCAGATGCGACGTCACATATAGAGTTTACTGATGGGCAT
GAACCGTCCGCATTCTTTTTGTTAAGGCTGACTAACAGTAGTGAGCAACCGACTTCGACA
AGAACGATTTTTATCGAAGATGTGTTGCAACGCATCAGTTCTACTAGAGTTCTTGACCGT
CTACGTGAAGAAGCGAGTTTAGATTACAACCCGGCGGTTTATTCGATCGTACAAGACCGA
GAAAAGGTAACTGACTGGTTCTTTGAAGCACAGGTTGATCCGAAAGAAGTGTCGAAAGTA
GAGCAAGTGTTTGATGAAGCAATTGATGAATTGTTGGTCAATATTACTCAAGATGAACTG
GATACGGCGGTGAAGCAACTTGTTTTAGATATGAGTGAATTGGCTGACCTCCCAGGGGAT
AGAGGTTGGGCTTACACTAGGTACCTTATCCAAGGTTATGATATTGATGTACTGTCTGAT
GTGGAGCACATGGCAACATCGCTCACTTTAGAAGAAGTGATGAATCAGGCGCGGCACGCT
TTTGGTAAGGGTGCGAAACGAAGTACGATTATCCTAAATCCTAAATCCTAA
>PMBJIPBG_00066 hypothetical protein
ATGAAAATCTATACCGCTATTATCACGGCAGTCGTAGCCGCAACAACATTTATTGCACCA
ACTCATGCGGACGATAAATTCACTTTAGGTCGTACTATTTTGTTAGAACACGGTAACCTT
GCTGCAAAGATCCCAATGGTCATTTGCCGCAACACGAACGCGATCAAAGTCAAAGCAGAC
AAAGACTTAGAATTAAGAAAAGTCGTTGTGAGGTTCCAAAATGGTGATGAAAAAACCATT
CGATTCCATCGTGACCTGAAGAAAGACAAAATGACCAACTGGCGCTACTTTGGCTACCGC
CGATGTGTGAAAAACATCGAGGTGTATGGTAACTCAGAAGGCTCAAAAGCTGGCGTTCGT
GTTTACGGTAAAGAGAAGAACGACTAG
>PMBJIPBG_00067 hypothetical protein
ATGGGAATCTTTAGTCAACACCGTGGAACAGAGAGTAGCCAAGCAACTTCAACTCTCATC
GCCAAAGGATGTTCTGTTAGCGGAGAACTCAAACTTGAAAATGACATCCAAGTAGATGGC
ATCGTAAATGGTCAAGTAAATGTCGATAGTACGCTAATCGTTTCTGAAAGTGGCCGTGTA
AAAGGCGACGTATACGCAAATAAACTCATTATTAATGGTATCGTCGAAGGTAACTGTTAC
GCCGAACAGATTCAGGTCCTTGAGAAAGGACGTATTACGGGTAAAGTTTGGAGTAATAAC
CTGAGCATTGAGCCAGGTGGCAAATTCTTTGGTGAAGCCGCAGAGTTACCAGAGAAAGAG
GTCATTTCACTAAAGAGCAAGACAGAAGAACACCAAAAAAACCAGCCAAAAACACAAAGC
TCAGATAACAAGCCAACATCTCGTAAGCAAGCATAG
>PMBJIPBG_00068 hypothetical protein
GTGAAAAAATTATTATTGGCGGCTGCCGTCGTTGCAGCAGCGGGTGGGGCTGGTTACCTG
TATCAAAATGAAGTTGCCAACAGCAGTGGTTCAGATGCATTGCTTAGTCAAGTTCCTGCA
GATACCTTGCTGATCACTTATCAAACAAAACCGATCAATTACTACGAATACATGAATGCG
TTCGGTACAGCGCAGCAACCGCAAATGTCGGATCTATTTGCTGAAGAAGAGTTAACTCCT
GGTTTAGAGTTTGCTGTGAACTTCTTGGATGCGTACATTGCGGCGTCATCTTCTCCTGAG
AGCTTAAAAGCCTTTATGGGTACAGGGGATTCTGTGAGTCCAGTTATCTACACCTTAGGT
TTTATTCCGGTATACAAAGTGCAGCTTGAGAACCCAGCGGCACTGTGGAAAACGTTGGAC
GAGCAAGAGCAGCTTTCAGGTTTTCAACATGAGCTTGTGAAGTTGGATAAAGTGGAGTAC
CGCCGTTACGAGCTGACCGAATCTCAAGACAAATTAATGGGAATTGGCCTAGTAGTTGCT
GTTGTGGATAACGTTCTGACCGTGACTTTTGATATCCCTGAACTCGGTGTTGAGAGCCCC
CTTAAACTGGCATTTGGTCTTGAATCTCCGAAGAACAGTATTGTCGACTCTGGTCGTCTT
GAAGCGTTACAAAACAAATACGGCGCGAGCAATAATTCATTCGGTATTGTTGACATTCGT
GAAATCATCAAAGGTCTGACGACAGTGGATGGCAACAGAATGGCTCGCCAGCTGAAAATA
ATTGAATCTGATCCAGTGTTAGATCAATTGCGTTCTCCTGCGTGTCACACTGAGTTCACT
CAAATCGCTGAAAACTGGCCGCAAATGGTCGCGTTTGCCGAGTACAGCGCGGGTGATGAT
AAGGCTCGTATCAACGGCGGCTTTGTTGTTGAATCGAAAAACCAAGTGATTCTTGAAGCA
TTGCAATCAGTGCGCGGTGTCTTAGCGGAATCAAATGGTGAGCAGAGCATGTTTAGCGTG
GCATTAGGCCTAGACGTTGCAACGTTGGCTCCGGCGATTGGTAAGATCTGGACAGATTTA
ACAACCCCTGAGTACCAGTGTTCAATCCTAGCGCAAGCGCAAAATGACATGCGTGGCCAA
AACCCAGCTCCGGCGATCAGCATGGGCGCAGGTATGGCAAATGGCCTGAAAGGTTTGAGC
ATGGAAATGTTCGGCCTAGATGTGAACATGAATGGCCAATACGGACCTGAGCTAGGTCAG
CTAGATGCGATCTTCTCTATCTCAGCGGACGATCCAAACATGCTGCTGCAAACGGCACAA
ATGTTCATGCCTGAACTGGCTCAGATTCAAATCCAACCTGATAACCAACCAGTGAACATC
GGTGGTCTGCTTGAACCATACGCAGGTAAGCCGATGGATGTATTTGCTCGTCTAAACGGC
AGCCACCTAACGCTTTACAGTGGTGAAGCAGCAGCGGCAGCAAGTGAGAAAGTCATGGCT
CAACCGCTAACGGCCAATGGTCTATTGAGCTTCACTATGGACTCAGACCGCGTTCTGGAA
GTGATTGAAACAGCGTCAGAAGTGTCTGGCGAGCCAGTACCGGAAGACGTGAAGATGAGC
CTGCAAGGTGAGCTTATCGGTGGTATGGCTTTGGACGTAACCAAAGATGGCATTGTGTTT
GACTTCGATTACACAAGCTCAACCAAACCACAAGCGACGGTAGCGCAACAATAA
>PMBJIPBG_00069 putative multidrug resistance protein EmrK
ATGAAGAAGAAAGTCATTGCGTTGTCGCTTGTTATTGGTTCGCTAGTCGCTGCAGGTTGT
GCGTTATACCAACCGAATACAGTGACCACTGATAACGCTTATGTTCACTCGGATGTGACG
GCGATTTCTCCGGAAGTCGGTGGGCAGGTAAGCCAACTTTTTGTCGAAGATAACCAGTGG
GTCAGCAAAGGTGCGCCATTATTTTCGATTGATGATGAAGATTTCATTGCCAATCAAGAA
ATCGCGAAGTCAGCGTTAGATGTCGCAAAAGCTGCGCTGACCGCAAACCAAACCAAAACT
GAAATGCAGCTGGTAAAGATTGAGCAGGCGAAGCAGGGCATTCACAGTGCAAGTGCCAAC
GCGAAACATCAAGCGGCGGAGTTCAAACGTCTTTCACGCTTGGCACAAAAGCAGTCGGTG
AGTAAGAACCAATTTGAAGCGCAAAGAACACGTTCTATTGAAGCGAGCAGCAATCTTGAA
ACTGCCAAGCTAGCACTAGCCGCTGAACAGAAGCAGATCGATGCGCTAGTAACAGAAAAG
ATGCAGCTGACCGCGCAACGCAAGCAAGCAGAAGCGAACGTGAGACTGGTAAATATCGCC
CTTGAGCGAACCATCGTTCGAGCGCCATTTGATGGTTATGTGGCAGACAGACAAGTGCAA
GTCGGTAAGTTTGTTCAACCGGGTATGGGTTTGATTGTGATGGTGCCGGATTACGTTTGG
ATTGAGGCAAACTTCAAAGAGACTCAACTAGAGAACGTCGCACAAGGGCAAGATGTAGAA
GTGGTGTTAGACATGTTCCCTGATCATCCGTTGCATGGTCGTGTATCTTCTATCACCCCT
GCAACAGGCGCGCAGTTTAGTTTATTGCCACCGCAAAATGCGACCGGTAATTTTGTGAAA
GTAGTTCAGCGTGTGCCAGTGCGTATTGAGTTGGATATCCCACAAGAGCTGAAACAGCGC
ATCTACCCTGGCTTGTCGGCTGAAGTGTCGATTGAGACCGCAACGCAAGGTTAA
>PMBJIPBG_00070 hypothetical protein
ATGAAAACACGTTCACCATTGCTGATTTTTGCGCTGTTCGCTATTGCGGCTTTTGGGATC
AATTCGGTGATGTTTACCGAGTTGTCCCACGAGATGGCCGCAACATCCGGTTTATCCGCA
GATGAAGTCGAGCTAGTGAAAATCGGCTTTATGATCACTCAAGTGTTGGGGTTTATGTTC
ACCCCTATCTTGGTGCGCAAGCTTGGAACGTCACTGCCATTGCATTCTGCATTGCTAGTG
GGTTTGGGAACAAACGTTGCGCTCTATTGGACTGGTCAGCATGCGTTGTTGTTCACGCTA
ACTTGGTTATTAAGCGGCTTTTTCATGAGCATGTTATTGGTGGTGGTGAACCTTTATCTA
CTCAATACCTTTGAGCAGCGTTGGTTGCCTGCGATTATTGCGCTGACTCTGATCTTCTCA
ACACTACTACCAATGGGCGCTTATCCGTGGTTGGTGGCTGAGATTGTTGAAATGTTTGAC
TGGTCGTTTTTGAATGTTGTTTCGGCTTGGTTGTACTTTTCAGCTCTAGTGATGATCGGC
GCGTACAAACCTCAGGCGATTGAGATTGAAGCCAAGCCAAAATCATCAACTTCAGTTTAC
TTCGTACTCGCGTTAACGATGAGTTTGGTGGTGTTCCTACTAATGCGCGGTAGCTACTAC
AACTGGTTGGATTCAGACTGGTTTGTACAGGCTTCTTCAGTGGCTGCGGCACTGGTTTTG
TTGGCGGTGTATCAGTTGGTGAAAACGCGCCAATTAGATACTGCGTCGATGCAATTGCAC
GGTAAGTTAAAGACCAACGTGTTTATGTACAACGCCTTTCTTGCAGGCTTTGCCGTGATG
GCAAGTACGGTGCTGTTTGCCAACTTCCTAAAAATGGCGATGCACTACAACAGCCTCAAT
GCGGGTTATGCGCAGCTGCCATCGTTTTACGCCATGTTGGTCGGCATGCTGGTGAGTGTG
TTGGTGTATTACTTCCGCCGCCCGTTGGCAGATGCAGTGGTACCTTTTGGCGTGCTGATG
ATCTTATTGTCGGTGCACGAGTTCAGCCAATTACCAAGCTTTGTTGGCACAGAGTCACTA
CCCATCCCAATCCTGCTGCGCGGTTTTGGTGTTGGCTTGTTGAATGTGTCGGTGACGATT
GCGGTGTTGATGTATTTCCAAGTAGGACAGCGCTTAGAAGGCATTGCTAACTTCTATCTG
TTCCGAACCATGGGCGGAGTGATTGGCGGGGCGTTTTTCTCTCGTGTGATTCAAAGCCAC
AGCGCGCAAGCATCGGGCGAAATCGGTCGCACTCTGGACGGTTCAAACCATGTGTTTGCG
GCGTATGAACAGGCATTGAGCAGTGCGATTCTGACTCATGGTCGTTTACCTAATCCGGCA
CTTGGGATGAGCCAAATCAGTGCGGTTGTGAAAGAGCAAGCAACGACATTGGCGCTGAGT
AATTCGTTGGTGATGTTTATTGTCTCTATTTTTGCGCTTGCGCCAATCTTGTTGATTGGT
AAGAAATTGGCCGCAAAACAAGAAGCGCACTAA
>PMBJIPBG_00071 putative HTH-type transcriptional regulator YxaF
ATGCGCGCATCTACTGAAAAGAAAAGAACTCGAATCATCGAAGTGGCAACCGAGCTGTTT
ATTGAACAGGGTTACAAGGACACGTCACTCGATCAAATCGTTGCAATTTGTGGTGGTTCA
AAACAGACCCTTTATCGTTACTTTTCCAACAAAGAAGGGCTGTTTGTTGAAGTGCTCGCG
CATAACACCAAGATCAGCCTAGAGTCTGTTTTCCAACTTGCCGATAAGCAGAATGAACCA
CTCAGAGAAACCTTAGAAGACTTCGCGAAGAAGTATCTACGCGGCATTTGCTCTAACCCA
ATCCTATCGCTTTATCGCATCATCTCTGCTGATTTTAATAAACATGACTCGGTTCCAAAT
CAGTTTTGGCAAACCGGGCCGCAGCGCATTCACCAGTACTTAATTGAGTTTTTAAAAACC
GACACCATCAGCCAGCAGCTTAACATTGACGATGCCGATTTAGCTTGTGGTCAGCTACTC
GCGCTGATCAAAATGGATTACCAGAACATGGCACTGATGGGCTTTGATTTCTTAAGCGAT
GAGGAGTTGGATTCGCACACACAAAAAGCCGTGGCGGCGTTCCTTAAACTTTATCAGCGA
TAA
>PMBJIPBG_00072 Fe(3+) dicitrate transport ATP-binding protein FecE
ATGATCCGTATTCAAGGTCTTAGCAAAAAATACAACGAAAAATACGTGGTAAAAAACGCC
GATGCCCTTTTTCCACTTGGTAAAGTAACCAGCATTATTGGTCCGAACGGCGCGGGTAAA
AGTACCTTGCTATCTATGGCGAGCCGACTAACAGAAAGCGATGCTGGTAGCGTCGTGATT
GGTGATAAGCCGCTTGACCAATGGAATACCGAAGACTTGGCAAAGCGCCTATCAGTACTG
CGCCAGTCAAACAATATCAACATGCGCTTTACGGTGCGTGATTTGGTGGCGTTTGGTCGC
TTCCCATACTCGCAAGGTCGTCTGACAGAAGAAGATCACCGCATCATTGATGAATCGATG
CAGCATCTGGAAATCGACCATTTGAAAGATCGCTTTATCGACCAACTGTCTGGCGGTCAG
CGCCAAATGGCGTTTATTGCTATGGTGGTGGCGCAAGATACCGATTACATTTTCTTGGAT
GAGCCGCTGAATAACCTCGACATCAAGCACTCCGTCGACATCATGAGTACACTACGTAAG
CTTGCGGAAATGAAGAACAAAGCTGTAGTAATCGTAATTCACGACATCAACTTTGCGTCT
TGTTACTCTGACCACATCGTGGCGATGAAACTTGGTGAAGTCATCAAAGCGGGCTTGGTT
GAAGAAGTGATTGATGCCGAAGTGCTGAGCGATATTTACGAGATTCCATTTATTGTGCAA
GAGATTAACGGCAACCGTATTTCGTTGTACTACCGACGTTAA
>PMBJIPBG_00073 Ferric enterobactin transport system permease protein FepD
ATGCGTGATTCTATGAAAGTAACGCTGCTGGCAATCGCGGCGGTTTTGATTTGTGCGGTG
TTCATCGGCAAGGGCTTAACGCCAGATAACTACCAGTTTTTCTTGTCACGTCGCATCCCG
AAAGTACTGGCGATTGTCTTGGCAGCAATGGCGATTGCGTCGTCGTCACTAATTTTCCAG
ACCATCACCAACAACCGAATCCTCACCCCTTCTATTCTGGGTTTCGATTCCATGTACGTG
ATGATTCAAGTGCTGCTTGTGGTGATGTTTGGTGGCTTGAGTGCTTTAGTCATCAACAGC
AAGCTCAACTTCGTGTTGTCGACTGGCATCATGATTGTGTGTGCGATGACTTTGTTCAGC
TTCTACTTCCGTGGTCGTCAGCGCAATATCTTCACCCTTTTGTTGATTGGTATCGTACTG
AGCAGCTTGTTCAATAGCGTCACCGGCTTCTTCACTATGATCACCGACCCAGATGAGTTC
ACCTTCATCCAGAGCTCGATGTTCGCCAGCTTTAACAACATCAACAGTGAATTGGTGTAC
TGGTGTGTGGTTCCGATGCTGCTGTGTGGAGCATACCTAATGCGCATCGCCCACAAATTG
GACGTAATGTGGCTTGGCGTCGACAACGCGAAAAGCCTTGGTGTGGATACCCACAAACTG
ACCATGCAAGTCATGTTCATTATTACTTTGATGGTGTCTATCTCGACCGCATTGATTGGT
CCAATCTTGTTCTTTGGTCTAATTGTTGTGGCTCTGGCTCGCCAAATCTTCACTGGCTAC
CAGCATCGCTTATTGATTGTTGCGAGCTCAGTACTGTCAGTTGTGCTGCTGTCAGGCGGT
CAATGGGTGGTTGAAAACCTGTTCGATTTCGACACCACCATCAGCGTTATCATCAACTTT
ATCGGCGGCGGCTACTTCTTGCTTCTGCTTATGAAAAACAAATTCGATTAA
>PMBJIPBG_00074 Iron-uptake system permease protein FeuB
ATGAAATTACATCATATCTTGGCTTTTTTATTGCTCGTCGTACTCGCCTGCGCCTCTTTG
CTGGTTGGGGTGGCGAACGTTTCTCTCTCGCAGATTTTGGCTGGTGACAGCCACAGTTTG
AACATCTTGCTGGTTAGCCGATTACCCCGCTTGTTGGCTATCGTCCTCGCTGGTGCAGGC
TTAAGTATTGCAGGTTTGATCATGCAGCAGATCGTGCAAAACCGCTTTGCTGCCCCATCC
ACCACCGGTACGGTCGATTGGGCAATGTTCGGCTACATCGTCGCGCTGATTCTGTTTGCA
GACATGAGCAGTTGGGTACACCTGATCACCATCTTCGCCTTCTCTGTGATTGGTACGGTG
ATCTTCGTGCGCTTCTTACAACGTTTGAAGTTTAAGAACACTGTGCTCGTCCCGCTGATA
GGCATCATGTATGGCAACGTGGTCTCGTCCATGACCACTTTTATTGCCTACAAATACGAC
CTAGTACAGACCCTTGGTTCATGGACGGTGGCTAACTTCGCCTCGGTATTGCGCGGTAAC
TACGAGTTCTTGTATCTCGCTCTGCCAGTCTCGGTTCTAGCTTACGCTTACGCCAACCGC
TTTAGTGCGGCGAGTGTGGGCGAGAGCTTCGCAAAAAACATTGGTTTGAACTACCAACGC
ATTGTTTTGGTCGGTGTCATCCTTGTGGCTGTACTGTCGTCATCGGTGGTGATGATCGTT
GGTATGATTCCGTTTCTTGGGCTTATCGTGCCAAACCTTGTGTCGCTGTTCATTGGTGAC
AACATGCGTCGCAACTTACCTTGGACCGCATACGCCGGCGTGATTTTGGTGCTTACTTGC
GACATCCTCGGTCGACTTATTATCTTCCCTTACGAGATTCCAATTTCGATGATCATCAGC
ATCTTGGGTGGCTCAATCTTCATTTACCTAGTTCTGAGAGACAAATCGAATGCGTGA
>PMBJIPBG_00075 putative ABC transporter solute-binding protein YclQ
ATGTTTGGTAAAACTTCTCTTCGCGTAGCAACGGGAGCTTTGCTGCTTGCATTGGCTCCT
ATGGGGGCAATGGCTAAAACCTACCAACACAGCTTGGGCACAGTAGACATTGATGGCGTT
CCACAACGCGTCGTTGTATTGGGTTACGGCAGTTTAGACTACATTGATGCTTTGGGCGTA
ACACCCGTCGGCATGCCAAAGACGCTGCTACCAAAGTCACTAGAAAAATTCCAAATCGAC
TCGTTCGCAAACACGGGCAGCGTGAAAGAAGTGAACTTCGAGACGCTGTTCATGCTTAAA
CCAGACTTAATCATCGCAGAAGGTCGCATGGCAGATATCTACAAAGATCTGAGCGACATC
GCGCCAACTTACATGTTCCGTATCGACACCACCGACTACTGGAAAACAACCCAAGAACAC
TGGCGCACGCTAGGTGACATCTTCGACAAAGAAGAGCAAGCAGAGCAGTTGATTGAAGGC
GTTCAAGAACAAATTAATCACCTTCATGCAAAAGTAGAAGCTCAGCCACCACGCACACTG
ACCGTCTCAAACAGCGGTAACAGCTTGGCGATGTTTGGCACTAACAGTCGTTTCTCTTTT
GTGTATGAAGAAGCAGGCTTTGCGACTTCGACTTCTGAGAACGTGAAATCTGTACCACGT
ACCCACGGTAACCTGATTTCATTCGAATACATTGCTGATGCGCAACCTGAGGTACTGCTT
ATCCTTGACCGCGAACAAGCGATCGGTCAGAGCAGTGGTAAAGCAAAACAGCTGTTCGAC
AACGATCTTGTGAAGTCCACACCAGCGGCGAAAAACAACCGTGTGCTGTTTATGGACCCA
GCGGCTTGGTACTTAACCGCAGGTGGCTACCAATCGACGCAAACCATGATTAAAGAGTTG
AACCAAGTCATTGCTAACTAA
>PMBJIPBG_00076 HTH-type transcriptional regulator SyrM 1
ATGAATTTAGCTCAGGTCGACTTGAACTTATTGTTTATTCTCAAACACCTACTTGAAGAG
AAGCATGTTTCCAACACCGCGGTATCGCTCAATATGAGCCAACCATCGGTGAGCCGCTCT
TTACAGAAACTCAGAAACTTGTTCAACGATGAGCTGTTAGTACGTACTGCACACGGCTAT
GAATTGACCCCAAAAGCGGAAGTGATCAAGCAAGATTTGAACACGGTGTTAACTGGGTTA
GAAAAGCTGATGTACGGCCAGTCATTTGTTCCAGAAAAGAGCAACGGTACGATCCGTTTT
TACGGCTTGGTTCCGCAGGTGATTTTCTTACTGCCACCGATTGTTTCGCGCATCCGTGAA
GAAGCGCCGAACATGATTGTCGATATCGATTCTATCCCGAAGCGCCATTTCGATGCGCTG
ATCGCAGGGGATGTGCATTTTGTGCTTTCAACCGCCGAGCCACCTAGCTCTGAGCAGAAT
TTGTACCGCATGAAAATTGCCAATCGCGACTACCGATTCCTGATGAGCGAAACCCATCCG
CTTGCGCATGTTGAAGAACTGACGGTGGAGATGCTGCTCGATTGCAATTTCGGTCAAATC
TCACTTCAAGGTGGCAAAACGCTGTCGATTTATCACCGTTTTGTTGAGCTTGGCGTCGTG
GATAAAAAACGCCAATTATCGATTCCTGTTCAGCTTTCAAACTTCAACGCTGCGCCAGCG
ATTGCCGAGCAAACGGACGTGATTTTCCACTTGCCAACGCCGTTTGCACAAGACGCTTGT
CAGGGCAGAAAATTGATCACCAAAACCGTACCAAAAGCGATTCGAATGGACAGTGAATCG
GTCTATTTGTACTGGCATAAGCGCTATCATAACGACCCGATGTGTAATTGGGTTAAGTCA
TTGTTCAAGGAAATATATGGCTCAACTGAGGCTGAATGGTAA
>PMBJIPBG_00077 Colicin I receptor
ATGTCGAAGACGACTCCGTTTGCGCCAAAACCATTAGCAGTGGTGATCGGTGCGCTATGT
ACCTCTTTTTCCGTCTTTGCTGATACAACGCCAATCGAAACCGATGAGCAGCTTGTTGTA
ACAGCAACTCGTACCCAGATGGAGCTGAAAGACGCTCCAGCTTCTATGTCGGTGATCACC
GCTGAAGATATCGAAAACGATCCAGGCATCACGCTGGCAGACATCGTGTCTAACGCAACC
AGCGTGGAGTCAGACTTTGACAGCACACGTGCAGGTCGTCAGCAAATCTCGATTCGTGGT
ATGGATTCGAAATACACACTGATCATGGTAAATGGTCGTCGCATGAGTTCGGCAAGTGCG
ATCGTACGTGGTAACGACTTCGATCTTTCTGCGATCCCAATGGATTCAATTGAGCGTGTG
GAGATCATCCGTGGTCCTATGTCGGCGCTTTACGGTTCTGACGGTATGGGCGGTACGATC
AACATCATCACAAAGTCACCAAGTAACGATTGGAGCTCGCAACTCAGCCTAGACAACACA
ACGCCAAACGATGGCAATGGTGGTCAAGAATACACAGTGGGTCTTACGACGTCTGGCGCT
CTGATTGAAGACACACTCTTTGCTCGTTTCTCTGTTTCTCAAACGAGTCGCAACGCATGG
CAGCCATACTCTGGTGAGAAAGGCGGCATCGATCGTGAAGAGGTTACTGCACTTGAAGAT
CGCGATAGTTTAGCGATGTTCGGTACGCTTTCATGGCATTTGGCGGACAATCAATTTATC
GATCTTGACCTTGGTTACAGTGACGACGAGCGTGAAACCGCAGCGGAAAGTGGTACTACG
GTTCTGTTCTCTGAGTCTCGCGTGAAACGTAACAGCCAAGCGCTATCGCACACCGGTTTT
TGGTCTTGGGGTGATACGCAAGTTCGTTACTCACGTGAAAACGTAGAGAACATTGAAGCG
GCAAACGATGGTGCTGATTCAATTGAAGAACTAACACAAATTTTTGAAGCGTCAGCAACG
ACTTACCTAGGTGAAAGCCACACTGTGACGTTTGGTGTGGACTACCAAACTAGCGAGCTA
ACCAACCCAGAGCACATCGTAGGTAACAAAGCAGAAGCTTACCAAGGTGCGGTATTTATC
CAAGACCAATGGGAAATGACCGATACGCTAATGGCGACAATTGGTGGTCGTTTAGATAAG
CACGAGCACTACGGCGAAGAGTTCAGCCCGCGTGTGTACCTAGTACACCAAACAACGGAC
GACTTGGTACTGAAAGGTGGCGTGGGTAAAGCGTTTAAGGCACCAACCATGACGCAAAAC
CACCCAGATTTCTCGATGAGCAGCTGTAAAGGTAACTGTAACATCGTAGGTAACGAAGAT
CTGGAAGCAGAAACCAGCGTGAACTACGAGTTCTCGGCGCTATACAGCGGTCGTAACTGG
AACCTTGAAGGCGCGGTATTCCGTAACGAAATCGAAAACCTAATCGAACAGACAGACATC
TTCTGTGAAGTTGGTACGTGGTCGAGCGCAGTAATGAGCTGTATTGATGACAATGGCGAC
CCAATCGATCGTGAACTGTCTAACCCGTACAAGTCTTACCAAAACGTATCGAAAGCCGTT
ATCCAAGGTGTGGAGCTAACGGGTAGCATTCAGTTCAATGAGCAATGGGCGATGTCTGGT
AACTACACTTACTTAGACACAGAAGATAAGTCGACAGGTGAAGAGCTGAATGAGCGTTAC
AAGCATTCTGCATTTGCTCGCCTAAACTGGTACCCAACTCAAGATTTGAACCTGTTTGCG
AGCGCACGCTACCGTGGTGACCGTAAGATTGATTCTCAGCTAACGCAAGACGCTTACACC
ACGATGGATTTAGGTACGGTTTACCATGTGAATGACGCACTACGTATTCGTGCGGGTATC
ACCAACCTAACCGATGAAAGCGTATCAAGAGAGCTAGAAAACATCGGTTATGTTGAAGCA
CCGCGTACTTACTATGTTGGTATGACAGCAGACTTTTAA
>PMBJIPBG_00078 hypothetical protein
ATGCTTCAGACTTCTTGGTTATTTTGGGCGCTCATGTCGGCGGTATTTGCGGCGATGACC
GCAGTGTTGACCAAACTTGGTGTGGCGAATATCAACTCTGATTTGGCGACCTTTATTCGA
ACTTGCGTGATTCTTGTTTTGGTTGGTTTGATTGCTTACGCGACCAAGCAGTTCAGTGCT
ATTGGAGAGATCTCAACCAAAGGCATGGTGTTCTTGGTGCTATCGGGTTTAGCGACAGGT
GCATCGTGGCTGTGTTATTTCCGCGCCATGTCATTGGGGCAAGCCTCTCAAGTTGCGCCG
ATCGACAAACTAAGCGTGGTGCTGGTGGCCATATTCAGTGTGGTTTTACTGGGAGAAAAG
CTCAGCATGATCAACTGGATGGGGATTGGCTTGATCACTGTTGGTGTGATTCTGGTGAGC
CTACAAAGTTCTTAA
>PMBJIPBG_00079 hypothetical protein
ATGAAAAGAACAGTGTACGAAGAATCGAAGAGCAAAGTACTGAGAAACCACACTGTTCTC
TTGCAAGCCCGTGCACTCTGCATATCGATTCTGAATGACATCCGTCTCTCACTATTCAGA
GAGATGAAATACTTAGGTGGTAGTGACCTTTAA
>PMBJIPBG_00080 hypothetical protein
ATGAAATCACTCAATCTTGCTCAAGCACAAAAATTGACTCTGCTCTCTCAAGGGTTGCCG
CTAGCAAGCAACAAAGGCAGCGCCAAAGCAAAGACCTTAGCCGTCTTTGAACAACTGGGC
TATGTGCAGATTGATACGATTTCTGTCGTTCAGCGCGCCCACCATCATACTTTATGGAGT
CGAAACCCAAGCTATCAACTTGAGCACCTAGACCAACTGGTGGCAGAAAAGAAAGTCTTC
GAATACTGGTCTCACGCGGCAGCGTATTTACCTATGTCGCAATACCGTCATAGCTTACCT
CGCAAAGCGGCGATCAAATCCGATCAGCAAAAGCATTGGTACAAAAAAGACCACGACTTG
ATGGCGTCTATCTTGAAGAGAATTGAGCAAGAAGGCCCATTGATGGCAAAGGATTTCGAA
TCCGCCAACCATAAGACCGATGGCTGGAATACTAAGCCAACCAAACGTGCCCTAGAGAAC
TTATACATGCAGGGCGATTTGATGATAAGCGAACGTCGTGGTTTCCAGAAAGTGTATGAC
CTGACCTCACATGTTCTGCCTCAAAACATTGATACATCGATGCCAACCGAGCAAGAACAC
GCGCGATTCTTAGTCCTCAACTATCTTAAATCTCATGGGTTCGGCACTTTGCCTGAAATG
GTTTACCTACTGAAAGGGGTCAAGAAGCCGGTACAACAAGCTCTGTCCGAATTGGTCGAT
TTGGGTGAGATTGAAGCCATTAGTATCAACAATTCAGCTTATTATGCCTGTAGCGATGCG
CTGAACTTGCTCGATAAACGGCTCAACCGCAAACGCGCTAAAATCCTTTCCCCATTTGAT
AACCTGCTTATCCAACGAAAACGCGCCAACGCAATTTTCAACTTTGATTACTTGTTAGAG
TGTTATGTTCCAGAGCCAAAACGCCAGTTCGGTTACTTTTGTCTGCCAATATTGTGGGAT
GGGAAACTGATCGCGCGCGCCGACTGTAAAGTGGATAAAACCAGTTCAACACTGAACGTT
CTTAACCTAGTCACCGAGCCTTCGCTCAAAGACAGAGAAGCGTTTTTCGTCGCCTTAGAA
GAGGAGCTACAAGCTTTCGCGCAGTTTAATCAGTGCCAAGCGTTTGTGATTCAGAAAGTA
GGGCAAAGAACGTAA
>PMBJIPBG_00081 Multidrug resistance protein MdtL
ATGAGTCGACCGATTGAATTTAAAACCATCTTGCTGGCGTGTCTTATCATCAGTGTTGGT
CAGCTCAGTATGGGCTTGGTGTTCCCATCTCTTCCTTGGATCGCCAAAGATTTCGATATT
TCCCTCGACCAAGCTCAGCTGTTAGTCAGTGTTTACTTACTTGGTTTTGGACCATCTCAG
TTTATCTATGGCCCGGTATCCGATGCATTGGGCCGCAAAAAAGTGCTGTTAGCTGGCTTG
TTGATTGCCATGCTCGGTCTATTGATGATCATCTTCCTAAGCCACACTTTCACTGGCATG
GTCGCAGGTCGTTTTCTGCAAGGTTTAGGCACAGGTTGTTGCGCGGTGTTAGCCCGAGCG
TCTACTCGCGACCGCTTTAATGGCCCTGAGCTTCCTGTCGCTTTGTCCTACATTGCGATG
GCTGCCTCTATCACACCGTTAGTAGCTCCTGTTATTGGTGGTTTCATTAACGCCCACTTC
GGCTGGACTATGGTGTTTATCTCGCTGTTGGGTTACGTATTGTTGGCTTGGACTGTGATC
GTATTTCGCTTCCAAGAAACCATCACACAAACCTCTGCGTTGCCATCACCGAAGAAGATG
CTGCTGCAATATCGTGACCTACTGACTTCTCGTTACTTTATGAGCTTTGCCAGTATCGGT
TGGCTTAACTTCAGCTTGATGATCACAACCGTTTCGGTAATGCCTTTTATCATGCAAAAC
CAAATCGGCATGACATCCGATCAATACGCGATGTGGGCACTGATTCCGGCGTTCGGCATG
ATTTGCGGCACCAGTATCTGTAACCGTGTGCGCCCAATCATCGGCACGAAGAAGATGCTA
TTAGTCACACCAATCCTACACGTCAGTTCCGCTGCGTGGCTGTTCTTCTGCCCTGTTGAG
CCGCTGTATTTAATGCTAGGCCAGCTGTTGATGATTTTAGGTAATGCTATCGCTCTACCT
TGTGCTCAAGCCATGGTAATGCAACCCTATAAGAAACAAGCAGGTGCAGCTGCGGCGATG
TCGGGCGGTGGCCAAATGGTGGTGTCATCGATTGTAAGTATGGCATTGGTGCAGCTCGGA
TTAAGCCAAGCGTGGCATCTGTCATTGGTGATTGTGGTCTTTGCGACCATCACACTGACC
AACGTTCTGCGAGGCTTTGCCACTGAGCAACCTTCCGAGCAATAG
>PMBJIPBG_00082 DNA-invertase hin
ATGGCTACCTTTCTCTATACGCGGCACTCGCCTAAAAACCGGGCTTACCCTGAGCAGCTC
AACGCTTTGAAAGCCTTTACTCCAGAAGCAGTTCACCTTGAAGACAAGGTACGCGGCTGC
ACACCACCAGCCGAACGACAAGCCTTTCAACAACTCTTAGCTACGGTGCAATCTGGCGAC
ACCGTTGTACTTTGGTGGCTAACCGCCTTTGGCCGAGACTTCAGCCAAGCATTAAGCACG
ATTCAAACTCTGCTTAACAAAGGCGTCACCCTAAAAACCGTTTGTGAACCACTGACTTTT
GAACCTGGTTCCGTACAAACGCAAACCTTGCTTTCGCTGCTTTCTGGCTACGGACAAGTG
CAAACGCAACATCGCTTGTTCGCCGCAGAACAAGGCCGCAAAGCACTAAAAGACGATCCA
CAGATGTGGAAGCAGAAATTCAGAGGTCGCCCAGCAGATAAAGCTAAGCATCAGCACATT
GCGACTTTGCTTCTGGAAGGCAATACGCTACAAAGCGTCGCAGAACAATGCGAAGTCAGC
TTATCGACGGTCAAACGTGTGAAAGCCAAACTAAATGAATTTGACGAGGAAGGAAGTCTG
CGCCGCCGTGGCGATGGTGAAAAATCATGA
>PMBJIPBG_00083 HTH-type transcriptional repressor PurR
TTGCTTATTTCTCTTTATGACTACGTACCTATTTGTGTTAACCTAGTCACAGTTAAACTG
ACTTATGAATCAACTCACATGAATCCTGCAAAACAAACCGTAACATCGAAGGACGTTGCC
AAACTGGCTGGCGTTTCTCAATCTACTGTATCGCGTGTGTTTGTTCCGGGCAGCTCAGTA
TCTGAAAAGACCAAGCAAAAAGTCTTCGAAGCCGCGAAAGCCCTAAACTACCGTCCAAAT
GCTTTTGCACGTAGCTTGACCACCAACGAATCTAAGTTGATCGGTTTGGTATTCCCAGAT
GCGGACTACCCTATCCACATGAAAACACTTCAATTGATTTCAAGTGAATTGCAGAAGCAA
GGCTACTCAGCGGTGTTGATTCCATGGCAAGTGGATGATGAAGACAACCACTCGATCCCG
AACATCTTCCAATACCGTGTAGATGGTGTCATTGCCGCTTCCGCTACCTTCAACAAATCA
CTGTATGAAGAGTGTGAAGAGTTCAATATCCCTATCGTTCAGTACGCACGCGTCGTAGAA
GGCACAAAGAGCAGTTACGTAATCAGTGACAACTACGAAGCTGGTCAACAAGCGGCACAA
CTTCTGCACGAAAGCGGGGTGAAAAACGCGGTTTACCTGACGGGTGAAGTGCCAACCTTT
ACTAACGACGAGCGTCAAAGTGGCTTCAGCTCTGAGTTTGAAGACTTAACGGGCAAGACG
CCGCGAATTATTGAAGCGAGCTACGACTACGCAAGTTCGCTGGATAAAGTACGTGCGATG
CTAGCCGATAAGAATCGTCCTGAAGCCGTGTTCTGTGCAACCGACAACCTTGCAATGGCG
GTAATGGACATTGCACGTATTGAGTGTGGTATTCGTATCCCTCAAGATCTGAAAGTCATC
GGCTTCGACAACATTCCACAAACAGAATGGTTGAGCTACCAACTGACCACTTTCCGCCAA
GACTTCCGTCGTCTAGCGCGTGAGTGTGTGAAAATTATCGTTGATCAAATCAACAATAAA
AACAGCAGCTTGGTGAAGATGATGGTGCCAGTCAAATTGATAGAGCGCAGCACCACCAAA
GCCTAG
>PMBJIPBG_00084 Outer membrane protein C
ATGAAAAAGTCGACCCTTTCTGCAGTGATTTTAGCAGCGCTTACTTCTAGCTCAGCCTTT
GCTGCACACACTTTTGTTAATGACGCTGGCGACAGCCTAACCATCGATGGCCGTTTCGAT
CTTCGCTACCAAGACCGTGGCGGTGATGACAACGGCGAATGGAACAGCGGCAGCTCACGT
TTCGGTTTGAAAGGCCAAATGAGTCTGGATAACGGCTGGACTGGTTTCGGTCACGCGGAA
TGGGGCTACAACTCTGGCGCGAACGGCGACAACATTTACGACCGCTTGCTATACGCAGGT
GTTGATCACGAAAAATATGGCAAGATTGCTGCGGGTACTAAGCAGTGGTCTACCTTCTAC
GACGTAGCATGGTACACCGATTTAGGTCGTGTATTCGGTACTCGTGGCTCAGGTGTTTAC
AACCTAGCTGACTGGGGTATCGCATCCGGTGCTGGTCGTGCAGAAAACTCAATTACGTAC
CGTAATTCAATTAATGAAAAAGTGAGCTACGGCTTTACTTACCAAACCACGCGTGAAGAT
GTCGCTCTAGCAAACAATGCGACAGCCTCACTGAAAAACGGCATGGGTGCGTCTATCACT
TACAAACCAGTTGATGGCGTAACACTGGGTGCGGCTTACCATCAAAATGAAGTTGCTGAT
CTAGACGCAAGCGTGGTTGGCGTAGAAAACGGCGACAACATGCGCATCATGCTATTGGGC
GCAAACTACAGCAACGGTGGCTTCTACGCGGGTGCGACTTTCCACGTTGGTGAAAACTGG
GAAGCAGTGAGCCAAGGCGGTACGGACGTAATGTTCGATACCCTAGGTGGCGAAATCTAC
ACTTACTACCACTTCGACAACGGCCTACGCCCAACGTTGAACTACAACTACATGGAAGAT
CGCGGTGATGAGACACAAGGTTACGAGCGTAACTTGCTGATCCCTGGTCTTGAATACCAC
TTCCAGAAGAACAAATTCCTAGTTTGGACTGAATACCAGTTCGACCTAGGTAAAGATCAG
TACGATGGCAGCAAATTCGAAAACCGTGATGATCAATTCGCGGCAGGTATTCGCTACTAC
TTCTGA
>PMBJIPBG_00085 hypothetical protein
ATGTCTAAATATCAAGAAGCGAAACGCGTTGTACGTGAATACTTCAGCGCAATGGAAAAC
GCAACTCACGAGAACGTGGCAGAAGTACTAAAAGCACACACTTCAGAAGATTACCTATGG
CGTGGTGTTTACCCATTCCGTGAGCAACAAGGCGCTCAAGCAGCGGCTGACGTTTTCTGG
GCTCCTTTGATGAAATCAATGACTCGCATGCAGCGTCGTCAAGACATCTTCATCGGTGGT
GAGAACGAAGTAACATCAGGTGAAATCTGGGTAATGAGCATGGGTCACTTCATGGGTCTA
TTCGACGCTGAATACCTAGGCATGCGCCCAACTGGCAAAATCATGAACATCCGTTACGCA
GAATTTAACTGTGTTGAAAACGGCAAGATCACTAAGACTGGCCTATTCCTAGACCTTCTA
GGCGCGATGGACCAAGCGGGTTGTTACCCACTACCACCATCAACAGGTAAGCACTTCGTA
TACCCTGGTCCTCGTAACCACGACGGTCTACTGTTCGAAGACGCAGCACCAGAAGAAGGC
GTAGCAACACTAGCACTAGTGAACAAGATGGTTGATGACCTATCTGCACTGAACGACAGC
GGCGCTATGGGTTGCCCACCAGAAGTTCTTGAGAAGAGCTGGTCTAAAGACATGATCTGG
TACGGTCCATGTGGTATCGGTGCGTCTTACACAATTCCTCGTTACCAACAGCAGCACCAA
TTGCCGTTCCGTAACAACCTGAAAGACAAGAAGTTTAACGGCCACGTATGTCGTTTCGCA
GAAGGTAACTTCTCTTGTTTCTTCGGCTGGCCAAACCTATCTAACACGCCAATCGGTGGT
TTCCTAGGTATGACAGGTGGTGAAGTACGTGCAGACATGCAAGTGGTTGACGTTTACTAC
CGTGACGGCGACAAGCTATCTGAGAACTGGGTACTGATCGATCTTCCTTACTGGCTAAAA
CAGCAAGGTCTAGACGTGTTCGAGCGTACTCAGCAGATCCTAAACCCTTCTCTATAA
>PMBJIPBG_00086 Putative metabolite transport protein YjhB
ATGAATGCCAAAAGACACATGAGCGAAGTTCCTATGATTCAAAGGGTAGCTGCCTATCTA
GCGATACTGGTTGGTTACTTTTTCTATTGTTATAACTTTGTAATTATTGACTACGTACGC
CCATACATCGTTGAAGCGTATGATGGTATTAGCCTGTCAGACACTGCCCAGTTCTATACA
TGGCAGTCGGTTGGTGCACTTATCGGTGCATTGAGCTGTGCTTGGTTCGCAACAAAATTT
GGTAAGAAATCCACTCTTATTACCATCACAGCCCTAAACGGTGGCGCAACGATCATCAAT
ATGATGTTCACCGACTACACAACATGGGCAGCAATGCGTTTCATCATTGGTTTATCACTG
GGTGGTTACTTCACCGTGGCAGTAAGCCTAATGATCGGCCTATTTACGCCAACGGTACGT
GGTAAGTTGACGGCATTCGCGTCTTCTATGTTCTCTGTAGCACTGATGGTAATGGGTGCG
TATGCAGCATTTATTGCAAGCATTGATGCACCATGGGAAAGCCTAATGCTTGTAGGTGGT
ATCCCACCATTGGCAGCCGCTGTTGTCATGATCTTTGTACTACCTAGCGACAGCAAAGTG
ATCGCTTACGGTGAAGAAGAGCAAGCAAAAGTAGAAGAATCAAATGCACCAGCGAAAAAA
GGCTCTTGGGGCGAAATGCTAAGCAAGCCTTACCGTAAGATCACACTAACGTGTCTATTA
CTGGCTGGCCTTAACTTCTACGGTTTCCAATTCTTTGGAGGCTTCGTAACCACATACCTA
CGTGATGTACGTATGTTCGACGGTGCAACCATCGGTCTCATCTTCTCTATCTCAGCATTT
GGTTCACTGTTTGGTGCGTGGTTCTGGGGTTGGGTAGCTGACAAATTCGGTCGTAAGGTG
AACGCGTTTGGATTCATCCTAGCGGGCATCATGGTTTCAATCTTCTTTGTTGCACCTGGC
GACATGGTGATTGGCGGCCTAAACATGCTGGCTCTACTTGGTCTGATTTACAACTTCGGC
CTGTCTTCTTCAGCGGTATGGGGTGGTTACTTCTCAGAACTGTTCCCAGCACACCTACGT
AGCTACGGCGCGGCGCTATTCCACGGTGGTCGTATCCTCGGTATGTGGGCACCAATGGTA
CTTATCTTCATCCAAGAGCGTACCGACCTACAAACCGCAATGTGGGGTTCACCAATCGTA
TGGATCCTTGCTGGTCTTCTATGGCTATCACTGCCAGAGACACTAAAAGGCGGCGTGTTC
GATAAGAGCAAAAAAGCCGAAGCAGCAAAAGCGTAA
>PMBJIPBG_00087 Sodium/glucose cotransporter
ATGGTTACGTACTCAAGTTTTGTGGTGATTGCGTTATATGTAGCAATTACCATACTAATC
AGCTATTTAGTGAATAAGCGCTACAGCAATGGTGGCGACTTTTCCACGGGTGGAAAGCAA
TTTGGCTGGTTTACGGCAGGTGTTTCGATACTTGCGACTTACATTAGTGCGATGACGTTT
GTAGGGATGCCTGGTTGGGTTTATAGCTCTGGCATGGAAGCGATGAGTATTCACCTTAAC
TATCCCATCGTTATCTTTTTCACCGTCATTTTCTTTGTGCCTGTCTTCTATAAGCTGGGC
CTGACTTCGATTTATGAATACCTTGAGCACCGCTTTGGGGTGTATGCAAGAACCATCAAC
TCGATTGTGTTTATTGTGGTTCAATGTATCTCTGCGGGTGTGATTTTGTATGCCGTGGCG
CTGATCTTAGTGCAAGTTCTGCCTATCAGTATTTCTGAAGCCATTATCTACATTAGTATT
TTCACCGCTTGCTATACCTATGCGGGCGGGATTTCCACGGTTATCTGGACCGATATGTTG
CAATCTGCAGTATTGGTTGCGGGCAGCATCGCTATCTTTGCCATTCTAATGACAGAGATT
AATGCGGCAGATTACCTTTCTCGTGATCACTTGAATATCATCAACTTAGACTTTGATTTG
GGCGTGGATACCACACTCTGGGCTGGCGTGGTTGCCGTGAGCTTTTTGCATTTGAGTGTG
TACGGCACCAACCAATTGATCATCCAACGTACGTTAGCGACGAGATGTGAAAAGACGGCG
CAGAAGTCGATGCTGTTGTGTGGTTACGGTGCGTTTTTCGTGTACTTGTTCTTCGCGGTA
CTCGGTGTTCTTTTGAGTGTTTTCTATCAAGATCAATCGTTTGAAAACAGCAACGAAGTG
ATTTTGGATTTCGTCTTCAACCACACTAACCCAATCGTCGTTGGTTTGATCATTTCCGCA
TTGGCAGCGGCCGCAATGTCGACCTTGGATTCGACCTACAACTCAATGGCGACCGTCGCA
ACGTTCGATATCTATAAGCGTTTCGTTCGCAAGAGTGCCGATGATGAGCACTACGAAAAA
GTCGCAAGAAAGATGAGTTTGCTTGCGGCGGCCATGGTGGTAGTGCCAGCTCTTCTGGCG
GTATCGAATGAATCGGTACTCAAAACCATCGCTAGTCTGACTTCTATCTTTGTTGGTATC
CGTTTGGGTTCATTCGTGCTTGGTTTATTCTGGGCGAAAGCCAATGAGAAAGGCGTGATC
GTTGGCAGTATCATGAGTGTGATTGCGGTGTTTACTGCCATGTATCTCGACGTGGCTTGG
CCGTGGTTCGCGCCAATTGGTACGTTCGTCTTCCTTTTGTTTGGTGTGTTAGTGAGCCGT
CGTTGGGGCGCTGTGACTGCCGAGCAACAAATCTTTATCAATAATCAAAAACATCTTTTT
GCAAAGCCAACCGCAAGCCATTACGGGCTGTTGGTGTTCGCTGTGGCGACCATCGCCGCT
TGTATGGTTCTCCCTGATTGGCTTTATGCTGCATTGTCGTAA
>PMBJIPBG_00088 L-serine dehydratase 2
ATGCTGTCCATCTTTGATATTTACAAGATTGGTGTGGGCCCTTCTAGCTCTCACACCAAT
GGTCCAATGATCGCGGGTTATCATTTCACTCGTTTGATTGAATCGAACTTGGCAAAAGTG
GTTCGTATTCAAGTCGATTTATACGGTTCACTCTCGTTAACGGGGATTGGTCACCATACT
GACCGTGCAACGATTTTGGGTCTGTTGGGTAATAAACCAGATACCATCAAAATCGCTTCT
GCGAATAAAGCGATGCGCAAGGCGATTGAAGAGGGCATGATGTCTGTCGATGGCCGTCAT
GAAATCGAATTCAACTACAAAACGGACATGTTGTTCCATGAAGAGAACCTTCCTCTGCAT
GAGAATGGCATGACGATTACTGCGTTAGATGCGCACGGCAATCAGGTTGGGTTTGAAACT
TACTACTCTATCGGTGGTGGTTTCATCGCAACGGCGGATGAACTGCAAAATGGCAGTGCG
ACTGCTCCCGTAGAAGTTGAGTTTCCATTCTCCAGTGCAGACGAAATGTTGGCACAGGCA
GAGAAGAACGGCATGAGTCTTGGCGGCATGATTCTGAAAAACGAACAAGCGTTTCAGGAT
ATGGAAGCCATCAATCAACGTGCAGAACAGATCTGGCGTGTGATGACGCGTTGCATGGAG
CGTGGTTTCGAGACAGAAGGTATCTTGGATGGCGGCTTAAACGTGACCCGCCGTGCGCCT
AACTTGCTGAAGAAACTTGAAGCAAATGCAGCAATCGAAAACGATCCAATGGAAATCATG
GATTGGATTAACCTGTTTGCTTTTGCTGTGAGTGAAGAAAACGCGGCTGGTGGACAAGTC
GTAACGTCGCCAACTAATGGTGCGGCGGGTGTGATTCCGGCGGTATTGATGTACTACCAT
CGCTTCATCAAAGAGCTTGATACTAAACAGCTTAAAGACTTCCTTGCTGTGTCCGGTGCG
ATTGGCATTTTGTACAAAACTAATGCGTCTATTTCGGGTGCCGAAGTAGGTTGTCAGGGT
GAAGTCGGTGTATCTTCCTCTATGGCGGCTGCCGGTCTAACCGCGCTACGTGGTGGCAGC
AATGAGCAAATTTGCATTGCGGCTGAGATTGCCATGGAGCACTCACTAGGCATGACTTGT
GACCCGATTGGTGGCTTAGTGCAAGTACCGTGTATTGAGCGTAATGCGATGGGGGCAATG
AAAGCGATCAATGCTTCTCGCATGGCATTAAAGCGTAATAGTAAATGTTTGATCTCGTTA
GATAAGGTGATTGAAACCATGTATCAGACGGGCAAAGACATGAACAAGAAATACCGCGAG
ACGTCACTGGGTGGATTGGCTTTGATTAACATATGTTAA
>PMBJIPBG_00089 hypothetical protein
ATGGATCTTTATGGTAGTGATATGAAAAAAGCATACTCATACATACGTTACTCTTCCCCT
CAACAAGCAAGCGGTGATAGCTATCGCCGCCAACTGGCGGCTACACAAGCCTATTGTGAT
GCCAATGGCTACGAGCTTGATACTGAGCTATCCATTTACAAAGAACTTGGTGTAAGTGGA
TTCAAGGGCGACCAAGAGCATTTAAAGCAATTTATCAATGATTGTGAAACGGGAAAGGTT
AAGAAAGGAAGCTTGCTTGTAGTCGAAAACCTTGATCGGCTTTCTCGACAAGCGATTAAT
GTCGCTATGCGACAATTTCTGAGTCTTCTCGAATACGTTGATATTTACACCTTACAAGAC
AAGAAGCACTATTCGAACAATGACGGGCGAGATAGTGAAAACCAACTATTAGACATAATG
ACAAGCCTTATCATTATGTCGAGAGCGCACGAAGAAAGCCTCACGAAGCAAAAAAGATTA
ACAGAATCTTGGGCTAACCAACGAAAAAACGCACATAAAATTAAGATGAGTGGTTGTTAT
CCTCATTGGTTGGTGCGATCTGACGATAAAACCGAGTTTTACGTCAAAGAAGACCGAGCA
CAAATCATCGAAGATATGTTTGATATGTGCATAAACGGACTTGGGGCAACTCAAATAGTT
CGCTCTTTAAACAATAATATTGAGAAATATCCCCCACCATCTACAAAAAAGGAGTTTTGG
GTTAGATCAACCGTGAAAAGGTTGCTGTCTGATCGAAGGTTGTTAGGTGAACACCAACTT
TATAAAGGGCATCACGCCAAGCGTGAGCCTGTTGGAGAGCCGATTAAAGACTATTTTCCA
CAAGTCATTGACGAAAAGACGTTTGTTAATGCGCAAATTTCACTAAAATCACGAAAGATC
GGAGCGGGAAAAGTAAAAGCGGATTCTTTTTCAAATATTTTTCGTGGTTTTTTACGTTGT
GGTCATTGTGATTCGCCTGTTGAATATGTCAACAAAGCCGCTAAACAAGCCTCTACGCTG
TATTTGACTTGTAGTAATGCAAAGCGTGGCGGTGACTGTAATCACTCAAAGCACTATCGT
TATTTGCCGTTAGAGCATATGTTAATTCATTTATCTACGGCTAATGGGTTTATGCCAAAA
CCCGAAAAACCAAGCGATTTACAACAGCAGCTAGAACTTATTACAAGCAAACGAGAGCAA
ACGAACAGCAGACTTTCTACCTTATTAGAACGTGATTTCACCGCTCCAATCATAATGTCA
AAAATTGAAGAATTAACTCACGATCTGGCTAAGTTTGAGGCAGAGATAACAGAAATCGAA
GATAAATTATTAGCTTTGAAAGCTGATTATGAATATGAAGATTTATATCATGATATGATT
GTTGAATCTGACGCAACTAAGAAATTTTCTAACAGAGTAAGATTCAATAGCAATCTCAAT
AAGAAAATTGATAATGCTTATCTCTATTCGATAGGTTTGTTGCCTTCAATCGTTTTCACA
ATGAGCGATAAAAGTGTTCATTCTTTAATCATTGACGAACGCTATAATTTTGGTGGTTGC
AGCATTAAGAATGAAGACGACACTCTGATTAGACTTAACGGTGAAAGTGTAGAAGCTGTC
GATCAAATGATATGGCAAATGATTACCCAATCCATTGATTTGTTAGGTAGCATTGACAAC
GATAACGAGCAAGCAGTTAAAGCAGGTCGAAAAATCAGCCTTTTAATAAGCAAGTTTGTT
ATGGATAGTCAAAATCACAGTTTGCTAGACGAGCTTCAGTCTGTTTTAAGTGAGTTTCAA
GATATACAATACAAATCCGAGATTTGTTAG
>PMBJIPBG_00090 hypothetical protein
ATGGATTTTAAAAGAAAAGCAGGATTTTTCGAAAATTTGAGCAATGACGAAAAACTAGAA
ATCTTATTTGAAGATAGAAAAAATATGTTTCGCTATATCAAATCACTTGAAGAAGTTTTA
AAAGCTAATGGAGTTGAAAACTACAAAGAAGAATCTGCAAAGTTTTATGAAACTTTCAAA
AGTAACTAG
>PMBJIPBG_00091 hypothetical protein
ATGAGGAATAAGAAAAGACAAATAACATTACGAGGTCAAGCCAATAATCAGAAGCTTGAA
GAGATCAGTAAGTTTCACGCTGAACGAAATTTAAAACTTGCTGAATGTGTTTTAAATACT
GACAAACGTTTTTTTGTTAGTATGACTTTCGAGACTGTCAAACAAGTTCAAAGGACTTTG
AACTTTATCAATACTTTCTACGGTCACAACGTCAACGATTTAAAATCAATATTTAATAAA
GTCATTCTTCATTACTGTGATTTGTCAGAATATAAAGACAGTTCATTATCTGACTTTTCA
AAATCAAACAACAAAAAATTTATTGAGTTTTCAGATCTAGAAAAAAGGGTTTTCGACTTT
GAAAAAAAAGAATTAGAAAGCTATAAAGGTCGTTTGTCTAACCTTGATTTTCTTCATTTA
TTTATTACAAAAAAGACAACGACCGTAGACTTTAAAAAAACAAATTCTTTTAAAAAAGCT
GAACAGCTTTCTAATCTTTTAAGTCGAATTGCAGACAGAAATAGATCAAAAATAGTGATT
AAAGTTTCACAAAACAAAACGAACTTTGATCACGAATTAGTAAAAGCGATTAAATCAAGC
GCAAAGCTAAAAGCACACTTTGAAATGTTCAATTTTGAAGAGTTCAAAACTGATTTTATT
AATTACTGTGAAAGTCTTTTAAAACAAAAAAATCAAACTTCTGATCTATCAGTTCAACTA
GTTGAGCTAGAACAAGCGAAGGGTTGA
>PMBJIPBG_00092 hypothetical protein
ATGATTATAAAAATTCAGCATAACGGCAGCAATACCAACGATTTAAAAGCGGTTTGTAAC
TATATAGCAAACCCGAAAAACGAGAACGATCCTGATCGTTGTGAAATGCTTGCAACATCC
AAAACTGACATAAGCAAGAGCTTTAAAAATGAAGTTCTTCAAAGCTTTATGCTTGACCTT
GAAACGAATCATTCTCTTCATTTGCTGTTAGAGAAGAAAAAATCTGAAAACAAGTTTCTA
TATGATCATATTGAGATCTCATTTCACGCTGACGACTGGAAAAACCGCACAAATCAAGAA
ATGCTTCAAATTGCAAAAGAAGGTTTAAGTGGTTTCGTGAAAGATTTTGACGATAAAGAT
TTTTTGTATACTTTACATAATGATACAGAGAACAAACACTTTCATTTTATTGTCCCAAGA
GTATCAAATTCTCTGAGTTATGATCACGCTTGGCAGTCAAAAAACAGGTCTAGAAAAATT
GCTGAACAACTTGAAGATAAACACAATCTAGTTAAAACAAACCGCCAAGATTCTTCACCA
CAAGATCCAGCTAATAAACTACAAGCCATAGCTAAAAAAGCCTTTAACGCTAACGATTTA
GAAGCGGCTGAAAAGCTTGAAGAACTAGCAGCGCAACGACAAAAAGAACTAGAAACAAAT
CCTTTCGAGTTTATGCGTAAGCAAGCGGTTTACGCAGCAAAAAACTCAAAGAACAACACA
CACTTTTTCAAGCTGCTAGACAAGCACAACATTCAAGTAAAGCCGAGCTTCAAGCAGGGA
CAAAACAGACAGCAAGAAATCCGTGGATTTTCTTTTGAAATGCGTAATAAACAAGGCGAA
GTAATCGCACACGCAAGCGGTTCAAAGCTTAGTAGAAAGCTTTTGACCAAAAACGCACTG
GAAAGCCGTTTTAAGGGCATAACTAAACAAATCATACAGAGACAAGACCAAAAGCAAACA
ACGGCTAAAACAGTCAAAAACAACGCTCATACAGCAAAACAAACGGCTTCAACGTCTAAC
AAGTCAATCAAAAAGCCGTCAAGTTCTCCTGTTTCAAATCTACCGAAAAAATCAAACGAG
GTTGATAAGTTCGTAGACGCTGAAACCAAAAAAATTCAACAATATCAGAAACAAATGATG
GACCATTATGATCAAGTTGAAGCGAAACGAAGAGCGGAACAAAATGAAGATAGCTTTGGA
AAAATGTTACTTGACGATTTAAAGGAAGCTGCTCGTAAGGAGCGTCTACGATTAGAGCAG
CCAACAACTTTCAAAGCTTCGCTTCTCCCGAAAAGCGAAGGAACATCGATTTCAGAGTGT
CCACAAGATTTTGAAAACGAGAGTGTTGACCCTAATGTTAAAAATTCCAAAAGCAGTGAG
TCTTCTACTTCGACTGAAAAACGAGTTAGAAAAAGCAGGTCTAAGCTACGCCTTACCCGA
ACTCGCTAG
>PMBJIPBG_00093 hypothetical protein
ATGCCTGGCTGTGGTGAAGATCTGACTTCTTTGGTTGAAAAGGGCAATTATGTCGTAGGA
GAAATGGCTCATGTCATTGGCAGCAAACCCACTGCCGCACGTGGAACTCCTGAAGGAGGA
GCTGATACATATGACAATCTTATTTTGCTTTGTCCCACTCACCACACCCACATAGATAAA
GCTCCTGAGGGCACTTATACAGTTGAAATGCTACATGAATGGAAGAAGAATCATGAAGCT
GAAATAAGTAATGCTGGTAAGACTGAAAAATTCGACAATTTTAACAAACTTCGCCTAGCT
GTAGCCAAACTGTTAATTGCAAATAAAACTGTATTTGACGCTTTTGGTCCTAAGAGCGAA
GTCGCAGAAGCAGATCCAATGTCCAATGCGTTCTTGGTTTGGGAATTAAGGCGGATAGAT
ACTATCCTGCCCAATAACAGGAAAATACTAAACATTATCGATTCGAATCAAGATCTCATT
GAAGATGTATCTGTCATTCAAGTGATTGAAAAGTTTAGAGTTCACGTTGAATCCTATGAA
AATCATGTATATCGCACGCTCGACAACTATCAACTATTCCCTACTGAGTTTTCGGAGGTA
TTTTTATAA
>PMBJIPBG_00094 hypothetical protein
ATGTCAAATGGTTCTAACGATTGGGGCGTCTCATATAGCCGTATTGCTTGGCTAGAAGAC
GCTATTCAAAATCATGACAATGTGGTTAATTACAATAGGCATGATGATATTATTATGGAG
TTTGATAGGAGAGACGGTTCTTCTATCGTTCTTATCTGTTTAGACGAATATGCGCTAGGT
GAAGCTGCTGTACATAGAGTTTTGAAGGAGTTCCCAACGGTAAACTACATTTCTGTTGGT
GGTAACTGGAACGGCTACACAGAAGAAGCCAAGCAACTATGCTTATCAAAAAATATAGGG
CTATTTAATTCTAGCGAGCTAACAGGAGCTTTGTGGAAAGATGAGTTTTGGGCTTACCAC
CAAAGAGATAAAGACGGAAATCCAATTTATCCATACAAAAAAGAAAGAGCTGCTTAG
>PMBJIPBG_00095 hypothetical protein
ATGTCAAAAATATACAAAATAAGAACACCAAGAACTACAACACTACAAAGCACGGAAGAA
AACACTTATAACTACTATTACAGTGATATTTCACTAACCGCTAAAAAGCTTTTCTTTATA
TTGATCGGAAATGCTCAATATTCATACTTAGACAATAATCAAGAGAATGACTGTAAAATC
AAGGTTAGTAAAATCAAAAAACTCTTTAATAACTCCAAAAAAGGTTTTGATTTTTTTCTT
GAACACTTAAACGAATTAAAATCTTCAAACAAAATTTTGTTCAATTCTATCAATAGAAAT
GAGATCGAATACTCGATTGTAGAACATACCGATCTAATAAAACCAAATCAAGATAAATCC
GAAATTGATACATATTTCAACGTCTACGACATTATAAAGTGCAGAAGTGAATTAAGTTTA
TTTTTAACGATTACAGGTTCGAGACTGAGAACAAGTAAGCATAATTATAGAATAAACATT
AGAACTATTTTCAACATAATGAAATTAAAACAATCTACAAAAAACGAAAGGAAAGAGTCA
AAGAAATTAATAATGAGTATTTTGAAAAATGAAAAAAATGGATTTGATTTTGAATATAAA
GATTATTGTTTTAGTTACTCGTTGAAACCACTTGAAGCACAAGAAAAAGCAGAAGCACAG
CCAGCAGCAGCAGAAGAAAACGAACCAGAGAGCACAGAGAGCAGCGAAGCGGTTTTCAAT
GGTCTAGACGCTTGGCAAGAGGCTTTAAAGCCTAAAAAAGCTGTTACAGAGCGAAATTAT
CCGCCTCTTCCAGATTTTATAAAAGAGGCGAACAATATTTTATATCTTCTTGAATAG
>PMBJIPBG_00096 hypothetical protein
ATGAAATCATTTATATACAACTCAAATATGAACGAATTAGAATTACTGAAATTACTAACT
CAATTCATAATCTACAATCTGAACCAGTCTAAAAACTCCAACGAGTTTTTCAAGACGCTT
CAAAAATCGAACATTCAACCAACCCTAGACAAGAATAAAAATATGGTGTTCAACGTCAAA
AACGACAAGGACAAGCTTATCAAGTCTTTCAGTCTCGACGACTTCAACAGTCCAAACATT
ACAAAAAAGAGCTTTTTAGAGCGTTACAAGGACTTTTTTGAACGTCTGGAACTACTACAC
GCAAACAGCGAGATAAATCCGAAACAGGCAAAAATTAAACGTTCTGGCTTGTTAAAATGG
AATGACGAGCACGGAAACACATATTTTTATCTTGGGAATGACAAAAATAACTTTGTTTTT
AAACAATACTCGAATGGTCAAATGATCTGTAAATCAGATAGTAAAAGTCTTGATTTAATG
ACAAAAGAGCAAGTTAAAAATGGTTGGCAAGCAGTTCAAGTAAATTCAAACAATAAAGAG
TATATAAAGAACAAAATTAAATATTGGCATAAACATAAGAAAAACGCTTCAATTACAGAT
ATTTTACTTTCTGAAAACAGTAATTTTCAAGGTCTTACACTAGAAGAACTTAAAGAAACT
TTAGGAGATCGCAAGCTTAACGATTTTGAAATTCAACACGTTAAAAACTATTTTCTTTCT
GATCAAGTTTCAGATCAAGAACTTAAAGAAAATTTTGCTATGACAGTTGAAAAGCCTTGT
AGTTTCGAAGCTGCAAACGATCCAAAGCTAAACCCAGACGAACCAGAACCAACAAACAAA
AAGCCACGTAAGAAAAGGAATTTGAAATTATGGTAG
>PMBJIPBG_00097 hypothetical protein
ATGGTAGAAACAAAATTATTTGATTATGAGAAAGAAGAAAAAAGAGTAATTGAAGAACTT
AGAAAAGAAATTGAAAGCATTCAAGCAAAACAAAAAAACGAAGAGCCAAAACCAAAAAAC
ACAACTTAA
>PMBJIPBG_00098 hypothetical protein
ATGAAGACTAAAATAATAACTTTGATTTGTGTTGTTTTACTGCGTTTTTTGCAAGTGCGA
ATACACATACACAGATCAAAAAAATCAAAGGGAACAAGTATGATATTTACTATTATTCAA
CAGCTTATAACGATGGGAAGATTTTTACACACTGCTTCTATGGCTACCCTAATAATCCTT
TTACGAATAAAGGAAGTAATTGGTTATCGTTTAATAAACGAAATTACTATGGGTTGA
>PMBJIPBG_00099 hypothetical protein
GTGAATTATGAAATAAAAGATAGCAAAATACATTTTAATCAAACAAAAACAGAAATTAGA
CGTTGGTATAAAGTCGAAGTTTTTGATATGAAAAACATAACGAATGAACTTATTGATACA
GTTTGTTGTAACTCATATTTGCAAGACTTGAAAGACGTAAAAAAGACAGTTTCTGAGAAT
AAAATCAAGTATTCAAACATTAAAACAAACAACTGTTGTATTTCTGAATTTTCGATTTTT
GAAGATAACCAAGAAAATCTTGAATATTATTTCAGATACAAATATTTGATTTCAGAAGTA
GAAAAAAGAGCTATACCATATTATTCATTTGGCTGGAGATTTGGAAAGTTAGGGATTAAA
AAATTAAGGGATTTTTCAATGCCAGAAAAACCTTTATTTTTAGACACTAAAAAGCTTTCT
TTAAACAGTCGTCAACGTGTTAAAAAACTAACGAATGATAAAGCTTTTAAAACATCTTTC
AAAGAGTCTTTTAAGGGTTTAACTATTAATAATCGTGAGCTTTCAGAGATTATTACCGAA
GTTTTATCAACTTGTGGAAACAAAATTTTTACTAAGAATGAGTTTAGGATAGACACAGAA
AAATACTTGATTGCTGACGGAAAGCGATACAGTTACTTTAATTCTCGCTTTACTGCTCTT
AAAAATCCAGCTCAAATAACACTAACAGAAACGTTTGTAGAACCACCAAAACGACTAGGA
AAGCGTGATTTTTCAGTAAGTTACAAGCTTAATAAAAAAACTTATTCAAAGACAATTACA
CTTAATTTTTATGGTTATGACAAAGCAGATTTTGAAGAAATTAATGATATGTTTGACTTG
TATACATCTATGTAA
>PMBJIPBG_00100 hypothetical protein
ATGAAAGCCATCAAATCAATCATCACCGCACTACTGTTTACATCGACACTTTCTGGGTGC
GTTTCAACGCCCGGTCACTATCGTTTGGCACCCAACGTTCGTCCTACCTTGATGAATGCC
AATATCAACGTTCAGCCACTGGTCAACACGGCGGTCTCCGTTGGTAAGGTCGTATTACCT
TATGCGATATCAGCGGGACACGCTTACGTTAATATGCCTTATGTCCTGTTGCGATAG
>PMBJIPBG_00101 Diguanylate cyclase DosC
ATGGCTTTTCCTAAACTATTAATACGCATACTACGGCCCTACTTGGTCATTCTCGCGGGC
TTAATGATATATTTAGCTCATTCGCAGTTTGTTGACTCTGAAACAATGGTTTATCGTCAG
TCTCAGACAAACCTGATTACTGCTGATAGGCTTATCCGCTCGCAAATTGAAGCTACCTTC
AGTAAATTCTATCTATTAGAAAGAGCATTGCGGGCTAACAATAACAACTTACAGAGCGAC
GATTTTCTAGCATTAAGCGATGGCATCCTCGATTACTCTCCTCAATACTCAAACATCTTA
TTCATTAAAAGTGACGGAGAGGTAGCTTACGACTTATCCAACCAAGTAGCCCTAGCAGAT
ACCTCTCATATCAATTGGCACAAACTCGATACCATCAGTGACAATTTCTATATTTCTTCT
TTATATCCCAATCTAAAACAGGAATGGGTATTTGCAGTTAAACATGTTCTGCCAAATTCT
AACACCCAGTTATGGATAGAATTCAATCTCCTGCACTCTACCCAACAGTTAAGAGGTTTG
AAGACATTAAGCAAGGGCTATGTCTTTGTGGTAGATAGAGACACAGGGCGCCTTGTATTT
CACCCAAACCCTAGCCGTATTGGCGATAAATCCATTAGCTTTCACGGCGGTATACATGAG
AAAGTTGCTAGCGGGCTTCTATTTGGCAAGCACGAGTATTACTACCAAGATCACTTCAAG
GTTTCAGTTTTTGATGCTGACAATTCGTTAAACTGGGTGTTTGTTGCTGGCACAGATCGA
GCCGATATCTTAAGCAGTAGTTACCAGTTTACTCTCACTGCCGCCGTGATAGCGTCCCTC
TTAGCACTTGCTATCATTATTAATTACCTCACATACCAACTGCATTTATCACTAGCTAAA
CTAAACAGTGCTAAGAATATTGGTGAGTTCAAGACCCGACTTAAAAGCGTTCTTCACCGC
TTCTGTTTTGATCGAGGCATACAGTTCTGCGTTTACGATAGTATTAATCACGGCTTTTAT
ACCCTTGATTACCACGGCAATAAGAAACTCACCCTATCTGATGCCAAACTAGCGGCAAGC
TTTTCTCAGTCATCAATATCCTATCGAAGTAAAAAGTACTCGGATGTACTGGCTCAGAAA
CTCAAAGTTCATGGAAACCACTATTGCATTCCATTGTTTGATGGTCAGGAGTTACTGGCT
GTCACTTATGTCTGCTGTCGCTTTCCGACTTACAAATGTATTCTCAACTTAATCCAAAAC
TATGCACAAATCGCGTTAGCAAACCTAAAGTTACATGACCGTTTACGTCATCAAGATCCA
ATGACACAGCTAGAGAACAAAGCGTGTCTGGCAAAAAAAGTTGCTCGAGAACTTGGCAAT
GAGAACCGCTTCATTGCGATGATTGATATTGATAACTTCAAGTACATCAATGATCAGTAT
GGTCATCCCGTTGGTGACTTAGTGATTCAAAAAACAGCCGAAGTAATGCGGGACAATTTC
CCTAAGCCAAAGGGAATTTGCTTAGCGCGCTATGGCGGTGAAGAGTTTGCAGTTGTATTC
CAAGCCAATGATGAGTTTGATGCTAAGCACCAGCTTGATGGTTTCCTGACGACATTGCAA
CGGAGCCATTTATCCCTTGGCTGCGGTGATGTCCGATTTACGGCAAGTGTCGGATTTACA
CCATTAGAAACCAGCTATCACCATGTAGTGGAGCAAGCTGACAAAGCACTCTATCAAGCA
AAAAGATTGGGCAAGAATCGCGTCTGCCACCTAAAAGCAGCATAA
>PMBJIPBG_00102 Glycogen operon protein GlgX 
ATGACAAAATTTCACTCTCGCCCGTACCCACTTGGCGCAACTTTGAATACTGCAGGTTGT
AACTTTTCAATTCACGCGCCAAACAGCAAAGACATCAAGCTCGCTTTGTTTTCTAGTGAG
AGCGAATACACTTTGCACGACCTACCCAATGAATACGCCGGTATTCGCCATACCTTTATC
CCAGGCATCAAGCTCGGGCAAAAATATGGGTACGTCGTAACGCATAAAGACCAACCTTTG
TTAATTTCCGACCCTTACGCAAAATCCATTGATAAAGCTCTCCACTACCAACCTCCCTTC
TCTCCAGCCAAAAGTTTTGATATGCCTAAGTGTGTGGTTATTGAAGATGAGTTTGACTGG
CAAGACACGGAACACCCACGCATTCCCAGAGAAGAGATGACGCTATTCGAAACACACGTA
AAGGGATTAACGAAGCAACATCCTGAAGTAAAAAGCGAAGATCGAGGTCGTTATTTAGGG
TTAGTGTCTCCAGAAATGCTAGCCTTCTACAAGCAGCAGAATATCAACACTCTGCAATTG
TTGCCGATTGCGGCCTGTATGCATGAGCCACATCTGTTAAAGATGGATAAGGTGAACTAC
TGGGGTTATAACCCATACTTGTTTATGGTGCCGGATCCACGCTATGCAGAAAAAGATGCC
GTAACGGAATTGAAAACCACCATACGAGAACTGCATAGGCACGGCATTGAAGTAATTTTA
GACGTGGTTTACAACCACACCGCTGAAGGAGGCGAAGGCTCCACTGTCTTCAACCTAAAA
GCACTCGATCCTCGCTTTTATATTAAACATGGCCAGCACTTCGCAAACTATACAGGCTGT
GGCAACACGGTAGATCTAACATACCAGCCAGCATTAAATCTTGTCATGGATACTCTGCGC
TACTGGGTGAGCGAGTTTAAAGTCGACGGTTTCCGCTTTGACTTGGCAGCCACACTTGGT
CGCCAAGGTGATGACTACAACCCTGAAGCCGCTTTCTTTAAATCCGTAGCGCAGGATCCA
ATATTGCGTGAAACCAAGCTGATTGCAGAGCCTTGGGATATCGGCCCTAACGGATACCAA
GTCGGTAATTTTCCATTTGGTTGGAACGAATGTAACGACAAACTGCGCGACATCTCACGC
AGCTTTTGGCGAGGAGATCAGGGCTACCTGAAGGAATTTGCAACGCGCTTAATGGGTTCT
CGTGACATCTACAGTGCAGCAAACTGGCCTTATAAACTCACAGTCAACTACATCACGTAT
CACGACGGCTTCACCTTGCAAGATCTTGTGTCTTACAAACAGAAGCACAACGAAGCCAAT
GGCGAAGAGAACCGCGACGGCCACGGTGACAACCGCTCAGAGAATTACGGTGTCGAAGGC
GAAACTGACAGCCTAATGGTCATTGCTACGCGTGAAAAACAAAAACGCAATTTAATGGCA
AGTTTACTCTTTGCATTTGGAATTCCGCATATCCTGACTGCAGACGTACTCTCACATACA
CAAGGTGGTAATAACAACGCCTATTGCCAAGATAATGAAACCAGTTGGCTAGATTGGACG
TCATCGGAACGTAAACAACACTTCAAGACGTGGATGTCACAAATGGTCGCCAACCGAAAC
CAATATATGGTGCCTTTCATTCGTGCGTTCAGTGGTGAGAATCGCAATAACAACCGCATC
TTTTGGCGCCGCATTGATGGCACCTTGATGGAGCATGACGATTGGAACCGATTGAGTTCA
GTTGCTTTACATTTGGGAATTGGCAAAGATGGAGAAGAGCTTGTTTACCTGATCAACCAA
ACCAATGTCCCTGCTCGCTTTAAACTTCCAAATGACCAAGATCAGGAATGGGTAACGATT
TGTGATACTAACGTTCGTAACCTAAATCCTGGACATGCTGAGGGTGAAGTACTCTTGTCT
CCAACCTCTATGGCTATTCTTCATTTTCAGCCATAA
>PMBJIPBG_00103 Maltoporin
ATGAAAAAAGTAAGTGCAATTGCTGCTGCTGTAGCTGCAACTTTAGCTGCTGGTTCTGCT
TTCGCGGTGGATTTCCATGGTTACATGCGTGCTGGCGTTGGTGTAAGTGCTGACGGTGGC
CAACAGGTTACATTTGAAAAGAACAAAGTAGGTCGTCTAGGTAACGAAGGTGATGTTTAC
GGTGAAGTTCAACTAGGTAAAGAAGTTTACAACAACAACGGTAAAACGTTTTATGTAGAC
TCAATGTTCGCAATGACTTCTAACGGCTCGAACGACTGGGAAAGTACAAAAAGCAACTGT
GGTCTAAACACTGCTGGCGATAAAGTAGAGTGTGTTGACGATGCAGAATTTGCGCTACGC
CAGTTCAACGTTCAAGCAAAAGGCGTTCTAGATTTTGCTCCAGAGGCAACGCTTTGGGCT
GGTAAACGTTACTACCAACGCCACGATATTCACCTTTCTGACTTCTACTACTGGAACATT
TCTGGTGCAGGTGCTGGTATTGAAAACATTGAAGCAGGTCCAGGTAAGCTATCACTAGCG
TGGATTCGCAATGACCGCAATGACAACTTCAAGTATGGTATGGGTTCTGGTGATACACCA
GATGTAGGCAACAATGGCTCTGTTAACGTAAATACCTTGGATGTTCGCTATGCAGGTTTG
CCTGTATGGGAGAATGGTTCTCTTGAAGTTGGTTTAGACTATGCTTTAGTAAATCCAACT
GATAAAGCATCACAAAATGCAAAAGATGCCAAAGACGGTGTAATGTTCACTGCTGAGTTA
ACTCAAGGTCTAGATTCTGGCTTTAACAAAACAGTGTTCCAATATGGTACTGAAGGTTAT
TCTAAAGCGTTTGCATTCTACGGTGACGGCAGCTGGTACGGTGCTGAAGCTCGTGATGGT
GCATCAGGGTACCGTTTGATCAACTGGGGTGTGATCAGCATGGGTGAGAGCTGGGAGATG
ATGCATCAACTAGTGTACGGTGTTGGTGAAGATATGTGGGCTGCGGACCACAAATGGGAA
ACTATGTCAGCTGTAGTACGTCCTGTTTACAAGTGGGATGACAATCACAAAACGATCTTC
GAAGCAGGTTACGCTATGGATGATAACGATGGCTTCGAAAGCACTTACGGTAAGTTTACT
GTAGCGCAAGCTTGGTCTGCTGGTTCTAGCTTCTGGGCTCGTCCTGAAATTCGCCTATAC
GCTTCTTACCTAACAGCTGACGATGACAACAGCTCTAAGAAGTTTGACAACGGTCGTTCA
GACGATTCTTTCCAATTTGGTGTACAAGCTGAAGCTTGGTGGTAA
>PMBJIPBG_00104 hypothetical protein
ATGAAAAAATGGCTTGCTCCCGTAATATTGGGAATGTTGGCTACAGGCTGTTCTACCATC
GAGAAAGTAGAAATGAGTCCAAGTGGTCAACAACAGGTGATTACTCAATCGAGTGATATT
CAATGGATTCCCGTTGAAGTACCTTTAGTTACTGAGTTTGCTTTGACTGATAAAAGCCAG
ATGCTTCTTAATGGAGAAAGTGCTGGCGCAATCGCAGCATTTGCACTTCCTGGTAACCGC
GGCAGTCTTGATATTAAACTTGAGACGTTCGTAAGCAAAGAATTGCAGTTTTACGCGCCA
AACGTTGCAGTAATAAACTCCCGTGGCGAAACTATCTACCAAGCAGATTTCTCACAGTTT
AAGTATGAACCAGCAAAACTACTCGATGATGATAAGTTTGTACTTAATCTCAATGTAATT
CCAGACATGACAGGTGATGAGCTGCATGTATTGATCTACACTACCTCATCTGACCTAAAA
GGCAGCACTCAAATTCTGCATCCTGCTAAAGTATTCGCGATGGCGCGACATACTCAGCCG
CCTGACATTGCTGATCCGCAAGCGAAACACAGCCCACTTGGCCAATTCCGCTTTTCAGTA
TCTGCAAATGACATCGTAAATACTAAGATTGTTGCGAAAAACGACAATATTCCTCAAGGT
ACGGATTTAACAAGTTACTACCAGAAGTCAATCAAAGCGGCAGTAGCAGCAAACGATATT
CCGAAAGCTCTCACACTACTTGATGAAGCAAAAGAGCTAGGTATTGAAGGTGCGCAAGAA
GTGTTTGTTAAAGCGGTGAATACCAAATAA
>PMBJIPBG_00105 hypothetical protein
ATGAACATGATGAAGTCTTCGCTTGCTGCTGCTTTACTTGTTGCCCTTGTGGGCTGCCAA
TCAACCTCTGAACCAGAAGCTGCTGCTGAGTCGATTGTAAATATGTCACAAGACGAAATT
GTGGCTTTCATGGCGGCTTGTGATAACCCTGATAGTGCAGTAAAAGGACCGATCTCGAAA
CCATTATTTGTAGTAGGCACATTTGCCGATTCAGATTGGAAACATGTACCTCAGCGCCAG
TACTCTTATAAAGGAAACAACTTTTATCAGGTAGTAACCGAAGAAAAAGTAGGTTCTTAC
AAAATGCAGTATGCGACAGAGTTGTGGTTCCCTCAGTTTACTGCAAAAGGCAATCGCATG
AATGTAGGCGAGTTAACGCCACTAACATTTGGTGGCTACGGAACAGATACTGTTGTTGAA
ATAAAAGAAGATGGTAAATATGTATGGAGCCTTCAGTTTGAAGGTAAAGGCAAGCCTCTT
CATGTGATGGTAAATAAGTGCCAATAA
>PMBJIPBG_00106 Neopullulanase
ATGAATAATATCCGCTATAAGGAATTGTTATATAAAACGTTGTTGGCATTAAGTGTGGTT
GGAGCACTATCAGCTTGTAATTCTTCCGGTGGAGATGATAACAATAATACTCCATTGCCT
GATACGAGCTATGCCTGTCAAACGAGCATCAAGGAACAAAGTAATCAACTTCGCATGTAT
CAGATCATGGTAGAAAGCTTTGTTGATGGAGACTCGAGTATTGGCCACGGCACGGGTTAT
GGAACCAGCCATCACAATGGTGACTTGCAAGGTATTATTGATTCACTCGACTATATACAA
GACTTAGGCATAAACGCGATTTGGCTAACACCAATTTTTGAGTCTGAAGCCATTGATGGC
CAAGATCATTGGGCGGATCGTTTGGATGCTACAGGATATTTCGCGACAGACTATTTCAAA
ATTGATCCCCGTTTTGGCGATTTGGAAACTGCGCGAACGTTAGTTAATGAAGCTCACAAG
CGTGGCTTGTATGTCTTCTTTGATGGTGTGTTTGGTCACCATAAAAATGGGTTAATCAAA
CCATCGCCATCGGGTTTACTACCTTCAGGTGCGAGCAACCCAGTCGATTACCCTGCAAGC
TTAGATTTTTATAAAGAAGTTGCTACCTATTGGGTGAAAGAGCTGAAAATTGATGGTTGG
CGTTTGGATCAAGCGTATCAAGTACCAACAGATGCTTGGACGAAAATTCGTAAAGCAGTG
GATGAAGCCTCACAAAATGTCACTTATACCAATGCTGATGGCAAACAAGTGAACCCATTA
GGCTACATGGTGGCAGAAGTCTGGAAGGGCGAGTCTGATATTGCGAGTGAGGCGTACGGT
TCTGCCGATGACCCCGCATTATGCTCAGCGTTTGACTTCCCAATGCGCTATCGTATCTTG
GAAACACTTGCAGTGAACGAGAGTGGTGTTGGTGGGCTAGGTGTTGATTGGCTAGACAAT
GGCTATCAAACCCATAATCAGTACCCAGCTCATGCTCAGCCAAACTTGATGATTGGTAAT
CACGATTTAGTTCGCTTTGGTGATTTGTTGCAACGAGGCGGCTTGGCTGATGTGAATGAT
GCGGAATACTGGCTACGCCATAAAGCTGCTTTTGCCTTCCAAGCCGCTTATACCGGGCCA
ATCACTCTTTACTACGGTGATGAAATTGGTGATCAAGTTGATGGCTTTGCCGCAAAAGAA
GACAACAACACCTGTGCTATTAGAGGTGTGTGTGATGACCATGTTGCTCGTAGCAGCGCA
AAGATTGAAGGCATAACGGCAACCTTAGACGCTAATCAAGTTGATTTGAAAAACTACGTG
AAGTCATTGATGAATAAGCGTGCTGCTCACCCTGCTTTATACCAAGGCTCTCGTACTAAC
TTGGTCGCAAGCAATGGCAGTTATGTGGATTTGAAAAAGTCTGGTGATGACCAAGTATTG
TTTGCACTCAATACGCTTGAGAGCGCGCGCAATATTGTGCTAACAGAGTCACAAGTCGGC
AGCAATCAAGCGCTGATAGATTTAATGACGAACCAACAAATCACACCAAGCAATGGGCAA
TACCTGATCCCAATGTCTTCTCTACAGGGACGCTTCTTCAAGGTGACGCCAAGCGCAAAA
TAA
>PMBJIPBG_00107 Extracellular ribonuclease
ATGAAATCCATAGCGAAACCCCTCTTTATTCTACCTTTGCTTTGCTCTCCATTTGCCTAC
AGTGATGTCATTAACGGAGACTTCGAACAGTGGAGTGGCAATACGCCAACCCAGTGGACG
GTGATTGATTCTGGTATTGCAGTATCTCCTACCAGTAATCCAGTTCAGTCTGGTGGTTTA
GCCGCACAAGTGGTCGTGAATACGGGGACACAAAGTAACACCGATTTTTTACAAACCATT
AATGTGGAGCAAGGAAAAACTTACCCATTTTCAGTTTCTGTTTATCACACTGAAGGTAAT
GTTAAAGCGCGTCTGATCGTCGATGGATACCATGGTTACACGAATCCCAACCAAACTAAT
CAATGGCAGCAGTTAACACACAGTTATACCGCATCATCAAACAAAACCATTAATGTCGGT
CTAAGGTTCTATGATGAATCGGGCTTTGATGGCTCAGAAGTGGTGTTCATTGATAACTTT
CTACCGAACCAAGATAGCGGTGGTACTCAGCCTCCACTTGAAAGCTGCAACGACAATGAA
ATCCTATTGACTTTAACGACTGACAGTTATGGCTCAGAGACTCGCTGGGAACTGAAGGAC
AACCAATCAAAAGTACTGTTCTCTGGTCAAGGTTTCGATTCCTCTAAAACCTATGAAAAA
ACCATGTGCCTAACGGATGGCGATTATCAATTTACCATCAATGATAGCTATGGTGATGGT
ATTTGCTGTAGTAGCGGTAACGGCTCATACGTCTTGATGTTAGGTCAAGAAACGCTAGCA
TCAGGTGGTGAGTTTACTCAATCGCAAACCACCAATTTCACCCTTGGTGAGACAACCACG
CCACCCGTGGTTGGGGAATATTACAAAGCGGCAGAGGGCAAAACAGGCTTTGTATTGAAA
ACAGCACTGTTCAATATCATCAATAACCATACGGGGCGAGGTTACTCGGCGATTTGGACC
TTGGTGAAAGATGCGGATCTGGATAACTATTATGAAAAAGATGGTTCGATTCTTGATATG
TATTCGGAAAAGCCGCTAGGCAATGACACGGTTAGTTTCACTAAAGTCACAGACCAATGT
GGTCAATACAGTAAAGAGGGAGATTGCTACAACCGAGAACACTCATTCCCGAAAAGCTGG
TTTGGTGGCAAGGTAGAGCCAATGAACTCTGATGGCCACCATCTGTTTGCAACGGATGGC
TATGTTAATGCGAAGCGTAGTAATTGGCCATTTGGTGAGGTTGGTAGCAGCACTTACATT
TCTAGTAATGGCTCAAAATTAGGTTCGGCGAGCGCGTCTTTGGGCTACTCGGGTACAGTA
TTTGAGCCGATAGACGAATTTAAAGGAGACTTTGCGCGTGCGTACTTCTACATGGCAACA
CGCTATGAAAACGTTATTGGCAACTGGGAGGCGAACTCCAGTAGCTCTGATGCGGTTCTC
AATGGTAACAGCACGACAGTGTTTGAACCGTGGATGCTAAGCATGCTTAAGCGTTGGCAT
AAGAATGATCCTGTTAGCGCAAAAGAAGTGAGTCGTAACCAACAAGTATTTGAGTTTCAA
GGAAACCGCAATCCGTTTATCGATCACCCTGAGTTTGTTGAGATGATTTGGGGCAATTAA
>PMBJIPBG_00108 Pullulanase
GTGGACAACAAAACATTCAAACTATCTACCGTTGCCAAAACCGTTCTACCGCTTCTGTCA
ATTGCGGTACTTAGCGGCTGTGGTAGCGACAGTTCTAGCGAAGAAAACAACAATTCCGGC
CTGTACCCAGCTGGAGAAAATGAAGTCGTAATTTACTATAAACGCGACACTGCAGCAGCG
GCTAGTGCAAGTGACTACGAAGGTTGGGGATTACACCTTTGGAACGGCGAAGGCTGTACC
AGTACCGATCTCGATGCGATGGGCATTGGCTCAGGCGGTACAGATTGGAGCGCTCCTCGC
CCGTTTGATGGTATCAGCGATACCTATGGTGCTTACTATGTACTAAAAGTAAACCCAGAT
GCATCTGATCCCCATGAGTGTATGAACTTTATTCTTCACAAAGATAATGACAAAGCATTC
GGTAGTGCCAACTCTAAAGTGGAGTTAACGAAAATTGGCGAGTCAAAAGGACTATTTGGC
TTCCATGGTAGTAGCGAGCTTTATTACGAACCAATTGAAGAGCGTCCTGTCGATATCGAT
GGCCAAAAAGCACATTGGTTAGACGCTGAAACCATCGCTTGGGAAGCAGCCAAAGATGCT
GATTCAATCAAGCTGTTCTACAGCTTGAGCAACGATATAAAGATGGGTGAAGACAAAACG
ATTACTGGCGGCACTGCAGTTGAACTCACTAAGGTTGGTGAATTATCGGATGAGCTTAAA
TCGCGTTTCCGTCACCTTGCTGATTTAAAAGCCGCGGGTATCAGTGTGGATGCAGATATC
CTCCACAAAATCCTAAAATCACAAATCGTGATGGTTGCTTACAATGCAAATGGCGATGTC
ACTGCGGCAACCGAAGTACAAAAACCAGGGGTTCTGGATGCGGTATTTGCAGACGCTGAA
GCCGGTAACGCAATCGGGCAAGAACTAGGGGCAATTGTTGAAGGAACGGCTGCGACATTC
AAACTTTGGGCACCAACAGCTCAAGAAGTAGAACTGGTCCTTTATGATGAAAACCTAAAC
GAACAAGCGACAGTCGCTATGACAGAAGACCCTGCAACGGGTATCTGGGCTTCTGAGGCA
CAAAGCAATGTAGTAAATCAGTACTACCGCTACCAAGTGAAGGTCTACCACCCAACAACA
GGTAAAATTGAAACTCGCCTAGTAACAGACCCTTACTCTTTGAGCTTATCTGAAAACTCT
TTGTACTCTCAAGTTGTTGATCTCGATGACTCTAGCTTAAAACCTGCAGGTTGGGATAAC
TATGATCGACCAACTGTGAAGAAAGACGAAGACCACGTACTGTACGAATCACACCTGCGC
GATTTCAGCTTCAATGATAGTAAAGGTACAGCAAGCCTGAACGGCAAATACCTAGCCTTA
ACAGAAGCAGATCGTGAATCAGTATCTCACCTTCAAGCACTAAAAGACGCAGGTCTAACT
ACACTGCATATCCTTCCTGCTTTTGACATCGCAACCGTAGATGAAAATGCAGAAAACCGT
GTTGATATTACAGATACGGTAGGAAAGCTCTGCGGTGTGAAACCGGAAGCGGCTGTTTGT
GGTACAGAAGACAACGGCAAAGTGATCGAAGATCTGCTTAACAGCTACGATCCTTCGACA
GGCGCAGCACAAGCTCTGATGAACGATCTACGCATGTTAGATAGCTTCAACTGGGGCTAC
GACCCATTCCACTACACTGTGCCTGAAGGCAGTTACGCAACCGATCCAAACGGTTCTAAG
CGTATTCTTGAGTTCCGTGAAATGGTTCAAGCTACACACAAAATGGATCTAAAACTTATC
ATGGACGTGGTTTACAACCACACTAATGCATCTGGCGTAAATGATAAGTCTGTACTCGAT
AAGATCGTCCCTGGATACTACCACCGCCTAAACGTAAACACTGGTGGTGTTGAAAACTCT
ACTTGTTGTGACAACACAGCAACTGAGAACTTGATGATGGGCAAACTGATGGTTGACTCA
TTATTGATTTGGGCAGATGACTACAAAGTTGACGGTTTCCGATTCGACTTAATGGGCCAC
CAGCCAAAAGATGTGATGGTTTATGCACTGAAGAAAGTTCGTGAAATCGATCCTAACACC
CTATTCTACGGTGAAGGTTGGGACTTTGGTGAAGTAGCAAACAACGCACGCTTCGACCAA
GCAACCCAAATCAACATGGCAGGCACTGAGATTGGTACATTCTCTGACCGTCTACGTGAC
GCGGTTCGCGGTGGCAGCCCATTCGATGGTGGTGTAGATTCGGAAGGCAAACATCCACTT
CGCTTCAACCAAGGCTTTGGTAACGCAGCTTATCCAAACGAAGAAACTAAGACTGATGCA
GATGCTGTTAATGGCCGTCTACATAACCAAGATCTCGTTCGTCTCGGCATGGCTGGTAAC
CTAGCAGAATACGTACTTCTAGATTACAAAGGCGAAACAAAACTTGGTAAAAACGTAGAC
TACAATGGTGCTCCTGCGGGCTACACTAAGATGCCTTCTGAGAATATCTCATACGTTTCT
AAGCATGATAACCAAACCCTATGGGACAACAACGCTTATAAAATCGCGACAGGTACAAGC
TCTGCTGAGCGAGCTCGTATGCAGTCTGTATCGCTATCTACAGTGATGTTAGGACAAGGT
ATTCCATTCATCCACATGGGTTCTGAGTTACTTCGTTCTAAATCAATGCAGCGTGACTCT
TACGACTCTGGTGATTGGTTCAACCGTGTTTTCTTCGACGGAAGCGATAACAACTGGAAC
GTTGGTCTACCTCGTCAAGACAAAGACGGTGCGAACTGGGAACTGATCAAGAAGATCATC
GACGACGCAAGTGCAATGCCTGATAAAGACGATATTGAGCTAACTAAGCAACAATTCCTA
GAACTACTGAAAATGCGTAGTACAAGCGAACTGTTCCGCTTAGATACCGCTCAAGACGTG
ATGAACCGTGTAGACTTCCGCAATGTTGGTGACAACCAAGTTGAAGGTCTAATCGTTATG
TCGATTGATGACGGCACATCTGCTGGTGCAGATTTGGATCCTAACTACGATGCAATCGTA
GCGGTAGTTAACTCGACATCTACAGCTCAATCCTTCACTGTGAAAGGTGCTGCGGGCTTC
GAACTGCATGAAGTTCAGAAAAACTCGGCAGATGACATCGTGAAAAGCGCGAGCTTCTCT
GGTGAGACATTCACAGTACCAGCACTAACTACAGCTGTATTTGTTCAACCACAAGCTGGT
GCGCAAGGTGCTGGCCTACCTGTAAATACTGACAACAAAGATGTATCAAGCATTCCTCCT
TATGGAGAAACCAAAGTTTATGTTCGTGGTGATATGAACGGCTGGCAACCAGTAGCAGAT
TGGGAAATGTCATTTATCGGTAACGGTATTTACTCGTTAACTGGTGTACTTGAAGCTGGG
GACTACGGTTTTAAATTCGCAGATGATAATTGGGGTACACCTAACTTTGGCTGCCACAAC
TCGGACCAATCATCTAGTTCTGTAGATCTAGGCAAAGAGGAAAACTGTAAACTGAAGGTC
ACTGAAACAGGTAAATACACGTTTATTTTAAACGCTGTACACGAGCAAAATAACTCTGCA
GACCAGCCAATTGTGTCAGTGACTAAAGCTGCTGACGCACCAACATTTGGTGAAACTGCG
CTTTATCTACGTGGCACTATTACGACTTGGGATACTCCAGCAACGGACTCTCCGGCAAAA
TTTAGCTATGAGGCAGCCGATGTCTACTCATTAGATATGGACTTCAAAGCAGGTAGCTAC
CAAATGAAAATCGCTTCTGCAGACTGGAATGCAAACGAAGGAAACACTAACTTTGGTGGC
ACTTCAGGTAGTTCGATTGAGCTCGGTTCAGGCTTTAAAATGGCCGCAGGTGGTGGAAGC
TCAGATATTGCTATCACGCTACCTGAAGATGGAAGCTACAACTTCCACTTCAATGCAGCA
GACAAAGCAGCTCCAATCGTAACTGTAACGAAGAACTAA
>PMBJIPBG_00109 Secretory immunoglobulin A-binding protein EsiB
ATGAGTAGCATGGGGATTGCTATTGGTGCAACTGGCCTTTCTCTTATTCTGATTTTTGTC
TGGATGATATCGCTGTCGATGCGGAAAAAGCGCATAGAGCTTGAAAAGAAAGCTCGCGAA
GCTGCTTATCGTCGAGCGATGCAAAAGGCACGCGAACAAGAAATCAAAGAACGGGAGTTT
AAAGCAGAAACGGGTCATATACCGACAATCCTGTTTTTGGCGAAAGAGGCAGAGAGAGGA
AACCTCAGGAAGGCTTATTACTGGTATGACAAAGCGGCAAAGTTAGACAATGTTACTGGG
ATGTACGGCGTGGTTCGTTTGAGTGAGCGAATGCGTGAAGATGTCATTCTGAAAGAGCAA
GCCAACTTTTGGCGTATCGCGATTGCTGGTGTCGAGGGAGATGTTGAAGCTAAGTTTGCG
ACAGGAAAAGCGTTGATCTTCGGGCGTGGTACGGAAAAAAACATTCCTAAAGGATTGCAG
CTAATACAAGAAGCCGCCGAGGAGAAGTGCATTTCGGCGATACTTTATATGGGGGATTGG
CAAAAGTCTCCTGATAACCTTGCTCGAAATGAAGCTGATGCTCTCTACTGGTACATGCGA
GCAGCAGAAGAGGAAAGTCCTGAAGGTAAAGTACAAGTAGGATTGTGCTATTTATATGGC
ACCGGAGTAGAGCAAAATCATCAAAAAGCGTGCTATTGGTTAGAAAGGGCTGCTGAAAGC
GGCAACGCAGAAGCCATGTATCATGCTGGTGAGGCTTGGAAAGATACTGGAAAAACGGGG
AATGCGATCGCTTATGTTTGGCTATTCTTATCGGCTAGTTTTGGTTATGAGCCTGCAAAA
GTTCTGCGAGACAAGGTTGCGGCTAACATCGGTGTTGATGTTGTCGTTGGACTGCAAGCC
ATCGCAAAGCCGCTGCAACGGAAGCTGAGTTCTGGAGCTGTTAAGAAGCACTCGATTATA
CGTGCGCTGAATAAGGTATATAGCCGTGAGCCATATTTTCCAAATGAAGAAGACTTGTTA
GTACCCGGAAATGATGAAGAAATGGAAGTTGCTATCCAGAGTGATGTAACTTTTGATCCA
CAGAGCGCAGAGCACTTTGATAGTGCGAATGTGAGTGGCACTTCTCCTGAAACGACACTG
TCAAAAGAGGCATTAGATTTCACTCAGAACTTCTTGTCTCCTCAGAAGCCGCACTAG
>PMBJIPBG_00110 hypothetical protein
ATGTTGAGAATCATTAGTGCAGATAAGTTCATCTCATCAAGGTTTATCTTGGAATACAGC
AAAGTGGAGTTTGCGTCTTTGTTGGGGGTTTCCGTTGCTAAGATAACCAATATAGAGAGT
GGCAAATCTTCGATTCCCCCTGTTTACGATTATGCGATTAACCATTTGCTGAGTGAACAC
CCCTTCAAAGACAGCGCCGTAGAAGCACTGTGCACGCATGAAACGCTTAACTTTGCACGT
AGAGTTGATGTGAACTCTAAGGTGCAACGTTTGTCCTGTAAGCGTTGCGATAGTCGAAGG
CTACATGTGATGGCAGGTATGAGTGGGCTTTACTTCGTTGAGTGTATGGACTGTAAACAT
ACGATGTATTCATCGGGCATAGCCGTTAAGCGCTACCAGCAATGGTCAAATGGTGGAGTA
AAGCTCGATAGCCATTTATTTAATTGA
>PMBJIPBG_00111 Inducible ornithine decarboxylase
ATGAATCGTTTAGTAATTGGTGTTAGTAATTACATGCCAGAAGATTTTAGTTTATTGTCT
GAATCTCTGGATGAAACCTACAATAGATCCCTACAACCATTAGATCATGTTGAATTAACA
GATGTTGGCGCAGCTATTATTACCTCTACAGATATTAAAGCTGGTCTACATAAAGCAATT
TCTGAAACTGGCTATGGCATTCCTGTATTCCTAGTTATTGATGAAACTCCAGTTTCCGCA
GAAGATTATGTTTGGTTGACTGGTGTGATTGATTTAGAAAGACAATCAATCGAGTACTAC
TGTCGTCAAATCAATGAAGCGGTGACTAAATATGAAAGTCGTTTGCTTCCTCCATTCTTC
AAACAATTGACTCACTACGTAGATATGGGTAACTCTGCGTTTGACTGTCCTGGACACCAA
GGCGGCCAGTTCTTCAAGAAACACCCAGCTGGTAAACAGTTCTATGATTTCTTTGGTGAA
AACCTGTTCCGTAGTGACTTGTGTAACGCCGACGTTGACCTAGGTGACTTGCTTATCCAC
GAAGGCTCTGCACACCAAGCTCAAGCTCACGCAGCGAAAGTCTTTAACTCAGACAAAACC
TACTTCGTACTAAACGGTACTTCAGCGTCAAACAAAGTGGTATGTAACGCGTTGGTGACC
GAGGGCGACTTGGTGATGTTTGACCGTAACAACCATAAATCAAACCACCATGGTGCGTTA
ATCCAAGCAGGTGGTACGCCAGTTTATCTAGAAACAGCGCGTAACCCTTGGGGCTTTATC
GGTGGTATGGACGAGCACTGTTTTGATGAAGAATACATCCGAGCTCAAATCGCGAAAGTA
TCACCAGAGCGTGCTCGTGATGAACGTCCATTCCGTCTAGCTATCATCCAGCTTGGTACT
TACGACGGTACTATCTACAACGCACGCTATGTGATGGATAAGATCGGTCATCTTTGTGAC
TACATCTTGTTTGACTCTGCTTGGGTTGGTTACGAGCAATTTATTCCAATGATGAAAGAC
TGTTCACCACTGTTACTGGATCTGAAACCAGAAGACGCAGGTGTACTTGTAACTCAGTCT
GTTCACAAACAACAAGCTGGCTTCTCTCAAACTTCGCAAATCCATAAAAAAGATGCGCAC
ATAAAAGGACAGGCTCGTTACTGTAACCACAAACGCTTCAACAATGCGTTTATGATGCAT
GCATCAACATCACCATTCTATGCACTGTTCTCTGCACTGGATGTGAACGCGAAGATCCAC
GATGGCGAAGCAGGTTTACGTTTATGGCGTGATGCTGTGAAGACAGGTATCGAAGCGCGT
AAAGAAATCCTTAAGAGTTGTGAACTGATCCGCCCATTCGTACCTGCTGAAATTAATGGC
AAGCCATGGGGCAGCTACGACACTGACGAAATCGCATCTAACAAAGAGTTCTTCATGTTT
GAGCCAAACGCAAAATGGCACAAATTTGAAGGCTACGGTGAAGGTCAGTACTTCGTTGAC
CCATGTAAACTGCTGTTAACGACAGAAGGTATTGCTGAAGATGGTGGTTATGCAGACTTC
GGTATTCCTGCAACGTTGTTGGCTAACTTCTTACGTGAAAACGGCATCATCCCTGAGAAG
TGTGACTTGAACTCTATCTTGTTCCTTCTAACTCCAGCAGAGGATATGGGTAAGATCCGT
CACCTAGTGGCACAGATCAACCGCTTCGAAAAATTCATCCGTGATGACGCGCCATTAAGC
ATTGTACTGCCACGCGTGTTCGAAGCGAACAAAGAACGTTACCGCGGCTACACCATCCGT
CAGCTATGTCAAGAAATGCACGACATGTACAAAGAGCTGAACGTTAAAGAGCTACAAAAA
GCGATGTTCCGTAGCGAATACTTCCCAACAATGGTTCACAAACCAGACGTTGCAACCCGT
AAATACTTCCGTGGTGAGTGTGACTATGTATCACTGAAAGAAGCAAGCGGTCGCGTTGCA
TCAGAAGGTGCGCTTCCTTACCCTCCAGGCATCCTATGCGTTATCCCTGGTGAGGTTTGG
ACTCAACAAGTTGTGGATTACTTCCTATCACTTGAAGAGGGCATCAACCGCTTCCCAGGC
TTCGCTCCTGAAATTCAAGGTGTTTACCTAGAAGATGTCAATGGTCGCACTACTGCACAC
TGTTACGTCCTAAAAGATTAA
>PMBJIPBG_00112 Putrescine transporter PotE
ATGAGTACTGAAACTAAAAAAATGTCGGTGGTACAGTTAACCATTTTGACATTCATTAAC
ATGGCGGGTTCGGGCATCATCATGTTGCCAAGTAAGTTGGCGCAAGTGGGCACGATCTCG
ATTCTATCTTGGCTGATCACTGCGGCAGGCTCACTAGCTTTGGCGTATGTATTTGCAAAA
TGTGGTCGCTTTAGTAAGCGTGAAGGCGGTATGAACGGTTATGCCTCTTATGCGTTTGGT
AAATCGGGTGCATTTATGACCGGCTGGACCTATGGTTTATCACTACTGATTGCCAATATT
GCGATCGCGATTACCTGTGTCGGTTATGGCTCTGCTTTCTTTGAAGTGACGTTATCACCA
GTTGAAACGTGTTTGTATACCATCGCTATCCTTTGGATTTGTACCTTTGCTAACTTTGGT
GGTGCAAAGATCACGGGGCAAATTGGTTCGTTCACTGTGTGGGGCGTTATCCTTCCTGTT
TGTTCTTTGGGTATTGTTGGTTGGTTCTACTTTAGCCCAACAATGTACGTTGAAGCATGG
AACCCACATCACCTACCATTTGGTGAAGCGGTAAGTGCATCTATCGCGATGACTCTTTGG
GCGTTCCTAGGTCTAGAATCAGCGTGTGCTAACTCAGAAGCAGTAGATAACCCAGAAAAG
AACGTACCGATTGCAGTATTGGGCGGTACATTAATTGCGGCTGTGGTTTACATTGTTTCG
ACTAACATCTGTTCTGGTATTGTAGCGAACTCTGAACTAGCAGCATCAACAGCGCCATTC
TCAACGGTATGGACAGTGATGCTAGGTTCTACTGCTGGTAAAGTGGTTGCGGGTATGGCA
GTACTTGCTTGTGCGGGTTCACTACTAGGTTGGCAGTTCACTATCGCTTCAGTATTCAAA
TCTTCTTCAGATGCAGGCTTCTTCCCTAAACTGTTCTCAGAAGTTGATAAACGCGGTACG
CCTATCAAAGGTATGGTAGCGATCACTGTGATTCAATCTGCATTGTCTTTGATGACCATC
TCACCAACATTGAACGAGCAATTTGAAGCGCTGGTTAACCTAGCGGTGGTAACTAACGTT
GTTCCTTACATCCTATGTATGGGCGCAATCTTCATTATGCAGCAAGTGGCTCATGTGCCT
GAGCGTGAAATGAAGACGACAAACATTATCGCTCTGATCGGTTCAGTATACAGCTTCTAC
GCACTGTACGGTTCTGGCTATGACGCAATGATGTGGGGCTCTATTGTAACCTTCCTAGGT
TGGAGCGCTTACGGTTTGATTGCATCGAAACACGAACCTCTAGCTAACTAA
>PMBJIPBG_00113 hypothetical protein
ATGATTAGCCAACCTGTTAAAATCGGTGACGATACCGTCGTAGTCATTCCAAGCGTGATC
CTGAGTGAACTCGGGATAAGGGAAGGGGACACCCTCGAAATTGCGCTCAATAAAGACAAA
ATGGAAATTAAGAAAATGGTACTGAAAACCAACTCTCCAACCGATTCAAATCAAGACGGT
GAGAATTGA
>PMBJIPBG_00114 Pyridoxal kinase PdxY
ATGCAAGGTATCCTCTCTATACAATCGCATGTTTCTTTTGGCCATGCTGGTAACAGCAGT
GCTGTTTTCCCAATGCAACGCATGGGTTTCGAAGTGTGGCCTATTCACACTGTTCAATTT
TCTAACCACACCCAATATCAAGAAGGTTGGACGGGTCGTGCGTTTTCTGCTGATGACATC
AACGAGTTGGTTCGTGGCCTTAGCAATATAGGCGCCCTGGACAAATGCCAGGCAGTGCTT
ACGGGCTATCAAGGCAGCGCAGAGCAGTGTCTTGCCGTTGCTGAAACGGTCGCAAAAGTG
AAACAAGCTAACCCAGCAGCTCTGTATGTGTGTGATCCGGTAATGGGCGCTCCTGACAAA
GGCTGTATTGTTGCTCCGGGTATCGCAGATCATTTATTGACTCGTCTAATGCCAATGGCT
GATGTGATAGTCCCTAACCAGTTTGAACTGTCTCAATTTGCAGAGATGGAAATCCATACC
TTGGATGATGCGATTGAAGCTTGTCAGCGCGCATTAGCAAAAGGTCCCAAAGTGGTATTG
GTGAAACACCTGTACTGTCTGTCCGATACGAGCTTCAATATGTTATTGGCTACGCAGGAA
GGTACTTTCCTTGCTAAGCGTCCTCAATTTGAATTTGAAAAAGCACCAGTAGGTGTTGGT
GATTTGATTTCAGCGATCTTTACCGCAGGCTTGTTACAAGGCTGGACACCAAAACAAGCG
TTCCAGCATTGTCATGATGCTTGCTATGGCGTATTGAATGCGACTCACCAAGCCGGTGAG
TGGGAGCTGCAAACCATCGCGGCACAACAAGAGTTTGTTGAGCCTAGCGCGCATTTCCTA
TTAGAAGAAGTTGCATCAAGTAAGTAG
>PMBJIPBG_00115 Serine/threonine transporter SstT
ATGCAACACAACAGTCTCGTTGCCCGATACGCTCGCGGTAACCTCGTTCTCCAAATCCTC
GTCGGTATTGTTCTCGGTACGTTGCTCGCAACGATTGCCCCTGAGCATGCTGAAAGCGCA
GGATTACTCGGTAGCCTATTCGTAGGCGCTTTAAAAGCAATCGCTCCAGTTTTGGTGTTT
ATTTTGGTTGCCGCTTCAATTGCGAACCAAAAGAAAAACCAGCACACTTACATGCGCCCA
ATTGTGGTTCTATACCTGATGGGTACGTTCTTCGCAGCACTGACCGCCGTGGTTCTGAGC
TTCCTTTTCCCTACCAATCTAACTCTGGTAACCGGTGCTGAAGGTGCAATGCCACCTCAA
GGCATTGCTGAAGTATTGCGAACGTTACTCTTCAAACTGGTTGATAACCCAGTAAATGCA
CTAGTAGAAGCAAACTACATTGGTATCCTTGCATGGGGTGTCGGTCTTGGTCTTGCACTA
CACCACGCGTCTGCGACAACTAAAGCAGTATTCGAAGATCTAAGCCACAGCGTTTCTCAC
ATTGTTCGCTTCATTATTCGTCTTGCTCCATTTGGTATCTTTGGCCTAGTGGCTTCTACC
TTTGCTACGACAGGCTTTGGTGCACTAGCAGGTTATGCTCACCTTCTTGCTGTATTACTC
GGCGCAATGATGGTCATCGCACTAGTTGTTAACCCAGCGATTGTTTTTGTAAAGACAAAG
CAGAATCCTTACCCACTGGTGTTCCAATGTCTACGTGAAAGTGGTGTAACCGCATTCTTT
ACTCGCTCAAGTGCTGCAAACATCCCAGTTAACATGGCGCTTTGTGAGAAGCTGAAACTA
GACGAAGACACATACTCTGTCTCAATTCCTCTTGGCGCAACCATCAATATGGCTGGTGCT
GCAATTACCATCACTACTTTAACCCTAGCTGCCGTTCACACTATGGGCATTGAAGTAGAC
CTAATGACTGCAGTACTACTAAGCATCGTGGCTGCTGTATCAGCTTGTGGTGCATCTGGT
GTTGCCGGTGGTTCTCTACTTCTTATTCCTCTTGCGTGTGGTCTGTTTGGTATCTCAAAC
GACGTAGCAATGCAGGTTGTAGCAGTTGGCTTCATCATCGGTGTGATTCAAGACTCGGCT
GAGACTGCACTAAACAGCTCAACGGACGTTATTTTCACAGCAGCAGTTTGCAAAGCAGAA
CAGCAAAAAGCGCAATAG
>PMBJIPBG_00116 Small ribosomal subunit biogenesis GTPase RsgA
ATGAATAAAACACATTCTTTTTGTGAAACACTACTAACTCAACCTAACCCATTAAAGCTA
TTAGGTTGGAAACCCTTTTTTCAACAACAACTGACGTTAGACGATTACGAGAACACGCTT
TTCGCGCGAGTGATTGCTCACCATCGTAGTGGCTATGTCGTGGTTAGTGAACAAGGTGAA
ACCCACTTACCAATCCAAGCCTCGCTACCCAGCATGACCGTCGGCGACTGGGTAATATTA
AACCACCAGCAACAGTTTTCTCGTTTGCTTGAACGCCGTAGTTTATTTAGTCGCAAAGCC
GCGGGCAGTAAAGTAGCCGAGCAGCTTATCGCCGCCAACGTGGATACGGTATTTATCGTG
TGTTCACTCAACCACGATTTTAACCTTAGCCGAATTGAGCGTTACTTAGCACTCATCAAT
GAATCCGACGTCGAGCCCGTTATTGTGCTGACAAAAGCCGACTTATGTGACGATGCTGAC
GAGCTTAAAGCTCAGGTACAAAAGCTTGATCCTCTGCTTATGGTAGAAAGCGTTAATGGT
CTGGATGAATCGAGCGTTACCAAATTGATGAGTTGGTGTGGCGAAGGCCAGACCGTTGCG
TTCATCGGCTCTTCTGGGGTAGGAAAGTCCACCTTAGTGAACACCCTACTGGGCGAGCAA
GAACAAGCAACCGGTGGTACTCGCGAAGATGACAGCAAAGGTCGACACACTACAACCTCT
CGTTCAATCCATCTACTGCCCTCTGGTGCAATCCTAATGGACACACCGGGAATGCGTGAG
ATCCAGTTAGCAGACAGTGAAGCAGGGGTCAGCGAAACTTTTGCTGATATTGAAGCGCTA
GCAGAAAGCTGCCGATTCAATGATTGCCAACATCAAACCGAACCTGGATGTGCGGTTCAA
GCCGCAATTGAAGGTGGTTCATTGGAGTTGCGCCGCTTTACCAACTACCAGAAGTTATTG
CGAGAACAAGCCCATAATGGTGCGACTCTCGCTAAGCAGCGAGCGCAGAACAAACAGTTC
GGAAAAATGGTGCGCAATGTTGTGGGCGAAAAGCGTAAACGACAACAAGGTTACTAG
>PMBJIPBG_00117 PTS system maltose-specific EIICB component
ATGTTAAAAGCCCTTTCTCGCGTCTTCAAAATGCTGACGCACGTCAATCCAAATCTGGGA
CAAGATGTTGACACCATCATTGACGCTATCGGTGGCATGGATAATTTGGTGGAAACCGGA
GCTTGTGCGACAAGGCTACGCCTCACACTAAAAGACACTGCAATCGTGAATCAAAAAGCA
TTGAAAGCACACGGAGCACATGGTGTGGTGATCATCGATGAGCGACATATCCAAATCATC
TACGGAGTAAAAGCCAATACCTATTCACAAGAGATGGAAGAACGTCGAATAAAACACATA
TAA
>PMBJIPBG_00118 hypothetical protein
ATGAAAGCTAAGCATGCAATCAAAACGTTAGCCCTCTCCGCCCTACTTCTAAGCCCTTTG
GCACAAGCAAACCTCAGTGTCATGCCACATGAGCCATATGCACGAGCCATGGCGCCAGGT
GCTGTAACAAGCGCTGTGTTTGTGACGTTTGCTAACCGAAGCCAAGAAGACATCAATATC
GTTGCAGCAGAAACCCCTGCGGCAGGTAAAGTCGAGCTGCACGATGTGATTAAAGAAGGC
GATGTGATGAAGATGCGTCAAGTAGACCACATCACACTAGCTGCAAAAGAGACTACCGAG
CTAAAACCGGGCAGCCTGCATATCATGCTATTCGACCTTAAAAAGCCGCTTAATGAAGGC
GACGAAATCGAAGTGACAGTGACTTACGACAACGGCCAAAAGCAAAGCTTTACCGCACCG
GTCAAAAAAGTCATGGCAGGAATGAAAAAGCACGAACATCATCATTAG
>PMBJIPBG_00119 hypothetical protein
ATGAGCCGTAATTGGTCTCTCTTTCTCGTGGTTGCTTTTGTCCTCGGCTTTGGTACCAAG
ACGTATCTAGATGGACAAAAAGACGTAGAGAAAAAACAACAAGTCGCGACCGAACAAAGC
GTGTTGTTCGGCGAAGGCGATAAACCTGTCGATATCTTCGATACCAGCGATGATCGCATT
CGCATTGTTTACTTTGGCTTTACGCGTTGCCCAGACGTGTGTCCGACCTCATTAGCCATG
CTAGCAGGCGCACTCAATCAAATCGACGATGCCCAAAAAGCACAGTTGCGCCCGATGTTC
ATCTCGCTTGATCCAGAACGCGACGAAGCTGATGCATCCGCCAAATATGCGCACTACTTC
CACCCGATGATTGAAGGTCTATCTGCACCACTTGATGTGACCACCCCACTTGCTCACAAG
TACGGTGTTATTTTCCGTAAAACAGAGCTAGAAGGCTCAGAGCTGAAATACACACTCGAC
CACAGCTCTTACTTTTACTTCTTGAAGCCTGACGGCACACTCATCACTAAAGTGCCACAT
ACCTTAACGCCTGCGCCAATTGTCGAGGCGATAACCAAACTGACTGCAGAAGGAAAAACC
AATGAAAGCTAA
>PMBJIPBG_00120 hypothetical protein
ATGAAAGTGTTACAAATCGCAGGGATAGCCGTGGCGCTGGTCGCCGGCTTTTACGCGCCT
ACCCTCATCAAAAATTTTTCCTCAGCACCCGAGCCTAAATCGCTGGATGAATACTGTTTC
CTTTCTACCGACCCTTGCATCCAAAATGATGTTGCGATGACGCTCAGCGTCGATACTGCT
CAACCTTTGATCCCAGCGAAGCTCGAAGTCGAATGGCAAGACAGCGACGCCGATCAGCTT
GTATTAAGCTTGGTTGGGCGAGAAATGGAAATGGGCGAGCCAAAATTCATGCTGAAGAAA
GTGGCACCGGGTAAATTCGTGGGTGATGTGATATTGCCCGTTTGTACACACGATGCAATG
ACGTGGGTTGGTGAGCTTTCCGACGGTAAAGACACCATCTACCCAGCCCTCAAAATGCAA
AGATAA
>PMBJIPBG_00121 hypothetical protein
ATGGGTGCTGCTGATGTGGTACCAGGCGTATCAGGCGGCACCATCGCATTTATAACTGGT
ATTTATGACACTTTGCTCGAGAGTATCCGTCGCATTAACCCTTCTCTTTTTTCAATTTGG
AGAAAAGAAGGCTTCAAAGCCGCATTTAACCATATTAACGGCTTCTTCCTGATTTCACTG
TTTGCGGGTATTTTCACTAGTATCGCAACATTGGCAAAACTGATCAGTTGGCTATTAGAA
ACTCACCCGATTCCAATTTGGTCTTTCTTCTTCGGCCTGATTTTGGTGTCGGTCTACCAC
ATCATTCGCCAAGTAGAGAAACGCGATGCGATTCGCTTTGTTGCTCTCTTGATTGGTATT
GGCTTTGCCTACAGCATCACGGTACTCAAACCACTTCACATGGAACCAACTGCAATCAAC
ACTATCCTTGCAGGTGCGATTGCGATTTGTGCAATGATTCTACCGGGCATCTCAGGCAGC
TTTATTTTGCTGTTGATCGGTATGTACGCTCCAGTGCTAGGCGCAGTAAAAGGTTTCCAA
ATTGATATCCTTGCCTTGTTCCTTGTTGGCTGTGTGGCTGGTCTTCTATCCTTCTCCCAC
CTGCTATCTTGGTTACTACGCAAATCCCGCGATTTAACCTTGATGTTCCTAACGGGCTTG
ATGATCGGCACGCTACCAAAGATCTGGCCTTGGAAAGAGACGCTAACATGGCGCACCAAC
TCGAAAGGCGAGCAAGTACCACTACTGCAAAATAACCTGTCACCATTTGAATTTGAGCAC
ATCACTTCTCAACCTTCACAACTTGTGTTGGCTGTCGTGATGATGCTGGCCGCAATCGCG
CTGGTACTTGGTTTAGAGAAGTTTGCAGACTCAGACAAATAA
>PMBJIPBG_00122 HTH-type transcriptional regulator MalT
ATGTGGATCCCTTCTAAACTTACTCGCCCAGGACGATTGCATAATGCCATTGTTCGCCCA
AGAGTATTGGACCTACTACAACAAGCGCCCTTTTATAAGCTGGTTTTATTTCGTTCACCA
GCAGGTTACGGAAAAACCACTATGGCTGCTCAGTGGCTATCAGATAAACCAAATGTTGGC
TGGTACAGCATAGATGACAGCGATAATGATGGTTTTCGTTTCGTCAATTACCTTTTGCAA
GCACTGAACAAAGCAACTAATCACAACTGCTCGAACTCTCAGAAACTGGCGGAGAAGCGC
CAGTTTTCGTCATTGCGCTCTTTATACAGTGAAGTTTTCGCCGAAATGGCCGATTTCCAG
CAAGAATGCTACATCGTTTTGGATGACTATCACCTAATCACTAATGATGAAGTCCACGAG
TCCATGCGATTCTTCCTCAAGCACATGCCAGATAACCTTACTGTCGTCGTAACCAGTCGC
GCAAATCCTCCTTTGGGTACGGCAAACTTACGTGTTCGCGACCTAATGATCGAAATTGGC
AATGAAATGCTGGCGTTCGATATCGAAGAGACCACTCGCTTCTTCAACCAACGAATCGAG
GACGGGATTGATGAGGACACCGCAAATAACCTACGTACCTATGTAGAGGGGTGGCCTTCA
GCACTTCAATTGATTGCCCTCCAAGCCCAGCACCAAAATCGCACGCTGGCACAAACAGTC
GAATCAGTGTCTCAGTTTAACCATGCCCACTTATGGGATTACCTCGTTGAAGAAGTATTT
GACTTACTAGATTCAGAAACGCGTCATTTCTTAATGCAAGTATCTGTCCTTGATCACTTC
AACGACGGACTAGTGTTTGCCCTAACACAACGTGAAGATGCGCTGGGGATGATCGAGTCA
TTAAACCGTTACGGCTTATTTATCTACCCACTCGAAGGCGAGCATAATTGGTTCCGTTTC
CATAACTTGTTTGCAGAATTCTTATCTCACGAACGTTTAGCTCGTATTCCTCAACAAGAA
AAAGATCTTCACCGCAATGCTGCCGTCGCATGGCTTCAGCAGAAAGCGCCTCACCAAGCG
ATTCATCATGCTCAAAAATCGAACGACAAAGATCTCGTTGTCGAAATTCTTAACGAGTTT
GGCTGGAAGATGTTTAACCAAGGTGAGCTAAGCACGCTAGAGTCAGCAATTAATCAACTA
GATAGCGACCTACTATTTAGTCACCCTAAACTCACCATGCTAAGAGCGTGGTTGGCACAA
AGTCAGCACCGTTACAATCAAGTCGGTCAGCTACTAGCGGAAGCAGAAGAAGAGCACAGT
AAACGCGACATTGAACTGGATATTCATTATCAAGGACAAGCCAACGCGCTACTTGCTCAA
GTTGCCATTAACAGCAACCAACCAGAACATGCGCTTGAACTCGCAGAATTGGCATTAAGT
CAGTTAGACCACACCGTCTATCGTAGCCGCATTGTTGCAACCTCAGTCGTGGGTGAAGTA
AACCACGTGCTCGGTAAACTCGACCGTGCTTTACCTATGATGCAGCAAACAGAAAAGCTG
GCGCGTCAATATCAAGTTTACCATCAAGCACTTTGGGCTATTCTGCAACAAAGCGAAATC
TTAATTGCTCAAGGCTATGTTCAAGCTGCATTTGAATTGCAAGACTCAGGTTTCCGTTTG
ATTGAAGATCAACAACTGCAACATGTTCCTTTGCATGAGTTCTTACTTCGTATTCGAGCA
CAAGTGCTGTGGTGCTGGAACCGCCTAGATGAAGCAGAAGAGTGCGCTTACAAAGGCCTA
CAAATTCTAGAAAGCCATTCACCGAGTAAGCACTTACACAGTTACTCAATGCTGGCTCGA
ATCGCCATTGGCCGTGGTGAGCTGGATAAGGCAGGCAAGTTCATCGAGCACATGCAGCAT
TTGATGAAACAATCGACTTATCACGTAGATTGGATGGCAAACGCCTCGTTATCTCTGATT
TTGTTCTGGCAAGCACGTGGTAACACTGAAGCAATTCAAGAATGGTTAAACTCAGCAGTG
AAGCCAGAGGCCGCATGTAACCATTTCTCTCAACTCCAGTGGCGAAACATCGTTCGTGCC
CATATCAATTTAGGCCAGTATGACGACGCTCGACAAGCGCTTGATTTCCTACAAAGCGAA
GCGTCTCGAGCAAATTTGATCACAGACACTAATCGCAACTTAGTGGTTGACGCGGTTTTG
GCGGCTAAGCAAAAAGATGAAGAGAAAGCAAAAACGCTACTTAAAGAAGCGTTAGTCATG
ACCAATCAAACAGGCATGGTGGGTAATTTCCTCATTGATGGCGCAACCATTGGTGGTCTA
CTTGAAAAGCTCAGCCTACGTCATGAGCTAGGCGATCTAGAACGCCATCGCGCTCAGCAA
TTGATGAAAGACATTTCTTCAAACCAGCGCAGTCGCTCGATTCACTTTGATGAAGACTTT
ATCGAGAAACTGGTGAATCACCCGAACGTACCAGAGTTGGTCCGTACGAGCCCGCTGACT
CAACGTGAATGGCAGGTACTTGGTCTGATTTACTCTGGGTTTAGTAATGAGCAAATCGCA
CAAGAACTTGATGTCGCTGGCACGACCATCAAGACTCACATTCGCAACTTGTACCAAAAG
CTAAATATTGCCAACCGTAAGGAAGCAATCGTGACAGCTGAGAACTTGTTGCAATTAATG
GGGTACTGA
>PMBJIPBG_00123 Maltodextrin phosphorylase
ATGAAACCTACTCAACAGAAAAAATTTGACAAGAAGTCGTTCCAAGAAAGCGTAAAGAAA
CACCTATCAGTGACTTACGCACACACTATTGAAAACGCAGATAGCCGCGCATGGTACCTA
GCAATGGGTCGTGCATTGGCTGAATTCACTACTTGTGATTTGCTTGCTACTGAAGCTGAC
CCTCGCATCCAAAAAGCGAAAAGCGTTAACTACCTTTCACTAGAATTCCTTATCGGTCGT
TTGACTGGTAACAACCTAATCAGCATGGGTCTTTACGAAGAGATCACGGAAGCAATGGCT
GAACTAGGTCACAACCTAACGGACCTTTTAGAAGAAGAACGCGACCCATCATTGGGTAAC
GGCGGTCTTGGTCGTCTAGCAGCATGTTTCATGGATTCATGTGCCGCTCAAGAATTCCCA
ACAGTAGGTTACGGCCTGCACTACGAATACGGTCTGTTTAAACAGTCGTTCAAAGATGGT
CGTCAACAAGAAGCACCAGACGCATGGCGCGGTGTAGAAGGCTACCCATGGGAAGTGGCT
CGTCCAGAACTTGCGCAAGAAATCGGCTTCTACGGTCACGTTGAAGTGGTAAACGAGAAC
GGTAAAGAAGTTCGTAAATGGGTTCCTGGCATGTCTGTAAAAGCAATGCCTTGGGATCTG
CCTATCGTAGGTTACGAATCAGACACGGTTTACCCTCTACGCCTTTGGGAATGTCAAGCA
ATTGCACCATTCTCACTAGAGAGCTTTAACAACGGTGATTACTTCGAAGCTCAGCACTCG
CTGATCGACGCAGGTAACATCACAAAAGTGCTTTACCCGAACGATAACCACGAGAAAGGT
AAAACACTGCGTCTAATGCAACAGTACTTCCACTCAGCAGCGTCTGTACGCGATATTCTA
CGTCGCCACGAAGCAGCAGGTTACTCGCTAGCGGATCTACCTAAGCAAGAGACTATCCAG
CTTAACGATACGCACCCAACTATCGCTATCCCTGAGCTAATGCGCATCCTAGTGGACGAG
AAAGGTCTTTCTTGGGAAGCGGCATGGGAAATCAGTGCAAACACGTTCGCTTACACGAAC
CACACACTACTTCCAGAAGCTTTAGAGACTTGGTCTGAGTCGCTAATTCAGCGTCTACTT
CCACGTCACATGGAAATCATTTTTGAAATCAACCACCGCTTCCTACAAGAAGTTCGTAAG
ATGTGGCCTGGTGACGGTGAGAAGCAAGCTAAGCTTTCTATCATCCAAGAAGGTTTCCAC
CGCATGGTTCGCATGGCTAACCTATGTGTAATCGGTTCTTACGCAGTTAACGGCGTAGCA
GCACTTCACTCTGAGCTAGTTAAGAAAGACCTATTCCCAGAGTTCCACGAGATGTACCCA
ACTCGTCTACATAACGTGACAAACGGTATTACACCTCGTCGTTGGTTGAAGTTCTGTAAC
CCAGGTCTATCTAACCTTATCACTGGTAAGATTGGTTCTGAGTGGCCAGCGAAACTTGAG
CAACTAGAAGGTATTGCCAAGTACGCAACAGACGCGAAATTCCAACAAGAATTCATGGCT
GTTAAGAAAGAAAACAAACAGCGCCTAGCGGATTGGGTTAAAGAGAACATGGGTATCGAG
CTAGATACTAACGCTATCTTTGATGTGATGATCAAGCGTCTGCACGAGTACAAGCGTCAG
CAACTTGATTTGCTACACATCTTGTCTCTATACCACCGCATTATCAACGATCCAAACTTC
GAGTGTACTCCACGCGTATGTTTCTTCGGCTCTAAAGCGGCGCCAGGTTACCACCTAGCG
AAAGAGATCATCTTCGCGATTAACAAGATTGCAGATAAGATCAACAACGACCCACGCATT
GGCAACAAGCTGAAAGTGGTATTCATCCCTGACTACCGTGTAAGCATGGCTGAAATGCTA
ATCCCAGCAGCGGACGTTTCTCAACAAATCTCGCTAGCGGGTAAAGAAGCATCTGGTACT
GGTAACATGAAGATGGCTCTAAACGGTGCGCTAACTATCGGTACGATGGATGGTGCGAAC
GTTGAAATCCGTGAAGAAGTCGGTGACGAGAACATCTACATCTTCGGTCTAGACGTTGAA
GGCGTAAAAGCAGCGAAAGCTGCTGGCTACAACCCATACGACTACTACAATGCTGACCAC
CTACTGAAAGCGTCTCTAGACCTACTAACAGGTGACGAGTTCACGCCAGGTCAACCAGGC
CTACTGCGCGCTACATTCGATAGCCTACTAGATGGCGGTGACCCATACCTATGTCTTGCT
GACTTCGCATCTTATGTGAAAGCGCATGAAGAGATGGGCAAACAATACAAAGACCAAGCA
GGCTGGGCTAAGAAAGCAATTCTTAACACCGCCCTGGTTGGTAAGTTCACATCAGACCGC
TCGATTCGAGACTATGTGAACAACATCTGGAAACTTGAAGCGGTAAAACGTTAA
>PMBJIPBG_00124 4-alpha-glucanotransferase
ATGAAAGAACAAACAGCATTAAAGAAAGTCGCAGACATGGCGCGATTGGCTGACAGCTAC
GTCAGCGCGTGGGGAGACGAAGCAAAAGTTTCTGAAGAGACTCTGCGCCGCTTGCTCACT
TCACTTGGCTACGATACTAGCAGCGATGAGAAGCTATTGGCTTCTGCTGAACGAAAACAT
AAAAAAGACGTACTAGCCCCTGTTCTTGTTTTACGCGACGGCGATCCTGTCGAAGTGGAA
CTAAACCTAGGTACGAGTGCTCGTGAGAGTGAATTTAGCTGGCGTTTAGAAACAGAACAA
GGAGAGGTACTTGAAGGCTATCTTCAGTCGCAAATTGTTCGTGATGAACGAGCTGAGGGT
GGCCCTCTAGTGTTTGCATTGCCAAAGAACTTGGCATGGGGTTACCACAAACTGATCATC
AGTCGTAAACGTCGTAAGACTCCTTACGAAATGTCGCTGATCATCACACCGAAAGCGTGT
TTCAAACAAGAAGATTTAAACCAACACAAAAAGCTATGGGGTCCAAGCATTCAGCTTTAC
ACACTGCGCACTCAGCACAACTGGGGTATCGGTGACTTTGGCGACCTTAAGCAGTTGGTA
AGCGACATCGCATCGCGTGGCGGTGACTTCATTGGTTTGAACCCAATTCATTCATTGTTC
CCAGCGAACCCAGAAGGTGCGAGCCCATACAGCCCGTCTTCTCGTCGTTGGTTGAACATC
ATGTACATCGACGTAAGTTCAGTGCCTGAATTTGCGTTAAGTGCAGAAGCTCAGCAACGT
GTTGGCAGCGCAGAGTTCCAGCAACGTCTGCAAAAAGCTCGTGACTCACACTGGGTGAAT
TACACCGAAGTGTCTGAACTCAAGATGAGTGTTTTACCGCTGCTGTTTAGCGAGTTCAAA
GCACGTCATCTAGACAAGAACACTGATCGCGCGCGCGCATTCCTAGAGTTTGTAGAACTT
GGCGGCGAAAGCCTACTTCACCAAGCAGCATTCGATGCGCTACACGGTGAACTGCATGCT
GAAGATTCAAGTGTGTGGGGCTGGCCGGTATTTCCTGAGAAGTTCCGCACATTTGATGCA
GCAGCCACTCAGAAGTACATCAAAGACAATGCAGAACGTGTTCACCTGTACATGTACTTG
CAGTGGATCGCTGACGATCAAATTAAAGAGGCACAAGCGCTAGCTGAAGAAAAAGGCATG
ACGGTTGGTCTGTACCGTGACCTGGCTGTTGGTGTTGCGGATTCAGGCAGCGAAACTTGG
GCTGATGATGGCAACCTAGTTCTGGACGCTAGTATTGGTGCTCCACCCGATATCCTTGGC
CCTCTTGGTCAAAACTGGGGTCTACCACCGCTTAACCCACAAGTGTTGGAAGCGACCGGT
TACGACGCGTACATCAAGTTACTACGTGCGAACATGAAACACTGTGGTGCACTTCGTATT
GACCACGTACTTGGTTTACTTCGTCTGTGGTGGATTCCAAAAGGTGAGAAGGCAACTGAA
GGTGCTTACCTGTACTACCCAGTTGAAGACATGCTAGCAATCCTAGCACTTGAGTCACAT
CGTCATCAGTGTTCAGTTATCGGTGAAGATTTGGGTACAGTGCCTGATGAAATCGTGGAT
ATCCTTCGTGACGCAGGTGTTCACTCGTACAAAGTGTTCTTCTTCGAAACATCAAAAGAT
GACGGCGGCTTTATTTCTCCGAAGCATTACGCTGAACAGTCTATGTCAGCACTGTGTACG
CACGATATGCCAACCCTACGTGGCTTCTGGCATTGTGATGACTTGAAGATGGGTCGTGAG
ATCGGTTTATACCCTGACGAAGAGCAACTAGAAGGCTTGTTTGATGACCGTCTGAAGTGC
AAACAAGGCATCCTAGACAGCGTTCGTTGGCATGGTTACCTACCAGAAGGTATTGGTCAT
GACGCACAATATGTGCCGATGGATACTTACCTAAGTGAAGCGTTGCAGTTGCACGTGGCT
GCGGGCGATTCTGCACTGTTGAGTGTTCAACTTGAAGACTGGCTAGAAATGGATCAACCG
GTCAACATTCCTGGTACGGTAAATGAGTACCCGAACTGGCGTCGTAAACTGTCGATGAAC
CTAGATGAAATCTTCAGCCGTGAAGACGTAAATCGTATTTCTAAGCGCCTAACTGAAGTG
CGCGCGAAAGCGAGCAAATAA
>PMBJIPBG_00125 1,4-alpha-glucan branching enzyme GlgB
GTGAATTCACAACGTTTGGCTGTGGAAACCAATATTCGAAAATATATGGAGAATAATGGT
GCTAGGGAGAAAGATTTGAAAACTAAGGTAAAGAAAAAACACGAACGTGCTTACGAACTA
TTATCTCAAGCGGCTTACTCAGACCCATTTGCGTCACTTGGTCCATTCATTGATGACGGC
GAAGGGTCGTTACGTGTATGGATGCCAGGTGCAGACAAAGTTGAGCTAATTGTCAGCGGT
GAGCCACGTATTAATCTAAAACGCGAAGGCGAGAGCGGCTTCATCCTAAAAGAGAAGCGC
GACTTACACCTGACTCATTACCAACTTGCGGTGGATTGGAATGGTGTTGAACAGTTGATC
GACGATCCTTACCAGTACCACAACATATACCAAGAATATGAACACCTGCATACACCAAAA
GACATGTACCGCTATATGGGCTCACAATTTGTGACTATTGAACGCGGTGGTGAAAATGTT
TCTGGTGTGCGTTTCCTTGTTTACGCACCTCATGCTTCGGCAATTAGTCTAGTTGGTTGC
TTTAACCAATGGGATGGCCGTCGTCATCCAATGCAACGCCTAGATTATGGTATCTGGGGT
TTGTTCATCCCAGGCTTGGAAGAGGGCGTACAATACAAATTCGAACTCAAAGGTCCAAAC
GGGGAAGGGCTTCCTCACAAGCAAGACCCTTGGGGCTTTTACTCAGAACAATATCCGTCA
TTTGCTTCGATCACATATGATCACAATCGCTACCAATGGCAAGACGCGAAATGGCAGAAC
CGTGCAGTAACGCAAAAGCGTGATGAAGCACTGTCTTTCTACGAGCTGCACGCAGGTTCT
TGGAAACGTAATGAAGATGGTGATTTCTTAAACTATCGTGAACTGGCTGCTGAATTAGTA
CCTTACCTGGTAGACATGGGCTACACCCACGTTGAGCTTATGCCTGTTTCTGAACATCCG
TTCTTTGGCTCTTGGGGTTACCAACCTGTAGGGTTGTTTGCGCCGACAAGTCGCTACGGC
TCTCCAGATGATTTCAAGTTCTTCGTTGATGCGTGTCACCAAGCGGGTCTTGGTGTAGTA
CTGGATTGGGTTCCAGCACACTTCCCATCGGATGATCATGGCTTAGCAAACTTTGATGGC
ACACCACTGTTCCACGATCCAGATCCTCGCCGCGGTTGGCACCAAGACTGGAACTCTTAC
ATCTACGATCTAGGTCGTGAGCATGTGCGCCGTTTCCTTGTGTCTAACGCACTGTACTGG
TTTGAGCAATTCCATATTGATGGTATCCGTGTGGACGCTGTTGCGTCGATGCTCTACCTA
GACTACTCACGCAGTCACGATCAGTGGATTCCAAATGTGGACGGCGGCAACGAGAACTAC
GATGCGATCGCAACGTTGAAGTGGATGAACGAAGAAGTGTACAAGCACTTCCCGAATGCA
ATGACCATTGCAGAAGAATCGACGGCATTCCCGGGCGTATCTGCACCGACATTTATGGGC
GGTTTAGGCTTTGGCTTTAAGTGGAATATGGGTTGGATGCACGACAGTCTTTCTTACATC
CAAGAAGATCCTATTCACCGCAAATACCACCACAATACCATCACGTTCCCGCTTGTTTAC
GCACACAGCGAGAACTATGTGCTGTCGCTATCTCATGATGAAGTGGTGTACGGCAAAGGT
TCTATCCATAACAAGATGCCAGGTGATGAGTGGCAACAAACGGCGAACCTACGTGCTTAC
TACGGTTACATGTATGGTCAACCGGGTAAGAAGCTAAACTTCATGGGCGCTGAGCTTGGT
CAAACCGCAGAGTGGAATCACGATGACCAGTTACAATGGTTCTTACTTGAGTTTGGTCGC
CACCAAGGTGTGCAATCACTGATTCGCGACTTGAACCACTTGTACCGTGACGAAGCGGCG
ATGCACGATCAAGATTGTGTGCCTGCTGGCTTTGAATGGCGTCTGCAAGATGAAGCGGAA
GCAAGTATCCTTGCGCATGAACGTATTAGCCAAGATGGCGAACGTGTATTGGTGATCAGT
AACTTCACACCTGTGCCTCATGAGCGTTTCCGTTTGGGTGTGCCGATGGAAGGTAAGTAC
GAACTTCTGTTGAATACTGACGACGCGAAATACGACGGCAGCGGCTTTGAGGTACTAAGC
AGCGTCGAAACGCAAGAAGTAGAAAGCGAGTCGTTACCTCAATCTCTTGAGCTGCGTTTA
CCTCCTCTATCGACAGTATTCTATAAACTGACGAAATAA
>PMBJIPBG_00126 Biosynthetic peptidoglycan transglycosylase
ATGCTGAAAAGACTGAAGTTGTTTCTATTCAAAATTTCATTGGTTTTGTTACTGACTCCC
GTGTTGTTGGTGGGCTTCGTCAAATACGTTAATCCACCAGTGTGGGGATGGAAGATCAGC
CGCATGATCTCGCCACCAGAAGGGTACCCAGAAAGTAGCCAACAAGAGTGGGTGCCATTG
TCTGAGATTTCAAAAAATATCCAACTGGCAGTGATGGCAACGGAAGATCAGAAGTTTCCT
CATCATTATGGGGTGGACTTTGATTCGTTGTTCAAAGTTATTTCACAAGCCGGTGAGAAT
GGACCTTCTCGTGGTGCTAGCACGATTACTCAACAAACCGCGAAGAATGTCTTTCTGTTC
CCTTCACACTCTTATGTGCGCAAGGCGTACGAGCTTTACTTTGCCCTGTTGATGGAAGCG
ATGTGGAGTAAAGAACGCATTCTCGACGTGTATTTGAATGTGGTGGAGTTCGGTCCCGGT
ATCTACGGTATCGAAGCGGCAGCGCAAAACTATTACGGTATTCATGCAAGCCAATTGACC
CAATGGCAAGCGGCGAGGTTAGCGGTGGTTCTGCCGAATCCTTACAAGATCAAAGTGTAT
CCGCACACTAATTACACTCAACATCGCACCAATTGGGCTCTGACCCAAATGCGCAATCTT
GGCAACGTCGAGTTATAA
>PMBJIPBG_00127 Periplasmic alpha-amylase
ATGAAACTGAATCTGATTACGACTACCTTATTGCTTGCATCGGCAAGTGCCATCGCCGAG
CCAAACATCACCATATCTACCACGACCAACAGCCGTGACTTTCCTTTAAGTGCAGAGCAG
CCTTTGGTTGTGCCATTAACCAAAGACGGCTATACGCTTAAAATCACTGGCGTTGAAGGC
GATTGCGTTGCGCCCGATGGTCAGAAAGTTAAATTCAACAAACCGATCGCGCTGAATTGT
GGAAAGCCAACGGAATTGCCGTTAAAAATCCGTTTTACTGGCGATTACTCTTTCGCTTTT
GATGCGGAAGCAAAAACACTGCGCTTCAAGCGTGAACCTAAGAAAGCTGCCAAGACAGAA
TTCAAACGCCCAATCCCACAAGTGCAATGTGAGGTTTACCAAGGTGGCGAAGTCACCATC
GCGTTAGGTGACAGTTTCCCAGATGGCACCAAGTTGCGTGATGCTTACACTGGGCAAATG
GTTGAAGTAAAAGATCAGCAAGTATCGCTGACGCCAAGCAAAGACTCCGGCGGTTTGGTG
CTACTAGAGCCAGCGAAGAAAACCAAAGAAGCAGTGCCGTTTGATTATCGTAATGCCAAC
ATTTACTTCGTGATGGTCGACCGTTTCAACAACGCCGATACGAGCAATGACAATAGCTAT
GGGCGCAAGAAAGACGGCAAAGAAGAGATCGGTACCTTCCACGGCGGTGATCTAAAAGGC
GTGATCGAGAAACTGGATTACATCAAGAGCCTAGGTACAGATGCGATTTGGTTATCGCCA
ATCGTTGAGCAAGTGCATGGTTTTGTGGGCGGCGGCGATAGCGGCTCATTCCCATTCTAC
GCTTATCACGGTTACTGGACGCGTGACTTTACCAAGATTGATGAGAACTTTGGTAACGAA
GCTGATCTTAAAAAGCTGGTGGAAGAGGCACACAAACGTGGCCTTAAAGTATTGATGGAC
GCGGTAATCAACCACACTGGTTACTCAACCTTAGCCGATTTGCAATTTGACGGTATTGAG
GTGTTAAAACCAAACGCTGATTTACCGAAGAAGTGGGGCGACTGGCAACCAAAAGCGGGT
GAAAATTGGCATAGCTACCACCAGAATATTGATTACCAGAGTCCAAACTGGGCGAAATGG
TGGGGCGGTGATTGGGTAAGAACAGGTTTGCCGGGCTACCCTGCACCGGGCAGCAGCGAT
ATCACTATGTCATTGGCGGGTTTGCCTGACTTTATCACTGAATCAGACAAAACCGTGAAG
CCAGCGCAATGGTTATTGGATAACCCTGGTACTCGTGTAGAGGCGCGTGACAATTACACC
GTCTCGGACTACCTAATTGAGTGGCAAACTGATTGGGTGAAACGCTTTGGTATTGATGGT
TACCGTGTCGATACGGTGAAGCACGTTGAAGGCGATGTGTGGAAACGCTTGAAAGAAGAG
GCATCAAGCAGCCTTGAGCAGTGGCGTAAAGAGAATGGTAAGTCAGGTCAGCCATTCTGG
ATGATGGGTGAAGTATGGGGACATACAGCATATCGCAGCCCTTACTTCGACGACGGCTTT
GATGCGTTGATTAACTTCGACATGCAGAAGAAATTAGATAAAGGCGCGGCGTGTTTCAGC
CAAATGGCAGACACTTACCAAAGCTATGCAGATACTATCGCCAATGAGAAAGACTTCAAC
CCTGTGAGCTACATGTCTTCTCACGATACCGAGTTATTTTTCTCTCGCTTCAAAGATTAC
GGCATGCAGCGTAACGCCGCGAATGCACTGCTTCTAAGCCCTGGTGCTGTTCAGGTTTAC
TACGGTGATGAAGTGGGTCGTAACATTGGCCCTTACGCGGATGATTTCCACCAAGGCACA
CGCTCTGACATGGTATGGAAGCTATCTGATGAGAAGCAAGCGTTACTCAAGCATTGGCAG
ACACTTGGTCAGTTCCGTAAAGCGCACCCAGCGATTGGTGCGGGTGAGCATCAAGTGATT
GAACAAGAAGGCGCGTACGTGTTCTCTCGTTCGCTTGGTAATGACAAAGTCGTTGTGGCG
TTTGTGGGGCGTGACAAGTAG
>PMBJIPBG_00128 Disulfide bond formation protein D
ATGAAATTCACTCGCACACTATTAACTGTGGCTATCGCACTCACTCCACTGTTTTCACAC
GCAGCAGAAAAGACATCGCAAGAGAAGATCGACGAGATCAATCAACTGCTTAAAGAGAAT
CCACAGCTCCTAGATGCGCTGCATCAGAACTTGCAAGACTACGTCGCTTACCAAAAGACG
TTTAACGCGACTTTGGATGAAGCGCGCGCCTATCTTAACGATGGCAAGCACTCTTACTTC
GGTGCAGAGAACCCAGAGCTGACGATCATCAACGTGACCGATTACAGCTGTCCTTTCTGT
AAGCGTCTTGAAGGTGAATTAGTGAAGGTAGAGAAAGAATACCCGCAGGTAAAAGTGCTG
AACATGACGGTATCGTTCAAAGAACAGTACGAGAAGAACGGTTACAACTCGGCAAGTTAC
GCATTGAACGTATGGCAGAACCAACATGACAAGTACAAAGAAGTACACGACTTGTTGGTG
AAGAAGCCGGGGCCACATGATGCAAGTTCACTACAAAAAATCGCTAAGAAAACAGGCACC
GAAGCACAGCTTGTTGACAACAAAGAGACCAAAGCGTTGTTGGATAAAAACTACGAGTAC
TTCACTCGCTTAGGTCTACGCGGCACACCAGCTATCATTATTAATGACCAAGTCATTCCG
GGTTATGTGCCTTTCGAAGAGCTTGAAAAAGTCATCGACCAAGAGCTAAAGAAATAA
>PMBJIPBG_00129 hypothetical protein
GTGGCTTGGGTTATCGTGATCTGTCTAAGTAAAAATGCGGGCCTCTATCAATCTTGCCCT
CTCATTAGCGATCAAGTCGCGCCTGAGCACGCCACTGCGCAGCAAGAAAAGAGCACAAAA
GGACTAAATAAGCAGTGTGAACTGTCTGAAAAGCTGATTCAGGTGTCACAAAACCATCTC
GACAGCTTTATTGTGCCTTTATTTCTATTTGCGTTTGTCTTGCTTTCCATCAGTGGCGGT
GAACGTAACGCTTTCCGTCATCATACCGAGCCGATACCCGAAAAAGTTCGGGTGCACCTC
AAACTGTGTGTGTTTAGAGAATAA
>PMBJIPBG_00130 hypothetical protein
ATGACAAGCCCTGTTCATGCTGAACGCAAGGTGACGATTGGGTGTTACATTGCACTCGCG
TTTGCGGTTGTGTTCTTTTCTGGTCTGATGCAATCCAACGAATGGTACGGTGTATTCGAC
TTTACAACGCTTAATGGCTCTTTTGGTAAAGTGGCCTACGGCGTAACGGAAGGTGCGGAT
GGCGCGGTACAAGCTGCGACCACTTCTTTCCGCGGTACTGGCGGTAGCGGTGCTCGTGAC
GGTTTCATTTTTGCGCTTACTTTGATCCCAACCGTTATGTTCGCATTAGGTATGATCAAC
GTACTTGAACACTACGGTGCACTTGAAGCAGCTCGTAAGCTTCTTACTCCTCTTCTACGC
CCTCTAATGGGCATCCCTGGTAACTCAGGTTTGGCTCTGATTGCTTCTCTACAAAGTACC
GATGCAGGTGCAGCGATGACGCGTCAGCTAAAAGATGAAGGCCACCTAACTAAGCGTGAA
ACGGACGTATTTACGATGTTCCAGTTCACTGCGGGTGCAACCATCGTGAACTTCTTCTCA
TCGGGTGCTGTGCTGTTCACACTGACGATGGCTGACGGCTCTCTAGCGGTCACCTCTTCT
ATTGGTTTGGCGGTTGTGGTGATGTTCGCATTTAAGATCATCGGTGCGAACCTATTCCGC
ATCTACCTAAACATGACGGAAGGTAAAGAAGACAAGCAAGACCAAAACAAATCAGAGAAC
CTAAAAGAGGAGACGGCATAA
>PMBJIPBG_00131 Inner membrane protein YjiG
ATGGGTGACGTTAAAGCGAAAAAACCGATGGTGACGGATATCTTCGTCGAAGGTGCTAAG
AAAGGCTGGGTAATTGCGACTACCTCTACGGTTCCTAACGTATTGATGGCGTTCGTTATC
ATCAAAGCGCTGCAAATCACTGGCGCGCTGGATCTGATGGGCACTGTGTTCTCTCCAATT
ATGGCGGTGTTTGGTCTTCCGGGTGAAGCGGCAGCGGTATTGATCGGTGCGTGGATGTCG
ATGGGCGGTGCGGTTGGCGTAGTGATCACGCTGTTTGACCAAGGCATCCTGAACGGCACG
CACATTGCGATTCTAGCGCCTGCTATCTACCTAATGGGTTCTCAAGTTCAGTACATGGGT
CGTATTATGGGTCCAATCGGTACTGAAGGTCGTTACATCCCAGTTATGATTGCAATCTCA
GTATTGAACGCGTTTGGCGCAATGCTGGTGATGAATCTGTTTGTCTAG
>PMBJIPBG_00132 Carboxypeptidase G2
ATGCAATTCTCTCTAAATGAATATCTAGAAGAGCTACGTCCGCTAATTAATGTAGATTGT
GGCACTTACACCACTGATGGTATCGAATTCATCGCTTCTCAATTTGAAGAGAAGTACCAA
GCAATGTCAGGTTGGAGCGTAAAACGCATCGACTGTGGCAGAGCAGGCGTTGGTCTTGAA
GTTCGAAACAAGCCTGAAGCTGCTCACATTGATGTGATGCTGATTGGTCACATGGATACC
GTGTTCCCTGTGGGTACCGCTGAGCTTCGTCCAATGTCTGAAGATGCAGAGAAAGCTTAC
GGTCCGGGCGTCTCGGACATGAAATCTGGCTTGCTGAACATCGTATACGCAATGCGCAAT
CTAGACCAAGCGCTGTTGGATAAGCTGTCTATCGCTATCTGTATGAACCCAGATGAAGAG
ACGGGCTCTCTGGATTCTGTGGATTGGATTCAATCAGTTGCGAAAAACGCTAAGAATGTA
CTGGTTGCAGAAGCAGCACGTGCAGACGGTGGTTTAGTCAAAGCGCGTAAAGGCATGGCT
CGCTACAAAATGACCTTTAATGGCGTTGCTGCTCACGCAGGTAACGAACCAGAGAATGGT
CGCAGCGCAATCACAGAGATGGCGAACTGGATTCTGGCTGTCAATGCAATGACCAACTTT
GAATCGGGTACCACGTTGAACGTCGGTATTGTTTCTGGCGGTAACGGTGCGAACATCGTC
CCTGAGCACGCTGAAGCGATCGTGGATGTGCGCTTCTGGAGCAATGAAGAATACGATGAT
GTCGACAGCAAGCTAAACGGCATGTTGGAAACACCATTCGTTGATGGTGTGAGTATCGAA
TTGGTTCGTGAAGCTTACAAACCTTCTATGGTGCCAAGTGCTCAAACGGAAAGCCTGATG
GCATTAGTTGAAGAAGCCGCAAGTGAACTGGCTATCGACATCAACTGGAAAGAAGTGGGT
GGCGGCTCTGATGCAAATAACACGGCAATTCTTGGCGTTCCAACTTTGGACGGTCTAGGA
CCTATCGGTGCAGGCTTCCACAGTGATCAAGAGTACTTGTTGCTTGAGTCTATCGAACCA
CGTATCAAAATGTTGATGCGTGTACTGGAGAAGATTGCTCAATAA
>PMBJIPBG_00133 hypothetical protein
ATGACCACAAGCATGTCTGTAAATTCGGCGTCCGATGACGCCTTAGACCAAACGATGCAA
GCACCAGATGAGAAAACCTTCTGGCGTAAAATGAAAAACTCCGTCAAGAAAGCAGGCGAA
GAGATTGCGGTTATGGGCATCAAATCATGGCTTGCGATGGCAGATTCCAATACCTCTGTT
CGCCACAAGGCTATTTTAGGTGGCGCGCTGGCTTACTTCGTCCTACCAACAGATATGGTG
CCAGACGTACTAGCAGGCGTCGGCTTTACCGATGACATGGCAGCACTTACCCTAGCGGCG
AACTCGGTCGGCAATGCCATCACCGACGAGCATGAAGAGCAAGCGAGAGAAAAGCTGAGT
TCGATGGTGAAGTAG
>PMBJIPBG_00134 hypothetical protein
ATGTACAGGTATACGCCAGATATCCGGGGTATGTTAACTTTGAACGGAAAACCGTTGTCA
TCTCAATTAGTGGTCCTTCGAGTTGGTGTGCGTGGAACCATACATGAGTTTCAAACTCTT
ACTGATGCCAGCGGAGCGTTTGCTTTCCCTGCATTTGAAGAGCGTAAGCCTCAAGGCACA
TTGAGCCTAAATCAGAAATACGTGCTCGTTTTCCTGAAAACTCATCTAGCAAATGGAGAA
GAGGTGACGATATGGGAATCTTCAATTGATGGTTATGAGACTTATGAGTTTGCTAGAGAA
AATATGGGAGATTTGAATTGCGAAGTAACCAATGAAGTTTACTACTTCGCTTTTTCTTAT
TCTGGAAATGGTGAAGATGATACTTATGTATATAGTCAGTGCAAGTTAACTGGTTATGTA
GACTCTGGAATATACGAAGAATAA
>PMBJIPBG_00135 Proton/glutamate-aspartate symporter
ATGAATACCAAGAAGCCGATGTCGCTTACCAGCCGAGTAATCTTAGGTATGGTAGCGGGT
ATCTTGACAGGATTTGCAATTCGCACACTTTTTGCCGACAACGGATTTGTCGACGCATAC
ATTGTTAATGGATTATTCGAAGTTGGTGGACAGATCTTCGTTGCCAGCTTAAAAATGCTT
GTCGTACCGCTAGTGTTTGTTTCATTAGTTTGTGGTACTAGCTCTCTAAAAGACCTATCG
ACATTAGGTCGCATGGGTGGCAAAACCCTAGCTTTCTACGTAGCAACTACTGCTATCGCA
ATCACACTTGCTCTAACCATGGGTACCCTATTCCAGCCTGGCGCTGGTGCAGACCTAACC
GCAGCAAGTTCATTCAAATCAGCAGAAGCGCCATCTTTGGGTCAGGTGATCATTGATATG
TTCCCGACTAACCCAATCAGCGCAATGGCAGAAGGTAAAACTCTGCAAGTTATCGTATTT
GCCGTCCTATTCGGTATCGCGATCAGTGCAGCAGGTAAGCCAGGCGAACGTATCGCAGCA
TTCTTCTCTGATCTGAATGAAGTGATCATGAAGCTAGTTGCGATTCTGATGAACCTAGCG
CCTTACGGTGTCTTCTTCCTAATGGCGAAACTGTTTACCGGTCTTGGTCTTGGTGCAATC
TTGAACCTTGCCGAGTACTTTGTGGTACTAGCTGGTACGCTATTGCTGCACGGCCTTGTG
ACTTACAGCTTGATGCTAAAAGGCTTTACTGGTCTAAACCCAATTACGTTCCTACGTAAG
ATGGAAGACGCAATCATGTTTGCTTTCTCTACTGCATCATCGAACGCAACCATTCCAGTA
ACAATGGAAACGGCTAAGCACCGCATGGGTGTTGAGAACCGCGTATCATCGTTCACAGTA
CCGCTAGGTGCAACCGTGAACATGGACGGCACGGCGATCATGCAAGGTGTGGCGACAGCG
TTCATCGCACAGGCATTCAACATCGACCTAACTATGGGTGACTACCTAATGGTTATCATG
ACGGCAACATTGGCGTCTATCGGTACCGCAGGCGTTCCTGGTGTTGGTCTAGTAATGTTG
GCAATGGTATTGAACCAAGTAGGTCTGCCGCTGGAAGGCATCGCACTTATCATGGGTGTT
GACCGTCTACTTGATATGATTCGTACCGCAGTTAACATCACCGGTGACAGCGCAGTGACT
ATCATTGTTGCTAAATCGGAAGGCGCATTGGATGAAGCTCGTTTCAATGATCCAATGGCC
GGCGTAGCCGAAGAAGAAGTGCATCTGAAACGTGCTGACGCCTAA
>PMBJIPBG_00136 hypothetical protein
TTGAAGAAAGCAGCACTATTACTACTAAGCCTTTGTAGTGGATTCGTTCACGCGCAACAA
CTAAAAGCACCGGTCGGCGTTAGACCGTGTTGTGCATTTGGTGTCGATCTCAAAGCGCAA
TTAGGAAGCGTGCCTGTTCCTTTCTTTTCTCTTGAGAATGTCTTATCCAGCAACGAAGTG
GGTACTCACCACTATAACGACGGCAGCGAGTCAGTCTCTGGCAGCTTGCTAGGGCTGAAT
GAAGAAGCCAACGGTATTATCTTTACCGAACTAGGCGGCTTTATTGATACTGCCCACGTC
CGTGATACCGCAGACTACACCTATTATTTGTTCACTCTCAACCAACATTATTTAGGTCGC
GCTGCGCACCTAGATTTACCAGAAGAGCTACGTGTTCGTCGTATTCGTTGGTATGAACAA
ACAGAGCAACTGAGTGAAGAAGAAAAGCTAGATCGCAGTGCTCAAGCAGCAGCGTTAACG
GCATTTCGCCTAGCTCAATGGCATGAAATTGCTCAGTGGTTCGGTATGGTATCCGTCAGT
GGCTTTAAAGAACTGGCATCAGCATTCTCATCGGAAGATCTCTATTCCAACATGCTTGGG
GCAAAGTTAGCCAAGCAAGTACTCCTGAACAACCCCGAACTCGATCAAATAGGCTTTTCG
AAAGCAATGGACAGCGCTTTTAAACAAGCATTAAAGGACTTAAAAGCTCAGTCGAAAGCC
GTCACTAAAGAGAAAATTCAACAACTCGATGGGGATTGGTGGGACAGCTCAAGACGCCTA
CCGGAGAAGTGGGTGGTTCGCTTCCGTGATTACCATATGGCGCTGAAATTAACGCCGAAC
TATTCTGGCGCGAACCATGAGCTTTCACTATCGGCGACCTTTGCGGATCAGCAGCCGATC
GACAAATGGATGAGCGTTGAGTTTAGAGCAAGCGACGATGAAAAAGTGTTCTCCGCACTG
CCTAAATCATTATCATCAAAACCCATTTGGACGCCCGCTGATTATCAACAGATTTCAGAT
TTTGCTCGCACTATCGATAACCAAACCCGCCCGCCATTGAACTGA
>PMBJIPBG_00137 hypothetical protein
ATGAAAGCCTCTTATACCCTTGCGCTGACAGCGCTGCTTAGTTCGTCATACGCTATTGCT
ATCGAAAAAGACGAAAGTAGCTTAATGGATGACATCCTGACCAAGCTTGGTTCAAGTGAA
GCCGTGGATGAATCTAAATTAATCGACTGGGGCGTATTACCTGGTCCTTTTGTTAACCCA
GAACAAGGGTTTGGTATTGGCGTTGCCGCAGTAGGTTTGTACACGCCTTACGACTGGCAA
AAAGGCGAGCCTTACTCGACCGTCACCGTTACTTCTTATGGTTCAACCTCAGGTTCTTAC
GGATTGGGGTTAAACAATCGCACCTATTTAAAAAATGACAAAGTGCGTCTTTTAGGTGAG
GCATGGATAAGCCATACCCCCGGTTACTATTGGGGTATTGGCAGCCAAGCCGCTGAAAAC
GAGAACAACAAAGTGCAATATGAAGGGCAACGTTTACAGTTGAGCCCAAAAATCGCCGTT
GAAGTCGCGCCAAATACTTACGCCAAACTTGGTTGGCAATGGCAGTCATTCAGTAAGGTC
GACGGTGTCGATGGCGATATTCTCCCTTCAGAAGTTGCCGATGCCACTAGCAGTGGCGTC
TTAGTTGGAATGGAATACGACACTCGTGATTTCGAACCGAACCCAATGCGGGGGCAGTTT
CTCGATGTTGAATGGATTGCTAACCGAGATTCACTCGGCAGTGATGAAGACTACGACAAC
CTCGTTGCTAACTATCGTGTTTACCAACAATGGTCTGACACGACGATTATTGCAATGGAG
GTATATTCACAATCGATTTTCGGTGACGCACCTTGGTTTGATTACGCCCAGCTAGGTGAT
GACCAGCGTATGCGTGGCTACTACCAAGGGCAATATCGCGATAAGCACCAGCTTTCTACA
CAAGTAGAAATTCGCCATACCATTGCAGGTCGCCATGGTGTGGTTGGATGGCTAGGTGCT
GGTAATATCGCACCAACTTATCACGAGCTCTTTGAAAATAGCTGGCTACCGACTGTCGGG
GTTGGTTATCGATTTGCCTTTAAGGCACGTATTAACGTGCGCGTCGATTTGGGTGTGGGC
AAAGACAGCACCGGTTTTTATTTCCAGATTAATGAAGCATTCTAG
>PMBJIPBG_00138 hypothetical protein
ATGAAATTACCTTCTTTACTTGTTGCTGCTTCTTGCCTCGTTACCGGAGTCGCGAATGCG
GATTCAATTTCTCTGCCGATATGGAAAGAGAAAGCAGAAGCACTTGGCTACGAGTTACCA
AAACCTTTTGGTTTAAACCTCAGCTATATGAGTATGGAACAAGGCATCAATGTCGACTCT
ATCGCACTAAAAGGTTTAGGCGGGATTGAAAAGTTAGTCGATATGCAAGCAGAACCAGGT
AAGCAAGCCACTGACGTTATGACATTACGCGCCGATGTCTGGTTGTTCCCTTTCCTAAAC
GTTTATGGCTTGATCGGTACGCTTGATGGCTACTCAGAAACCGATGTAAACGTAAAGGTT
AAGTTGCCGTTTGTGAAACCACAACGTATTGAAAATTTCCGCCTAGATCTCGATGGCTAC
ACTAAAGGCCTTGGTTTTGTGCTTGCTGGCGGTTATGACCAATGGTTCGCATTGGTCGAT
GCAAGTTACACTCAAACCAATTTAACCGTTATTGATGGTTCAATTGATGCAGTTGTAGTT
TCTCCTCGTATCGGTTACGACTTCCATCAAAATGGCGTACCGATTCGTTTTTGGGTTGGC
GCTATGTATCAAGATGTCGAGCAAGAACTCTCTGGCTCACTCAAAGACCTTGGCTTACCG
CCATCTTTAAGTGGATTAATGTCATCAGATGCCCGTTTTGAAGTAAAGCAGCGCTTAGAA
TCTGAATGGAACACCATCGCTGGCATGCAATACCAAATCAATGAAGATTGGTACCTTTTG
GGTGAAGCCGGTTTTGGTGATCGTCAAAGCATCTTCTTCTCTTTAGACCGTCGTTTCTAG
>PMBJIPBG_00139 HTH-type transcriptional regulator SrpR
ATGAAGCTTTCAGAAAAAAAACGGACTGCGCTGATTGAAGCCGCACAACAAGAATTTATC
GAGCATGGCTTTTCAGGTGCCAATATGGACAGAGTCTGCGAGCGAGCCGGCACTTCCAAA
CGAACTCTATATCGCCATTTTGAAAGCAAAGATGTGTTGTTTATTGAGTCCATTCAAGCT
GTGATGGAAATTCAAAGGGCACGTCTACAATTTCAGTATTCACCAGAAGAGAGTATAGAG
GCTCAACTTCGCACTTATTTACTCGCTAAGCTCGATTCGATGTATGAGGATTTTGGTTTG
CCGCTAGCTAAGATGGTTATTAGCGAGTTTATGCGCACACCAGAACTTGTGGAAAACTAT
CTGCATCAACTTCAAAGCCAGGATGAACAATTAGAGAAGTGGTTTTCTGATGCAATTGAC
GATCAGAAAATCAAAAACCTAAATCCGGCTATGATGAGTAATATGTTGATGTGTCTATTG
AAAGGTAACTTTTTATGGCCTCAGTTGATTGCTAACCACAAGGTGCCAAACCTTGAACAG
CGCAAGAAATCGATTGAAGATATACTTACGCTGTTCCTAGATGGGTATCGTTGTTAA
>PMBJIPBG_00140 hypothetical protein
ATGCAATCTCATAATAGCTTCTCTATTAACCTCAACCAGCAAAAGTCTCTGGCCAAAAAA
CGCTTAAAAGCGATCCGCCAAAATGATGAGCATGCCTTACAGCAAGTTAAGCAGTTTCAT
ACTCAGCCAGAAAAGCTTACGACAGAGTCCATTCAACTAGCAGATGTTCAACATGCCTTA
GCAAGAGAACTCGGCTTACCTAGTTGGAGTAAGTTAAAGGCGCATATAGAAGAGTTGGAA
TTTCACAAGCTCGCCATCCATAACCGAGAACAGCCTCTAGATTCGGAACTAAAGACTCTG
CACGTGCGATGTGGGCATGACATTCAGCAGCAATTGAAAACTTGTGGCTTTGAAGGTGAA
TTCTTGGCCATGATTGATCCTTTGTGCATCGGCCCCATTCCAAATGATGAAACGGCTTTT
GTCGCAATCCGAGCACAATATGTCGTTGATACGTTGTTACCCGTAATGGGGCGTGAAGGC
TCGGTGCAAGACATCGCCCTATTTGAGCAGAACAATATCAATACTCTGCTTGATGAGCAG
TTTGAGCGAATTGTGTTTTGGGTAGAACATGATACCTATGATCAGTTCATGTTACTTCGA
GGGTTAACACTTTTAGAAGAAACCGAAGGAAAAGTCATCGAGATCATCGAGTTCAATCAG
TTTCCGGGAACCGAGCGTTTTATTGGCTTTGGGCAACTCCCTGCAGAGGCGGTTCGCTCA
TGCTGGCAGCATCGAAAGCCCGTCACATCAAAGCTTAGAAGCCAAGCTAAGCGTTGTTGG
CAGACTTTGACATCACCGACTCCTCAATCCCTTATCGAATTGCTTTCGCAGCATGAGTTA
GATTGTTTGCCAAATATTAAAGCCGCGATGAAACGACACCTTCAAGAGTTACCTCACTCG
GAGTCAGGGTTGAGCTTCACCCAACAATTGGCGCTAGAAGCATTGGCCGAACATAGCACA
CCAATCACCGTTAAAGATTGGTTTCAGGAATACCAAGAAAAAGAGCCTCTTCCGACGTTG
GGTGATGTGATGTTTTATGCATTACTCCTCCCACTGACACGCAGAGCCAAGCCGCTTTTT
AGCATCGACTCATTGCAAAAAAATTGGTGGGAGCAACAAGTATGTATTACTGAGCACGCT
CAGGCATGTCTGGAGGGAAGCCAACCCATAACTCAAAACTACTGGGTCGGAGGCATGCAA
GTCCGAGAATCAAGCCTATGGGTTTGGGATCACAATCAACTATCCAGTTTGAGCCATAAA
GAGTGGTAA
>PMBJIPBG_00141 HTH-type transcriptional regulator YhaJ
ATGAGACTCAAAACAACCTTAGAGCAGTGGCAAACACTACAAGCAATTGAACAGGCGGGA
AGCATTCAGTCAGCCGCAGTAACGCTCAATAAAAGCCATACCACGCTTATCTATTCGGTG
AAAAAACTCGAAGACCAGCTTGGTATCAAGCTAATAGAAGTAAAAGGTCGTAAAGCGGGG
TTAACCGAACACGGCAAGACGATGTTACGCCGTGCGCAATCAATGCTTGAGCAGGCTCGT
GAACTTGAAATGATCAGTGAACAGCTAAATAGCGGTGTAGAGTCGCAAATTACGGTAGCT
ATCGATCACCTATGCGATCCAAGTTGGCTCTATACTCCACTTAGCGAATATCTCACACAC
AACAATACAACTTCAGTTCAAGTCGTAGAAACCTCTCTGAGTAAAACCACAGACATGGTG
ATCAATGAATTAGCGGACATCGCCATCATCAACCTTCCAATCACCAACTACCCTGCTGAA
GCGTTTGGCACTACCACTATGGTCCCTGTGATCGCAGCTCAACATCCGCTAGCAAAGAAG
GAACATATTTCATTGGCGGACTTTGCGACCACCAGCCAAATTGTGGTTCGAGATTTGGGG
GAATCAGACAAAGAGAAGCGAGACGTAGGCTGGCTGCGTGCGCGCCAAAGAATCACGGTG
GACAATTTCGACCACGCGTTTAGAGCGGTTGAGCAAGGTGTGGGATTCTGCCGCCTCCCA
AAACATCTCGTTGAATACCGCCAAAATGACCGCCTCAAAGTAATTGACCTAGAGCATTCG
AACCAATATCAAGTCGCTCTACATCTCACCTTACCTAAAGGGGCGAAAAGTGGACCAGCC
GCTCTTGCCCTCTATCAAACACTACTTGATAGTGCCAAAGTGCGAGTGGAATAG
>PMBJIPBG_00142 Putative monooxygenase YdhR
ATGGCGAAATTGCTGCAAGTTGATTTTGAATTTCATGGCCCATTTGGTGAAGAGATGTCG
AATGCTCTGATCGATTTAGCGAAATCAATTAACCAAGAGCCGGGCATGATTTGGAAAATT
TGGACGGAAAGCGAACAAGACAAACTTGGCGGTGGCATCTATCTTTTTGAAGATGAAGCA
ACGGCGCAAGCTTATCTCGAAATGCACACTGCTCGTCTGAAACAGATGGGTGTAGAGGAA
GTAAGAGGTCAGATATTCGATATTAATACACCGCTAAGTAATATCAACCAAGGTCCAATC
GGAGAGTAA
>PMBJIPBG_00143 hypothetical protein
ATGACTAACCGCACCTTTCTAACCGTTCATGGTGTCATATATACGGTATTCGCTTTTGCG
CTATTTTTTGTGCCAACCATGATGTGGCCGATGTATGGCGTACAAATTAACGACCAGTAC
GCGCTGTTTTTATCGCAGCATACGTCGATCTTTTTAGGTGGGATTGCTGCGGTCAGTTTG
ATGCTACGTGATGTGGAACCTAGCAACACGGCCAAGCAACTGTTCAAAGCGCTGTTGGTC
ACGAATCTCTTAGGCGTGGTGATCACCACTTACGCAGGCATTACAGGTGTGTTTGTTGGC
TTTGGTTGGAGTGACCCTGCTTTCTTCTTATTACTGAGTGCGCTCACTTTTATTCAATGG
AAGAAACAATCGTAG
>PMBJIPBG_00144 hypothetical protein
ATGTCAGTTGCTTTAGATACCCAATCTCTGGTCGTGGAATACGACCCTCAATCTCTTGAA
TCTTTACGCCAAGCCCTAAGACACTATCGAGAAGCCCTCCTGCAAGAAAATGCCTTTGAT
AACTATCATTGTCATGTTCGCTTCCAAGTAAATAACGGGTGTGACGATCAAATTGGTTCA
TTGGTTGAAAATAAAACTGCTCAAGAAGTGTTTGCTTACGTTGGCTACTCGTACAAAAGC
GATATTCAACCAACTCAGTTATTAAACAGCACCTATTTAACCAGTGAAGGCGCGTTTTTT
CTTCGAGCATGTCAACATCAAGCACTAGAGTCTGAATTAGAGGAAACGGCTAAATTGATT
TGCCACCTCGCGAGACAATTTAATGACTCTAGTGAGATGTGGGTATCTGAAGAACAAGTA
TTTGGGTTGTTACCACTTTTGATTGTAGGGCTCACCTTTCCTCGCTTGGCTTTTTATCTT
GGCGGTTACACCATCCCATATTGGGACAGTGAGCACGCTCCCCACGGTGAGTTTGCATTG
GGGGTTCTTACAAACCATTTGGGTTATACCCACGATACACTGAAAGCATTTTGCTACTGC
GATAACAGTACTGCTCGAGGATACATGTTTGATGATTCTAAACATGAGAGTGCAAGTGAC
ATAACGACTCATAGCCAGGTCACTGGATTACTTAAAGTCTTCCGCGAAAAGCCACACGAG
TTCGAAGTATTTCGATCTTTAATGAAGCAGCGCTTTGCTGATCAAGACTACCTACAATAT
ACAGATGACTCTCGCTACTATGTTGAACGCCCAGTAGACCGATTCATCTATTCCATCATG
TCGCCCATTCATGGCATTGATATCGATGATCATGAAGCAGATTACCACGCGGTGATGATG
AGCAACTTTATTGACTCATCAGCAGAACAAGCAGCGGTGGCACTTACCAGTGAGATCGAA
GTATATCTGGGTCGTCCAATTGTTCCACCCAAAGTCATCGAAAATGAAGACGACTACTAC
CGTGATCACTACTATTATCGAGGCACTGGTATTGCACAATGGAAGTCATTCATTACCGAA
GGTTTTAATGAAGGGAAAACAATTTGGCATTACATCGAGAGTGGGGAAGACGCACAAATC
CTAGATGTGATTGAACCGTGTAACATTCAAATCGCTGCGAGAAAAGGTAACTTCGATATC
TCCGAGAAATTCGAATATTACCTCGGCCGCTATGACTCTTATCACGAAGAGATGATGACC
ATTGCTGGTGACATCCTATACGATTGGCACAATGAAGACTTGGATGACGCAGCGATAGCG
GAAAACAATCAAAAGATCTTGCGCTTGTTTGACGTATTACATTGTTGGAACAACAAAGCG
TCTTTTCATGCCGATGTGGCTCATGGGCTTGTCCACGACTTTGAGCTCATAAGTGATGAG
GATTTCACCCAACGTTATAACGGTGATTGGAAGGCGCAATTTCTAAACTATGTCAAAGAA
TGTGGTGCATACCGAGACAATATTCGCCAGAAAGAGACCCAGCTTGCCCATGAGTTATTG
AACAAACATCGTGAAGAGGCAACTGATCTTCTCGAACAATTGGCTGACGCATTTGATGAC
GAGTTTAGCTTAGCCAGTCAACTGGCCTTCTGTGCTGGCATGCTTTACCACGATAAAAAG
CACGGTATCAACGACAGGGCAACAGAAGCATTTGAGGATAAACTTGCCTCAAGCCTAAAG
TCAGAGCTTCTTCTCGCTTTGAGTGAAAACAGTCGATTCCATTGTATTGAGAATACCGAG
AAACGTTGGCGATACGTTCCTCTCACAGAGGAAGAGGAGTCCCAAGCAAAACAAGATTGG
AAAATCGTCGATGCATTTCTAAACAATGAAAGCGATGATTTCGATGTCACGCTAAAATCT
TTTAAAGATAACATCGAACAGCTCAGTGACAGCAGACAAATCAACAAAAATCAGCCTTAC
TATGAGTTTCTGCGTGACTTTGACGACAAAGCCCAAAAGCTATTAGTCGCTGCTCATGTT
TGGGGCTCACTACAAAATACTCCTGAGCAAATCTATTGCCATCGCTTACTTTTACTCTGG
TTGACATCAGCTCCGGCGAAAGTCACTCGCATGCTGTCTTATTTTTATTGCGATCGTTAT
GGAGAGTTAAGCGATCAATCACACTCATTTGTCGATGACTTAGAATACCATTCAGAGATC
GATAAACTGACTGGGCGCTTGGAATTACTATTGTCTCAAATCGATCGTAGGGACGATGAT
GAAATCAGTTTGATGGACATGTATTTCGATCAGTTCGAAGCGCAGCAACAAACAGAACAA
AACAAACAGTTCGTTCGATCAGCACTAAAAAAACTCCGCCCGGATGCTGAGCTGCGCTTC
TTCGAGCTGCTGGGGCAACGAAGACCAAATATCAAAACCAGTTACTACGATGAAGCGCTC
TTAGACTCTATTCGCTACACCGTAAGTGAACAAATGGGACGTCGTAACCCTAATGGTTAC
GCCATCACCAAAGAGCAATGCAAAACAGTAGAGTGGATCACTGCTCAGATCGAGCAAACG
ACATCACTAAACTCAGAGCAGTTACAAAAATTACTGGATACACTAAAAACTAACTTCATC
AGGGATTTTGATACCAGTTACGGAGTTCCTGGTATTGATGAACTGTATTGGAAAGCCTCA
CCACATATACAAGATAATCTGTTGAACCTACTTGCAATCAAACCAAGTCTTGGGTTGAAG
CAGCTTGAGAATGAACGAGAGCTTTCTCTACCTGAATTATTTCAACAACTGTATGAACGT
GATGCGCAACTGATCGTCTTACTCAAGTATGCAATTAAGCAGCATTGGGTCAGTGCGATA
CCTTGGTTTACCAAGCAAACCGATCTAAAGCGCTATACAGATCAGTTGGAGATAAGCCAA
CTACTTAAGCTGATTGAGTTGGTCGCTAACCTCCCAGAGTTCACAACACTCATCAGTGAA
TATGCGCAGCACCCATCGTTGAAAGTCCAACAGCTTGTTGCCGATATACAAGCTGGAAAA
TATCGTCATGCTGCGCTTTCTCCTTTTGAGTTGCTCGATTGGGGCATTTACCATATTCCA
GAAGATGATGACCCAAGCGAATTAATAAAACAAACCACCCTAGTTCGTGCGGAAGATCAA
CGTTGTTTTGGACTTCGTATCGGCTATTTCCCAGAAGATGATGACGAGGACGGTTATGAA
CCTGAAGTCGCCCTAACAGTTCGCATCGATCACCCATACAGAGCTTCAATTGGAGGTTAC
TCACATGAATATGAGTCTTCGATTCAGCTGAATCACTCCAACTGTTTGACTTGGAACCTA
GGCGAAAAAAGTTCTAACTCTACCGGTGTCTATCGATATCGAATTTATCATCCAAATGGC
GACTTGCTTGCGGACAAAGTGTTCCATGTCGTCGATGATAGCCCTAGGCAAATGGCGCTA
CTGGAAGAAGCTCAACAAAAAGCACCATTTGAAAGCTCTCATATTGGTTCGATCTGCCTT
AATCAGGGGCTTCTCGATTTTGTGGATGCGAAAACGAAGCCGTACGGAATGATCTTTGGT
TGTAAGTTGCCAGAAAAGCCGATGCCCGTTCACTGTCATACAAAAGACAACCAATTGGAA
ATCGCTGAAATACACGTCACTCCTGCCGAGCCGACACAGTGGTTCTATGCTTCAAACCCA
ACCTACGCTTTTATGGAACAACGCGTGAAAAGCCGAGTGCTTCTCGTTGGTAGTACAATC
ACCATAACGGAGACTCAATCAAAAAAATCGCTATGGAAAAATGCAGTCAAACAGAGCTCC
CCCGTAGCACTCATTCAACCAGATGAAACAAAAGCCAACAATGTTGCTGCAATTTATCTC
GATAAGTGTGGAGCGAAGGTGTTTTATGGTTTTGATGAGAAAGACAACTTATGTCGTATC
GCGGTAACGAACGTTAAATATGGTTTGGCTCGGCGCTTCTTCATCCGTGTCATGAACCGT
ATTGCGAAAAAGATAATGAAAGATGGTGGCGAGTTTATGCCTCATTAA
>PMBJIPBG_00145 NADPH-flavin oxidoreductase
ATGAACAGCACGATTGAAACCATACTCGGTCATCGCTCCATTCGAAAGTTCACCTCAGAT
CCGATTACAGATGAACAACGACAAACCATTCTTCAAGCGGGCTTAGCCGCATCTTCTTCA
AGTATGTTGCAGGTTGTATCCGTCATCCGAGTTACAGATATCGAAAAACGTAAACTACTG
GCGCAGTACGCCGGCAACCAATCTTATGTCGAAAGCGCCGCTGAGTTCTTGGTATTTTGT
ATTGACTACCAACGCCATATGACTATCAACCCAGAGGTTCAAGCGGACTTTGCCGAGCTC
ACTCTGATAGGTGCTGTAGATGCTGGCATCATGGCACAAAACTGCTTGTTGGCGGCAGAA
TCAATAGGGTTAGGTGGTGTGTATATTGGCGGCCTAAGAAACAGCGCAGCCCAAGTTGAT
GAATTGCTTGGCTTACCGCAAAACACGGCCATTTTATTTGGTATGTGTTTAGGTCATCCA
GATCAAAAACCAGAAGTAAAACCTCGCTTACCAGCTGATGTCATCGTACATGAAAACCAG
TACCAGCCGCTAAATCTTGAAGATGTCCGAACGTATGACCAAACCATGCAAGACTATTAT
ACGAGCCGCTCAAGCAATCAAAAACAAAGCACCTGGTCACAAGAAGTCACTAGTAAGCTC
GCGGGGGAATCTCGCCCTCATATTCTGCCTTACTTGAACCACAAAGGCTTAGCAAAGCGT
TAA
>PMBJIPBG_00146 hypothetical protein
ATGAAAGAGCTGATACTTCATACGGTCACAGTGTTTATGGGCTTCTTTGCCATCATGAAC
CCGATCGCCAATATTCCAATCTTTTTGAGCCTAACGGCAGATGAAGATAAACAAACGGTT
CGTTCAATCGCGTTTCGATCTGTGTTTATCGCCTTTGTTATCGTTGCTGTATTCGCTATT
GCTGGCAAAGTCATCTTCGACCTATTTGGTATTACCCTTTACGCACTGCGCATTACTGGC
GGTATCTTAGTATTCCTTATTGGCTTCCACATGTTGCAAGGGGAATCGACACACAAGAAG
ACTAAGGAAAAGGCTTATTCACCGGAGCAAGAACAAGCTGCGTTGAGCATTGCCGTTTCA
CCATTGGCGATGCCGATATTGGCGGGGCCAGGAACACTTGCGACGGCGATGAACTTTGCA
ACAACGGGTGGAATTACCGAAACCATCATTACCATTGCTTCATTCGCAGTCCTTTGTGTG
ATGACTTATGTTCTGTTTTTGTTTGGTGACAAGTTAGTGAAAGCCGTTGGTCCAAGCGCA
CTGAATGTTATCACCAAAATGATGGGTTTGATTCTTGCGGTGATTGGCACACAGATGTTT
ATTGAAGGTGCTGCCGCCGCTTATAAAACGGTTTTTGCATAG
>PMBJIPBG_00147 Methyl-accepting chemotaxis protein McpA
ATGAATCTATCACTCAGAGGGAAAATAGCACTTGCCTCTATTGCTATATCCGCGACACTA
TCGGCATCAATAATTGGATTAAGCACATCCAAAATGACAACTCTAACCGAGAAGGAAATC
AAAACAAAAATAGTATCTGTAGCTGAAGTTACTGATAAGTTAGTGGCAAAATGGGTCGAT
TCAAAAATCTCCGTACTTAATGGTGTCAATATTAAAGGTGACTTTAAACAAGCCGGAGAT
CAGGCAATAACGTCCGCAGACTTAAAAGATGTTTTTTATGGTGAGAGTAACGGTCATTAT
CGTGGGGCCGCACTAAACGAAGATGAGATGCCAGAAGATGGGTTCGATCCGAGAACAAGG
CCCTGGTATAAAGGGGCGATGACAAGTGGTAAAACCATCATAACGAGCCCTTATCTTGAT
GATGACACCAACAAAATGGCCATTGCTATCGCTAAACCAATTACTGGCCCAACAGGGCTT
GATGCCGTAATAAGTGTCGAGCTATTCGTTGACGAGTTCTCTAAAGAAATTTCGGAAATA
ACGGTTGGTGATGAAGCGAACATTTACTTAGTAGATAAAAGCAACGCCACTTTTATCGCG
CACTCTAGAGGTGAGTTCTTATACAAACCAACCACCGAATACACCAAAGAATTCACCACC
AGCAAACTGACTGACTTCGAGTCTGATCGAAAAATCCATCATGTGAACGTTGGCGGGGAA
ACAAAATTGGTGTACTTCATGCCAATACAGTCGACAAACTGGATAATTGCTGTTGAATTA
GATGAGGCTACCGAAATGGCCTCGCTTCACGCCATTATTTTACAAAATGTCCTGTTATCT
ATCGTGCTGATTTTCGCTTCAGCCCTATTTATTATTTGGTTATCGAAAGTATTACTAAAG
GATTTGCATACTGTCTCAGATGCTCTTGGGGAAATTGCTGATGGTGACGGCGATCTAACG
CAACGTATTGATATCAAAAATCACGACGAGATCGGTGCCCTAGCGGAAAACTTCAATAAG
TTCGTAGGAAACATGCACGGCATAGTCACTCGATTGAGTTCGGTATCCACGAACCTGAAC
ATCCAGGCTCATGACATGAATACTCAATCCGGTGAGAGAAGGATTCTAATTCAGAACCAA
CAGGGTGAAGTGAATATGGTCGCAACCGCGATTCATGAAATGGCAAGCGCAACACAGGAA
ATCGCGAAGAACGCCGAAGGTACAGCCAACGCATCCGACAATGCCGTTGCTAAGTGTAAA
GATGGCGAGTCTCAAGTGGTACGAACCCAAGAATCTATCAATGAGTTGGCAAACGAAGTT
CAATCCGCAACAGAGATCATTCTCAAGCTAGAAGATCACGGAAATGCGATTAACGCCGTA
CTCGCAACCATTCAAGATATTGCTGAGCAAACCAATTTACTGGCGTTAAACGCTGCAATT
GAGGCTGCTCGAGCGGGCGACGCTGGTCGAGGATTCGCTGTAGTTGCAGATGAAGTAAGA
ATATTGAGCCAGAATACGCACAAGTCGACCAAAGAAATTCAAGAAACCATCGAGACGCTA
AGAACAACGACAGCGGATGCGGTTGGCATTATGGAGACGAGTAGAGAGCTTGCGTCGAAA
AGCGTGAGTGAAGCAGAATCTGCGGCTTACAACCTAAGTAAAATAAACCAAGTCGTCGTC
GAGATTAGTGATATGGCATCTCAGATTGCTACAGCCGCTGAAGAGCAAGCATCTGTGACC
GATGAAATTACCAAAAACACAGAGATGATCCGAGATGCGGCAGATGATTTGTCGGAAAAA
GCCGTGATTGCGGAAGAGCAGTCTGTCGCACTATCTGGGTTATCAGGTGACCTAAACAAA
GAAATCGGTAGCTTTAAGCTATAA
>PMBJIPBG_00148 hypothetical protein
ATGGAAACTAACTGCAAAAGTCATTACTTGGCGTCCAGACTAAAATCGGGAACACATATT
GAGTTTAGCGTTTTTAATGTTTTACCTAACGTCCTCATGCTTCGGGGAGAAAACGTTTGT
GTCCAATGGTCACTAAACCGCGTTGGAGTTGAGATTTCCGATTACGACAAGATGATCAAA
ATTGGCTTTCATTATATGTATGATGAACTGGGAGATTGTCAGTACTTCTTCTTTGAAAAG
GGAGAGAAGAGCGCATTGTTTAACTTTTTCAAAAGTCTGGGATTAGTCCGTATAGAGGAA
AACCAAATCGATTAG
>PMBJIPBG_00149 hypothetical protein
ATGGCAACAAAAGCAATAGTCGTTGAAGGCGGAGCAATGCGTGGAGTTTTTGCGAGTGGT
GTACTAGACGCATTCTTAGAACAGGACTACAAACCATTTGATTTTGCGATTGGCGTCTCT
GCAGGGGCATCAAACTTAATCGGATATCTCACGGACTATCCACACCGTAGTATCAATGTG
ATCACCAAGTTAGCAACCAGCAAACGCTTTTTTGATCCTACTCGTTTTTTGAAAGGAGGG
GACTTGATTGACGTAAAATGGCTGTTTGAAGAGTCAAATCGTTTGTACCCAGTTGATGAA
GCAAAGCTGTTTGACGGAATCCCTTTTCTGGCAACGACAACTAACGTTAATACAGGCAAG
GCAGACTATTATCGTGTCAATCGTCATAACTTCCACAATGCGATGGAAGCGACGACTGCA
CTGCCTATTGCTTACAAACACACGCCATGTTTTTCCGGTGGTTGTTACACAGATGGTGGC
GTAGCGGATTCTATTCCTGTGCGAGAAGCCCATCGTCGTGGTGCTCGGGATATCACGGTT
ATCCTTTCTCATCCATTGGCATATGAAAAAAAGCCAGTCAAAACAACATGGTTGATGAAA
AAGCTGTTTGCTGAACATCCCCAAATGGCAGAAGCGATGATGCACCGTTCGCAAAACTAT
AATGAGTCTTTAGAGTTCATTCGTAATCCGCCGAGAGGCACCAGTATTCGAGTCATCGCG
CCACCGGATGAATTCAGTGTGCAGCGCTTATCAATGCGACAATCGGTATTGCTAGAAGGC
TATGAAATGGGGCTTGAAGCTGGACGCAACCATTTGACTAACCGAGCTGGTGAGCACGGA
TTGGACAGAGAAAACTGCCATTTTTGTATTTAG
>PMBJIPBG_00150 hypothetical protein
ATGGAAAACATCAAACTCTCGAAGCACGACATTCAAGTGATGGAGCAGCGCCGAAGAACT
CGATTGGTCAACTCCCTTGCGGGATACAAAAGCGCGAACCTCATCGGAACAAGAGACAGG
CAAGGACAAGAGAACCTGGCTATCGTAAGCTCTGTGATCCACTTAGGCTCACATCCGCCA
CTGTTTGGTTTTATTGTTCGTCCACGCAAAAGCCGTCGTCATACATTAGAAAACATCCTC
GATACCAAGCACTTCACCATTAATGCCATCGGCGTCGATTTCGTCCAAAAAGCACACCAG
ACCTCCGCCCGCTATCCAAAACAGATATCAGAGTTTGAAGCGGTAGGACTTACTCCTTAC
TATGATGATGCGTTTCCTGCGCCATTTGTCCTAGAGAGCAATCTCAAAATGGGGTTGGTG
TTGAGAGAACACATCAAGATTGAAAGCAATCAGACAGAGATGCTGATTGGTGAAGTGTTG
ATGGTACACGCACCTGAAAGAGCCATCATGCCCGATGGCTACCTAGATCTAGAGCTACTC
GACTTAGTGACCATTTCAGGGCTGGATAGCTACCACGTCACGCAACGCCTGCATAGGTTA
AGTTATGCCAAACCAGACTCTCGCTTATTCCCTCTAACGAGAGAGGGAGAGCCTTCATCT
TGGGGAGCGCTTGAAGTTGATATGGACTAA
>PMBJIPBG_00151 Immunogenic protein MPB70
ATGTTGAAACGCATCTTGGTTACGACCACGGTTTTGTTCGCCACCCTAACTTTTTTACTG
CCAGCGAAAGCACATGAACATGGAATGATGAAAGAAGACATCGTTGATGTGGCCGCAGCA
AATGGCTCTTTCAATACGTTGGTCGCAGCAGTCAAAGCCGCAGGCTTAGTGGATACGCTA
AAAGGTAAAGGTCCATTCACTGTATTTGCACCCACAGATGAAGCTTTTGCTAAGCTTCCA
GATGGAACAGTCGAAATGCTACTCATGCCCGAGAACAAAGATAAGCTGGTTGCGATTCTC
ACTTACCATGTGGTTCCGGGAAAAGTGATGGCTGCAGACGTAGTCAAAATGAATAAAGCG
ACGACAGTCCAAGGGCAAGACGTGATGATCAAAACCATGGGCGATAAAGTGATGATCAAT
AACGCTACCGTAATTGCCACCGACGTCAAAGCTAAGAATGGTGTGATACACGTGATCGAC
ACCGTCATCATGCCGAAATAG
>PMBJIPBG_00152 Cryptochrome-like protein cry2
ATGCAAACAATCAACTTAGTGTGGCTAAAACGCGACTTACGTCTGACCGATCATGCACCT
TTGCAACACGCTCTATCTTCTGAGAATCCAACAGTGCTGCTCTATATTTTTGAGCCCATG
CTGTTAGATGACCCACATTACTCCGAACGTCATTGGCGCTTTGTTTGGCAATCACTCCAA
GACATGGACGCCCAGCTTACTCAACATGATCAAAAGGTCTCAGTAATGTTTGGCAATGCT
CGGGATTGTTTGAGTGCGATTCAAAAGCAATTCAACATCAATGCCGTTTTCTCCCATCAA
GAAATTGGATTGAATTGTACGTTTGAGAGAGATAAACAAGTATCAGCATGGCTTCAAGCA
CAAGGCATTCCATGGCATGAGTTTGAACATGGCGCAGTTGTGCGAGGCGCAAAAGACCGA
TTCGGCTGGGACAAACATTGGGATACCGTTATGCGAGCTCCGATAGAAGAGGTTGAGCTT
GAAAACGATTCTCTTATCACCCTCGATATCGACGCGCTCGGTTTCACCTTTACTCCTCCC
TCTTCTTGGTTAGAAAAAGTAAAAGGCATGCAAACTGGCGGGAGCTCACTCGCTTGGCAA
ACATTGGAAGACTTTTTTCAACGCCGAGGACGAGATTATTACCGCAGTATTTCCAACCCG
ACGGCATCTCGGACAGCCTGTACTCGCCTCTCTCCCTATCTTGCATGGGGGAACATTTCG
CTTCGAGAAGTGTATCAGTACCTCTTGCAACATTGGCAAGTGACGGGGTTTCGTCGCAGC
CTAATTGCGTTGTCTTCAAGGCTTCATTGGCATTGTCATTTTATGCAGAAATTTGAATCT
GAATGTGAGATGGAATTTCGCTGTGTGAACCAAGCCTATGAACCTTTGCTTCGCCAAGCG
AGCAACAACGACCAAATCCGACTAGAGGCTTGGAAGGCGGGAATCACTGGCATACCTCTC
GTCGATGCTTGTATGCGCTGCCTTCATCACACCGGATACATCAACTTTCGTATGCGCGCG
ATGTTAGTAAGCTTTTTAACACATCATATGAACATGGACTGGCGCGATGGCGTAACTCAT
CTAGCGCAGCTATTTCTCGACTTTGAGCCAGGTATCCATTATCCACAATTTCAAATGCAG
GCTGGCTTGACTGGCACCAATACCATCCGTATCTATAATCCGACGAAACAAGCACAAGAA
CACGATGCCGATGGTGAATTCATTCATAAATGGATTCCGGAGCTCGCCAAGGTACCTTCC
CCACTGTTGTTTGAGCCTTGGAAAATGACTGCAATGGAAGTCGTGATGTACCAGTTAGAA
CCGGACTCAAAATACCTCGCCCCAATAGTCGACGTAGAAGCGAGTGCGAAAACAGCCAGA
GAGCGATTGTGGGCTTGGCGAAAACGTACCGACGTAAAAATGGAAGGTACACGCATTTTA
GCTCAGCACGTCCGTTCTTCTAATAAAAAGAAAGCCAGTTGA
>PMBJIPBG_00153 hypothetical protein
ATGTCTATGCCACTCAGTAAACTGGAAAAATTCTTCTATATCGACAAGCTTGTCATCCAC
TCTCTCGATCTCGCATTGTATCAAGTCTCGGTTCTAGTCGACGGAGAGGAGCATTTTGTT
ACCGACGATAAAGGGAAGTTTTTAAGGGCGCATTCGATACTAGAGTTGCAAAAGCAATGT
CGTAACTTGAAAGCGAACAAACAGATGCTTCGCCAGCAAAGTGCCTATGATGAAATGGTT
GGGCAGCCAAGCAGCATTGGTACTAATGAGCTAGAAGTATTGCTGAAAGATAACGAGCTT
TATTGA
>PMBJIPBG_00154 Thiosulfate sulfurtransferase GlpE
ATGAGTCAGTATGTTGTCTGCGCCCTGTATAAATTTGTGGAACTGGAAAACTACCAAGAG
TTACGCGAGCCATTGCTTGCCCTAATGGAAGCCCACGGTGTACATGGAACGTTGCTACTG
GCGAGTGAAGGTATTAACGGTACGGTTGCAGCGAAACGCGAGGGTATTGATACATTGCTT
GCATGGCTAAATGCCGAGCCTCGCCTTACTGGTATTGTTTACAAAGAGTCGTACTCAGAT
ACTCAGCCGTTTAACCGCACCAAAGTAAAGCTAAAGAAAGAGATCGTGACATTGGGCGTT
GAAGGCATCGATCCTCGCCATGTCGTTGGCACCTACGTAAAGCCGCAAGATTGGAACGAT
CTGATTGCTGATCCAGAAGTATTTGTGGTTGATACTCGTAATGACTATGAAATCGAGATC
GGAACATTTAAAGGTGCAGTTAACCCAAATACTGACACGTTCCGCGAATTTCCTGACTAT
GTAAAACAAAACATGGACCCGGAGAAACACAAAAAAGTCGCGATGTTCTGTACGGGTGGT
ATTCGCTGTGAGAAGTCGACCGCTTACATGAAAGAACAGGGCTTTGATGAGGTGTACCAC
CTAGAAGGCGGTATTCTGAAATACCTTGAAGAAGTACCAGAAGAAGAAAGCTTGTGGGAA
GGCGATTGTTACGTATTCGACGGTCGCGTTGCGGTGAACCACCAGCTAGAAAAAGCGGAC
TACGACTTGTGTAATGCTTGCCGACTGCCTATCACAGAAGAAGACAAACAATCAGAGCAG
TTTGAGCAAGGCGTAAGCTGCCCGAAATGTTTTGGTAAGCACAGTGACGAACGGGTAGCG
CGCTTCCGCGAGCGTGAAAAGCAAGTGTCGTTAGCAGCGGTTCGTGGCGAACAACACGTC
GGTGGTGAAAGCGCCAAACAACGCGAGCAGCGACGCGCAGAAAAACTGGCGAAGAAAGAC
GCGCAACGTAAGCAAGCGTAA
>PMBJIPBG_00155 Ribonucleoside-diphosphate reductase subunit alpha 1
ATGGACGTTATAAAACGAGATGGACGGAAAGAAAAAGCCAGTCTAGATAAGGTGACTCGA
AGAGCCGAAGCGCTGGCTGATGGACTAAAAGTCGAACCTATTGCGGTTGCACAACGCGTG
GTAAGCGGTTTGTACGACGGCATTAAGGTGACGGAAATCGATGTATTCCTCGCTGAAACG
GCAGCAAGCCTCGCGACGGAACATCCTGATTATGCCAAGCTTGCGGCTCGCGTGATGGTG
AGTTCTCTGCAAAAAGAGACCAGCGGATACACCACTGCGACACGTGAGCTCTCTGAAATC
GGTATTCTTTCCGATGCTTACGTCGACTTTGTTGCCAAGAATCAGTTTGCGCTCGAAGAG
ATGATTGACTACAAACGCGACTATCAGTTTGATTATTTCGGCTACAAAACTCTCGAACGT
TCCTACCTATTGAAAGTAAAAGGTGTGGTGGTTGAACGGCCACAAGATATGTTCATGCGT
GTGGCAGTCGCTGTCGCGGGTGACGATCTTGAAGAAATTAGAGAGCTATACGATTTGCTC
AGCCTTGGTTACTACACCCACGCCACGCCAACGTTGTTTAATGCTGGCTGTAAGATGCAG
CAACTGTCTTCGTGTTTCCTATTAGCGATGCAAGAAGATTCCATCAACGGCATTTACGAC
ACCCTCAAAGATTGTGCGCTGATTTCTAAATCGGCGGGTGGCATTGGGCTACACATCCAC
AACATTCGAGCGACTGGGGCGCCAATTATTGGTACTAACGGTGTGTCGAATGGCATCGTG
CCAATGCTCAAAGTCTTCAATGAAACGGCCCGCTATGTCGACCAAGGTGGTGGTAAGCGC
AAGGGCTCATTTGCGGTTTATCTGGAACCTTGGCATGCGGATATCGAATCCTTCCTCGAT
TTACGTAAAAACCACGGCAAAGAAGAGTTCCGAGCTCGTGATTTATTCCTTGCTCTATGG
GTGCCAGACTTGTTCATGGAACGTGTTGAAAACGACGCGGAATGGACTCTGTTTAGCCCA
CACAATACCAAAGGTTTGTCTGATTTATACGGCGCTGAGTTTACTCAGAAGTACCAAGAA
TACGAGTGTATGGGCTTGGGCGTGAAGACCATCAAAGCCCGCCAATTGATGACGCAAATC
ATTGAGTCACAAGCCGAGACGGGTACTCCGTACATGCTCTACAAAGATGCGTGTAATGAA
AAGTCGAATCAGAAAAACCTCGGCACCATCAAGTCGAGTAACTTGTGCGCAGAGATCATG
GAAGTCTCGACACCAGATGAAACGGCGGCTTGTAACTTGGCGTCCATGGCACTGCCTAAG
TTCGTTACAGACACGGGGTTTGATTTCGACAAACTTCACCAAGTCACCAAAGTCGCGATT
AAGAACCTCGACCGCGTTATCGATGTGAACTATCACCCAACCGATAAGATTGAAAAATCG
AACCACGCGCATCGTCCTGTTGGTTTGGGTATTCAAGGGTTGGCGGATGTGTTCTTCAAA
ATGCACCTTCCATTCGATAGCGAAGAAGCCTTGCAGCTTAACCGTGACATCGCGGAAACC
ATGTATCACGCCTCCCTTGAAGCGTCTTGTGAAATCGCGGCGCAAAAAGGCGCGTACTCC
AGTTATGACGGCTCACCAATCAGTCATGGTCAGTTCCAATTTGATCTGTGGGATGAACAA
CCAAGCAGCCGCTGGGATTGGTCACAGCTCAAGCGCCAAATCGCAGAGCATGGTGTGCGC
AACTCGTTACTGATTGCTCAAATGCCAACGGCGTCGACAGCGCAAATTTTAGGTAACAAC
GAAGCGTTTGAAGCGCAAACCAGCAATATCTACAAACGCCAAACCTTATCGGGTGAGTTC
ATCATCATCAACAAACATCTGGTCAGCGATCTGGAACAGCGCGGGCTTTGGACGAGCAAA
ATCCGTGACGCCATTATTCTCAATAACGGTTCAGTACAAGGCATCGATGCCATTCCAGAC
GATCTTCAATCCGTGTATCGCACCGTGTGGGAAATCTCTCAGAAAGTGATCATTGATATG
TCGGCAGAACGCGCCCCGTTTGTTTGCCAATCGCAAAGCCTCAACTTATGGCTCGCATCA
CCAACGTTCGCCCAAATCAATGCGATGCACTTCTACGCATGGAAACGTGGTCTGAAAACC
GGCATGTACTACTTGCGCTCTAAGCCATCGACGAATGCGGTGAAAGTCACCGTTGGTCAG
CAAAGTGAAGATGAAGATTGCCTAAACTGCGGCGCATAA
>PMBJIPBG_00156 Ribonucleoside-diphosphate reductase subunit beta
ATGATTGTTAAAAACAAATTTAGCTTGTTCCCCATTCAATACGAAGAGATTTGGCAAGCG
TACAAAACTCACGAAGCGGCTTTCTGGACGACAGAAGAGCTCGACTTTGCTCAAGACCTT
GCTGATCTTGCCAAGCTGACCGAAGGCGAAAAGCACTTCATTCGACATGTGTTGGCGTTC
TTTGCTCAGAGCGAAGGGATGATCAACGAGAACTTATTGACTCGATTTTATGGCGAAATT
GAAATCGCAGAAGCGCGCTGCTTCCTTGCTTTGCAGGCATTTAATGAAGTCATTCACGCA
GAGACTTACGCACTGCAACTCGAAACTTACATTCCCGATGTTGAAGAGCGTGAGCGCTTG
TTCAATGCGATTGAAAACGTCCCGACCGTGAAGCGTAAGGCGGAGTGGGTAATGAAGTGG
ATCTCCTCAGATAAACCATTGGCAATGCGTTTGATCGCCTTCGGCTTGGTGGAAGGCTTG
TTCTTCGCTGGCAGCTTCTGTGCCATTTACTACTTCCGTAAACGTGGTTTGCTGGCTGGT
TTGGCAGCAAGCAATGACTTGATTGCTCGTGACGAAGGGTTGCACTTTAGCTTTTCTGCG
CTGCTATTCAAAACCTTAGGTCAAGGCAAGGTGACACAACAAGAGTTTGAAGAGATTTGC
CGTGAAGCGGTTTCAATTGAGAAAGAGTTTGTAACGGAAGCCTTACCAGTGGACTTGATT
GGTATGAATGCTGAACTGATGTGTCAATACATTGAGCACACTGCCGATGTTATCGCTGGT
TTGTTTGGTTTCAACCCGATCTTTGGTGCTGAAAACCCATTTGATTACATGCGCTTATTG
GATATGGAAGGAAAGACCAATTTCTTCGAAAAACGTGTTACTGAATACAAACGACCTCAA
GATCGCCAATTGAGTTTTGATGCAGATTTCTAA
>PMBJIPBG_00157 hypothetical protein
ATGAAAATAGAAATGTACAGCAAGGAGCAGTGCTCCCAATGTGAAACCGCAGCAATGTGG
TTACAAAATCAGGGCTTTAACGTGGCAACGCTCAAGCTGGATGTGGAATTTGACCGAGAA
ACCTTGTTCGAGTTATTCCCAACCGCAAGAAGCTACCCACAGTTTATGCTCGATGGCGAA
CCCATTGGCGATTTCAGTCGCTTAAAATCCGCACTCGCTTTTGAGCAAAGCGCTGCTTTC
TAA
>PMBJIPBG_00158 hypothetical protein
ATGCAACAGTTTCATATCAGAAGACTAAGAGAAGAAGACGTCCCACTGTTGAAAACGCTC
TTGGTCGAACTCGACACCTCTCATTATAATGCTGAGCCAGATTTCTACCGTTCTCCGGAA
GAAATGGCGCAGTTAAGGGAAGATCGAAACATCTTCGATAAATATTTTGATGGCAGCATC
ACGGCTTTTATTGCTTGTTCTAACCGACAGGTGGTTGGTTTTATCTCTGGCACCGTGCGA
GAGGTCAACTCGATTCTCTCTCCAGAAAGACGGGTCGGTTATATCAATGAGTTAGTGGTG
TCTGAAAGCCATCGTAACTTAGGTATTGGTTTGTCTTTGATGGATAAAATCGAGAGTGAT
TTGTGCAACCAAGACATTGAAGAGCTGAGTTTAACTGTGGCGTCATTTAATCACGAAGGC
GAAGATTTCTACCATAAGATGGGCTACCGGGTGATCACCAAAATGATGACTAAACGAGTC
AAAGACTAG
>PMBJIPBG_00159 hypothetical protein
ATGCGCTTATTTGAGCCAATTGAAAAGCTAGAGAAACAGGAAGAATTACTGAGAAGTCAG
GTAAACTCATTACCTGAACATCAAAAGAAAGAATTCTATGAACGCCAGTCTAAAAGTCTC
AAGGACCCCGATACCTATGCAACATTAAACTGGTTCTTTCTTGGCGGTTTTCACCATTGC
TACCTAGGTAAATATGCTTTATTTGCTTTAGAGCTAATATTGTTAATCGTAAGTATCGTT
GGCTTTGGTCTTGGTCATCCTAGTGCGTTCCTTATCCTCGCGTTACTCGTTATCTATGAA
TTACCACAATTGTTTTTTTCACAGAAAATAGCAAGACAGCACAATTATCAGTTGTCTTGT
GAAATCTTCAATGATGTACGAAGAAGCTAG
>PMBJIPBG_00160 hypothetical protein
ATGACAAAGTTTACAGAATATAAAGTGGTTCACATTGTTGAAGGTGGCTGCGGCACAATT
CTACTAGGTGCAAGTGGCTTGCCTGTGCAAAAGATGGAAGCAGAACTGAACAAGTACGCA
CAAGATGGTTGGCAAGTTGTATTCCAAGTAGTGGAACAAAAACGCTTTATGCTATTTTGG
AAACGTGAGGCTGTAATTATCACTCTCGGCCGATAA
>PMBJIPBG_00161 Proline iminopeptidase
ATGAACGCTCAATCATTTATCGACGCAGGACTGCATTACACACCCCACTCGTTCACCATG
CCACTGGATTACCAAGATCTAAGCAAAGGCACGATCAACGTCTTCGCTCGCTCCGTTTGT
TTAGTCGGCGATGAAGACTCCGACAAACCGTGGTTAGTGTATTTTCAAGGCGGTCCGGGC
TTCCCTTCTCCTCGTCCAAACGGAAACAACGGTTGGATCAAACGCGCGCTGAGTGAGTAT
CGTGTACTGCTGCTCGACCAACGCGGCACTGGCAACAGCAGCGTGATCAATCACCAGACG
CTTGCGCACCTCACGCCGAAGCAACAAGCGGACTACTTAAGCCACTTCCGCGCAGACAAC
ATTGTTCGCGATGCGGAATTTATCCGTGAACAATTTGGTGTTGAGAAGTGGGCGATTTTG
GGTCAGAGCTTCGGTGGTTTCTGCTCACTAACCTACCTATCGCTATTCCCGAACAGCCTG
CTGCAAAGCTACATTACGGGTGGTGTGCCTTCGGTTTCTCGCCATGCGGATGATGTGTAT
CACGCAACCTTTAAGCGCACCATGGAGAAGAACCAAGCCTTCTTCCAGCAATTCCCACAA
GCGCAGCAACTGTGCCAAAACATTGCCAATCACTTGTTGGAGCACGAAGAGTTTCTGCCA
AATGGTCAGCGCTTTACTGTCGAACAATTCCAACAAATTGGGATTAACTTTGGTGTCAGT
GATACCTTCTTGCCAACTTATTACTGGCTAGAAAATGCCTTGATTGAAGTGAACGGTAAA
CCTCAGCTTCGTTATGAATTCCTCAACGACATGTTGGCGCAGCAAAACTTCCAGACCAAT
CCAATTTACGCGATTTTGCACGAGTCGATTTACTGCCAAGGGTTTGCTTCTCAATGGAGC
GCTCACCGAGTGCGCCAAGAGCATGATGCGTTCAATTACGAACACGGTAAGCTGTTCTAC
TTCACTGGCGAAATGGTCTTCCCTTGGATGTTCGATCAATACGTGAACTTAAAGCCACTG
AAAGAAGCGGCGGAATTACTGGCAGAGAAAGTCGATTGGACGCCGTTATACGATGCGCAG
CAACTGGCAAACAATAAGGTGCCTGTGAGCTGCGCTGTCTATGCCGACGATATGTTTGTA
GAAATGGACATTAGCCGCGAAACACTCGCTGCAATACCAAACTCAAAAGCGTGGATCACC
AACGAATATGAGCACAACGGTCTTCGTGCAGATGGTGAGCGTATTCTCGACAAGTTAATT
GCGATGGGTAAACAAACTGCGGTAACTTTGAAATAA
>PMBJIPBG_00162 D-alanyl-D-alanine carboxypeptidase DacC
ATGAACACGTCACTTACCCGAATAACGCTCGCTTGTTTATTACTACAGACCATCAGTGGC
CCTGCATTGGCGGTCGTGACGCCGAATCCGCCTCAGTTGCAGGCGAAAGGCTATGTGTTA
ATGGACTTTCAGTCCGGTGCCATCATTGCGGAGCAAAACGCGCGTGCCGGATTAGCTCCA
GCCAGTTTAACTAAGCTGATGACCGCTTACGTCGTGGGGCAAGAAATCAAATCTGGGCGG
CTCCAATGGGACGATAAAGTGACGGTGAGTGAGAACGCGTGGTCAGCCAAATTCCCAGAC
TCCTCAAAAATGTTTATCCAACCTAAAGATGAAATCACCGTCGCCAACCTAATGCGTGGT
GTGATTATTCAATCTGGTAATGATGCTTGTGTGGCGCTCGCCGAACATGTTGCCGGTAGT
GAAGGGGCGTTTGTCGCCTTAATGAACGGTTGGGCAGATAAGCTCAGCTTGAACGATACC
TACTTCGTTAACTCGCATGGTCTGGATAGCGAGGGCATTCAAACTTCTCCTAATGATATG
GCGACGCTGATGCAATCGATCATCAATGACGTGCCTGAAGTCTATGCGCTTTATAGTGAG
AAGGTATTTAAGTGGAACAAGATCACCCAATACAACCGCAATAAACTGCTGTGGGATAAA
TCGATGGATGTCGATGGCGGCAAAACGGGCTATACCAGCAATGCTGGGTACAGTTTGGTC
AGTTCTGCTAAGCAAGGAAAGATGCGACTTATCTCGGTAGTGATGGGGACACCAAGCAAA
CAGTCACGCATTAGTCAGTCTAAGAATCTACTCAGCTATGGCTTCCGCTTTTATGACACC
AAACAAGTGGCAAAACAGGGAGAAGTTCAGGCGAGTGCAAAAGTGTGGAAAGGCGATGTC
AGTGAGATTGATTTGGGTTTTGCCCAAGATGCGTACCTGACGCTGCCTCGCTCTCTAACC
GCTGGTTTAGACAAGAGCGTGGTCGTGAATGAGCCTCTGATTGCACCCATCGCAAAAGGG
GATGTGGTTGGTAAAATCGTGTGGAAGAGTGACGATAAAACCGTGGCTAGCTATCCGTTG
GTGAGTAACCAAGCAGTGGAAGAGGGCTCGTGGATTGGGAAGTTATGGGACAGTGTGGTG
CTGTGGGTGAAGTCTCTATTTAACTAG
>PMBJIPBG_00163 Beta/alpha-amylase
GTGTTTGAAACCTTACCTAACCCTATGAATAAAATAAAAATACTACCTTTAGCGATCGCC
TTAGCTCTTTCTGGCTGTGGTAGCGATGAAACTACGCCAACCGATACAGGAAGCCACGTG
GCATCTCCTGATTGGCAAGACCAGATCATTTACTTCTTGATGATCGACCGTTTTAACGAC
GGCGACAACACGCTTAACGATCAAGGTCAGAATGAGTACGATCCTACCTCAGACAAAAAA
TTCAGTGGTGGTGACCTTGTTGGTGTCAGCGACAAACTGGGCTACATCGAAGACCTAGGC
GCTACCTCTATCTGGATTACACCGCCAGTGGCAAACCAATGGTGGGATGCAGAACAAAAC
TATGGCGGCTACCACGGTTACTGGGCGCGTGACTTCCAAAAAGTGGATGAGCACTTTGGT
GACATGGAAAGCTACCAAGCGTTAGCGCGAGAAGTGCACGCTCGTAACATGTTCTTGATC
CAAGACATCGTGACCAACCACGTAGGTAACTTCTTCACTTACGATGACCCATACAATTAC
GACCCTAGCCTACCTTGCCAAGGTTTCCGTTTGATTGAAAATGCGCTGCCAGCAGGGCAA
GAACTGCCTTATCCACTCAACATGAATGAGTGTAAAGAAGATGACACGGGTATTTACCAC
TGGACGCCAAGCATCACTGACCACAATGATCCCGTACAAGAAAAAACTTGGCAGCTGTCG
GATCTGGATGACCTAAATACGTCCGATCCTGAAGTACGCGCTTATCTAAAAGAGAGCTAC
CGTAAATGGATCCGTGAAGTGGGCGTCGACGGTTTCCGTATCGACACGGTTAAGTTTGTT
GAGCACGATTTCTGGAACGACTTCCTTCACGCAGATGATGGTGTGATGACTCAGGCAGTA
GAGACTGGACGTGAGAACTTCCTTACCTTTGGCGAAGTGTTCGAAGCTTCCACACCTTAC
AACACCGAAGGTGAAGCGAAGATGCTGACTTACATTGGTGAAAGTGGCTCACCGAAACAG
CTTACCTCGGTTCTAAACTTCCCTCTACAAGCGACCATGACTCGAGTTTTTGCTTCTGGT
CAACCAACTGACTATCTTCGCTTCCGCCTCGAGAAGATGATGGAGATGTTCCCGAATCCA
TACATCATGCCGAACTTCATTGATAACCACGATATGCCGCGTTTCCTATCGCAAGGCAGT
GTCAATGACATGAAACAAGCACTGATTACCATGATGGCGATTCCTGGGATCCCTGTCATC
TATCAAGGTACAGAACAAGCGATGTCTGCAGCTCGCGACGCGATGTTTGCAGGTGGCTAC
CGTGAAGATGGTGATTATGTAGATTCATTTGACCAAAACAGCGAAATGTATTTGTTCATC
CAAGAGCTTGCCAAACTACGTACTGAGAACAAAGTCATGACGCACGGTGAGCTCAAAGTG
ATTGGCAGTGACAAAGCAGGTGCTGGTGTGTTTGCGTTTACTCGCACATTAGAAAACGAT
GAAGTGCTGGTTGTCATGAACACATCAAACTCACCAATGCTGATGAACCAGCTCGATGTG
GAGCAAACGGGCGGCACCGTTTTCAATCAGCAAATCATGTCTAACTGGGCGGATGCACCA
GAGCAGTTAGTGGCAGATGAGAATGGTCATGTAACACTCGAGCTACCTGCCAAGTCTGCG
GTCATTTATTCCAAGACAAACGACACACAATCGGGAGACACTCCAGACCTCAACATCCAA
CTGGCGCAAGATTGGGAAGGGCAAACTATCACTGATGATATCGTGATCACTGGCAGTGCC
AACGCGAATGAGAAGTTGAACCTTGTCGTCGACGGTAACCTAGAAACCGCGCAAGCTATT
ACGGTGGGTGCTGACGGTCAGTTCAGTGCGACTTTATCTACCCGTCACTTTGCGATTGGC
GAGCAGCAACACCGCTTTGCAATTTACTCAACTGACAAAAAATCGGGTATTGAAGACGTA
AACTTTGTGTCGAACCTGAGTTGGTCTAACACGCCAGACGACACTATTGATGACGCAGGC
GATGCGCAAGACGGTATGGGCGGTCAAAATGGTAACTACTCACTACCAACCGATCCAACG
TTTGACAAAGACAACAGCCAACTGGCAATCAATAAAGCTGAGGTGTTCACTGTCGGCAGT
AACGTACGCTTGACCTTCACCATGGACAAGATCACTGATACTTGGTTGCCGCCAAACGGT
TTTGACCACGTTGGTTTCACCATTTTCATTGACTTACCAGAAGAAGCATCAACGAACTTA
TCCGAACTACCAAAAATCAACGCAAGCATGCCAAGTGGGACTTGGAGTCGCAATGCCGTT
GTGTTTGGCTGGCAGAGCTCGATTTACAACACTCAAGGGGCAAACGCGACAACATGGGGT
GAGGCAGTCACACCAGCACCGACGGTAACCGTAGATAAAGCCAACAACACCATTTCGATG
GACTTCGCGAGTGACGCACTAGGTCGACCTGATTCACTGGATGGCATTCGATTCTATGTG
ACAACTTGGGACTTGGATGGATTGTCTGCCACTTACCGTCCACTTGAACAAGACAAAGGT
CCTTGGAAATTCTCTGGCGGCGCTTCGGATGAGAGCAAGATTTGGGATGACTTACCAATC
ATCACCTTGTCTGAATAA
>PMBJIPBG_00164 putative HTH-type transcriptional regulator
ATGCTGCATCAAGACAACATCATCACGCCCTTTCTCTGCAAAAAACTTGGGCATAATCAC
CTAAGAATTGCTGGCGAATATTGGCACATTGAAAAGCTGGTTGCCTTACAATGTATGATG
TTGCAAGAGGCACCGACGCTACGTGAAGGTTTGCTGTGGTGGAGCAAAAGTGTTTCGCTA
TTCGACCGTCGCTTGTACATTGTTTTCGAACACAGTGATAACCAGGTTCAGATGCGGCTA
GAGTGCAGAGCTACTGAAATTCCAAGCTGGGCAGAATCGGTTTATGACTTGCTGCTGATG
CAATTGGAACAGATAGGTTTGAGTGCATCTGTGCGCATTCAGCTTCACAACCATGACCTT
TATTCTGCTCATTTCGAACTAGAAGAAGACAGCAGCGCGAAGCAGAACTCGGTTGTGTTC
GACTTGGTGAAACATGTTTATTTGCTGCTGTCTCACCAACCAATTGAACAGCCAGAATTG
TTGAGCGTGCTTAATGCTCTGTTCGTCAAAAATAGCAATTACGCACTGAAATTAGACCAA
GCCGCACTGCAACTGGGCGTATCCAAGCGCACCTTGCAACGTCGCCTGCAAGAAAAACAA
ATGAGCTATTCGCAATGCGTCGACTTCGCCAAGAAAAGGCACGCATTAGCCCTACTTGCA
GACACTCAACTCACAACGCAGCAAATCGCTTATAAACTGGGTTACGAAGAGCCTTCCAAC
TTCCACCGAACCTTTCGCCGTTGGTATCCATTTTCGCCAATGCAATATCGCCAGCAATGC
TTGGATAACCGCACTCATCTCAATACTCAACCAATCCGCCTATACTACGCCAAAGCCAAT
ACTCTAGCCGATAACGACATTGACCAACCCGTCGGTAAAATCTGGATGGAAGTGGATAAT
ATTGCGTTTGAAAAAGTGGTCTCCGTTGAGTGTCGAGACCGTGATGGCGCGTGGCGTCGC
TACCCAGCCTTCTTCGAGCGTTTTTTGAATAATGGCACCGAACTATGGGCGACAACAGAG
CTTCCTGTCGCTCATCCACTGACGTTTAGACTGTGTTATGAAGTCGATGGTGAGCGCTAC
ATTGATAACAACCACCAGCGCGATTACGTGGTTTCTAAAGGGCTTTTAATTGGCGCAACG
GAATACATTGTCCCGACAAGGCAACTTATCCAACTCGGCACTCAGTACACCTTGTTTGTG
GAACTCGCGTGTCGATTAAAAGACGTGGCGAAGATCGACTGCTACGTGGGTGACGCGCCA
TCTCCGCACACAATGAGCCAAACTCAGAATGCAGAAGATTACACATGCTGGGCGCTGCAA
CTGCCCCTCACTCAAACGGCTAAACAGTGTCGATTCCGACTCTATGATCATTCTGGTAAT
GAGTTAGCCAAAGACCATTACCCAATTCAATATCCAATTGTGCAACCACTCAGTTAA
>PMBJIPBG_00165 Oxygen-insensitive NAD(P)H nitroreductase
ATGGACATCGTTCAAGCTGCTAAATCTCGCTACTCAACCAAAGTCTTTGACCCAACTCGT
AAGCTGCCTCAAGAAAAGATCGACGCAGTCAAAGAGCTGATCCGTTTTAGTCCATCGAGT
GTGAACTCTCAGCCGTGGCACTTCATTCTGGCGAGTACAGAAGAGGGCAAGCAACGTATC
GCAAAAGCAGCGCAAGAGAACTACGCGTTCAATGCTGCGAAGATCTTGAATGCGTCACAC
GTGTTGGTGTTCTGTGCCAAAACGGGCATCGATAACGACTACATTGAAGCGCTATTGGCG
CAGGAAGAAAAAGACGGTCGATTCCCAACCGAAGAGGCAAAAGCAGCGGTACGTGGCGGT
CGTAGTTACTTTGTGAACATGCACCGTTTTGACCTGAAAGACGCTAACCATTGGATGGAG
AAGCAGGTTTACCTCAACGTGGGTACGTTGTTGTTAGGCGCTTCAACGCTAGAAATTGAT
GCGGTGCCAATCGAAGGTTTTGACCCGAAAGTGCTGGATGAAGAATTTGGTCTTCGCGAA
AAAGGCTACACTGGTGTTGTGATTGTGCCGCTTGGCTACCACGCAGAAGATGACTTTAAT
GCCAAGACGCCTAAGTCACGCTGGGAAGCAGAAACTGTATTTACCGAGATCTGA
>PMBJIPBG_00166 Putative monooxygenase
ATGATTCATTTAGTTGCAGAAATTAAAGCCTACCCAGATAGTATCGACAACGTAACCAAC
TTACTTTCTGGTCTACTAGAACCTTCTCGTGAAGAAGAGGGTTGTTGCCAATACGAACTG
TATTTGGATCAAAAGATCGAAGGCTTGTTTATGTTCCAAGAAATTTGGGCATCGCAAGAA
GCGTTAGATAAGCACTTACAAAGCCCACATATCGCGCAGTTTATCTCGACGCTAGAAGAT
AACGATTGGGTTGAATACTCTCAGATTCGCCCAATGACGTTTGTCGGCTAA
>PMBJIPBG_00167 HTH-type transcriptional regulator DmlR
ATGAAAGCCCTCAACGATCTGAATATCTTTGTCGAAACCGCACGCCAAGGCAGTTTTTCG
AAAGCCGCCAACAGCATGGACATGACACCAGCAGCCATCAGTGCATCGATCAAACGTCTT
GAGGGACAAATTGGCTTTCCTCTGTTTGTACGCTCCACTCGCAGCCTTCGCTTAACCTCG
GAAGGTGAGCTGTTCCTAGACAAAACCACCCAAGCACTCGCAACGCTGCAAGAGGGGTTA
GATCAGATCTCAAGCGCGCGTGGCGAGTTATCAGGCCAACTGCACATCACTGCGCCATCT
GATTTTGGTCGCAACATGCTGCTTGATTGGGTTGATGAGTTTATTGATGTTTACCCGAAC
GTCTCTATCAAGCTAGAGCTGTCTGATAGCTTGACCGATATGTACACCAAACCCGTAGAC
ATCGCGATTCGTTACGGTGAACCTGCTGACTCTAACCTCGTCGTATTGGCGTTATGTGGT
GCAAATGAGCGAATCCTGTGCGCCTCTCCAGAATACGTCGCAAATAATCCTGTGCTGACC
AAACCGGAAGACCTAAACCAACACAACTGTTTGTGTTATATGGTGGCGGATTCGGTTTAC
AACAAATGGACGCTGACTCGCGGAGACGAAACTGAACAGGTTGTCGTGAGTGGCAAGCTA
CTTAGCAACGACAGTGACTTATCCCATCGCTTAGCAATCAAAGGCAAAGGCATCGCCAAC
AAATCACTGATGGACATCAGCCAAGATTTGATTGAGGGAAGATTAGTAAGAGTATTACCT
GAGTGGGATTGTGGTCCAGTACCGCTATACATGGTGTGCGCCGATCGTCGTTTGTTGACG
CCAACCATTCGTACTTTCCGTGAATTCATTCATGAAAAATGCTGCCAGCAACGTAAGAAA
GTGCTGGCAACATTCTGCTCAGAAGCTTAG
>PMBJIPBG_00168 DNA-binding protein
ATGAGCCAACAGCAGCCGAATAACCCACTTCACGGGTTGAGTTTAGAGAAAATCCTTACC
CGTTTAGTTGAACACTTTGGGTGGAACGGAATGCATGAGCGCGTTCGTGTGAACTGCTTT
AAGAAAGATCCTTCAATCAAATCGTCGCTGAAGTTCCTGCGCAAAACGCAGTGGGCAAGA
GATAAAGTAGAAGCGCTGTACATCGAAACGTTCTGCTAA
>PMBJIPBG_00169 Long-chain acyl-CoA thioesterase FadM
ATGGATACGTTATTAAAAGAATTCCCAGTGATTACGGAAATCAAAGTCGCTTGGGGAGAG
ATGGATGCCCTGCAACACGTCAACAATGCGGTGTATTTTCGTTACTTCGAAACTGCGCGT
TTGGACTACTTCAACAAGATTAATCTGTTGGTAGATTTGCAGACGTCTCACATCGGTCCG
GTTTTAAGTGAAACCCAATGCCGCTATAAGCTACCCGTTACGTTTCCAGATACGCTTTTG
ATTGGTTCACGCGTAATCGACATGCAAGAAGATCGCATCACGATGGAATACCAAGTGCTG
AGTAAGAAGTGGGGCAAGATTGCAACCATCGCGACCGCCACTGGTGTGATGTTTGATTTT
AAGAACAATGTGAAAGCCGCAATTCCAGATCATGTTCGCCAGTCGATTTTAGACTTGGAA
GGTACCGTGGGCAGTACGCATCATTTGGAATGA
>PMBJIPBG_00170 Ferredoxin--NADP reductase
ATGACAGAACTGAAAGGTTTCAATCTTGCCAAAGTAGAAAAACGAATCGACTGGACAGGT
GAGCTGTTCAGTTTACGAGTTTCCGGTGCGCCTCTCTCCTTCAAAGCCGGACAATTTACC
AAACTCGCCTTGCTCGACGAACAGGGTAATCCCATTAGCCGTGCATACTCGGTGGTGAAT
GCGCCCAGTGAGCAGTTCGAATGGCTCGAATTCTTAGTCGTCGCGAACCCAGAAGGGCAA
CTGACACCAAGGCTGCAACAGCTTCAAACTGGCGATAGCATTTATGTTGGTGAAACGGCG
CATGGTGACCTGATCCACGATACCATTCCCAAACACGCAAACGATCTATGGCTGCTTTCC
ACCGGCACAGGCATTGGTCCATTTCTCTCCTTGTTAGACGACATTAATTTACTCCCACAC
AGCGATCATATTGTGCTGGTACATGGTGTGCGTTACGAAAGAGATTTAGTTTACAAATAC
CTGATTGAGCAGCTGCAACAGCGATATGAAGGCCGCCTTCGTTATGTGCCGATTGTCAGC
CGTGAGAGTATTCCGGGTAAGCTTCAAGGCCGTATTCCAGATCTGATTGCGTCGGGAGAG
CTCGTTAATCGTGCGGACTTACCATTTTCTAAAGAAAGCAGTTTTGTGATGATGTGTGGT
AATCCGGAGATGATCAAAGACACCTCTCCAGTACTGCAAGAGATAGGCTTGGAAAAGTAT
CGTGCCCGAACGGGTGGCAATATTATATATGAAAGATATTGGTAG
>PMBJIPBG_00171 hypothetical protein
ATGATGAAAAAAGCTGGTTGGACAGTGTGCCTTGCCACGCTTACTTCCTTTGCCACTATC
GCTGGTGAGTGGGAGATTGAAGCGGGCGGATTTTTCTCTCGCACTGACACCAAACTGAAC
GCTTATGACCCTTACCTCGATCAAATACGCACTATTGATTTCGAATCGGATCTCGATTTG
AAAGAGTTTACCATGCTGCCTTATGTTGAAGTGGAGTATTACTTCAACAAAAAGCACAGT
GTGTATGCTGATTGGCGTAGCCTACATCGAGAGGCAACCCGCACCGCAGTGACCAAACCT
TTTGAAATTACGGTTGATGGTGAGACCTATGCGGTACAAGCTGGCTCAAAGCTTACAACT
GAATTGAACATAGATATTGCGCGTGTAGGGTACGGTTATCAGTTTTACACTAGCGATAAA
TGGGCGGTGGATGTATTAGCTGGATTACACGTTATGTGGTTGTCTTTAGGTCTGGACGGT
AAGCTTGGAGCTAAAGTGAGTGGGGTGGATGAAATCCCGGTGATGTTTGTTGATGAGGCT
GTTTTGAATGATGTCACCGCGCCATTGCCAGATTTAGGCCTTCGAGCAGAATACGCTCTG
AGTGAAGATTGGATTTTAAAAAGCCATGCGCAGGTATTTTATTTATCCGTAGACGATGTA
GAGGGTTACTTGTTAGAAATGGATTTTGGTGCGAAATACTTCTTTACTGACCAGTTCAGC
GTAACTGGCGCGTTCAATTACTATGAAGTAGGAGTGGATTATGAGAGTAATAGTTCGGCG
CTGGATGTGACTTATCGGTTTTATGGCCCAATGCTCACGATTGCATATTCGTTTTAA
>PMBJIPBG_00172 Glucose-1-phosphate adenylyltransferase
ATGGCAAAAGTAATGTCATTAGTTTTGGTGGACAAGAAACGAGTTGAATTAGGTGAGCTT
ACACATGATTGTAGTAAAGCCACATTACCTTTTCTTGGTGGTTATAAAATAATAGATATC
ACTATAGATAGCTTATTGAGAGCGAATGTAAAGAATAATATTATAATGAGCCAGGTATTT
TGCAAATCTTTAAAAGAGCATATTAATTATGCTTGGAAAAATTATAAAGAGGATGTTGAA
TATCTAGACCCTATCTATAATGTTAAAAGCTTTCAAGGAAAAATGATACATCAAGACTGG
CTAGATGTTTTCCTTCAAAACATAGATCAATTCAACCAGCCTTCAATTAAGCAAGTTCTT
CTACTTAGCGGCGAACAAATTCATGGCGACTACTTCAGACAGTTACATCAATATCATAGA
CTGACTCGGGCAGATATGACGCTTGTCGTGAGTGAAGTCGATATTGACAACGCTAGTCTA
TATCATGTTGTTGAGCTGTCCGATAGTGGTGAAGTGGTTGCGATTCATTGTCATCCGGAA
GAGTCGCCCTCTTTGCCCTCTAAGCCAAATAAGGCCTTAGTGTTAACAGGAAGTATGTTG
CTCAACAAGGAGAGGCTTGTAAAAGCCGCATTCTCGGCTGTAAAAGAGCAACGTACAGGG
CGGGACTTGGTTATGGATATTATTGTTCCTTTTTTAGCCAAAACAAAAGTGTCACTGTTT
AATCTGGGTGGTGAAAAGAATCAACCTATTCACTGGAGTCCAATTAAGTCGATTGAGGAG
TACTGGTTTACACAGATTCATAGGTTGTCAGAACCCTCGGAAGGTTCCGGTAGAGATAAC
CAGTTGAAGTGTTTTGGTGTCAGAGCAGAAAATAATATCGAATTCAAAGATATAGGTCGT
GATTCTGTACGACTAAAAAATAGTATTATTTCTTCAGGAAGTAAAATTTATGGTTCAAGA
GTATTAAGTTCAGTTGTTGGGATTAATTCAATATTAGAAAATAACGCCATAATTTATAAA
TCTGTATTGATGGGGGACAATATTATTGGCAAAGGATGCAGAATTAGCAATGCAATAATT
GAGGAGGGAGCTCATATTGCACCATATACTGTGATTGGGGAAAATAATGAGCAAGATCAA
ATGAAGTATAATATTACCCCAAATGGTATAATAATTATTCCAAAAGGAAGTAGAATAGGC
TTCTATCCAGATAAAACATTAGAACTACACTCAATTTGA
>PMBJIPBG_00173 hypothetical protein
ATGGACTTTAAACGGGTCGACTTTTCTGATGCGCTTAAGTATCAGAGAAACAAACATAAA
CTATCACAAGATCGACTTGCGGCAATGCTCTCCTCTACTCACCGAGCCTTTGAGAGTTTG
AACCAAGCGACACTGAGCCAGTGGGAGCGGGGAAAGATCGCACCAACTTTACTGCGCCGC
ATAGGGATCGCTCACTTCTTTGGTTTGCAATACCTTTATGATGAAAGGGAGTTAAAAACG
GTTAAAAAAGCACTGCAGCATCCGGTTAACTTTCAAAACTTAAAGACGATATATTCCCAT
AAGGTAACGTCTATCAAAGATACCTTATTAGAAAAATGCGTATCAGAAGAACTTGAGATG
ATCAAAGATGCACATTATCGGCAAAACACCATTCATCTCTTGGATACCTTAAGTTTTTTA
GGCTTAGTTGAGCCCAAAGTGGCGTGCTTTTATTGCAATGATGTGCTCGTTGGCCACGTT
GTTTATCAACAGCGCAAGAATGAGTATTTTGTAGTGAGTGTGGTATTTCTCAACAAAGAG
ATCCGTCAAGAGCAGCTAGAGTTTATTGAAGAAAAAAGTAAAGGTATGAAGCTTTATCTT
CCGATACGAGACCAGAGCTTGAGTCAATTCATATCAGATTGCTTCTTGGAAAAGTGTTGC
TTTAAACACAATGTCGATTTTTATGTTGGTGCAAGTGAAAGCTTTTTCGAAAACCCTATG
ATTATAAACCTCTTTAAAGGCTTGTATGACTTTCGGTTGGTTAGGTTTGAGCAAGTTACA
AAGCAACAGACTTAG
>PMBJIPBG_00174 hypothetical protein
ATGCGTTGCAAGCATCTTGGCATCGTTATTTTTCTCTCTGGCTCTCTGGTGGCCAACGCT
CTCGCTGTCGAGGAGACGCCCCCTCTTACTTACTCTCAATCAGCTCAGATCATTAAGACC
ACTTACGAAAGCCAACTTTTCTCTCTCAGCGCGTTCAAAGAAGGGCACTTTGGTCTTCGC
ATGTACCGTCAAACACTCGATGCAAAGTACATTCCTGCAATCTGGACTGATATGGCACAA
GTGGCAAGTCGCTTAAATCGCATTGCTGCCCAAGTACACTCTCCTGAACAGATTATTCTA
TACTCTGAAAAGCGCTTAGCTGGATACCATAAAAAACAAGATGAGCGAAGCCAAAGACGA
TATACAGTGGCAAAACACCACCCTGAGTACATTTTCCTTGGCGTTGATCTCTTAGGGGCT
TTAGCAAGAGCAGATGAATATGGATTGCGACATATAGAAGATCAAAAACTTAGAGAAATC
ATCAAGCGCTATGACTTTTCAATCTATGCAAACGACCCTGAAATGATTGAGGCTTGGGCT
GCACAACTAGCCAATCAAGTATATTGGTTACGTCAGTTAGGAGAGCAAGACGTAGTCGAT
GGGTTTACACGTACATTTCGCGCAACTTACCCAGATGAGAATGACAAAAAGCTTTCTCCA
CAGCAGTACATGAACAAGCTCTATGGCATGACTCACATTATCTTTGCCGACTCTCGTTAC
TACCAAAACCAAGTAGATGAAGCGAAACACCAATGGATTTACGACTATTTCCGTAAAAAT
GTAGACACTATCTTGCTGAGAGCAAAGGAAGACGTGATTGCTGAAGTTGGTATCACCTTT
TTGCTGGCAGGGCTGGAAGACGATCCTGTCGTGGCAAAAACAAAAGAAGCAATCCAGAGC
TCCATTAACTTAGAGCAAGGGATGATCCCATCCGTTGATGGGGAGTTTGATCTTCAATAT
GGAGAACACAGAAATGTTCTCGCAATCATGTTGTTAGATTGGCAAAAAGTAAATCAAGCT
CCCTACTTCAATCGCCATTCAGCTGCATTTAAAGATATTCCTTACGGATTGGAACCTAAG
TCTGTTGCTTTGTAA
>PMBJIPBG_00175 hypothetical protein
ATGCGGGAAAATTTATTTAAAAGCTCACTTTTTCAACAGATTCCAAATGGGAAGCTCTAC
TTTCAACAGGACTTTCTCTCACCAAGAGAAGCGGATCTTTATTTTAATACCCTACGAACC
ACCTTACCTTGGCAACAGCAGTCAATTAAGTTGTTCGGCAAGTCTGTCTTACAGCCAAGG
TTGCAATCTTGGCATGGCGATCGCTCTTACACCTATTCTGGTTTAACTATGGCTCCTCAT
CCTTGGACGCCTGAACTACAGAAACTGCGTGAGCGTATCTCCTGCCTATGTAGCTCTCCG
TTCAATTCTGTTCTCGCAAATTTATATAGAAATGGACAGGACTCAATGGGATGGCATCAA
GACAATGAATCCGAGCTAGGCCCGAATCCAATCATTGCCTCTGTTAACCTTGGTGAATCA
AGACGTTTTTTGCTTAAGCATATACACGATAATTCCATCATTGAACTTGAGCTAACTCAC
GGCTCGCTGCTTGTTATGGCAGGTGAAATACAACACTATTGGAAACACAGTGTACCCAAA
ACAAAGTTAAACAAGGGAGAGCGCATCAACCTTACCTATAGAATGATTAAGTAA
>PMBJIPBG_00176 putative diguanylate cyclase AdrA
ATGCGATATTCGTCGAAGAAACGCTATGGTTTTGCGTTGTTTTTCCTCACTTTTATTGCT
TGTTGCATTGGTGGAATTGAGCTTTTTCAGCACAATCAGCATCTGCTCTTACAAGAGCGA
CTTCAAGTAAAAGCGAGGGAAAAGTTGTCCGTCATTCGTTCTAACCTAGAAGCAGAAATG
ATGGCAGATATTTATGCCACTAGCACATTGGCCACATTAGTAACACTTTCATCTAATCCA
GATGCTTCAGAGTTGGAGGATGCTTCTAATCGAATCCTATTAAAAAGCAATCATATAGAA
ATTATTGGGATCGCTCAAAATGATGTAATCCAACATGTTTATCCAATGGAAGGTAACGAG
CGCATTATCGGGTTAGATTATAGAAAAGTGCCTGAACAATGGACTCAGATCCAAAAAGCA
AGAGATATTGAAGAGATCTTTATTTCTGGGCCAGTAAATTTAGTTCAAGGTGGACGAGGC
CTTATTGTTCGTGTTCCTGTGTTTGTCGACCCTCCAAAAAACAATGAGTATTGGGGCTCT
ATTAGCACGGTGATTAACATGGAAAGCTTGCTAAGAACTTCAGGAGTTCTTGATTACTCT
ATGCTGAGTGATCTTGTCATTCGGGGTTACAACAGCATGGGATCTCAAGGAGATATCTTC
TTTGGTGATAAATCCAACTCAAAAGAGGTGATTGCTGCTGAGACCGTTCGTTTTCCATAT
GGTAGCTGGGCATTAGAAGTATATGAGAGCCGTGATTTATATCATAAGCTTCCTTGGTAT
GAGTTGAATGTAGCAAGGTTAATCGGTTATCCGGTGCTGTTTTCTCTGGGCTTTTTCCTT
ATTACTATTTATCGATTGTATTTGATTGCTGATAGTCGGGCTTTCCACGATGAGCTGACG
AAATTACCGAATCGACGTTACTTCATGAAATCCTATCGTCAGCAATTTGAAATTGCGAAA
CGTTACGACAAGCATTACGACTTTGCGCTTATCAATATTGATTTAGACCGATTTAAACAC
ATCAATGATACCTATGGGCATGATGCGGGTGACAAAGTACTCGTTGCATGTGCTGATAGA
ATCAAAAATAGTCTTCGACGTTCTGATATTGTTGCAAGAATGGGAGGGGATGAGTTCTTG
GTGATGATGCATAACCCTAAGTCAGAAGACAATATCCAAAATTTGCTACAAAAACTCAGG
TATATTCTTTCTTCTACGCCTGTGATTTATGAAGACGAGTTGATCTATATTCGAGTAAGT
ATGGGATACGCAATTTTCCAACCCTCTTTAATGTCAGCGGAACAAATGATGAAAATTGCT
GATGAGCGAATGTACAAGCAGAAACACTTTGGATTGTAA
>PMBJIPBG_00177 Methyl-accepting chemotaxis protein PctC
ATGACAAGTTTACTTCGTCGATTTCCATTATATATCGTCGTATGCATAGCAGCCGGAGTT
CCTCTGGTTATTGCAATCATATTGTCTACGCAAAATGTCTTGGAATTAGAACAACGAGCC
CAAATCGCGATAAGGGATACACAACTCGTTAATCTGGCCACAAATTACGATAATTTGGCT
CATAATTTGGCAGTAGAAAGAGGGCTAACCGCAGGTGTGCTGGGCAGCAAAGGAAAACCA
GAGATTATCAACAAACTGCGTCAGCAAAGAGTAAAGGCAGACAGTGCCATCTTAGCTCTG
TCGCAGTCTGAAACAGACACGCTAAATAGCAATCTCACCACATCGCTAGCACAAGATGTG
AAGCAACAACTCGCAAAACTGAATAAAGTAAGGGAGGGGGTAGACAAACTGGCCCCTCAT
ATTTCGCCTTTTAATTACTATTCCAACCTCAATCAACTCATCATCGACAACATCAAGATA
GTGATCGCAGAAACACAGAGTAACGAACTCGCCCTAATAGGAGACTCTCTTGTTGCGGTA
GTCACAATGAAGGAGCGCGCTGGACAAGTACGCGGAGCACTTAATGGTGTCTTTGCGAGT
AAAACCGCCCCCCCTGTACTGTTCTCAAGGGTCAAAAGTTACATCCAATCAGGGAACTAC
GCCCTGCGAATGGCTCATATTGCGATGTTACCGATATACCAAGAACAATTAAGGCAGATA
CAACAGGATTCGGCGTGGAAAAACGTAGAAGAAACTCAACTGCGCTTTTTAGCACAAGAA
AACAATCTCGGACAAATAGAAGGGCCTTCGGCTACCGAATGGTTTCCTGCTGCAACGCAG
AGAATTAGCTTATTGAATCAGCTCCGGAATGACATGCAGTCGGACATGTTAGCTCATGCA
GAGGCTTTACTAAAAGACTCGGTATTGAACCGCAATGTCCTTGTTGGCGTCACCCTAATC
ACCTCAATATTGCTGCTGGGTCTAGTATCGACGCTAGTACGTAGCTTGAGATATCGAGTT
GGCTCCATGAAACAGAAACTCGGCCATATGACTGAACAACATGACCTTACTGTTGAGCTA
ACCCACAATGGACGCGATGAAATATCTGCTATTGCGAACAGCATCAACCAGTTAACCAAG
AATATTAAAGACTTATTGTTCAATGTAACGGATACAAATACTCACAACACCGAGCGTTTG
AATAGTATTGTCGACTCAACTCAGGAGCTAGACAATAGTAGCCGTTCAACCATTGCTAAA
TGTGACAATATCGCCACTGCAATGACAGAACTTGCTCAGTCAAGTATTGAGATCGCCCAA
TCCACGGAGAGAGCGTTGAGTGACACTAGTGAAATGAATAATAAAGTCCAAGAGTGTCAG
CAGCAGAGTGAGCGTTCATTCGTCTCCGTAAAGAGCTTACTTGAGCAAATCCAAGCGACT
GAACAGTGTATGGCTGAGCTGGAATCCGACACACAAAGCATTGGCCAAATTGTTGAAGCG
ATAAATGGCATTTCAGAGCAGACAAATTTGTTAGCGCTCAATGCAGCAATTGAAGCCGCG
AGGGCAGGAGATCATGGTAGAGGTTTTGCCGTTGTCTCCTCTGAGGTTCGAGACTTAGCT
CAACGTAGCCAAGAAGCAACAGAAAATATCAGCAAGTTATTAGATCAGATCACTGAAAAA
ACGCGATTTTCTGTGGAAAACATGGCCAAAAGTAAGAATGCCAGTGATATTACTTTTGAG
GCAGTTAAGCGCGTTGACAATAGCGTGTCATTGTTAGAAACCAGCATTGAAAATGTCAAT
AATCACATCAACACTATCGCCCACTCTACAGTCGAGCAGTCTAAAGCTTGCGAAGCTGTC
GACAAAGATGTCGACATATTAGCAGAGATAGCCAAAACAACAGGCCAACAAGCAGACACA
CTCAGCGAAGTGGTTTTGGGGTATCAAAAAGATACTCAGGAGCTGAATACGCAGCTCAGC
AAGTTTAAGTTAGTTCATTAG
>PMBJIPBG_00178 hypothetical protein
ATGTCTGTGTCAAAAAGTCTTATCCGCCAATCTCACTTCTTAGGGACGAAAATTCGCAAC
CTAAGGAAAAACAACCATTTAACGATGGAGGATTTGTCCGCGCGCTGCGTTAGGATCAAT
CCTGAGTACGCGCCGTCGGTTTCTTATCTTTCGATGATCGAACGTGGAAAACGCGTACCG
AGCATCGATATGTTGGAAGTGATCGCCGAAGTTTTCCAAAAAGAACCCGCTTGGTTCTTA
GATGATGAGCCAGAGCTAGAAGCCATCACGCCCAATAAAGGCAACCGGGGTGGCATTAAC
GGGATGGCGCTCGAACCTAGCTTCCTGTTCTCTAACGATATCCTGCAAATCGCGATACCA
GAAATGCTCTCTCAAACTGGTATCACCGGGCGTCAGTTTGCCCATCTCTTGATTCGAGCA
CACCAAGAAAACCACCAAAACCACTTCCCAGATCTAGAACGGGCAGCGGAAGAAGTGGGC
TTAAAGCGACTTAATCTGTCAGTGGAAGATCTGATCGACATTGCAAAAAGCATGGGGTTG
GATATTCGTTGGGTAGACCGAGCACCACAAGATGTGATTGACGAGCTTGGCGTGAGTGCA
AAGCAGTTGATCACGTCGTTTATGGAAGCGCCGGGGACGATTTACCTCAACAAACGCATG
CGTGATTACCCAACACGTTTGAAGTACGACTTAGCGGTCTACATCGGCCATCGGGTGCTG
CATAGCAGTGATGGTATGAGTAACGTGTTATCGATAGGGCATCAGAACAACTGGGAGCAA
AGTGGTTCGCAGGTTTCGAACTCTGAGCTCAACTCACAAGATATTCTGCAAGCATGGCGC
GATTTTGAGTCGAGTTTCTTTGCTGGTGCCTTGTTGTGTCCTAAAGTGCCATTTCGTCAG
TTGCTTGACCGCTCTGGCTATGAAATCGATGTTCATAAAAAAGCTGGCGTTTCCCCTTCG
GTCGCAATGCGTCGCATGACGGTGGTGTCACCCTATCCACACTGGCATTACTTCGATGCT
TATGGGCCAGGCAAACTCAAAGCCGTGTATCGCGGTAATGGTATCCCGCTTCCTTGGGGT
AACATGCGCAAGGTAAACGACCCTTGCCAGCATTGGGCGGTATTCCGTCGCTTGTCCCAA
CCACTGGATACCAGCTCTGCGCAGATTTCAATTCTAAATGTCGGTAATGAGCCACGCATC
TACTGCTGTGAATCGGTCAACGTCTTCGACCCAGCCGGTAACAATCGTGTTCTGTGTGCA
GGTATAGACCTCAACCCTGCGATTTCAGCACAAGGTGGGGATGCTATTGCTATTGCAGAA
GAGTTGAAGTCTCTATGTGTATCGTCAGGCGGTAGTACTGTGATTCCTCAGCACATCAAG
AAAGATCTCACCACGATAGCTAAGATACTCAACATCAACTGGATTGAACGTGGGATTCAG
ACGCAAGCTCGATTGATTTGTTCGAGAGGTGCGGTGTGTCCAAGACAGCCAAGCTGCTAC
AACAAATGTGGCGATTCAGGGGAAGCGGGCGATGAGGTGCAAATTCTTGACCTCTAG
>PMBJIPBG_00179 Malate synthase G
ATGAATATGCTAAATTTCGATAAAAATGACATCCAACAACAAGAACGCCCATTTATCGCT
GAAGCAGTATTTGCCGTCGAGGCGGTATGTGCTGAGCAGCAGAGCGAGAAACAAGTTAAG
GCGAAGCAGCTACTAGACCGCATGTTCCCATTAGAGAGCGGTTCACATCAAGATGTATCA
AGCTACGTTATCGACTACCGCCATGTTATGGCTTACTTCAAAGATGGAACGCACAGTGGT
TTGAAAAGCCCAAAACATTTCGTGGCATATACAGGTGAAAAAGAAGATCCAAAATCAATT
CTATTTAAAGACGAATCTGGCAGTCACGCTGAAGTGATGTTTGGGTGCCACAAGGGTACT
GGTTGTGTGGAGTTGATGGATATTGATGATATCCAACTGGAAACGAGAACAACTTTTAGC
CCTGAACTTACTGGTAACGCTCCAACTGCAATGCGCCACTGGATCAGCTTAATCAAAGGC
GATAAGAAAGGTAAACCAATGGCATGCAGTGAAGACAAAGAGTACACCGCGAAAAACGGC
GATGACTACTTCCTAAGCTACTGCTACAGCATTGATTAA
>PMBJIPBG_00180 Diguanylate cyclase VdcA
ATGAGTGACGAATTTAAAAAATCGACTGCAAACTTAAAAAAAGCAGTCCCATTGATGATA
AAAAACCACGTAGCTGCCACTCCAGCTAACTATGCGCTTTGGTATACCTACGTGGACAAA
ACCATTCCTGAGTTAAACCAGGAGTTGGATATGGTGCTTGAAAACTACGAAGTTTGCCCA
CCAGCAACCAACAAACAGTTATACAACAGTTATGTAGCCAGTAAGTCTGAAACCAGTTTA
GAAGAGCTAAAAACAAATGTTGAGGTTCTGCTTGGTGAGGTTGCAAGCTCTATGACGGAT
ACGTTGACCGACACTTCTTCTTTCTCCGATATGGTAGATAAAAGCTTTGGCCGCCTGGAA
AAAGTGGAAGATGACGGTTTGAGCATTGAAGAAGTCATGGGTGTAATTCGTCAATTAGTT
TCAGAATCAAGAGAAATTCGTCATTCCACCCGTTTTTTGAACAACCAGCTTAGCAATGCA
AGCGAAGAAATCTCACGCTTGAAGCAACAACTGTCAGAGGTGCAAAAAGACGCACTGTTT
GATGGACTGAGTCAGTTGTACAATCGCCGTGCGTTTGATAACGATTTAAATATGCTTACT
AGTAGCAATCAAGCTCTGAGCTTGATTATGCTGGACATCGATCACTTCAAAACTTTCAAC
GATAACTATGGCCATTTGTTTGGTGACACCGTTATCAAAGCCATTTCCAAAAAGCTCCAG
CAAAGTTGCCGAGAAGGCATTAGTGCTTATCGATTTGGCGGTGAAGAGTTCGCATTGATC
GTACCGAACAAGTCTTTGCGAATTGCACGCCAATATGCTGATACATTGCGACGCGTCATT
GAAAAACTTCGAGTTAAAGATAAGCGTTCAGGGCAACAGATCGAAAGTATCACTGCATCT
TTTGGTGTGGCAGAGTACCATGTAGGTGATAGTGCGGAAGCGTTAGTCGAACGTGCGGAC
AAGCAACTTTACGAAGCAAAGCAGTTAGGTAGAAACCGAGTGATGCCGTTGTAA
>PMBJIPBG_00181 Cryptochrome DASH
ATGAATATTGGCTTATATTGGTTTACCAACGATTTAAGATTGCACGACAATCCGCTCCTA
CTAAGAGCTTCTGCAGAAGTTGATTTGCTTATCTGCATATACTGCTATCCAAAGGTGTCC
TCCTATTTAAAGCAGTACGCACAAGAGCCGGAGTTCGGGTTTGCCAAACAACAATTTTTG
GATGAATCGCTGCATTGCCTGAATTTGTCTTTGAATGCGCTTAATCAGCGTTTGCAGGTT
GTTGACTTACATCCATGCCAAGCGATCAAGCACGCTGCTGACAAACTTGGCGTGACACAC
CTCTATGTGGATGCTGTTGCCGGATCAGACGAGCAAGATGTGGTCGATAAGATTCAAGCA
GAAGCGCCCCATTTAGTGGTTATTCAGAGTGAAGTACGTAGCTTGTTTTCTGTTGAAGGT
TTACCGTTTGAGCTTGAAGCGCTTCCTGACACCTTCACTAAGTTCCGAAAAAAGGTTGAG
AAACTTGCTCTAACTGAACCTGTAGAAGCAGTAACAAGGTTGCCTCCACTGCCAGACGGA
CTCGCACTGCCGACGTTGAGTTTGACCCGTGACATCCAACCAAGCCTGTTTACCGGCGGT
GAGCGAGCAGGACTTGAACATTGTCGTCAGTATTTTGCTTCAACACTAGCAAGTGAATAC
AAACAAACGCGCAACGGTTTAGATGGCATGGATTACTCCACCAAGTTCTCTCCTTGGTTA
GCTCATGGGGGTCTTTCTCCGAAAACCATTTATGTCATGTTGAAACGTTATGAAGCCGCG
AATGGCGCAAATGATTCAACCTATTGGATTTACTTCGAACTGCTTTGGCGTGAGTACTTT
TATTGGTATGCACGTCGATACAAGCGACAGCTCTTCCGATTCGGTGGCATCCAAAATCAA
GCACCACTCACTAGCTTTTACGCGCACCGTTTCCAGCAATGGAAGAAAGGTGAAACGCCA
TTTCCTATCGTGAACGCGTGTATGCATCAGCTAAATGAAACCGGTTATATGTCGAATCGT
GGCAGGCAGTTAGTCGCCAGCTGTTTAGTGCATGAGCTTGGCCTCGATTGGCGTTATGGC
GCGGCGTACTTTGAGTCACAACTGGTTGATTACGATGTGGCATCGAACTGGGGAAATTGG
CAATACTTAGCAGGCGTTGGTGCAGATCCGCGTGGTTCACGACAATTCAACCTCGAAAAG
CAAACCGAAATGTACGATCCGCACATGGAGTTCATCGATAGGTGGCAAGGTCGTTGTGCT
GGCGCGCATTTGGATAGTGTAGACATGGTCGATTGGCCGATTGTGATGGGCAGCAGTGGC
AAAGTTTCGTCACCGGAGAAACCGTAA
>PMBJIPBG_00182 (6-4) photolyase
ATGCAATTTGAAACCGTACGATTGATCTTGGGCGATCAACTTAACAGTGAGCACTCTTGG
TTTCAGCAACCGGATGAGACAGTGCTTTACCTGATTGCGGAGCTCAAGCAAGAAAATACT
TACGTCACGCACCATATTCAGAAAGTTTGTGCGTTCTTTTCTGCAATGGAACAGTTTGCG
AAAGAGCGTCAGAGTGAGGGGCACCAAGTTCTGCACCTCACTTTGGATGACACACAATCC
TTCGACGACCTTGAGCAAGTCTTGCAACACTACGTGAGCGAAGTTGGTGCAAGTAAGTTT
GAATATCAACGCCCCGATGAATACCGTTTGCTGGAACAGTTAGCCAAACTAAAGCTTGAT
GGGGTCGTGACGCGTTGTGTCGATTCGGAACACTTTTTGTTGCCGTTTGAGGAAATAGAA
TCGCAGTTTCCTCAAGGCAAACACATCATGATGGAGCACTTTTACCGCAGGATGCGCAAG
CGCTTCGACATCTTGATGCAAGACGGAAAACCCGTCGGCGGAAAATGGAATTACGATGCC
AATAACCGTAATAAGCTCAAAGCCAAAGACATTGAACAACTGCCACAACCTTTGATGTTC
AGTACCGACGTACGCGGCATCGTTGAGCGGTTGGCAAAACATGACATCGAAACCATCGGA
AATCTTGAAAGAGACTTGTTGTGGCCGATCAATCGCGCGCAGAGCTTGTCTTTACTCGCG
CATTTCTGCCAAGTTTGTCTGCCAATGTTCGGACGTTTTCAAGATGCCATGACAGGCCAG
CACGATGCTAAGTGGAGCTTGTACCACAGCCGAATTTCATTCTCGCTCAACAGCAAATTG
CTGCACCCGAGAGAAGTCATTGATGCATCACTCAAGGCATTTCATTCCAACGCGGACATC
GACATTTCTCAAGTCGAAGGGTTTATTCGCCAAATCTTAGGATGGCGAGAATACATCCGA
GGCGTCTATTGGGCGAACATGCCTCATTACCCGAAAAAGAATGAGTTGGGCGCAGACAGA
AAGCTGCCAGATTTCTTCTGGAATGGCGAAACTAAAATGGCCTGTATGCGCAATGCGATT
GAGCAGTCTCTCGATTATGCCTACGCACACCACATTCAACGTTTGATGGTCACAGGTAAC
TTTTGTTTGCTAACCGAGATAGATCCAGACCAAGTGGATGAGTGGTATCTCGGTATCTAT
GTTGATGCAATTGAGTGGGTAGAAATGCCGAACACTCGTGGCATGGCATTGTTTGCGGAT
GGCGGCATTGTTGGCACCAAACCTTACGCGGCGAGTGGCTCTTACATCAACAAAATGAGC
GACTACTGTAAGGGTTGCCATTACGACAATAAAGCGCGCAGTGGGGAGGGATCGTGTCCG
TTTAACAGTCTTTATTGGCGCTTTATGAACAAGCACGACAAGCGTCTCGCAACCAATCCA
CGAATCGGGATGATTTTCCGCTCTTGGGACAACATGGAAGAACAGCAGCGCCAAGCGATA
CTTGATACCGCAGAGCACTACATAGAAAACGTGGAGAACTTGTGA
>PMBJIPBG_00183 C-factor
ATGGAAATACTCATCATCGGTGGCAATGGTGGAATTGGTTTGGCGATGGTGCAAGAAGCC
GCAGCTCGGTTCCCTCAAGCTTGCGTGCATGCCACTTATCGTAAGCAGAAACCAGATTGG
CAACACCCAAATGTCGTTTGGCATCAAGTGGATGTATCGCAAGACGATCGGGTAAAAGCA
TTCAGTGAGCAGATTGAACATGTCGATTGGTTGGTGAACTGCGTTGGTATGTTGCACACC
CAAGATAAAGGCCCTGAGAAGAACCTTAGTTCGCTCGACGCAGACTTCTTTCAGCAAACC
ATCATGGTTAATACTTTGCCAAGTTTACTGTTGGCGAAATACTTCACGCCCAAGCTAAAA
CGCAGTACTGCACCTAAGTTTGCGACCATTTCGGCCAAAGTTGGCAGCATTAGCGATAAT
CAGTTAGGTGGTTGGTACAGCTATCGAGCATCGAAAGCCGCATTAAACATGTTCCTTAAA
ACCATGTCGATCGAATGGCAAAGAATGGTCAAACATGGCACGGTGCTGTCACTTCACCCA
GGCACCACAGATACCGCTTTGTCGGCACCTTTTCAAACCAATGTGCCAGAGGGAAAGCTG
TTTACACCAGAGCGAGTCGCCAAGGATTTATTAGGCTTGATAGAAAAAGCGACCCCGCAA
GATAGCGGGGCGTTTTGGGCTTATGATGGGACGTTATTGCCTTGGTAA
>PMBJIPBG_00184 Peptide methionine sulfoxide reductase MsrA/MsrB
ATGAAGAAAGTATCTAAGCTATTGGTGGGATTCTCATTCACACTCCCTGTACTGTTCATC
TTGCTAAGTAAAACAGGTACCGCCGATACCATGGATAAGATGAACGCATCTGGTAAAACC
GACATCGCAACACTTGCAGGTGGCTGCTTCTGGTGTACCGAATCCGATTTAGAACAATTG
CCTGGCGTGTTAGACGTTGCCTCTGGTTACTCAGGCGGTGATTTAGAGAACCCAACTTAT
CGACAAGTCTCTTCTGGTAAATCAGGCCATATTGAAGTGATTGAGGTGAAGTACGATCCC
GCTGTCGTGAACTACGAACAAGTGCTGGACTACTTCTTCCGCCATATCGACCCGACTGAC
GACAAAGGCTCATTCGTCGACCGTGGTCCCCAATACCGCCCGGCGATCTTCTATCATAAT
GCGGAGCAAAAGCAGATTGCTGAACAGTTTATGATGGAAATCGACAAGGCGATGATCTAT
CCAAAACCGTTGAAAACAGAACTGATCGAGTTTGAAAAGTTCTACCCTGCGGAGTCGTAC
CATCAGGATTACTACAAGAAGAGTAGCCTGAAGTACAAATACTACCGCTACGCATCAGGT
CGCGATAAGTACCTCGACGAAGTGTTTGGTGAAGATCGTAAAGACAACCCAAAAACACTG
CGTGAACTTATCAACGAAAAAGAGTTGGTGACGAAAGTGAAGGTGTACGAGAAACCTTCA
GACAAAGAAATCAAAGCTAAATTGACTGAGCTTCAATACTACGTGACACAAGAAGAAGGT
ACAGAGCGCCCTTTTAACAACAAGTATTGGGATAACAAAGAAGCGGGTATTTACGTTGAT
ATCGTCACTGGTGAACCTTTGTTCTCGTCAACGGATAAATACAAATCAGGTACAGGTTGG
CCAAGCTTTACGAGACCAATTAACCCAGGCTACATCGTAAAGAAAACCGACTTTAAACTG
GTTTATCCGCGCACAGAGATCCGCAGTAAGTTTGGTGATTCGCATATTGGCCATGTATTT
AAAGATGGTCCTAAGCCAACGGGATTACGTTACTGCATGAACTCAGCCGCAATGGAGTTT
GTACCAGTGAACAAGATGGCGAGTTTAGGCTACGGCGATTACCTGTACCTATTTGATAAG
TAG
>PMBJIPBG_00185 hypothetical protein
ATGCAAGCAGAAGTAAAATGGGTCGAAGACTTTAAATTCCTCGGTCAGTCTCAATCTGGT
CACTCAGTCGTGATGGATGGCAATGGCGGTGCAACGGCACCAAGCCCAATGGAAATGGTG
TTGATGGCTGCTGGTGGTTGTAGCTCTGTGGACGTTGTTGATGGTCTAAAATCAGCGGGC
CAGAAAGTGGCTTCTGTCAATGCGAAACTCACCACGAAACGTCGTGAAACGGCTCCACGT
ATCTTCACTCAGGTCAACATTCACTTTGAAGTCTCTGGTGAAGCACTAGACCCAGAAATC
GTTGCTAAAGTGGCGGCGGACTCATTAGAAAAATACTGCTCAGTATGTCTAATGCTGGGC
GAAGGCGTTGAGATGACTCACAGCTGGGAAATCGTATAA
>PMBJIPBG_00186 Maltose O-acetyltransferase
GTGACCGAATTAGAAAAAATGATGTCTGGCCAAGTGTTTAATGGTATAGACGAAGAGATC
GATGCAATCCGCGCTCATGCAACTCATGCGTTGAAGGCCTTCAATAACAATACCGATGAA
TCTCAACGTGATGTTTTGCAAAAGGATCTGTTCGGAAAAGTTGGCATGAGTATGGTCCGA
GCGCCGTTTCATTGTGAGTTTGGTAAGACGATTGAAATCGGTGAAGAGACCTTCATCAAT
ATGAATGTCGTCATGCTTGATGGAGCCAAAATCACCATTGGTAGCCACGTACTTATCGGC
CCTAGTGTGCAACTTTACACGGCATCACATTCGTTGGATTACCGCAGCCGACTTAAGTGG
GAAACGTTCTGTAAACCAATCACCATTGAAGATAGTGTTTGGATTGGTGGCAACTCGGTG
ATCAATCAAGGGGTAACCATTGGTGCTCGCTCAGTCATTGCTGCTAACTCAGTGGTAAAC
AGCGATGTTCCACCAGATTGTCTATATGGCGGTACGCCAGCTAAATTGATTCGTCGCCTA
AACGAGGATGAGTAA
>PMBJIPBG_00187 hypothetical protein
ATGAAATTGAATGTTGTAATGGCTTGCCTGCTGGTGGCTGTAGTTTCAGTTGCCACTATT
TTTTACTTCCAACCTCTGATTGATGGAAAACTCATCACCCCAAAATGTTCAGAAGAGGAA
ACCGTTACAACTTGGTTGAACTTCTATTTTGACGAACGAACACTTGATTACCTTTACGTG
GAAGAAATAGAAGCGTACGTAGATCGCAGCATCCAATTTTCTAACAAAACACTACAAAAC
TCTTGTATCCCAATGGAGCGAAAGAGAGCGTCTATTGAGTTTGTAGATTTGTCTGGCTAC
ACCATTTTTGATTTTTCAACGGCCAACTATGCGCTAGAACAAGAACTGGGTGAGTACACT
ATGGCTTCCTACGAAGAATCTCCTGATCAGTTTTATATTTTGGTAACCCCTCCACTCGTG
ACCAATGAGTCGGGTGAAGAAGGAATGGTTACGCTTGGTAGTGCCTGGGTGGATATCAAG
CCCCAATTTGTCGTCATGGATCTTCGATTCTCGGATGACGTTTTGGAACACGAGTTAGGC
CACTTAGCTTGGGCACAACACGATATCAAAACATTTGAGAGACAAGAGAAAGAAGAACTC
TTCCCAGTTAAGGAAAGTACTGCCATATGGGATCTTCCCAAACTTAAGAGTTATGCCTAT
GGCGCGCTTTGTGGTGATGCTGGGAGCGTTATGAGCTACGAGGAAAAAGTATTACCTATC
TACTCCAGTCCAAATATTACCTACCAAGGGGAGGTATGTGGCAATCGAAAAAGCGCAGAT
AATGCAAGGTTGTTAACGGAGTATGCTCGAGTATTACGAGACAAGGTTGATGCAAGACCT
TGGTGA
>PMBJIPBG_00188 hypothetical protein
ATGTCTGATAAGACAGAAGTTCTAATGTGTCCTTCATGTGGTGTGGAAACGCATCATGTC
GTGGTGTTAGTCAGAAAGAAAAGTGCTTTTGAGGGAGATAAGAATCGCAGTAAAAAGGAA
TTCATCACAGGCTTTCTAAAAAGTACCGTTTTTGGTGCTTTTCTCGCTTCCATGGATGAT
TTTTCTCGTCACTTGATTTGCGAGAACTGCGGTCATAAAACCATACAAGATTAA
>PMBJIPBG_00189 hypothetical protein
ATGAAATCAATACCCGAATTATTGCTTGGTCTATTGGTGAATCATTGGGTGAACATAGCG
GTATGGCTCGTGTTGTTAGCGTTGGCTGCATATGGTTTTTTTAATCAAGTAACTTGGCTG
AAAAGTTATTTAGTTTACCTAAAAATTTACTTTTACATACAAGCGCCATGGATCATTCCC
TTTTTTATCGATGGCGTACTTAGAAAGATTTTGCCCTTTGTAAAGGGAGGTTCTGAAGTC
CTACCCTGGTTGCTTATTGTTACGTACCCGACAGGTATTATTGCGATGCTAGCCTGGAGT
CTATACTTAGTAGTCAAAAAATAA
>PMBJIPBG_00190 hypothetical protein
ATGAAAGTACTGATTCAATACACCCAAGCGGGTAAATATCGTGACCAAGCGTGGGAATCG
CTGACGCTAAAAGCAAAAGGCGAGATTCAAGCCGTAACGCCCTCTTACGCAGCTCAGCTG
ATCGAGCGAAACAAAGCGACGCTTGTAATGACGGAAGACGAGCAAGTCATCTTCCATTCT
TGA
>PMBJIPBG_00191 HTH-type transcriptional regulator DmlR
GTGAATGCCATTGCGTCACTGCCAGTATTTGTCGCTGTCGTCGAATGCGGCAGCTTTTCC
CTTGCCGCCAAGCAGTTAAACCTGACTAAATCGGCGATAAGCAAACGCATCAACCAACTC
GAAGATGACCTTGGCATTCGCTTGCTTAATCGCACTACGAGAAAACTCAGCCTAACCGAA
GCTGGACGCCGATACTTCGAGTACGCTTCACAAGCAGTCAACCTTGCTCAGCAAGGTGTG
GATGCTGTTTCTGAGTTGCAAGGCTCACCGCAAGGCAGGCTTAAAATCACTGCACCCATG
TCTTTCGGTGTTTTGCACGTTGCGCCACTTATCAGCGAATTTCTTGCACGTTATCCGAAA
ATTGAGGTCGATTTGCAGCTAGAAGACGCCATGGTGGATTTGGTCGAACAAGGCTTTGAC
TTGGGGATTCGCATTGGCGAACTTGCGACTTCTAACCTTGTCGCTAAGCGCCTTGCTCCG
TGTAAAAGCGTACTGTGTGCCTCTCCCGCATACCTAGAAGAATTTGGCGTACCGACCAAA
CCAAGCGATTTGGTGACACACAACTGTTTGCGTTATTCGTATTTCCGAGGCGGCGTCGAG
TGGATGTTTATCAATAGCGGCAACGAATATAAGGTGCTGCCGAAGGGCAACTTTGTGGTC
AACAACAGTGAAGCGATTCGCCAGTTGCTATTAAGAGGGTCTGGCATCGCGCAATTACCG
ACTTTCATCGCCGCGAAAGACTTTGCAGCCGGTAACTTAAAACCGCTGATGGAAGAGTTC
TCTCTCCCAGAGCATGCCATCTATGCTGTGTTTCCAGAGCGCAAACACATGCCATTGAAA
GTGCGTGTATTCATCGACTTCATCAGCGAAAAACTCGGCACTGATACACCGTATTGGGAT
CGCTATTGA
>PMBJIPBG_00192 Pyrimidine 5'-nucleotidase YjjG
ATGAAATACGATTGGATCTTGTTTGATGCTGACGAAACCTTGTTTCACTTTGATGCCTTC
AAAGGTTTGCAGCTAATGTTTTCTCGCAAAGGCGTAGACTTCACCGAGCAAGATTTTGCC
CACTACCAAACGGTCAACAAGCCACTTTGGGTAGATTACCAAGATGGTAAAGTGACAGCA
GATGAGCTCAAGCACAAACGCTTTACTGAGTGGGCAGAAAAGCTCAATACCACGACGGCG
GATCTCAACACGGCATTCTTAGAAGCGATGGCAGACATCTGCACTTTGTTGCCGGGTGCG
AAAGAGTTGATGGAAGCGCTGCAAGGTAAAGCCAAAATGGGCATCATCACCAATGGCTTT
ACCGAGCTGCAAGCGATTCGTCTAGAACGCACAGGTATGAGCGATTACTTCGAGCACGTG
GTGATTTCTGAACAAGTCGGTATTGCCAAGCCGGATCTAGGCATCTTTGAGTACGCGATG
ACGCAAATGGGTAACCCGTGTAAGACGCGCGTCTTGATGGTGGGTGACAACCTGCATTCT
GATATCTTGGGTGGTAACAACTTCGGTATTGAAACATGTTGGCTGAACACCACAGGCGCA
AGTGTGGATGAGCGCATTGCACCAAGCTACACGGTGGAATCGTTGAATGAGCTTAAGAGC
ATCCTCATCGCTTAA
>PMBJIPBG_00193 hypothetical protein
ATGAGCGCATCGGATAAAGTCTACGGTTTCAACACTCCACAGCGTCTGTTTGTTGGTTAT
ACCTTGGCGGTATTAGTAGACCTTACGGTACTGAACTTCTATGACGAATACTGGGACTTT
GTAACGATTGATTCGTTTACGATTTCTTTCGCCGCGGCATTGCTGCTTCAGTTGCTTTTG
AAGCTGTCGATCAAAGCGGAACACAAAATTGCAGAGTACTTTAAATCGAAACCGGGCACG
GCACCTAAGATTTATCGCGGTCTTTCGACTTACGTTATTTTGGTCGGTTCGAAGTTCGTG
ATGCTAGAAGCAATTAACATCCTATTTGGTGACAAGGTTGACTTTAGTGGTCCTTGGAAC
GGTGTCGTCGCCTTCTTTGCGGTGGTGTTTACCATCCTGATTTCAGAAGTCATCGTCGGC
AAGATTTACTTCAAGCTTGGTGAGAAAGAACAACAAGTGCAAGGCGAATTGACTGAAAAA
AACGCAAACTAA
>PMBJIPBG_00194 ADP-ribose pyrophosphatase
ATGGCAGACATCAAGCAGCTCGACAGCAAAGTGGTGTATCAAAACAAATGGATGACGGTA
CGTGAAGATAAAATCCAACGCCCTAGCGGAGCCGAAGGCATTTACGGTGTGGTCGATAAG
CCAGACTGTGCGGCGATTCTGGCTATCGATAACGGTGTGATTCATTTAGTACAGCAGTTT
CGTTACACCGTAGGGCAACGTTGTTGGGAAATCCCGCAAGGGGCGTGGGAATCAAATCCA
GATGCGGATCATCTTGAGCTAGCAAAAGGTGAACTTCGTGAAGAGACCGGCATGCAGGCT
AATAAGATGGAGTACGTTGGTGCGCAGTTCATCGCTTACGGGTTCTTAAACCAGACTTGC
CACGTGTACTTCGCGAGTGAGTTGTCTGAAGTGGGCAATCAGCTAGACAGCGAAGAAGAA
GATTTGATCACACGCTCGTTCTCAGTTGAAGCGTTCGAGCAAATGATGATAGATGGTGAA
ATCAAAGACTGCGTCACCATCGCAGCATATGGGTTAGCTAAACTAAAAGGTTTAGTGTAA
>PMBJIPBG_00195 hypothetical protein
GTGAAATTATTGGCAGATAAAACGGGTGAGCAGTTCTTGCAGATTTTAGATGAGCAAGGT
GACGCGCTAACGGTGCAATTCATCTCCAATGAAGGTGAGCCAAAAGGACAACCATTCAAA
GATTCTCTCAAGGGCTTGAAGCTAGCAGGATGGTCTCATCGAACAACGTCGACTGCGATT
GGTATCTCTCGATTCAAAAAGGGTTATCTAGAGGATGCGCATGTGAGCTTTGCGCTGCAT
CGTCTCTATCCTTTGGGACGCAAAGTAAAGCTGCCAAGTGGAGAAATCGTTCAAATCGCA
AGTTATGCCAATACTCACGTTGATGGTTATTATATGTTTGTGCGTCGTGAAGGGGAGCAA
GAATTGGTGCGTATGAAGATGTCACCAGATTGGCTGCTAATGCCGTCAGAAAAGCTACTT
GCTCTACCTTATTATCCTCGCCCTCGAACTCAAAAAGAGCTAGATGTGATTGATGAATTC
GATAGCTGGGCTGGTGGCTTTTAA
>PMBJIPBG_00196 hypothetical protein
ATGCTCGAACATCCTTTAACTCAACGCGCTCTTGAAATCATTCGCTCGAAATCTGTTGGA
GCACCTCAATCACATCCATTTTCGGTCACAATTAACTTCCATCCCGATCGTTTGACCTCT
CAAGGCATACCTCTTCTCAAAGCAATTGCGCAAGACGGAAAGCTCAAATCTCAGTTTGAA
ACCGGTACAAGCAATGGCGGATTAACAGCTTATAAAGGCGGAGAGCGTTGGCGTTGGGAG
CAACGCGTGTTTGATGGTGTGTACGACAATAGCCAACCAAATCAACGCCCAAAGTATGGC
GCGTTAAACTTCTCAGGTTCAGAAGTTGGCGCTTCACCAAGATTTGGGTCGAGCTACTTC
TTATTGAAACCAGAGATCACTAAGCGAGCGACATTTTGTTATCCAGATAGCTTCTTCGAG
CCAGAGCACTTCGCCACCATTGAACGTGTTCAACCCTTGTTAGATGAGTTAAACGCACAA
GCGCCAGACAGATTGGATGCCTATATCGAAACTCAAATCCACGGCGATTTGCGCTTGGAG
GAAGATATTCGAGCCTTGGTGCTCGATCCTTCATTTAAAGGCACAGAGGTAGAAGATTAC
GCTCGCGAGTTACCAGTTGAAATTCGTTGGCACAGTGGCTTTTGTGTCTCAATAGAAGAC
ATCAATCTTTATCCAGACTACAGAGGACAAACCATTTTAGACATCGCAAATCTGGTTGCA
AAAAATGGCATGCTAACACCACGCATTATTGGTGAAGCGGTAAAAGCAAAAGCGTTTGAC
GAGCAAGATTTGAAGAAAGTGTGGCACTACTTAGCGCGATTTGGGTTTGATTATCGATAA
>PMBJIPBG_00197 Thermolabile hemolysin
ATGAAAAAAACAATCACCTTATTAAGTGCATTACTTCCTTTCGCTACTGCCTATGCTGCA
GAACCTTCTTTGTCCCCAGAAATGGTCACCGCTGCGCAAGTGGCTAGTGCTCAAGGCCAC
CAAACGTATACTTATGTTCGTTGTTGGTACCGAACAAGTTATTCACTTGACGAGCCCGCG
ACCGATTGGGAGTGGGCAGAAAATCCAGACGGCAGCTACTTCACGCTTGATGGCTACTGG
TGGAGTTCGGTTTCTTTCAAGAACATGTTCTACACAGACACACCGCAAAGTGTTATCAAG
CAACGTTGTGAGCAAACTCTTGACCTAGCAAATGAAAATGCTGACATCACCTTCTTTGCA
GCCGATAACCGTTTCTCCTACAATCATACCATCTGGAGCAACGACCCCGTCATGCAGCCT
GACCAAATCAACAAGGTCGTAGCGTTGGGTGACAGCTTGTCTGATACGGGCAACATCTTT
AACGCATCACAATGGCGATTCCCGAATCCAAATAGCTGGTTCTTGGGACACTTCTCAAAC
GGCTTTGTGTGGACTGAGTACATTGCTCAGGCGAAAAACTTACCGCTATACAACTGGGCG
GTTGGTGGCGCGGCAGGCGAAAACCAATACATAGCTCTGACTGGTGTGGGTGAGCAAGTT
TCCTCTTACTTGGCATATGCGAAACTGGCGAAAAACTACAAGCCTGCTAATACCCTGTTT
ACCCTCGAGTTTGGTCTAAATGACTTCATGAACTACAACCGTAGCGTGCCAGAAGTGAAA
TCAGACTACGCGGAAGCCTTGATTAAACTGACCGATGCAGGTGCGAAGAACTTGTTGTTG
ATGACACTACCAGATGCAACACGTGCACCACAGTTTACCTACTCGACTCAAGAAGAAATC
AACAAGATCCGCGCGAAGATCGTGGAAATGAATGAGTTCATCAAAACACAAGCGGCGTAT
TACACTGCACAAGGCTACAACGTTACCTTGTACGATACGCATGCACTGTTTGAAAGCTTA
ACAGCAAATCCAGAGCAACACGGTTTTGTAAACGCGAGCCAAGCTTGCCAAGACATCAAC
CGCTCTTCATCGGTAGATTACCTATACCATCACTCATTGCGTTCTGAGTGTGCGTCTTCT
GGCTCTGATAAGTTTGTATTCTGGGACGTAACACACCCGACCACAGCAACACACCACTAC
GTGGCAGAAAAAATGCTAGAAAGTACGAATCAATTGTCAAACCATCCTTTCTAA
>PMBJIPBG_00198 Subtilisin DY
ATGCATCACACAACAACTAAATTAAATGGCTTGTTTTCATTGTCTGCCGTTGCAGTGGCA
CTGACATTTTCGATGTCAGCGCATGCGGCTCCTTTAACGGGGTTCGACGAATCTAACTTG
CCGACAAAATACATCGTCAAATTTAAAGAAGATACGTCCAGTCCTTCAGCATTGGGTGGG
AACTCATTCTGGGGACCACGCATCGCGCAAGAGTCGGTTTTAGATCAGCTCAAAGCGCGT
AAAGTGGAAAAGCTAGGAAACCGCGCGATCTACAGTGTGGAGATGGAAGACTCGGAATTG
GGGCAATTACGTAACCGCAGCGATGTGGAATACGTTGAAATTGACCCACCGCGTTATCTG
TTAAGCGAGACTATCCCTTGGGGCTATGAGGCGGTGAACGCTCAGTTTCTGGATGACTCA
AATGCAGGGAATCGCACCGTGTGTATCATCGACTCGGGTTACGATCTGGCGCACAACGAT
CTGAGTGGTAACCGAGTGTCGGGTACAAACGATAGCGGTACAGGTTCTTGGAGTGTTCCG
GGGAACAACAACGCTCACGGTACGCACGTAGCAGGTACGATTGCCGCGATTGCCAACACA
GAGGGCATCAAAGGCGTTATGCCGAACCAAAACGTGAATTTGCACATCGTTAAGGTGTTC
AATGAAGCGGGTTGGGGCTACTCATCCAGCTTGGTGAAAGCGGTACAAACTTGTGCTGAC
AACGGCGCGAACGTGGTCAACATGAGCCTTGGTGGTAGCCAGTCGAGTGTGACAGAGAAA
AACGCGTTGCAAACCATTTACGACCAAGGCGTGCTGCTGATTGCCGCTGCGGGTAACGAT
GGTAATACTGCGCACAGTTACCCAGCATCTTACGATTCAGTTATGTCCGTTGCGGCGGTG
GATGATAAGCGTGATCACGCGGCGTTTTCCCAAGCGACCGACCAAGTTGAAATCGCAGGT
CCGGGCGTAGCAATTCTGTCTACGGTGACCGTGGGCGAGGGTAAGCTTTCAGACATTCGC
TTGAACGGTGTTAGCCAGTTCGATCGTGGTATCGTTCCTCACAACCGCTTGATCCAATCG
GGTGGCAGTTACGGTCCTGATCCAGTAGCCGGTTCTATCACGGCGACACTTGCAAGCTGT
GATGTATCTGGTAGCAGCTTCAGCTGTGGCGATATGTCTGGCAAGATCTGCTTGACCGAG
CGTGTGGGTAACCAATCATCAGGCAACTACCCAGAAATCGATGCTGTTCAAGCGTGTTAC
AACGCAGGCGCAAGTGCGGCGATTGTGTACAGTAACTCTGAGCTACCGGGTTTGCAGAAT
CCTTTCCTTGTCGATCAAAACAACGCGGCGCGTATTGTGTCAGTGACGGTTGATCGTGCT
TTCGGTCAGGAGCTGTTGGGCTATGTTGGTCAAGACATCACGGTATCGACCACCAAGGGT
GAAGACTACGAGTACTACAACGGTACTTCGATGGCGACACCGCACGTAACGGGTGTTGCA
GGTTTAGTGTGGAGTTACCATCCAACCTGTACCGCAGCACAAGTACGTAACGCACTGATC
AAGACAGCAACGGACATCGACGTAACAGGTCGTGATAACCGCACTGGTCATGGTCTTGTA
AATGCTGAGGCTGCGAAACAATACCTAGACGCAGGCTGTAATGGTCCGGATGGCGGTGGT
TCTGACAACGACAACGTTCTAGAAAATGGCGTGGCGAAAACGCAGCTTTCTGGTGGCAGC
AAATCAAGCACAGTATTTGTGTTTGACGTCCCTGCGGATGCAACACAAGCGACATTCAAC
ATGAGTGGTGGCTCCGGTGATGCTGACCTTTACGTACGCTTCAATGGCACACCAAGCACC
AGCACTTACGACTGTCGTTCATGGGCGGGCGGTAATGGCGAAAGCTGTAGCTTGAACGTA
TCTGGCGCAGGGCAATATGAAGTATTGGTTTACGGCTACAGTGCGTACTCTGGTGTTTCT
CTTGTTGCAGCGCATAACGGCTCGGGCGATTCATCTGGTGGCGGTTCTGCACCTTCTAGC
TACACCAACTCGAATGCAGTTGCAATTCCTGACAACAGCTCTGCAGGTATCGTAAGCCCA
TTAGATGTGGCTCGCTCTGGCGATGCAGGTTCAGTGACGATCGACTTGGATATCACTCAC
ACCTACATTGGCGATCTTCGTGTCACGCTAACGTCACCTGACGGTGGTCAAGTAGTACTG
CACGACAATGCGGGTGGTGGTGCAAACGACATTAAAACCAGTTTCCAAGCGGATTTCTCT
GGTTTTGAATCACAAGGCACATGGGAACTTAAAGCGGTGGACAATGCCAGAAGAGACACA
GGCACCATCAACAGTTGGACTCTGACCTTTCAATAA
>PMBJIPBG_00199 hypothetical protein
ATGAAGAAGTTGACCTTACTTTCTTTGTCTGCGGTAGGCGCTACCGCACTATTGGCAATC
GGACTGAGCTCAAGCAGCTTGGCAAACAATCAAGGATTTCCTCTCGTGGATGAACGCCAA
GATCAAGCCGAGCAGCAACCTGCACGTTACTTTGTTAAGTATCATGAAGGGAAAGAGAGC
GAAGTGAGAGCGCTTCTTCGTCAGCACAACATTGAAGTGGTCGACGCTCTGGTGAAACAA
CACGTGTTGATTGTGGTGGGTGAACAGGCGGAAGTCGATAAGCTCGCCGATCACGATGCG
GTCGAATACACCGAGCAAGAGCCGACAAGAAAGCTGCTATCTAACGGAAGTACGCTTCAA
TAA
>PMBJIPBG_00200 Phosphonoacetaldehyde hydrolase
ATGTGTAGGCAGCGCTCTGGCAAGCAAGAAAAAGGATTGAACATGAGCAACTCACCAATT
CAAGCAGTGATCTTTGACTGGGCTGGCACTATCGTCGATTTCGGCTCTTTTGCGCCAACT
AGCATCTTTGTGGAAGCATTCAAACAAGGCTTTGATTTCGATATCGACCTTGAAGAAGCG
CGTGAACCAATGGGACTTGGTAAGTGGGATCACATCCAAGCTGTGGGTCGCATCCCTGCA
GTTGATAAGCGTTGGAATGAGAAGTTTGGTCGCTCAATGACCAGCGAAGACATCGACGCT
ATCTACGCAGCATTCATGCCTCTACAAAAAGCAAAAGTGGCTGACCATGCAGACCCAATC
CTTAATGCGATTGAAGTTGTGAACGGTCTGAAAGACAAAGGCATCAAGATCGGTTCTTGT
TCTGGTTACCCTCGCGAAGTGATGGATGTGCTGATTCCTGTGGCTGCGGATTACGGCTAC
AAACCGGATTACGTAGTAGCAACGGATGACCTACCTCAAGGTGGTCGCCCTGCACCATTT
ATGGCACTGAAGAACGTGATTGAGCTGAATGTTACTGACGTTAATGCGTGTGTCAAAGTG
GATGACGCAGCACCGGGCATCGATGAAGGTCACAACGCCGGTATGTGGACCGTTGGTTTG
CTGCTTTCTGGTAACGAAGCAGGTCTAACGTTTGAAGAATACCAAGCCGCAGACGAAGCA
ACGCTTAATGCTGCTCGTGAAAAAGCGCGTGCAAAATTGCTCAAGAGCTCGCCGCATTAC
CTCATCGACACCATTGCTGACTTCCCAGAAGTGGTGGCAGATATCGAACGTCGCCTAGCA
GCAGGTCAGCGTCCTTAG
>PMBJIPBG_00201 Isoleucine 2-epimerase
ATGACTCAGAATATCAAACCGACTCATTTTCGTAGTGAAGGCGATGTCAACACGACACCA
GCGCGCCAAGCTTGGAATGCATCGATGGATGACGAACGCACGCAAACATTATTGAAGCGT
GATTCGGAGGTCTTTCTTCATCAAGCCATGTCGACGCCTTGCTTAGATACCTTGGAAGCA
GCAGAAGGCATCTACATCCAAGATGCCACGGGCAAAAAGTACATGGACTTCCATGGCAAT
AACGTCCATCAGCTGGGCTACGGTCATCCGCATGTGATTAAACGCGTGCAAGAACAAATT
GCCAAACTGCCGTTTTCACCACGTCGTTTTACCAACGAAACCGCGATTGAATGTGCCGAA
AAACTCACCCGAATCTGTGGCGGCGAATTGAACCGCGTGTTGTTTGCTCCAGGTGGCACA
TCTGCGGTTGGTATGGCTCTTAAATTAGCACGCCACATCACGGGCAATTACAAGGTGGTG
TCGCTGTGGGATTCCTTCCACGGCGCATCATTGGATGCCATCTCAGTAGGTGGCGAAGCG
TGTTTCCGCCAAGGCATGGGACCATTAATGGCAGGTGTTGAGCGCATTCCACCAGCGGTG
TCTTACCGTGGCGCTTTCCCAGTAGAGGACGGTAGCGACGTGCATTACGCCGACTACCTT
GAATACGTGATTGAGAAAGAAGGCGGCGTGGGCGCGTTTATCGCAGAAGCGGTTCGCAAC
ACAGATGTTCAAGTGCCAAGTAAAGCCTACTGGAAACGCATCCGTGAAATCTGTGACAAA
CACAATGTCATGTTGATCATCGACGACATCCCGAATGGCATGGGTCGCAGCGGTGAATGG
TTCACATACCAAGCCTACGACATCGAGCCAGATATGCTCTGCATCGGTAAAGGTTTGGGT
GGAGGCTTAGTGCCCATAGCAGCCATGGTAACCAAAGACAAATACAACACCGCCGAGCAA
ATCTCCATGGGTCATTACACTCATGAGAAAAGTCCTATCGGTTGTGCTGCAGCACTGGCA
ACCATGGAAGCTATTGAGCAAGACGGCTTGCTAGATAAAGCCAAAGCCGATAGCCAGTTC
ATGCGTGAAAAGCTGCTAGAGATGAAAGCTAAGTACCCAGTGATTGGCGATGTGCGTGGC
ATCGGCATGTTATGGGGCATTGAGTTGGTCACTGACCCCGAAAGCAAAGCACGCGCGTAT
GACGAAGCGGAAGCTGTGCTTTACCAATGCCTCAACAATGGCGTGAGCTTCAAGGTATCG
CAAGGTAACGTGATTCAACTCAGCCCACCGCTGATCATCACTCGCGAACAACTGACAGAA
GCGTTGGCGATCTTTGAAGAAGCGATCGCCAAAGTGTGCAAAGACTTTAACTACTTCTAA
>PMBJIPBG_00202 2-aminoethylphosphonate--pyruvate transaminase
ATGAAAAACGAATACCTACTACTGACTCCAGGTCCTCTATCTACTTCTGAAACGGTACGT
GAAGCCATGCTAAAAGACTGGTGTACTTGGGATGATGAATACAACAAAGACATTGTAGAA
GTGATCCGCACTAAGCTTGTAAAACTGGCGACGGAGCAAGACGGCTACACCAGTGTACTA
ATGCAAGGTAGCGGCACCGCATCAGTAGAAGCGACAATTGGCAGCGCCATTGGCAAAGAT
GGGAAGTTGTTGGTTGTCGACAACGGTGCTTACGGTGCACGTATCGCTCAGATCGCTGAT
TACCTAAATATTCCATGCCATGTAGTTTCCCCAGGCGAAATATCACAGCCACACTTGAAC
GAGGTGGAAACTGCATTGGCATCGGATCCTGCGATCACACACGTGGCGATTGTTCACTGT
GAGACAACCACTGGCATGCTTAACCCAATTGAGGCATTTGCTTCTGCGGCGAAAGCACAC
GGTAAAGTGGTGATTCTCGATGCCATGTCGAGCTTTGGTGGCATTCCTATCGATATCGCA
GAGCTAGGCATCGATTTTATGATCAGCTCTGCAAACAAATGTATTCAAGGCGTGCCGGGC
TTTGGCTTTGTGATTGCAAAACAAACTGAGCTCGAAAAGTGCCAAGGTCAGGCACGTTCT
TTGAGCCTTGATCTTTACGACCAGTGGCGCTGCATGGAAGTGAACCACGGTAAATGGCGT
TTTACGTCTCCAACGCACACGGTTCGCGCTTTCTACCAAGCATTGTTAGAGCTGGAACAA
GAAGGCGGCATTGAGGCTCGTCATCACCGTTACCAAACTAACCAGAAAACACTGGTTGCA
GGTATGCGTTCTCTGGGGTTTGAGCCACTACTGAGTGATGACCTTCACTCGCCAATCATC
ACTTCTTTCTACTCTCCGACGCACAGTGATTACCAGTTCAAAGCGTTCTACACACGTTTA
AAAGAGCAGGGCTTCGTGATCTATCCGGGTAAGGTATCGAACGCAGATTGCTTCCGTATC
GGCAACATTGGCGAAGTTTACCCAGCAGATATCGAGCGCTTAATCGGTGCAATTGAAAAA
GCAATGTACTGGCAAGTTGCGTAA
>PMBJIPBG_00203 hypothetical protein
ATGAAAAACCGTTTGATGAAAGGATCGCTGGCTGCACTTGTCTCTCTGCTAGCTACGAAT
GCAATGGCAGCACAGGAAGTCACGGTTTACACCGCTTTCGAAACTGACATTCTTGCGAAA
TACAAGTCTGCGTTTGAGAAAGATAACCCAGATATCAAGATTAAGTGGGTTCGCGATTCA
ACCGGTATAATGACGGCGAAATTGCTGGCAGAAAAGAACAACCCTCAAGCGGAAGTGGTT
TGGGGTCTTGCTGGCTCGTCAATGGCACTGCTTAAAGATGAAGGTCTTCTTAAGCCTTAC
ACACCAAAAGGTTTGGAAGAGCTGCACGCGAACCTAAACGACCCTCAATCAAACCAAGCT
TGGTTCGGTAACGATGCGTTCTTTAACGCAGTTTGTTTCAACGAAGCGGTAGCGAAACAA
CTTAACCTACCGAAACCAACGTCTTGGGAAGACCTAACGAAACCGGTTTACAAAGGTCAC
ATTGCCATGCCGAACCCAGCGTCTTCAGGCACTGGCTACATGCAGGTTTCTGCTTGGCTA
CAAAACATGGGTGAAGATCAGGCATGGAACTACATGCGTGACCTAGATAAGAACATTGCA
CACTACACGCACTCTGGCTCTAAGCCATGTGTTCAAGCGGGTATGGGGGAAGTGGCTATC
GGTATTTCGATGGCAAGCCGCGGCGCGAAGCTGAAAACACAAGGTGCACCACTAGCGGTT
ATCACACCAAAAGGCATCGGCTGGGAATCAGAAGCCGTTGGTCTAGTAAAAGAGTCTGAT
GCAGCGAAACGTGTTGTCGACTGGTCAATCTCTAAAGCAGCAAACGAGCTTTACGTAGAA
ATGTACCCAGTGGTTGCACACAAAGAAGTGAAAGCGACCGTGTCTAACTTCCCGAACGTT
CAAGAGAACATGGCGAAGATGGACTTCGCGCAAATGGGCAGCAAGCGTGCAGAGATTCTA
GCGGCTTGGTCTGAGAAGTTTGACGCGAAATCAGAGCCAAAGTCTTAA
>PMBJIPBG_00204 Sulfate/thiosulfate import ATP-binding protein CysA
ATGTCAACTAACCAACATTACCTAAATATCGAAAATGTAGTGAAGCAATTCGGACAGTTC
ACTGCGTTAAAGAAAATCTCGCTAGCGATTGAAAAGGGCGAGTTCGTTTGTTTTCTTGGT
CCTTCTGGCTGCGGTAAAACCACTCTACTACGTGCCATTGCAGGTTTAGACTTGCCAACA
TCTGGTGCAATCTTTCAAAACGGTCGAGAGACCACATTCCTACCACCAGAGAAGCGCGAT
TTCGGCATCGTATTCCAATCTTACGCGCTGTTTCCGAACCTAACTGTGCAAGAGAACATT
GCGGTGGGTTTGAAGAATCAAGGAATGTCTACCAAAGAAGCGTTAGAGAAGGTGGATTAC
TGGCTAGAAACCATTGGTCTTCCAACCTCTGGCGAGAAATTCCCTAACCAACTTTCTGGT
GGTCAGCAGCAGCGTGTGGCACTTGCTCGCGCATTGGCGTTGTCTCCGGGTCTACTGCTG
CTTGATGAGCCGCTGTCAGCGCTGGATGCAAAAGTGCGTGTTCACTTACGTGACGAGATT
TGTAAGCTGCAACGCAAGCTAGGCATCACCACCATCATGGTTACACACGATCAGGACGAA
GCGCTGTCGATGGCGGATCGTATTGTGGTGATGAACCATGGCGTGATTGAGCAAGTTGGC
ACACCTCAAGAGATCTACCAACAACCAGCCACGCGCTTTGTTGCTGAGTTTGTCGGCAGC
ATGAACTTTATTGAAACCTCAGTCGCAACGGACTCCCAAGTACGCATTGCAGAAACCCTG
ATGTCAGCGCCAAGCTTGACTAATCGTAAGATCCAACGTGGTGACCGCTTCGACCTCGCG
GTGCGTCCTGAAAGCATCAAGTTCGTTGAAAACTACACCAACTCTTTACCAATACGAGTT
ACGGCAACCGAGTTTCTGGGGGCGTTTTTCCGCATTGATTGCGTATTGCAAAACGACAGC
TCAACGACAACCATCGTAGTGGATGTGCCTGTGGAAACGGTTCAAAAACTCAATATCAAG
GCGGGCGATGTACGTTACATCCAGTTTGCTGAAGAAGGGCTGCATGGTTACGCCGTGCCC
TCGGTTGATAAAGCGCTAGCGGCGTAG
>PMBJIPBG_00205 Spermidine/putrescine transport system permease protein PotB
ATGGATGCGAAGACAATGACGATGAATAGCCTGACTACACAAGACAAAGCAAAATCCCTA
CTCGGACGTGTTAGCCGCGACAACCTTGTGTTGTTTGGTTTGCTCGCTGGCTTGTCGACC
ATGATGGTGCTGTTCATCTTAATGCCGCTTTGGGCAATGTTGACCAAGAGTGTGCAAAAT
GCCAATGGCGAATTTGTCGGATTGGCAAACTTTGCGACATACTTTTCCTCTTCAAGCTTA
TGGGTGTCGGTAGGCAACACCTTCACTTTGGGCGTGATTGTGACCTCGGTAGTCGGTGTG
CTTGCGTTTGGCTATGCCTACGCGCTGACTCGTTCATGTATGCCGTTTAAAGGTTTGTTT
CAAATCCTAGGCACTGCGCCAATTCTTGCGCCTTCGTTGTTGCCGGCGATCAGTTTGATC
TTCCTTTTCGGTAATCAAGGCATTGCCAAAGAGATGCTGTTAGGAAACTCGATTTACGGC
GTGATTGGGATCTCGATGGGTTTGATTTTCTGGACCTTCCCTCATGCATTGATGATTTTG
ACCACTTCGCTGCGCACTTCAGATGCCCGTTTGTATGAAGCAGCCCGCGCACTGAAAACT
TCACCCATCAAAACCTTCTTTATGGTGACGTTACCTGCGGCGAAATACGGTTTGATCAGT
ACGCTTATCGTGGTCTTTACGCTAGTTATCACGGACTTTGGTGTGCCGAAAGTGATTGGT
GGCAGCTACAACGTTCTGGCGACTGACATTTTCAAGCAAGTGGTGGGACAACAAAACTTT
GCCATGGGGGCGGTGACCAGCATTATGTTGTTATTCCCTGCGGTAATGGCGTTTGGTGCA
GACCGCTGGGTACAGAAAAAACAAAAGAGCTTATTCGACACACGTTCAGTGCCTTATCAG
CCAGAACCCAACAAAGTGCGCGACAGCATTTGTTTGGTTTACTGCAGCATCATTTCTATC
GCAGTGTTGGCTGTGCTTGGCATGGCGGTGTATGGTTCGTTAGTTACGTTCTGGCCTTGG
AACAAAGCTCTAACGTTAAACAACTACAACTTTGCCGAAATGAGCACTTACGGTTGGAGC
CCATTCTTCAACTCACTAACACTGGCAGGTTGGACGGCAGTGATCGGTACAGCCATCATC
TTTGTCGGTGCTTACTGCATTGAGAAAGGGCGCGCGTTTGGTCCAATTCGTCAGGTGATG
CAAATGCTTAGCGTGGTGCCAATGGCGGTTCCGGGTATGGTGCTTGGCTTGGGTTACATC
TTTTACTTCAACGATGCGAACAATCCTTTGAACGTGCTTTATGGCACCATGGCATTCTTG
GTGATTAACACAGTAGTGCATTACTACACCGTGGGTCACATGACAGCCCTGACAGCACTA
AAGCAGTTGCCATCGGAGATTGAAGCCACGGCGGCATCGGTGAAGCTTCCTCAATACAAG
TTGTTCTTTAAAGTGACATTACCTGTGTGTTTACCTGCGATTTTGGACATTGCGACTTAC
TTGTTTGTTAATGCATTGACCACCACTTCTGCGGTAGTATTCCTTTACTCAACTGATACG
ATTCCGGCTTCGGTCTCGATTCTGAACATGGACGATGCAGGTCAAACTGGCGCTGCAGCA
GCGATGGCTGTGATGATCATGATTGCTGCCGCAATTGCGAAGATTGTTCAGATGACTTTG
GGTAAATTGTTAGAGAATCGCACACAAGCTTGGCGCAAAAGATAA
>PMBJIPBG_00206 Putative transcriptional regulator of 2-aminoethylphosphonate degradation operons
GTGCAATACGTAAAAATTAAAGATTCGATTGTTGAACAGATTGAAGCGGGCATGCTATCG
CCGCGTCAAAAACTGCCAGCAGAGCGTAAGTTGGCGGAGTCGTTCGATACTACACGCGTC
ACTCTGCGTGAAGCTTTATCACTGCTAGAAGCGGAAGGTCGAATCTATCGCGAAGATCGC
CGAGGTTGGTTTATCTCACCTGAGCCCTTGCGTTACGATCCAACCCAAACGCTGAACTTC
CCGAACATGGCGAAAGCGCAAAATCGTGTGCCAAAAACGGAGTTGGTTGCAGCGAAAGGG
ACGTTGGCAAACAAACACGCGGCGCGCTTGCTGGACTTGCAGCCTTTCTCGGATGTGTAT
CGAGTTGACCGAGTGCGATACCTTGAAGATAGACCTGTGGTATTCGTAACAAACTACATT
CGCCCAGAGCTGTTTCCGAACCTGTTGGACTACGATTTATCAAATTCACTGACGGACATT
TACCGCGATCATTATGGCGTGACGTATCAAAAGATTCGCTACCGCATTTCAACGAGCACT
TTGTTGGGTGAAATGGCTCAGGCACTGCGCGCGACAGCTGGCACTCCCGCGATGGTGGTG
GAGCGCATCAACTATAACCAGCACGGTGAGTTGATTGATTGCGATATCGAGTATTGGCGA
CACGATGCCATCAGCATTGAATCTCTGGCGGAACTCAATCGTTAA
>PMBJIPBG_00207 hypothetical protein
ATGGATTTGTTGGCGATTGGTCTCGTCGTTTTTTCTGCTGTTCTCCATGCGGGTTGGAAT
ATCCTTGGTAAAAGCAACTCAGGCTCTGGACTCGCTTTTACTATGGCGGCCAGCTTTTCT
GCATGTTTCATTCTTACCCCTTATTTGATTTGGTATTTGGCGATCATTGGCTGGACATCA
TTACCGAGTGAATTTTGGGGATTGCTGTTCATTAGCGGCATTTCACAAATGGTCTATCTA
GTCGGTTTGATTGTCGCTTATAAGCACGCAGACGTGGGTGTGGTTTATCCGATTGCTCGG
GCACTGCCTGTGATGATGGTCGGCGCAATCAGTGTGGCATTGGGGCATGAGTTGTCCAGT
CAGCAGTGGTTTGGATTCTTGCTGATTACACTTGGTTGTATGCTGGTACCACTGACGAAC
TTTCGTCAAATGACATTGGGCTCTTATTTGAACGTTGGTGTGTTCTGGGCATTGATTGCC
GCAATAGGCACAACGGGTTACTCGGTGGTCGATAAAGAAGCGCTGAGTTTACTCACCGGA
CAAGCATCAGAGATCTTGAATGATCAATACAGTGCAATCTTCTACTTAGGCGTGCAGTTT
TGGGCGATAGGTATTCCTGCCCTTGTGTGGTGCTTGGTTACAGGCAAACCAGATGAGATT
AAGACAGCGTGGCAGATCCGCAAAACAGCCAGCATGGCAGGGGTAATGATGGCATCCACC
TACGGCTTGGTGTTGTTTGCGATGACCATGACCGACAACGTGAGTTTGGTGGTGGCACTA
AGGCAAATCAGCATTGTGTTTGGGTTGTTTATGGGGATTTGGTTTCTGTCTGAGAAATGG
TATCTCACTCGGGGTATTGGCGTTACTTCGATCGTGGCGGGGATTTTTGGGGCATTAATA
TACTAA
>PMBJIPBG_00208 hypothetical protein
ATGAAACGTTTAATCACTCTAGCAAGTCTTATCGCATTAACCGCTACTCCAATCGCTGCT
ATTGCTGGTGGTTACCAATGGACTAATAACAGCAGAACCATTCATGGTAATGTTGTCGAC
AGTAAACAAGCCGCTTACGACATGGGTTTTGAAATGATTAAGAACTATCAAAGCAAGTCG
TCAGCACAGCTAAGAGACGAATTCAAAAGCTCATTTGATATCGTAGACCGCCAGTCTTTC
TCTATTACTAATGCGAAAGTAACAGTAGATGAATTCCTGCAAGATAACGGTCAAATCGCA
TACCAACCAATATTGAATGTGAAATACGAATACCGCATGCGTGAACCTGGTAATCGTTAA
>PMBJIPBG_00209 Gamma-glutamylputrescine oxidoreductase
ATGACTCACCCTTCATATTGGTTTAAGCAAGCGCTTGAAATTGAGCAGCCAGAAACCGCT
AAACCACTTCAACAAAATACCCAAGCAGATGTCGCTATTGTCGGCGGTGGTTACACAGGT
CTTTGGACTGCGATCATGATCAAGCAGCAATCGCCGGAAAAACAGGTGGTTGTGATTGAA
AAAGGCTTGTGTGGCAGTGGTGCATCGGGCGCAAACGGCGGTTGTATGTTGACTTGGTCG
ACAAAGTTTCCGACCTTGAAACGCTTATTCGGTGAAGAACACGCCGCTTGGTTGGTAAAA
GAGTCGGAACAAGCCGTGCTAGAGATTGACGACTTTTGTCAGCAGTACAACATCGATGCG
CAATTATCATTGAAAGGGGTTTATTACACTGCAACCAATCAGGCTCAAACTGGGGGCATG
CAGCCAGTTGTGGACGAGTTAAAGCGTTTAGAAGTGAACAGTTGGCGCCGTTGCCAAGCT
GAGGAGCTGCGTGCCAATGCGGGCTCGCCGCGCAATATAGAAGGCTTTCACTCTCCAGTA
GCAGCCAGCGTTCAACCAGCTTTATTGGCGAGAGGATTAAGACGCGTCGCAATAGAATTG
GGTGTTGAGATCTATGAGAGTACACCGATGACGCGTTTAGATTATGGAAAACCTGCCACT
GTCTGTACACCTAAAGGAAATATTCAAGCGCAGCAGGTGGTGTTGGCACTAAACGCGTGG
ATGGTGGAGCAGTTTAAGCAATTCAAAAGCAGTATTGTGGTGGTCTCTTCCGACATGGTG
ATCACCAAACCGCTTGGTGACGCGCTATCTCAATCTGGTTGGCAGGCCGGTTCTAGCGTG
TTGGATTCACGTATCTTCGTCCACTATTACCGAGATACGCCAGATGGCCGTTTGATGTTG
GGGAAAGGCGGCAATCAGTTCTCTTTCAACAACCAAGTCAATGCAATGTTCAACAAGCCG
ACACGCTATCAAGAGCTACTGCGTAAATCGTTCGATAAGTTGTTCCCGCGTTTGAAAGGG
GCTGAGTTCGCTTATTCATGGACGGGCGGTTCAGATCGCTCCGCAACTGGTTTTCCATTC
TTCGGTGAGTTAGATAACCAAAGCAATATCTTTTATGGCTTTGGTTATTCGGGTAATGGG
GTAGCGCAGACTCGAATGGGCGGAAAGATCTTATCTTCATTGGTATTGGGAATCGAGAAT
GAATGGACGAAAAGCGGTTTAGCCAAAGGGCCGTTGGGGCATTTCCCGCCAGAGCCATTT
AGATGGACGGGAGCGATGATAGTGCGCAATGCGGTACGTCGGAAAGAGGAAGCAGAAGAT
AACGAGCAGACGCCATTAATCTGGGATAAGTGGCTAGCAAAACTTGCGGGACCAGCAGGC
AAAGCGGATAAGCTCGACTAA
>PMBJIPBG_00210 hypothetical protein
GTGTTAGAGGCACCTCTTCCCTTTGTGTTAGCCTCAGTCTTTCAAGCTCAGATGCAAAAG
GTGAGTAATAAAATGAAAGTATTCAGCAACTTTGACAGCGGCAGCATTCACGTAGTGAAA
GCGGACCATAAAAACGACATCCAACTCAAAATTCCTAACGACAACATGTCGGAATTCTAC
CAGTGGTTCCACTTCCGTCTAGAGACAGAAGCCGAGCAATCACACACCATCAAACTTCTT
GATCTTGCGAAATCGGCTTACCCAGAAGGTTGGCAAGGTTACGACGTGGTTGCGTCTTAC
GATCGTGAAGAGTGGTTCCGAGTACCGGCAGAGTTCGATGGCGACACGCTGACTTTCACT
GTTATCCCTGAGCGCAGCTCAATTTACTTCGCGTACTTTGCACCTTACACGTACGACCGT
CACCTAGACCTGTTACACATGGCACAAAGCGCGCACCACTGCCAACTAGAGACGCTTGGT
CATACGCTAGATGGCAATGACATGAGCTTGCTTACTTTCGGTGAGCCAGAAGAAGGCAAA
AAGAAAATCTGGATGATTGCACGTCAGCATCCAGGTGAGACGATGGCAGAATGGTTCATG
GAAGGCATGATCCAACGTCTGCTTGATGAGAACGATACGGTTGCGCGTGCATTGCTTGAA
AAAGCAGTACTTTATGTTGTACCAAACATGAACCCAGACGGCGGTGTGCGTGGCCACCTA
CGTACCAACGCGGTTGGCGTAAACCTAAACCGTGAGTGGCAAACGCCATCAATGGAAAAG
AGTCCAGAAGTCTTCTTGGTTCGTGAGCGCATGCTAGAAACTGGCGTGGATATGTTCCTA
GATATTCATGGTGATGAAGCTATCCCGTACAACTTTGTGGCGGGCTCTGAAGGTATTCCT
TCTTATGGCGAAGGCATGGCTGAGTTGGAAAACGCGTTTAAACAAGCACTTCTGACGATT
ACACCAGAGTTCCAAGACGAGATCGGTTACGACAAAGATGAACCGGGTAAAGCGAACCTA
ACCGTTGGCTCTAACTGGGTGGCAGAGCAATTCAAGTGTTTGTCTTACACGATTGAGATG
CCATTCAAAGACAATAACAACCATCCAGACCCTCTATACGGTTGGTCTCCTGAGCGTAGT
GTCTTGTTTGGACAGGATGTTTTGGCTGCAACATTGGCGGTCTCTGACAAAATTTAA
>PMBJIPBG_00211 Outer membrane protein A
ATGAAAAAGATTGCTCTTGCAGTGGCTACCGTTCTTGCTGGTGGCGCAATGTCAAATGTT
GCTCTTGCTGATACATACATCGGCGGTAAACTTGGTTACAACGCTCTAAACGACGCATGT
CACTTAGACGCTCCATGCGATGACGACAGCTTCGCTGCTGGTATGCACATTGGTTACAAC
TTCAACGAATACGTTGCAGCTGAATACGGTGTTGATTACCTAGGTAACTTCACAGCTAAC
TTCAACAAAGCTGGCAAAAACACAGTTGACGGTGACCTATGGGCGCTAACTCTAGCTCCT
AAGTTCAACCTTCCTCTAACTGATTCTTGGAACTTATTTGCTAAAGTAGGTGCTGCATAC
ATGATGGCTGGTGACGAGAAAGATTTCGTACCAACTGGCTCTCTAGGTGCTGAATACCAA
ATCAACTACAACTGGAGCCTACGCGCTGAGTACCAACGTTACCAAGACATGTCTGATGAC
ATCATCGACGACATGGATGCTGACTTCTTCGGTATCGGCTTCAACTACAAGTTCGGTTCT
GAGCCAGTAGTTCAAGAAGAAGTAGTTGAAACTCGTCCAGCGACTCGCATCGTTGAGAAC
GAATACCCAGCTCAAACAGCAACAGTACAATTCGGCCTAGAAAGCGCTGAACTACAAGAC
GCTTCTGCGTTCAACGGTACTGTAGAGCTAATGAACACTTACCCACAAGCTCAAGTTGAA
ATCAACGGCTACAGTGACACAACTGGTTCTGAAGCTTACAACCAACAGCTAACTGAGAAG
CGTGCACAAGCAGTTGCTGAACACTTCCAAGCTGAAGGTATCGCTGCAGACCGTATGACT
GTTAAAGGTATGGGCGAAGCTAACCCAGTAGCTAGCAACGAAACTCGCGAAGGTCGTGAA
GAGAACCGTCGTGTAGAAGTTGTTGTTCCTGCGTTCCAATACCAAACTGAAGAAGCTGCT
CAATAA
>PMBJIPBG_00212 Glycine cleavage system transcriptional activator
ATGCAAAACCTACCACCACTCAATTCTCTCAAAGCGTTTGAAGCAACCGCTCGATTGCAA
AGCTTTACTAAGGCGGCAGAAGAGCTCAATGTCACTCGTGCAGCGGTCAGTCAGCAAGTT
AAATCCCTCGAAGTGTACTTAGACGCCACCTTGTTTGAACGCAATGGTGCTCAGCTCAAT
CTCACTCAAGTTGCTCATGATTATTTACCTGTGGTAAGTCACGTCTTTCAGAGTCTTTCT
GCAGCAACCCAACATCTTTTCTCTCGACAAAAGCAGGCGCAGTTAACGTTACACGTGGCA
CACAGCTTTTGCTCTCAATGGCTAATGCCACGACTGGCGGATTTCCATCGCCAACACCCT
AAAGTGAGTTTTAAAGTCTCTACCACCGCCAACGCAATGCCGAGCAACAGTGATATCGCT
GATGTGGAAATCATTAACGGATATGGCGATTGGCAGTCACAACAAGCCATTCAACTGACG
CAAGAAAACTGGATTGTGGTGGCAAGCCCTGGCTTTTTGCATCTTAATCCCATTTCCCAC
TTATCTGATCTTGCTCGCTTGCCTAAGTTAGCTACGGGAGGCTACCAAGAAACATGGCAG
GGTTGGTTAGCGTATCAAGGTGTTGAATGTAAAGGGGTGAAGCTCACAGGAGAGTTTGAA
CATTCTTTGTTGGCGATTGAAGCTGCGGTGAATCAACTGGGCATTTTGCTTGTAAGAGAC
TTATTGGTCGAGGACCATCTCCAACAAGGGTCGTTGGTGCAAATCGGAGGTTGGTCGATG
CCAAGTCGAGGTGCGCATCACATGATTGTTCGCGGTGAAGAAAGACCCCACGTGAAAGCA
TTTATCGAGTGGTTAAGGCAAAGTCTAGAAGCGCAATTTTAG
>PMBJIPBG_00213 Homoserine kinase
ATGGAAGCGTTAGAAGGTAGCAGAGAGAATGCCATTTATCGAAAGGGAGAGCTCGTTAGC
CGGCCAGCCAGTCATTGGACGATGACGGTTCATCAATTACTTCAACATCTTCACAGCCAC
GGCTTTACTGCGTGTCCAAAAGCCGTCTCCATTGAAGGGGGAAAAGAGCTGCTGACTTTC
GTTGAAGGCGAGACTTACAATTACCCGCTAGAAGGGCCAATTAGCTCGCTCATGGCGCTG
AAATCCGCCGCTAAACTACTACGTCGTTTTCACGATGCCTCTGAAAGTTTCCTCAAGCTC
AATACACAAGATGTCCATCACTGGATGCTGCCTTCACGCTCTCCAAAAGAGGTGATTTGC
CATGGCGATTTCATGCCTTATAACGTCGCGTTAGAGGGCGATGTTGTGGTGGGAGTATTC
GATTTTGATACCGCTCACCCAGCACCTCGAATTTGGGACATCGCCTTTTCTGTGTATGGC
TGGGCACCGTTCAAAACTGATGAAGACGATAAAATGGGTACGCTTGAGGAGCAAATTCGC
AGAGCCAAGATCTTCTGTGATGCTTATGGTTGTACTCGATTAGAGCGTGAAGAGTTGGTC
GAGGTAATGACGTTGCGTTTGACGGCGTTGGTAGACCACATGCGGTCAATGGCTGCGAAG
GGGGATGCTCAGTTCCAAGCCAATATGGAGGACTGTCACCACTCTGCTTACTTGCAAGAT
ATTGAATACATTAATAAGCATCACCAAGCCATTACGCTCGGGGTACTCGGTGAAATCAAA
TTTTAA
>PMBJIPBG_00214 HTH-type transcriptional regulator YidZ
ATGACAATGAATCTAGATATGCAAAACGTCTTGGTATTAAAGCGCATGTATGAGCTGCGT
AACGTTCGTTTAGTGGCAGAATCAATGGGGAAAACCTCAGGTGCCATCAGTAAGAACTTA
ACCAAGATGAAAGCGCAACTGGACGATCCTTTGTTCATTCAAACCAAAAATGGCTTTGAG
CCGACCTCGTTTATTGAAGCCAACATGCCTCACTTTGAACAGATCCTCGCCAGTGCAGAC
GCCATTAAGCCACAGCAGTTTTCACCAGATTCATTTACGGGCGAAGTTGCAATCTACGCC
AACACACTGTTTTGGGATCGATTCGGTGACAAGCTTTATCTCGAACTACTTAAGCAAGCA
CCGCACGCCAGCTATGCCTTTTTAAGATGGGGGGCGGATGCGCGCAATCGCATCATTGAA
GGTGAGAATGCCATTGCTATTCACTACTTTGATGAAGACCTGCCTCAATCCATCGCTCAA
AAAGAACTTGGTCGAGGGAAAGCCGTCTTCTTTGTGAAAGAAGATCATCCTGCGCAAGAC
TTTCAATCTCTAAGCGATTACACCTTTGTTCTGTTCAAAACACCGGGGTGGAACGATCAC
AAATACCCGCTGTTGGATCGATTGAGAAACATCGGTTTTCACGTTGAGCCCAAAGTTGAG
ATTGAGCACCCTGCGATGATTCACAGCATTATCATGAACACCGACCATTTCGGTATTACC
ATGAGTGGTAACGTTCCTGAATCATGTCGCAGTATCGAGCTACCAAACGGGCTGGAACTT
GGCGTGAGCTTTGTGATGAGCTGCCGACGTTCTCAGCAGCATGATCCACAAAATCAATGG
TTGTTTGACGTGATTCAATCCATCATTAAGCAGCATTCAAAGCCAGCTTAA
>PMBJIPBG_00215 hypothetical protein
ATGAAAAAACTAATCGCACTAGTAGGCTTAATGGCTTGTTCAATGAATGTAGCATTCGCT
GGCGATGGCTCATACACGGGTACCATTGATATGGCTACTAGCCAAACAAACCAAGTTAAT
GTGGAGCGCGCGGATTCTAACCTGACTCTTAAAGGTCGTAATGACGCTACTTACGGTGGC
GTGATGATTCAAACAGACGCTTCCAACCAACCGATTCAATTGCGCGGCCGTCGCGACTAA
>PMBJIPBG_00216 Divalent metal cation transporter MntH
ATGAGCAATGTATCGATAAATAATGCATCCATACATTTAGATGCCGCCACAACATCAAAA
GTTTCGGCATTCAATAAAATCAAACGCAAAATGCTGATGTTAGGCCCGGCGTTTATTGCT
GCGATTGGTTACATCGACCCAGGCAACTTTGCGACAAATATTGAATCAGGATCTTCATTT
GGTTACCAGCTACTTTGGGTAGTGCTATGGGCAAACCTAATGGCGATGTTGATTCAGTAT
TTATCCGCCAAGCTAGGTATCGTCACAGGCAAAAACCTAGCAGAGCATCTACGTGACCAC
TTACCAAACAAATGGGCGGTGGGCTTCTACTGGATCCAAGCTGAAATCATCGCGATAGCG
ACAGACCTTGCCGAGTTTATCGGTGCAGCAGTCGGCTTTCAGTTGGTGTTTGGTATTAGC
TTAATGGAAGGTGCGATGATCACTGCGGTAGCAACCGTGATGATTTTGATGCTTAACCAG
AAAGGTCAAAAACCGCTAGAAGTCGTGATTGGTTCACTTTTGATGTTGGTGGCGGTTATC
TACATTGCTGAACTGTTTTTTGCGCATCCTGCGGGCGGTGAAATGGTGAAAGGTTTGCTG
ACTCCAACCTTTACTGATTCGCATCAAATCTACCTTGCTGCGGGTATTCTAGGCGCGACC
GTGATGCCTCACGTGATTTATCTTCATTCTGCTTTGTTCAAAAACAGCTATGGCGAAAGC
ACCAAAACTCGCCTTCGTACCACTCGCTTTGATGTGCTGATTGCGATGGTGATTGCAGGC
TTTGTGAATATCGCGATTGTGGCGATGGCCGCAGCCGTATTCCATTACTCAGGCAACCAA
CATGTGGCGGAAATTGAAACAGCGTACATGACGCTAACGCCATTGGTAGGTAAAGCCGCA
TCTGTGTTGTTTGGTGTTTCGTTGATTGCTTCAGGCTTGTCTTCTACCGTCGTTGGCACA
ATGGCAGGTCAGGTGGTGATGCAAGGCTTTGTACGTTTCTCTATTCGAATGTGGGTACGA
CGCTTTATTACTATGGCACCTTCGTTTGTGGTGATTGGTTTAGGCATGAACACCACTGAT
ATCTTGGTGATGAGCCAAGTGGTATTGAGCTTTGGTATTGCGTTGGCGATTATCCCATTG
CTTATCTTTACCAACAGCGAACGCTTGATGGGTGAGTTCAAAAACAACAAATGGGTCTCT
TACGTAGGTATGGTTATCGTTACTTTGGTACTGGCACTCAACGGCTATCTGATGGTTACC
TTAACCGCTTAA
>PMBJIPBG_00217 Dipeptide and tripeptide permease A
ATGTGGAATAAACTAAATAAATCTATGATGTTCTGCCAAATGATGTTTGGCTTATCATTT
TACGGCGTGTTAGTCAGTCTGACGCGTTTCTTCTTAGAGGATCTGAATTACAACGAAGCT
GATACCATGATGATCGTCGGTGCATTTTCGGCGATTGGCCCTCTATTTGCGATTGCTGGC
GGGTTCATCGCTGACAAATTTTTAGGTGCTTACCGCTCTCTATCGATTGCCTTCTTAGCA
TTCGCATCTGGTTACGCGCTGCTTGTTCTTGGTGCTTCGGCTACCAACGTACCACTCTCT
ATGTGTGGTATCGCACTAGCAAGCTACGGCCGTGGTTTGATGTCACCTTCCTACCCTAGC
TTGTACAAGCGTACCTTCAAGTCTCAAGAAGACTTCGAGAAAGGCTACCCAATCAACTAC
TCAGTGAACAACATTGGTGCCTTCCTAGGCCAATACTTGTTCCCTATGATTGTGCTGATC
ATCGGCTTTAATGGTGGTTTCACTATTTCTGCAGTGATGGCTGGCGCCGCATTGGTGATG
CTAATTGTGTTCCGCAAAGGCTTGGTTGGCGTGGCTTCTGATCTGGATCGTCAAAGCGTA
AGCATGAAGAACTGGATTTTCTTCGCGATTATCTCAGCTGCGATGATTGCACTGGTATTC
TTCATGTTCTCTAACATGGATATCGGTCAAAACATCGTTTACGCCATCGGCGGTGCAGCG
ATTCTTTACTTTGTTTCTTTGATGTTGAAAGCAAGCAAAGCGGAATCATTGAAGATGGGT
ACCATCCTTATCGTTACCTTCCTAACCACGTGTTTCTTCGTTTACTACGGTCAAATGATG
ACTTCAATGAACATGGTAGCGATCAACACTCTGAAAGGTTCTCTATTTGGCTTCATCCCT
CTAGAGCCTGAAGCAGCAATGGCAATGAACCCACTATGGTGTATGGTTGGTGGCCCTATC
GTTGCTGGCTTCTTTGGCATGCTAGAAAAACGCGATATTCACCTATCAACAGCGACTAAG
ATTGCATTGGCATTCGTGTTAACCGCTATCGCATTCGGCATCCTAACATTCGCGGTAACG
ACTGTTGGTGAAGACGTAATCATCATGCCTGAAATCTTCCTAGCAATTCACTTCTTCCAA
GCAATTGCGGAAGTTATCGTAGGTTCAATGGTTGTTGCGTTCATTCTATCTGTGGCGCCT
AAGCACATTGAAAACTTCTCAGTAAGCTTGTTCTCTGTAGCTATAGCGCTAAGTGGTATC
GTTGGTGCTGCGTTCTCTACGTCTATCGCACTAGAGAAAGGCCAAGAGATCACGCAAGAA
ATCGTACAACACGTTTACGGTGACTACTTCCAACTGCTGACTATCCTAGCGGTGGTAATG
GTGGCTATCGCACTTGGTGCATCGTTCATCATTCGTAAGATGCTTGAAGCGGCAAAACAA
AGTGAAGCTGAATTGGAAGTGGTTGAGCAAAACTAA
>PMBJIPBG_00218 L-serine dehydratase 2
ATGCTGTCGATTTTCGATATTTTTAAGGTCGGTGTCGGTCCATCCAGTTCCCACACCAAT
GGCCCAATGCTCGCAGGTTACCATTTCACTCAATTACTTAGCGACTCTATGGCGAAAGTG
CATAAGGTGCAAGTTGACCTTTACGGTTCTTTATCGCTGACTGGCAAAGGCCACCATACA
GACCGGGCCACCGTCCTTGGTTTGATGGGCAATAAGCCCGATACCATTAAAATGACCAGC
GCCAAGAGTGCACTGCAACATACCATTGAACATGGCACACTCTCGGTCGCAGGTGTTCAT
GAAATCGTGTTTAGCTATGAACACGATATTGTCTTCCACAGTGATAACCTTCCCCTTCAT
GAAAATGGCATGACCATCACGGCTTATGATGCTGCTGGTGATCAGGTGGCGTTTGAAACT
TACTACTCTATCGGTGGTGGCTTTATTGCAACCGCAGCCGAGTTGGACAATGGCAGTTCC
GAAGCGGAAGTACAGGTACCTTACCCATTCAAATCCGCCGATGAAATGCTAGAAAAAGCG
GAGCAAAACGGATTCAGCCTAGGTGGAATGATTCTGCAAAACGAGCGTGCCTTCCGTGAA
CAGGAAGAGATCGATCAAAAAGCCGAACAGATCTGGAAAGTGATGTCGCTGTGTATGCAA
CGAGGCTTTGATACCGAAGGTATTCTCGAAGGCGGGTTGAACGTAACGCGCCGAGCGCCA
AACCTACTCAAAAAACTCGAAGCCAATGCGGCAGTAGAGAACGACCCAATGGAGATCATG
GATTGGATTAACCTGTTTGCCTTTGCTGTAAGTGAAGAGAACGCCGCAGGTGGTCAGGTA
GTGACGTCGCCAACCAACGGTGCTGCTGGTGTTATTCCTGCCGTACTTATGTATTACCAT
CGCTTCATTAAAGAGCTCGATAACAAACAATTGAAAGACTTCTTAGCCGTGGCGGGGGCG
ATTGGCATCTTATACAAAACCAACGCTTCTATTTCCGGTGCAGAGGTAGGTTGTCAGGGT
GAAGTCGGCGTATCTTCTTCGATGGCGGCCGCTGGCTTAACGGCACTGCGTGGAGGCAGT
AATGAGCAAATCTGTATTGCCGCAGAGATCGCCATGGAGCATTCACTTGGCATGACTTGT
GACCCGATTGGTGGTTTGGTTCAGGTGCCGTGTATTGAGCGAAACGCGATGGGCGCAATG
AAGGCCATTAACGCATCACGCATGGCACTGAAACGCACCAGCAAATGCCTTATTTCATTA
GATAAAGTTATCGAAACCATGTATCAGACGGGCAAAGACATGAATAAGAAATATCGTGAG
ACATCGCTTGGTGGACTCGCGGTGATTCATATGGCTCCACCATGCGAATAG
>PMBJIPBG_00219 hypothetical protein
ATGAAGTTAAACAAGGTAGTGATCATTCTAGGTAAGCGGTTGGTGCACGATCAGTTGAGT
GCTGAAGGCCGATCACGCGTGGAAGCGCTGTTGAATGTTTTAAACGAATTTTGCTTTGAG
ACGACTGCCTTGGTTTTTTGTGGCGGTGTGACTCAAGGACAAACCGTCTCAGAAGCGGAT
GCGATGTACCGCTATTTTTGCCAGTTAGCCAAGGCTAGGGAAATCGATTTTCCTGAGCTG
CAGGTCATCATCGAGAATCGCTCACTCAATACGGCGCAGAACATGCAAAATGCTGCTGCG
GAATTATTGAGGAGTGGCCTTTGCGAAGCAGGGCAAACCATTGAAGTCACTTTACTCTCC
AATGACTATCACCTAGAGCGCATCATCGAGATTCAAACCTTAATGGATGAACAAGGCTTA
TTGCGCGTGCTGAAGTCGCGTTGTGCGGACATGGGGGTAAAGCTCAATATTTCACTCGAT
CTCTCGCATCATGTGAGTGTGCCTTACCCAAATACAGGCGTTTTAGCCGAAGCGTTTTTA
TTGTTTGATGAGCTCACGACTTATCGCGTGTATCTAGAGGGAGTTAAGCGTGGCGCCTTT
GAACGTGATCTCGCTGAGGTACGAGCAAAGCCTTTAGCCATTGGTCTTGGAGCGATAGAA
AAGCTTCATGCGCTCGATTTAGAGCCTGAAGTGCGAGGGCAAATTGCAGATATGAAAAAG
GCCATCGAAATGACGGCCTTTGATGATTCAGCGGTTGCAGTAGAGCAAGCGTTGGCAGTG
TTTCATCCGATATTAACAGCGTTGAATCTGCAACTTGACCCCGAAGCTAATGGCTAG
>PMBJIPBG_00220 hypothetical protein
ATGAAAACAGATACTGTCAAACAAACTAAATCGGCACAATCCAACATTGTTAACGCACAC
TCAAAAATTACTGAAGAATCAAAACGCGTTATCTACAAATCGATGTTGAGTGCATTGACC
ATAATTGCGATTAGTATTCTAGTGAACCTGAGTATTCGCGTAGATTACGTTTTACTGGGC
TCTGGGCTCGGTGAAGCTTCTATAACTCAAACGTTACAGCTAATTATGCTCGCTTGTGCT
TCTTGGTCGTTTTACCATGTTTCCAAGCAAGACGCTCGCTTATCACACGCCGCGATCCTT
ATCTCTGGCTTTTTCGCGGTATTGATGATTCGCGAAATGGATTACTGGTTCGACATGATT
CACCACGGTTCTTGGGTCTTCCCTGCTCTTGCACTAACTGCACTGGCTTGTGCGAAAGCG
TACCAAGGCGGTAAAGGCACCGTGAACGAAATGGCAACCATTCTACAATCACCTTACATG
AAGCTACTTATCGGCTCGGTGATCTTGTTATTGGTGTTCTCTCGCCTGTACGGCATGGGT
AGCTTCTGGCAACACGTAATGGGCGAGCACTATGTACGCGATGTGAAAAACATCTCAGAA
GAAGGCATGGAACTGTTGTGTTACAGCCTAATCGCGTTAAGTGCCGTACGCACCCGTCGC
GAACTTAAGCGTCAGTAA
>PMBJIPBG_00221 hypothetical protein
ATGAAAAAGGCGGCTTTAGTAACGGCAGTGGCGGCAGCAACGGTGCTGGCAGGTTGTTCT
ACTTATGAAGGTGCAACTCGCTCAAACGAATACACATCAGCAGCAAACCCAGCAGCAGTG
TACTGCGTGCAGCAAGGTGGTGAACTAGATACAGTGACAGAAAACGGTGAACGCGTAACT
TACTGTCTATTGTCTGAAAATGAGCGTGTTGAGCAGTGGGAATATTACCGTAAAAACCAC
AAAGAAAATGCTGAGTCGTAA
>PMBJIPBG_00222 RNA pyrophosphohydrolase
ATGAGACACTTAAAAACAACTACGCACCCAGACATCGAACATTTGGATGACAAAATCATC
TTTCAGCGTACTGCAGCACGTGCCATTGTGCTTGATGGTGAAGATGTTCTTCTCCTCTAC
ACTGAGCGTTACCACGACTACACTCTGCCGGGTGGTGGTATTGATGAAGGTGAAGACGTG
ATTGCAGGTTTGGTTCGTGAACTCGAAGAAGAGACTGGTGCGAAGAACATTCACAATATT
AAGCCATTTGGCATCTTTGAAGAGTTTCGTCCTTGGTTCAAAGACGATGCGGATGTGATG
CACATGACGTCTTACTGCTACACGTGCAAGATTGACCGTGAGCTAGGTGAAACGTCTTAT
GAAGATTACGAAGTGAAAAACGGCATGCGTCCAGTTTGGATGAATGTTCACGACGCGATC
GCGCACAATGAAAAGACGATGGCGGAAAGCCCTAAAAAGGGAATGAGTATCGAGCGCGAA
ACGTATTTACTTCAGTTGATCGCAAAAGAGCTGCTGTAA
>PMBJIPBG_00223 Membrane-bound lytic murein transglycosylase D
ATGAAGAACACACCTTCTAACGTCAGTTTGATTCGCCCGCTCTCATTGCAACCATTCCTA
CACCGAAGGGCGGGCACTTTTTTATTCATAGCAAGTTTGCTTATCTCTCAAGTCGTCTAC
GGCCAACCTCGCGCTCAAGCGATCCAGCAGCAATTAGCCCTCCTTCAACCCTATCAAGAG
CAAATAAACAATCGCCTTACACACTCTCAAATGCTTGTTGGGCACATTGCCGATCGTTTA
ACGAAGAAATCATTACCTAAATCTTTGATTCTCATTCCTATGCTTGAATCATCTTATAAC
ACCCAAGCAGTATCTCACGCTGGTGCAGCTGGTTTATGGCAATTAATACCATCTACCGCT
AAACGTTTTGGATTGAGAATAGACGCAACGAAAGACGAAAGATTTAATCCTCATGAAAGT
ACAGATGCAGCACTCGATTATTTAGCCTTTTTGTACAACAAGTTTGGTGAAGACCTTGCC
CTTACCTTAGCGGCATATAACGCAGGGGAAGGGCGTGTTGACAGAGCAATACGGCAAGCT
AAAACTAATCAATATTCATCATTAACATTACCAACGGAAACCACTCAATATGTTGCGCGA
TTTTATGCATTGAACCAGATCGTCAATTTAGGAGAAGTGATCCCCCAACGACTGAAGTCG
TTTGCTTTGTTCGGCTCCAACTTTACAGCCAATAATCAACCATTAGTCGACTTAAAACCT
CTTCCGCCGTTAATCAACCTATAG
>PMBJIPBG_00224 hypothetical protein
ATGGCATCACCGACGTCTCAGTTAATTCAAACATTTGTGAAAAGCATCGCAGTTGACATA
AAACTCTACCAAGAGTTATTAGTGCTTCTTCAAGAGCAAGCTTCAATCTATTTAACGTTT
GACAGTGAAGCATTAAATAACAATATCGCGAAACAAATGCCAATCCTCAATCAGCTCGGT
GCCAATGCTACAGAAAGAAGTCTGTGCATGAGAAAGCTACACCTCCCAACGAATGAACAA
AGTGTGCAACGTATATTTAATGCGCTTCCTGCAAAACTGAACGTCAAAGCCAGAGCTCAA
TGGAATACTCTTGAGGGTCTAATTAAGCAGTGCCAAACGTTTAATCAACGCAATGGACAA
AGCTCCGCGGCGTTTCATGAGCTAATGAATCAACTCAAACATCCTGTTCAACATACCTAT
GAAGAACACACCTTCTAA
>PMBJIPBG_00225 hypothetical protein
ATGAAAATCGATAAAGTTGCCGGCGGACATGTACCGCATACAAGCTTACAACAGACAACA
AAAAAGCCTCTTGAGGCACCAGTAAGAGCTCAGGTTCAAGAGCACAGTTTCCAAGCCGAC
ACCTCTGCTATCGATAAAGCTCAAAAAGAGATGGCCTCTCTTCCTAATGTTGATATGGAA
AAGGTGGAACAGATTCGTAGCGCCTTAACCAAAGGCGAGTTGAGCCTAGATACCAAGGCT
TTATCGAAAGCACTAATGCAGTTCCACACTGGTCACGAATAA
>PMBJIPBG_00226 hypothetical protein
ATGGCTCTGACAGTTTTGGGGCTTTCTTTCACCCCAAATATAGCCATAGGATCGTCTAAT
GAAGGCATCGTTAGACAGCATGTTTCTGCTCAGTTTGAACAAGAAGTAACGCGATATGCC
AATAATGCGGGATGGGGTAACTATCAGCTGAATTACGATTTATGGGTACCAAAATCAGTA
AACCATTTACCTGAGTGTAACCAACCACTCGTCATTTCAGCGCGAGATCACCAATCACAA
CCTGTTGGTAACCTAAAGCGCTCAGTTAGTTGTGATGACTTAACAAGTAGCTGGCGTATA
AACGTAACTATAAAGTCGCGCGTGTCTTTAGATGTCGTTGTAGCGAACAACACCGTTGAC
CGAGGCTCCCTGATATCTGCTGCCGACCTAAAAATCGAACGTAGAACGCTCTCAAAACAA
GACAGTTTTTTTACAAAAATCTCAAAAGTCAGCGGCAACGAAGCAGCAAGACGAATTCGC
AGTGGTCAGTTGCTAAGTCAGAGCAATGTTGAAACACCAGCATTGATTGAAAAAGGAAAT
GAGATTGTCTTGATAGCCACTAAAGATGGGTTTAAGGCAACAACAAAAGGCATCGCGCTA
GAAACTGGCTACCGAGGAGAGCAAATCGAAGTTCAAAATAAAACTTCAGGTAAAGTCGTA
CACGCCATTGTTACTGGGCTAAACCAAGCACACACACAATTTTGA
>PMBJIPBG_00227 Flagellar basal body rod protein FlgB
ATGGCGATCACATTTGATAGTGCTCTAGGCGTTCACCCAGACGCACTTAACTTCCGTGTT
CAGCGTACCAAAGTACTCGCCAGTAACCTAGCAAATGTTGATACCCCGGGATACCTGGCA
AAAGATTTAAGTTTTACCACTGTTATGAGCCAAATGAGCGCTGGGGGTGTAAACAAGCCG
ATTCCAAAGTTTCAGGTTCAAACACAGTACACGGTGCCGTACCAAAATAGTAAAGATGGG
AATACGGTGGAACTTGGTGTAGAGCAGGCAAAGTTCACCCAAAACAATATGGACTTTCAA
ACCAGTTTGACGTTTCTGAATATGAAATTTAACGGACTGGCGAAAGCAATTGAAGGACGT
TAA
>PMBJIPBG_00228 Flagellar basal-body rod protein FlgC
ATGTCATTTACTGATATTTACTCAATCACTGGCTCGGCGATGAATGCACAGACCGTGCGA
TTGAATACCGTTGCGAGTAACTTGGCGAATGCGGATGCGGTGTCCGCTAACCCAAATGAT
GCTTATAAAGCACTAAAACCTGTTTTTGCCACGGTTTACAACAAAACTCAAATGGCAACA
GAAAACGGTGCGTACCCGAATGCAGAAGTGCGTGTTGTTGACGTCGTTCAAAGTGCTGGC
CAGGCAGAAAAGCGATTTGAACCTCATAACCCTCTAGCAAATGACGAAGGTTACGTCTAC
TACCCTGATATTGATGTTGTGGCAGAAATGGCAGATATGATGTCTGCAACGCGTAGTTTT
GAAACTAACGTTGAAGTTCTTGCCAATGTGAAAAGCATGCAACAAGGTTTGCTTAAGCTA
GGGCAGGGCAGCTAA
>PMBJIPBG_00229 Basal-body rod modification protein FlgD
ATGAGTCTTGCACAATATACTGCACTATCCGCAGACACTCCCGTGTCATTGGCTTCAAAT
GACACTTCTGCTGTTGCTAACAACCCTAGGGACACAAGCAATCCTGCTTCATTAGAGAAT
GAGTTTATTACTCTGATGGTCGCGCAAATTCAAAACCAAGACCCTCTTAATCCATTGGAC
GGAACCGAATATGTGGGCCAGTTAGCACAATTCTCGCAAGTTCAGAGTATGGAGAACATG
TCCGGCCTGATGCAAAACAGCATGGTATTGCTCGATAACATGCAGGTGCTATCTACCGCT
GGTTTGGTAGGCCAAACAGTTTATGTCTCTTCAAACGAGTTTGAGCTTAATGATGGCGTG
CAAAGCGGACGGATTGAGTTAGGTCATGCATCGAATCAAGTCACGCTTGTCGTTAAAGAT
GAGTATGGTCAAAAAACAAAAGTGCCACTTGGTGCACATGCTGCTGGGGACGTGGACTTT
TCTATAGATCCAGAAAAGCTCGGTTTAAAGCCAGGCAAATATTCGGTCTCAGTTGAAGTA
GAAGAAGGTCAGGCTAGCCCAAATGTTTTGCTAGCAGGAAAAGTCGAACAGGTGCGCATC
CCAAGTACTGGTGGCGCAGCTCTAGTTAAAGTTGACGGTGTCGGTAGCGTCCCGTTTTAT
CAAATCTCTCAGTTTGGTGCTTAA
>PMBJIPBG_00230 Flagellar hook protein FlgE
ATGAGCTTTAATATTGCACTAAGTGGCTTAAATGCTACTAACTCGGAATTGAATACGATC
AGTAACAACATTGCGAATGCATCGACATTCGGTTTTAAGGGGGCTCGAACCGAGTTCTCA
TCAGTATACAGTGGTATGCAAGCTAGTGGCGTTGAAGTGGCATCAATTTCGCAGAACTTT
GATAAGAACGGCACAGTGACCAGTACAGGCCGTGCAATGGATCTTGCTATAAATGGTAAT
GGTTTCTTTGTGACTAAAGACCTTTCTGGGCAAACGCTGTACACTCGCGCCGGTATTTTT
GCTCCCGATAAAAACAATTATGTTGTCGCTAACAACGGTGCAAAGCTGCAAGGTTACAGT
GTCGATAGTAATAACCAGCTTATGTCAGGTACTGTTGGTGACATCAAAATTTCTAACGCT
TCTTTGGGCGCAAAAGCGACTGATAAAATGGATTTTGTTGCTAACTTTGATGCGACTTCT
CCAGTTATTACCGCGGCCTTCGATTCAAAAGATCCCAAGACTTTCAGTTCTTCGTACACA
ACAAAAGTACATGACTCGTTGGGTAACTCCCACACAGTAACTCAGTACTTTACTAAAACC
GCGGATAATACGTGGCAAGTGAACATTCAAGTTGATGGTGGCTCGACAGCTTTGACTGCT
CCCACCACGGCGCAGACGGTTACTTTTGACACTGAAGGTAAATTAGCAACACCTACCGCT
CCTTTCAATATTGCATTCAAAGCTCCCGGTGCACAGGATATGAGCATCGATGTTGACTTA
GCAGGTACAACTCAGTTTGGTGCGGCTTTTGGCGTAAGCACAAACAACCCTAATGGGTAT
GCATCAGGTGAATTAACAGGTGTTCGTGTTGAAGATAATGGTGAGGTTTACGCAACTTAC
ACGAATGGACAGTCTCTTCTACAAGGCCAAGTGGTTCTGGCTGATTTTGCAAGCCCTCAA
GATCTAAACAAGGTTAGTGGCACTGCTTGGACTCAAAGCTTTGGCTCAGGCTCTCCTGCG
ATTGGTGTTCCTGGTACAGGTGTTCTTGGTAGTTTAACTCCTGGTGCCTTGGAGGGTTCA
AATGTCGATTTGACTAACGAGTTAGTGAGCTTAATGACGGCTCAACGCAACTATCAAGCA
AATGCAAAGACCATTTCGACCAGTGACAAGCTGACTCAAGCCTTATTTAACGCTGTTTAA
>PMBJIPBG_00231 Flagellar basal-body rod protein FlgF
ATGGATAGCTTGTTATTTACTGCGACATCGGGAGCTAGCCGAGTACTAAAAGCTCAGCAT
GTACGCTCCAACAACTTATCAAATGCTGATACTGCAGGTTTTCGTGCAGATATGGAAAGA
GTGCAGAGTGTTCCAGTGCAAGGCGCTGGTTTTGACGGTCGAACAATGGTCGTCACTAAC
TCTGCTTCAACTCGTTTTGATGCCGGAGACTTGATTAAAACAGGTCGTCCACTTGATATC
GCAGTTCGAGGAGATGGCTTTTTTGCTGTTGAAACTCCTGGCGGTGAAGAAGCTTATACC
CGAGCGGGTAATATCAAAGTCGACACTTTTGGTGCTATGAGTATCAATGGCTTTCCTTTG
CTCGGCGAAAACGGTCCTCTCGTGTTGCCTGACTATCAAAAAGTAGAAATCAGTGAACGA
GGAAGAGTGTCAGTTACACCACCAGGTGGTGGTGCTGAACTAGAAGTTGGCACTCTGAAA
ATGGTAAATCCACCGCAAGGGCAGTTACAGAAAGAGAGTGACAGCCTTTTGCACAATGTT
GACGGTGGCCCATTCCCAGTCGATGAAACGGTACAAATCGCCCCTGAACATCTAGAAGGT
AGCAACGTGTCTGCGATTGATGAATTACTTAATGTCATGTCATTGACGCGAAACTTTGAA
ATGCAAGTTCGCATGATGAAAACCGCTGAAACTCTAGCTCAGGCCGGCAACAAATTAATG
GCGGCGAGATAA
>PMBJIPBG_00232 Flagellar basal-body rod protein FlgG
ATGCACTCTGCATTATGGGTAAGTAAAACAGGCATGGCAGCCCAAGATACCAAAATGACT
GCCATCTCGAACAACCTTGCAAACGTCAACACAGTCGGCTTTAAGCGCGACCGAGTTGTG
TTTGAAGACTTGTTCTACAGTATTCAACGCCAGCCAGGTGCACAAGTTGACCAAGTTAAC
GAGCTACCAAGTGGTGTTCAATTGGGTTCTGGTGTTCGTGTTGTGGGCACACAAAAAGTG
TTTACTCAGGGCAACACGCAGAATACTAACCAGCAGTTTGATCTAGCGGTTATGGGACAA
GGCTTTTTCCAGATCGAAAACTCTGATGGCCAAATCATGTACACCAGAAATGGTCAATTC
CATATCAACTCTGAAGGTTTGATGGTGAATAGCCAAGGTTTGCCGTTAGAGCCACAAATT
CAGATTCCAGACAATGCCGCGGCTATTTCGGTCGGTGTTGATGGCACAGTGACCTCTGTA
AGCGCTGATGATCCAACGCCTCAGCAACTTGGTCAAATTACACTGGCGAAGTTTATTAAC
CCTGCTGGTCTAGAAGCGGTAGGCGGAAACCTGTTCAAAGAAACAGAAGCAAGTGGTGCT
GCTGATGAACTCGTTGCCGGTGAAGATGGTGTTGGTAGCATTAAGCAAGGTGCATTAGAA
GGCTCTAACGTACAAGTGGTTGAAGAAATGGTTGATATGATCACTACACAACGTGCTTAC
GAAATGAACGCTAAAGTTGTATCTGCTGCTGATGACATGCTGAAGTTTGTCGCACAATCA
ATGTAA
>PMBJIPBG_00233 Flagellar L-ring protein
ATGAAAGACAAAGCAATAAAAACGCTTTCCCAAGCTTGGGTCTTAATCGCGGTGTTGTTA
GTTGGCTGTGCTGGAAGGCAGGAATTTGTACCTCCCTCTCCAGACAGTGAAGAGTATGCG
CCGCCAAAATTAGACTACACGTTACCAGAAGCCAAGTCCGGTAGTCTTTATCGTCACCAA
TATACGATGACGCTTTTCCAAGATCGTCGTGCTTATCGTGTCGGGGATATTCTTACGGTT
CTTTTGTCTGAAGAAACGGAGTCGAGCAAAAAGGCTGGCACTCAATTTGGTAAGAAGTCT
GGCGTTAATTTTGCTGCCCCGACAATAGGCACTCAAACTATTGATGAGTTGGGTGTCAGC
ATTGATGGAAGCCGAAGTTTTGATGGCAGTGCTTCTAGCTCTCAAGGTAATAAACTGCAA
GGGGCAATTACCGTTACAGTTCATGAAGTATTACCAAATGGTGTGCTTCGAATTAGCGGT
GAAAAGTGGTTACGACTCAATCAAGGTGACGAGTTTATTCGTTTGAGCGGTATTATCCGG
GTTGATGATATCAGCCGAAATAACCAAGTGTCATCTCAGAGAATCGGTGACGCACGAATC
ACATACTCAGGCCGTGGCGCATTGGCTGATAGCAATGCTGCGGGTTGGTTGACTCAGTTC
TTTAATAGCCCTTGGGTACCATTCTAA
>PMBJIPBG_00234 Flagellar P-ring protein
ATGAAACAACACAGAGCCTTTTTATCTTCACTCCTAATGGTGTTGTCTTTAGGAGTTGTC
ACTACGACTCAAGCGGAAACAGAAATTAATTTGATGGATTTGGTGGATGTGCAAGGCATA
CGTCAAAACCAATTGGTGGGTTACGGCCTAGTGGTTGGCCTCAATGGGCAAGGTGACCGT
AACCAAGTTAAATTTACCTCCCAATCAATCACGAATATGTTGCGCCAATTTGGAGTACAA
ATTGATGACAGCATGAACCCCAAACTAAAAAACGTCGCATCAGTGAGTGTGACGGCATCG
GTAGACCCAATGGCTGGCCCAGGTCAAACCTTAGATGTAGTTATCTCGTCTATAGGCGAT
GCTAAAAGCCTACGTGGTGGCACCCTACTATTGACGCCACTACGCGGCATTGATGGTGAG
GTTTACGCGGTCGCGCAGGGGAATGTTGTGGTAGGCGGGTTGTCAGCTGAGGGAAAAAGT
GGCTCCAAAATCAACATTAATATTCCAACGGCGGGTCGTATTCCTAACGGTGCAACGCTG
GAACGAGAGATTGCTACTGATTTCAATGAACGTGAAGAGATTACCCTCAATCTACGCAAA
CCAAGTTTTACTACAGCGAAAAACATAGCTCGCGAAATCAATAGTACTTTTGGTCCTAAT
GTCGCGAAAGCTATTAGTAAGGCGCGAGTGGAAATGCGTGCGCCTATGGATACTCAGCAA
CGTGTAGTCATGATGTCCATGTTGGAAGAAATGAGTGTTGTAGAGGGAAGAAAGCCAGCT
CGAATCGTCTTCAATTCACGTACTGGTACTGTTGTGATTGGTAAGAACGTCAAGGTGGGT
GAAGCTGCTGTCAGTCATGGCAACCTCACAGTACGTATATCAGAATCACAGCAAGTGAGC
CAACCAAATGCGTTTGCTGATGGTGAAACTAAAGTGGTTGATCAAACTCAAATCGACATT
GATGAAGAGCAAGCTCAAATGGTGATTTGGCCTCCGGGCACTGAATTGAACACGATTGTT
AACGCTGTAAATAGCCTAGGTGCTACGCCAACTGATTTGATGTCAATTTTACAGGCCCTA
AATGAAGCGGGTGCACTCAATGCCGAGCTAGTCGTCATCTAA
>PMBJIPBG_00235 Peptidoglycan hydrolase FlgJ
ATGAAGTTAGATAATGACCAAAATCAACTATCGAATGTACTGTATCACGACAATAGTGCG
CTAAATAAAATCAAAAATAGTCATGATGATGAAGCGACGCTTGAAGCGGTAGCAGGCCAG
TTTGAAGCCATGTTCCTGCAAATGGTACTGCGTCAAATGCGCAGCAGTAGCGATGTTATA
GCAGATAAAGACAGTCCTTTTTCAAGTCAGCAGCAAGGGGTTTTTCGAGACATGTACGAT
GGCCAACTCGCCATTGAACTAGCGAAAAAACAAAACTCAGGCATCGCAAATATGTTAGTG
CAACAATTGAGCCCTTCAATGCGCGAAGTTGAACTCAGAGGGGCGTTAGCGGTTGGCTCT
GCAAATGATATTAAGTTCCAAACGATGGGATTGAAAGAAGCGGAATCTACATCACAACTT
TATCAAGATGGTGCCCTAAAAATGGATGATGCTCTTAATTCTTCAACTGAAGCGGTCGCC
TCAGTAAGACAAGTACTAAGTGAGGCTGGGATGACAACGGCGTTTTCTCAGCCACTTAAT
CGAAAAGTGGAGCTGTAG
>PMBJIPBG_00236 Flagellar hook-associated protein 1
ATGAACCTGGTTAATATTGCACTATCAGGCTTAAATGCAAACAGAGTTGCACTGGATGTG
ACAGCTCAAAACGTTGCCAATATTAATACTCCTGGCTACAGTCGTCAGCAAGCGGTTAAT
GCGTCAGTCGGCGCGGGAGCCTATGATCGTCTCAGCCCGGGAGCTGGTGTTGAAGTAACG
AGCATCCGACGTGTAGCAGATCAGTTTTTAGTGAAACAGACTTGGTCCACCAATAGTTTG
GCAGGCTACGCTTCAAACTATACGGTTAGTATGAGTTTGTTAGAGAATACGTTATCTGCA
GATGGCTTTAGCGTTTCAGCAGGCTTAGATACATTATTTGCTTCATTGAATGATGCGACA
GTAAAACCTGAGTCTATCCCATACCGCCAGCAGATCATTAATGAATCGGAAGCGCTTTCT
CGTCGTTTTAATACCTTAACTGAGTCACTGCATAATCAACATAAAGATATGAGTGATCAG
CGAACCGCGGCGACGTCACATGCGAATAGCCTACTTAGTAACATCGCACAAGTTAACAAG
CAGATCACTGAAATGCAGGGAACCGGAGGGAATCCTGCACACCTTATGGATGCTAGAGAT
TCTCTGATTGGTGAACTATCACAAGTGATCGAAGTAAAGACCACGAATCAACCTGATGGC
ACAATCCAAGTTACCTTAGCCTCCGGACAGCCTCTAGTGATGGGGTCTGAAGCAGGGAAG
ATCAAATCCACGCCAGATCCAGCAGATCCTTATATGGCGACTCTGAATGTTGAATTTGGG
AAGCAAGACTTTGCTGTATCAGGAGCCGTAGGCGGCAAGCTAGGTGCCATTACGGATTAC
CAAAATGATGTATTAAAGCCAAATTTAGTGGCTCTCGATGATATGGCGAAATCTCTGGCC
GATGAATTTAATACGATCTTGGCTACAGGAAAGGACTTGAATGGCAACGCGGGTAAGCCC
CTCTTTAGTTATGACCCAGCCAACCCTTCCGCTAGTCTAACTGTTACAGATATTCAGCCA
GATGAGTTGGCGTTCTCTAGTGATGGAACACCAGGTAATTCAGATGTGTTGAGTCGCGTC
ATAGAGCTGAGTAACAAGCCCGTTGCTATCACTGGCTACGGTTCTTTAAGTTTAAATGAT
GCGTTTACAGCTATGGTTGGTGAGACTGCTATTAAAGCTCGCCAAGCAAGTGCAGACTTT
GATGCCAAACTAACGGTAAACAAACAGGCTCATGCTGCACGAGATAATGTGAGCGCAGTA
AACAGTGATGAAGAAGCCGCAAACCTAATGACATTTGCCAATGCTCATAACGCGAATATG
AAAGTGATTAGCACTGCAAATGAGCTTTTCGATTCCGTGTTGCAGTTATTCTAG
>PMBJIPBG_00237 Flagellar hook-associated protein 3
ATGCGAATTAGTGACAATCAGTTTAGTCAAATGATGTTACAAAGCCTGCAAGGTAATAAT
GCGGGCCTCGGCAAAGTGCTGCAACAAATGTCGACAAGCGAGCGTTTGACAAAAATATCA
GATGACCCGATGGCTTCGATTAAATTGCTTAATCTTGAGCGAGAAGGTAGCGCTATTAAC
CAATATCAATCCAATATTGCTAACGTCAAAACCACTCTTTCTAGTCAAGAAACGCACTTA
GACTCGGTGAATGAGAGCTTAAAAAGTATTCGTGATCTTGTATTGTGGGGAGCGAACGGT
TCACTAACGGATGCTGACCGTGATGGCATGATTACGGAGCTTAAGAGTTTACGAGATTCC
GTTGAGTCATCATTTAACGCTCAAGATGAAGAAGGTCATTATCTGTTCTCAGGGACGAAG
ACAGATACTCCAGCAATTAACAGTGCTGGTGGTACTTATGTTGTCGATGGTAACGGTGAT
AAGCGTGTCGTGACAGTTGCCAAGGGCGTTACAATGGAATCGAATATGACCGCCAAGGAC
ATACTAGAGCTGGGTGGTGGTAATAATGTACTCAACCAAATTGATGCACTAATTGCGGAA
TTTGAGACTCCGAGTCCTAATTTTAGAGCAACAGTAGACGCAACACTTCAAGTCATAGAT
GATACATCTGCCAATGTTCTAGGAGCAATGACAGAGATTGGTGGTCGTCACAACAATTTA
GACCTCCTTGATAGCGCTCACGGAGAGAATAAACTGTTTGTCGATAAAGTGAGCAGTGAC
CTTTCCGCGTTAGATTATGGTGAGGCTTCTGTGCGTTTGAGTAACTATCTTGCAGCTTTA
CAAGCGACCCAAGCGAGTTACGTGAAGATCAACGATCTTAATTTGTTTGACCGTCTATAA
>PMBJIPBG_00238 hypothetical protein
ATGGTAATGAGCACAGTAGAGGTTAGGCCGCATAGTATTCGACTAGGTGGTCAAGAACAG
ACCTCTATCATGCCAACTCGGTCAGCGGACTCTAGCAGTAAGATAGCACCGCGACCACAA
CCCTCTCAGGCTGGCACGACGTCAGCCTATTCTGTTTCTGGGGTACTACTGACCCAAGGG
CAGCAACAAGCGACGTCGGTGCAAATTGCGTCTAAGTCTTTGCAAGTTATTGGCAAAGAG
CTTACCTCGATCAAGCGACATCTGTCGCAAGCCTTGAATGTCGGAGCTCAAAATGTATCG
GGTTTACAGGACAACTTAAGTCGTTCAAAACAGAACTTACATATCGCTCTCGAACAAGCT
AGGTTTGACGGTAAAAAAGTAGTAGACAACGAACTTAATCTAAAACTTGATAGAGCTGAT
ATTCGCCGTTTTTCAATTCCAGGGTTAAATGTTCATAGGTTGAGTGAAAAGCCAGAGCAG
ATTCGTTTAGATTTTCCGCAAGGTCAGTCAGTAATGATTCAATTCGATGGGCAAGCCGAT
GGGAATCGCACAGTAAAAATGCTCGATCGCAGTTTAATTGCTATGGGCATGCGCGCATCG
CTTGCCGAAGACGGAACGATCTTATTCGAGGCTAGAGAGGGAGCATATAGCCAAATGCAA
CAGCGTGTGTTTGTTACTGGTGAGGGGCACCGTTTCCCTGCAGGACAGGCAAATACGTTG
AGTTTAAAAGCTGAGCCCGATGGTATAACAGAGCTCGGTTTTGATTTGGGTTCACGCGAT
GGCATCAAACAGTCTATTGCTAAGGTTAATAAGCACCTGCAACACGTACATAGCAGTTTG
GATCAAGCTAAGTCATTTCATGGCGAGCTTCAAACCCAGATGCAGTCGATCCAAAGCCAG
GCAAAAGTACTGTCAGTGGACAAAGTAAACAGTACGTTAGATAGCTTTTTAGCATCATCT
GATCAATTTACATCGACTTTCCAAGCACTTAATGCACAAGCAAATGTGCGTCGGCATACT
GTAGTGGCACTGTTGAAATAA
>PMBJIPBG_00239 hypothetical protein
GTGCAGCAGTTGTTTATCTCATTGGCGGTTATCTTGGCGGTTTGCGCCTTACTCATCACA
TTGAAAGCAGTCGGTCGAATATCGAGGCTCGAAGACGAAGTGTCTCAGCTTCATAAAGAA
CTGGCAGAACTGCGCACGCGTTGGTTTGAGAGAGAGACACCGCCGACTCCAGAACCCGAG
CAACACGCTTCTCAACCACAACAGGCGTCGCCAGAACAACCCGCACAACCTAGTGCTCCA
ACGCTTAAATCAGGTCCAGAGCCAACATTGGTTTCAGAGCCTACCTCTGCGCCTCTAGCT
GCCAAAGAAGTACCACCGCCAATTGTCGAGCCGAGCCTCCCGTCACTCGATGAAGTGCAC
ATCGGTGGTCTGGCGCAAAGCAGTGAATCCGTATTTGAGAAACAAGCCAATAAACTGCTG
ACCAACATCCAAGAAAACTGGTTGGTTTGGGTTGGCGCGCTCGCCATGTTGATTGGTGGT
GGTTACCTTGTACAAGTGATTGGCAGTCACATTGAGTTCTCACCAATCATGCGCGTGACC
ATCGCATTCTCCATCTCTCTCGCTACCGTGATAGCAGGTGAATGGTTCCATCGCCGCGAG
CAGAAATCCCCAGACCGAGCAGGACGAGCGAAAGGCTTTACTTACGTTCCTGCCGCCATT
ACCGGAACAGGGTTAACTGGCATCTACTGCACGGTGATCTTTGCGTTTGTCTTCTATCAA
CTCTTATCGCCAAGTGCGTCACTGGTAATCTTGGCGGGCGCGGCATTTTCGAGCTTAGCG
CTTTCTCTACGCCAAGGGCCTTTGATGGCCGTACTTGGTTTAATCGGTGGTTATTCGGCA
CCACTTTGGATTGGCGGTGCAGAGCCTAACTATTACTTACTCGCTGGCTACATCACTGCA
ATTTCAGTTGCCGCAACGCTACTGATGCAAAAGATCAGACACGCTTGGATTTCACCATCG
ATTACCGTGCCGCATATTTTGTGGATGCTGTTGCTGATTGAGAGCATGCCGATAGAGCAA
CTTTTCTCGTGGCTTGCGATCTTCCTTTCTCTGAGTTTGTACCTGCTGTTTGCGGTACCA
AGAATGGGTTGGATGCTCAAACCGCGTTACCGTCATTGCCAAGGCAGATGGACGCATCCA
CCGACAGGTATTGCTCTCGCGATGACATTATTGGTGCTGTCGGCATTAGCTCGCATGTCT
AGCATTGATACCGCTGAGATGATTTACTTCTATGCCTTCTTTACTGCCATGATTTGGCTA
CCCGCCCTTCGTAAAACTTGGTCGTTAAGAGTCTATTTACCATCGATATTGGTGCCTTCT
ACCGCGATCATGCTGCTTTCTATTGCGCTTGAATCTATCTACATGGCTGAAGGACAAACG
CCAGTACTGCTCGCGCTCGGCATCAGTATTGTGTTGATTGCACTGCGAACATTATTCCAG
ACACTCGGTGGAGATCGCTCTCAACTGACAGGTGTCCTCTTCCTTGTGCTCGCCCCTTCG
ATGACCTTGATTACCCTGCTCTACACTTACGAGTTCATGAGCGGTCATGTTCTAGGTTGG
ACGCTCTTCACTGCCGTGATTGCGGTTTACTACGCCTTACTTGGACAAAGGTTCAAAGCG
CTGGCACTGGAATGTTCCGCCATCATGCATGCCATCATTGCCGGAACGGCTTTCGTTTGG
CTGAATGACACATGGCTCACGACAGCTATTTCGATTCAAGTGGCGGTTATGGCGTTGCAG
ACTCAAGCCAATCTATTCCGCCCAGCGAGTTGGGCAGTCAAAGTTGCCATGGGCATCTTA
GTCGTACGTCTAACGCTATTACCGTTTATTCCAGAGTGGCAGCCTGTCAATGCGGGACAC
TGGGCTTGGGTGCTGATCAGTTACCTGCCGTCGTTGGCGATTCTTGCTTACGCTCACACT
GTATTACATCGCTCAGATACAGAGCTCGCCAATTGGTTTGAAGGGGCGTTCTTACACGTC
TTCTTGATGGCGGTGTTCACCCAAACCAACTACTGGCTAACGGGACAATACGGCTACCTT
GGCTACATCGATTTCACTTCGGCGATTGTGTTTGCTAACCAAGCATTAGTGATGGGATTG
GTTTACAGCTATCGCAGCCAGTTTGCACAGCAACTAGAACGCGTCTATCAAGCATACAGC
TATCTACTTTGGGGCGCTTTTGTTGTGCTGATGATGTTGCTCAATAGCCTCGAATCGCCG
TTGATGGTCAATAATGTTTCCGCTGAATCCATGCCTGTGTTCAATATGCTGTCTCTTGGC
TGGTTTTTGCCTGCGATTGTGTTGCTAGTAACCACTTACAAGCGTTGGAACACATTGCAG
ATCCCTCGCCCTGTGGTCGCCAGCTTTGGTCTTATCTTGGCAGCCATTTGGCTAGGTATG
TCGATTCGCCAGTTCTGGCAACCTATCTCTATGACGCTAGCTCAGCCGACTGGCATGGCA
GAGCTGTTTACTTACTCGATTGCTGGTTTGATTGTCGGCGGCTTACTGACTTGGGTTGGC
GCAACACGCAAAGCAATGACGATTCAACGCCTTGGCCTAGCCGTGTTGGCATGCGTCGCA
CTTAAGGTGTTCTTATGGGATGTTCGCTCATTGGATGGCTTCTGGCGTGCGATCAGCTTC
TTGGGCCTAGGTGCATCACTGATTGGATTAGGATGGTTATTCCAAAAACTCCATCGCTCG
GTCGCAGAACCTGCCGAGCACACGGAATAG
>PMBJIPBG_00240 K(+)/H(+) antiporter NhaP
ATGCAAGTGGGCAACGAAGCGCTGGTGCTGTCGGCGGTTGGGGTAATAGGTTTAGGTTGT
CAGTGGTTAGCATGGCGAATGCGCTTACCAGCCATTCTGTTCTTACTGTTAGCAGGGATC
ATTGTTGGGCCGATCCTGCAATGGCTTAATCCAGACGACATTCTCGGGGATTTACTCTTT
CCCTTGGTTTCCCTCGCGGTGGCGGTGATTCTGTTTGAGGGCAGTTTAACCCTTAACTTT
AAAGAGATTCGTGGCGTGAGCGGTTCGGTGTGGAGCATTGTCTCTGTTGGTGCGATCATC
TCTTGGGTAGCGACCAGTGTGGCGACGCACTATTTCCTTGATTTTACTTGGGAGCTTGCG
ATTTTGTTCGCCAGTTTAACCGTTGTGACTGGCCCAACGGTGATTGTGCCATTGCTGAGA
ACCGTGCGCCCAAGTTCCAAATTAGCCAATATCCTGCGTTGGGAAGGTATCTTGATCGAC
CCACTAGGCGCGTTGTTTGTGGTGATGGTGTACGAGTTTATTGTCTCGCACAATGCCGTT
AACAGCGTCGAAGTGTTTGGCACCATCATTGCGGTGGGCTTGATCCTCGGTGTCGCTTCT
GGTGCTGCGGTGTCTACCGTTTTGCGCAGAGCTTGGCTGCCAGAATACCTTCAGCCCTTT
GCGGTATTGATGGTGGTACTCGGTGTGTTCTCGATTTCTAACCAAATGGAATCGGAAGCA
GGTCTATTGACCGTTACTGTGATGGGCATGTGGCTGGCGAACGCCAAGGGCATCAATATT
CAGCAAATTCTGCACTTTAAAGAGCACTTAACCATCTTGTTGATCACCGGGTTATTCATC
TTCCTAGCGGCACGCATCAGTCTTGATGATTTCGCTGCGCTTGGTAGCGGTGCGGTATTG
CTGTTTGTTTTCATGCAGTTGGTGTCGCGTCCACTTTCGATTTTCGCTTCAACCATTCGC
AGTAACTTAACCTTCAAAGATAAGCTTTTCCTCTCGTGGGTTGCGCCGCGCGGTATTGTG
GCAGCATCCATCTCGTCTCTGTTTGCTATCAAGCTGACGGAATATGGTATTTCAGAAGCC
ATGCTGTTGGTGCCAATGACCTTCATGGTGATCATCGGCACGGTGGTACTACAAAGTGCT
ACGGCGCGTCCTATGGCTAAAGCGTTGGGTGTGGCTGAGCCTGCACCAAGAGGTTTTTTA
TTGATTGGTGCAAACCGAGTCGCGCAAGAGATAGGTAAAGCACTGGCGCGATACGATCGC
AAAGTTCTGCTGACCGATTCAAACTGGGACTACATTAGCCAAGTTCGCATGCTGGGCCTA
GACCATTACTACGGTAACCCGATCTCTAGCCATGCTGATGACAACTTGAATCTAATTGGC
ATTGGGCAAGTGGTGGCACTGACGCCAGACCAACACTTCAACATTATGGCGTGTATGCAA
TTTGTCGGCGAGTTCGGCGAAGATAAAGTACATTGCCTACAGAAAACCAAATCTAACGGC
AATGAAAAACACTCGGTTGCAGAAGAGTATCACGGCAAATTATTGATGGGCGGCAACGTC
AGTTATACCCAAATGGCGAGTTTGCTGAGCCAAGGTGCAGAAATCAAACACACTAAGTTG
AGTGAGAGCTTTACCTACCAAGATTACCTTGAGCACCACAAAGACAATTTGGTGATTCCG
CTTTTTCATGTTGAAGAGAAAGGTAAAATTCAATTCTGTGATGATCCGGAACAGTTCACT
CCACCTACAACCAGCACGGTGGTGGCGCTTATTCAATCCGTCGAGACTCAATAG
>PMBJIPBG_00241 Isopentenyl-diphosphate delta-isomerase
ATGGCTCCGCAATCTAATCGAAAAGACTTACATCTAGACGCTGTTTTACATCATGACATG
AACATGAAAAGCAAAACGGCGGGCTTTGAGTCTGTCGAATTTGAGCATTGCGCGTTGCCT
GAATGTGACTTTAACGCCATCGATCTTTCGAGCGAGTTTCTTGGTCACTCATTGGCGCTG
CCGTTTTTGATCAGCTCCATGACGGGTGGCGCAAAAGATGCAGAGATCATCAACTGTCGC
TTGGCAGAAGCGGCCAGTGAAATGGGCATTGCGATGGGAGTTGGCTCGCAGCGCGTGAGC
CTAGAAGACAGCCTACATTCAGGTTTGGGCAAAACCATTCGTGATCTCGCCAAAGGTGTG
CCTTTGTATTCCAACTTGGGTGCCGCTCAACTGAGAGACAAGCAACGCCTCGACAACGCT
CAACGTGCGGTCGATTTTATACAAGCGGACGCTTTATTTGTGCATCTCAACCCTATGCAA
GAAGCCTTTCAGCAGAATGGTGACCATGATTGGATTGGCGTGCTCAAATCGATTGAACAG
TTAAAACAGCGCGTTGATGTTCCGATGATCATTAAAGAGGTCGGCTTTGGCATCAGTGGC
GCGGTAGCAAAACAACTTGTTGAAGCGGGTGTGGATGCGATTGATGTTGCGGGCGCTGGT
GGCACGAGTTGGTCTGCGGTTGAAGGTTACTGCCAAACAGACAACAAGATGCAGCGCGCT
GCGGAGTTATTTCGTGACTGGGGCATTCCTACGGCTAAGTGTTTAGAGCAAATCCACGCT
CAATACCCTAACTTACCTTTAATTGCGTCTGGTGGCGTGCATAACGGCTTAGAAGCGGCC
AAAGCGATACACCTTGGTGCTAACCTTGTTGGCCAAGCTGGTGCGGTATTAAAAGCCGCG
ACGATCAGCACGCAATCTGTCGTCGACCACTTTGAACAAATGGCAATAGAGTTACGTTTG
GCGTGCTTTGGTACAGGTTCTGCGAATCTCCAAGCCTTGACCCAAGCTCGTCGTCTTTAG
>PMBJIPBG_00242 putative HTH-type transcriptional regulator YahB
ATGTACAGCTTTGAACAACTCAAAATCTTTGTCACTGTGTGCGAAACCGGCTCCTTCTCC
GCAGCCGCAAGAAAGCTAAAGCGGGCGCAATCAGGTGTAAGCCAGTCTGTCGCTAACCTT
GAGATCGCAATTAACCAAGAGCTGTTCAATCGAGAGAAAAACACACCGACACTGACGGAT
AACGGTAAAGCCTTATTGCCTATCGCTCAGTCCATTCTGCATCAACAAAAATTCTTCGAC
CAAAAAGTCGAGTCCTTAGAGCAAGCCTACGAACACGAGCTAGTGATTGCGGTGGATGAA
TCTCTTATCAACCAATCGTTGCTGGCGCAATTTGCTAGCTTGGCGGATCAATTTCCTATT
ACGCAGTTCGATATCATTACCGTACCGACATTTGATGTAGAAGAGTTGATTCGAAATGGC
AAAGCGCAAGTGGGTATCGTGTTAGCTGATGGCGAGCTAAAAATGGACATGGATTTCTTT
ACCCTTGGGCACACTCGTTTTCTCACCGTGGCTTCGCCTTCTCACCCATTGGCACAACTA
TCGGTGGTTCATGATGCGGAGCTCAAAGCCCATCGCCAGCTGGTACTACGCAGCGCACAA
AGGAAAGAGCTATGGTTCAGTTACGCCATCAGCACTCAGTTATGGTTTGCTAATTCACAT
CAGACGCTAACCGACTTAGCATGTCAAAACGTTGGTTGGGGATTATTGCCAGAAAGAGTG
GTCAGCAATGAGATTGAGAGCGGTAAGCTAGTTGCCCTACCTGTTGCGCACGAATTTGAT
GGCTGGCTCACTACGGTGGGATGTTTAGTCTCTCGAACCCGAGGTATGGGCCCGGTTTTG
CAAGCACTAGTAAAAACCTTGCAGAGCTATCGTTATCAGGACGAATAG
>PMBJIPBG_00243 hypothetical protein
ATGGGAGCGTTAGAGCGTGTGTTTCACGCTGTATTATTTGAAGTGTTGGCAATCAGTTTA
TCCATTATTGGTTTGGCGTTGTTTACAGATCATGAGGTCAGTGCATTATCAGGAACCATG
ATAGTCGTTGCGACCATCGCGATGATTTGGAATTTCATCTTCAACTGGATATTTGACCGC
TTTGCGACAGGAGCAAAAGAGAAACGCACAATCCGACTTCGAATCGTACACGTAATATGG
TTTGAAGCGGGTTTGTTATTTGCCACCATTCCGGCAATGGCGTGGATGCTAGAAGTCAGC
ATGTGGGGAGCGTTTGTCATGGACGTGGGCGTGACGATTTTCATTACCCTGTATGCGTTT
GTCTTCAATTACATCTATGATCATGTTCGAGCGTTTATGATGAAACGTCGAATGGCAACT
TCGGTGCAGTTAGGCTGA
>PMBJIPBG_00244 hypothetical protein
ATGAAAAAATTGGTAATGCTACTGCTAGCGGCAACAGCGCTAACGGCATGTTCTGACGAA
GTGGGTACAGAAGCTTGGTGTAAAGACATGCGCGAAAAGCCAAAGACAGAATGGACAACA
GACAACGCGGTTGATTTCGCGAAGCATTGTGTTCTGCAAGATGGCATCGGTAGCGAGCAG
TGGTGTAAGAACCTAAAAGACAAGCCGAAAGGTGAGTGGACCGCAAACGAAGCGACAGAC
TTTGCTAAGCACTGTGTGTTCTAA
>PMBJIPBG_00245 Small-conductance mechanosensitive channel
ATGCTGTCATCGATTGAACAATTTCTACAAATCCTGAGTGACTACGACATACTGCTCGGT
CTGATTTTCATTTTGGCTTATCAAATCTTCAGTAAGATCGCTACCAAAACACTCACTACG
TTAGCGCGGAATAAAAAAGTCAAACCACCAAGAATATTATTCATTACCAGAACGGTGAAC
ATTTTGTTGTTCGTCTTCTTATTTGCCACTTTTTTGCTCGTGAGTGGTATTGGCTACGGG
AATTTTTCAATCTTCCTTTCTTCTGTGTTTACCGTTCTAGGCGTGAGCTTTATTGCTCAG
TGGTCAATTCTGAGCAACATCACTGCTAGCTTTCTTATCTTCTTCGTCTTCCCTTACCGT
GTAGGCGATAACATTCGTATTGATGATGGCGCAGGAATTGAAGGGATGATCATAGACATT
CGTTTGTTTCACACCTTGATAAAACATGAAGACGGCGACTTTTCGACTTACCCAAATAAC
CTCTTGCTACAAAAGAACGTCACCAAGAGAACCCATAAGAATGCCGTTGAGCCGACTCTA
CAAAAGGTCACCGACGTAGATATCGATGTTAGTGTCGGTGTTGATGACCTTCAGATACAA
GAAAGCCGAGCATAG
>PMBJIPBG_00246 hypothetical protein
ATGAATCTCGACTACTTTATCGCCTTCGGCACGTTACTCATGTTAGAACTCATTCTGGGT
GTCGATAACATCGTCTTTATTACCATCATGACGGAGCGTCTTCCTGCTCATTTGCGCCAA
CGCGTACGTAATCTCGGTATCGGTTTAGCAGTGTTAAACCGCATTGCGCTGGTATTTTCG
GTATCTTGGTTGCTGTCTTGGAAAGAACCGTTTGTCGAATACCAAGGGGTATCACTCTCT
TGTAATGATCTTATCTTTATTGTCGGCGGTGCATTCCTGTTGTTTAAAGGCATCAAAGAG
CTTTGGGCGTGGGTCGTGCCTATTGAAACGCCTCCACATCAATTCTTTGCTGGGCAAGTT
GGCACGGTCATATTGCAGATTATTGCGGTGGACGCGGTGTTTTCTCTCGATTCATTGATT
ATCGCGGCAAGCCTTACGCAGGACATCACCATTCTTGCTGGTGTGATCATCTCTTCAAGC
GTGATTCTGATGTTGATGGCGAATAAAGTTCAGGCTGTGATTACTCGTCATCCCGGATTG
AAAGTGCTCGCGCTGCTATTCCTGATTGTATTAGGTGCGCTGCTGATTGTTGAAGGGTTA
GGGCTGAATATCGATAAGCACTACGTTTACAGTGCGCTTGCGTTTGGTTTGCTGCTTGAG
CTATGCCATATCTTAATCAGCCGACAACCTTCTTCTCGACGTGTGGCAGGACAATATTTC
TAA
>PMBJIPBG_00247 Transcriptional activator CadC
ATGCCTGACAAAAACATCAGTTTTATCGTAGATGAGTGGCGTTTTGTGCCCAATGAGGGG
CAAATACAGTTTGCTGACTCATGCATTACGATTGATAACCGTCTCTCAAAGTTGCTTGAG
TTCTTGTGTCTGAACCCAGGACTGACTCACACGCGTGATGAACTTATCGAGCAAGTGTGG
GGCGGCAGTGTATTAACCGATCAAGTGGTCACTCAAGCGGTATTTGAACTCAGAAAAGTG
CTGAAAAAACACAGCCAACAGGAATGCAGCTACATCGTCACCGTACCAAAGCGTGGGTAT
CGATTTGATGGCGAAGTAAAACTGGAAAAAATCGCGATACAGAAACCTGAAGATCAGGTG
ATTGAAGAGGAAGAGTCGCAAGCTGAAGCCTCGAAACCTTCGGTAGAGGCCGTTGAATCC
CACCCTAAAAAGAGCAAACACCCCATCTTAATTGGTGCACTTTCTTTGATTGTTCTTATT
CAGGCGGCATTTTTACTGTTTAGCGCAAACGACTCAAAACCGAACTCTGATACTCAAACC
GGGCACTTAAGCCATTACGAATTTCGTTATGCAGTATTGAATGTCAGTGAGGATGTGAAA
GCACGACCAGAATTGTACGGCATCGTCATTAAGTTCATGGAACACATTGGGTTTTACAGC
AATATTCGTGTAGTCAAATCTAAAGAACACAGAAAACTCGCCGCCGTAGAGTTCAACATC
TCCACCAGCAAGAGCAGCGATGGTAAAAAGTTGCGTTTGTTGTTCCAGTATCACAATCGC
GTTTCAGGGCAGACTCATTTGAATCGTCGTTACTCGACCAACTTTGAACGTTTTCATCAA
ACTTTCCCATCCATGATCGATGACATGCTGCGCGCGATGTACATTGAAGTGCCGGAAGAA
GAGTTGGAACACAATGTGTCGATCTTCCCTAAAGAGCCAGAAGCAGTAAAAGCTTTGATG
TCTGGGACGGGCGCTTTGTACAACAACGCTGGCTATGAGAATGCGATGGCGTATTTTCGT
CAAGCAAAAGCCCTAGCACCAGATAACGCCTACACCATTTCGGTAAGCTACATTGGTGAA
GTCATGAGAGTATTTGCAAAAGATGAAGCGAAAAAGAAGCAAGTAATTGAAACACTGAAC
AAAGAGTACTCTTCTTCTTTGTCCGAGGTGTTGAAGCGAGGGAATAACCCAAGAGTGTGT
GAAGCCAACGCAATCTTGGCGCTGTCGGAAGACAATCCGGATAAGGCATCACAAATACTG
TTGTCGATTCCGTACAATCAGCAAACGTCCTTAACTTATCTATTACTAGCGAAAGCGGAA
GAAGCTCGCGGTCATACAAGTGGGGCAAAAGAACTGTATTTGCAAGCGACACAAAACACG
TCGTCGCCAATTGCACTGAAACTTGCGGGTCCATTGTTCTTTGACAGCAACTTGGACACC
ATGATTAAAGAATTGCAAAGCGTAAAAAACGAAGCTAACCCATAG
>PMBJIPBG_00248 hypothetical protein
ATGAAACTGAACAAATTTATTCTTCCAATCGCTGCTATCTTCTTTGCTACACAAGCTGCT
GCTAACCCATACATTGGTGCTAGCTACCTATATTCTGAATACCAAGTAAAGAACGAGAAC
ACAGACTTTAGTGATCAAAACAGCGGTTACAACCTTTACATCGGTTACCAGTTTAATGAC
CTACTATCGATTGAAGGTGGATATGCAGATTTCATCGATACGCACAAAGACTTCGAGCAC
ATCTACTCTGATGCTTGGCTAGCAAGTGCGAAACTAACACTACCAATCACTATTTTCGAC
GTTTACGGTCGTGTCGGTATGGGTCACTTCCAAACTAACCTTGGTGACACGAACGACATC
TACTACGGCGTAGGTGCAGGTGTGACATTGGGCCCAGCTCGCGTTGCACTTGAGTACACC
ATGTACGAAGCAAAAGTTGTTGAGAACAGCTACGCACTAAGTGCAGAGTTCCGCTTCTAA
>PMBJIPBG_00249 Glutathione-dependent formaldehyde-activating enzyme
ATGGAAGTACTCAAAGGCTCATGTCTGTGTGGCAAGGTGAAACTCGAAGTCGCGGATGAA
TTCAAATACATGGGCAATTGTCATTGCTCTGAATGCCGCAAATTTACCGGATCCGATTAC
TCGTCAGCAGGTGGCGTTGCACTGGATAAACTGATTGTGATTGAGGGTGCGGAACACATC
CAAACCTATCAGAAGAGCGCCAATACCGAACTCTCATTCTGCCGTCATTGCGGCTCTAGC
CTATATTCGAAAAAGAACAACGGTATCGTCAATGTGCGCTTGGGTATTCTTGATGATGTG
CCTTCCCATAAGCCAAGCTTCCATATTTTTGTCGCATCCAAAGCGCCTTGGAATGACATT
ACTGATGACCTCAAGCAATTCGAAGCCGAACCTAAGCTATAA
>PMBJIPBG_00250 putative methyltransferase YcgJ
GTGAGCGAAGAATACAACCAAGCCATCTCTAAGCATTACGCGGCTTATCGCCCGCCGCTG
CATCAAGTCATCCTACAAGCTAATTTAGGTGCGTTACCCCAGTTCCAGTTGGGATTAGAT
ATTGGCTGTGGAACGGGCGTATCAACACTGGCATTGGCTAAATACTGTCAGCAACTGCAT
GGTGTGGACCCAAGCACGTCAATGATTGAGCAAACCAAACCATCAGAAGGTATTGAGTAT
CATGTCGGCGATGGTGAGCATGTGCCATTACCAGACAACAGTGTGGATGTCGTGACGTTT
GCAGGCTCACTTTCTTATGCAAAGTCTGCGGCTTTGGTGACTGAACTTCAACGAGTTTGC
CAATCTGCAGCGCACGTTGTGGTGTACGATTTTGAAGTGTTGCTCGAAAAGCCCCTCAAG
CTATTAGGCATAGAGATGGAGCTGACGGAATCCAACTATGACCACGCTATCAACTTCAAT
GATTGTGACGCTTTCCAAGCGATGAAGGTTTACAAAGAGACCGTGGAGCTAGAAGTTAGC
GCTGAAGAGCTGGCGCATGTGCTGTTTTCTTCTTCAAAGCGTTACAACAAGTTGGTTGAG
GCATTCGCAGGAGACGACCCATTCGCAAACGCTGTTGAGGCTTTGAAGCAGCTTAGCCAA
AAACACGTTATTCAAGCTGATACCTATTTCGCGATGTACCAGATAAATGCGTGA
>PMBJIPBG_00251 hypothetical protein
GTGGCAAAAGCATTAAAAATTGAATCAGGTCACTATTTAAATATGGATCATGTCGTGAAG
TTCTTATTCGCGAGCGACTCTATTGAAATTATATTATCGATTGATACTTTACCTAATCTT
CATATTGGCATTGAAGGCAAGACGGGTTACGCCGAGTGTTTTGTCTCAGTACAAGAGTTC
CACCGAATTAAACGTGAGTTGTGTGATTACATGGGCATCGATGAGCCAACGGCATTAGTT
GATTGA
>PMBJIPBG_00252 hypothetical protein
ATGTCTGACAAATACCTACCTATGATCCAAGACTTTTTTCATGTGTTCGAAGCCCTGAAT
CAATATGTCTTGGACTCTTACGGTGAATTAGCAACGTGGGAAGCCCAATTAGTAAGGCTT
GATATTAATCAAGGTGATAAAGAAAAGTCGTATGACGTTGCGCAGATTGCAAGTATGCTG
AACGTTTCTGAGGATGCAGTAAAGTCATTCTTAGTGATATACAGCTTCCTAAGCAACAAC
CTTTACGATCTCATTGGTAACCGTGAATATGAAGATTGGGGGACGGACGGCGACAGCCTG
CAAGTTGAGTACTCGGATCTTACTATTGAATCGTTTGATGCAGACCAAATTGCTCCGTTA
ATGGAACGCCGCGTCTACTTCGAGTGGACGTTTGATGCGTTACAGCGATCGTATGATGAA
ATGATGGCAATTAAACACGGTAGAATGGCTTAA
>PMBJIPBG_00253 hypothetical protein
ATGAAAAAGACAATCTCAACAATGGCTTTAGCAATGGCACTTGTCGGCTGTGATGACGCA
AGCAAAGCCATCGACCAAGCACAAGAAGCCGCAAACAAAGCGATTGATACGGTTCAAGAG
CAGATGGATTCAGTAGAGGAAGCGTTCAACCTGGACCAATTTGGTGATGCTGCGGAATCT
GCAGAAGAACTTGCAGCATCGGTTGAAGAAGCAATGAATGTGGATTTCAGCGACCCTGAA
GCGCTTATTGAAGCGAAAGAACACATTGCTAATGCGTACGCTTGTTTGGTGGAAGCATCT
TCTGAATCGACAGTGGATAAGGTGATGGACAAAGTGATGTCATCTATCGGCAGCGAAGAA
ACCAAATCTCTGATTGAAGAAGGCATTGAGAAAGCACAAGCAGCGCAAGAATGCGTGATG
TAA
>PMBJIPBG_00254 hypothetical protein
ATGAAATTCTCAAGCACGCTTCCTCAAACTCATGAACAGCTTCTAAGTAAAATTCTTGCG
GTATTTACTGCTGACCCACGCATTCTTGGCATTGGTGCAAGTGGCTCTTACGCCTCTGAC
TCCATGGACAAATACAGTGATTTGGATTTGGTCATCGCCATCAATCCAGAACATTTTGAT
TCGGTAATGGCAGAGCGCTTTGCGCTTATCGACCAAGTAGAAGGTCAAGTCGCGGCTTTC
ACTGGTGAACACGTGGGAGAACCAAGATTGGTGATCGCAATCTACGCGCCAGATGCGATT
CATGTCGATTTCAAATTTGTCTCTTTACCGGATGCAGCCACTCGTGTTGATGACACCAAA
GTGCTTTGGGAACGCGACGGGCAGCTGTCGCAAGTCTTCGAGACTGCAAAGCCTCACTAC
CCTCAACCTAATCCACAATGGATAGAAGACCGCTTTTGGATTTGGGTTCATTACGGCGCA
ACCAAGATTGCTCGTGGGGAATATTTTGAGGCCGCGGAATTTTTATCGTTCCTGCGCTCT
GTTGCGATATCGCCATTAGCCCTGAAACAACAAGGGTTGACTCCTTCTGGCGTCAGAAAG
ATTGAATCACGCATGCCTGCGTTTGCGGCAGAGCTAAAACAAACCGTCGCAATGCCGGAG
CGAGAAGCGCTGATTCCTGCATTTGAAAAGATCGTAGAGCTGTATTTGTCGCTGCGAGAG
AACGAGCAAGTCACTATTAAACCGGAAGCTCAGCAGCTTTGTATAGATTACTTCCAGCAA
GAGCTGACATAG
>PMBJIPBG_00255 hypothetical protein
ATGAATCGAGTTCACCCTAAAAAGTTACTTCGCAGCAAATGGACAGCGACAGAACCGGTA
AACAAAGAAAAGCACTTCATCATTTCAGAAATGGAGTTTGATGAGGAAGGCAATGTCGTG
AGATGCGTGATTGAAGCTGTCATGACTAAGCGAGAGCACGAGTTGGATTGGCATGATCTG
AAAGACACACAACAATGGCGGCAAGGCTGGAAATAG
>PMBJIPBG_00256 hypothetical protein
ATGATCGATTTCGACAGTTCATCGGTTTTCAAACTTAAACCGATTGAAGTTTCTAATGTA
CGTGAAGACTTCCACAAGTTTTTGATTGAGGGTGAGAGTATTTTCGCTGGCTTCAAAACG
GTACGTGACCAAGTGGTGTTTACCAACAAGCGTGTGATAGCGGCGAATGTACAAGGGATC
ACGGGCTCAAAAGTCGACTATACTTCACTGCCTTACAGTAAGATCAATGCTTTCTCGATT
GAAACATCGGGTACGTTTGATTTGGACTGCGAGATTGAGTTATTCCTGAGTGAAGTTGGG
CGAGTGCGCTTTGAGATAAGAGGTTCTTTCGACTTAGTATCGTTCAACAAAATGATCAGT
GAGCACGTCCTCGGATAG
>PMBJIPBG_00257 hypothetical protein
ATGGTGAAGAACAACGGATTGAAAGGGAAACAAAGTAAACCAAGCTCAACCTTATTAGCT
TTATTGGGGTTTACGGCAGGTGTTATCTTTTATCTGATGATCCGGTAA
>PMBJIPBG_00258 hypothetical protein
ATGCATCAACAATCCAATCAGCTTGTAAAAAAGGATAGCCTTAAAAAAGCTTTTCTCTGG
TTGATCGTATTTGACTATATTCTGCTAGGTTTCTTTCTGACCCAATTGTGGAGCTTATCT
CTTAATAGCGGCACCATGATCAGCATGCTGCTGGTTATTTACAACGTATTGCTAACGTTT
CTTTGCTTCCAGCGAACCAACAAGCAAGATTCTTATATCATCTACCCAATTATCTCGGCT
ACGCTACTCGCGTTCGTCTGCTTCTTATATTTCTTCTTTTTGGTTTGA
>PMBJIPBG_00259 Chemotaxis protein LafU
ATGCAAAAACAAGAACATGTCGTCTTTAAGCGTTCTAAAAATCACGGCCATGATGAGCAC
CACGGTGGTGCATGGAAGGTTGCGTTTGCTGATTTTATGATCGCGTTAATGGCTCTGTTT
CTCGTTTTATGGGTAATGCAGGTTGTTGATAAAGAAGAGCGGAAAGCCATTGTTGCTCAT
CTACACAGTTCAAGTGTATTTGACCAAAGTTATGGTAACCCGTTTGACACATCACAGAGC
ATTTCACCTATCGACTTGGCGCAGGATTCATCTGTGCCAAGCAGACATAACTCAAACCAT
GTTGTGAGCTCATATTTTCAAGGCGATGGAGATGGACCAGAGATTGACTCTCTTATCCCG
GGAAACTTTGATACACAAGAGCAGCTGGCTCTACTGGCGAAAGTCATTGAAGAGATGATG
GCCCAGATAAGCGCCCAAGGAAACGTAAACGTCACGGTTACGCCACAAGGTCTTCGAGTG
GTATTGCAAGATGATTACAAGCAGCACATGTTTAGTCGTGGCGGAGCAGAACTCACACCG
TTTTTTGAGGATTTGCTATTGGCATTAGCCCCTATATTTGAGCGCGTTGGAAACCCTCTT
ATAATTAGTGGCCACACAGATGCTACGCCATTCAAACAGCGTGCGGGCAAGCAATCTAAC
TGGGCTCTATCTGCAACCCGTGCAGATATGGCGAGAAAGACCTTGGTCTCTGGGGGCATG
CCGGATGCTCGAGTTATGCAAGTGACGGGGATGTCAGATCGAGCCTTACTAAACCCAGAA
GAACCAGACTCAAGCGAGAACCGTCGCATAGAACTATTTGTTCTAACAACGCCTGCGGCA
CAAGTCTTAGAGACTTTTTTTGGAAATCAAGACGGCTCTGAACTGCAAAAAGCCAAAGAG
AAGGCAGAATTCAACCAACCAGTCATTCGCCAGGAAGTTATTTCTTATTCGTCAGATGGG
ACTAAATCTAATACCGCCTTGCAAAAGCTATAA
>PMBJIPBG_00260 Chemotaxis protein LafT
ATGCAAAAATTCCTCGGTGCACTCATTATCATTATGAGTGTTTTTGGTGGTTACATGTGG
GCAGGTGGCAGCCTTCTTGCTATCTGGCAACCCGCTGAAATCTTAATTATTGGCGGTGCT
GCCATTGGTGCAACCATTGTCGGCAACCCTCCTCAAGTATTAAAAGAAATGCGTCTTCAA
CTCCGCTCGGTCATGTCAGCACCTAAAGATGAACGTGAATACTACATGGAGCTGATGGCA
CTGCTGCAAGTGCTACTAGAGACGATTCGAAGCACAGGTTTCAAATCTCTGGATTCACAT
ATTGAAAACCCAGAGCAAAGCTCAATTTTCGCTAAATACCCATTAGTAGCCCGTGACTTT
AGACTTGTTTCTTTCATTACGGACAATTTGCGTTTAATGGCAATGGGACAAATGTCGCCT
CATGAATTAGAGGGACTGTTAGAACAGGAAATCGAAGCAATACAGACCGACCTTTTGCTC
CCTTCTCGTTCATTACAAAGAACAGCAGAAGCGCTACCAGGGTTCGGTATTTTAGCAGCC
GTAGGTGGCATCATTATCACGATGCAAGCAATTGACGGTTCAATTGCCTTGATTGGTTAT
CACGTTGCAGCGGCCCTCGTTGGTACATTTATTGGTATTTTTGGTTGTTACTGTTTTTTA
GATCCAACCAGTAATGCTATGGCACAGCGTGTAAAACGCGATATGTCCGCATTTGAATGC
GTTAGAGCGACGCTTGTTGCTTATATCGCGAAAAAGCCGACACTTCTTGCGATTGACGCT
GGGCGTAAACACATTCAGCTCGATATAAAACCAACTTTCAATCAAATGGAAAAATGGTTG
GCTGAACAGGAGGGTTAA
>PMBJIPBG_00261 RNA polymerase sigma factor for flagellar operon
ATGCTAGATATGAACTTCCAAGACGATTATGCGACCGCTGAGCAGCTACAAACGCCAGCC
CAAAAGATTGATGAAAACAAGTTACTCCAAAAACATCAAATCATGGTTAAGCGTATCGTG
AATCAACTTCGTGTACATGCGACAACACATTGCAGCATAGAAGATATGCAGCAAATTGGT
CTCATTGCCTTGATTGAAGCTGGCAGGCGATATGGGGATATTGAAGACCCTAACTTTCCA
GCTTTTGCAGTGTGTCGAATACGTGGTTCAATCTTGGATGAACTTCGTCGTTTAGATTGG
CGATCGAGAAAAACCCGTCAAGAAGCTCATGAGCTCAACGATGTAACCAGAGACCTCACT
AAGTCACTGGGAAGACCGCCGAGTGACGCGGAAATCATCAAAGCCCTTGGGACTAACGAG
CAGGATTATTACGCTCGCCAAAATGCGGCTTTAGCAGGTGAAATGCAAAGTCTCGATCAA
CTACTCGAAGCAAACAGCCATGCTCAGTTTGGTGGTGATTACGACGGTATGGAGCACGAA
CACACTCGTCGAAGCCTTGAGTCTGCAGTTCAAAAGCTAACCAAGCGGGACCAACTTTTA
CTGACATTGTTCTACCAACATGAGCTCAACTTACATGAAATAGCCTTGGTATTGGACCTG
ACTCCTCCAAGGATATGTCAATTGCATAAACAAGCACTCAAACAACTCAATCATTACCTG
GCTTCTTAG
>PMBJIPBG_00262 Flagellar protein LafL
ATGACCAAACCACAAATGATCACCATGATTTTCGCAATGATCATCACTAGTGCTCTAGTT
TCTGCTGGCACGGTAGTTGGCGGGATCTGGTACTTAAAACATTCTGGAGAGGAGAAAAGC
TTCGAAAACCTAATCGAAAATTCTCCACTTTCATTCTTAACTAAAGAAGAAGAAGTTGTA
AAAGGGCCAAGCTTTCACCCTCTTGATAAGGTTGTATTGACAATCAAAGGTAAAAAGCAA
ACGCACTTTGTCATGCTAGAACTTGCGGTTGAAACCCGCAACCCAGAGCGAATTCAAGAT
ATTGACAATTACATGCCAATGATTCAAAACTCGCTACTCAAACTGTTCAGCGATAAAACG
TTTGATGAACTTCAGCAATCAGGTGCAATAGAAGCGCTGCAGAAAGAAGTCAAAGATACC
TTATTACTCTCTTTTGCTGAAACAAGCATTGTTCGTGATATCGATGATGTACTGCTGACA
AAATACGTCGTTCAATAG
>PMBJIPBG_00263 hypothetical protein
ATGATCAATGTTCACTCTCTTTTGAGCTCTACCCCTTCTCAATCGTCAGGAGTAACTAAA
ATTGGCCAAAGTACGGTCAGTCAACCTATTACCGAGCAAAGTCTAGCCTTTGGCCAGTAT
GTGCAGGTTTCTAATGCCCAACCAAGCTTTAGCCAAACTGATTCGGAAGAGACAATTGAG
CCGACTATAGAGCACCAACAAGAATCCTCAGAGGTGGTTGCCCATTCAATTGGCTTGTTC
GGACTTCCAGAAGCGCAAGGCGACGGGCATGCGAATGTGCACCCTCTAAACGGGTTCGGC
TCTTCACAACCCGAAACACAAAATATGACTGGGTTGACACCAACTTCTGAGGCTCTGCAA
AAACTTGCAACTGAAAGAAATATCGATTCGAGTTCTTTACCTAAAGTGGGTACGCTAACA
CTTGAGCCGAAAATGCTCACCCCTCACAATGTGACAGCGTCACACAGATCAGATCAACAC
TCGTTCAAAAAAGAAATATTAAGTAACAATCAACAAGTTCAAGTAAACAATTTGCAGACT
CTATCACAAGCTAGTGCCAAACCAGTTTCGATAGAAAATCCAACTCAGATTGTATCCAAT
AACAATCCGCAGTCAGCACTTGTAGCTTCGACTTTGATTTCCAATGCTCAACCGGCCGAA
CTAAACCATGTTTCGAACGTCTCTACTCCTAAACTGCAATCTGGAGGCACTGAGTGGGCA
TCAATGCAAATTGATACCAAAGCCGGTAAGTGGGGTGAACAAATGATGCAAGTTTTACAT
GACCGAGTGACCTTACAAGCCCAGCAGAATATGCAAGAAGCGAAGATCCGCCTCGACCCT
CCTGAGCTAGGCAAATTAGATCTTTTGGTTCGCGTAGAGGGCGACAGACTTAATGTTCAA
ATCAATGCGAACGCAGCCGCGACAAGAGAAGCATTGGTTCAAATCTCTGAACGCCTAAGA
GCTGAGCTTCAACAGCAGAACTTCGTTCATGTGGACGTTAACGTAGGCTCAGATCAGGGG
GGAGGTCAACAAAACCATAATGAATCTCAAGAGGAAGCTAATACTCCAATTTTCTCAGCA
AGAGAATCATCAAACGGCCAACATACATTCACAGCAATGAGCTCAGAGCACTGGCTCAAT
ACCCAAGCCTAA
>PMBJIPBG_00264 hypothetical protein
TTGGTAAGCAAGCATAAAGTTCCAGCAGGCTATCTAAATCAGTTTGCTCGAAAGATCGAA
GCCTCAGCTAAAGCCTCTGATTGGGAGGCTTTGAAAGCTTATGACGCAAAATTAAGACAG
TTATTGTCGGTAAATCCAACACTAGTTAATGATCCATGCCTGCAAGATGAACTGGCACAC
CTAAAGTCTACCCACCTGAAGGCATTTGTGGCGCTAAAAAACGCAACCGACCAACTAAAA
GCAAAAATGGAAATGGTTGATGCCCAGCAAGAGCGAGCAATGGCTTATGAGCTCGCAATG
TCTATGGAGATTATGCCATGA
>PMBJIPBG_00265 Flagellar protein FliS
ATGCTAATGGATTCAGGCTACGACTCATACCAGCAAGTCGATCTTGATGCACAAGCAGCC
GCCGCTAACCCTCACCAATTAGTAGTGATGCTAATTGATGGTTTACTCGACGAGTTGGAG
CGCGTTAGAGGTCATATGACCGCTGGCCGACTAGCTGAAAAAGGTATTGGCATTAATAAA
TGCATGAACATTCTAATTGGACTGACTAGTGCTTTAGATGAAGAGAACGGCGGCGAAGTT
GCACAAAACCTTCAACAACTCTACGACTTTTGCCAGATGGAACTCTACACCGCGAGCGTG
AAGAATGACACAGAACGCTTAATTAATGTAGAGCGTGTAATGGGAAACATTCGAGAAGGC
TGGGTGAACTTTGGTAAGCAAGCATAA
>PMBJIPBG_00266 B-type flagellar hook-associated protein 2
ATGAGTTCAATAGATCCAATTTCTATGGCCACTCAATTGGCAACTTACGATGTACAGCCA
TTTCAACAGCGTTACAAGCTGCAGTCTGACCGCTACCAAGCTCAGCTGACTGCACTAGGA
AAAGTTGAAAGCGCGCTTCGTGAATTCCGCACAGCGGTTAATGGTATGAACAGCAGTACG
AGCGGCATAGTAAAAAACTCAACGACACTCTCTCAGGAAGGTTTTTTTACCGCTGATGCA
AACGCAAATGCACTATCTGGTAGCTATCAAGTTTTCGTAGAGCAAGTAGCAACTGCTCAT
CAGCTATCTACAGGTATGCCTGCTGACCTAGAAGCAACCACAGAGATCCCGACAACCGGG
ACTTTGGATTTTACGATAAACGGTAAAAGCATGAGCGTTGACCTCTCTACTGTAGATAAT
GACGGAGATGGAAAAACAACGATGTCTGAGCTGGTCACCGCGATCAATAACCATGATGAC
AACCCTGGTGTGAATGCCACTTTAGTGCGTTCCAATGGACAAACTCACTTTATGCTTTCA
AGCACCGAAACGGGCGTTGCAAATACGATTAATGTCAGCTCAAGCGGTACAGGACAAGCA
TGGTTTGACGATGCTTTCACCAACACAAAAGAGATCACGGCACCGCAAGATGCGGTGATT
TGGTTGGGCGCTCAAAATACGGGCCTAAAACTCACCAACTCAAGCAACAAATTCGAAGGT
GTCATTGACGGTGTAGATCTAACCGTAAGCAAGGCACAGACAGCCGGCGAGGCACCAATC
AGTTTAGCTGTAGGCCCTGATAGTGAAGGAACAAAAGAGCAAATCGATAAGTTTGTTGAA
ACATACAACAGCTTGATCTCGACACTTGACGAGTACACTCAAATCGGAGGAGAAAACAAA
GAGCGTGGAGCTTTAGCCAACGACCCTACTCTTCGTTCAATTGAGAGCCAGTTAACCGCA
ATCACACGTGGCGAATTTAATGGAATGCGATTAAGTGAAATCGGGATCACGCCAGACCGT
AATGGAAAACTAACAGTAGACAGTGAGAAATTCCAAGAAGCGCAAAAAACAAATAGCGCG
GGCATTGAAGCCATGTTTAATGGTGACGGTGCCCTACTCGATACTCTAGATGAAATGGCT
GAGCCGTTCCTGAAGTTCTCATCAGGCCTATTTAACTCTCGTAAAGAGGCTCTCCGTTCT
AGTATCGATCGAATTGAAGACAAGCAAGCCACTCTAGAGCGTAAATACGATACCTCATAC
AAGCGGTATCTAAAGCAATTTACGCAAATGAACACATTAATGACTCAAATGAACCAAACC
ATGTCAATGTTTGGTTAA
>PMBJIPBG_00267 hypothetical protein
ATGGCGGGTAAAATTAATCACCTTTCGCTAGTCATACTAAAAAAAAACCTCCCAGCGGGA
GGTTTAATGGTGAAGGTTACTTTCGCTAAATTAGCGAAGTAG
>PMBJIPBG_00268 Flagellin
ATGGCTTTATCTATGCATACTAACTACGCTTCACTTGTTACGCAAAACACGCTAAACAAC
ACAAGTGGTCTTTTAAACACTGCAATGGAGCGTTTGAGCACAGGCTTCCGAGTTAATTCT
GCTGCTGATGATGCTGCTGGCCTGCAAATCGCTAACCGTCTAGAAGCACAAACTCGTGGC
ATGAACGTTGCGATGCGTAACGCACAAGACGGCATCTCTATGATGCAAACAGCTGAAGGT
GCGATGGACGAAATGACTAACATCGTTTACCGCATGAACGACCTAGCTACTCAATCATTG
AACGGCTCTAACAGCGCTGCTGACCGTACAGCAATGGATACTGAGTTTAAGCAGCTAACT
GCTGAGCTAACTAACATCATGGGCAACACGTCTTTCGGTGGTCAAAAACTACTAGCGACT
GCAGGCGCATTCGAAGCTGGTGCAGTTAACTTCCAAATTGGTTCGTCTTCTGCTGAAACT
CTAGCTGTTGACGCATCGGTAAGCGTTAAAAAAGTAGCAGCAACTCTAGCTGACGCAGCC
ATCACTGATGGTATCGGTGATGCAACGAAAGCAAAAGCAGCACTTGATAAAATCAGCGGT
GCAGCTGGCCTTATTGAAGATATCGGCGCAAGCCGTGCCCAGTTTGGTGCAAACATCAAC
CGCCTAGAGCACACAATGACTAACCTAGGTAACATGGTTGAGAACACTACTGCTGCTAAA
GGCCGTATCGTGGACGCTGACTTTGCCGTTGAATCTTCTAACATGACGAAGAACCAAATG
TTGATGCAAGCTGGTACAACTGTACTATCTCAAACGAATCAACTTCCAGGCATGGCAATG
TCTCTACTTCGCTAA
>PMBJIPBG_00269 hypothetical protein
TTGGCTAATCTCACTTCAGCACAAGCAATATATTTACACTTGTGTAAGTTAATGAAGCAA
AGCGTCGTCACGGATGACGACCAAATTGTTTATGACGCTTTTACCAAACAAGATATAAAG
CACGCTTGCCAAGCTATTAGGCAAGTGCAATCTGGCGATATCGAGTTTCAGCATCTCACG
TTGCGTTTTGGCCACTCCGGTGAGCAAAGTATTTATGATTTTGACTTATCTGAAACAATG
ATTCTGTGTCTAGACCTTTACAGTATCTATCTAGCCATCCGTCAAACTCAGTTTCAAATG
GAAACCTTCCACCCGGATTTGATCAGTAACGTTGTTGTTCCAATTCGAATGAGTGCGCTG
CTATGGGCAAACGGGAATCGCTATCTTAATCGAGTCATTGAACATCACGGTAAAGCCTTC
AAACACATCATCCCGTCAATACAATTTGATGAACCATTTTGCTCCACAGAAGAAAGCTTT
GAGCTGGTCGAAAAACTTCGTGAACATGCCTTTTCACTGTGGTTCGAGGTAACAACCTCG
CATCTTGACCTTGATACAGTGCATTCATTTAAACCAGATATGATCAAAATGGTGGTCAAC
TTAGAAGACAAAGAACATAGAGAAGCTTTCTTACCAGTTGCTCGTTTTTTAAGGAAGTAC
CGCTATAAATGGGTAGCAAGTCGAGTTGCAAACCAAAGTGAACTTAATCGTTATCGCCTG
CTTGGAGCAAGCTACTATTTTGGCTATTTCAGCGATTTACCTACCCCTATCTCTTTCAAA
GCACCGACTTTGGAATAG
>PMBJIPBG_00270 Flagellar biosynthesis protein FlhA
ATGTTTAACCGGTTAAAACAGATCCAAACTTCGACAAAAGGCTACATCGGAATACCCGTT
GTACTGTTGATGGTGTTAGCAATGGTCATTTTGCCATTGCCTCCACTGCTATTGGATGCC
CTATTCACCTTCAATATCGTACTTGCGATACTGGTTTTATTAGTAAGCACAACGGCGAAG
AGACCACTCGATTTCTCTATCTTCCCGACAATTCTTCTGGTTGCGACTCTTCTACGCCTA
ACGCTAAACGTTGCCTCGACCCGTATTGTATTACTTGAAGGTCATAATGGTGGCGACGCT
GCTGGTAAAGTTATTCAAGCTTTCGGTGAGGTCGTCATCGGCGGTAACTATGTCGTCGGT
ATGGTGGTATTCATCATTTTAATGATCATTAACTTTGTTGTGATCACCAAAGGTGGTGAA
CGTATTTCTGAAGTATCGGCACGATTTACCTTGGATGCCTTACCGGGTAAGCAAATGGCT
ATTGATGCCGACTTGAATGCCGGCTTGATTGATCAAGAAACTGCTAGACAAAGACGTAAA
GAAGTTGCGAATGAAGCAGACTTTCACGGCTCAATGGATGGTGCATCTAAATTTGTTCGT
GGTGACGCAGTCGCAGGTCTTTTGATTCTATTTATTAACATCATTGGCGGTATCAGCATT
GGTGTGTTTGAACATGGCCTGCCTGCTTCGGAAGCATTCAAAACCTATGCATTACTGACC
ATTGGTGATGGCCTAGTCGCGCAAATCCCATCCCTGCTACTGGCAACCGCTGCCGCTATC
ATCGTCACTCGCATTAATGATACTGACAATGACATGTCAGAGACCATGCACAAACAGCTA
TTGGCGACCCCAGCAACCTTGTTTACGGTTGCAGGCATTATGGTCATCATTGGTATTGTT
CCTGGCATGCCACATCTTGCTTTCTTTACGTTCGCGGCTGTGCTTGGCTTTGCAGGGTGG
CGCCAATTAAAAAAGCCAGTTCAAGACCATCAACTCGATCAAGTAGAAGCCATTTCACAA
GCGATGCAAGAGGAAGAAACCCCACTTACTTGGGATGATATTCCACATGTACATACTCTT
GCATTGTCACTTGGTTATCGCTTAGTACACCTTGTAAACAGAGAGCAAGGAGCGCCATTA
GCACAACGTATTCGTGGTGTAAGAAGAAACCTCTCTGAGCAGGTTGGCTTTCTGCTTCCT
GAGGTACGCATACGTGATAACCTAGCTCTTAAGCCAAATCAATACACCATTTCACTCAAT
GGTGAAGTAATAGAAGAAGGTTTTATTGAACCAGACAGACTGATGGCTATTGCTGTTGGT
GAAACATATGGAGAAATCGATGGTATTTTGGGCAGTGACCCAGCATACCAGCTACCAGCC
GTTTGGATTGAACACAATGACAAAGCGAAAGCACTCAATATGGGCTATCAAGTTGTCGAC
GATTCAACGGTGATCGCGACTCATATCAGCAAAGTAATGAAAACCAATCTTGCCGATTTA
TTCAACCATGATGACGTCGAAGCAATGAACCAACGTTTGATGGCACAAGCTCCAAAACTA
GCAGAAGCTCTGGGAGCGGCATTAACGCCAGCCCAACAACTCAAGGTGTATCGTCAACTG
CTACTCGATCAGGTGCCACTTAAAGATATCCGTAGTATTGCAAACACTATGCTGGAATCG
TCCGAAAATACTAAAGACCCAATTTTGTTGTCTTCCGATGTTCGCTGTACGTTACGAAGA
ACGTTAGTCAACTTAATCGCAGGGAAGAAAGTAGAGATTAGCGTCTACGCGTTGTCTGAT
GAACTTGAGCAAATGCTACTGACGTCACTACAGCAAGCACAAGCAAATGGTCCAGTAATG
CTTGATAGCTTCCCTATTGAGCCCAACATATTGGGGCAGTTCCAGCAGAACTTGCCTTTG
ATTAGACAACAATTAAAGCAACAAGGGCTTGCACCGATCTTATTAGTGATGCCTCAATTG
CGACCATTACTTTCTCGATACGCGCGCACCTTCACGCAAGGTCTTGCGGTGTTGTCGTAT
AATGAAATTCCAGAAAATAAACAAATTAATGTGGTAGGAAACCTTGGCTAA
>PMBJIPBG_00271 Flagellar biosynthetic protein FlhB
ATGAGCGATCAATCTTCACAAGACAAAACTGAAAAAGCCTCCCCGCAGAAAGTTAAGAAA
GCGAGACAAGAGGGGCAGATCCCAAGAGCAAAAGAGTTTACGACCGCAGTTATTTTTTTG
GCTGTCGCTCTCTATTTCTACTCTCAGCTCTCCAATATTTGGCAGAGTATGACGGGTGTC
TTCCGTTACAATATGGCATTGACCAAAGACGATCTCGCATCACCGAATCAAATGGTGGAA
CAAATCGGGCAAAGCCTAGCGATGATCATCGAAATGCTAGTACCTATGTTTGCTGTCATC
ATCATCGTTACCGTCGCCAGTACACTTGTGCTAGGTGGTTGGATGTTTCGTCCAGCAAAC
ATGTTGCCCAAGTTAAGCAAGCTGAATCCTCTTTCAGGTATAAAACGCATGTTTTCGACT
CGATCTCTAGTCGAGTTAATTAAGTCAACGCTCAAAGTCACTGTAGTTTTTGCCGTCCTT
TACGGCTATCTAGATAACCACCTTCAGCCATTGTTAGGGATGCAAAGCCTACCTCTTAAT
CAAGGGGTAACGATGATCATGTCTATCTTGTTTGAAGGGTTGCTCCTGATGGGCTTTGCA
CTTCTCATTTTTGGTGTCATCGATATTCCTTACCAACGATGGGAGCACTTAAAAGAGCTC
AAAATGACAAAGCAAGAGCTTAAAGAAGAATTTAAAAATAACGAGGGACGACCTGAAGTT
AAACAACGTATTCGCCAGATTCAACAACAGTTCGCCCGACGTAAAATTGATAAGATGGTG
CCAACTGCGGACGTTGTGATCACCAACCCAACCCACTACGCGGTGGCGTTAAAGTACGAT
ATGAGCCTCTCTGAAGCCCCATTTGTAGTAGCTAAAGGCGTCGATGAAACAGCAATGCAC
ATTCAAAGAATCGCAAGAGAAAACCAAGTCGAAATTATCAATTCGCCACCTCTGACGCGT
TCAATCTATTACACCACCGCTATTGAGCAAGCGATTCCAAGCCAGCTCTATATTGCAGTA
GCGCATATTCTGACTTACGTATTACAGCTGAAGGCTTTTCGTAAAGGCTCGGGCAAAAAG
CCACACCCATTGCCTATTTTTTCTATTCCTAAACATTTGCAGCACTGA
>PMBJIPBG_00272 hypothetical protein
ATGGCCATTACGTTTGCCGAGCTTTCCGTCATACTTGGTCAACTTTGGTGGCCATTTTTT
CGTATTGGCGCCGTTTTCATTTCCATGCCGTTTTTCGGGGATGCACTTATCCCTGTTTGG
GTCAGGAGCCTACTCGCACTTTCAATTGTCGTCATCACGGCACCATTGATGCCCGTAATG
CCTGAAGTTGAGCTATTTTCTCTCACCTCACTGTTCCTTGCATTCGAACAGGCAATTTGG
GGGATAATGTTTGGCTTAATTCTACATATGCTTTTTACCATTTTTACAATGCTGGGTCAG
ATCGTCTCATTGCAAATGGGTCTTGGTATGGCGATGATGAATGATCCTGTCAATGGCCTC
TCCGTTGCAATCTTAGGTCGTGTCTTCTTACTGTTTTCAACCTTATTGTTTTTGGCTTTA
GAAGGGCACTTACTCATCATTGATATTTTGATTCAGAGCTTTGTAATATGGCCTGTAGGA
TCGGGGATCTCCTTGCTCTCAATACACGGGGTCCTAAATGTATTTGGCTGGATGTTTACA
TCTGCTCTCGCTCTCGCCCTACCCGCGATCGTTTCTATGCTGCTCGCCAACATCAGTTTT
GGTGTAATGAACCGAGCCGCGCCTTCACTAAACGTATACGCACTCGGTTTTCCTATGACC
ATGATGCTTGGTCTATTTAGTGTTCTGCTTTCAATTTCAGGCGTGCCTAGCCGGTATACC
GCTCTAGTACACGATACTTTGCGTTATTTAAACAGCTTCATGATGGGGGGCGCATGA
>PMBJIPBG_00273 hypothetical protein
ATGACTCCTGAAATGACGGTAACTTTGTTTTCTGACGCGGTATGGCTCATTATCTTAATG
GTGGCCGTTTTAGTCGTACCAGGACTTGTGGTCGGTCTCGGAATAGCAGTATTTCAAGCA
GCAACTCAGATCAATGAGCAAACCTTAAGTTTTCTTCCCAAACTATTGATCACTCTACTT
ATGGTCATTTTTGCTGGCCATTGGATGCTGCGTAAAATCATGGAACTGTTTGATTATCTG
TTCCATAACATTCCGGGAATGATTGGCTAA
>PMBJIPBG_00274 Flagellar biosynthetic protein FliP
ATGCGCATTTTTAAAAAGCCTTCACTCCTAGCTGCATTTATCGCACTGTGCACGTTGGGG
ATGATGTCATTCCCAACATTTGCAACAGAGAGTGGCCTCACATTTTTGTCAGTGACAGAT
GGTCAAACACAGCAAGAATACAGCGTTAAGCTCCAAATCCTGTTGTTAATGACGGCATTG
AGCTTTTTGCCTGCTTTTATTTTAATGGCAACCAGTTTTACTCGTATCATCGTTGTTTTG
GCGATACTAAGACAAGCATTAGGCCTACAACAAAGCCCTCCTAACCGCGTTCTTGTCGGT
ATCGCACTCTCGCTGACTATTTTGATAATGCGACCAGTATGGTCTGACATCTACGACAAT
GCTTTTCAGCCATACGATAATGGTGAAATAACCTTGATTCAGGCATTCTCTGTCGCGGAA
AAGCCCGTTAGGAACTTCATGCTAGCTCAGACCCATCAAAGTGCTTTGGAGCAAATGCTG
CGAATCGCTAATGAGCCTATCGATCAAAATATCGAGGAGATTTCCTTCGCAGTTGTACTC
CCAGCCTTTGTGATAAGTGAGCTAAAAACGGCATTTCAAATTGGCTTTATGCTATTTATT
CCATTTCTCATTATTGACTTGGTCGTTGCCAGTGTTTTGATGGCTATGGGCATGATGATG
CTATCACCGCTGATCGTTTCTTTACCATTCAAGTTAATGGTCTTCGTTTTGGTTGATGGC
TGGGCCATGACGGTAGGCACCTTGTCTGCAAGCTTTGGGTAA
>PMBJIPBG_00275 Flagellar motor switch protein FliN
ATGAGCGAATCTTTTGAAAACACTGCTTTCGACAGTGACGACATTAACTTTGATGACTTC
CAACTTGAAGACTTGGACAACGAAGTATCTACAGACACTCCAGCTTTCGCTGAGAGAGAT
CTGAGTTTCTTTAAGAACATTCCTGTTACTGTAACTCTAGAGGTTGCAAGTAAAGAAATT
GCCCTAGGAGATTTGATGAAAGCGGGGGAAGGTACGGTATTAGAGTTAGATAAACTCAAT
GGCGAACCGCTAGACGTGAAAGTCAATGGCGCATTAATGGGTCATGCTGAAGTTGTTGTT
ATTAATGAAAAATACGGTTTAAGACTTATCGACGTTCTTGATTCTGCTTTATCTGGTGTT
GGTCGATAA
>PMBJIPBG_00276 hypothetical protein
ATGGCTAATTCAGACGTGCAGATTTTAAATGTAGAATTGTTAGGAAAGCCTATTCATATC
ATACGTGAAAAGTTGTTTACCCTAATTTCGGAGTCTTGTAATGGCTTAACTAATGAGCTG
CAGAACTGGCTTAAAACCAACAAAGTCGAAGCGAAGATACATTCTGTCGAGCTACATTCG
TTTTCACCATCTGAAATGGAAGCGAACACGACATCGACACTAAGGCACCAAAGTGGTGGC
CTTATATACATACATACTGAGACAGAAACTCTGATTAAACTTGCAGATCGATTTTATGGT
GCAACGGTTGAACGTTCTACAACGTCTTTAACCAGTAGTGATATCCGAATTCAAGAAAAA
ATCAGTAAACTGATGGGAAACTGGTTAGCACCCTCAGAAATGTGGAAGGCCGAACGCTTT
GAACCTACCAGCGGCGTTGGCCTGCATGTGCAGTTAACCATTAAGTTCAAGGATCATGTT
GGCACCATCCACATGAAGTTGGACGGTCAACTAGTACAAACCCTAATTGACGAGCTGGAG
CTTCAATCAAAGTCCGATCTGAACGAACCGTTTAAGCAGGCGTTAACCTCAGCCCCTGTT
CGTTTGAATGCTGTACTAGCTAAAAAGACGATGTCGTTAAGTGATGTTGTGCAGCTTCAA
CCGGAAGATATTCTTCCAATAGAGTTGTTTGCCAATGTCCCACTAAGCATTGGTAACCAA
ACACTTTTCTCAGGTCGCGTGGCAGAAAACGACGGCCAACTCGTATTGATTTTTAACCAA
AATAAGGAATCGCACTAA
>PMBJIPBG_00277 putative lipoprotein YiaD
ATGGTTTTGTATGCCCATAATTTTAATGGTACGGCATATCTAATTAGTTTTCTTCAGTCA
TGGAAATGTCAAAAATATAGTGATGTAAAACGTTTTCGTCGCTGTTTATCTACGTTTTTG
GCTCTCGGTCTATTTTCTGTGCCTCACCTTAATGCCTCGGAATATATTAATGTGCCAATG
GATTTATCCAGTTGGTCATTTAAAGGAGGAAAATTTGAATGCAAATTGGTTCATTCAAAG
GTTCCGCAGGGGAAGTTTTATTTCCGCTTGTTACCAAATGATAATGTTTCTTTTGTTGCC
GAATTAAGTAGTAATGACAAAAGTTGGAGTAGAGCTTCACTTCAGAGTGTTCGAGCTCCA
TGGCAAAAGGGGCGTGAACCCTTTGTTATTGATACTCTTGAAGTAGTGAATAACCAGAAG
CGCTTAGTCTTTCAACAGGGAATATCAGAGCTTTTAGATAATGTTCACCAAGGTCGATGG
GTTACGCTGTCACTAAGCGGAAGTAATGATTCCTTAAAGCTAACGATTCCGACAATACAG
ATGAATACATCTTTAGATTCTCTTGACGCATGTAGGTCTGAGTTACCAAAAATGACCTTT
GCTCAGGCTAGAGATGTTGTATTGCTGTTTGCTTTTGGGCAACTATCACTATCAGCCTCT
CAATCTCACAAACTTAGAGCTTTGAAAAGTTACATCATTAGAGATGATCGCATAACCAAA
ATATTAGTCGACGGCTATACCGACAATGTTGGTTCCTCGGTTGCCAACCTATCTGTATCA
CGAAAGAGAGCGGAAAAAGTCGCAGATATGCTGACGCAGCTAGGTATTGATAAAGGCCTG
ATTGAAGTAAGAGCACACGGGGCCCGCTATCCAGTCGCTAGCAACAGTACTGCTGATGGT
CGAGATAGGAATCGCCGCGTTACATTGCGATTGGTTCGCGATAACGAAGAAATTGTTCCA
CGTAATTCACGTAACACTGAGATCAACAAGAATAAGGTAATAGTGCAATGA
>PMBJIPBG_00278 Transcriptional regulatory protein ZraR
ATGATGGCGAAAATGGAAGTTCTGTTGGTTGAGCCGAATGATGTTATTGCTCAACCAGTT
TTGCATGTCTTGCAGAAGGCGGGGTATCTCATTCGTCATGCTCGTACAGGACGAAGTGCA
TTATTGGAAGAAAGAGCAAAAATTACCTTAGTGAGCTCAAATCTTCCGGATATGTGTGTC
CGTGAATTTGTCGCTTGCCATCAAAAGCAGCGCAATTCTGGCGTTGTGATTGCGATTGTC
GATCAAGAGCAAGGCATTCTTGCAGCAGAGACAATGAAAGCAGGGGCGACAGATTATTTG
CTGCGCCCGTTTGAAAGTAACCAACTTTTGAGTTTACTTACTCGTGTTGAGGCTCTTGAA
AAGCCACTTGCGAACATTGTTGCCGAGTCTTGGCGCAGTAAGCAGGTACTTCAGTTGGCT
CACCGTGCGGCGTGTACAACAGCAAGTGTATTGATTACTGGTGAATCGGGAACTGGTAAA
GAAGTGCTTGCTCGTTATGTTCATGAGCACAGTTCATGTGCTGACGGACCTTTTGTCGCA
GTGAACTGCGCAGCAATCCCTGAATCTATGTTGGAAGCAGTGCTTTTTGGTCATGTGAAG
GGAGCGTTTACCGGAGCGAGTGCTTCACAAAGTGGTAAATTTGAAGAGGCCAATGGCGGT
ACTATCCTTCTTGATGAGATAGGAGAAATGTCTCCTGCTGTACAAGCGAAGCTATTGCGC
GTGCTTCAAGAGCGTGAGGTCGAGAGAGTTGGTAGTCATAAAGCGATTCAGCTAGATATC
CGCGTCATCGCTGCAACGAACAAAGACCTGCGAGAAGAAGTGCAAAAAGGTACTTTCCGT
GAAGACCTTTACTATCGATTAGATGTCCTCCCACTTCATTGGCCACCGCTGAGAGAGCGC
AAAGAAGATATCTTGCCTATTAGTCACTTTTTCATCGAAAAGTATCAAGATAAAAGCCAA
TGCTATTTGTCTCACGATGCTGTGACTGCCTTAAGCCAATATCACTGGCCAGGAAATATT
CGTGAACTAGAAAATGTCATTCAACGAGCGTTGGTTATGCGCCACGGTGACTACATTACG
GCTCAGGATCTAATGTTACCGATTGAGTTAGTGACTTCAGCCCAGCCTGTAGAACCGACA
TCTAGCTTTGGTCATGTTGAGGCGAAGAAGCAAGCAGAGTTTCAATTCATCCTAGATAAG
TTACGTCAGTTCGGCGGCAATCGAACAAAAACAGCAGATGCGTTAGGAGTTTCGACTCGT
GCATTAAGGTACAAGCTTGCGGCAATGCGTGAGCACGGAATCGATTTACAGTCGGCACTT
GGCTCAGCAGCCTAA
>PMBJIPBG_00279 Flagellar hook-basal body complex protein FliE
ATGGCTAGTCAACCACTAAACAATGCGGTATCAGCGGAGCAACTCATGCTCTCCAAGATG
GAAGTTATGCGTACTCAAGTTCAGTCACCTGAATTTGTTGTCAGCGCGAATCCACTTGAC
GTTAAAGAATTGAATGCACCTATGTCTTTTTCTCAAGCAATGACGAGTGTTCTCGATACG
GTGAATCAACATCAGTCCGTTGCGAGTCAGAAAATGACAGCAGTTGAAACAGGGCAAAGT
GATGATTTGACTGGGGCGATGATTGCAAGTCAAAAAGCCAGTCTGTCGTTCAATGCGTTA
ATGCAAGTACGTAACAAAGTAGTTATGTCATTTGAAGATATTATGAAGATGCCGGTGTAG
>PMBJIPBG_00280 Flagellar M-ring protein
ATGTCTGAACTATCGACTCAAGTGGCAGGCAACGCCACCATTCAACCTTCTGTGAGTACA
ACCTCTCAAACTAGCACTTTAAAAGGGATGGATGACATCTCTTTTAAGCTCAAAAAACTA
TGGTCTAGTAGCCAACGTAATTTGGTGCTTTCTGCGGTATTGGCCGCAATCGTGGCTGCC
ATTATTGTTGTTGCACTCTGGAGTTCTTCACAGAGCTTTAGGCCTCTTTACAGCCAGCAA
GAGCGTTTTGATATCGGTGAGATTATTTCTGTTCTGGAAACGGAAGGGATCAGCTACCGT
ATGCAAGAACAAAATGGGCAAGTACTCGTACCTGAAGGTGATGTTGCTCGCATCCGAATG
TTGCTTGCGGCAAAAGGAGTAAAAGCTAAACTTCCGACAGGTTTGGACTCTCTAAAAGAA
GACAGTTCTTTAGGCACTAGCCAGTTCATGGAAACGGCGCGCTACCGACATGGATTAGAG
GGTGAGTTAGTACGCACTATCATGTCACTGAATGCAGTATCAAATGCTCGTGTGCATTTG
GCTATTCCTCGTCAGACACTATTTGTACGTCAGAATACTGAGAATCCGTCAGCATCCGTG
ATGTTAGAACTGAAACCAGGTGAGGATTTAAAACCTGAGCAAGTTGAAGCCATTATCAAC
TTGATCGTGGGTAGTGTGACGGCGATGAAGCCTGAGTTTGTTTCTGTTATTGACCAATAC
GGACGATTACTAAGTGCTGATGTAGCTTCGCTAGAGGCGGGTAAAGTTAATGCAAAGTAC
TTGGAATACCAAAAGAACGTCGAGAAGCAAATCATTCAACGAGCGTCTGACATGCTTACA
CCGATAGTCGGGCCAAGTAACTTCCGAGTTCAAGTTGCCGCTGATATGAATTTCAGCCAG
GTAGAGGAAACTCAAGAGATATTGGATAGCACGCCAGTTGTACGCAATGAACATACGATT
CAAAATAATTCCATTGATCAGATTGCGCTAGGTGTTCCTGGGTCTCTGAGTAACCAACCT
CCAGTGACAGGTGATAAGCCAAATACAGAAGATAGCCAAAATACCAATGCTCGCTCCGAG
ATCAACCGCCAATACGCGGTGGGCAGTAGCGTGCGTCGTACTCAGTACCAACAAGGTCAA
ATTGAGAAATTGAGTGTCTCTGTTCTTCTAAACTCTCAAGCAGCTCCAAATGGCACTGCT
TGGACGGACGCAGAGAAAGCACAAATCACGACCATGGTTATGGACGCTGTCGGTATAACA
GAAAATAGAGGGGACAGCTTAAGCCTAATGAGCTTTAACTTTACCCCAATCGATATTGAT
GCGCCATTGGCACTACCGTGGTGGCAAGATCCGACAGTCCAGCAGCCGATCCGCTATGTT
ATTGGTGGCATGCTGGGTATGGCGATGATTTTCTTCGTGCTGCGTCCTCTGATTATGCAT
CTAACGGGTGTCGATAGAAGAGATCAAGAGCTTGATTTTGCGGAGCCACAAGAAGAGCCG
GTTTATGACAATGTTCAAACTCGAGAAGAGCGTGAACGTGAAGAAACACTCAACCGACGT
TTGTCAGAAAAAGGTATCGCGGTGTCGTCTGGCTTAGACGTGAACAGCGATATGTTACCG
CCTCCGGGTTCGCCGCTTGAAATTCAATTGAAACATCTACAGCTCATCGCAAATGAAGAG
CCAGAACGTGTAGCGGAAGTACTAAAACAATGGGTAAACGTGAATGAACACAGCACAGTC
GAAGCAAAAGCAGACGCTTAG
>PMBJIPBG_00281 Flagellar motor switch protein FliG
ATGAACACAGCACAGTCGAAGCAAAAGCAGACGCTTAGTCATGTAGAGCAGACGGCTCTT
GTCTTGTTAGGTATGGGTGAGGACGCTGCAGCTAAAGTATTGCAGCACTTCAGTCGTGAT
GAAACCCAACGAGTGACCAGAGCAATGGCTCGGTTAAGCGGCATTAAGAGTGATTCTGCA
CACGGAATTATCCAGCATTTCTTTGAAGATTTTCGCGAGCATAGTGGTATTCGTGGTGCT
TCTAAAGAATATCTTTCGAACACGTTGCGTAAAGCACTTGGTAATGACTTAGCGAAAGGG
CTGCTGAATAACCTGTATGGCGATGAGATTCGAAACAACATGCAACGTTTGCAATGGGTA
GATGCAGAAGTTTTAGCCCGTTTTATTGCTAATGAACACCCGCAGATGCAGGCTATTTTT
CTTGCTTACTTACCCGCAGACAGTTCTTCTGCAGTGTTGAAACATCTACCGGAAGATTAT
CATGATGAGCTGCTCTTTCGCATTGCTCGATTACAGGATATCGACCATCAGGTAGCGGCC
GATCTTAATGACCTTATCGAGCGCTGTATCGAGCAGGTATCGACCAGTCAGAGCGCGCCA
ATGTCGGGTGTGAAGCAGGTTGCCGATATCATAAACCGCTTCGAAGGAGATCGTGCTTCG
TTGATGGAAATGCTGAAGCTTCATGATGAAGAAGTTGTTCGAGAGATTGAGCAAAATATG
TTCGACTTCATGGTGCTGGGGCGTCAGAAAGAAGAAACCATGGACCTTCTGGTGCAACAG
GTGCCAATGGAACTGTGGGCTGTTGCATTGAAAGGTGCAGAAATTACCTTACAACAAGCT
ATCAAGCGTTCTATGCCTCAGCGCATGGTTAAGGCATTAGAAGATGATATGCAGGTACGT
GGTGCTGTAGGCTTGAGTAGTGTTGAGCGCGCTCGCCAAGAGATTATGGAATTGGTCCGT
GAACTGAGCGAGGCTGGCGAGATTGATTTGATCTTGTACGAAGAGCCTACAGTGGAGTAA
>PMBJIPBG_00282 Flagellar assembly protein FliH
ATGGCTGATTTTAACAACGTACTCGTTTCTAAAAAAATGCGTTTACCATCTTCTGCGTAT
CGCGTTCATCGCTTTCCACCATTGGCTCAACCTAATCTTATTGATGAAAACTTGGGATTA
GACAATGAGTGGCAAGACACCCAAGTCGATCTTCAACAGCGTTTAGAGGCCGGTTTTCAA
CAAGGCTTACAACAAGGTCATGAAGAAGGTTTTCGTCAAGGTGTGGAACAAGGCCAGCAA
CAAGGCGTACTTGAAGGGCAAAAAGAGGGCTTTCAGAAAGGGTTTGTATCAGGGGAGCAA
TCTGGCAAGCAAATGTTCAGTGAAGCCGCAAAGCCAGTCAATGAGCTATACCAAGCTTTG
GCACGTTGGCAAGCAGAAAAAGAGCAGCAGCAGCGTCATATGATTTGTGAATTGGTACAA
AAAGTAGCTCAGCAAGTTATTCGTGCAGAATTGACGTTGATGCCACAGCAAATTCTCGCT
CTGGTCGACGAAACCCTAGGAGCTATGCCAGGTAAGCATGAGACAGTGACGGTTCACCTG
AACCCGCAAGATCTTGAACGAATTACTCAAATAAATGCTGACCTACCAGCGAGCTGGAAA
CTTGTCGCAAACCCAGAATTGCAGACCGGTGGATGCCATTTAGTTACTGATGATGCAGAG
GCCGATGCAAGTTGTGACTCTCGGTTAGAAGCTTGTATGGACAACGTAAAGCAACACCTT
TTAGAAGAGGTGGCACTGCCTCAAGTTGAAGGTATTGATGAGTAA
>PMBJIPBG_00283 Flagellum-specific ATP synthase
ATGAGTAATGCAATGCCACGAGGCTTATTAAGCGAACGCATGAGTGATGCGATCGCGTCA
CTCGATTCTATCCCTGTTGCGAGAGTGACTGGGCGACTGGTCAAAGTGAATGGTTTAATG
CTGCAAGCCGTAGGGTGCCGATTCAAATTGGAGCAGCGTTGCCTCGTCGAGACGGATGAA
GGCGATATGATTGAAGCCCAAGTTGTCGGGTTTGATCATACCGTTGCGTATTTAATGCCG
ATTCGCCGTTTAGGTGGTCTGTTTGCAGGCGCAAAAGTTATCCCGCTTGATGGTGATAGT
ACCGTACAGTTAAGCAGTAACTGGCTAGGTAGAGTGGTTAACGGCCTTGGTGAAGTGCTG
GATGATGGTCCAGTGCTGAAAGGAGGAGAGCGAGTCTCTCTCGAACCAAAGCAGATTAAC
CCACTGAAACGCCGTCCAGTTGATACACCACTAAATGTTGGAGTGAGGGCGATAAATGGT
TTGCTTACTGTTGGGAAGGGGCAACGTATCGGCTTAATGGCCGGAAGTGGTGTCGGTAAA
AGTGTTTTAATGGGAATGATTACCCAAAATACAGAAGCTGATGTCATTGTTGTTGGCTTG
ATTGGTGAGCGTGGTCGAGAGGTGAGAGAGTTTGTAGAAAGAAACCTAACACCTGAAGCT
CGTAAGAAAGCGATCATTATTGCTGCTCCAGCGGATGAATCCCCTTTGATGAGATTAAGA
GCCACCTTACTATGTCATCGTGTGGCAGAGTATTTTCGTGACCAAGGTAAAGATGTTCTG
TTGTTAATGGATTCTTTGACTCGCTACGCCATGGCACAACGTGAGATTGCACTGTCTTTG
GGGGAACCACCAGCTTCACGTGGCTATCCACCTTCTGTTTTTAGTGTGCTCCCGCAACTA
CTTGAAAGAGCGGGTAACAGTGAAAACCCACACGGAAGTTTGACGGCTATTTATACGGTA
TTGGCGGAAGGCGATGATCAACAGGATCCCGTGGTCGATTCTGCTCGAGCCATCCTTGAT
GGTCATGTGGTGTTGTCACGTCAATTAGCCGAGCAAGGGCACTATCCAGCGATTGATATC
AACGCATCAATAAGTCGATGCATGACTGCGTGTACGCAAGAGGCTCATAGCACAATTGCC
AATCAGTTTAGGCAACTTTACTCGAGTTACCTTCAAGTCAAAGAACTGCTGCCTTTAGGT
GGGTACCAGCCAGGTCAAGATCCAGAGCTCGATCGCTCGGTGGCGATTTATCCTCAATTG
AGAAGCTATTTACAACAGTCAGCCACTGAATCCGTTGATTACCCAACGAGCTTGACCGAG
CTTGCTCAATTGTTTCAGGCACAATGA
>PMBJIPBG_00284 hypothetical protein
GTGGAAGCAAAATTAAAAGCGGTCGGTAAACTACAACTGATGGAAGAAAAGCAGCGTGAT
CGCGTTGGGCAGCAACTTGACCAGATGCGTCAGCAGCATGTTCATTTGCAAACACAACTG
CAGCAGCTTTCTGCGCTAAAAAATCACGCGGGACAATCGGCATTGATGGCGCCAACATTG
AACAGTGCGACGTTAATGAACTTAAATCGAGTTGATCAGATGCTGCAAAAAATGTTGCAG
CATCACGAGCATGAGCAAGCAGTAATGCAAGCCCGTTGCACCTCAGTTCAAAAGCAATTG
GAACACAAACACGCTCGCGTTCAGGGACTAGAGAAAGTACTGGAACGCTGGCGAGCCAAA
CAAAACTATGAGAAAGCGAAGAAAGAACAAAAGCTCATAGAGGATATTATTAACTCACGA
TTGAAGAGAAAGGTACTTTAG
>PMBJIPBG_00285 Cyclic di-GMP phosphodiesterase YfgF
ATGAGCATCAATACTTCAAAATACGGAGTATTTTCCTACGTTATATTATCGCTTTCTATT
GTGTCGATGATATTCGTCAGCTATGGACTATCTTCTCTTTTCGTTTTAGAACAAGACAAT
TTCCAAATCATCTCTATCGTTGGCGCTACGGCGTTAGTTAGCTTTCTTCGCTATAGATCA
AAAGCGATACCCAGCGTCGTGCTTGGGTTGTTCTTTTATTACTGGCTAACGGGGAGAGGA
GTTCAATTCAGTGCAACTTATAGCCTGCTCCTTCCCATTATTCCATTTGTAACCGCATGG
TTGTTTCATACCTATAATGATAGAGCACTAGATAAACCAGCTTCCACTAGGCTAAGCGTG
TTTTTTTTAACGGCCGGATGTTTTTACCCGCTGGCTAATACACTGATGATGTTGATAGTT
AGTGGTGTAATAGGAAGCAATTATTTTGACACCCACTTCCTCGTCTATGCAACATTAGGT
GGATATCTGACACAGTTACTTGTCACGCCAACCCTATACGTTGCAACGTGTTTGCTAACT
GGTACTGATCAACAACGCTTTATTGCCCTAGACCGAAGCTTACGTCACTCCAGCAACACG
GATAAGCGCTATCTTTTTTGGCTATTTGGCAGTATCGGTTTGCTGAGTTTAGCAGCGTAT
GCACCGAGCTCCTTCCTACTCAATACGGTGAGTTTTTGCTTAATTCTTATTGTAATCTCC
GGTTTATCTCGCCATGGAATTATTCAGCCATTAGTAATTGGCTCATTTGCAACATTACTC
ATCATCTACGATGCCATACATGCATTCAACGCTGGCCCGCACAATCAAGAAAAGTTGCTA
GGATTAATGATCATTGTTTCCGTACTCGTTACCCTAGCCTACCTGCTCGCTGGCTATTCC
ATCAAATACTATGAGATGTCTCAAAAGCAGATTCAAGCGGAACGGATAGACCCCTATACT
GAGTTATACAATATTGCTCAGCTAAAAGAAGACCTGTTTACCCAGTCGCAATCTGTCTTG
ATCTACTTAGATCTCACTTCAACTCTTTCAATGCTGACAGGGTTAGGGCATGAAGGAAAA
TCTCAACTCATTAAGCAACTTAGTGATTATTTAAGTTCAAGAAATGAAGGGATTAACCGC
TGCTATCGCCCCCCTTTTTCAACGGGAGTCATTAGTTTTACTGAAATGTCTGAGGGCATA
CATGGAGAGCTCTATGAAGTTTCTCGGCATCTGGCAAAATTCCAGTTTTATTGGCAAGGG
ACATCAGTATCTTTAGTTAATCCTGTCTTGCACTGCGCTCGTATCTATCCAACGATGGAC
ATAGAAAAAGTTGCCTCGGTACTTTGCGACCAAAGAGCTGGATACGATGAAACCATACAT
TGGGTCAAACTAAACTCTGCGCATTCAGATCGAGTAGACAAACTGAACTACATCCAGCAG
ATATTCAAAAATGACCAGTTCGAACTCTACTGTCAGCCATATAAGACTCTGTCACCTACA
GCCAATACACCAACTAGCTTTGAGGTTTTATTAAGAGTAATAAACTCGGATGGTTCAATA
CTTGCTCCTGCCGATTTTTTTCCTTTGATTAACCAATTTGGCTTGGAAACTCAACTCGAT
CGATGGGTAATTGACCATACGTTTCTAATGCTTGATGCTCACGTAGAAGATTGGACCCAA
ATCGATTACTGCTCAATCAACTTAACCGCTAAAACACTTGGTGTACCAAACTTAGCCGAG
CAAATAATCTCCAAGGCAGCGCAGTTAAAGATCCCTTTAGAGAAAATCTGTTTCGAAATC
ATCGAATCATCAGCATTAAACAATGAGCAACAAGCAATAGAAACACTAACGACACTGCGA
GAGGCGGGCTGCAAAGTTGCCATCGATGACTTCGGTACTGGATATGCAAGTTTTGAGTAT
TTAAGAAGACTGCCACTTGATGTACTAAAAATAGATGGAGCATTTGTTAAAAACCTACCT
TACAATGAAACCGACCGATTGATCGTAAGCTCGATTTGCACTGTAGCGCGCGAGATGAAA
CTTCAGACAGTTGCGGAATTTGTCGAAAGTGAAGCCCACATTCAGATCTTATCTGAATTA
GGAATCAACTATGCACAAGGTTATGGTGTTGCGAAGCCAATGCCATTGGTTGCTTGTTTA
AAAGGTATGGCAAAAAAGGGAGTAAAGACCGTGGCGTAA
>PMBJIPBG_00286 Trypsin
ATGAAGTTATCACCAGTTATCGTTGCAAATATCTCTTTACTGCTCGGGCTACAAGTCTTT
GCCTCCGAGGTAACCGTCAAAACAGCAAACAACCAGCCCGGAATTTCCACTGCCGTGATC
AATGGAGAGAAGATCACTCCGAATCAAGCCCCTTTCTTCGCTCGACTCATACTTCACAGA
CAAGGTTCAAATACTTTTGCTGACGTTTGCGGTGGTACCATCGTCAATGACCGATACATT
ATGACTGCGGCACATTGCGTTGGCGGAGATGTCTTTTCTAACGGCTGGTCAGAAGATGAC
CTACGAGTCTTAGTCAAAAACCCCTCAGGCTCAGATGTGTATGTCCAAGAGTTCAAAGAT
GTAAAAACAATAACGCAGCACCCAGACTACAATGAATCCGATTTATGGATTAATGATATT
GCCATTCTCGAACTCAGTTACCCTATTACTGATAATGTTCAATCGATTACCTTGCCACAA
GACTTCGGCGATTACAGTGCACAAAGCGTTTACCAAATCTTCGGCCTTGGTCAAACATCA
TCAAATGATACGTCTGGTGCAGATTACTTACTCACAGCCGATGTTCGCCCATTGACAGAC
AGCCAGTGCGCAAGCCTTGTATCAGGATACCATAGCCAAGAAACCCTTTGCGCTAACGGC
TTTCCAAACAAACCCTACACCGGTATTTGCCGTGGCGACTCAGGAGGGCCTCTGACTTAC
CTAGATAACGATGGAAGCTATCAGCAAATTGGCATTGTTAGTTATGGTTCTTCTGTATGT
GAATCTCCATCCATCCCGAGTGTGTTTACCGAGGTGTTAAACTATACAACTTGGATTGAA
CGACTTACTAGTAGTGGAACAAAAACTGTCTATGATGCTTCAAAGGCTGCCTCTGAGGAT
TACTACAGCGAAGGTGACTCAGGATTTGAACCGCAAGATACAGTCGTGACAGAAACAGAT
TCAGGAGGTGGCAGTGGTGGCGGTCTCTCCCCCTTTTTGCTTATTTTCCTGCTCCCTTTC
AGCTACCTACGCCGACGTTGTGCAGTCTAA
>PMBJIPBG_00287 Glycine cleavage system transcriptional activator
ATGCGCAAGTTAGTACCGCTAAAATCCATCTACGCATTTGTCGCCGTAGCGGAGACAGGT
AGCATGACAGAAGCCGCCCATTTACTCTCGGTTAGCCATTCGGCGGTCAGCCAGGCCATC
AAATCCTTAGAGAGTCAGGTCAACAAACCTCTGTTTGAACGCATCGGTCGCCAAGTCATA
CTCAACAATGACGGCAAGAAATACTATCGAAAAGTCTCACCAGCTCTTGAGCAAATCGTC
GATGCGACAGAGGCTTTGATTCACGATCAAAACTCCATGCGAATTACGCTCAACATGGTT
AATTCGCTCGCCTTGCATTGGTGGATACCTCGCATGTCGAGCTTACAAGATTACGCCCCC
CAGTTGGATATTCGTTTGTCGAACCTAGTTGGGCAGTTTAGCTTGGAGCAAGAAGGGATT
GATGTCGCGGTCGTACATGGCAGCCCAGAAGAGTGGCAAGATTACTACTGTGAAATGCTC
AGCGAAGATGAGTTAGTGCTAGTGTGCAGCCCTGAACTGTTAGAGCAATCAGAAAGTCGT
GACATCCGCCACCTTTTGTCGGCTTACCCTATCATCGAGGTGACGAATGATCGTCGCAAG
CGTGACTGGCAAGTTTGGCAAGAGGAAACTGGACTTCAACGCCCAACTAACATCAAACCG
ATGACCTTTAATATGTCGATTCAAGCAGTTCAAGCCACGACAAGACGTTTAGGATTGCTA
GTAACACACCGATTGTTTGTTAAAGACGACATCAAGTATGGACAATTAATTGAGCTAGGA
GAGCCAGTCGTAAACCCTTATCAGAAATTCTATTTTGTCTGTCCTCCCCATAAACTTAAG
CTAGAGTCGATGCATCAACTAAGAGCATGGCTTAAAAAAGAGCTTAACGCTCAGTGA
>PMBJIPBG_00288 hypothetical protein
ATGAAAGAAGAAAATAAACCTGTCACCTTCATGTTAATGTCGACATTAAGTTTATCTGTT
ACAGGACTGTTAGCAAAGCAGCTCAGTAACGATTTATCCGTGACCATGTTCAGTTTCCTC
CGCTTCTTCACTCCGGCTCTCATTTTGTTGGTCATATTGCGCTTTAAGAATCTTACTTTG
CCTACTGTAGGAACCATTAAGCCGATTTTGCTTCGTGCTCTTTTCATCGCAATGTGTCAG
TTGTGTTTTATCGCGTCGCTGCAAACGCTGACTCTGGTTGAAGGTGTCGTGCTATTTGCG
ACTGGGCCACTGTTTATGCCAATCGTCGAGAAGCTGTTTATGCGTGATCAGATTCGAATG
TCGACCATCGTAGCGCTCGTTATGGCGTTTTCAGGTGTGATTTTATTGGCTGGTTCGGAT
GGCCAGTTTACATGGCGTATCGATTTGCTGTTGGGATTAGCTGGTGGGCTGTTTAACTCT
GGTTCTCAACTGACGCTCTACAAAGCAAGTAAGAGCGGCTTATCACCGCTCGAAATCAAC
TTTTGGACCTTTGGCGCAGCAGCTCTGTTTATCTTGCCACTGGTCGTGGTGAACGACGCC
AGCATGTTGATGAGCTCAATATCGATAAGCACTTTTGAAACGCCCAATACGGTGCTCGTA
TTTCTGATGTCGCTACTTATTATTAATACGCAAGTATTTCGCTCTAAAGCTTACCAACTT
GCAAGTAGTGGTTCACAGCTCGCTCCACTTATATTCACTAACTTACTGTTTACAGCAATA
TGGCAATGGGCGTTCTTTGAAGACCAAATGAGTGATAGTCAGGTTATGGGCATCAGTTTA
ATTGTCCTAGCGACGGTAATGAATACCTGCTGGATTAGGTTCTCGGCACGGCGTATACAT
TTACTGCGACCTAAAACACCTTAA
>PMBJIPBG_00289 hypothetical protein
ATGCTGACTTTAAACTATCACGTCGAGATTGCCGCGACGCCTCAACGCGTATGGAGCGTG
TTGACCGATGTCGAACTATACAAGCGATGGGCGCAAGCCTTTTCACCTCAGTCTCAATTT
GATGGTGCATGGGAAGAGGGAAGTGACATTACTTTCTTTGACCCAGATATGGGCGGGACA
AGGGCGATCATCGATACGGTGCTGCCCCTACAAAAACTCGAGTTTCATCATGTTGCCATT
TTTAACCCGGATAATCGGCAGCAATTGGATGGGGATTTGGCATCTAAGTGGATCGGATCT
CGTGAGATCTATCAGATCGAGACGATAGAAGATCGCTTATTGCTGAGTATCACCATTCAT
ACTCACAGTGATTTTGTGTCGATGTTCAATCATGGTTGGGAAAAGGCACTGCCGTTGATC
AAGCTCATCAGCGAAGAGTAA
>PMBJIPBG_00290 putative phosphatase YcdX
ATGATGGAATTTAAGGTTGATACCCACACGCATACGTACGCTAGCGGCCACGCTTATAGT
ACGTTGATTGAAAACGCGAAGTCGGCACAAGAGAACGGGCTTGATATGTTCTGTACGACC
GATCACGCTGAATCCATGCCGGGTGCGCCTCATTACTGGTTTTTCTCTAACCAGAAAATT
CTGCCTCGCTTTCTTGAAGGCGTTGCGATTATTCGCGGCGTTGAATCTAACATCATGAAC
ACCAAGGGTGAGATCGATATACCAGATAGCGTTGATCGCAACTTGGATTGGGTGATTGCT
AGCTTTCATGAGCCAGTGTTCCGCCCAGCGGATAGTGCTACGCACACTCAAGCGCTGTTG
AATATCATCAAAAACGGTCGTGTTGACGCACTAGGCCATTTGGGTAACCCCAACTTTGAC
TTCGATTTTGAAGCTGTACTGAAGTGCGCTAAGGAACACAATGTCGCGATTGAAATCAAT
AACACCACATTGAAAGGTAACAGCCGTGTCGGCAGTGTAGACCGTTGCCATGAGATTGCA
CAAATCGGTAAAGAGGTCGGAGTCTTCTTCACTACAGGCAGTGATGCGCACTTCTGCCAC
GATGTGGGTAACCTAAGCTTGGTGGGTGAGTTAATGGATAGAGTTGGCATTGATAGCAGC
AAGGTAATTACTCACTCAGCACAACAATTCTTAGCCTTCTTAGAGCTGCGTGGCCGTATG
CCAATTGCAGAGTATGACGAGATTCGCAACGCATAA
>PMBJIPBG_00291 hypothetical protein
ATGTTACGTCCTTTAGTGTTGGGGTGTGTAATTGCGTTAGGCTCAACGTACGCAATGGCA
GAAGCCGTCGACTTAAAACAAAACATGAAGCAGATGAAGATGGAATTCAAACAGGCGGCA
GAAGCGTCTGATGTTGAAACCATGAAATCTGCGATTGATAGCTTGCAAGCGATCGTTGAA
CAATCTAAGCGTGGTAATTACCCACCAGAGAAGTTCGATATCTACCTAGAAGGCTTTAAC
AAGCTGACGGTAACGCTAGATAAGATTGAAGCGGATCTTGATGCGGGCAAGCTAGAAGAA
GCGAAAGACCAACTGCGTGAAATCGATAGCCTTCGTGAAGAGTACCACGACAAACGCAAC
CCAAGTATCTGGAGCAAACTGTTTAGTTAA
>PMBJIPBG_00292 hypothetical protein
ATGCGTAGATTAATTCCTTTTTACCGCTCGATGTTATTTGCTAGTGCTCTCAGTTGGGTG
CTAGTGACGCTGATGCCTGTTATCAATGCTCATGGTAACAGCATGGGCGTGTGGGCGACG
TTATGTACGCTTAACGGTTTTGAGTTGGTTCAAATAGAAGAGGGCGACAATTCTGTCAGC
CACAAAGGTAAGCCTTGTCCTTTTAGCCACTTCTCGACTTTTCATCACGATACACTTCCA
ACGACACCAATACTCTCAAGACTGAGCTTGGTGATTTCTGACAGCTATGCTTATTTGGCT
CTAAGTGTGCGATTTGAAACGCCAGTTCCACGTGCGCCACCGAAGTTAGTTCTGATAAAC
CTCTAA
>PMBJIPBG_00293 2-epi-5-epi-valiolone epimerase
ATGTTTAATGCCATTCATCACGTCGCGATCATTTGCAGCGACTACCCAAGGTCAAAACGC
TTTTACACTGAAGTGTTGGGATTGAAAGTCATTGCTGAAAATTATCGTGAAGCTAGAGAC
TCTTACAAGCTCGACCTTGCTCTGCCTGATGGAAGCCAAGTTGAGCTGTTTAGCTTTCCG
GGCGCACCGAATAGACCAAACTTTCCCGAAGCACAAGGGTTGAGACATCTCGCGTTTTTG
GTTGATGATGTTGATCAAGTAAAAGCCTACCTCGAATCGAATGACGTTGAAGTTGAGCCA
ATTCGCATTGACGAGTTCACAGGCAAAGCATTTACCTTCTTCCAAGATCCAGATGGCTTG
CCTTTAGAGGTTTATCAGAACTAA
>PMBJIPBG_00294 HTH-type transcriptional regulator DmlR
ATGGTTAATCCAAAACTCATTGCCCTACTTCCTGATCTTGCTTCGTTTATCTTAGTGGTA
AACGAAGGCAGTTTTACCGCTGCAGCCAAACAACTCGGCGTGACGCCATCGGCTTTAAGT
AAGTTGATCACACGATTAGAGCAAGCCCTCTCGGTGAAACTGTTTGAGCGCACGACTCGT
AAGTTGATCATCACTCAAGCTGGGCAAAAGGTTTACGACCAAAGCATTGCAATGGTGAAT
GCCGCGCAGCAAGCCGTTGAGCTATCTGCGGAAGATCATGCCGAGCCAACAGGCGCACTC
ACAGTGGCAGCCCCTGAAGCATTTCTTAATTCGGTGCTTCAACCGTTTGTGTTGCCATTC
CTAGAACGTTATCCAAATATACAGCTTAAGCTGCGCGCAGCAGATGGTGAGATTGATCTT
TTCCGCCAAGGTATTGATGTCGCATTCAAGCTCACCGACAAACCCGATGAGAATCTGGTA
CTCAAAGAGATCAGCAAGACCAATCTTGTTTTGTGCGCCTCTCCAGATTACCTCACCAAA
CACGGTATGCCTGGGCACCCAACCGAGCTTGAGCAACACGACTGCATTTACCTTGCCGAG
AACGACAAAGACAACATCTGGTCATTCTTTAAAGAAGAAGCGTTCCACTCGATTGCAGTA
AGTGGACGCTACGCCGTCAACCACTCTCAAATGCGCTTGAACGGGGTTAAGTCTGGCTTG
GGAGTTGGGATCTTCCATGACTTCGTGATCAAAGACGCGTTAGAGCAAGGGGAAGTGGTG
GAAGTATTGCCGGATTGGATGATCAAGAGTAACTACCACGGCGCTATCGCGATGCAGTAT
GCGCAAACCAAATACATGCCTGCTCGTCTGCGCGTGTTCATCGACTTCGTTAAGGAGCAT
TTAGTCTCCGACGATACTAACCATGCTTGA
>PMBJIPBG_00295 hypothetical protein
ATGATTCATAACGTTCTGTCTGCCTACTATGGCGAAATCTACGGCATCGCTTTTTTCAAC
CACTACTTGAGCCATTACACCCAAAGTGAACAACAAACGCTGTGGCAAACCTTGATCAAA
GTGGAAGAGCTCACCGCAGAAAAGCTCAAACCTGTACTGCTGACAAATGGCATGGATATC
GAAAGTCGACACCAAGAGATGTTGGATAAAGGCTTGGCAGATGCAACCAAGTGGATTGGT
TTACCATGGCAAGAGTTGGTGGCGACTCTTCTGAAATGGGTGGAGCCTTATGAGATCAAG
TATCGAGAGTGGCATGAAGAAGTGAAAGCTTCACAGCAGTATTCAACCGCTGAGCGAGAA
GCTATCGAGTTGATTGCAGACCACGAAACGGCCATTTATCACTGTTGGCAGCAATACCAT
ACTGGTGAATCTGGCTTGCTTGCACTCAAAGCATTTTTGGCAAAATATCGTTAA
>PMBJIPBG_00296 hypothetical protein
ATGAAAAAACGTACCCAACTCGGACTCGTCATGACTTCAGTCGCTATGGCACTAGGCTCT
GCATCAGTGAATGCGGCGGAATTGGAAATCACCGTGACAAACGCAACCAAAGGCATCTAC
TTTACGCCACTTATTGTTGCCGCACATGGCTCTGATCTTAAGATGTTCAGAACCGGTGAA
GCCGCTACCCCAGAGTTAGAAGCAATGGCAGAAGGCGGTGATATCTCTGGTCTTGCTAGT
GTGATTGGTAATGCTGGTGGTGTTGTTGTTGAGAACCCAGCTGGTGGTATTTTGAATCCG
GGTGTCGCAACCACCTTTACGATGAACAGTGGTGATCATGGATACTTGTCTCTTAGTGCG
ATGCTTCTGCCAACCAATGATGGTTTCGTGGGGTTAGATAGCTGGAAAATCCCAACGGAA
GCTGGCACATACCGAGCAACGCTAAGAAGTTATGATGCTGGTACAGAAGCCAACGATGAA
CTTGCGTCTAGCATGCCAAACCCACCTTTCATTACCTTTGGTACTGGCGGCACAGGCGTT
GAAGCTGCAGTGACTAACGACAAAGTTCATGTGCATCCAGGTAACCTTGGTGATAGTGAT
CCAACTGGCGGCATCAGTGACCTAGATAGCAGCAGCCATCGTTGGTTGAACCCAGTTGCA
ACCATCACAATTGTTGTGAAGTAA
>PMBJIPBG_00297 hypothetical protein
ATGAAATACAGAATCTTACTCGTAGCAGCTTCAGTCGGCTTACTCGCCGGTTGTCCAAGC
GATGATGATAACGATGTGGTTAAGTCATACCGTTACACGATTAACGTTGCAAACTTGACC
GCTAATCAACCAATGTCTCCGCTTGCGGTAATCACTCACAATGGTGACTACCAATTGTTT
GAAATTGGCCAAGCTGCATCTGTTGAACTTGAGCACCTTGCCGAAGGTGGTAGTAACGCC
GAGTTGCTAGCGCTAAAGGATTCCAATGACTATGTCTACCAAGCGTTGTCAGGGAATGGT
TTAGTGCTTCCTGGTGGAAGTGATTCAGTAACCTTTACGGTTGACCCACACAAAGCGGGC
TATGTTTCAGTCGCTTCCATGCTTGTGAACACCAACGATGCATTTGTCGGGGAAACGGGT
CTATCGCTTAAATCATTGGCCGTGGGTGAAAGCTACGAAATGAGCATGAACGTCTGGGAT
TCCGGTACGGAATTGAACGATGAACTTGCAGCCACTATTCCGGGACCAGCAGGCGGTGGG
GAAGGTTTTAATGCTGCTCGTAATGACACAAGTGATGTAGTGGCGTTTCACGCTGGAGTG
GTAAGTAAAGATGATGGTTTAACCAATTCTGCGCTTTCTGCGAACCATCGCTTCCTGAAC
CCTGGAGCGAAGCTCACTATCACCCGAGTCGAGTAA
>PMBJIPBG_00298 Transcriptional regulatory protein SrrA
ATGGAACAGCAGGCAATCAATTTAGTCGCGAACATTTTGCTGGTAGAAGACGATGATGAT
TTGGCAGAACTGGTTCAAATGCATCTCAAGTTTCAAGGACACCAAGTGTTGCGGGTAGCG
AATGTCGCCGAAGCCAAAACACAATACCAACAACACTCTTTTGATTTACTCATTCTTGAC
CGAGGTTTGCCAGACGGTGACGGCTTAGATATCTGCCATTATTTACGTCAGCACCAAGAT
TGGAGCCCTGTGCTCATGCTGACCGCCAGAGATGGCGAGATGGATAAAGTGGATGGCTTG
GAGGCGGGTGTGGATGACTACATTACCAAGCCGTTTAGCGTATTAGAATTTCAAGCTCGA
GTACGCAATGTATTGCGACGGGTTAGTCAAACCGCAGAAGTACAAGTTGAAAGAAGCGAA
CTTGAAGACAGCATGGACTTTGGTCCGCTAAGAATTGTTCCAGAATTGCATCAGGTATCC
TTAAATGACAAGGATGTCACTCTTACCGCGACAGAGTTTACTTTGCTGCAATTCCTCGCG
ACGCGACCGGGTAGAGTCTACAGTAAAGATGAATTGCTCGACCATGTGTGGAATACCAGC
CATTCCGGTTATCACCATACGGTATGTAGCACCATCAATCGCCTACGCAGCAAATTGTCT
TTGTCTGACTCTGATCATCATTTTATCCAGACGGTATGGGGCGTGGGGTACAAGTTTCAA
CCACAACAGTAG
>PMBJIPBG_00299 Sensor histidine kinase TmoS
ATGAGCTTCAAATCTCGCTTAGTGGTGTTCACTAGCCTATGGTTTTGTCTAGCTGCAGCT
GTTATTGCATTAACGTACAATTGGCAAAAAGAGACCATTGAATTACGCACTAAGCAGAGT
CTGCACAAAGAGTTGGCAAGCCACATGCGTGATGATAATCCGTTGATGATAGGCACGGAT
TACAACCCGAAAGCGCTCAAATCCATCTTTCATACCCTTATGTTGATTGGTCCGGATTTC
GAAATATACTTTCTTGATAGCCAAGGCAACATTACTACCCATGCAGCGCCAGAAGGTGCA
GAGATCATGGGTCAGGTGGATCTCAATCCCATTAAGCAATTCTTAAATGATCAACCCTTT
CCTATTTTGGGTGAAGACCCACGCAATCGTGGTGAGCACAAAGTGTTTTCCGTAGCAGCG
ATAGAAGAATTAGGCTCTACAGTCGGTTATCTTTATGTGGTGATTGGTAGTACCCGACAT
GATGCGATTGCCAATGCTCAAGTCGATACCCCTTACATCGCGCTGGCAGGATTGGTCTTA
GTGTCCATTTTAGGCTTTGCTCTTGGGGCTTATGTGCTGGTCAAACGTAGTCTATTGAAC
CCGATTGAGCGTGTGACCAAGCAACTTCAACAGCAAGCTGAACATGATTTCCGCCTGCAA
CCCGATTTTACTCACCAAGTGCCGGAGCTCGTGCCGATTGCACACTCTTATCAGATGATG
GCGAAGCATATCCAGCAGCAGTTTTTGCAGTTGGAGTATCAATCGTCTCATCGTCGCCAA
AGCTTATTGCAGCTAAGTCATGATTTAAAAACGCCGTTATCGAGCGTGCTTGGCTATTTG
GAAACGTGGCGTTTGCAACATCCGGAACCCGATCCTTTGATTGACGTTGCTTTCCGAAAT
TGTGAGAAGCTCTCAACTCAGTTGCATTCTTTATTAGACGCCGCGCGCAAAGAAGCTCCA
ATGCCAAACTACGAGTACCGCCCTGTGGATCTGGGCGCGTTGATGGCAGAATGTGCTGAA
ACGATGCAGAGCCAGCTTTCTCGCAAAGAAGTGCTGCTGAAAATAGACGTCGATAGCGAC
ATTCAAACCGTGGGTGACAAAGGTCTTTTAGAGCGGTTGGTGCTTAACTTGCTTGAAAAT
GCACTGCGCCACAGTCCAATCCGTTCTGAAGTACATTGTCATGCTCATTTGAGTGACGAT
AAATCAAGAATTCATTTTGCTTTTATTAACCATATTGAAGAAGAAGCACAGGGAGGCTCG
TTAGGTATTGGAACTAAGATTGTACAGTCGATACTCATGCTACATCACAGTTATCTAGAG
ACCAGCAGCACACCATCTCAGTACCAGCAAAAATTCGCCCTTCGAGCAATATCTAATTGA
>PMBJIPBG_00300 2-amino-3-ketobutyrate coenzyme A ligase
ATGTCTTCTGCATTTTACCAACAGATTGAACAGCAAATTGAAGAAGTGAAGGCGGAAGGC
CTTTACAAAGCAGAGCGTATCATCACGTCTCAACAGCAAGCGGCTGTTAAAATCTCTACT
GGTGAAGAAGTACTAAACTTCTGTGCGAACAACTACCTTGGTCTTGCTAACCACCCAGCA
CTTATCGAAGCGGGTAAAGCAGGCATGGACGAGCACGGTTTTGGTATGGCTTCAGTACGT
TTCATCTGTGGTACTCAAGACATCCATAAAGAGCTTGAGCAGAAGCTTTCTAAGTTCCTA
GGTAAAGAAGACACGATTCTTTACACATCATGTTTCGATGCAAACGCGGGCCTATTTGAA
ACGATTCTAGGCAAAGAAGACGCAATCATCTCTGACGCACTAAACCACGCGTCGATCATC
GATGGTGTTCGTCTATGTAAAGCGATGCGTTTCCGATACTCAAACAACAACATGGAAGAG
CTAGAGCAACAACTGATTGCTGCGAAAGAAGCAGGTGCTCGCCACATTCTTATCGTAACG
GACGGCGTGTTCTCAATGGACGGTGTAGTAGCAAATCTACCAGCTATCTGTGACCTAGCA
GAGAAGTACGGCGCATTGACTATGGTTGATGACTCTCACGCTGTTGGCTTCATGGGCAAA
ACAGGTGCAGGTACGCACGAGCACCACAACGTGGTTGACCGTATCGACATCATCACTGGT
ACGCTAGGTAAAGCAATGGGCGGCGCTTCAGGCGGTTACACGTCTGGTAAAGCGGAAGTG
ATTGACTGGCTACGTCAGCGTTCTCGTCCATACCTATTCTCTAACTCTGTTGCACCAGCA
ATCGTAAGCGCTTCTATCCGCGTTCTAGACCTACTAGAAGAGAGCGGTGACCTACGTGAC
CGTCTATGGGAAAACGCAGCACACTTCCGTACTCGTATGGAAGACGCAGGCTTCACAATG
GGTGGTGCTGACCACGCAATCATTCCAATCATGCTTGGCGACGCAAAAGTAGCAGCAGAA
TTCGCAGAGCGCGCTCTAGAGAAAGGCATCTACGTAATCGGCTTCTCATTCCCTGTTGTA
CCAAAAGGTCAAGCGCGTATCCGTACTCAAATGTCTGCGGCGCACTCTCGTGAGCAACTA
GACCGTGCAATTGATGCGTTCATCCAAGTTGGTAAGGACATGGGCATCATCTAA
>PMBJIPBG_00301 L-threonine 3-dehydrogenase
ATGAAAGAATTTTTTGTCACGCATAGAGCGGGGCAATATTTGGTGAATACTATGAAAATT
AAAGCATTATCAAAGCTAAAGCCTGAACAAGGTATCTGGATGACTCAGGTTGAGAAACCA
GAAGTGGGTCATAACGACATTCTGATCAAAATTAAGAAAACCGCTATCTGTGGTACAGAC
GTACACATCTACAACTGGGACGAATGGTCACAAAAGACAATTCCAGTGCCTATGGTTGTC
GGTCACGAATACGTGGGTGAAGTGGTTGCGATTGGTCAGGAAGTTCGTGGCTTTGAAATC
GGTGACCGCGTATCTGGCGAAGGTCACATCACGTGTGGTCACTGTCGTAACTGTCGTGGC
GGCCGTACTCACCTATGTCGTAACACGATTGGTGTGGGCGTTAACCGTGAAGGTGCATTC
GCAGAATACCTAGTGATTCCAGCGTTCAATGCGTTCAAGATCCCTGAAGGCATCTCTGAC
GATCTAGCGTCTATCTTTGACCCGTTTGGTAACGCAGTACACACCGCGCTTTCTTTCGAC
CTAGTGGGCGAAGACGTGCTTATCACAGGTGCTGGCCCAATCGGTATCATGGCTGCTGCA
GTAGCAAAACACGTTGGTGCTCGCCACGTAGTGATCACAGACGTGAACGAATACCGTCTA
GAACTTGCTCGTAAGATGGGCGTAACACGCGCAGTAAACGTTGCTGAAGAGAAGCTAGAA
GACGTAATGGCTGAGCTAGGCATGACAGAAGGCTTCGACGTAGGTCTAGAAATGTCTGGT
AACCCAGCAGCATTCAACTCAATGCTAACCACAATGAACCACGGTGGTCGCATTGCACTA
CTAGGTATTCCACCATCAGACATGGGTATCGACTGGAACCAAGTTATCTTCAAAGGCTTG
GTGATCAAAGGTATCTACGGTCGCGAAATGTTTGAAACATGGTACAAGATGGCTTCACTG
ATCCAATCTGGTCTGGATCTATCGCCAATCATCACGCATCACTACAAGATTGATGACTTC
CAAGAAGGCTTCGATGTAATGCGCAGCGGCATGTCAGGCAAGGTTATCCTTGATTGGGAA
TAA
>PMBJIPBG_00302 Major exported protein
ATGCCAACTCCATGTTATATCTCTATTGAAGGTCAAACTCAGGGACTTATTACTGCAGGT
GCTTGTACTGCGGATTCTATCGGTGATTCATTTGTGGAAGGTCATGAGGATGAGATGCTA
GTTCAGCAGTTTGATCATAATGTGACGGTTCCGACAGACCCTCAGTCCGGTCAACCTTCA
GGTCAGCGCGTCCACAAACCATTCAAATTTACAGTAGCTCTAAACAAAGCGGTTCCATTG
CTGTACAACGCATTAGCTTCAGGTGAAAAAATGACCACTGTAGAGCTTAAGTGGTACCGT
ACCTCTATTGAAGGTAAGCAAGAGAACTTCTTTACGACGAAACTTGAAAATGCCTCTATC
GTGGACATCCATTGTGAGATGCCACACTGTCAAGATCCTGCAAAAGCAGACTTCACTCAA
AACGTAACGGTTTCTTTATCTTACCGCAAGATTACATGGGATCACGTAAACGCAGGAACA
TCGGGCTCTGATGATTGGCGTAAACCTATCGAAGCGTAG
>PMBJIPBG_00303 hypothetical protein
GTGAATATTAAATACCCACTAGTGGGCACTGTAGTAATGCCTGTTTTAACTTTCATCATG
TACAACGCTGCTGCTGAAGCTGCGCAAGGAATACATACTGAATTTGAAGGTCGTCGAGCG
GGTTTCTGGACACTTGTCTACAAAATAGCTGAAACTTTGGGGACCACTGGTTCGTTGGTT
ATTGGTGGGGCTGCTTCTGTGCTGATGTTGCTTTGGTTGGTTAAAGTCATCAAAGCGAAC
AACGCTCAGAAAGAAGTTGAAGCTGAAGCCTAA
>PMBJIPBG_00304 Carbonic anhydrase
ATGAAAACAACACTAACAACGTTAGGTTTAGCTTTGGTTATGGCGAGTACTGCAAATGCA
GCAAACTGGGGCTATGAGGGTGAGCACGGCCCGGAAAATTGGGGTGAGTTCGCTTCTGAA
TGTGCAAAAGGCCAAAACCAAAGTCCAATCAATATTGAATCAGCGACTGAAGCCAAGCTA
GAGAAACTGGATTTCGATTACGAAGGTAAGGCGATTTCACTGCTGAATAACGGTCACACT
TTACAGACCAGTCTAGAGGGCAAAAACACACTCACCATTAGTGGCAAAGAGTTTACGTTA
AAACAGTTCCACTTCCATACACCATCTGAAAACCATGTAGATGGTAAAGAATACCCACTA
GAAGCACATTTTGTGCATGTTGATAAAGTTGGTCATCTGGCCGTTGTCGCGGTGTTCTTC
AAGTTGGGTGACGCGAACCCAGATCTAGCTAAGCTACTCGCTAATATTCCAACTAAAGAT
CAAGACGTAGCCATCAAAGTCCCATTGGATGCTGACGCGCTTATCCCAAGTGATAAAGAC
TACTACCGCTTTAATGGCTCTCTAACCACACCGCCGTGTTCTGAAGGTGTGCGTTGGTTG
GTGATTAAAGAAACACAAACCATCTCCCCAGAACAGGTGAAAGAGTTTGCGAAAGCAATG
GGGCAAAACAACCGTCCAATCCAACCGCTTAACGCTCGAATGATCCTAGCGCAACAATAA
>PMBJIPBG_00305 Low conductance mechanosensitive channel YnaI
ATGCCACAGTGGTTTACAGAACTTCAAACTTACGTCATGGCTAACCATCAAGACTGGAGT
AGCAGCGTTTTATTTATCACCATTGCAAGCTTCTTTGCATGGATTGCTTGGCGCGTATTG
CACTCGCACCTCGCGATACTGGTCGAGAAAACCCCATTCCATTGGGACGATCTCTTATTA
GAAGCCTTAAAAACTCCCGTCAGTACGCTAATTTGGTGCTGGCCAGCAATCGTATCAATA
GGCATCGTTCTACAAAGTGAGCTAGGAAACGAGTTCAACTGGCTGAGCACGCTCAAACTC
ATCTTAGTGATCAGCATTCTAGTTTGGATCGTAATGCGTCTTATCACTAACGTGGAAGAC
TATGTGCTTGAGCAGAAAACTCGCGATGAAACAACAGTACAAGCCGTCGCTAAAGTCGCA
CGCCTATTTTTCATTGTGATTGGTGTCCTCACCGTCATGCAAGCGTTTGGATTGAGTCTT
TCTGGCTTACTGACGTTTGGTGGTGTAGGTGGCTTGATAGTCGGTTTAGCAGCCAAGGAT
CTTCTATCAAACTTCTTTGGTGGTTTGATGATTTACTTCGATCGCCCATTTAAAGTAGGT
GACTGGATCCGTTCTCCTGACCGCCAAATTGAAGGTACTGTTGAGCGTATTGGTTGGCGT
ATGACCAGCATTCGTACCTTTGATAAACGTCCTTTGTACGTTCCTAATTCTGTATTTAGT
AACATCGTAGTAGAAAATCCATCACGCATGCTTAATCGACGTATCTTTGAAACGATTGGC
CTACGTTACGACGATGCAGACAAAGTTCCTGCGATCATTAATGACGTGCGTGAAATGCTC
AAAAATCACAAAGACATCGACACACGCCAGACGTTGATCGTCAACTTTGACGCGTTTGGT
GCATCGTCACTGAACTTCTTTATCTATACCTTCACAAAAACGGTCAATTGGGTGCGCTAT
CACGAGGTGAAGCAAGACGTCCTTTTACAGGTAATGGCTATCATTAAACAGCACGAAGCT
GATATTGCTTTCCCTACGCAAACACTCAAGCTTGACCCAATTCAAATGGCGAAAACCCAA
GCTCAAGACGATTGTGGTTTCTAA
>PMBJIPBG_00306 hypothetical protein
ATGGAATTTACGGAGCTAGACAGAAATGCGCTCTACGACATTTGGATGTCACAAAAGGCA
AAAATGCACCTTACTCAGATGGAGATGGCAAAGCGCCTTGGCTTAAACTTACATGAGTTC
TCTGCGTTGTTGCGAGGCAATGCTCCATTGACGCTAGGGTTTGTGAATAAGCTATGTGAA
CAGCTTCATGTGCGTCCAGCTCAAGTTATACCATCTCTTACCGATCGCGATGTGTCATCT
TCTTGTTCGGTTTACTTACAAAACCGTATTTCTTATTAA
>PMBJIPBG_00307 hypothetical protein
ATGGCTGTGAAAACTTTTTTCCGAAACTTAGATAAAAAGCGTAGACGATTAACTCACCGA
CTAGAGCCTGCAATTGCGCGGCGATTGAATAATCGTTCTAAATTTGTAGAGCACCTTATT
CCCAATGAGAAGGTGAAGCGTATTGTAATTGTGCGCAATAATGGGCGTATTGGTAATATG
TATTTTTTACTGCCGTTCGTCCATCAGGTTCTTCGTCTCTACCCTAAGGCTCGTGTTGAT
CTTGTCCTCTCTTTCCCCTGGCAAGGTGAAGTCTTTCAGAACCTGAATATCAATCATATG
TATTACTCTCACCTGTCTCTTAAAACGATTGGTCAATCGTCCGCATCGATTAAAGAATTG
ACGAAAAATAGCTATGATTTATTGCTAGCTCCCTCGCCGGGTGCTTGTGATATTTTTGTC
TCTGCGTTAATTCCGTCTCAAAATAAGGTGTCTTTTAAGAACGAGAAAACAGAAACGGTA
TTTGAGCACTCCTCGGTTACACAGTCTGACTTTTATCATGGAGCTTATAAACCATTGTCC
ATTTTGCAAGGATTGGGACATGAGCTTCCTAAGCAACTCGATCACGAGATTCTGTTTACG
ACCGAAGAGCTTGTTGATGGTATTAAACAGGCTCATCGACTATCACAAGATAACAAGCTC
AGTTTTGCGTTTTTCCGGGGAGCAAGAGGTAAGAAGCAGCTTACTGATGAAGAATGGAAA
GCCATATTGAGAGAGTTTGAACGTCAACATGATCAAGACATTCATTGGGTTGAGGTGTTG
AGTCCGGATGTTAGGGCTCCGTTGTTTCCTGATACTGACATTCTTGATTGCAAGAGCTTA
AGAGTATTGGGTGCAACGCTGCGGTATCTTGATGGATTTCTATGTTGCGATACTGGCCCA
CTTCATCTCGCTGATGCGGCAGGCGCGACTTGTTACGGCTTTTACACCGAGACATGTCCA
CAACGATTTGGGTTGATGGGACGTGATTGCTATCCGATTAAATTGCACGTTGAGCCGAGT
AAGGTGCAATTTGAACCAGTAGCGAGAATGGCTTAA
>PMBJIPBG_00308 L-lactate dehydrogenase
ATGATTATCTCTGCTTCTACAGATTACCGCGCTGCTGCGAAAGCCAAGCTGCCTCCATTC
CTTTTCCATTACATTGATGGCGGTTCATACGACGAGCGCACATTAAAGCGCAACACCGAT
GACTTAGGTGACGTGGCACTGCGTCAGCGTGTTCTGCGTGACATGAGCGATCTTAGCCTA
GAAACAGAAATCTTCGGCGAGAAGTTGGCAATGCCAATCGCTCTTGCGCCTGTTGGCCTG
ACCGGCATGTACGCGCGACGTGGTGAGGTTCAAGCAGCAAAAGCGGCAGAAAAGAAAGGC
ATTCCTTTCACCATGTCGACCGTGTCTGTATGTCCAATTGAAGAAGTGGCACCTGCGATC
GAACGCCCAATGTGGTTCCAACTGTATGTTCTAAAAGACCGAGGCTTTATGAAGAACGTT
CTAGAGCGCGCGAAAGCGGCAGGAGTAACGACACTGGTTTTCACCGTAGATATGCCAGTT
CCAGGTGCTCGTTACCGTGACATGCACTCTGGTATGAGTGGTCCAAATGCGGCGATGCGC
CGAGTATTCCAAGCCATGCGCCATCCAAGCTGGGCACTGGATGTTGGTGTATTAGGCAAG
CCACACGACTTAGGTAATATCTCTACTTACCGTGGTGAGCCAACTAAGTTGGAAGACTAC
ATTGGCTGGCTAGGCGCAAACTTCGATCCTTCAATCTCTTGGAAAGATCTAGAGTGGATT
CGCGACTTTTGGGATGGACCGATGGTCATCAAAGGTATTCTAGATGAAGAAGACGCAAAA
GATGCGGTTCGCTTCGGCGCTGATGGTATTGTTGTATCGAACCACGGTGGTCGCCAGCTT
GATGGTGTTCTATCGACGGCGAAGGCATTGCCTAGCATCGCCGATGCAGTAAAAGGTGAT
CTGAAGATTTTCGTCGACTCGGGTATCCGTACAGGTCTGGATGTGGTTCGTATGCTAGCG
CTTGGTGCTGACTGCACGCTGCTTGGTCGCTCTTTTGTTTACGCTCTAGCAGCTCAAGGT
GGTGCTGGCGTGGAAAACTTGCTCGACCTATATGATAAAGAGATGCGTGTAGCGATGACG
CTCACCGGAGCGAAAACCATTTCGGACTTATCACGCGACTCCTTGGTTAAGATGCCATAA
>PMBJIPBG_00309 L-lactate permease
ATGAGTGAAACCCTACTTGCCCTTGTGGCGTTTTCGCCAATTGTTGTCGCCGCCATATTA
TTGGTTGGTCTCAACTGGCCCGCTAAAAAAGCCATGCCTGTTGCGTTCGGTCTAACCGTC
GCTATTGCCCTAATATTTTGGGATATGTCAGCTACTCGCGTACTGGCGTCTGTCTTCCAA
GGATTAGGTATTACTGTCTCTGTTCTTTGGATCGTGTTTGGTGCCATCTTCTTGCTCAAC
ACTTTAAAACACACTGGCGCAATCACCACTATTCGCAATGGGTTTACTGATATTTCAGCC
GACCGTCGTGTTCAAGCCATCATCATCGCTTGGTGTTTTGGTTCGTTCATTGAGGGCGCA
TCTGGCTTCGGCACACCTGCTGCTATCGCCGCTCCTCTATTGGTAGCCATTGGCTTCCCT
GCACTTGCAGCGGTACTGATGGGTATGATGATCCAATCTACGCCAGTCTCCTTCGGGGCG
GTTGGGACACCAATCATCGTAGGTGTGAACAAAGGTTTAGATACGCACAACATCGGTGAA
GCACTGGTTGCTCATGGTTCAACATGGGACGCGTACCTACAGCAAATCACCGCCAGCGTA
GCAATGATTCACGCAACGGTTGGTACTCTAATTCCTGTACTTATGGCAATGATGCTGACT
CGCTTCTTCGGTAAGAACAAAAGTTGGAGCGAAGGTCTAGATATTCTGCCATTTGCACTA
TTCGCCGGCATTGCCTTCACCGTTCCTTACGCACTTACTGGCGTGTTCCTAGGAGCTGAG
TTCCCATCATTAATCGGTGGTCTAGTTGGTCTGGCAATTGTAGTCACTGCGGCGAAGAAA
GGTTTCCTCGTTCCAAAAACCAAATGGGACTTCGAGAGCGAAGATAAATGGCCAGCAGAA
TGGTTGGGCTCCCTCAAGATCAATCTTGATGACAACCCAGGTAAACCAATGAGCCTAACC
AAAGCTTGGGCACCATACGTGATGCTAGCAGTTATCCTAGTGGCAAGTCGCGTAAGCCCT
GAGTTCAAAGGTCTTCTTAAGAGTGTAAGCCTATCGTTTGGTAATATTCTTGGCGAAACG
GGTATCAGCACGGCAATTCAACCTTTATACCTTCCGGGTGGCATCTTAGTCTTCGTAGCG
TTACTTGCGGTTCTTCTGCAAGGTGGCGGCGCTAAGTCACTTGGCAAAGCATTTGGCGAA
TCAAGCAAGACACTAATTGGCGCAGGTTTTGTTCTTGTCTTCACCATCCCTATGGTTCGT
ATCTTTATTAACTCAGGTGTCAACGGCGCCGAGCTAGCAAGTATGCCTGTAACCACGGCA
AACTTTGCAGCAGACCTCGTTGGCTCAGCATTCCCGGCGTTGAGTGCTACTGTTGGTGCC
CTTGGTGCATTCATCGCCGGCTCTAATACCGTGTCGAACATGATGTTCAGCCAGTTCCAG
TTCGAAGTAGCGCAGACACTGACTATCTCAAGTGCCATTGTGGTTGCTCTTCAAGCGGTT
GGCGCTGCTGCCGGTAACATGATTGCCATCCACAACGTTGTGGCTGCCTCTGCAACGGTT
GGCCTACTAGGACGAGAAGGTGCAACGCTGCGTAAGACTGTTATCCCAACGTTCTACTAC
TTGGTGGTCACAGGCATCATCGGTCTGATTCTGATTTACGGATTCCAACTTACAGACGCC
TTAATGAAGTAA
>PMBJIPBG_00310 HTH-type transcriptional regulator DmlR
ATGCGTGCTGATGACCTAATCCTGTTCTCACAGGTAGTAGAAATGGGTAGCTTTAGTAAG
GTGGCGGAAGAAAATAACCTTACAAATTCGGTAGTTAGTAAGAGGATTGCTCGGTTAGAG
GAAGAAATCGGTGCTCAACTATTATATCGAACAACGCGTAAATTGACCCTGACCGAAGCA
GGAAAGGTTTTGTTACACAGTGCTAAAAATGTGAAGCAAGCCACTCAGGAGGCTATGGAT
GCAGTTTCAGGCTTTGGTGAGAATGTCAGCGGTCATATCAAAATGTCGGTGCCGACTATC
TCGGGTGATTTGATTCTGGCGGACGCTGTAGCCGAGTTTTGTAATATGCACCCAGGTTTA
ACCGTCGATATGTCGCTTGATAATCGCTTTGTTGACTTGGTTGCTGGAGGCTTTGACTTG
GTGATTCGAACTGGCTATCTAGAAGATTCCAGCCTGATTGCCCGTCATATTCTCGATTCA
CAATGGGTGGTTTGTGCGTCGCCTTCTTACATCGCCAAGAATGGCAAACCAATTGAGCCT
ATCGATTTAACCACACACAACTGTCTGCAATATGCCTATCAAACTACTGGGGCGACCGAC
TGGCAGTTCAAAGGCAAAGATGGCGATTATATTGTCAGAGTCTCGGGTTGTTTCTCGACA
GATAACGCTACAGCATTACGCAAGGCAGCCTTGGGTGGGCATGGTATCGCCTACGTACCG
CGTTGTTTGGTGTATCACGATATTCGCAGTGGTGAGCTGGTGGATATTTTCCCAGAGTTA
GTTGGTAAAAAGCTTGGCATCTATGCGGTTTACCCTTTTACTCGTCAGCCGCCGAATAAA
GTGAAGCTTTTAATAGAACACATCCGAGAGCGATACCTCACTATCTCGCATTACTTTTAA
>PMBJIPBG_00311 Prolyl endopeptidase
ATGCATTACCCAAAAACTCGTAAAGATTCCGTCGTCGACACTTATTTTGGTCACGACATC
GCAGATCCATATCGCTGGCTAGAGGACGATCTCAGCCAAGAAACGGCGGAGTGGGTTTCA
GGACAAAACTCAGTGACCTTTGATTACTTAGGTCAGATTCCTTTCCGCCAACAAATCCGC
GATTTAGTGGCGAACAGCCAAAACTACGAAAAGTACTCTCAACCTTTTGTTCACGGTGAA
TATACCTACTTCTATAAAAATGATGGTTTGCAGAACCAGAGCGTTTTATACCGCAAAAAG
GGTGATGAAGAAGCGGAAATCTTCTTAGACCCGAATACCTTTTCAGAAGAAGGAACAACA
TCACTTGGTGAAGTGAAGTTCTCTAAAGACGATTCTCTTGTCGCGTATTCCATTTCTGAG
GGCGGCAGCGACTGGCGTAAGATCTTCGTCATTAATGTAGAAACCAAAGAACAGCTTGAG
CCTGAAATTGTCGACGCTAAGTTCACCACAATTTCTTGGCTTGGTAACAAGGGCTTTTAC
TACGCGAGTTATGACAAACCTAAGGGCAGTGAGCTTTCGGCGCGTACTGAGCAGCACAAG
CTTTACTACCATGAGTTAGGCACACCACAATCTCAAGACAAAGCCGTCTTTGGTGCGTTG
GACGCGCAGAAGCATCGTTATGTAGGGGGAGTGACAACCAAAGACGATCGCTTCCTTATC
ATTACCGGCGCAGAGTCGACATCGGGTAACAGGCTGTTCTATGTCGATCTAGCTTCAGAA
GAGCAAGACGTAATCACGCTTCGAGATACAACCGATGGTGATACACATCTGATTGATAAC
CAAGATGACACCTTAATCTTCTATACCAACCTAGATGCGCCTAACGGCAAAGTGGTTAGC
TACAACACTCAAACCCAGCAATGGACAGAGATCATTGTCGAGCAGGAACAACCACTGGAT
ATAAGCAAAGGTGGTGGCTACTTGTTTGCGACTTACATGGTTGATGTTCTCTCTAAGGTT
CAGCAGTTTACTTACCAAGGCGAGTTAGTGCGCGAGGTTACTCTGCCTGATCAAGGCACC
GTATATGGCTTACAAGGCAAAGCAGAAGATAAGACGCTTTACTACACCTTTACTAACTAC
GTGACCCCTCCAACCATCTTCTCTTTTGATGTAGAAAGCGGTGAGTCTGCACTCTACCAA
GAATCGAAAGCCCCGTTCGACCGTAAAGAATACGAGTCTCAACAAGTGTTCTACACCTCA
AAAGATGGAACGAAAGTGCCGATGATCATCTCGTATAAGAAAGGCACCAAGCTAGATGGT
ACGGCGCCAACCATGTTGTATGGTTATGGTGGTTTTAATATCAGCTTGACGCCGATGTTC
TCAGGAAATGTCGCGAACTGGTTAGAACTTGGTGGTATTTACGCGGTGGCAAACATGCGT
GGTGGCGGCGAATATGGTAAAGCTTGGCACAATGCAGGTACTCAGCAACAAAAGCAAAAC
GTGTTTGATGACTTTATTGCCGCGGCGGAATACTTGATTGAGCACGACTACACCAGCTCA
GAGCGTCTTGCGATTCGTGGTGGCTCAAATGGTGGCTTGTTGGTCGGTGCGTGTATGACT
CAACGTCCAGAGTTGTTTAAAGTGGCGATTCCTGCGGTTGGTGTATTGGATATGCTTCGC
TACCACACCTTTACCTCTGGAGAGGGCTGGAAGTACGACTACGGCACGTCAGAGCAAACC
GAGGCGATGTTCCAATATCTACTTGGTTATTCACCAGTGCACAACGTGAAAGAGGGCGTC
TCATACCCAGCAACGCTTGTAACGACCGCAGACCACGATGACCGTGTTGTCCCAGCTCAC
TCGTACAAGTTTATCGCAGAGCTGCAAGAGAAGCATCAAGGAGACAATCCGGTGCTGATT
CGTATTGACGTGAACGCAGGTCATGGTGCGGGTATGCCATTGAGCAAACAAATCGACCTT
ACTACCGATGTTTACGCGTTTGCATTGCACAATATGGGAATTGAAAAGCTCGATATTTAA
>PMBJIPBG_00312 Glutathione import ATP-binding protein GsiA
ATGTCCACACAAACCATTCTTTCGGTGAGCAACCTGTCTGTCAGCTTTACGACAAACGAT
GGTATCGTCGATGCAGTAAAGAATGTTAGCTTTGATCTACAAGCTGGTGAAACACTGTCT
ATCGTAGGCGAGTCTGGTTCAGGCAAGTCAGTTTCAACCAATGCGTTGATGAGACTGCTA
CCAGATAACGCTATTTTGCACTCCAACTCCTCTATCACTTTTGAAGGTGAATCGATTCTG
GATAAATCTGAGCGCCAGATGCAAAGCATTCGTGGCGATCGCATTGGCATGATTTTCCAA
GAGCCAATGACGTCTCTTAACCCATACATGCGCGTTGGAATTCAGGTAGCGGAGGCGATC
ATATGCCATCGCTCAGTGACTAAAAAACAAGCTAAAGCTAGAGTGCTCGAACTGTTTGAT
TTAGTGCATCTACCAAATCCCCAACAAGCGTACGATAAGTATCCACACGAGTTCTCAGGC
GGTCAGCTGCAACGCATCATGATTGCGATGGCATTGATTAACGAGCCAGATATTCTTATA
GCCGATGAACCAACTACGGCGCTCGACGTGACCGTTCAAGCTGAAGTGCTTTACCTGATC
AAAGAGATCCAAGCCAAAATGGGAATGGCAATTCTCTTCATAACTCATGATTTAGGTGTC
GTGAAGCACTTTGCTGACCGAGTATTAGTGATGTGTAAAGGTGAAGTGGTCGAAGAAGGC
ATCACAGAAACGCTCTTCTCTGACCCTCAGCATGATTACACCAAGATGCTGATTAACTCG
ATTCCGAAAGGCAATAAAGACCCTATCGAAGAAGGTGCAACTGAGCTACTCAGAGCAGAC
GACATTCGTGTTAAGTTTCTTGTAAAACCTCACTTTATTGCGAGCAAAAATGAGTACTTT
GAAGCAGTGAAAGGTATCTCCTTAGAGTTAAAACAAGGTGAAACGCTTGGTATCGTTGGT
GAGTCTGGTTCAGGCAAATCAACGCTTGGTCGTGCATTGATCGGATTGTTGCCGTCAGCT
GGTAAAATCCAGTTCAAAGGGCAAGACCTAGCGCTTCTGACTGATAAAGAACGCTTTGCA
CTGAAAAAAGATGTACAAATGGTCTTCCAAGATCCATATGGTTCACTTTCTCCACGTATG
ACAGTTGGTGAGATCATTACGGAGGGGCTCACTGTACATCAACCTCAAATGAGCAAAGCG
GAACGAATGCAAAAGGCGCGTGATGTGCTGCGTGAAGTGCGTCTCGACCCTGCATCCATT
AATCGCTACCCACATGAGTTTTCTGGTGGTCAGCGTCAGCGTATCGCCATAGCGCGCGCG
TTGATCCTAGAGCCTTCTTTCATTCTGCTTGATGAGCCAACATCGGCACTAGACCGCTCT
GTTCAGTTAACGGTGATTGATTTGCTAAAAGATCTACAGAAGAAGCACAACATCGGCTAC
CTGTTTATCAGTCATGATCTCTCCGTAGTCAGAGCGTTGTCGGACCGTGTTCTGGTGATG
CAAAAAGGAGAAGTGATGGAGCAAGGCACTGCAGAAGAAATCTTCCATAATCCGAAGAGT
GATTACACAAGAAAGCTGATTGATGCCTCATTTGATCTTGAAAACAATGAAAATCAACAT
GATGCTGCTTAA
>PMBJIPBG_00313 hypothetical protein
ATGAATATTGAGCAATGCTGGATGCGCTACTTAAAAGCAGAGCAGCTAATGGAGCAAGGC
CACTGGCCAGAAGCTCATCGCTTGTACGAAGATGTGCTCAGTCATTTACCAAGTCATATT
CATTCTGCACTCGAAAACGAACAAACCAAACCGTGTCAGTTCGTATGCTTAATTAGTGGT
TTGCGCGACGCCAGCGTTGCGCAATCAGAAATACTCAACAAACTGGGACTTCAACAAGAA
GCATTTTCAGCACTTAACCAATCTTATGCGTTGTTCCAGTTCTTGCAGCTAGAAAGTCAT
GACCTAATCAGTAGAGTCAGCCAATTGCTTAGCAAGCAGAGTGAAGATTTGTTAGCTCAT
ATGGCTGCGTTTTGCTCTGCACAACGCAATGCGCAATGGATGATTGAACTTGATAATGTG
ACTCGCGCCCATGAGCAGTTCTTGTACTTGCAAGCCATGACTGCAGCAGAATCAGGCGTT
TCTCCACTATACAATTAA
>PMBJIPBG_00314 Lon protease
ATGGCAGTACAAAGATTGGAACCTAAACAGCTGTATTCAGCAGCTGATTTGGAAAATATG
CCATGTAAGTCGACCAAGGAATTACCTCCTATTGATGAGATCGTAGGCCAAGAACGCGCA
CAAAAAGCGGTTGAGTTTGCTATGTCAATCAAGGAGAAAGGGTACAATATTTACGCCATC
GGTCAGAATGGCCTAGGTAAGCGCACGATGATTTTGCGTTATCTAAATCGTCATCAGCAT
GATGACGCAGCGCTGTTTGATTGGTGCTATGTCGCGAACTTTGAAGACACTCGCATACCG
AAGGTGCTCAAATTGCCATGCGGTGTTGGTAATAAGCTGAAAGCGGACATTGAAAAGTTG
ATGGGCAAATTACTTAACGCGTTGCCCCTCGCATTTGACAATGAGATGTACTATAGCCGT
GCTGATCGCCTGAAGAACCAGTTGGCTAATAAGCAGCAACTTGAGCTCGATAGCATCAGT
AAAGAAGCAAAAGAAAAAGGCATTAGCTTAACTATCACCACTCAGGGTGACTATCAGTTT
GTTGCGATGAACGGTGAAGAGTTACATACCGAAGAATCGTTCGACGAGCTCAGTAAAAAA
GAACAAGAGTACTTTAGTAGCAGCATTGATGAGCTAGAAGTGAGTTTGCGTAATATGATA
CGTGAACTGACCGAGTGGGAAGAGACGTTTAGTGAAAAAATCAAGAAGCTGAACGATGAC
GTGACATTAGACGTGATCACCCACTTTATCAAACAGTTGAAAGTCGATTACGCTGACTAT
TCGGAAATCAAAACTTACTTAACCGATCTGCAAAAAGATATTGTTGAAAACGCCGACATT
TTCCTTGAACAGAGTGGTGAGCAAGGTGAAATCGCGACGGCGTCGTTGGATAAAAAACTG
CCACGTCGCTATAAAGTGAACGTACTGGTCAGCCGTAACAACACTGAATTTCCAATCGTT
GTTGAAGAAAACCCTAACTACCATTCATTGTTTGGTTCAATTGAAACTGCGACCTTTAAA
GGTACAGTGTTTACCGATTTTTCTTTGATTCGAGCTGGAAGCCTGCATAAGGCAAACGGT
GGTGTGCTACTGATGGATGCACAGAAGGTGCTTGAGCAGCCTTATGTGTGGGATGGATTA
AAACGAGCAATTCGCTCTCGCCAACTAAGTTTCACCTCGCTAGAGAAGGAAGTTACATTA
ACGGGCGCAGTGTCATTAGATCCAGAACCGATTCCTCTGGATATCAAGATCATTTTGTTC
GGTGATTATCGTACTTATCAATTGCTGCAACACTATGATCCGGAGTTTGGTGAGCTATTC
CGAGTTACCGCTGACTTCGAAGACGAGATGAAACGCACACCGGATTCAGAGCTGCAATAT
GCTCGTTTTATTTCTAGTGTGGTAAACGATAACAACATGCTCCATTGCGATAAGAAAGCC
ATCGCACGTATTATCGAGTACAGCTCACGATTGTCTGGTGACCAAACCAAGCTTTCACTT
CACTCTGCGAATATCGCCAACTTATTGCGAGAGTCGAACTACGTTGCTCGCCAAGCGAAT
TCCAACATGATTCGCATCGGACACGTGGAAGAAGCGCTGAGCAATCAGGAAATGCGAGTG
AGCCGCTTGCAAGATAGCGTGATGGAAACCTTCGTTAATGGAACGACCTTGATTCACACT
GATGGCTCTGCCATCGGGCAAGTGAACGCTCTATCGGTGTTGAGTACCAGCGATCACATG
TTTGGTGCGCCAAATCGAATCACAGCGACAACCTGTTACGGTGACGGTGATGTGATTGAT
ATTGAGCGTAGTGTGGATCTGGGTGGCAGCATTCACTCGAAAGGGGTCATGATCCTATCG
GCTTATTTGTCGTCTGTGTTTGGGAAGACGGCACGTGTTCCACTGACAACGACAATTACC
TTTGAGCAATCATATGGTGGCGTTGATGGTGATAGTGCAAGCATGGCTGAGTTCTGCGCT
GTGGTATCGGCGTTCTCGAAGCAACCTAACCGTCAGGACATCGCTATCACAGGTTCGATG
AACCAGTTTGGAGAAGCGCAGCCTATCGGTGGGGTCAATGAGAAGATCGAAGGCTTCTAT
GATGTGTGTGAAATCAAAGGTCGTCATGCTGGGCAAGGGGTGATCATCCCACGCTCGAAT
GTGCACAATTTGATGCTTCGTTCTGACATTGTGAAAGCAGTAGAGAAGGGAGACTTCCAC
ATCTGGGCAATTGATCACGTCACTGAAGCGATCGAGCTATTTACAGGGAAAGCCGCTGGT
GAGCCAACAGATGAAGGGTCATATCCAATTGATACGATATTCGGTTTGGCTCAAGCGAAA
CTTAACTCTCTACGGAAATAG
>PMBJIPBG_00315 Methyl-accepting chemotaxis protein McpQ
ATGCAGTTTTCATTGAAAAATCTGTCAGTACGAACGCAGGTACTTGTCCCTGTACTCTTT
ACCGCATTCGCATTGTTTATTGCACTGTGGATCACAAAAAATAACCTTCAAGCTGAGCAA
GAAGTTGTCGCTTCAAACTCAGATTCTCTTGTCTTTTATAAAGATACCCTTGCTCATATT
GATGACCAAGTTTATCCATTGCGTATCAGTGCCGTTTACGCGATCTATGACGTTTCTCGT
CGAGATGGCTTCTTAAATGAGTTAAAAGCAGGCATGAAAGAGATTGAGTCTGATCTAGAC
AAGATCGAAGCCCGCGAAACGTTCCGTAAAGAAGCCGTTCAGGTTCGTAAAGGGATTGAA
GCTTATGTTGATTACTCAACTCGCGCTGTAGAGTTCTTTAATCGCCATGATCGCGGCCAA
GTATCGGATAGCGAATACCGTAACTTTATCGCTCAATACCGCCGCGTAGGTAACGAGATG
GTATCAACCATCAATGCGTTATCTCAACGCGTTAACGAAATTGCTACTGAAGCGACAGCA
AGCAGCAACCGTGAGAACATTCGCGTTCAAAACAATGCGATGATCACTGTTCTATCAGTA
TTTGTATTCTCGCTTGTCGGTGCCTGGTTCTTGTCAGGAATGATCGTTACACCAATTCAA
AAACTGCAAGAAGTGATGCGTAAGCTGGCAGGCGGTGACCTTTCAGTGCGTGCCGATGTT
GACGGTGATAACGAGATTTCTCAGTTGAGCAAAGACGTAAACCAGACAGCTTCTCAACTG
CACGATACGGTTGACCACTTGACTCGCATTAGTGAAGAGGTTGCGTCTGCTTCAACAGAA
CTAGCGGCAGTTATGACTCAAGCTGAAGCGAATGCTCAACAAGAACTAGCAGAAATCGAG
CAGGTTGCTTCTGCTGTTAACGAGTTGGCAAGCACAGCAAATAACGTAAGCGATAATGCG
ACTTCAGCAGACGCGACAGCGCGTGAAGCGGATGGCTTAGCACAATCTGGCTTAGCAATC
TTCCAAGAAAGCGCGCAAGCAAGTGAACAAATGTCGCAAGCACTAAACGACGCTGCACAA
GTTGTAATGCGCTTGAAAGACCAGTCAGTACAAATCAACGATGTGATTGAAGTGATTCGT
GGCGTTTCTGAGCAAACGAACCTGCTAGCACTAAACGCGGCGATTGAAGCAGCACGTGCT
GGCGAATCTGGTCGCGGCTTTGCTGTTGTTGCGGATGAAGTGCGTATGCTTGCAGCTCGT
ACTCAGGATTCAACTCAAGAAATCTCATCGATTATCGAAGAGCTTCAAGCACAGTCGGGT
CTGGCGAATGACAGCATGCAAGTTAGTCTAGAAATGCTGGCTCGAAATAATGAACTGACG
CAACAAGCGAATGATGCACTTGTCGGTATTACTGAGTCGGTAGCAAACATTAATGACTCA
AACACCCAAGTAGCGACTGCGGCTGAAGAACAGTCTCAAGTAACACAAGACATTAACCGT
AATGTGGTGAATATGTCGGAGCTAGTAAACCAAAACGTTGCTGGTATTAGCCAGAGCGCA
AGTGCAAGTACAGAGCTTTCTCACTTAGCTGAGAAGCAGAAAGAGCAACTAAGTTTCTTC
AAACTGTAA
>PMBJIPBG_00316 hypothetical protein
ATGCAGGCTTTATTAAAAAACTTGTCAGTTAGAATGCAAGTATTGCTGCCAGTTTGGGCA
ACCGCATTGGCAGGAATCAGCCAAAGTGCGGCCGCGAGTAGTGAGCTTTCCCTTTTGGCA
GAGAAGCAAAAAGAGCAATTGAGTTTCTTTAAAATATAA
>PMBJIPBG_00317 Cyclic di-GMP binding protein
ATGAGAAATACGACGGCTAGTGGAAGGGACAATCGAGCAGCTCTTCATGAAAAGTCTGTA
CAACAGCGACAGGCAAGTACATTAAATAGTACCGATGCTATGGGGATGGTAGAACATGGT
AGTGAAGTGACATTAAACGTCACCACACCAGTAGGAACTAAGTTTATTACTACTAGCCTT
TTTATTGGTTGTCATTCCAACAATAGTGCATTGATAGAAATCCCCAATATCTCTGATGAC
GACCTTAAGTTCTATTTTCAAGAAGGTTTCTGGGTTAACGTGAAAGCACTATCGCATCGA
GGCGAAGGTGCGATTATTCCTTTTAGAGCCCAAATAAAGCACCGTCTTGAAGAGCCATTT
CCAGTATTAGTTTTGACCTTGCCAAACACGATGCAGGTGTATCAACTTCGTAAAGAAGTC
CGTTATGAAGTAAACCTGCAAGCCAAAGTGCATCTTAATGACTATAAAACTGATTGTGAA
ATACGAGACCTTTCCAAGAGCGGTTGCCGTTTTATAACCTCGCCTATGAGCAGACAAATA
CAAGTTGGTGAAATGGTTTCTCTTAATATCGTTCTGGGTGAGCGAGGTCCGATGCTCGCG
CCGTTGAAAGGAAAAGTGTGTAATTTACAAAAATCTACTCATTATGCTCGTTATGGCGTT
CAATTTGACGACTTTGGTAAAGCCAACGCCAAAAATCTGCTGGGGCAACTGAAGTTTAAT
GGCACAAAACTTATGCTCAAATAG
>PMBJIPBG_00318 hypothetical protein
ATGCATAAAGTGACACATGACACTGAAAATTCCATCTTTTGGGTTGATTTGGTGAAAGAC
CATAAAGCGAAAGTGGTTTATGAGCTTAAGGCTAAAGAGATGCATATTACGTCTACCTTG
GTGCCTGAAGTACTGCGAGGGCAAGGTTATGGCAACGTAATGATGGAAGCGATATTGCCG
AAAATAGAAGAATTAGGTTATCGCGTTGTGCCTGTTTGTCCTTATGTGATTAAATACATG
GCAACGCATCCTCAATGGGCACACTTACTGGCTTAA
>PMBJIPBG_00319 hypothetical protein
ATGGAGTTAGTGATCAATCCTCTCTATCAAAATATCGGTGACGAATTAGAGCTAGGTCAG
CTTGAACATGTCACTGTGATCCAATCGCTATGGGGTGGCTACGGTGAGTTAGTTAAACTG
ACTTTTCCTCAGCAAACTGTCGTAGTCAAACATGTCCAACTTCCTAAACCATCAGAGCAT
CCTCGAGGCTGGAACACCGATCGCTCACATCAACGTAAGTTGCATTCTTACCAAGTAGAA
GTCAGTTGGTATCTAGATTTTAGCCAAGCAGTAGATGAGCGCTGTCGGATCCCTCGAGGG
CTTAAATGTTTTCAAAACGAAGCTGAGTGGTTGATTGTAATGGAGGACCTCTCTCAAGCG
GGTTTTCCAAACGTCGTTAAGAAAGCAAGCAAAATCCAGATGCAAGCCTGCTTAGAATGG
CTGGCAAACTTTCACGCTCGCTATGTTGGTCGCCGTCATGATGCGTTATGGCAAACGGGT
ACGTATTGGCATTTGGATACACGACCAGATGAACTCGCAGTACTGCAAGATGATAGGCTT
AAGCGATATGCTGAGTTAATTGATCGCATTTTGCGTCAAGCTCAGTTTCAAACCTTGGTA
CATGGTGATGCCAAGCTGGCAAACTTTTGTTTTAACGATGACGGTTCGGCGGTCGCTGCG
GTAGATTTTCAGTACGTGGGTCATGGCTGTGCAATGAAAGACGTTGCTTTGTTTATGAGT
AGCGCAGTAGAACCGAGCGAGTGTGCGGAGATGGAATCTTGGGTTCTGGATACCTATTTT
GCCGCACTAACGAATGCGCTGAATCACTATCAACCACAACTCGATGGTGAAGCCGTTGAG
CAAGAATGGCGCCCGTTGTTTGCTGTTGCATGGGCGGACTTTCAGCGCTTTGTGAAAGGT
TGGAGTCCTGGCCACTGGAAAATAAACCCTTATACCGAATCGTTAACGAAGCGAGCGTTA
GACTATTTGGACTTGAAGCAATAA
>PMBJIPBG_00320 Spermidine N(1)-acetyltransferase
ATGGAAATTATCGTCCGTCCAACCACTGTTGAAGACGCCGCTGCGCTAGTCGAAATTTAT
TCGCAACCAAAAGCACAACGTGAAACCCTGCAACTCCCTAAGCCATCACTCACAATGTGG
GTCGACCGGTTATCAAACATACCTGCTGGCGTGTATAGCTATGTCGCGGAAATCGATGGC
AAGGTAGTGGGTAATATTGGGTTTCATCATTCACAGCGCCCGAGAACATCTCACACTGCT
TCATTTGGCATTGGTGTACATGACAACTTCCACGGCTTAGGCGTTGGAAGTGCGCTGATC
AGCACGGTGACAGAACTCGCCGATAACTGGTTGAATGTAAGGCGCATACATCTTGAAGTG
AATTCAGATAACGAGGCTGCAATAGGCTTGTATAAGAAGCACGGCTTTGAGATTGAAGGT
GAGCTTATCGATGCCTCTTTCCGAGACGGTGAGTTTATTAACACCTACAGTATGGCCCGC
ATCAGAAAACCGAAAAACTAA
>PMBJIPBG_00321 NAD(P)H-quinone oxidoreductase subunit I, chloroplastic
ATGAAATCCTCTCAGTCAAAAGTCTCGCAAAGTCGACGTCGATTCTTGCGTGACACTGCC
CGTACCGCCGCAGGTGTGGGTGCGGCAGCGTGTGTTCTTGGATTGCAGTCTTTGCAGAGC
CAAGCACGCGAAACTAAAGGTGTGCCTATTCGTCCGCCTGGCGCGTTGCCAGAAGGTGAT
TTTGAGTCTGCCTGTATTCGTTGTGGGCTGTGTGTTCAGGCGTGCCCTTATGACACTTTG
AAGCTTGCGAGTCTGCTATCCCCAGTTGCCACAGGTTCACCGTACTTTACTGCGCGCGAT
ATTCCTTGCGAGATGTGTGAAGACATTCCTTGTGTCGTGGCTTGTCCTAGCGGTGCGCTG
GATCATGACCTCACCGATATAGACGATGCGAGAATGGGAACGGCTGTGCTTATCGACCAC
GAAACCTGCCTCAACTGGCAAGGTTTACGTTGTGATGTTTGTTACCGCGTGTGCCCGCTG
ATCGATGAAGCGATCACATTGGAAAATATTCGTAATGACAGAACGGGCTATCACGCGAAA
CTGATCCCAACCGTCAATTCTGATGTGTGTACGGGATGCGGCAAATGCGAACAAGCTTGC
GTGCTTGATGTGGCAGCGATCAAAGTGGTGCCGACCGATCTCGCCAAAGGTAAGGTTGGT
AGTCACTACAACTTTGGCTGGCAAGAAATCGACAAGCCGCTTGAAAATGTCTTACCAGCA
GATAATCCAGTACCAAGTGGTGCGCTTGAGTCGCTCAAAGGAGGTCAATAA
>PMBJIPBG_00322 Putative electron transport protein YccM
ATGGCCAAGAACTTAGCGCAAGATGCTGGCAAAGAAGCCATCGAAAAACTGGGATGGTGG
CGTGCGCATCGTTTTCTCATTCTACGTCGATTATGCCAACTGACCATCATTATTCTGTTT
ATGGCAGGGCCAACATGGGGCATTCTGCAAGGCAATTTATCTTCCAGTATGCTGCTTAAT
ACCGTGCCATTAAGCGATCCTCTGATTGTATTACAGTCTCTCGCCACAGGTCATATTCCA
GAGTTCAACGCTTTCCTAGGCGTAGCGATTGTGTTGGTGTTTTACGCAATTCTTGCTCCT
CGAGCCTTCTGTGCTTGGGTGTGTCCATTGAATATGGTGACTGATTTAGCGGCTTGGTTA
AGGAGAAAACTCAACCTTAAAGCGAGCTACCGTTGGTCGCCAAATATCCGTTATTGGTTG
ATCCCTGCATTGATGCTAGGCAGCGCGGTTTCTGGCTCGGTCCTGTGGACATGGTTGGAT
CCTGTTGCCGCTCTTCACCGTGGTTTAGTATTTGGAATGGGGGCGGGCTGGGTACTGATA
TTGCTCGTATTTGTATTGGACTTATTGTTGGTAGAGCATGGCTGGTGTGGTCACCTGTGC
CCATTAGGTGCAACCTATGGTGTCATTGGTAGCAAGAGTTTATTGCGTGTCACCGCTGTT
CGACGAGAAGACTGCACTAAATGTATGGACTGCTATTACGTTTGCCCTGAGCCAGACATT
TTGCGTCAACCACTCAAAGAGGGGGATCGACGTGTAATGGACCAAACTTGTATAAGTTGC
GGTCGCTGCATAGATGTCTGCCCTGAAAAGGTATTTGAATTCCACAACCGATTGAATGTG
AAAAATATCGATTAA
>PMBJIPBG_00323 hypothetical protein
ATGAACACGCCAACGAAAAACTGGAGAACGCCGCAAAACTTTCTTCTACTGATATCCATT
ATTGTCCCGATTGCTTTCTCTACTTGGATGGCGTTGCTCAACAACTTCGTTATTGAAAAA
GCCAACTTTGATGGCGCAGATATTGGGCTGCTGCAAAGTGTTCGTGAGATTCCTGGGTTT
CTGGCGTTTACAGTGGTGTTTGTGTTGTTATTTATTAGAGAGCAGCGGTTTATGTTGGTC
TCACTTGCAATGCTGACACTGGGTACGGCAATCACAGGTTATTTCCCATCTTTGTTTGGA
CTTCTTTTTACTACCTTGTTGATGTCGACTGGCTTCCACTATTTCGAAACGTTAAAGCAA
TCTTTGTCTTTGCAATGGCTTTCCAAAGAAGAAGCGCCTGAGATGCTAGGAAAGTTCATC
TCGGTAGGCGCGCTTGCTTCTTTGCTTACCTATGGTGCAATTTGGGTATTGCTAGAGCAA
TTGAAGTTAGATTTTAAAACCGTCTATCTGCTGGCTGGTGGTGTCGGTTTCGTCTTAATC
ATCGTCATGGCTTTTGCTTTCCCTGAATTCAAAACAGAAGTGCCTCAAAATAAAAAACTG
GTTCTACGTAAGCGCTATTGGCTTTATTACGCCCTAACGTTTATGAGTGGTGCTCGCCGC
CAAATCTTTACGGTTTTTGCTGGTTTCTTGATGGTGGAGAAGTTTGGCTATTCGGCTGCG
GACATCACACTGCTTTTCTTAATCAACTACTTGTTCAACTTCCTGTTTGCTAAACGTATT
GGTCGCTTTATCGGAGCCGTTGGTGAGCGCAAAGCATTGATGTTTGAATATGTGGGACTG
ATTTTTGTCTTCGTCGGATATGGTTTAGTGCAAACAGCGGAGTGGGCGGCAGCATTGTAC
GTGATTGATCATTTGTTCTTTGCGCTGGCACTCGCAATCAAAACTTACTTCCAGAAGATT
GCCGATCCGGCAGACATGGCGTCAACGGCCGGTGTGGCGTTTACCATCAACCACATTGCG
GCTGTTGTGATTCCGGTAACCTTTGGTGTGATTTGGTTGGTTTCGCCTTCAAGCGTATTT
TACATTGGTGCCGCTATGGCCGCAGTGAGCTTGTTACTGTCTTTAAATATCCCAGCTAAG
CCGGGAGAGGGTAACGAAACACGTGTGTTGAGATGGAACTAA
>PMBJIPBG_00324 Energy-coupling factor transporter transmembrane protein EcfT
ATGAAAGACAACAAGATGAAGTTTGGTATCAACTACATCGATACCCAATCGCCACTGCAC
AAACTCAATGGCATCACCAAGTTTTTGATGTTCATTGCATGGGTAACGGTGGTACTTACG
ACCTTTGATTTGCGCATCATTGCTCTACTGATCGTTGTAGGTCTTGGTTTGTTAAAAATG
ACCAAGGTACCTTTCCATGTGTACAAGCCTTTACTGATCGGTACAGGCAGTGTTTTGTTG
ATTAATGCGCTGTTTATGTTTGCATTAGCGCCGCAGCAAGGCAGTGAATACATGGGGTCA
ACAACGGTATTGTTATCGTTACCAGGTAATTACTCACTCACCCAAGAGACCTTGTTTTAT
CTGGTCACCGTGACACTGAAATATTTCAGCATGTTCCCAATTGCCTTGGTGTTTGTGTTT
ACTACGCATCCTACTGAGTTTGCAGCAAGTTTGAACCGCATGGGTGTGCCTTACAAAGTC
GCTTATGCCGTCAGTTTGACCTTGCGTTACTTGCCAGAAGTGAAGAAAGACTTCGTGAAC
ATCATGCACGCTCAACAAGCTCGTGGTGTTGAACTGAGTAAGAAAGCGCCGTTGTTTACC
CGTATGAAGAACGTTTCTAAGATCTTAGGCCCATTGATTTTCTCCAGCCTAGATCGCGCT
GACCAAATCTCTAACGCTATGACATTGCGTGGTTTTGGTCGTCATTCTTCTCGTGCTTGG
TACAGCGTAAAGCCGCTGACCAAAGCCGATATGGTGTGTATGGCAGGCATCGTCATGATT
GTTGCCGCAGCGATTAGCAAACGCGTTATAGACACTCAACTGTTTTGGTATCCGTTCTAA
>PMBJIPBG_00325 Putative HMP/thiamine import ATP-binding protein YkoD
ATGACAATCGAATTTTCTAACTTCTCTTTTAGATATGAGTCGCTGGACAAACCGACGCTA
AAAAATATCAATCTAAGGATAGAGAAAGGAGAGAAAATCGTCATTATCGGTCCAAGTGGT
AGTGGTAAATCTACCCTTGGCCAATGTCTTAACGGACTGATCCCACACGCTATCAAAGGG
GAAACCAGTGGCCAGCTGACCATCAATGGTCAAGATACTGCACCTTTTGACATGCACCAA
TTCACCGAACAAGTTGGTACCGTGCTGCAAGATACGGACAGCCAATTTGTTGGATTGAGC
ATTGGTGAAGACATCGCATTCGCGTTGGAAAACCAATTGATGTCTAACATCGACATGTAC
CCATTGGTCAAAGCGACGGCCAAAATGGTCGATTTGGAACAGATGTTAGATCGCTCTCCT
CACGATTTATCAGGTGGTCAGAAACAACGCGTTTCTTTGGCGGGTATTTTAGTCGATGAC
GTCGACATCTTGTTGTTTGACGAACCACTTGCTGCCCTTGATCCAAAGACGGGCAAAAAG
ACCATCGAGATTATCGATGACCTGCACCGTGAAACGGGCAAAACCATCATCATTATCGAG
CACCGCCTTGAGGATGTTCTGCATCGCTCTGTTGACCGCATTATTCTGATGGAAAGCGGT
GAAATAATCGCAGATACCACACCGGATGAGATATTGGCATCCCCTCTTCTTGAGGAATAC
GGTATTCGTGAGCCACTTTATCTTTCCGCGTTGAAAGAAGCGGGCTGCGCGATTGAAGGT
AATGCAAAGCCATCGAGCTTAAGCACACTGCCATTGGCACAATACCAAACCGCCGTCAGC
GCATGGTTTGAAGCCTCAAAAGCGACCAACGTTGAAAAGCAAGCCGAGACTCTTCTGGCT
GTTCGTAACCTTACCTATTCATACGATGGTGAGAAAAACGCACTTGAAGACGTTAGCTTC
GATGTAAAACGCGGCGAATTCGTTTCGGTTTTGGGTAAAAACGGCTCTGGTAAATCCACC
ATCACTAAACTTGTGATGGGCGTGATTGAACCAGACCAAGGTTCGATGATCTTGAACGGC
CAAGACTTAAACGAGCTAACCATTTTCGAGCGCAGCCAAAAGGTTGGCGTGGTAATGCAA
AACCCAAATCATATGATTTCGCATCACATGATTTTCGACGAAGTGGCTTTCGGCCTGCGC
AACCGTGGTGTTGAAGAGAAACAAGTCGAAGCGAAGGTATTGGAAGTCCTTGAGCTGTGT
GGTTTGAGCAAGTACCGTCATTGGCCGATTGAGACCTTAAGCTACGGTCAGAAGAAGCGA
GTGACGATTGCATCGATTCTTGCCCTAGAGCCTGAGCTTTTGATTTTGGACGAGCCTACT
GCTGGCCAAGATTACCGTAACTACACGTCGATGCTGAGCTTTATCGAGAAGCTTAATCGT
GAACTTGGCATTACGGTGATGATCATCTCTCATGACATGCACTTGGTCTTGGAGTACACC
ACTCGTTCCATCGTGATTGCTGATAGCAAGTTGATTGCCGACGCACCAATGACCGAAGTG
TTTAGTTCCCCAGCACTGTTGGACCAAGCGAACTTGGCGACAACTAGCTTGTATGAACTG
GCCACAGAGTTAGGCATTGAGAACACGAACGACTTTATGCAGCACTTTATTGACGTTGAA
AAAGCGCGTCGAGAGCGTGAAAACAACGCCGATATCCAAGCTTCAGAAGCTCAAGATTCA
CAAAATAATGATGCTAAAAACATTGAGAAAGTAGTGGCATGA
>PMBJIPBG_00326 hypothetical protein
ATGAATCTTTCTGCTAAAACCGTAGTGGTTATTGCAATCGGTGCTGCGCTATACGGCATC
GGCGGTTTGCCAATGTTTGGCATTCCTGTGTTTGCAAACACGACGCTGAAACCAGCAATG
GCGGTATTGGCATTGTTCTCAGTGTTATTCGGCCCTCTTGTAGGCTTCTTGGTTGGCTTC
ATTGGCCACTGGGTTACTGACCTATTTGCAGGCTGGGGCGTATGGCTAACTTGGGTACTT
GGTTCAGGCATTGTCGGTTTAATTATCGGTCTTTTCCCTTCTCTAACACGCAACCGCTTA
GAGAAAGGTGAATTCAATATGAAAGACTTCGCGTTGTTCGTGGTGCTTGCTCTATTGGGT
AACGTATTTGGTTACGGCTGCTCAGCCTTCCTAGACACCATCTTGTATGCAGAACCGTTC
ACTAAGGTATTTACACAGCTGTCGATCATCGCACTGGGTAACACCATTCTTATTGCTATT
GTTGGCTTCTTCATTCTTAAGTCTGTCGCAAAACGTAACAAGCAAAGCCGCAACTTAACA
GAGGCTTAA
>PMBJIPBG_00327 Inner membrane protein YiaV
ATGGATTTACTACTGGTTCTGACTTACGCCGCGTTATGTATCGCGATTTTCAAAATTTTC
AATATACCACTCAATAAATGGACAGTGCCAACAGCCGTACTTGGTGGTGTTGTGTTGGTC
GGTACACTCATCTTGCTGATGAACTACAACCACCCGTTCACACAGATCGGTAACCAAGTT
TTCTCAACCACACCAGTCGTTTCTGGCGTTCGTGGCCGAGTGATTGAAGTGCCTGTTCAA
CCAAACCAACCATTGCAGAAAGGTGATGTACTTTTCCGTATCGATCCGATTCCATTCCAA
GCGGAAGTGGATAAGTTACGAGCGAAAGTGAAAGAAGCCAGCCAAGGTGCATTGGGGCTA
GAGTCTGGCGTTCAAGAAGCGGAAGCTGCGGTCATCAAAGCACTTGCTGAACGTGACAAA
GCGCAACGCGAATTCGACCGTTACCAACGTGGCTTCGATCGCGGCGCCTTCACAGAGCAA
CAATTGGATACTCGCCGTCAGGCATTTAAAGCGGCTCAAGCGACGCTTGAAGTTGCTCAG
TCCAAACGTGAACAAGCACAAATTGCGTTGGACTCTGAAGTCGGCGGAGAAAACACTCAG
GTTGCTTCACTATTGGCCGAATTACGCCAAGCGGAGTTCAACCTCGATCAAACCGTCGTA
AAAGCGCCAACCGACGGCTACGTGACTCAGCTGGCGTTGCGCCCGGGCGTAATGGCGGTA
CCGCTGCCACTTGCTCCTGTAATGACTTTCGTTCACACCGAACAAAAACTGTACACCGCA
GCGTTCCGTCAAAACTCTCTGCAACGCCTAGAACCTTGCTTTGAGGCTGAGTTTATGTTC
CGTGCGCTACCGGGACAAGTGTTCAAAGGTAAGGTCATCGAAGTGCTACCAGCCATCGCG
GAAAGCCAGTTCCAAGCACGTGGTGCACTACTGGGTACCGATGCGCTTCGCACCAGTGGT
CGTGTGTTCGTTACTTTGCAAATCACTGATGACCTGACTGAGTATCACCTACCACTCGGT
ACGGCGGTTGAGGTCGCGGTTTATTCAGATAGCTTTACCCACGTTTCTATCATGCGAAAA
GTGCTTATCCGCATGAAGAGCTGGCAAAACTACCTATACCTAGACCATTAA
>PMBJIPBG_00328 Inner membrane protein YiaW
ATGTTTCTAGACTATTTTGCACTTGGGTTACTCATTTTCGTTGCTTTGGTTATCTTCTAC
GGAATCATTGTGATTCACGATATTCCTTATGAAATAGCAAAAGAGCGCGAGCATCCTCAC
CAAGACGCTATTCATTACGCTGGCTGGGTAAGCCTTTTCACACTTCACGCCCTTTGGCCT
TTCCTTTGGATTTGGGCGACATTGTGGCGCAAAGAACGAGGCTGGGGCTTCAAACAACTC
GAACAAGAGACGCATGATATCCATCATCGCCTCGAAGAGCTAATAGATGAAGTCAACGAA
TTGAAAAAAGAAGTCTCTACGCTGAAAGGTGAAAAACCAGCATCGAGCACTCCAGCACAA
AAAGAACAAGGTAAGGAGGAACAATAA
>PMBJIPBG_00329 hypothetical protein
GTGCAATATTCAGGTGAGATCGCTGCAATTAGCGCGGCGGTCGTTTGGGCGGTTGCCACA
TGGATATACAGTCAGTTCAGCCATCGCTTTTCGGCGATGCAGTTGAACATCGTCAAAGGC
ATTATTGCGTCGGCGATGATGCTGGTGGTCATGCCATTTTTGCCGCAGGGTATACCAACA
CAAATTGAACCATTACATCTCGCTGTATTGGCGGTTTCTGGTGTGATTGGTATTGCCATT
GGTGACAGTGCTTACTTCGCCGCGTTGAAGCGCATTGGTCCGAATAAAACCTTATTGCTG
GAATCTCTTGCTCCGCCGCTATCGGGCGTGCTTGCTTTGGTGTTTCTTGGTTCGGAACTG
ACACTACAAAGCTGGCTTGGCGTGGTGGTGACAACTGCAGCGGTGACTTTTGTTGTCTTT
CAGCCTTCTTCTTCAGGTAAAGAAACAAGTTGGAGCGGAATCGGGTTTGGACTGTTGGCG
AGTGTATGCCAAGCCTCGGGTGTGGTGATTTCTCACTATGCACTGGTGGCAGGCGATCTT
CCACCGTTACTTGGTGCGTTAATCAGGCTTAGCATTGGTGTGTTAGCGGTATGCGTGGTA
ATTAAAGTCGTTGAGCCAGCACCGTTTAAAGGCATCAAGCAGCACATTCAAGAGATGGGC
AACAAAGCAATGGGATGGTTGCTACTGGCGATCTTTGTCGGGACCTTCCTTGCCCTTTGG
CTACAACAGATTGCGTTGAAGTACGCCAACCCAGCGATAGCGCAAACCTTAATAGCCACA
AGCCCGTTGTTTATCTTGGTGATTTACGCCGTTAAAGGTGAAAAGGTGGGCGTGAAGAGT
GTGATAGGTACGTTAGTCGCGCTTGGCGGTATTTCGTTGTTCTTTCTTTGA
>PMBJIPBG_00330 Diguanylate cyclase VdcA
ATGGAACAACTATTAAATAAAGTCACCGATGCTGGACTAGACCCAACTTCTGTCAATGGT
GAAGAAGCTTTAATTCTCTGGTCTCACGTTCGTCAACACGTGGCATCAACAAACAGAGAA
AAAGCGCACTGCTATATTATCAGTGCTGAATACCGAGCCGAAATAAAGCAAGTAACAGAG
AGCATTCAGGAATTAAAACTTGCTTTAGACTTATTGAGCCTGCCTGAAGATGCCGAAGAC
ATCCTAACGATAAAATCCAGTTTAAGTAACAGAATGGTAGAAATCGGTGAGTATGCTCAA
GCACTCAATGAGTACACCACCACCACTACGATTGCGGTGGACTATGGATTTATTGATGAA
TACGTGAAAGCAGTCATCGGAATGGGCAACTTATGCGATGCGTATGGCGATCACAACCGA
GCATTGCGATACTACCAAAAGATCGATGCCATTGATCATGCGATTAGCAGTCGTTCATTG
AGACTGAAATACAAGCTTTATATGCTCGCATGTTACATCAAGCTACGTAGGAGTAACGCA
GCAGCCGAGCTTTTGGTTGAGTGTGAAGAGCTGAGTATTCTTGTTAGTGATAAAAACCTA
ACAGGACAAATTCGCTTGTATCAGGCCAAAATACACCGCTTGAACCAAGAATATGATAAA
GCACTGCTCGCTCTCGCTAAAATCCAATACACAGTGGGCAACCTTCACACTCCATGGCTG
TCTACAATGGTGAAAATGGAGGTCGCAAGTTGTTTGAGCTATTTTGGTCACAAGCAACTT
GCAAACATGTTGCTTTCATCGCTCGCTAAGCGTATTCCCACTCAATCATCACCTATTTTG
GCGAAGTATTTTTATAATGCGATGAGCAATGTGTGTGCATCTCAATCTTATTTCAAAGAT
GCCCTCACATATGAAAAAAAAGCATTCCAAATCGAATCCGATTTGATCAAACACATTCCT
ATAAGTGAACTAGGCTCCGCACAACTAAGAAGGCTCTCACGCTTTGAGCTACAGCTTAAA
CTCATTTTATCTGAAATAGAGAACAAAGAGCTAAAAGAGACAACACAGCAACATAAAAAT
ACCGTGGCTCAGCTTCAACAAGATGTGTTTACCGACCCACTCACTTCACTGCATAACCGT
CGTTGGTTGGAGGTGAAGCTGAAGGATTTGTTGCTCCACGATACTCCTTTTGCACTTTTG
GTGGTTGATATCGACCATTTTAAGTCGATCAATGACGAGCTAAGCCACTTAGTAGGCGAC
AAAGCGATTCAAAATGTATCAAAAGAACTGGCAAATTATTTCAAATTCCGGGGAGCCTCT
TGTGTCCGATTCGGTGGTGAAGAGTTCTTGGTCATTCTTGAAAACCACGAACTCGAAATG
GCCGAAATGCACGCTGAGAACTATCGAGAGCGTATTTATCAGTTTGGCTGGCACGAGATC
TTGGGGGAACGGGGCTTAACTGTTTCTATTGGCATAACCACTCACCACGAAGGAGAAAAC
ACTCAACGTACCTTCTACCGAGCGGATAAAGCACTCTACCGCGCCAAAGCGAATGGCCGA
AACCAAGTGTGCACTGAGTTATAA
>PMBJIPBG_00331 hypothetical protein
ATGTGGACTTTGGATAAAAACCAGTTTCAGTTAGAAGCTGAACTCAATGAGTTAAGAAGG
CATATCAAGCCTAGCCCAGCAACAACATTGCAGCTTGCCGAGCAATGTAGAGTGCGTGCG
GAACAAATCCTGTTTCCAGAAGGCGAAATCCAGTCCCTTCTCATCATGTCTCACTGTTGT
TGGTGCGTGATGGAGTATCGGAAAGGTTTAAAGCTCATCAAGCAAGCCTACAATATACAA
AACCAACTCGATACCGACGACTTCCTACCTGAAATCCTCCATGTATTTGCTCTACAGTAC
TGGGGCCAAGCAAAGTATTACTCAGCACAGCAATACTGGATCAACGCGTTAGAGCAATCA
GCCTTGGTTGACGACACCGCAATTCAAATTGAAGCCCTCGTTGGTCTCGGAAATGTATGG
CGAATTACCAATGATCACGCCCTTGCCGCCTCCACGCATGAACTTGCCGTCAAAGTGGCA
AATAGTGTGCGCAATGCCCCTTTAGAAGGAAAAGCCCGTATTTTACTGGCTTGGGATTAC
TACCTTCTTAACCAATTTGTTGAGATGCTCACCGTTTTAGACGGGGCCTCTGAAGTCCTT
AAAGATCACGACGACAAAACATGGCAGGCAGAGATATGGGATTTTAAAGGGCTAGCACTG
TTAGGCCTAGAGAGACTCGATGCCGCAGAAGAAGCAACCCAACGCGCTCATACTCTCGCA
ATGGAACATGACCTTGTCTGGATGAAAGCGCATTCTTGTATAAGCCAAGCGCGATTGCAG
TTGCTACGCAAAAATACCTGCACTGCAAGCGAATTGCTTAAAGCTGCTGAGCAGTCAGCG
CTCGCTTTTGATAACGGTGAGTTACTGAGCCAGATTTGTTTCCAACAGTCTCTCGTAGCA
GAAGAACAAGGCGACCACCAAGCGGCATTTCTTGCATTCAAAAAATATCGCAAATACGCC
TTAAAAATGCTTAAAGAGCAAACTCACCGCCTCAGCATGGACAAAGCGCGCAGTTCAAAA
CGGCAATTGGAGCAACGGGCTCGCAAATTGATCAATCGAATTCAAGCTCAGTATGAATAC
AATCCTGAAAAGCAGTTTTCGAACGTGGTATCAGAGACTTACTGGTGGGAGAAGCTCGTT
CTGTTTAAGACCGAGTTAGCACGTTCCAACCACGCCGTCATTATGATCGAGCATGATGAC
CCCGCATACCTCGATATTTGCACCGAACTCGTTCATTCACTTACCACGACGAACGACCTG
ATTTCTCGATTGAGCACCAATCGCTTAGCAATGTTAGTCGCGGACAAAGGTGATGCAGCC
GAACAAATATTCCATGTCATCCAATCAATGATAAAAATTTACCCTTGGGCAAGAAAGGGC
CTAGCTGTAAAGCAACCAATTATGTATCTACAGGATATTCTTACTTTCCCGTTCACATTA
GAACAACTTGAAGAAAATCGTGCAGAGGCATCATAG
>PMBJIPBG_00332 hypothetical protein
GTGTCTAACGGCGAACTGCCAAAAGACGCAGATGGGTTACAACTCAACTTTTGTAAAACA
TTGGCGTGTGACAACTTTGGATTGAGTGATGCAAAACGTTATGTGTTGCAACATGCTAAC
CCTAAACGTCCGGCGATGGTCTGCCGTGAATGTGGAGCTTTCCCCCCCTTACTTAACAAT
CGCGATGTAGTGAATGAACTTCATCGTCTTCGTCACGTACACAGTGATGGCTTGCCTGCA
TGTCGCAACGATGAATGTGACAACTTCGGACTTTCAGTCCACACCCACAAACACCTTTAC
CATGCTTTTGGCTACAGCGGCGATCGTCAGCGTTACCGTTGTAAAGAATGCCAAAGCACC
TTTGTAGATAAATGGTCTGGTGCTAACAAGAAGCTACAGTTTCAAGAAAACCTGATGGGT
TTATTGTTTACAGGTTATTCCGTACGTGAAATCTGCCGTAAGCTCAGTATCAACCCAAAA
ACGTTCTACGATCATGTTGATCACATTGCTAGTCGTTGTCGCCGTAAGCTTGCGACTATT
GACGCTCGCTGGGTCAATCATGCTGACCACTATGAACTTGCCTCTAACTTTGTCTCTCTG
CAGCCACAAAGCAACAATGGCGTTTATTGGATCGTTTCAGGGGAAGCGCACTCGGGGTAC
ATCCTGTGTCAACACGTAAACTACTCCTCGAATGAAGAGCCGGTTGGCTCTATTGATCAT
AACCCTTACGAAGACATTTCACGTTTTGTGTCTCAAGATTACACAGCAGAGGCCAGTGAA
GCACTACCAGAACCTTCAACAAAGCTACGTGAACGTATCGACCAAAAATACCAAACCATT
TTAGCGAGAGGCAATGTGGAAGATCCTCTTGGTAATTTCTCAGTATTCCACTACCCATCC
AAAGGGGCATTGATCAGGCCCCCTTATACGTCTTACGCACATTATCTCCACGTTTTGGAT
ATGTGTAGCTCAGAAAAACGCGTGTCTATCTACATGCCACAGGACCCACTGCTCCGCTCT
GCAGCGTTGAGCGTTTGTTTATCACGTATTCAACAAAAAAATGTTGATCTTTTATACGTA
GAAGAAGATCCAGAATGGGACATGTCGGCACCATTTGGCAAAGTAGACATTGCATATATG
AGCTGGTGGCGGGATCGTTGGGCTATTTCATCTCAAAACAGCGCACACAAAGGCATTTGC
TATTTAGCAGGGGACAGAAATACCCCTGAATCGTGGTTCAACATTGCAACGACAAAGCAT
ATTCAGTTTTATCAAAACCGTTTTCAATTGTTATTTGAGAGCTTCATCAACGAGCCACGT
CGCAAATTGAGACCTGGGGGGCTTTTGCCTCTTTTAGATATTTTCAGAGCTTGGCATAAT
TTGTGCTATCAGGATAAACAAGGACTGACAGCGGCGCAGCGACTAGAAGTAACGGATGCG
CCACTCACTATCAAACAGCTGTTGTCCTAA
>PMBJIPBG_00333 Purine nucleoside phosphorylase DeoD-type
ATGGCAACCCCACACATTAACGCACAACCAGGTGATTTCGCTGAAACAGTTCTAATGCCA
GGCGACCCGTTGCGCGCTAAATACATCGCAGAAACTTTCCTGGAAGATGTAAAACAAGTT
TGTGACGTTCGCAACATGTTCGGCTTTACTGGCACATACAAAGGCAAGAAAGTGTCTGTT
ATGGGTCACGGTATGGGTATCCCATCTTGCTGCATCTACGTACACGAGCTAATCGCTGAG
TACGGCGTGAAAAACGTTATCCGCGTAGGCAGCTGTGGTGCAGTACGTGACGATGTTAAA
CTAATGGACGTTGTTATCGGTATGGGTGCTTCTACAGACTCAAAAGTTAACCGTATCCGT
TTCAACAACCACGATTTCGCAGCAATCGCTGATTACGGCCTTCTAGAAGAGGCGGTTAAC
CAAGCGCGTGCTCAAGAAGTACCAGTTAAAGTAGGTAACGTATTCTCTGCAGACCTATTC
TACACACCAGAAGCTGACATCTTCGAGAAGATGGAAAAACTTGGCATCCTAGGTGTAGAT
ATGGAAGCAGCAGGTATCTACGGCGTAGCTGCAGACCTAGGTGCGAAAGCTCTAACTATC
CTAACAGTTTCTGACCACATCATCCGTGGTGAAAAACTAAGCTCTGAAGAGCGTCAAAAG
TCGTTCAACGACATGATGAAAGTTGCTCTAGAAACAGCAATCAACATCTAA
>PMBJIPBG_00334 hypothetical protein
ATGGAATCGTCAATCAAAGTAGGTATCAGCTCTTGTGTGTTAGGTGAACGTGTACGTTTC
GACTCTGGGCACAAAATCAGCAACTTCGTTACTAAAGAATTAGATGGGTACTTCAGCTTC
GTGCCTGTATGTCCGGAAGTCGGTGTTGGCATGACAGTGCCTCGCCCAACCATTCGCCTA
GTGAGCAACGAAGAGCGCATTGCATTGGTCGAAACAAAGAATCCTGAAAACGATCATACC
GATAAAATGCTGACGTACTCAGATAACAAAGTGAACGAGCTCCAAGGGGAACACCTGTGC
GGCTACATCGTATGTGCTAAATCTCCAACTTGTGGCATGGAACGAGTGAAGGTTTACAGC
AAGAACAGTGCTGCGAAAGAAGGCATTGGCTTGTACACCAAAACTTTGATGGAAAAAATG
CCGTGGTTACCAGTAGAAGAAGACGGTCGCCTAAATGATCCTGTATTGAAAGAGAACTTC
ATTACTCGCGTTTACTGCTTGAACGACTTTTATGAGTCGATGGGCGGCGAGGCAACCCGT
GGCAAGATCATCGAGTTCCACTCACGTTACAAGCTAACACTAATGGCGCACCACCCAGAA
TCATACCGATCTCTAGGCCGATTGGTGGCTGATGTTGCGAACTATGAAATCGAAGACTTC
TACAACGAATATCGCCTTGGCCTGATGAAGGCATTGCAAAACCGAGCGAGTCGTAAAAAT
AACACTAACGTGTTGATGCACTTACAAGGCTACTTTAAGCGTTCGCTTAACAGTGATGAA
AAAGCAGAGTTAGCGACGGTTATCAGTGACTACCGAACTGGCCTGTTACCATTGCTTGCC
CCGTTAACCTTAATTAAGCACTATCTCAATGCGTACCCAGATGAGTACCTACAAAAACAA
AAATATTTAGAACCATACCCGCAGGAGATGAGATTACGTTATGGATTGTAG
>PMBJIPBG_00335 HTH-type transcriptional repressor BluR
ATGGATTGTAGCCAAGAAGAAAAACTATACGCAATTAGAGATGTATCAGAGTTGACGGGC
GTAAAACCCGTCACCCTGAGAGCTTGGCAAAGACGCTATAACTTGATTCAACCTCAGAGA
ACAGAAAAAGGCCATCGCCTATATCGCCAACAAGACCTAGATACGATCCGTGAGATCCAA
GGGTGGCTTGCCAAGGGTGTGGCGATTGGCAAAGTTAAGGGATTATTGGGTCAAGAGTCC
GATGTTGACGTCGCCTCTGACGTTCAGCGTTTGGAAGAAGCCGAAGCCATGCTGAAAGCC
CTGTCCGAACTCAACCGTGGCAAAACGGAAACCTTGTTATCTGGTGTATTAAAGGAATAC
CCACTTAACATTGTTATAGAACAGCTGATAAACCCAGTTTTCGAAGCGTTAGACTTAGTG
AAAGTGTCGCAGCGTTCTCTGCAACTGGGGTTGTTCCAGACTTGTTTGATCACTCGATTG
GCCTTGGTTGTCGATTCTGAAAACAAAGCGTCCTCAAAGGGTAAATGCTTACTGCTTAGC
TTTGACCAAGCACGTGATTCAGAGAGTTGGGTACAAGCAGCAAAACTGTGTGAACAGGGC
TATCACATTACTTTGATCGATAAAGTAGAAGACGTTTCTGGTCTGATTGACCATGATGTG
CTCTCTCGTTATCAATTCGTCCACTTCTTCTCAAACAAAGCACTGCCTATAAAGCAAGTG
GAAGTGCTAACCAATTTACAAACACAACTTCCAGAAAAGGTTCAGTTTTCTGAAGTGATA
GAAAAGTTGCACTTCGCTGCCTAA
>PMBJIPBG_00336 Deoxyribodipyrimidine photo-lyase
ATGATTCTGGTTTGGTTTCGACGTGATCTAAGAACGTTAGACCACACAGCGCTTAAGGCT
GCTCTCGATTATGGGCAGCCTGTTGTTGCCGGTTTTGTTGCAACGCCAGAGCAATGGCAA
GAGCATCACATGGCACCCATGCAGGCGGATCTCATTGCACGACGTTTGACGCATCTTGAA
GAAGAGCTTACGGAGCTTAATGTCCCGCTTTTGTACAAAGAAGTACCCAAATTTTCTGAC
GTGACCGAGGTCATTAAGGGTTGGGCATTATCATTGAACGCAGAAAGCGTCATGGCGAAC
ATCCATTACGAGGTCAATGAACAAGTACTAGACCGAGAGGTTTCAGAGGTTCTTGCTAAA
AACGACGTCGCGTTCGAAGCTTTCCACGACAAATGTGTTCATGCGCCAACTACGGTGTTA
AACAAGCAAGGTGAATACTTCAAGGTATTCACGCCATTCAAACGCGCTTGGTTGCTGAAA
TTCCAAATGCCAATGGTGTTCAAACCACAACCGCAAGCCGAGCTGTCCAAAGACGTGCTT
CAGACAGTTGAAGCAGATCTTTATCATGCCGATGTACCTTTTTCTTACCCACGCGAATCC
AGTGAACGTTGGCACGCCTCAACCACAGATATTGTTCAACAGCTGAGAGAGTTCGCCCGT
GAGCGCAGCGATGCGTATCAAGCAGAAAGAGATCTACCTGCTGTCGATGGCACGAGTCAG
TTATCTCCGTATCTCGCAATTGGCGCGCTGTCTCCAAGACAATGTATCGCAAGGCTTTAT
GCAGAAAATCCACTTCCTGAGCTCACCGAAGGGAAAGCCACTTGGTTGAATGAAATTATC
TGGCGAGAGTTTTACCAACATTTATTGGTGTTTGAACCAAAGCTTGTTAGAGGAAAGGGT
TTTATTCCGTGGGAAGAGAAGATCCAATGGTCTTATGATGAGCAAGCTTTCGAACGCTGG
AAAACAGGCACAACAGGGTATCCTATTGTTGATGCAGCTATGCGCCAGCTGAACACGACA
GGTTGGATGCATAATCGTCTACGCATGGTTGTAGCGAGCTTCTTAACTAAAGACCTGCAT
ATTGACTGGCGTTGGGGAGAGGCATACTTCATGAGTAAGCTGGTGGATGGCGATTTCGCT
GCCAACAATGGTGGATGGCAATGGTCGGCGTCCACGGGCTGTGATGGGCAACCTTACTTC
CGAATCTTCAACCCTATCAGTCAGGGTGAAAAGTTTGACTCTGATGGCACCTTTGTTCGC
CATTGGGTACCGGAAATTAAAGAGGTACCGAATAAGTTTATTCATAACCCTTGGCTATGG
AGTGGTTTTAATTTACTGGATTATCACGAGCCGATGGTTGATCACAAGGTGGAAAGAGAG
ATAACCTTACGGCTCTTCAAAAACGCCAAGGAATAG
>PMBJIPBG_00337 putative L,D-transpeptidase YcfS
ATGCCTAGCAAGAAGCGTCCGATGAGTATCGCTAAACGAACCCTGTTGTCTGTATTGCTG
TCTTTAGTGAGTGGTTTGTCATTCGCAAAGATGTACGAATTACCGGAGGACGGGGCGCGC
GTCATAGGCCGCATGGAAAACCATGTGGTTGAACAAGGCGAAACCATGGCAAATATTGCT
AAGCAGTACGATGTTGGCATGCTGGCGTTAATGGCGGCCAACAAAGGCGTGGACCCTTTT
CTACCAAAAGAAGGCCACGTTCTGACTATTCCGACTCAGCTTATTCTTCCAGACGTTCCC
CACAAAGGCATCGTTATTAACTTAGCGGAGCTGCGTCTTTACTACTTTCCAGCTAAAGAA
AATGTGGTTCATGTATTCCCGGTAGGTATTGGCCGTATTGGTCGAGACACGCCAGAGATG
ACAACGAGTATCAGCCAGAAGCGTCCAAACCCAACCTGGACACCACCTTCATCTATCCGT
GCGGAATACAAGGCGAAGGGCATTGACCTACCTGCAGTTGTGCCAGCTGGGCCTGATAAC
CCACTCGGTATGTTTGCGCTGCGCTTGGCGTATGGTCATGGTGAGTACTTGATCCACGGT
ACTAACAAGGACTTTGGTATTGGTATGCGTGTAAGTGCGGGTTGTATTCGCATGGACCCT
AACGACATCGAGTGGCTATTCGACAAAGTACGTCGTGGCGAAAAAGTGAAGATCATCAAT
CAGCCGGTTAAAGTCACGCTAGAACCAGACCGCAGTGTATTTGTTGAGGCGCATGAACCA
TTGACTCGCAGTAACGGCGAAAAAGATCACCTACAAATTCCACAAGCGTTGGATTGGTGG
TTGGATGAATACGGGATGACGAATGCGAAAGCAAAAGCAGCGATTGCTGCGCAGAATGGT
GTACCTGTAGAAATAACCGCGCCTTAA
>PMBJIPBG_00338 Tyrosine recombinase XerC
ATGTCTGTTAGAAAAGTAGAAGACGGCAACAAAAAACCATGGCTTTGCGAGTGTTACCCG
CAAGGCCGAAGTGGAGCCAGAAAACGTAAACGCTTCGCCACCAAAGGCGAGGCGTTAGCT
TACGAAAAGTTCTTGATGAAAGAAGTCGACGACAAACCTTGGCTTGGTGATAAGAAGGAC
TTACGCACACTTCAAGACTTAGTCGAACTTTGGTATAAGCTGCACGGCCAACACCTAAAA
TCCGCGAAAAAAGTTTACCCTCGCCTTTGCACGATAGTGGAAGAACTCGGCAACCCGTTT
GCAATCAAGTTTACTGCAAAAGAGTTTGTTCACTGGCGTTCTAGCCGAAAAGCAAAAAAC
CGATACGGTGATGAGACTACTGCAGGGAAATCAATTTCCGCTCCAACCAACAATCTTGAT
TTGAGATATTTGCGAGCCGTTTTCAATGAGCTTATTGCCCTTGGCGAGTGGACCCAACCA
AACCCACTTGCCAGTGTTAAATCGATTCAAGTTACTGAATCCGAAATGGGCTTTTTCTCA
AATGAAGATATCACTACGCTATTCGATAGGATCAGCAAAAGTAAACGAGCCAAAGAATAT
GAACTAATTTGCAAAATTTGCTTGTCTACTGGTGCACGTATTTCCGAAGCTAATAATCTT
CGTTTACCACAGATTACGAAATACAAGATCACGTTTCTTGATACAAAGAGTAAAAAAAAC
CGCACTGTGCCAATCACAGAGAAACTCTATAACGAGTTGATAGAGTTTAAGCGAACGGGC
GAAAAGGATAAGTTATTTAAATGCTGCCTTCACGGTATCGCGTATATTGTTAACAAGACA
TTTCCTGATTTACCGGAAGGGCAAAACACCCACGTGTTTCGTCATACGTTTGCAAGTCGG
TTTATGGAAGCAGGCGGAAACATTCTGGTACTACAAAAAATCCTTGGTCATAGTGACATA
AAAATGACAATGCGATATGCACATTTTTCACCCGACCACCTAATTCAAGCAGCTGAATTG
AACCCTATTTCCAGCTTAGGTCTGTAG
>PMBJIPBG_00339 hypothetical protein
ATGGATAAGTCGGTTAGCGTAAAGCTAAAACTAGGGATTGTTCTTCTCCCTATAGTTTTT
TCTTGGTTTACTCTCAAAAAAGGTTATAGCACCTTATCTAGAGTAATTTCTTTCGCATGG
CTACTTCTCATATTGGCTGTTTCTGCTTCCGGTGACAAACAGGCTAGTACATTAGTTGGA
ATAACTATATTAGGATTTGTTGTTTATAGCATTGGCGAGCTTTTGGTATTTCTGTTTAAA
AAAGCGAACCAGCGCAAACAAAAAATGCTTACCATCATCAACGATGATGAACAGTGGGCC
AACTATTGTATTGATAAGAAACTTACCCCATCAGCTCAGAAGTTCGTTTTAAAAACTTAC
GGCATCGAGAAACCACCTGTAGAGTTACCTACCTCTGAACCAGCTATTAAAGTATCTATC
ACAACCTCTACTACCGATCGCGAAGATGACTGGAAGTCATATGACAGCATCGAAGAGTGG
GAACGAGACTGCACAGCACTTTGGACAGGCACTACTAAAGATATTGAGTTTTCCTATGCC
AGCTCTTGGTCAAAACCCAAAGAACGCAGAACACTAACACCACATGAATTTGGCATTGAT
GGAAATGGTCGTGGTTATGTAAAAGGCATTTGCCACAAGTCCAACGAACAACGCACTTTC
AAGCTTGATAACTTCGAAACGAAAATCAAAGTTGGAAGCCAGCGATTTGACCCAGATGAA
TGGATTGAAAAATACCTTGACCTTGACTCTTACGAGCTGCACCTAAAATACGGTGCGAGT
ATTTAA
>PMBJIPBG_00340 hypothetical protein
ATGGGCAGAATCCCAGCCAAAGTACCTCCTTTTAATTACGATGGTGGACGTTCTTTCACT
GAAAGACTTAAAGAGGTTACAGGCTGTGACTCATTCGAGTTACTTGCTGATTATTATGGA
ATCCCAAAATCAACAATCTTCACTTGGCATCAGCACGATAGGACTGCCTATGAGCTGATA
GTAAGGGAGCACCTCAATAGCGGCGCGTCGGTGAAATTCCTAGCTTTAGGTGAGGGTGAA
GCATTTCCAAACGGAAGGCCTGAGACAAACCTCGACGACACAGCTCAGCAGCAAACACCA
ACAACTAAGTTCCTTACTAAATACAGCATTGGCAATGGTGAGCTAACAGAGGCTGGAAAC
ATTGAAATCGGCATTTCAACTCTTAGCGATTTTGGCTTAGTTCAAGCAGACTTAATCATC
ATCGACAAGGGTGAAGCTCACCACTACGTCAACAAAGACGAAAAGCAACCGGTATCCGGT
GACTACCTCATCGAGATCGACGGCGTAATATCAATTAACTACCTGCAACGTTTACCGGGT
AAGAAATTAGCAATCGCGTTTGACACATCAACTATTGAAGTATCCGAAGAAGATATAAAA
GTGCTTGGACGTGTTGCGATGGAAATGAAGAAAAAATAA
>PMBJIPBG_00341 hypothetical protein
ATGGCAACGCTACAAATAGCAATTGATGCGCCTATCTGCACAAAAAAAGAATTTTTACGT
CGTACTGGTATGTCTTCATCTACGTTCGACCGCCAAAAAGAGCTTGGCAATATTCCTTTG
GTTCCAAAGGACAGCACCAAAGGCTTGATCGTGGTCAACATGGTGAAGTACATGGAAAAG
CTAGCGGCGCAACAAGTATGA
>PMBJIPBG_00342 hypothetical protein
ATGAGCTTCGCTATCCCACCTAAAACCAAACTCACTCTGCAAGAAGCAATGAGTGAGTCT
TGGGAAGACAAGTATCCAAACAAATGTCCGTTATTGCTCAATATCGTTGGTTGGGCATTT
GTTTTCGCACCTTTCTTCTTCATTTGA
>PMBJIPBG_00343 hypothetical protein
ATGGACGCAAATAACTCAATGTATGTATTGCGCGAACGCAAACAACAAGCTTTTGATGCA
GCGTGTTGTGATTTTGTTGTCAATCACGATTGTGAAGCGATTGGGCGCAGAATCGGCGTT
GATGGGCAAGCCATTCGAAATATGCTGAACCCTGCGCAGTCAAGAGTGCTACACCCTGTA
GTTCTTACACTTATTAGCCGTGATTCTGGCGATTACTCGATCGTAAATACTCTGTTTGCA
GATGATGGCGTTGTCACGATTCCGCTACCAAAAGCAGAAGAAGACCTGAACCTGCTCGAA
CGAGTCTTACAACTCAACACTCATTCCGGTGAGCTTTCTAGTGATGCAATGGCAATGTGC
ACCACAGAGCGTTTACCACGATCTCGCAAACGCAAAACACTTGCCAAAGCTCAAGCAGCG
TTAGGCAACTTGGTTTTGCTAATCAACGACCTTGAAAACCGCACCACAGGCTTACAGCCA
CTAATGCAGATGGGCACAGACTTTCTGGCCAATGGTGCACCAATCCCAGGTTTAACCTAA
>PMBJIPBG_00344 hypothetical protein
GTGAGTCAGTTAGCTATTAAACAAGAACGCCAGTTGCAGACACCAAATGCCGCAGAAAGC
ATTGCAGCTTGTAAGGCTCTTTTCACTGGCGAGGCCACTCGCTGCAAGTTGAGAGAAACA
TTCGATGCACTGCCGGATAAAAGCCGAGGCCTAGTGCTTATTGCAGGTGGCTTGCCTGCG
AGAGATTACCAACGCGCTTTTGAGTCGTTTAACGACTTAGAACTGCAAAAGATTCGAAGC
GGAATGCAGTACCTAAAAGATTTGATTGTCGGCTTCGACAATGACTTGGGTGATGTGCGT
CGCCTCAAACATTACCAATTCAGTAGTACCCATTAA
>PMBJIPBG_00345 hypothetical protein
ATGAATACAGAACTTAAACAAGCTAATGAGGTGTTAGCTGAAGCACGAGAAGTGCTTAAA
AAGTCCCAAGAAAACCTAAACAAATCACTTAAAGCGAATGACCTAGCATTAGTTCAACAC
CGAAAGCTAGCTTATGCACTGTCTTGTTTGGTTCATCCATTTAATACAATGAAGCCGCTT
TCTGATGATGAAATAGAACAACTACAGCAATCACTTAAGAACATTCCATCTTTACCGCTT
GAGTTTGTACCAAAGGAACCTGTTTTTGCTAGTGGTCAAATGATTGGATTTGTCGACTCT
AGCTATGAGCGACTAGAACAACGCGAAGTTTATGACATTGTTAACGCAATCAACGTCTTG
GCAATGGCGAACGCGGATGTGATTCATATATTCACTCGATATCAAGGTCACGTAGATCGT
TTTTTCATTTCGGTGGAAAAAGTAGAGACGGATTATTCGAACACTAATCGACAATCTCTA
TTCAATGATGACGTGAGTTTGAAAGATGAATCTTCTCTTGAAGAACTTCTCTCTATCGAA
AGCCAACTCACAGAACTGATCATTGAAGCACGTGAAGAAGCCGAAGCAAAAGCGGAGGTG
GACGCATGA
>PMBJIPBG_00346 hypothetical protein
ATGAAAACTTGTGGTAACTGTCCTTTTGTAAGAGTGAATAAAACTCGACTTATGGCTATT
GCGTTTTGCGGTAAGACGGAAGACGGCTTAATTGTTCCACACGAATGGCGCGGTGGTGAT
GCTCTCTTCTTTTCTCGTGTTCCTGAATTTTGCACTAACGAAAATGCAACGCCGTCTAGC
AAACCAGCACCTCTTGAAGATTGGGTGAGACGAACCGTCGACGAACTAACGGAGAAAGAT
ACGGGAGAGTCAAAATGA
>PMBJIPBG_00347 hypothetical protein
ATGAAAGTTCATGAACTAAAAATCCAAACCGTTCATTTCGCTGATTTTCTCGCTCACCGA
AAAACACATGAAGTTCGAATCAATGATCGTGATTACCAAACTGGTGACTGTTTAAACCTA
CGTGAGATTGATGCTAATGGGGAATACACCGGACAAGAAGCGAGTGCCGAAGTTAGCCAC
GTTTTACACGGTGGTCAATTTGGTATCGCAGAGGGTTGGTGTGTCCTGTCATTAAAAAGC
GGTACCAGTAAATCAGCTCTAAACCTGATCTGCTTTTTACGTGATCGTCTGCAGGAAACG
TGCGACTGCATTGATGCAAGCCACGACATCATCAAACGGTCAGGGCATACGACTGCAGAC
GCTGAAATGACGGCTAATGATGCTCGTGCATTTATTGATATGGCTAACGAGTTTCTAACG
AAAGTTGGAGGTGAGTAA
>PMBJIPBG_00348 hypothetical protein
ATGGCATCACTCAGCGAATTAATTAAACAAATCGGTGACGAGAATGTAACCGTTCAAGCG
CTGCACCAGTGCATGGATTCAGCCCAGTTCAACAAAGGGCTAACCACTATCAAGTTTAAA
ACCGATGGGCTAGGAGCTACAGACCTATCTGACAACAAGAAAACAGCTTTGATTGTTTGG
GTTGATTCTGCCCAGTACAACAACGCGCTAGCAAAATGTAAGGGGTAG
>PMBJIPBG_00349 hypothetical protein
ATGTGTTCAGTAGTTATTTCAGACCAAATTAAGCAGTTACTAGATAACGTAGTTAATAGC
TGTGAATTAAAAGATAAAGCTGCCAAAGCAGCTCGTGAAGCGGCAATTAAATATCAAAAA
GCACAAGATCAGGTATCTGATTTCTTGCATGAGGAAGCAGGGAAGTGTGATGAGGTGGCA
AATCACTTTTTCATTGAAGAAGGAGTTTTATACCGCGGAAAGCTGTTCCAGTTTGATGAT
GAAGGCTCATTAAACGTAGTTGATGGACCAAGTGTTGTGGAGGTTAATTAG
>PMBJIPBG_00350 hypothetical protein
GTGGAATTCGCAGCAATCATGCTTTGTCCTGATGGCGGCATTGTCCGCCATGAGGAAACA
CAAGAAGTCGCCAACGTATTTGTTGGTGATTTTGATTCAATGGAAGACGCCGTGAACCAA
GCCTGTTTAGACCTTGCCTGTACTCACTTACATAAGGGGGTGATCAGTAAAGGCACAGGA
AAAGGCGGTTTTATGTTGGTGACAACACAAGAGTTGGGGGAAGTATGA
>PMBJIPBG_00351 hypothetical protein
ATGATCCACTATCACGGCGGGCCAATTACGCCGGATACTTGTGCAATGAAAGCATGGCGT
GGTCGTCATGCTTTTATTAGCTTTGCGCATACTACTCAATTATCTCTAGCGTCAGAGATT
TGCCAATCTTTCGCATTGGATAACGGGGCATTCACTTTCTGGAAAACAGGTAAAGAAGTC
GATTGGAATCGCTACTATGAGTTTGTAGAGAAGTGGAAACGTCATCCGCGCTGTGACTTT
GCAATTATTCCTGATGTGATTGGGTTAGGCGAACAAGCGAATGATGAACTCCTAGAAAAA
TGGCCTCATGGTTCGTTTGGTGTTCCTGTTTGGCATATGGATGAAAGCGACGACCGACTG
GTTAGATTGGCAAAATCTTACCCACGTGTTGCTATTGGCTCATGTGGTGAATACGACGTT
AAATATCCAGCTAGATGTGTTCAAAAGTTAAAGGATGTGCTTAGACATATCACCGATAAA
AACGGCTACCCAATTTGCAAGTTGCATGGTTTGCGGATGCTTAATAAAGCTGTGTTCCGT
CATATTCCATTATCAAGTGCGGACAGTACTAATGTGGCTAGAAACATTGGTATTGATAAG
GCTTGGCGAGGAACGTACAGCCCTCAATCAAAAGAGACTCGAGCTAGTGTTCTTGTAGAA
AGAATTGAGTCAATGAATAGCGCAAGTAGTTTGCTATTTGAAGAAAGCTCATCTCAAGGT
ATGCAGTTGGGGTTGGTGTTTTGA
>PMBJIPBG_00352 hypothetical protein
TTGAATAGCCCAATCGAACCAACAGAAATCGAACTACTGGACTTAGATAAGTTCGGGTTT
GACCATGATTACAAACGTGCAGCTTCTCTGGCTTGTCAAAGTTGGGGAAGCATGCACGTT
TTTCCGCAACCGCCAAAAACGATTGCGGATGCTTGCTTTGGGGCAAGACGTTTTGATGAG
GTGCAAGAACCTGACGACCTATCAGTACTAGAACGCCAGTTATTTGAAGTAAATCCTCGT
GATCATGAGTGGCGAAAAAAGTTCTTTCACGATGTGCCTGCTTACCTAGCAAAATACTTT
GCAAAGCGATACATAGATATTTTTGAAAAAACAGGTGCAAATGACGCGAACACATTCTTG
CGTCACAAAATGCAGCCTGCGACCGAGCGTGTTCGCCTGGTTATGAAAAAGTACAACGAC
CTGCCAACTACACAAAAAATTGCTCTATTGTCTAAAGAACTTGGAGACGGTGAAGATCCA
TTTCATCCCGTGTTCTTTACAGAATATGGCAACACTGAGGACATTCAGCGTAAACAAGTT
TCGTTTGACTTTGAGCAGGCGGAGAAAAATCGTAAGCCAGTGAAGAACCGTATCTTGGCT
GAGCTAGAACAAGACGAACTCAAAGAAATGGCATTCAAGATTGGCAAAATCATGAATGCG
CGTTTCCAAATTATCTCTTCTAAGTTGGCAAGCATTACGGAAGCTGAACTGGAAAAGGAC
AAAACGTTCTGCCCTGTTGTTGAGGGTTATCATCAGTTAGGTGCTTTCACTTCCGAATTC
GGCATTAAGCCACCATGCAAATACAAAAAGCAAAATGAGTTGTCTGCTCTGCAAGATATC
TCTCGCATGATTAGCGAGAAATGGTGGATGGGTCGCTTGGTGAAGGCGCGAAAAATTATG
CGTGAGCACCTAGCGATTGCCATGGGGCAAGTCTCCTCAAAAGCATCGGCTTATGCATCT
TGGGATTGTGTTCGTGAGCACCAAGAGCAGCAAAAGCGCAACTGGGAATACATCAAGCAA
TGTGAGCTCTTCGACGAAGAAAACGAAGAAAAAGCTGATCTTGCTGAAATGGTTCTGAAA
AGCGTATCTAACCCAGCCATTCGCCGTCATGAGTTGATGGTGCGTTGTCGCGGTTGTGAA
AACATCGGTAACGAGCTGGGTTTACAAGGTTTATTCCTAACGCTAACCACGCCATCTAAA
TACCACAACTCATACAAGAAAGGCGGATTCATTGACCACTGGAACGGCGCAAGCCCACGT
GAGGCACAGTCGTACCTTAATAATGTTTGGCAGCGTATCCGTGCTAAGTTAGGTCGTGAA
GAAATCCGTTGGTTTGGTGTTCGTGTCGCTGAGCCACACCATGACGGCACACCACACTGG
CATTTGCTTATCTGGGTAAAACCAGAAGACGTGATGCAAGTGCGTGACATCTTCATTTCT
TACGCCACGCAAGAAGACCGTGGCGAACTGCACCCAGAGCTTGAGAAAGAGAAGGAAAAG
CCGTTCCGCAAATGTGCTTACGTTGGGCCGCTAGATTACCGCCCACGTTGTGACTTTGGT
TTTATTGACCCGGAGAAAGGCACAGCAACGGGCTACATCGCTAAATACATTTCAAAGAAC
ATTGACGGTTTTGCAATGGACGGGGAGATCTCGGACGAAACAGGCAAGCCAGTCAAAGAC
ATGGCGAAGAATGTTAGTGCTTGGAAAAGCCGTTGGAACATTCGCCAGTTCCAGTTCTTC
GGTGGTGCACCAGTCACGACTTACCGTGAACTACGCCGCTTCGCTAACCAGAACAAAAAA
GCGTTTATGGAATACCTCTTCATGCAAGAGCGTGTCGACCTACTCACTATTTACTCAATG
CTGCAGCGTGATCTTGTTGGGCCTATTAAACCTAGCAAGCTGATCACCAATGAAGAGTTA
ATGAAAGTAATTGGTGACAGCTACCAGTCACGCATGAAGACCGAAGACGCAAGCATCACA
GACACTTTAAAAGCTGCTGACCATGGTAACTGGCAAGGTTACATCATGGGGCAAGGTGGC
CCATTCGTTAAGCGTGAAGATTTACTGATTGTGAACTCTTATGAAGTACTGCCGTTCGCT
TCACCACATGGCGAAGACGTACGCAAGATTGAGGGGTTCACTACACCAGAAGAAACCATC
AAAACACGCACCAAAGTTTGGACGATTCAGAAGAAATCAAAGGTTAACGATGAAGCTAAA
GCGTGCGCTCTTGGGAGCGAAGCGACCGCTTTTGGAGCCTCTGGCTCCTCTCGGAGTTCT
GTCAATAACTGTACGGAGCCTGAGAAAGTACAGGTCTGCGATCAGCTAACCCGGTTATTG
GACCCTGTTAATAAACGGGCCAATAAATCACCAAATATTGATGGAGCGGCACTGGCCGCA
CTGCTAAAAGGCAGTTCAATTAGAGTCGACAGTGAAAGAAGTTTGCAAATCCGCCCAGCG
GAGGTAGACGAACGCGGCAATAAACGCCCGGCACAACTGGTCGAAGTAAGCCGGGTGCCG
GCAGATAATCTGAAATGGATGGATTTTGAAGGTTGGGACAAGGTGTTTGTTCAGTCAGAG
CAAGCAACAGACGAATATCAACAACCTGACCTGTCGTTTTTCCCTGATGGGGACGACTGG
CCGTTGCAAGAATAG
>PMBJIPBG_00353 hypothetical protein
ATGCCTGTAACAACAGATGAGCTTATAAAACACACTCACTCCCTTCTTAGTTCAGCATCT
AACGAGGCAGAATACAGGAATGTTGTTAGCAAGGGCTATTATGGTATGTACCATTCTGTA
CTATCCATACTGGACAATAAGCCACCTCGATGCAGCGGGGAAGGCGTTCACGCTTCATTG
ATTTCTTATTTGGAGTCGTATGATGTGAAGAGCTGTGAACGTCATAGCCCTACATCATTA
AAGGCACTGGCTTTTGTTCTTGCGCAGTATAAAGACAAGCGAGTTGTTGCTGACTACAAG
TTGGACTTAACAGTAACTAAGGAACAAGCTGAAGATATTGCTAACGCTGCGACTCGTCTT
AAAGACAAATGCGACAGTCTAATGGCTTCTCTTGAACAGTAA
>PMBJIPBG_00354 hypothetical protein
TTGCAAGTAGCACATGCAACCAAGGCAAACGAATTACTTGACTCATTAATGGAAGCAATT
GCTTCTAACACGGTGTTAAGTGAGTTTGAGCAAGCTTACTACAAGAGAGAAGCAGAAAAG
TTACCAGATGCAGCACATACGCACATGGTTCTTACTTTGCTTTATACCTCTTTGCGTCAG
CAAAAGCTTACTCTTGTGCACGCACAAGAGGCACTTCGTTTATCTGAACCTGGTGAACTT
GTGTCGTATGCAAATTCTATTTGGGCCATGAACTATGTTGGCGCTGCGAAGTCTCTGTAC
GATTTAATTTCTCAGTTTGATTTGAGGCTGTTCCCTGAAATCATTCTAGAAAACATCGTT
GTCGCAAGTCGTTTTTACAACGATTATGACTTGACCAAACGCGTGCTTTCACACCTTTCT
GAAAGTAAATATCTGGAAGCTGAATCACTAAATCTTGGTATAAAGCTACATAATCTGGAG
TTTGCCCAAGAACACTTTGGAACCACAGCTCAAGAGCTTCTTGATGTGTCAATTCTCGCA
TCGGAAGTTATTGAAAGCTTAGATGTTGCTGTGCCAGTAGACTCAAAGACCTACATACTT
CCTGAAAGCAATCATCTTAGCGTTGTGTTTGAGGTCGAGTGTGCACCTGAAAATGCATTC
GATTTAAACTGGGAACTAAGCTGCAAGATAGTCGAACAAGGCATTGATAGTAGCAAAATA
GTGGCGCGTTTCGATGTAGAGAAGTCAAAGCCAGAACTTGTTCCTGGGGGCGCTGTTTAA
>PMBJIPBG_00355 hypothetical protein
ATGCTGGTCGTTTCCTTGGGTGCGATAGGTCCAACCTCGTTCAGTTCACCACCCAAAGAT
TGGACCCTTTGTGTGGTGATTTACCAAATCATACTCAAGGAGGTCTTAATGACTTCAACA
GCACTTACTCTTTCTATATCCGATCTTGTTTTCAATGATCGCGACGAAGTTAAAACCAGT
TCTTTGAAGATTGCTGAAGCATTTAATAAGCAACATCACCACGTTTGCCAGAAAGTCGAA
TCGTTAGATTGCTCTGATGAATTTTTAACCCGCAACTTTTCGCGGGTTAGTTTTGAGCAT
AGAGGAAACCACTACTCGGCATGGGAAATGACCAAAGATGGCTTTATGTTCTTGGTGATG
GGATTTACAGGAAAGAAAGCCGCAGCTATTAAAGAGGCTTACATCAATCCCTTTAACCAA
ATGGCCAACCAATTCCGTTTTAACCTCCCAACACTTCCGCCGTTCGCTGGCAACCAACTT
CCAAACCACACTTACCCAAACTTTTACGACTCTGGTTGGATACCGGCTCACTATCAACGT
TGCCAATCGGAAACCCATTGGACCTACCATATTAAATTCAATGTAAGGCCAAGAGGCGGC
AAGTTCTCTGCAACCTTTGAATTGGGTATCGGTGGAAAAGGACAAGCGCAACCTAACTTC
TCATCAAGCGGCTCACAGTTCGTGGACAGTAACTTTTATCTGGAGTATCGAGATTTGAAT
GAGCTGTGGGAGTACATCGCCAAGGTGTTAGCTAAGTACGGCGCGCGATGCCCTTTCTTA
TTTGATGTTTGTCACATTAATGAAAAGTGA
>PMBJIPBG_00356 hypothetical protein
ATGAGTGAAGCAGGTCTAAGAATACAGCTAGAAACCTGTATGGATATACAGTATATTTCC
AGTGTCACTGGTAAGGGTATTGATATGTCTAAAGAAAAGCAGCTATTTCAATCCGCTCTG
GATATCATTATTGATGGTGTGGCCGTCAGTTCAGTCGGAGAGGGAAGAGAGGAAGCTGGG
CGAGTGCTACTTGAGGGAGTATTGCCAAGGTTTGCTCATCTTTTGGATGATGAAAAAATA
AAAGCCATCCAGTCGATAATCAGGATGGCTGATGAAGCAGAGAGTCCGACTTTCAAACTA
TAG
>PMBJIPBG_00357 hypothetical protein
ATGAGAGTGCTTTGCCCAGAGTGCGGCGAAAAAAGCCGCATCCAGAAATCAAACAGAATG
AGCACGAAATATGCGGATTTGTATTGCTCGTGCAGTGACCCAGAGTGTGGGCACACATTC
GTGATGAACTTATCTTATAGCCACACTCTTAGCCCTAGTGCTAAAACCACTTCGCAGTTA
GCTTTTAATATGGTTAAGGCCTTAGCACCAGAACATAGAGAAGAATTGAAACAGCAGCTT
TCCATTCTATAG
>PMBJIPBG_00358 hypothetical protein
ATGACCGAGCAAACAGAAACTTTAGTCAAACAAGAAGAACAAGGACCTGAGTCGGTCTAC
CATATCGACTCCACACCTGAAGCCATCGACTCAAACAGTTGGATGACGAGTTACACTGAC
TTGTTCTATAACGACACCGACAACTACTGGGAACCTCCTATTTCACGCCAAGGCTTGGCG
AATACATCACGAGCCAATGCATATCATTGTTCACTGCTCAAAGCACGAGCTAACTATGTT
GCCTCTCGCTTCATCGGCGGCGGCGGGCTAACACATCGCAGAGTTCAGTTCTTTGGCAAC
AACTATTTCACTTTTGGTGATGGTGCATTCTTGAAAATCCGCAACGGCTTCGGGGTTCCA
GTACGACTTCATCCACTACCTAGTATGCACATGCGAAGACGCCGAAATGGGGATTTCGTC
ATTTTAGAGCGTGATGGAAAACAAAAAGTGTATAAGCAAAAAGACGTCATTTTTCTTCCA
CAAGATGACTTAGAGCAACAAATCTATGGTTTACCAGACTACCTAGGTAGCATGCAAAGC
AGTCTGCTAAACAAAGATGCCACCCTATTTCGCCGCCGCTACTACAAGAACGGCGCACAT
ATGGGATTCATCTTCTATGCTACGGATCCAAACCTAAGTGACGATGATGAAAAAATGTTG
AAAAACAAGATTGCCAGCTCAAAAGGAGTAGGCAACTTCCGCAGCATGTTTGTGAACATC
CCGAACGGTAAAGAGAAAGGTATTCAGTTAATTCCTGTAGGTGACATTGCCACTAAAGAT
GAATTTGAGCGAATAAAGAACATTACAGCACAAGACATTCTTGTTGGGCACCGATTCCCT
GCGGGTAAAGGCGGTATGATGCCTCAACCTGGCTCAATCTTCCCTGACCCAGAAAAGGTT
GGCCGTGAGTACGACAAAGACGAGATTGTACCTGTTTGTAAATTGATTATGGATGAAGTG
AACAACGACCCAGAGCTCATCCACCGTAAACACTTACATTTAAACTTTGACCTTACTATC
GGAGAAAAGGCATAA
>PMBJIPBG_00359 hypothetical protein
ATGGCATATTCAGATGAAATAAAAGAGGCCGCGAAAAAGCTTTATTTACGCGGGGTACCT
CCAAAGGAAATAGCGGCGCAACTTAACCTAAATAGTGACCGCATCATTTATACCTGGGCG
GAGAAATTCGGCTGGGCTTTGTTGTTGAATGAGCTTTCTGTTGAAGAAATGATTAACCGC
CGATTGGCCGTGTTAATTGATAAAGACGAGAAAAGCGATCAGCAGCTTAAAGAGATGGAT
AAGCTTATAGACCATCACGTTAAGTTGCTAAAAGCTCATGCCGATGCAAAAGCAAAAGCT
GAACGTATGCTTACGCAAGGCAGCTCGAAATCGAATGCTTCCGAGCCGTCTAATCAAAGC
CGTGGTGGTAGTGGCAACAACAAGAAAAAAGGCAAAGGCAAAAACAACATCGAGCACCTT
TGTGAAGGTGACTTTGTTGATTGGCATGAATCGCTGTTCGAATATCAGCATGTCATGCGT
AACAACATTAAGCAGCGTATTCGCAACATCCTTAAATCACGCCAAATTGGTGCAACTTAC
TATTTCAGTGGCGAAGCTTTAGAAGATGCGATTCTGACGGGTGATAACCAAATATTCCTT
TCTGCGTCTCGCGCTCAAGCCGAAGTTTTCCGCAGCTACATTATTGCCATTGGCAAAGAG
TTCTTAGACATCGAGTTAACCGGCAACCCGATCATTCTCTCTAATGGTGCCGAACTTCGC
TTTTTATCAACCAACAGCAAAACTGCGCAGAGTTACCACGGCCATGTTTATGTCGATGAA
TATTTCTGGATACCCAAGTTTGACGAGCTGAACAAACTTGCTTCGGCAATGGCGACGCAT
AAGAAGTGGCGCAAAACTTACTTTTCTACGCCATCATCGAAGATGCACCAGGCTTACCCA
TTTTGGACGGGCGACCAATGGCGCAAAGGCAAAGAGTCTCGCGCAAAGATTGAATTCCCA
ACCTTTGAAGAATATCGCGACGGTGGCCGACTCTGCGACGATAAACAGTGGCGTTATGTT
GTCACCATTGAAGATGCAGCCAACGGCGGTTGTGACCTATTCGACATTGACGAACTGCGC
GAAGAGTACAGCCAAGACGATTTCGAAAACCTGTTCATGTGCGTGTTTGTTGATGGGTCT
CTGTCTGTATTCAAGTTTTCAGACCTTGAAACAGGCATGGTGGATGCCGCCCACTGGCAA
GACTTCAAGCCAAATAACAAACGACCTTTTGCCCATCGTGAAGTTTGGTTGGGTTACGAC
CCAAGCCGAACCCGAGACAACGCCTGTTTGGTGGTCGTGGCTCCGCCTATTGTCGCGGGT
GAACGGTTCCGCGTATTAGAAAAGCACTATTGGAAAGGGCTCAACTTCCAATATCACGTT
TCAGAAATCGAAAAAGTGTTTAAGCGCTACAAGGTGACTTACATCGGAGTAGATACCACG
GGCATTGGCGGTGGTGTTTGGGATTTGATTTCGAAGAAATACCCGCGTGAGGCTCACGCA
ATCCACTACAGCAACGAACAAAAAAACCGCCTAGTGATGAAGATGATCGACATCGTCGAA
GCCAAACGACTTCAATTTGATGCCGAACACAAAGACATTGCAATGGCGTTTATGGCGATT
AAGCGGGTACCAACGGCCAGCGGTAACGCCATGACATTCAAAGCAGAGCGCAGCCAAACC
ACAGGCCACGCCGATGCATTCTGGGCTATCTCACACGCCATTATTAATGAGCCGTTAGAT
CACTCAACACCAACTAAATCAACTTGGGCAACCGCAGCATGA
>PMBJIPBG_00360 hypothetical protein
ATGAGCAAAACCAGTGATTGGAAAATTGTTGCTACAGAAGGCGCAACCGTAGACGGTCGC
CAAATTACAGCAGCATGGATTAAAGACATGGCATCGCTGTATTCAACCTCTGAATACACA
GCAATGATCTGGCCGGAGCATGCTCGTTCTCATTGGAACGTGTTTGAAGGTAAGAACTGG
GGTGTTGTTGAAGAACTCAAAGCTGAGAAGAAAGACGGCAAGTTACGTTTGTTCGCCAAG
ATTACGCCTAACCAATATTTGCTAGATGCTAACCAAGACGGCCAGAAGCTATTCACATCT
ATTGAACCAAATCCAGATTACAAGGGCGAAGGGCGCTGTTACCTAATGGGCCTAGCTGTG
ACTGACTCCCCAGCATCTACAGGAACAGACCGCCTTGAGTTCTCACGTAAGCAAGGTGAA
GTCACCAAGATTGAGTGTAGCGACCTCGAAGAACTAGACGTGTCAGAGTGCTTTACGACA
AATCCTATTTCTAAGTTTTTCTCGGACTTGGCAAAGCATTTTCAAACTGGTGGGGAACTG
CCAGCGATTAAACCTGTAGAGCCTGAACCAGAGGACATTGACGTGACTCCAGAGCAACTA
GAAGCGCTATTTGATAAAAAATTTGGCGCACTTAAAGGCGAACTCGTAGAAGAGTTTGGC
CTGCAAAAAACATCACCAAAGCCAGTGCCGGAAGTTAAGCCGGAAGGTGCAACAGTAGAG
CAATTTTCTGTAGCGCTGGAAGAAAAGCTAAAACCACTTGTTGAACAAGTGTCTGGCTTA
GAAAAGAAATTCAACGCACTTTCGCAAGAAGTACCAGGCCAAGAGCCAGGTGAATCGGGT
GCAAGTGAAACTATGCAAGGGGTATTTTAA
>PMBJIPBG_00361 hypothetical protein
ATGCTAAATGCTGTTTCAACTAAGTATCTAGCCGAATTTAGTCTTTCAGTAGCTAAAGCT
GCAGGGCTAGAAGTTCCTTACGGCACTTTCAATATTACGCCTCCAATGGAAACGGCATTG
CGCCAAGCGATTCTAGAATCACATGAATTCCTTGGCATGATCTCGTTGCTACCCGTTCAG
CAAATTAAAGGCCAAGTTGTAGATGTTGGTAACGATGGTCTTTCCACTGGTCGTGCGTCA
TCAGGTCGCTTTAGCCGTGAAATGGGACAAAGTGGTAACACTTACGAACTGACGAAAACA
GATTCTGGTGCTCACATTCTGTGGGAAACCATGACGCAATGGGCTAACTCCGGCAAGAAA
GGCGAGTGGCTTAAACTGATGCTCAATGCGATTTCTCGCATCTTTGCATTAGATATTTTG
CGTGTCGGTTTTAACGGTACCTCTATTGCTCCGACAACAGACCCAGATGCTAACCCGCTA
GGTCAAGATGTTAACAAAGGTTGGCTGACCATTGTTAAAGAGAAGAAAGCTAGCCAAGTA
TTGGCATCAGCGAAACTTGACCCAACTGGTGCAGCGGCCGACTCATACAAGAATCTAGAT
TCGTTGGCACAAGACCTTATCAATACAACCATTGCACCAGAACACCGTCAAGACCCTGAT
CTTGTTGTGCTAGTTGGCTCGGATTTGGTAGCAGCTGAACAACACCGCTTACTTGATGCG
GCGAATTCGCCAACAGAGCATAAAGCTGCTCAAGCGCTAGCTAAAACCATTGCAGGTAAA
AAGGCTTATACACCGCCGTTTTTCCCTGCTGATCAGCTATGGGTTACGAACACTAAGAAC
CTTCAAGTTCTTACACAAGCCAATACCCAACAGCGTCGCCAGAAAAACAACGATGACGAA
TTACGCTTCGAAGCTAACCATATCCGTATGGAAGGCTATGCAGTGGGCAATCTTAAAAAG
TTTGCTGCAATCGAGTCTGTCACTGTTGTTGAACATGCAGCTTAA
>PMBJIPBG_00362 hypothetical protein
ATGGTTAGCCCATTAGCAAAACAGCGGAAGCAATTACTTGAAATGCAAGCTAACCAGTCT
GCACCAGAAGTTTATTCTGGTGTGGACACTGACAGCCTACATATCAAGCTGATTGACTTC
GAAGAAGACCGCAAGCATTTGCGCTCTTTCAATGCGATTGCTGATCGTGTCGAGCATAAG
CGCGATGTCTTGGTTCCAAAATACAAACCGTATGTTCAGAACTATCTAGAAAGTGGCGAT
CAGTTCGAAAACCCTATTTTTACCAACTTAGTGATCTGGTTATTCGATATCAAAGAACTG
GATACGGCCATTGATTGGTGCTTGAAGGCAATCGAACGAGACTTGCCAACACCAGAGAAC
TTCCGCCGTGATTGGCCGACATTCTGTGCTGACGAAGTTTTGGAATGGGCAGAAAGCGAA
TCCGAACGTGGCAATTCAATTGAGCCTTATTTCTCTCAGGTGTTTGAGAAGATTGAGAAA
GAATGGCGTTTACACGAGAAGGTTCACGCTAAGTGGTACAAGTTCGCAGGCTTATACCTG
ATTCGAAACGAAGAAGGGCAACCGCAAGCAACTGCAATCGGTAATCTGGAAACGCTGGAA
AAAGCACTGGCACTACTTCAACACGCTCACAACAAGCACTGCAAAGTTGGTGTGGGTACC
CAGATAAAGAAAATTGAACAACGTATTCGAGCCATTAAAGACGGCAAGAATTTGTAA
>PMBJIPBG_00363 hypothetical protein
ATGTTTACAGCTGACGATAACGACTATCAAACCACGAACATCGAAAATGATGGCTTTTGG
CCTGACATCGAAGCCGGGGATTTTGAGCGTCTTCGCGGTACGCCAGCAGCGCAAGACGAT
GAGCGAATCGTTCATGCATTGGTCAATGCGATAGCCTCGGTTAATCAGCAGTTGGAGGCG
TTCAAGCAACGCCAGTTTGAACAAGGTATCGAGAAAGCGGAAGCCATCGAAGTATTCCCG
AAAGTGCATGGAAAAAACCGCATCGTTATTCAATACCAAAGTGCCGTGTTCGCCAGAGCA
AAAGCGGATCTTCTTCCTGACTTCTCAACCGTCAGTCAGAAAAAAGAAGGAGAGCACATG
GCCGAGCGTGCCCAAGAAGTGAAGAACGAACTACTTGCAGAGAGTGAACGCATCATCCGC
AATATGTACGGAAAAGGTCGTTCTACAGTGGAGCTGATATGA
>PMBJIPBG_00364 hypothetical protein
ATGACGTACCGAGTTGGCTACAAAATGAAGGCATTAAGAGCCCATATCGCAAGTTGTGTT
GGCGAGCAAATTGCCAAACGTATGGATGTGGAGATGGGCGGCATTGAGCTCATGCTGACG
CCTCGCAATCAAGGCAATGGTATCGATATTGTTCAGCAACGCTATGTCGCAGAATTTCTG
ATTGAGCGTCTGCCTTTTAAAAAGTTTGACCCTGCTGTGCTCTTTGCCAATGTCGCCGCC
TGGTTGATGGATAACGACCCTGATAGGGAAGACACACTTGGAGAGCTGCGAGACCCAGAT
ATTGATGTAGTTTTGGAAGACGAAAGCAGCGCCGAAGTATTGATTCAAGTGGTGTTTGAA
GAGCCTATCAAGTTGGTCAAAGACCTAGAAGGCGACATCGTTTGGCGTGGACACAAGTGG
AAGATTGCTGAGTATGAAATCTGGGTGGCGGAAAACCTCCGTGACGTGGTGACCGATGTT
AGAGATTGA
>PMBJIPBG_00365 hypothetical protein
ATGTTAGAGATTGACTATGAAAAGCGCAGTCTGCTTCGAGTCAAAGAGCAGCTCAAGCTT
TTAGGGCTAGACAGAAAAGCGCGTCAAAAGCTGCTTAAACGAATTGGCCCTCAAATCGTC
AAGATAACCAGAAAGAACATTCGAGCCCAACGAGACCCAGAAGGAAAGGCGTGGAAACAG
CGTCAGAAAGGACGCAAGAAAATGCTGAAAGGTTTTACTCGTAAGCTCAAGCATTACCAA
AGAAACAACAATCGAACATTAATCGTGGGTTGGCCTAGCGCTCGTGGTCGAGTGGCCTAT
GAACATCATCATGGCATCGCGCAAAAAAGCGGATTGTCGGCACGAAAGCGACAGGCAAAG
AAGCAAGGTGAACCGAAAAGCACCGACCCAGCGACCCGCGAACAGGCACGTGCTCTGCGT
GATCTAGATTTTCGCCTTCATCCTCAAGGCAGACAGAAAAGAGGCAAGAAACCAACCTTT
GCATGGATTCGAGAAAACATGACGGTTGGTGAAGCGGCAAAAACCATTCAAGAACTGGAA
AGCAAAACGCCAGCACGAGATTGGGAAGTAGGAAGACCAGAACGACGCCTGATAGGGATT
AGCCAAAGAAGACTGGCAATCATGGTCAAGCGAGAACTCAAGCGCAACAGGAGCAAATAA
>PMBJIPBG_00366 hypothetical protein
ATGGCATGGCCTAGCGTTATTATCAAAATAATGAACCTGATGAACGGCCCTATCGCTGAC
ATTGAGAATCACTTCCTCTTTGTCGTTCGCGGTACGGTTGCAGGGGATGTTCGCAACCTC
ATCATGGTTGATTCCACTTCAGAACTCGACACGGTCCTTAGTGATGCCAGTGAGCAAGGC
TTGGCAATTGTCAAAGCAGCACAGCTCAATGGCAAACAGGGTTGGACGGCTGGCGTGATG
ATCATCGATGCCGATGATTCATGGGAAGATGCCGCTAAAAAAGCCAATGAAGTGTCCAGC
TTTGAATTCGTCGTACTCGGCTTTAATGCAGAGAACAAACAGTTTTTAGAGCAAGCGGTG
GCACTGCGCCATGAGCTAAAAAACTCGCTAGGACGTGAAGTGGGTGTTCTTTGTCAGCTT
CCTGCCATTAACAATGGTGCAGAAGGCCAAGATTGGGCGCAGTGGTTGATTGACACGGTA
GCCATCCCAAAAGACGTGGCAAGTGAATACATCTCTGTAGTGCCTAATGTGCATAAAGGT
GGCGACACACTCGGCAAGTATGCAGGCCGCTTATCCAATAAAGAAGTCTCGATTGCAGAC
TCTCCAGCACGAGTCCAAACGGGCAGCGTTCTCGGTGATACCGAACTGATGCAAGACAAG
AATGGCGTTGTGTTGGATTTGGCCACGCTGAAAACGTTAGAGCAGAATCGCCTAGCGGTG
CCTATGTCTTACCCAGATTACCCAGGTCAGTATTGGACCACTGGTCGCACGTTGGATGCG
CCAGGTGGGGATTTTCAAGATATTCGACACATTCGTGTTGCCATGAAAGCCGCTCGCAAA
GTTCGTATCCGCGCCATTGCTCGAATTGCCGATCGCAAACTCAACTCCACGCCCGGAAGC
ATTGCAGCAGCAAAGCTCTACTTCACCAAAGATTTGCGCCAAATGGCACTGACGGGTGTG
CCGGGTGAAATCAAGCCGCCACAAGATGAAGACATCGACATTAAGTGGGTGAGCTCAACC
GACGTCGAGATTTACATGAGCGTTCGTCCTTATGAATGCCCAGTAAAAATCACCATCGCC
ATTTCTGTTAAACAAGGAGCGACATCATGA
>PMBJIPBG_00367 hypothetical protein
ATGACAGCACGCTTTTCTGGCCGCAGCTTCGATACGACGCTGTTTGGTGAATATGTTCAC
GTAAAGAACGCCACGGCAACCATCAATGACGAATCAGAAGCGGCATACACACGCGGTGTC
ACGGATGGATACACCGACGGCAAAGTGGGCTGCGATGTCGAAATTGAACTCGATTTGCTT
CAGTTCCAAAAGGTTCACAAAGCGGCTCGCGCAGCGGGCAGCTATCGCGGTATTAAGCCC
GATGACATCTTGTTCTATGCCGATAATGGTGTGGATGAAGACAAGGTCGAGCTGTTCGGT
GTGAAGTGGGTGCTTGCGGACATCATCGGTATTGACCCTGAAAGCAGCGACAAATCTACG
CGCAAAATCAAAGGTTTTGTGACGAGTCCTCTGTTCGTGAAAATCAATGGTGTTGACTAC
CTTGCACCAGAGGATACACGCGGCCTTATCAACTAA
>PMBJIPBG_00368 hypothetical protein
ATGGACGTAATCGACGATGCAGCAAAAACGGAAGCCCAATTCCAACAAATGGCATTGGCA
AACCACCGCGCAGTTTGTTCACAGAATCGGTCGGTGGAAAGCCAAGCCGAGTGTCTGGAA
TGTGGCGACGAAATACCGCAAGCGCGAAGGGAAGCTGTGAAAGGGTGCTTGTACTGCACC
TCCTGTCAGGTCGAAAAGGAGGGCAAATGA
>PMBJIPBG_00369 hypothetical protein
ATGAATCAATGGCTACAAAACCAATGGTTTCATGATTGGTTTGAAAAAATAACCTCTTAC
CTTGCTTACCTCATGTCGGGTGTAGGCGTGTTTCTTGGCTACCTGAGTATTGAGCAGTGG
GTGTCCATTTTTGTGGGCGTCTCTGCGCTTATCGCCAATATCTGGCACAAACGCGCTATG
CAAAATATCGCGAAAGAAAAGGGGATCTACCTCAATGAAGATAACTAA
>PMBJIPBG_00370 Lysozyme RrrD
ATGAAGATAACTAAAAAAATTCTTTGCTCTGTTGCTGCCGTGATCGGCTTGGTGACAGGC
GGCACGACCTTGTATGGCGATGAGTTTGTACAACCAGTCGGCCAAGTAGTGATTGAAGGG
CAGCAATTAGGCGAACTCCGAATGAGCCGGCAAGGACTCGAAATTACTGGGAACGCAGAA
GGGTGTCGGTTAGACCCATACACGTGTCCATCGGGGCTAGCGACCAACGGTATTGGAAAT
ACACATGGTGTCCCTGATGCACCAGTTAGCTTAGAGCAAGTCGCGAAAGATTGGGTGAAG
AACCTGCAAGATGCCGAGCGCTGCGTTGAACTTGCAGAGCTGAAGTCCGGTAAAGCGATG
ACACAAGGGCAGTTTGATGCGTTTACTTCCTTCGCGTTTAACACCGGATGTACACGGTTC
AAGCACAACTCAGACAAGAGTATGACCCAAATCTATCGATTCGCTTCGACTGGGGAATAT
GAGAAAGCATGTCATGAACTCACGCGATGGGTTTATGGCGGTGGCGTTAAGTTGCCTGGC
TTAGTCACGCGACGAGGCGTTGAGTATGTTCGCTGCATGGAAGTGGATTAA
>PMBJIPBG_00371 hypothetical protein
ATGTTCGCTGCATGGAAGTGGATTAAATGGTTGGGGTTAGCCTCGCTAGTGGTAACGATT
TTGATGCTTGGATTAAAGCTTCAAGTCAGTCAAACCGAACTGGCGAGAGTCAACGAACAG
CTTGAGAAAGCCAACAGTGACAATCAGACCAACTTGAACACGATTGCCACATTAAAAGGC
GACGCAGCAAGGCAAAACGCATTGATGGTGCAAAGGCAACGGGATCGGATTCAGAGTGAG
GCAAAGTTACGTGAAGACATTAGTTTCCTTACTAACCAACTGCAAGACGTTGAATGTCAT
GTTCCTGCTGCTGTTACTGAGCGGTTGCGCGAACCGTACTGA
>PMBJIPBG_00372 hypothetical protein
ATGTTCCTGCTGCTGTTACTGAGCGGTTGCGCGAACCGTACTGAAGTCACGGCCACGGAG
GTGGAGTACAGACTGCCACCTGCGGGCATGCTCTTACCTTGTCCAAAGCCTTTCGTGAAT
GGCACATGGCCCAAGGCACTGACTGAAGATATCCCAAAGCTAAAGCACGCATTGCATGAG
TGCGATAGCCAAATAACTGATTACTTAAACTGGCGTGCAGAGCACGAACAAACAAAGAGA
GAAAACCATGACTAA
>PMBJIPBG_00373 hypothetical protein
ATGACTAAGACCGCCGCTTTTTCTAACAAACCTGTAGAAGTGACCGTAGGTGAAATCGAC
TTCAAATTCACGCCAAGCGTGAATGATGCGAATAACTACAGCAACACGGTGACCAACACC
AAAAAGGTTGAGCCAGCACGTACATACCTAGAACGCACGGTAGACAAAGACCAAAAAGAA
GCATTGATCGAGCTGCTTAACCAAGTCCCAGGTTTAACGATGGAGCTGTTTGGCACTGTG
TATGAAGCTTCGAAAGGTGGCGTGACGATTACGCTAAAAAACTAA
>PMBJIPBG_00374 hypothetical protein
ATGAATGAAAAGTTGGAAATGGTGCTTGGTCTTGTCGACCAAGTGACCGCGCCACTTCGA
GGCATCAGCAATGAAATCACCGGAGCAATGGATACGGCTAAAAGCGGTATGCAGGATATG
GTGACGGGCGGTGCTGGCCTTGTGGCGACGAGCTTTGCCATTCAAAACGCGTTAATGCCA
GCCATTGAAATGGACCGAAAGTTGGGTGAGGTGAAGTCTCTTGGTGTGACGGATGATGCG
CTCAAGCAGTTGCAACAGACCTCATTGCAGTTCGCGGCCGATTATGGCAAATCCGCGACT
GAGTTTGTCGCGGCCTCTTATGATATTCAATCGGCCATCGCTGGGTTGAATGGTGATGAA
CTGTCACAGTTTACCAAAGCGTCAGGTGTACTCGCTGCTGCCACTAAAGCCGACACCGCC
ACTATCACCAGTTACATGGGTACCATGTATGGGATCTTCAAAAACCAAGCTGAAGAGATG
GGCAAAGGTGAGTGGGTTGCAGATGTGGCTGGCATGACGGCAAGTGCGGTGCAGATGTTT
AAAACCACGGGTAATGAGATGAGCAGTGCCTTTACCAGTGTGGGCGCTAACGCGACATCG
GCAGGTATTGCGATGTCTGAGCAAATGGCGATTCTTGGTACCTTGCAATCGACCATGAGT
GGTAGTGAAGCGGGGACGAAATATGAATCGTTCTTGGCTGGCGTCGGAGGTGCACAAGAT
AAATTGAACCTGTCATTTGTCGATGCTCAAGGAAAAATGCTGCCGATGCTCGACATTCTC
GACAAGTTGAAAGGAAAGTTCGGTGACACGTTAGACGTGGCAGAGTCCGATGCTCTGAAA
ACCGCCTTTGGCTCAGAAGAAGCGGTCAGTTTAATCAAGTTATTGATGGCAGACACGCAA
GGGTTAGCTTCGAGCATGGAAACTCTAGGAAATGTCAAAGGGATGGGCAAAGCTGAGCAA
ATGGCGTCTGCCATGACCGACCAATGGGAACGATTAGAGGCGTCTTGGTTCGCGGTGCGA
GCGGCGGTTTTTGGTGCCATCTTACCATCCATCAATGCGGTAGTCGGCTCCATCGCTGAT
GGTATCGTCTACATCACGGCATGGACGGATGAATTCCCTCTTTTGGCAGAACTGATGGGA
TACGGTGCGATTGCTGCGATTTCACTAGGTGGCGTTGTTGCGTCGCTCTCTATGGCGATG
GGCATTGCCAAAATGATGTCTGGCGGCTGGGCAGTGACGATGGCCGGACTTAACAGCGTA
CTCAAACTGCTGCGCATCCAAGCGATTGCGGCGACGGCGTCTGCTTGGCTGTTTAATGCT
GCGCTTTGGGCGAACCCAATTACATGGGTTGTGGCAGGTGTGGTTGCCCTCATTGCGGCA
GTCGGTGCGATGATCTATTGGTGGGATGAGATTAAGGCGTCGTTTGCTGACACGACGTGG
TTCAACATCATTGCCGCTGCGATTGATGGCGTGATTGAAATGCTCAATATGATACCGGGT
ATCGATATTGAATGGCGAGCAGGTGAACTGCCTGATGTTCCAAAACCTAGTGTTGCAACC
AAAGATGTGTCGGCAGTACCTCACTTGCCTGATGTAGCGGCCATTGAAGCGCAAAGACCT
GAATTCAGTGTTCTTCCTGCCCTAGAACAGTCAGGTATTCATATTCCTGAGCAGGCAATG
AATATGGACACTTATGCAGTAGGTACCGTCTCGAATGACTACTCAGTTGATACAAACATT
CAGTCTGATTCATCCATGGGCAGTGTGATTGATTATAAACGTCCAGAAAACACACCGAGA
TTGCCAAAGAGTATGGTCAAAAAAGCAAGTTCAAGTGAAGAGCACTCTACTCATAACGTT
CGTCAATTTGGTGATGTATTTATTCGCTCAGAGAACGCGCTTACTCCTGATCAGTTAGTG
GAATGGGATGAACTCAATGTCGGATAA
>PMBJIPBG_00375 hypothetical protein
ATGTCGGATAAGCGCTATATCGATATCAAAGTCATTGATGGGGGATGGGAGCTTGACGCA
GGCTCTCAACCCACACAATGCAGTGATCTTTACAGCATTGCTCAAGATGTTAAGCACGCC
ATCATGGAAAGCGGTTTAGCACGAAAGCTGGCAGCAGAAAGGAACGCCATTTTGCGTGCG
GATGTATTGCTCCAAATAGAGCAAAAAGCGGAAATGGATACGAGAGTCATTCCAGGTACA
GCATCGGCTGTTGAGACGACACCAGGCACCATAGCCCTAAGTGCGAGCGCCTATGGCTTC
GAAGAAACCATTCAAACAGAGGTAACAGCATGA
>PMBJIPBG_00376 hypothetical protein
ATGAGCAAGAGACCAGAAGCTAACTTTGTAGACATCCTTTCAGAATCGGGAGTGCCTACA
ACAGAAGCGGCAATGGAAGAAAAACTGAAAGTGGAAGTCACAGAGGCGGGCAGCACATTG
TCAAACGACTCTGAGATGTCACCATTTTGGCGTTGGGTTCGCTCTGCTGTTATTACGCCT
TCAGTCTGGTTGATCAGAACGTTACTTGCTGGGCACGTCATGCCGAATATGTTTGTAGCG
ACCGCTGAGCGATGGGCGCTCGAAATGAAAGCGTGGGAATACGACGTGACACCAAAAGGG
GCTGAAAGAACGCAAGGTTTGATTGCGTTGACCAAGCGCAGTGCTGAAGAGGCAGTTACT
GTCAGTAAGGATACAGTGATCCAAACGCTTCCTATTGACGGCAAGGTCTACAAAGTGAAA
GTCATCGAAGATACGGTTTTAGCGTCAGGGGTTTTGGTTGGGCATGTCATGTCCGAGGCC
GAAGAAGCGGGCGCGGCCTATAACTTACCTGCAGGTTATTTCAACATCATGCCCATTGAA
GTATCTGGCATTGTGGCGGCTGTGAACGATAACGATTGGATCACCAAGCTTGGCGCGGAT
GCCGAGAGCGACGAAGAGCTTGCGCTGCGTATCCAATCGGCTTTTACCAGTGCAGGAAAC
TGGCACATTGACGATGTTTACCGAACCCTTATTGGCGCAATCGCAGGTATTCGCATCGAC
AACATTTTCTTTGAAAACACAGGGCATATTAGACCTGGAACCGCCAACGCTTACATTCTG
ATGGACGTTGGCGAAACGCCTCAGTCCATCATTGATCAACTTAATCAACAAATCATGGAA
AAAGGGTTTCATGGTCATGGTGATGTTCTGACTTGCGTCGCTATCGACGATGCACTTCAC
CAGATAGAAGCAGAGATCGTGTTTGTCCAAAACCTCTCGGAGCAGCAAAAAGTCAACGTG
ATGGATGATGTCGAGGGACGAATTCGAGCTGCGTTTCGCGAAACCGCGGCATACCCAGAT
ATTACCCGCGCTTCACCAAAAAGCCGTTTCAGTATCTCTCAACTTGCAACAGAGATTCAT
AACCATTTGGTTGAGGTCGATTCAGTGCGAATCGCGGTGGATGGTGAAGTGCAAAAAGAC
ATAGTGAGTGACTTGAGCCAACCGAGGCTCGCGAGTTTGGTTGTACGAGAGTTAAGTGAT
GGATAA
>PMBJIPBG_00377 hypothetical protein
ATGGATAAAGACGATATCACTCCTCGGCTAGAGAGAACCCCAACGCCTTGGTGGCAAGAT
GGCGCGACTATCTCAGAAGAGAAAAAAGAGCCGCACTTTGTCAGCAATGGAACGTTTGGT
TACATGGCCAAACTGAAGGAATGGCTACTTTTCCCACTGCAGCAGGTAGATGCGCTGACT
TGTAGCGAAAAGGTTTTAAACCTGAAAGCATGGGACGCCAATATCAATCGTTTCTCTGGA
GAGACAGAGGCGATATTTCGTAAACGAGTGAAGTTTGCGTTTCAGAACGCGAAGGATGCG
GGGTCAAAGGCGGGTTTTGCAGCCATCTTTGAGCGAATGGACTTAACCATCCTAGACCAG
CGTGAACGAGTGTCGGAAGTCGATTGGGATGTGATTGCTATTGATGTTCCCGAAACCACT
ACAGAAAACGATGTTCAACTTTTTAGCCAGTTGATTCGTCAGTACGGTCGAACATGTCGA
CGCTACGAGATAGCGATTATTCACCCAATAGAACTGACTCTCGCTGCAGCGGAGTTTCAT
GGGCAATGGGAAACGTACCGCACCTTTATGGATATTAACTACAGCATTAATGACCACTTG
GAGGCGACGAAAAATGCCAGTGAGTTCAACAACAGTCAACAAACGTTCCACGCGTCGTGG
GAGTGA
>PMBJIPBG_00378 hypothetical protein
ATGGCAGCAATTGTAAACAGCGGAAAGCAGTACATTACTGACAACATACAAGGCAATGTG
CCTAGTCATATTACGAGGTTCATCCTAGCTAATGTGCCTCATTCAGATCCGGCCGCGCCA
GTCGACCCAGATGAAGTGATGCCAACGCCTGAACAAATCGTCTTTGATGAGCCTATTACG
CGAAAAGCATCAATTACACCAGATGAAGTGGTTTTTTCACAGATTATGCTCAGTGATGTG
GGTGACTTTGATTTCAACTGGATTGGCCTCGCGACTGATGACAGCACGTTGATCGCCGTC
GTGTACACACCTTTGCAGCACAAACAGAAATATGAAGGCGTGCAAGTGGGTAACACGTTA
ACCCGAAATATCGTCCTCAAGTTCGCGAATGCCGCTGAAGCATTGGATGTGCATATTGCC
CCAGAAACGTGGCAGTTTGATTTTACCGATTTGATCCACATTGAAGTGGAGAAAGCCAAT
CGAGCTGGCTTTCTAGAGTCGGCAGACTCAGAGATTAAGCTTGGTTCCGTCAATGTGTTT
TTGGCCCATGCCGTTGTGCCACTGCCTACATCACCCGATGGCGTAATGTTCTTAGCAAAA
GTTCATAGCAGCGTCGATTTGAGCTCTGGCGAGTGCGGCTTTACCGCGCCAGGTGGCGAA
CAAATTCGGCATAAGAATGCACAGGTGCCAAAGGCGTGGTTTAAAAACAGTGACGTAGAA
GAGCGTTTTATTCGAGTTAATGGGGAGTGGTACGTATGA
>PMBJIPBG_00379 hypothetical protein
ATGAGTGCAGGTGAAATAGGTGGGGGCGGGTTTTCTTATTTGAAACCTGTAGATTTTTTA
GGACAGAATTTTCAACTGCGAAAAAACGTGCCAACGTGGGAAGCAACAATTGGACAATTT
GAGAAGTTGATAGAGCTTGAGGGGCTGCATTTAATTCGTTCGTTGTCCTGCTCTATTTCA
GTTCAGATTGCCGCCACGCTGAAAGTTGAGTTCGACGATGTGATTAAAGAGATCAGCCAA
CCTTCGGGTGGTAGCGGATTCAACAACATCAATTTGATTGGTAGTTCGGGTTCGATCGAT
GAACTTCCTATTAAAAAATTAAGAGTATGGGTACGTTATGATGGTGCTTCATCAGGGGCA
TCGGAACATACATTATACTCAATCAATACTTCCATTCGTTACTTACCAGCCGTGGTTGAG
ACAGCATGA
>PMBJIPBG_00380 hypothetical protein
ATGATGATAATTGAGACTTTGACAGAAAGGGGTTGGGAGCAGCGTAAACCCATCATAGGT
GAAACTTATCGTTTAACCTATCCAACGGGGCATCGAGTGACGATGGAATTGAAGGAGAAC
GATGCAAAATTGCCAGAGCTTCTTCCTATTGTCTTTACTTCGGTAGAAGGTGCGGCAACC
AGTAACTCTGACCTCACTAAAATAACAGCGAAAGTGGGGAGTACTTTCACCATAAACGGA
ACGCTCACTATTCCGGACCAAGTGTTCATTACGCCGATTGAAAAGGTCAATATCGCCACT
GATGAAGTCACGACGGAGTATATTTCTACTCAGGTAGTAGATGGTCAGTTTTCTATTCTG
TTAACCCTTGCTAGTGGTAAGTACCGTGTAACGCAAGAGTTGATGAATAAGGAACTAGCG
ACGCCAAGGTTTTCGATGTCGGATGTTGAAATCTACATAACAATTTGA
>PMBJIPBG_00381 hypothetical protein
ATGTGGAATCACGTACCACTGACATGGCCTCAAACGGCTAGCAAGATTCAATCGCAAAGT
GAGGCGGTAACCGACAAAGTTGAGCAAGAGATGATTCGCTCCACGCAAAAGCTGATTGAC
TTAAAAAGTGACGCCAATTTCGGGCGTCACTCTTTGAGTGAGGAAGCGCAAGCGGTTCTG
ATGCTTCGTAATACATTGGATGAGCTCTGTATTAATGGAACGGTAGTCAGCGCTACGCCA
TATCACTTTGAAGTGGGAGAGCGGCTTGAATCTGGCTGCTACCTAAGCCCAGCGAATGCT
ATACAGGTACTTTGTGACAAGTTGCGTGACCTGTCTGATATCCATAGACCAAAAGGTCAA
TTGTATGCCATCGCAATAATGTTGACCTCTCATAGCATTGAAGACTTTTCAGCAAAACTA
AATACTGTTAGCGATGTCCTTACTTTGCCTGATTGGTGCCAATGTGCCAGGCAAACTCAA
GCGCTAGTGACCAACGAACGCGATAAATTGCATCAACCTGCACCGATTATTCAGCCTCGC
TTCAAACCATTCGCTTTTTTGAACGCAAGCCCGTTCTCAGGCTATAAGTCTAACCAAGCC
TCACAAGTAGCCACCATCGAATCGTTGGCCAGTGATGCAACTAATGTGATCGACAAGTTA
GCACGTCTAGGTAAGAAACGGGCAACTGTTGTGCAGAGTTCGTCCTCGGCCATTGAAGCA
TTGAAAGTGATGCAGGGTAGCATCTACAGCATGTCACTTTCAGGTTCGACAGAGAGTATG
GCGACAATATTGAAGCAAGCCCCGTTACCAAACAAGCATCCTCTGACGGTGGCTAGCCTC
ATCATCAGTGATCGGCCAGTGACGTTTTTTAGGGAGTTGCTATGTTCGCACTAA
>PMBJIPBG_00382 hypothetical protein
ATGTTCGCACTAAATGGAAAGACATTTGATATAAAAAACATCGTGGTGAACTTTTCCAGA
GATTATAAAAGCCAAGACATGAGCGGCATGTCTTCAATGACGGATGATTCCGAACAAGGT
GAGAAAGCGGCAGAGCTAGAAATATCGGGATTGATTTCGTTTAAGCACTTGAACCAGCTT
ACTGAACTAGAGCAAATGTCTGCGGCCAAAGATGCAGCCGGTGATCGCGAAGTGTATCGA
GTCGTGAATGATGTCGCGAATGCATTCAAAATCAAAATGGCGAAATTTGCTGGGAAATTC
TCAATTACTCAACAAGAGAGTCAAATGGCGTGGAAAGTATCGTTTCGCTTAAAGGAGCAT
CACAGTATTGCAGAGCAGAAAGAGCAAAGACACAAGGTGAAAACGAAGCCAGAACAACAC
GAGAACACGCTTTTAAAAGAAGCGCTCTTGAAGAATAAGGAGCTCATTTCATGA
>PMBJIPBG_00383 hypothetical protein
ATGAAATTGACTAAGCGGATTTTCATTAACAATGAAGAATACGAACTTGCCAGTCACAAG
GTGAGCCTAAAGTTGTCTCTTGGGAGTAAAGCCATCTTCAACATTAACACGGACAAACCA
CCCAAGCGTTTTGATTTGGTGCGTTTTGACATCGGTTATGATCAAGATACCGCGCCTTAT
TTTGAAGGGTTTGTGAATCGTGTTGAACCTTCTGAAAGAGGCTCTTACAAGCTGACCGTG
AAGGAGAACTGTGGCGTATTGTCCAATCGGTTACCAATAAGCATAGAGCATCCGACGATG
AAGGATATATTCGCCGTCATCGAAGAAAAAACAGGGTTAGATTTCGAGCTACCAGACTCT
GGCTATGCTGATAAAGTGATCCCCAACTTTGTGCATCAAGGCGACGGCTATCAATGTTTG
GATAGGATAGGAAAAGCCTTCAAGGTACCTGATTGCGTTTGGTTCCAACGCACAGACCAA
CGAGTGTATTTCGGGGCTTATGAAGATAGCCTTTTCTTCAAAAAGCCAATGGAGATTGAC
CATGATTTTACTGATAGGCAAAACGCCAACAGCGTAACACTTGTTCCTTTTCCAATGCTA
AGACCAGGGCGTGTTGCTTTTGGTAAGCGAATAATCCGTGTTGATTTGATTGGCGATGAA
ATGACAGCGTTTTGGAAAGATGAAGTGATGTCTCCTAAAAAGCGCGAGATAGCCGATCTG
TTTCCTGAAGTCGCCGCTGGTTACCATCTGCCAATATTTGGTCGCGTGGAGGCCGTTCGA
GATTGTGCAAAAGCAGGGCAGACCGCAGATCCGTATCGTCCAAGGTATGCCCTTGATGTC
CAAGTTCTTAATGAAGAAATGGAGCCAGACGAACTCATTCCTGTTTATCGTTCGGTGCCT
ATGCCGGTGAACATGAGCGGTCATGAATCGGGATTACTTGCTTACCCACTTGAAGGGACG
ATTGTCGAAATAGCGTTTGCATACGGACGTAGCGACAGACCAATGATTCGAAGCGTCTAC
GGCAGAGACTATTCACTGCCGACAATTTCACCTGGCGAGCAACTGCAGCAGCAACGTGAA
GAGGTTAGTCGCAGAGTTGATGCTGCTGGCAATGTCACTGACAAAACAGACCAAGCAGCA
CATCAACAGGCGCACCGTATCTTGGATGATTCCTACGCTTACGAACTCAAGACCAACAAG
CATCAGATAAATGTTGGAGAGCATAGCCAAGAGTCGATAGTCGGTAAAAAGCTCATTGAA
GCGATGGGTGCCATCGAGTTATTAGCTGGTGATAACCTAGAACTAGGAAGCCTAGGTAAT
ATGCACGTTGCGACTGCAGGTGAACTCATCGAGGTGATTGGACAGCTGAGGAATACGGTT
GTAGCACTAGACGATAAGCTGAAAGTCTATGGCAATCGAATGGGTATCATTGAAAAAGAC
GATGATTTAGAAGTAAAGGGAAATAAAACGCAGAAGGTGGGGAAAGGCTACGAACTTTCG
GTTGGCGGGAGTCAAACAATTGCAATAGAGCAGTCGCGAGTGATTACAGCAAAAAATATC
ACTGAAGACGCTGATACTATCAGGCTCAATGGTGGGAAAGGGGTTTGTACTGGCGCAAGC
ATTTGCCCTTTCATAGGCAAGCCACATGTAGATGTCTCGAAAACAGTATATGCAGGAAAG
TAG
>PMBJIPBG_00384 hypothetical protein
ATGGAAAAAATATCGAAGGAATCTTTGAAACAAAAGCTAGATGCGGAATTGAAGGCACAA
GGTTTTGTTCTCGAGGGGGAGTTTGCAATGGCAGGGAAGTTTGCCCAAGCAATAGCAAAT
GCAGTAGCAGATGAGATTAACTCAAACTCAAGTAGTAGTGACGAAGGGAACGCTGAACCA
CAACAAGTCACAGCTTGA
>PMBJIPBG_00385 hypothetical protein
GTGAGGCCAACAATTGCAAGGTGTAGGGAGCAATCGACGACTAATTTCAAAATTTCAATT
TTGCTCGAATGTTTGGTCGAGACTTTGAGTCGTGAATGGGATGAACAAAAACGGACTTTT
CGTGAGTGGTTAATGAAGAGAAATAAAACAATAAGTGCAGTACTAGTTGAGTTCCAGTGT
GAAAAATGTAATGCCGGAGCATATCGAGTAGATGATTCAAGAGAACCTGTCGCTAATCAA
TGGTTTCACATTTGCTCCAATTGCGGTGATGAGGTGTATTTCGCATATCCATACCCTTAC
ATCGAATACAAAGGCGAAGCGTTTATCTTGAGAAAGCACGTACCTAGACAATCTCCTAGC
CCGGACACTTAA
>PMBJIPBG_00386 Major outer membrane lipoprotein Lpp
ATGAACAAAACGTTGATCGCAGCTGCTGCAACTTCAGTACTTCTACTAGCAGGTTGTGCT
TCATCTGATGATGCAGCAACAGCTAACGCAGCAAAACTAGACGAACTAAGCAACCAAGTT
AGCCAGCTAAGCCAAGACGTTCAAGCACTTCAATCTAACGTTCAAAAGTCTGGTGAAGCA
GCTATGGCAGCACAAGAAGAAGCTGCACGTGCTAACGAGCGTATCGACAACATCGCTCAG
TCTTACACTAAGTAA
>PMBJIPBG_00387 DEAD-box ATP-dependent RNA helicase CshA
ATGACACGAAGAAAGCGCTCAGACGATGACTATTTATTGGAGAATACTTTGCAATTTAAA
GATCTAGGCCTAGACAACCGATTGTTGAAGAACCTAAAACACTACGATTTCAAAAAAGCG
ACTGACATTCAAAAGCAGGCGATCCCTGTGGCGATTGCAGGCAAGGATCTATTGGCATCT
TCGAAAACGGGTTCGGGTAAGACTTTGGCGTTTGTATTGCCGATGCTTCATAAGTCATTA
AAGACGAAGTCGTTTTCAGCGAAAGACCCACGAGCAGTTATCCTCGCACCAACGCGTGAG
CTAGCAAAGCAGGTATATGGTGAACTGCGCTCAATGTTGGCAGGCTTGACGTATGATGCA
GCTTTGATTCTTGGCGGTGAAAACTTTAACGATCAAGTTAAAGCGCTGCGTCGTTACCCA
AAATTCATCGTAGCAACACCTGGACGTTTGGCTGACCACTTGGAGCACCGTTCACTTTAT
TTAGATGGTTTAGAAACTCTCATTCTTGATGAAGCTGACCGAATGCTAGATCTTGGTTTT
GCGCCAGAATTGCGTCGAATCCACAACGCAGCTAAGCACCGTCGTCGTCAGACATTGATG
TTCTCTGCAACTCTTGATCACGCAGAAGTGAACGGTATTGCTTCTGAGATGTTGAATGCA
CCAAAACGCATTGCAGTTGGTGTATCAAACGAAGAGCACAAGGACATCACTCAGAAATTC
TACTTGTGCGATCACTTGGATCACAAAGAAGCGATTCTAGAGCGTGTGCTTGAAGAAGCA
GAATACCGTCAGGTAATCATCTTTACAGCAACGCGAGATGACACTGAGCGCCTGACTGAA
AAACTGAATGAAAAGAAACTTAAAGCGATCGCGCTAAGCGGCAATTTAAACCAAACTCAG
CGCAATACCATCATGAGTCAGTTTGAGCGTGCAGTTTTTAAGATTCTGGTAACGACAGAC
GTCGCTTCTCGTGGCCTAGATATCGCTACAGTGACACACGTAATCAACTTTGATATGCCT
AAGCATACCGAAGAATACGTTCACCGTGTTGGTCGTACAGGTCGTGCGGGTAACAAAGGT
GATGCTATTTCATTGGTTGGTCCTAAAGACTGGGATAGCTTCAAGCGTGTAGAAACTTAC
TTACAACAAGATTTGATTTTCTCTGTATTTGAGGATTTAAAAGGTAAATTCAAAGGCCTG
AAACCTCGTAAGCCAGATTTCCGTAACAAGAAAGCGGTACCAAAGAAAGCGCGTCCTCAA
GCGAAGAAAACGGCGAAGAAGCCAGCTAAGCGAGATAAAGGTTTCTACCAAAACGTGGCG
GTGGGTGATAACGTATTTATCCCTAAGAAAAAGCCAGCGGAGCCAAGTGCTGAAGATTAA
>PMBJIPBG_00388 hypothetical protein
ATGAGTAGATACAATCAAGCTTCCCACGTATTTTGGCGGTGTCAATACCATATAGTGTGG
ACGCCAAAGTATCGATTTAGGATCTTGAAGAACAATATAGGTAAAGAAGTTTATCGATGT
ATTTATGTTTACTGTAATCAACTTGGATGTGAAGTCGTGGAGCTAAACGTACAAGTTGAC
CACGTACATTTAGTTGTAAAGGTTCCACCAAAGCTTTCCATATCCAAGTTGATGGGGGCA
TTGAAAGGCAAAATAGCCTTAAAGCTATTTAACAAGTTTCCTCATCTTAGGAAGAACAGG
CTGTGGGGTAATCACTTTTGGCAAAGAGGCTATTTTGTCGATAGTGTTGGAATCAATGAA
GAAATAATACGCCGATACGTAAGACATCAAGAGAAGCAAGAGCGAGTAGAGCAGCAGCAA
TTGGCGCTGGACTAA
>PMBJIPBG_00389 hypothetical protein
ATGCAGCAAGATGAACGATGGCCACAAGAAAAGCAATGGTTAGAACAAGTTGATATGAGT
CTAACAGACAAACAGTGTCACGCATTGGGGTGGCAGAGGTGCAGTGTTTTGACCGAAATG
TTGTCATTTCTGTGTATGGCATTAGTTAGCTGCACCTTGGTGCTAGTTCGAGGAGGTTCC
AATGATCACTGA
>PMBJIPBG_00390 hypothetical protein
ATGATCACTGAAGAATCTCAAATGGGCGAATTGATTAAGTCGGTTGTGGTGTCTTCGCTT
TATTTTGTTGGATTTCTTGCTTTACTTTGGGTTGTAACTAGTCATCTTTTCTAG
>PMBJIPBG_00391 Protease 2
ATGAAATTCTGTCATGTTTTTTTGGGGCTCTTGGTGACCTCTTTGCCCAGTGTGGCCGCG
GATAACTTTGATTGGCTGAGAGACGATTCCAGACAAGATGAGCGAGTCCTTTCTTACCTC
AAACAACAAAACCAAAAGACAGAAGAGTTTCAGCAGAGTTATGCAACCATCACTGAAAGC
TTACTTGTTCAATGGGAAACCATGTCGGGTGAGAAAGGTGATAAGCCTTGGGTGATTAAA
AATGGACAAGAATGGAACCTAGCACGTCGACAGGGCAACTTCGCTTTGCTGTCACGAGCA
GATAAAAATACGCAAGAGAATGTGGTTTATGATTTCTCCTTGCGCCAAGCAGAGCATCAG
TATTTCCAAATTGGTCAATGGCATGTTCAAGCTAATTCGTTACTGTTTACTGAAGACATT
GATGGCAGCGAGCAATACCGTGCAGTGTTGGTAGACCTTAAGCATGGCAAAGCGCTTGAT
CTGATCAACAACGTAGATAATGGGGTTCTGCTCTCACCAAATGGCAAGTTTGCTTTCGTT
GTATCAAAGGAAGCAAAAACACAACGTCCTTACCAAGTCGTGCGAATCAACACTCAGACC
AATGAGCAGAAAATAATTTGGCAAGAGGACAAGACCGATTGGCTCATGTCTTTTTATCCC
TCAGCCGACGCGCGTTTCGCACTGGTACAAAGTAACAATGAATCGACCACCGAACAAAAG
ATCCTAGACCTTGATTCTGGAGAGCTAACGGCTTCGTTGCGTAAACCAGAATCCGGTGTG
GAGTATTATGCGGATGTTGCTCGAGGCAGAGTCTTCATCAACAGTAATCATAATGGCCGG
TTTAACCTGTTTGGAACCGAGATGTCTGAGCAAGATGCGAACACTGCGGAGTCTGATTGG
AAGCCTTTCTTAGAATCAGAAGACGGAGTTGAGCAATTTTACTTGTATGACGCGGGACTT
GTGGCATTAACCAAGCAAGACAATCAAACGACAATCTCGGTTTACTCTTATGATGGCACC
GCGAAAAAAACGCTTCCGTTAGAGCCGGAAGGGCGTGTTGCTTGGTTGAGCACTCTTGGT
GATTACCGCTCTAACAAAATCCGCATTCGTAGCATGTCGATGACGACACCGCCACTGTGG
GAAGAGTTTGATGTAAAAACACTAACGAAGACCAGCTTATCTCAAGACGTTTACCAAGGT
TTTTCCAGCCAAGATTATGTTTCTAAGCGCATTATGGTTGAAAGCCATGGTGTTCAAGTA
CCAGTGTCTCTTGCGTACCGTAAAGACAAACTGAGTGATAACGCTCCTGTCGTTCTGTAC
GGCTATGGTGCTTATGGCTTTACCATGAAGCCTTACTTCATGCCTCAAACCGTGAGCTTA
CTTGACCATGGTGTTATCTACGCGATAGCGCATGTTCGTGGTGGCGGTTTCTTTGGTGCT
GACTGGCACGATCAAGGTCGAGGTGTTTTTAAAGCTAACTCCATCAGTGATTTCACGGCT
GTGGCACAAGCACTCAAACACTTTGATGGTGGTGAACGCGGTGTCTACGCGATTGGCTCT
AGCGCTGGTGGTACTTTGGTTGCTGGCTCTATCAATCAAGACCCAGACTTGTTTGCTGGC
GTGGTGATGAAGGTTCCGTTTGTGGATGTCGTTGCCAGTATGTCAGATACGTCACTACCG
CTAACTGCGCAGCAATACGGGGAATGGGGGAATCCGACTCTCCCAGAACAACTCAAAGCT
ATGCAAGCTTATGATCCTATTCTCAATATCCACAAAGGCGATTACCCTCCCATGTTGGTT
CAAGTCGGATTGAACGATCGACGCGTACCTTATTGGGAAGGTGCAAAGTACCTTGCTCAA
GTTTCGTCGACCAGTGAATCGACAGGTCCTTATTTGTTGCAAACGGACTTTAACTCTGGC
CACCGCATGGACCCAAGGCAGTCAAGAGAGCAACAAGCAAAGGAATATGCATTTCTATTA
TCACTCATTAAAACATCTAAAGCGGAGCAGTAA
>PMBJIPBG_00392 Heme/hemopexin utilization protein C
ATGAAGCTTACCCCAGTGTCAGCGGCAGTACTTTCGGTACTTGCTGCCAGTCAAGTACAC
GCCGAATCTAAGGTTTTCTCAATGGAAGAGGTGGTCGTAACAGCCAATAAAATCGATCAG
CCATTGTCAAAAGTAGCAGGTAGTGTAGCGGTAATTACGAACGAGCAAGTCGAAGAGCGT
GGTGAAACAGAGCTCTACGATGTGCTGCGTAATGAGCCTGGTGTAAGCGTAACTGGTGGT
GCTGGTCGCCCTCAAAACATTACTATCCGCGGTATGACTGGCAATCGAATAGTTATCGTT
CGTGACGGTATTCGTTCTGCAGATGGCTTTGGCGCGAATGACATTAATGATGCTGTTGGG
CGAGATACCTTCGATTTATCTAATTTTGAATCACTACAGATCATCAAAGGTGCAAGCTCT
TCTGTTCACGGCTCTGGTGCTATCGGTGGAGTCGTGATTTTGGAATCAAGCCAGCCGCGT
GACTTCTTAAAAGACAAAGATTTTTATACTGATGTTTCCGGTACATACACCGATATCAGC
AACAAGTACAAAGGCACGAGTAATCTAGCTTTCCGCTCCGGTGATACAGAGAGTTTGTTT
AACGTTTCATACTGGCAAGGGCAAGAGACACGTAACTTTGATGAAGATTTGTATAACCGC
GACCTAGATGGCTACAGCGCCTCCTACACTCTCAATCACTTTTTCAGTGAAGAGTTCATG
CTGAAAGCAAAAGCAGAACTTTACACACAGAACCAAGAGCGTTTGGAAGGTTCTCCTTCT
ATCCAACCAGATGGTATATGGCATATCGAAGACTTTGCTGAGGATGAAACCACAGAAGAG
TACAGTGCTTACATTGGTGCAGAAGTAACACCGATTAACCCAACTTGGTTTGAAGAGTTG
GATACCAAAGTATATTGGCGTCACACCGAAGTAGTAGAAGACACCAACCGCTTGATGCGC
CAAGTCGATCATAATGGTTTGATCACCAAACGTCGCGAACTGGAACACAAAGTCTTTATT
GACGAAACAATTGGTTTCCGTGGCGATTTCACCAATACAATTTACGCAGCCAATGCGGAG
CATCAATTGGCATATGGCGTCGAGCTTTCTACCGACTACTATGAGCGAACGGATAGCGAT
TCCAAGATTGATTGGAATGGGGTGACGCCTTCGACCAAGCAACCTTTCGCTCCTGCTCGT
GCTTATAACATTGGTTTGTACGTTCGAGACATGGTGGAACTGGATAAATGGATCATCACG
GGCGGTCTGCGCTTTGATGCGCACCGTCTAACACCGGACGGCGAGGGGCAAGTTGGCGGC
TTTCCTCTAAAAGACCTTAATAGTTCAGAATTGTCACCAAGCTTGTCGGTTTCTCGTGAA
GTGTTCGCAAACAACATCGCTTACGTTTCTTACAACCACGGTTACCGCGCTCCAGAGTAC
GACAAGGCGTACGGTTTCGTGAACCATGATTTCGTACCGCTAACGCCTTTTGTTATTGCA
CCGAACTTAGACCTAGAAGCGGAAACGTCGGACTCATTTGAAATTGGTAACAAGTTCGAT
AACGGTCGTGCGTATGTCTATGCGTCTGTGTTCTACAACAAGTTTGAAAACTTCATCGAT
GTTGTGACCACAGGCTTTGATTCAAGCACTGGTAATTACATCAAACAGTACCAAAACCTT
GATGGCGTAGAGACTTATGGCGCAGAGCTTTCTGCGGGTTACGCGCTCACCAAACAATGG
GACATCAGCACCAAGTTCGGCTACGTAGATGGCAAAGACGCAGAAGGCGAATACGTTCGA
AGCATTACGCCATTCGAAGGTAACGCTCAACTAAAATACGCCAACCAAGACTTTAGTACT
TACGTGGCTTGGAACTGGGCTGCGGCAATGGATCGTGTTCCTGAATGTCAGACCATATTA
GGTCTTGGAACAGAGTGTGCTCAGACAAGCGCGTGGAATACGTTTGATATTGGTGCCACT
TACCACGTTTTCAAAGACCTTCGTGTAAGCGCGAACATCGTTAACCTGTTCAATAAAGAG
TACATCCGTTACCAAGACGTGGCAGGTATTGCTGAAGAAAGTAAGCACTACTCAACCGAG
CCAGGGCGCTACTTCACATTGAATGCGAAATACGAATTCTAG
>PMBJIPBG_00393 hypothetical protein
ATGAAGTTAAAACCATTAGCGTTTTCGCTGCTTTTTGCCTGTGCCCCAGTGGTGCAGGCT
GCTGAGTGGGATTACCCCTCAGCGGACTCTGTGGTGAGTAATGAAGCACAGGCGAAAATT
TATCTAGATAATCATTACGCACAAGCGGGTGAGTTTAAGTTTCGCTATAAAACACAGTCT
CAGCTTGGTGAGCATTATAACTTTGATGTTTGGATAAGTGGTGAATACCAACCTCAGCGA
ACTGCCGTGGTAACAACAGACAAAAATCATCACGTTGTGAGAGTGTTTAAGAGCTTTGAA
GATACTGTCATCCGTAACGGCGTGCCAACAGTTGCAATGGAATTGGAATCGCCTCGCCAA
CTGCAAGCGCAAGAGCCGCCAGCTTTGAGCTCCGGAAGTCTGGTTAATGTTGAGGTCTCT
TTATTCACCCCAGATCTGCGTACCATGCAGCAACAAGCTGGGCCAGAATCGACGTGGTCA
GCATTGTCAGACTACCCTCAGCCGATCGAATATGTGACAAAGTCGATTGAGGTTCTACAG
TCTGGTGGAAAGTTCTATCTGTCTAACCCAAGATTAAAGCAAGTGGATGCGACGGGCTTA
TTTTCAGCCCCAGCACCTGGCGAAGCGCCTGTACTTGATACGTTGGATTTTCTCAGAACA
GAAGGGGTTCAAGCCTTTGACAGTGTTGATGAGATGCAAAGCACTAAGTTTGGTGACAAT
GCGTTCCCACAGTTGATGGCTTTTTATCACCTCGATAGCTCGCTCCAATATCTGACAAGC
CTAACTTACGACTTGTTTGACGAACCGCTTCGTTTTGATGCTCGCGGTTTATCAAAAGAT
AACTCTACTTACTATTACGGTCCGAAAGCACTCATGCTAGGGGTAGGTGGTGTTTCTCCG
GATGCAATCGATGCTGATGTTGTGATACATGAGCTTGGGCATGGCATTCATTATCAAATC
GTACCGGACTGGGCATATGGTCATACTGGTGCTATCGCAGAAGGTTTTGCGGATTACTGG
GCGGGCAGCGCAAGCTACCGTATTCAATATTCGGATGCATCGCGTCGTGGTCAAGAGTTC
GAGCTAGATACGGTGTTCAACTGGGACGGCGTGTTCGGGACACGCAAAACGACTCGTAGT
CTTTGGAACCAAAGAGCGCGCTACTTTGAGAGCGCAGAATACCCAGCTCATATTAGCGTT
GGGGGAGAGAATGGTGATGAGTTGTGGTCAACGCCGCTTTTCCAAGCGCTTAAAGCATCG
GTTGAACGATACGGCGATGGTACAGATAAGGTCTTCCGCGAGTTTGATGCCATCGTACTG
GAAGGTATGTACGGTATTGGTCGCGGCGTGAAAATGCATGACCTTGCGGAATCGACAGTG
TTTGCTGCAAGCACCTTGTTCCCTGAGAAAGACTATGCCCAATTCCTGATGAATAGCTTC
AACAAACACAACTTGCTCAAGGCACCATTTCGTGTTCGCTATGACGCTCGATACATCGCA
CAAGACCAAAATGTGGGAGTTAACCTGAGCCAAACTGGCCGCGAAGCAAGCATCAAAGGG
CAATGGCAGCTAAATAACGCATCCGTTTTCGATTTTGATGAAACGCTTTCTGACTCGACC
TCAATGAAGGTGGCGTTACCAAGCGGTCTGACGTGTGGCACGCAGTTCGACTCTTCTATT
TCATTGGATTACCAATTTAGTGAAGGTTTGAAAGCGCGCCAGTGGGAAGAAAATGTGAAG
TTAGTTAACGGTACGCCAAAGCTAGACATTCAACCTCAATCAGTGAATACCGCGCTACCG
GAGCAAGGCGACAGACTGTTTGCTCAAACGCTATCAGACAAGTCACATACGATTGATGAT
TCGTTTGCGGTTTACCTGAACATCGAACATGACTCATTGCAGGATTTGCAAGTAGCGCTT
ATCTCTCCGCAAGGTAAATCAGTGGTGCTACTCAACCATCAATCAAGCAATACCAATGGA
TTTAAAGGTTACTTTACAGCTCAGTATGATGAGGAGTTACAAGCTCTTGTCGGTCAACCG
AGTTGGGGTACTTGGCGTCTTGAAGTGTCTGACCGCGTGTCAGGGAACTCCGGTGTATTG
AAGGAGTGGGGTGTGAGTCACTTCGCTCAGTATCAGTGTAGTGCTGATACCACTAAAGGA
AGCAGTAGTGGTGGTTCGGGTGGTAGTGGTTCACCTTTAGCCTTGCTAGGGCTGCTTCTG
CTTTCAATGGTGAGAGTGATTCGCTCTCGTTAA
>PMBJIPBG_00394 hypothetical protein
ATGAAGTTTCAATATTCTTTCGTTGCTATGTCACTAGCCCTTGCTGGCTGTGGCGGTGGT
TCTGGTGGCGACACATCGGCACCGACATATGATGTGGCTGGCACCGTCGTTTCCGCAGGT
ACACTTCTTGATACGCCAGTATGTATCGATTTAAACCAAAACTACGTGTGTGATACGAAT
GAGCCAAGTGCTAAGACGGATAACGCCGGCAAATTTAGCCTAACATCAAGCGATAAAAAT
GTATTAACCAGCACTATTCTTGCTCAAGTTGAACAAGGTTCAAACCAAACATTACGAATT
GCTGCTCCGGGTCAAAACTTAGCAACGGGCAACACTGTCAATGGTGTAACAACGTTGCTC
GCAGGTCTTGTGGTTGACGGTAAAACCGTTGCTCAAGCTGAAGAGATCGTGAAAGCGCAA
CTCACCGATGCCGGTGTTTCTCTGTCTGGAACGGTGATGTCTAACGTACAAGCCAGCGAG
CTAGACAAGCTAGAGCAAAACACGGTTGCACTATTAGCTGCGATGCAACCACAACAAATG
ACCAAAGGCGTAGCGTTGCTTGCTCAAAGCCTTAGCTTCCAAGATAAATCGTTGGCCTCT
GCTCTTCTGTCTGAAGCTCAAGTGAGTGCATTTGCTGAAGAAATTGCAGTGGTTGCTGAA
CAAACTGTCGGCAGCAACGATACTGGTGTAGTGCTTCACTTTGCAGATGGCGATACAGAT
GTAGCAGAAGTGCAAACGTCTTACCCAGGTCAAGATGCGGAATATGGCTTCGACAAAGAG
GACAAGCAAACGTCAATAGGCGCTGGCTTTAAGTTCGTTAAGCTAGATTCACAAGGTGCT
GCTTTAGCTACAGATGCGACTGAGTGGGCTTGTACTATGGACGAGCGTACTGGTCTTGTT
TGGGAAAACAAGAGTGCGGAAGCGAGCTCGGTTCAATTTAAAGATCGTACATTCGTGTAT
GAGTCAGCAACATTCAAACCGTATTACGAAGATCTTGAAGTCGTTGGTTGTGTGGATGCT
GTTGATGGCATCTGTTCAACAAGCCAATATGTTGAACATATAAACAAGCAATCACTATGT
GGTATTAGTGACTGGCGTCTACCAACATACCAAGAGTTCTACGATGTTCTCGACTTCGGT
GAGACGGAGAAAGATGCCGAAGGCAATGTCTATGGTATGACGACAGCTTACTTCCCTCAA
CAGGGCAAGGGCAGCCCAGATGTTGAATCAGGTGCTATTTGGCTAAGTGATTTCACATTT
AACAATTACTCTAGTTTTAACTACGAAGGTGCGCTTCAGTTTGCAGTAGTTGCAACTAAA
GGCGCTGACCGTGGCTACGTTAGCTTTGTTGAAATTTATTCAGACAAGGTGGAGCGTGAC
ACAGGCACGTCATACCAATTCCCAATCCGTCTAGTAGCAGTTAAGGGCCAATAA
>PMBJIPBG_00395 hypothetical protein
ATGAAGAAACTAATCACCGCGCTATCTCTTGTGTTGGCTTCTCAAGTGGCGATGGCTGCG
CAAGAGTGTTCAACTGACTTCGGCAAAACTGCCCCAAACTCACGTTATACATACTCTGAT
ACCGGCACTGTGACCGACCTTAAGACAGGGCTTACTTGGATGCGCTGCCCTGTAGGTACC
ACCTGGAATGCCGCAAACGAAGCTTGTGATGGTGATGCGACCAAAATGACTTGGCAACTT
GCACTAATGACAGCTGACCAAATTCGTAATGAATCGGGTAACCACGTGTTGCATGGCTTT
GCGGGTAAGCAAAACTGGCGCTTACCAAACATTAAAGAGTTGGTTGCACTGACAGAGCGT
GCTTGCCATAGCCCCGCTATGAATGGCACCGCATTTGCGAGTGGCTACACGGCAGAGGTG
GGGGATTACGCGGCTTATATCTGGAGTAATACGCCAAACGGAGATGGTTCAAATGTGATG
GTGTTTGATTCATTCAATGGTGAGGTTTACAACTGGAACCCAGCAGAGCCAACTAACACT
TTCTCAGTTCTGTTGGTGACTGACGAATAA
>PMBJIPBG_00396 Methyl-accepting chemotaxis protein McpQ
ATGCGTCAATTACTCAGCGCGCTTTCCATCAAACAACAAGTACTCACACCTGTTGTTTTC
ACAATCATATTGCTCGTTATTGGTCTAACAACCGGGATCAGTAAGCTTGAACACGCTTTT
GATAAAGTCACATCATCAACCAATAACTTAATCGTTCATAAAGAAGAACTTAGTTCTATT
GTGGATAATACTTATGCTATGCGTATTAAGGCGATCTACAGTTTATTCAGAGCGGATGAT
CTAAAAACATTGAATCAAGATCTCGCCCAACGCCAGAATCAGAACGAACTATTTTTGAAC
TCGATCAGCCAACTAAGCGGCATCGAAGATGACGTTAAAGCCATGAAAAAAGCGATGAAT
CATTACGTTGACTTTACCCGCGACACCATGACTCCTCTGCTACAAACAAAGCACAATGCT
AGCTACGCACCACCGAATTTTGATCAGGAATATAATAACGCAATGGCAGCCTATCGTGTT
GCTGGCGATGCGATGATTGGTGCGATCGATAACTTGTCCCAAAAGCTCAATCTAATCGTT
TCTCAAGAAGTTGAGCTTAACGGTCAAATGCACTCATCTACGCTAAATTTGAGCATCGTG
GCGCTCGCGATCATTCTGATTGCTGCATCTGTAATCAGTTGGTTACTTGCAAACGCCATT
GTTTCACCTATCCGTCGTCTTCAGCAAACCATGAAGGAGGTTGCAAAAGGCAATTTACAG
GTAGAAGCAGAAGAGGTAGGCAAAAATGAAGTGTCACAACTGGCACATGACGTAAACCAA
ACTATCCAACAACTTCGTGGCACAGTTGGTTCACTAGTTAGAATCAGTGAGGATGTCGCA
TCAGCATCTACCGAACTTGCAACCGTAATGACGCAAAGCAGTGCTAACTCAGATCAAGAG
AAACTAGAAGTCGAGCAAGTCGCTTCAGCAGTCAATCAGTTAGAATCAACTGCTGCAGAG
GTGTCATCGAACGCTCAGCAAGCTGACAATGCCGCTGTCGAAGCAAGTGATATCACAGCT
AAAAGCTTATCTATGTTTGCAGAGAGTACTCAAGCTAGTGAAAAAATGGCGCAACAACTT
AACGATGCAGCCACCGTTGTGACCTCACTCAAAGACCAATCAGAACAAATTGGCAAAGTA
ATTGAAGTCATTGAAAGTATCTCTGAACAAACCAACCTACTAGCGTTAAACGCAGCAATT
GAAGCTGCTCGTGCAGGTGAGAGCGGTCGTGGATTTGCGGTTGTTGCCGACGAAGTTCGA
ATGCTTGCGGCAAGAACGCAAGAGTCGACCAAAGAGATCCAAGTAATAATTGAGGAGCTG
CAGCAACAGTCGGGACAAGCGAACGAGAGCATGAACTCAAGCCTGGAGCTACTGAACGAT
AATCAAGTGCTAGCAAGTTCAGTAAATCAGTCGCTAAACGACATTCAGCATGCTATTGAA
AACCTGAACGGAATTAATACGCAAGTAGCTACGGCATCTGAAGAACAAAAACAAGTCACG
TCAGACATTAACAATAACCTGAGCACCATCTATGAATTAGTGAGTCAGAACGTCACTGGC
ATCACTCAATCTGCCGCTGCAGCGCAGGAGTTGTCAGGCTTGGCTGAAAATCAAAAGCAC
CAACTTAAGCAGTTCCAAGTTTAA
>PMBJIPBG_00397 Phosphate-binding protein PstS 1
ATGAAAAAGACAGTAATCGGTGCAATCGCACTTCTAGGCGCAATGGCAGTGACTCCTGTT
TCTGCTAAAGAAACTATCTCTGCAGTGGGTTCTAGCAGCGTAACTCCACTGATGGAAGTT
TTCTCTGAAACATACATGAAGACAAACCCGAATGTATTTATCGAAGTTCAAGGCCCGGGT
TCATCAGCGGGTGTTAAAGCAGCGAAGAACGGTTCTGCTGACCTAGGTATGTCTTCTCGT
AACCTAAAAGATTCTGAAAAAGAGCCAACGCTAAAAGAAGAAGCAGTTGCTCTAGACGGT
ATCGCAGTTGTTGTAAACCCAAAAAACAAGCTTTCTGGCCTAACTGCTGAACAAGTTACC
GCAATCTACAAAGGCGAAGTAACAAACTGGAAAGACGTTGGCGGTGCAGACAAGCCAATC
GTTGCAATCACTCGTGATACGGCTTCTGGTACTCGTGGTGCATTCGAAGACATCATGAAG
CTAAAAATGAAAATTTCTGGTAAGAAAGTATCGGCAATCTCTCAGCGTGCTCAAGTTGCT
AACGGTAACGGCGCATTGAAGACAATGGTTGCTTCTAACCCATACGCAATCGGCTACATC
TCTCTAGGTACAGTCGATGGCTCTGTAAACGCTCTTCCAATTGATGGCATCCAAGCTTCT
GTAGACAACGTGAAGAACGGTTCTTATAAAGTTGCTCGTCCATTCCTTGTTCTTTACAAG
GAAGGCAAGCCATCAGCTGAAACTCAAAAATTCCTAGACTGGATGCTAACTGAAGAAGCG
CAAGCGCTAGTTGACCAAAAAGGCTACATCTCAGTTAACTAA
>PMBJIPBG_00398 Phosphate transport system permease protein PstC
ATGACCATCGCAACAAATAGTGAAAAGCTTATGACTACTGACGCTAAAGCGATCAGCAAG
CCAGGCCTACGCGAAAAACGCCGCGTTGACTGGAAAGAGCGCATCTTCCACGGCTTGTTC
CTAACGAGTGCTGTAATCGGCATCGTATCATTAGCAGTAATCGCATACTTCATCGTTCGA
GAGAGTATCCCAGCATTCCAAGAAGCGGGTGTCTCGGGCATTGTTCTAGGCCAAAACTGG
CTACCACCGGCACTGTACGGTGTTGCAACCATGATTGTTGCTTCTATCGTTTCGACAGCA
GGCGCTGTTTTAGTGGGTGTTCCAGTTGGTGTCTTAACCGCTATCTTCATCGCTGAAATC
GCACCAAAGCGTTTAGCTGACATCATCCGCCCTGCGGTTGAGCTGCTAGCCGGTATTCCT
TCGGTGGTTTACGGTTTCTTTGGTCTGGTTATTATCGTGCCATTGATTCAGAACGTATTT
GATGTACCAGCAGGTAACACTATCTTGGCCGGTATCATTGTTCTTGGTGTGATGATTCTA
CCAACGGTAATTACGGTATCTGAAACTTCTATCCGCGCTGTTCCTCGTACGTACAAAGAA
GGTTCTTTGGCACTGGGCGCATCGAAAATCTACACCATCTTTAAATTGCTCGTTCCAGCG
GCTCGCTCAGGCATCATGACAGGTGTGATTCTGGGTATCGGTCGTGCGTTGGGTGAGACT
ATGGCGATCATCATGGTAATGGGTAACGCACCGGCAATGCCTGAAGGCATCCTTGATTCG
GCTCGTACGTTAACCGCAAACATCGCTATTGAAATGTCTTACGCAAGTGGTGTTCACGCG
AACGCACTTTACGCTACAGGTGTGGTACTTCTGGTCTTCATCATGTCGTTGAACGCTGTA
CTACTGTACCTAAACCGAGAAAAAGCGAAGTAA
>PMBJIPBG_00399 Phosphate transport system permease protein PstA 1
ATGGATCGCGCAAAACTGAAAAAAGCACGCCAGTTCAAAGATAATGTCTTTAACGCATTT
GTCTGGATCTCGGCAGCACTGACGGTAGGTTTCTTGTTCTGGATTATCTGGTACATCCTA
TCAAACGGTCTACAACACGTAGATTGGAACTTCATTACTGATAACTACACGCGCACAGGT
GAAGAGCACGGTATCTTCCCAATGATTGTGGCGACTATTTACATGGTTATCGCATCTATC
GCAGTGGCAGCGCCACTCGGTATCATGACGGCAATCTACTTGACTGAATACGCGAAAGTG
GGCAGTCGTTTGGTGAAAATCATCCGATTCTGTACTGAGTCATTGGCAGGTATCCCGTCG
ATCATCTTCGGCCTGTTCGGTATGACTTTCTTCGTGGCGATTCTTGGCCTTGGCTTCTCG
ATTCTGTCGGGTGCATTGACGCTAAGTATCCTAATCCTGCCAGTTATCATCCGTACTACG
GAAGAAGCGTTGATGGCAGTACCACAAACGTACCGTGAAGGCTCATACGGCCTGGGGGCA
TCTAAGATTTACACTATCTGGCGTTTGATTCTTCCGAGCGCAATGCCAGGTATCTTAACC
TCGGTCATTCTAAGTATTGGTCGTGTCATTGGTGAGTCTGCTCCAGTATTCCTGACAGCA
GGTATGGTTGCACGTATTCCAGATTCTTTATTGGATTCAGGTCGTACGCTAACCGTTCAC
CTATACAAACTGACTACCGAACTGTTTACCATTGAAGAATGGAATCAGGCTTACGGTACC
GCGACAGTTCTGATTGTTGTTGTTCTACTAATCAACATGTTTACAAAACTGATTGCACGA
CGTTTTAACACCGCAACTTACTAA
>PMBJIPBG_00400 Phosphate import ATP-binding protein PstB 3
ATGAACAAGTTTGATATTGAAAACCTAGACCTGTTTTACGGTGACAACCAAGCACTGAAA
TCAATCAACCTGCCTATTCCAGTTCGCCAAGTGACGGCGCTTATCGGCCCGTCTGGTTGT
GGTAAATCAACACTACTACGTTGTTTGAACCGCATGAATGATCTAATCGAAGGCGTAAAG
ATCACGGGTAAGCTGTCAATGGATGGCGAAGACATTTACGGCAACATTGACGTTGCTGAC
CTTCGCATCAAGGTTGGCATGGTATTCCAAAAGCCAAACCCATTCCCGATGAGCATCTAC
GAGAACGTGGCTTACGGTCTGCGCGCTCAAGGCATCAAAGATAAGAAGCACATTGATGAA
GTGGTTGAGAGTTCACTTCGCGGCGCAGCGCTTTGGGACGAAGTGAAAGACCGTCTTAAG
TCACATGCATTTGGTCTATCTGGTGGTCAACAGCAACGTTTATGTATCGCACGTACCATT
GCGATGGAACCTGATGTGATTCTGATGGATGAACCTACATCGGCACTTGACCCAATTGCA
ACACACAAAATCGAAGAATTGATGGAAGAGCTGAAGAAGAACTACACCATCGTTATCGTG
ACTCACTCAATGCAACAGGCGCGTCGTATCTCAGACCGCACTGCATTTTTCCTAATGGGT
GAACTGGTTGAGCACGATGACACTCAAGTGATCTTTAGTGAACCAAAAGACGACCGCACT
CAAGGTTATGTAAACGGTGATTTTGGTTAA
>PMBJIPBG_00401 Phytochrome-like protein cph2
GTGAATCTAAAAAGTTTTATAAGAAAAGTCTCTGCTACGCGAGATCACAGGCTTTTGGCT
GAAGCCATTTTTGAATACATACAGAACCTCATTTCTCCTCAGGCCATCGTTATATTCGAC
GACCCGCTTACAAAGCCATCGGATAATATTCGATTCTCGATAGGAGAAATCAGTCCGCTT
GCAAACTACCCTTCAGATTTTTGGACTTGGGCCGAACAGTTTGATACATCGGAGAGTCTT
ATTCCTTTAGCTATTAACACTTGCAGTTGGTCTTTTGTCGAAGACCACGGTGGAGATAGT
TACATAATGATGCTCGATAATGCGCCACTAAAACGAACTTACTTATTGATTCAAGGGGTA
AAGTCTGGAACTGCGCATAATATCTACGAAGAAAGTTATGATGTCATGCAACTCGCGGCT
TCACGCTGGCAGTGTATTCGGGCTGAGAAAAATGCATCGTTAGAAGTTAAAAATCGAGAT
ATACGTGAAGCTCAATATGTCGATGAGATAAATCAGCGCGAGCGATTTATTGACAATATG
AAGCTCGTGCAGCAAGTAGCACTCGATATCTCTAACCCAGATTCCCTGAAAGAACTTTAC
TTAAAAGCGGTTGAAGCACTTCGAGTGAGGTTAGGTTTTGATCGTTCAACCTTGATGTTG
CTCGATATGAAAAAGCGCAGCTTTAGTGGTACGTATGGTACCAATGAGCACTGTAAAACT
GTTGATGAATTTCACACTCAATATGACCTTCACCAGTTGGGGGAAGAGTACATTGCTGCA
CTATCAGGTACTGAGCGAAATCTAGTTATCGTGGAAGACACTCCAATATATACGGCAGGT
AAAGTGGTTGGGCAAGGCTGGAATGCAATGCTTATCCTGCGTGATGGAAACGAGCCTTTT
GGATGGTTTGCTCTTGATAATTTTATTCACCGCAAACCCATTACTGCCTATCAAAAACAG
ATGCTTGAATCTTTTGGTTCGTTGTTTTCTCAAATTTACATTAGAAAGCGTCAAGAGCAG
AACGTCCGCATGCTGCATTCAAGCATGGTAGAACTGTCTCGCTGCACAACGGTCAGTGAT
GTGTGTAAATCTGCAGTGACTTTTGCCATTCAAAATCTAGGTATTGATCGGATGGCTGTT
TTCTTAACAGATGAAAGCTGTTCTTACATGCAGGGCACTTGGGGAACTGATATCCAAGGT
AATGTGGTCGATGAATCTTATTTTTTTGGTGAAACTCAAGATTTCTCGTTGATTAACCTC
GCTCGATCTATGCCAAATGAAGTTGCTTTTGAGGAGTCTGTTCCCATTTATCATGACTGC
AATATTGTTGGATTTGGTTGGGCGGCAATGACGGTTCTGACTTCGAATAGCAGTGGTCCG
ATAGCCTTTATTTCTGTCGATAACCTCCTTACTCGAGCGCCATTGACTTCACAGCTTCGA
GAAGTTATCCGAATGTTTGCCTCAAGTCTTGCTGAAGTACTGCAACGTACTCAAGCCCAA
GAAGCGATTAGAGAGCTAAATGAGAACCTAGAGCTAGAAGTTAAAAACAGAACCAAAGAA
TTAGAGGAAGCGAACCGTCAGCTCGAGATTTTGTCCAAACTTGATCCCCTGACTCGATTA
GGTAACCGACGAATGCTGGAGCATGTTATGGAAAAATACTGTTCCGTTGATACCGAAGAG
TATATGAGTTTTGGTGTCATTCTATTGGATATTGACCATTTTGGTTTGTTTAACAACCAT
TATGGTCATCTAGAGGGCGATATAGCATTAATTCGAATTGGCAATATTCTCGAACATCAT
ACACACAATGAAGATGAAGTATTTTGTCGCATTGGTGGTGAGGAGTTTGTCTTACTTATG
GTTGGAGCAGGATCGGAAAGAGTTGCTAATCGAGCTGAGTGTATACGAAAGTGTATTGAA
GATGAAAACATTCGTCATGCCCACAATCCAGAAGGAGAGTATTTGACGGTTTCTATAGGT
TATTCTTGTTCAAAAAGCGTTTGTCGAGAATTCAATTTTGATCGTTTATATCAGTTGGCG
GACCAAGCTTTGTATGAGGCCAAACATAACGGTCGAAATTGTGTAAAAGGTATTGATGAG
CAGGCGACCAATCAAATCGGTGCGAGTTAG
>PMBJIPBG_00402 hypothetical protein
ATGATGAAAAAAGGCGCAAAACTGGTCTTTGTTCTGATGGCCAGCCTACTGACTAGCTTT
TCGGTTTTTGCACAAACCCTACAAGCTAGTGTAAACAAAACTCAGGTGGCGAAGAACGAA
GTGATCAACCTAAGGATCATGGCAGATACCGAGCTTGGCTCAGATGCGATTGACTTCGAT
GCATTGAAACAGGACTTCTTTTTAGGACAACCTCGCTACGGCCGTTCTAGTAACAACATT
AACGGCCACAAAACCGTTCGCACAGAATGGAGCATCTCGATTGCACCGATGAAAGAAGGC
GTCGTCACCATACCGAGCTTTTCTGCAGATGGGATGAAAACCGAGCCAATCAAGCTGCGT
GTGACAAAAGACAAAGGTGAGCCGAATCTAGACGATTTGTTTAGCTTCAACATGAGCGTG
GATAGCCACACTTTGTACCCACAGCAGTCAGCAACACTTCGCATGCAGTTGGCGATCAAA
GTAGACCCTCGTCGTTTAGATAATCCACAAGTCGTGCCGCCAAGCATTGAAGGGATGAAA
ATTGAGCCAGCCAGCGATATGAAGCAGGCACAACGCATCATTGATGGCTTAGAAGTAACG
GTCGTAGAACAAGCTTTCCGCATTACAGCGGAGCAACCTGGCAGCTACACGCTAAATGGT
CCTAAATTGACGGGGTCTTACATCTATGGTGACAGCCTAACTGGCTCAACCAAGATCATG
CCAATCAATACTAAAACTGAGCAAATGCCGATTACTGTAAAGCCGATTCCTAAAGACTTT
AAAGGTAACTGGCTGCCAGCTTCTGCTTTAGAATTGACGCAAAGCTGGCAAGATGAGCAA
GGCAATCCGCTATCAGCAAATGCTGTCAGCACAGTGAAACAAGGATCTTCAATTACTCGT
ACGATTCGTATTCGAGCTCGTGGTACACAAGCGGAATATCTACCTCGTATTGGTATTGTC
TACCCAAGTACACTGCGTGTTTATCCTGAACAACCTCAGTTCGAGACATCGCGTGATGGC
ACTGTCACCATGACAGTGAAGCAGGTTTTGATTCCCACAGAAGCTGGGGATCTCACCCTG
CCGGGCTACAGCCTAAATTGGTGGGACAGTAACCGTGACCAAGCGAGAAAAGCCGATATT
TCAGCGTTAAAACTTAAGGTAGAGAAAAGTGACAGTGGCCTAATCACGCTGCCAGAAAGT
GCGTTGCCAGCACAACCAGCGACAACCTCAGCACCTGTGGTTCAAAGTGGTGTGGATACA
GTCTGGAAAACACTGACGTTCGTGTTTGGTGCCCTTTGGCTTGTCTCATCAGCAATTGCG
TTTGGGCTTTGGAAAAAGCGCGGAACCGTAAAGCCTGAGAAAGTTGAGACTTCAACGCAC
GGCTCATCTCTGCAAGATTTGGAAAGCATCATCAAGCAAGGTGATAGTGCCAAGATTGAA
AGAGCGGTTAACGACTACTTAAACACACATCACTTCCACAGTGAATCCGAAGCGACAAAA
GCGATGAAAGAAGAATTGAATGTGATGAACCAAGCCCGCTTTAGCGCTACTCAGCAAGAA
TGGAAACCAGACTCTCTGCTAGCTAAGATCAAACAACTCGCTAAAGAGAAGAAGAGTAAG
CCTAGCCACCAGCTAGAGAAACTTTAG
>PMBJIPBG_00403 hypothetical protein
ATGGCTGAGTTTACTTTCCTAAATCCTTATTGGTTGTCGGGTTTGCTCGTCATTCCTGTC
GTTCTTGCGATTAACAGCCAATACAGAACCAAAAAGTCATCGTTGATTGCGCCCCATTTA
GCCAAAATGCTCGGTCATTCAGTGAACACCAAGCATTACTTCGCCATTTGGGGATTAGCA
TGGGCGATCGCTTGTATTGCTCTAGCAGGTCCAAGTTGGCAATCCAACACTCGCCCGAGC
TTTGAACTAAGCCAAAACCGAGTGTTAGTTTTGGATATGTCGCGCTCTATGTACGCAACG
GATGTGAAGCCAAATCGCCTGTCACAAACCCGCTATAAAGCGTTGGATTTATTGCCGAAA
TGGAAAGAAGGCTCAACAGGTTTGGTCGCGTACGCGGGCGATGCTTATACGTTAAGTCCA
CTGACGACGGATTCCAGCACACTCGCTGGCATCATCGAAAACTTGTCTCCTGAGTTAATG
CCTTATCAAGGCTCCAACTTACCCTCAGCGATTGAAACCACGCTTGGTCAGTTTACTCAA
GCGGGCGTCAATCAAGGTGACATCGTCGTGCTGGCAGATGATTTGGATGACTCCGAATTA
TCTCGCTCATTAGCGCTATTAAACGGTAAAAACATTCGTGTGTCAGTACTCGCTATCGGT
ACATCAACTGGCGCACCGATTGCTCTTCCGGATGGTTCTTTGATGAAGAGTCGACAAGGC
AACACCGTGGTAGCGAAGACTAACCTGAAAAACTTACAGAAGTTAGCCAAAGAGACCGGC
GGATTATTTGTGCCAATTCAACACAATAACCGTGATGTTAAGAACATTGCCGCGTTTACT
AATAACGCGGGCAACCACCTTGCAGCCAAGCAAAGTGACGACGTGAAAACCGACTCTCGT
TTGAACGGTGGTTTCTGGTTGTTACCTCTGCTGTTGATTCCTGCTGCCCTACTCTTCCGA
CGCGGCATGATTTGGGTATTGGTAGCGACCGTGTTACCGATGAGTTGGACACCGAAGGCA
GAAGCCAATGCGTTCTTGAATCAAAACCAACAAGGCGAACAGCTTTATCAACAAGGTGAG
TACGAAAAGGCCCAAAATACCTTCACGGATCCTAACTGGAAAGGTGCAGCAAGCTACCAA
GCTGGGGATTACGAAAGCGCGATCGAAGCATTCTCCAATAATCCAAGCCTTGATGGCCGT
TACAACTTAGCGAACGCACTTGCCAAGAATGGGCAGCTTGAGGATGCGGCAGAGCTCTAT
AAAAACGTAATTCAAGAAAAGCCTGACTTTGAAGCTGCGAAAAAGAACCTGTCGGTTGTA
GAGGAGAAACTGAAGCAACAGCAGCAACAGCAGCAACAGCAGCAACAGCAGCAACAGCAG
CAACAGCAGCAACAAAAGTCTCAGAGTGACGCTAAACAAGAGCAAGGGCAAGGGCAAGGG
CAAGGGCAAGGGCAAGGGCAACAGTCACAAAACCAGCAAGAACCTGAAAATAAACAAGAA
AATCAGAAAGCTGAGCGACAAAAAGCTAAACAAGAAGAAGAGAAACAAGGCGAGCAAAAA
GGTGAACCTATGCAGGCTCAAGCTCAGCCAGAGAGAACGCCTCAGGACGATCCTGAGTTC
CGTCGTTTAGAAGCGGTAGAAAGCGCGCGTGACCCTAGTTTCTTGATTCGAGCTCAAATG
CAGCTTCAAGCTCAACAAAAACAACGTCCACAACAATCTAATAAGGAGTGGTAA
>PMBJIPBG_00404 hypothetical protein
GTGACTGAGGCAACTCTCGTTTCGAGCCTCTCTCAGTGGTTGAACATTGAGTTTGTCTGG
TGGTGGGCATTATTGTTACTGCCCCTACCTTGGCTGATTTATAAGTTCTTCCCTGAAGAG
ACTCAGCAAGCTGAAATTAAGCTGGCGTACCTGCCAGACAACAAACACAGCAACAAACCA
AAACAGGTCGTACAAAGATTCCTGTCTATTGGCGTATGGGCTCTGTTGGTTGTCGCTTGT
GCTCGCCCAGTTTGGTATGGCGATCCGGTCGACTTCCAACCCAAGTACCGCGATATGATG
TTAGTGGTCGACTTATCTGGCTCAATGCAGAAAGAAGACATGAACTACAATGGCGAATAC
ATCGACCGTCTAACCGCCGTCAAAAGAGTCTTATCTGATTTCGTAGAAAAACGCCAAGGC
GACCGCTTAGGTGTGGTTCTATTTGGTGATCATGCTTATCTACAAACGCCGCTGACCGCT
GACCGTAAAACCGTGATGCAACAGATCAATCAAACCGTCATTGGCTTGGTTGGCCAGCGC
ACCGCAATTGGTGATGGTATCGGCTTAGGCACCAAAACCTTTGTAGACAGTGACGCACCA
CAACGTGTGATGATCTTGCTCAGTGATGGTAGCAACACTGCAGGTATGCTTGACCCGCTT
GAAGCCGCTGAAATCGCTAAAAAATACAACGCAACCATCTACACCGTAGGTGTGGGCGCT
GGTGAAATGATGGTGAAAGACTTCTTCATGACTCGCAAAGTCAATACCGCCTCAGATCTT
GATGAGCAAACGCTGACCAAGATTGCAGAGATGACAGGTGGTAAATACTTCCGAGCACGT
GATGCTAAAGAACTTGAAACGATCTACGACACCATTAATCAGCTAGAGCCAGTTTCTAGC
GATACGCAAACTTGGCGTCCTCAGTCGGAATGGTTCCCTTACCCACTAGGTGCTGCCCTT
GTGCTTTCCGTGTTCCTGTTTGTTCTAAGGAGAAAACATGGCTGA
>PMBJIPBG_00405 hypothetical protein
ATGACAACGAATAATCAAAGCCTAAACCTTGAACCTTTAATCCTACCGAATGCACCTGAT
TGGTTCCCACTTGCTTGGGGATGGTGGGCTGTTCTGGGCGGTGTAGTTCTCTCCATCTTA
ATCGTCATACTGTACTTAAGATGGCGTACAAAGCGTCTTGTTGCTAAGAAGACCGCATTG
AAATTGTTGACCAATCCGATCACACCACACACACCGTCTTCTGCATTAGAGGTTCTTCGT
CAAGCGGCTTTGAGTTACTTCCCTCGTGAAGAAATCGCGCCATTAACAGGCTCTGCTTGG
TACGAGTTTCTTGATAGCTACACCAAAGAAACTCGATTTGTCGACAAACAACAACAGTGG
CAAGCGGCGTTGTATCAAAAGTCTGGTCAAGAGCAGCATCAAGCCTTAATTGATGATTGC
GCTTTCTGGATTGAAACCGCATTGCCACCAAAGAAAAAGGCAAAAACTCGTGACTGA
>PMBJIPBG_00406 hypothetical protein
ATGTCTGCATCATATGCATTGCCACCTCATGCGAATGGGGTGACATTAACCCTTGAAGAG
CTGCTTCAATATCGCACTCAATCGGTTCGTTGGTTGCCACCAGCCCAGAGTATTTGGTCT
CAAATGAGCGGTAACCATACCAGTCGTCAAAAAGGGCGCGGTATGGACTTCATGGAAGTG
CGCCAATACCAAGCGGGTGATGATATTCGCAGCATCGATTGGCGAGTCACGGCTCGAACG
GGAAAAGCGCACACCAAGTTGTTTGCTGAAGACAAAGAGCAAGCGGTGATCTTATACATC
GACTTGAGCCCAAGCATGCACTTTGGATCGCAATATGTATTGAAGTCGGTTCAACTGGCT
CATTTCGCTAGCGTCTTGATTTGGCTGACATTAGCCAAGAAAGACCGCATCGGCGCGGTG
ATAGATGATGGTTCCCAGTGTATTGAGTTCCGCCCTTCTTCTCTTCAAAAACAAGGGCTG
AGAATTCTTGACGCGATAGTGAATACTCACAACCAATTGCTTACGAATCAACAAGCTGAC
AGCACACGCACACTGCCTTACATGACCGCAATTGAAACGCTACACAACCTAACGCCGAAA
GGCAGTGAACTCATTCTGCTGAGCGACTTTGCTCAAGTGGAAGAGAAAGAGCTGGTTCAA
CTGCGTCGATTAAAGCAACACAACAGCGTTCGTGCAGTGCAGTTTTATGATCCTCTTGAG
CGAGGCGAAACCGACTTCCGAGGCCAGGCGAAAGCATCCGATGGTCATCGAAGCCAGTGG
TTTAATTTCGGTTCGAAAGGACAGCGCCAGGAGTTGAAGTCTCACTTCGTTAAACATCAA
CAAGCCATTAAACAGCAGTGTCATTCAATGGCAATTCCATTTAACAGTCTGTCGAGCGGG
TTACCGCTAGTTCAGCAGTTAAGCTAA
>PMBJIPBG_00407 ATPase RavA
ATGCACAAAACAAACTTCGAAACTCTTCAAAGCTACTTAGAGTCTCAGATCATTGGTCAG
CATGATCTCGTTAAACAGCTTCTCATTGCTCTACTTGCCGATGGGCATATCTTGGTTGAA
GGTCCTCCAGGATTGGCTAAGACCCGTGCGGTGAAATCTCTATCGGATTGTGTAGAAGGT
GATTTCCACCGTATTCAGTTCACACCAGACCTACTGCCAGCCGATTTGACGGGTACCGAT
ATCTTCCGTCCAGAAACGGGCGAATTTACCTTCCAGTCTGGTCCTATTTTCAACTCACTG
ATCCTTGCTGATGAGATCAACCGTGCGCCAGCTAAAGTGCAAGCCGCGATGCTTGAAGCA
ATGGCTGAGAAGCAAGTGACAGCGGGACGAAACACATACGCACTCCCAGAGCTGTTCTTG
GTGATGGCAACTCAAAACCCAATCGAGCAAGAAGGTACTTACCCGCTCCCAGAAGCGCAG
CTTGACCGTTTCTTGCTGCACCTTGATGTGGATTATCCAGATGCGGAACATGAGTTGGCT
ATCTTGCGCATCAACCGTGGTGAGGCAAAAGGCGAAGCGACGATTGAACGTCCAAGCTTG
AGCCAAGAAGACATCTTCACCGCACGCAAAGAAGTACTCAACATCCACATGGCAGATGCG
ATTGAGCAGTACATCGTTCGTCTTGTGATGGCGACTCGACAGCCAAGCGATTACGACTCA
GAGCTTGCTAAATGGCTATCTATGGGTGTGAGCCCGCGTGCGACGATCGCCCTTGACCGT
TGTGCTCGTGCTCATGCGTGGCTGGCAGGTCGTGACTTCGTTTCACCAGAAGACGTTCAA
GCCATGGCTTACCCTGTGCTACGTCACCGTCTGCTGCTTAGCTACCACGCTCAGGCAGAA
GGCATTACAGCAAATCAGGTTATCGACAAGCTTCTTAATCTTGTAGGTAGCGCATAA
>PMBJIPBG_00408 Methyl-accepting chemotaxis protein McpH
ATGCTTAAATTTAGTTCATTGAGTATTAAACAAAAGGTTGTACTTGGTATTACATTTGCT
GTACTTGCCTCTACAATTATTGTTGGTGTGATGGCACAACGTCATGCCAAAGAAGTTTTA
AGTCATCGACTTATTGATATTGAATTGCCAGCAATGTTGCAACAAATTAACACGGAAATA
GACCGTGAAGTTGTTCAGATGCAACAGGCAGCCAAGCAATTGGCTACGAATGAGTTTGTA
GTTGAAGCGGTTTCGACGACTGATCGCAACTCACAAGTTGAATCGAAATTAGTTCAGCAG
TTAAACAATGTGAAATCTCAATATAAGCTGAATGATGCATCGGTTGCGAACCGTGATACA
GCATACTACTGGAACCAAAATGGTTTCTTACGTCAACTAAACCGTTCACAAGACGGGTGG
TTCTTTGGTTTTACTTCATCTGGCCAAGAAACGTCGGTAAGTGTATTCCAAGAGGCAAAT
GGCGAAGTAAAAATGTTCGCGAACTATCAGGATCTTTCCGGTACTTCGATGTCAGGTTTA
TCTAAGTCAATGGATGATATGGTGTCACTGCTGAATGGTTTCAAAATTGAAGATACTGGC
TATGTGTTCCTTACAAACAGTAAAGGCGATATCCAAATTCATCGTCAGCAAGGTAAAAAC
AAGTCTTCTATTAATCAACTATTCGGTAGTCAGGCGTCTCAACTGCTAAACAAAGGTAAT
TTCAATCTTGTAACGACCGAATTTGAAGGTCAAGAGATGTTTGTGTCTAGCTTGTATGTA
CCTTCAATGGACTGGTTTGTTGTTGGTGTTGTACCGGTTAATGAAGTGTTCGCTGATCTA
AATGCAACTGGTCAAAAAATGATGTTGACGACGGCAATTGTGGCGCTAATCTTTATTGCT
ATGGGGGTGTTGCTAGCGAATAGCATTACGAATCCAATTAAATTGATTGCAGATCGATTT
ACCGACCTGGGACAAGGCGAAGGCGATTTGGCCCAACGTATCGAGATCAAAGGCAATGAT
GAGATCGCTCAGCTCTCTAAAGGCTTTAATGGCTTTATTGAGAAAATCCATGCAACGATG
AAAGAAGTGTCTTTGACAAGCAACTCACTGAGTGAAGCGGCTGAAGGCGTCTCTCATAAA
GCGACGACGACTCATGACAATAGTCAAGAACAGCGAGATCAAACGATCCAAGTTGTAACT
GCTATTAACCAGATGGGTGCGACGATCAGTGAGATTGCATCCAATGCTGCGACGGCCGCG
GACACTGCTAATCAAGCATCTGACAATACCCAAACTGGTAGACAAGTTGTTACTCAGGCA
AAAGAAGTAATCAGCCGCCTAGCTGGTGACGTAGAGACTACTAGCATGGTTGTGGCTCAA
CTTGCAACGACCACAAAGGATATTGGTTCTATCCTTGATGTAATTCGTGATATCTCTGAG
CAAACTAACTTACTTGCACTTAACGCAGCGATTGAAGCGGCGCGAGCTGGTGAGCAAGGT
CGTGGTTTTGCAGTAGTAGCTGATGAGGTTCGAAACCTAGCTTCACGTACAGCTGACTCG
ACAGAAGAAATTCAGAAGATGATCAATCAACTTCAGAGCGACGCGCAAGATGCAGTTACC
GCAATGGAAGCTGGTAAAGCGGTAACGTTTGAAGGTGTAGCATCGACAGATGAAGCTGTT
GAAGTGCTGATGAATATTTCTGAGCGTATTGCAGATATTTCAGACCGAAACACGCAAGTA
GCAACGGCGACCGAAGAGCAATCAACAGTTGTTCATACGATCAACCAAAATATCGAAGAG
ATAAACGCAATTAATGAAGCGACGACAACAACCGCTGAAGAGCTTGCTAATGCTAGTCAG
GAATTGCGTGACCTATCTTCTCGTCTGGACAAGATGGTAGGTAGCTTCAAGCTCTAG
>PMBJIPBG_00409 hypothetical protein
ATGAACGACTTTGAAAAAGAGCTGGAGATGATTTCTCAAGAAGCAGCTCAAGAGCCTGAA
GTTAAACTTCCTTCTTTAGATGAGCAGAAACAAATTGCTGCTGAACTGAAAAAGCTAGAG
GCTGAGGGTAAGTTGACACCGGAAGTATTAGAGCAATACTTTGGTAAGTTCAATCAGAAA
AACTCAGTGCCAGTGCATTAA
>PMBJIPBG_00410 CsgBAC operon transcriptional regulatory protein
ATGGTGAGCGGATCTAAAAGTAATGTTATTTTGGTAACGGAAGACAGCTTACAGTCATCT
TTACTTAAAGAAATTCTAGAAAATAAATTAAGAATCAACGTATTTTTACTCTCTCCAGAT
AAGCTCATTGCATTTAAAGCGATGTCAGGGAATATATCTACGATCATTCTTGATTCCAGT
GTGGTCAGTGAAGATATGTACTCGCATTATATGGAACTGAAAAAGGCAGAATTTAGTAAT
GCTGAAGAAATTCTGATTAATTGTGACAAGAATATACCTACGGAAGAGTTGTTCGCGTGG
TCGAGCTTGAGCGGTATTTTTTACAACTCTGATGATATCCATACTTTACAGATTGGCATA
GGCAAGATTCTGCAAGGTGAGATGTGGTTTAGTAGGAAGCTCGCTCAGCAGTACATAACC
CATCTTCGTAGGCATTTTAAACCAGTCAGCCGAAATACGAAGACGGTGCTTACTAAGCGA
GAAAGACAGATAATAACCTTCTTATCCATGGGAGCATCAAACCAACAAATTGCTGAAAAT
TTATTCGTGAGTGAAAATACAGTAAAAACACATTTGCACAATATCTTTAAGAAAATAGAA
GTCAAAAATAGAGTGCAAGCACTAATTTGGGCGAAAGATAATATATCAAACGTTCAAGAA
GTATCTTACTAA
>PMBJIPBG_00411 CsgBAC operon transcriptional regulatory protein
ATGGAAAGTATTCAAGTTAATCCAGAAGTACTATTAATTACTCAGCAAAGCTTACAAAGT
GAAAACTTTAGGGATATGCTTGCATCAAGAGTAGATACGAAAATAACGACGATTAACTTA
GACAATCCATATCAAAATCTGTGTAGCGAAAAGTATTATTTACTAGTTGATTTTTCTTCC
GATATGTCCGAAGAAATGATGAGTCATTTAAAATCAGACGATCGTGTTATAGGTACGATT
TTACTAAACCTAACTAAGGATCTGGCGATTGAAGAGTTGGCAGACTGGCCCCTATTAAAG
GGCATCTTTAAGCCAACGGACTCCATTGATACCCTTTGTAAAGCTTTGAAAGGTATACTT
GACGGTGATAATTGGTTATCACGAAGAATGCTGGATCAGCTAGTTTCATATCATGAAGCT
AAGAAATACCGCATTGAAGAACCGGAACTTGAGATTGATTTGACAAGGCGTGAGGTGCAG
[truncated: 4,780,144 more chars]
