# Supplementary material for: Bacterial diversity in the jelly of shark Ampullae of Lorenzini: a holobiont perspective
Source: PeerJ. 2026 Jan 5;14:e20461. doi: 10.7717/peerj.20461 (PMC12782034; doi:10.7717/peerj.20461)
Supplement: Supplemental Information 3 [file peerj-14-20461-s003.zip › mandar_natali_28junparaarticulo/7N_11302019.ffn]

>GDNDDLFJ_00001 hypothetical protein
ATGAAGTGTGCCCGTGCATACGAAGCCTTCATTGGAACCAAACTACGCAGTAAACAGAGT
ATTAATGCTGAGGAGTTGGCGAGTATTCGTATTGAAGCGGTTTCGCGATTCCCTGAGCTT
AAATCTTACCATCCGACTCATGGTGCGGAATCTGCGGAGTTTGAGCTGTTTAATAAGGTG
CTGATCAACACCATGCTCAAAGCTGGATTTCGTGTCCCTACTAATCAAAACAATGGTGCA
AGTAGTATCTACATTCGTCGTTAA
>GDNDDLFJ_00002 Flagellin
ATGGCTTTATCTATGCATACTAACTACGCTTCACTTGTTACTCAAAACACGTTAAGCAAC
ACAAATGGTCTTTTAAACACCGCAATGGAGCGTTTGAGCACAGGCTTCCGCGTTAACTCA
GCAGCTGACGACGCTGCAGGTCTGCAAATTGCTAACCGTCTAGAAGCACAAACTCGTGGT
ATGAACGTAGCAATGCGTAACGCACAAGACGGCATCTCAATGATGCAAACTGCGGAAGGC
GCGATGGATGAAATGACTAACATCGTTTACCGCATGAACGACCTAGCAACACAATCGTTG
AACGGTTCAAACAGTGCTACTGACCGCGCTTCTCTTGATAAAGAATTCCAAGAGCTAACT
AAAGAACTTAACAACATCGTTGACAACACTAAGTTCGGTGGTCAAAACCTACTTAAAGGC
GGCGGCTTCGGTGCAGGCGCTGTATCATTCCAAATTGGTGCATCTTCAGCTGAAACACTA
TCTGTAGACGCAAGTACTGGTATTGGTGAAATCACTACTATCCTAGCTGACGCAGCAATC
ACTGACGGCGTTGGTGACGCAGCTAAAGCGAAAGCAGCTCTTGATAAAATCAGTGGCGCT
GCAGGTCTAGTTGAAAAGATTGGTTCTTCTCGTGCAGACTTCGGTGCGAACATCAACCGT
CTAGAACACACTATGACTAACCTTGGTAACATGGTTGAGAACACTTCTGCAGCGAAAGGT
CGTATCATGGATGCTGACTTCGCAGCTGAATCTTCAAGCATGACTAAGAACCAAATGCTT
ATGCAAGCTGGTACAACGGTTCTTTCTAAAACGAACCAACTGCCTGGTATGGCAATGTCG
CTACTACGTTAA
>GDNDDLFJ_00003 hypothetical protein
TTGGATAATCTCATCTCAAACCAAGCGATGTACGACTATTTGTGTTGCCTTGCCGAGGAA
CACATTGTCACGGAAGACGATAAATTAGTCTTTGATGCACTCAAACACAATGACATTCAG
CATGCTTGTCAGGCAATTCGTGAGACGAAAACCGGAGAAGTGGAATACCAACACCTCACA
TTACGTTTTGGGTCGCGTGGTGAGCAGAGCGTGTATCAATTTGAGCTTTCTGAGCAAATG
CTGTTTTGCTTAGATCTTTACAGCTTGTATCTCGCGCTTCGCCAAACTCAATTTCAGTTG
GAAGCGTTTCATCCCGATTTGATCAGCAACGTGGTCGTGCCAATTCATGTTGATGCGCTG
CTTTGGCAGCCTGGCGCGCACTTTCTTGAGCAAATGATTCAGTTTCACAATGCAGGATTT
CAGCATGTCGTGCCATCTCTGCAAGCAGATAAAGCGCTCTGCTTACACGAGCGCGTTGGT
ACTTTGGTTGAGCAGCTCAAAGAAAACGCCTTTGCACTCTGGTTCGAGATCGCGACAAAT
CAAATTCATTTTGAGCATATTGTGGATTTCGAGCCAGACATGATTAAGTTATCCGTGACG
ATAGAAAACAAAGAAGATCAACATGCGTTTTTGCCTATCGCTCGTTTCCTACGTCGCAAT
CAATTTCCATGGGTAGCGGGGCGTGTCGCAAGCCAAGAAGAGCTCAACCGTTACCGTTTA
TTAGGCGCGAGTTACTATTTCGGATACTTCAGCGATATTCCTACGTCACTGTCTTTTAAA
TCGTTTGATGACGAATAA
>GDNDDLFJ_00004 Flagellar biosynthesis protein FlhA
ATGTTTAACCGGTTAAAACAACTTCAAACTTCCACCAAAGGCTATATGGGAATTCCAATT
GTCTTGCTGATGGTTTTGGCAATGGTAATTTTGCCTCTACCACCATTACTGTTGGATGCG
CTGTTTACCTTCAACATCGTTTTAGCGATTCTGGTATTGCTGGTCAGCACTACAGCAAAG
CGACCACTCGACTTTTCAGTTTTTCCAACCATTTTGTTGGTCGCGACGTTATTACGCTTA
ACACTGAACGTAGCATCAACGCGTATCGTATTGCTTGAAGGTCACAACGGTGGAGATGCG
GCAGGTAAAGTTATCCAAGCCTTCGGTGAAGTGGTTATCGGTGGTAACTATGTCGTTGGT
ATGGTGGTGTTCATCATCTTGATGATCATTAACTTCGTCGTGATCACCAAAGGTGGTGAG
CGTATTTCTGAAGTATCCGCTCGCTTTACCTTGGATGCCTTACCAGGTAAACAAATGGCG
ATCGATGCCGACCTCAACGCTGGTTTGATCGACCAAGAGACTGCACGTCTGCGTCGTAAA
GAAGTCGCGAACGAAGCCGATTTCCACGGCTCAATGGATGGTGCATCTAAGTTCGTTCGT
GGTGATGCTGTCGCAGGTTTACTGATCCTATTCATCAACATCATTGGTGGTATCAGTATT
GGTGTATTCGAGCACGGATTACCTGCTTCCGAAGCCTTCAAGACTTATGCCCTACTGACC
ATTGGTGACGGTCTCGTTGCACAAATCCCATCACTATTACTTGCTACTGCCGCTGCCATT
ATCGTTACTCGTATCAACGACAGCGACAATGGCATGTCAGAAACCATGCATAAGCAGTTA
CTGGCAACACCAGCAACTTTGTTCACCGTTGCTGGCATTATGGTGGTGATTGGTATCGTA
CCGGGCATGCCTCACTTGGCATTTTTCACCTTTGCTGCAGTATTGGCATTTGCTGGATGG
CGACAAAGTAAAAAGCCCGTTCAAGACCCACAAATTGACCAAGTAGAAGCGCTTTCTCAT
GCAATGCAAGAAGAAGAGACCACGCTAACTTGGGATGATATTCCACACGTTCACACTTTG
TCTCTTGCCCTAGGTTACCGCTTAGTGCATTTGGTCAACAGAGAACAAGGTGCACCTTTG
GCACAGCGTATTCGTGGTGTGCGTCGCAACCTCTCTGAACAAGTGGGTTTCTTACTGCCT
GAAGTCCGTATCCGCGACAACTTAAGCTTAAAGCCAAATCAATACACCATCGCTCTAAAT
GGTGAAGTGATTGAACAAGGCTTTATCGAACCAGAACGCTTAATGGCAATTGCTGTTGGT
GAAACCTATGGCGAAGTCGATGGTATTCTAGGAAGCGATCCCGCTTACCAACTGCCAGCC
GTTTGGATTGAGCATCAAGAGAAAGCCAAAGCACTGAATATGGGCTATCAAGTAGTTGAT
GATGGTACGGTAATCGCCACCCATATCAGCAAGATTATGAAGACCAATTTGGCAGATTTG
TTTACGCACGATGACGTCGAAGCCATGACTCAACGCCTCACAGCACAAGCGCCAAAACTG
GCTGAAGCTTTAGCGGCGGCATTAACACCTGCCCAACAGCTTAAGGTGTATCGTCAGCTT
CTGCTTGATCAAGTGCCACTAAAAGACATTCGCACGGTCGCCAATACCATGTTGGAATCA
TCGGAAAACACCAAAGACCCAATTCTGCTTGCTGCAGACGTACGTTGCGCACTCAAACGC
ACCTTGGTGAACCTAGTTGCTGGTCAGAAAAACGAGTTGAACGTATACGCCTTGTCTGAC
GAGCTCGAACAGATGTTAATGACATCGTTGCAACAAGCGCAAGCAGCAGGCACGGTAATG
CTAGACAGCTTCCCAATCGAGCCAAACATTCTTGGACAGTTCCAGCAGAACTTACCCTTG
ATTCGTCAACAGCTGAAGCAGCAAGGTCTGCCACCAATTTTACTGGTGATGCCTCAGCTG
CGACCATTGTTGGCGCGCTACGCCCGCACCTTTACCCAAGGGTTGGCAGTCCTGTCTTAC
AATGAAATTCCAGAAAACAAACAAATTAACGTGGTAGGTAACCTTGGATAA
>GDNDDLFJ_00005 Flagellar biosynthetic protein FlhB
ATGAGCGATCAGTCGTCACAAGACAAAACCGAGAAAGCTTCCCCCCAGAAGGTAAAAAAA
GCCCGCCAGGAAGGGCAGATTCCTCGCGCAAAAGAGTTCACGACTGCTGTGATATTTTTA
GCGGTGGCGCTGTTCTTTTATTCTCAACTGAATGGCATTTGGGAAAGCATCTCGGGCGTA
TTCCGATACAACATGACCTTGACTAAAGCAGACTTAGAAAATCCAAAACAGTTGGTTGAG
CACCTAGGTCAAAGTTTGGCTGTCATTATTGAGATGCTGTTACCGCTTTTCACGGTGATC
ATCATTGTGACCTGTGGCAGTAGCCTGGTGCTAGGTGGCTGGATGTTTCGACCAGCCAAC
GTGATGCCAAAGCTAAGCAAGCTCAACCCTATCTCAGGTATTAAGCGCATTTTCTCGACT
CGCTCAGTCGTTGAGCTGTTGAAATCGACCTTCAAGGTTTTGGTTATCTTCGGCATCCTG
TATGGCTACTTGGACAACCATTTGCAGCCGCTACTTGGTATGCAAAACTTGCCGTTGAGC
CAAGGTTTTTCTCTGATCATGTCGATTTTGTTCGAAGGTCTACTGCTGATGGGGTTTGCT
CTATTACTGTTTGGAGTTATTGACATTCCTTACCAACGTTGGGAACACCTCAAGGAACTA
CGAATGACCAAACAAGAGCTCAAAGAAGAGTTCAAAAACAACGAAGGCCGCCCTGAAGTC
AAACAACGTATTCGACAAATTCAACAACAGTTTGCTCGTCGTAAAATCGACAAAATGGTG
CCAACTGCAGACGTAGTGATCACTAACCCAACTCACTACGCCGTCGCATTGAAATATGAG
CCATCACTTTCTGATGCGCCATTTGTGGTCGCAAAAGGCGTCGATGAGACCGCAATGCAC
ATTCAACGTATTGCCCGCGAGAACAAGGTCGAGATCATCAACTCACCGCCTCTTACTCGT
TCGATTTATCACACCACCGCAATTGAGCAAGCCATCCCAAGCCAGCTCTATATCGCTGTG
GCTCACATTCTAACTTACGTTTTGCAATTGAAAGCCTTTCGTAAAGGGGAAGGAAAAGAA
CCAACACCTTTGCCTCACTTTTCAATTCCAAAGCATTTGCAACACTGA
>GDNDDLFJ_00006 hypothetical protein
ATGACGGTCTCGTTCGCGGAATTGTCCATGATTCTTGGTCAACTTTGGTGGCCATTTTTC
CGTGTTGGCGCGGTGTTTATCTCCATGCCATTTTTCGGAGATGCACTTATTCCTGTTTGG
GTGCGCAGCTTGCTCGCCCTTTCTATTGTGGTGATCACCGCTCCACTGATGCCACCCATG
CCAGAAGTCGAACTCTTCTCTATGACGTCTCTGTTTCTTGCTTTCGAGCAAGCAATCTGG
GGCGTGATGTTTGGGCTGATTCTGCATATGCTATTCAATGTCTTTACCATGCTTGGTCAA
GTCATCTCTCTGCAGATGGGTTTAGGTATGGCGATGATGAATGACCCAGTGAACGGACTT
TCGGTCGCCATTCTTGGACGTATTTTTCTGATTTTTTCTACTTTGCTGTTCCTTGCACTT
GAAGGACATTTGTTGGTTATCGACATTGTTATTCAGAGCTTTGTCGTTTGGCCGGTCGGC
TCAGGTATTACCGCTCTATCTCTTCAAGGCATTATCAACATATTTGGGTGGATGTTTGCC
TCTTCACTTGCTTTAGCGCTACCGGCTATCGTGTCCATGCTGCTTGCAAACATCAGCTTT
GGTGTGATGAACCGAGCAGCCCCGTCACTTAACGTGTATGCACTCGGCTTCCCGATGACC
ATGTTATTAGGTCTATTTAGTGTTTTGATTTCAGTGTCCGGCGTCCCAAGCCGCTACACC
GCATTGGTGCATGACACGATTCGTTTTCTGAACAACTTTATGTTGGGGGGCTCATGA
>GDNDDLFJ_00007 hypothetical protein
ATGACACCAGAATTAACCGTCACTCTATTCTCTGACGCAGTATGGCTTATCATCCTGATG
GTGGCAGTGCTTGTTGTACCTGGTTTGATTGTTGGTTTGTGTATTGCGGTATTTCAAGCC
GCAACACAGATTAACGAACAGACACTGAGTTTCTTACCGCGTCTATTAGTCACACTCCTT
ATGGTGATTTTCGCAGGTCACTGGATGCTGCGAAAAATCATGGAGCTGTTCGATTACCTA
TTCCACAACATTCCGGGGATGATCGGCTAA
>GDNDDLFJ_00008 Flagellar biosynthetic protein FliP
ATGAATGTTCTGAGTGTTTGTCAGCGTCGACGATCTTTGCTGACGATGGTGGTGTTCGGT
TTATTACTGTTTGCACTGCCAACCATGGCGGCGGACAACGGCTTAACGATCCTATCGGTT
TCCGACGGCGACACACAACAAGAGTACAGTGTGAAGCTTCAGATTCTGTTGCTCATGACA
GCACTCAGCTTCTTGCCAGCGTTTATCCTCATGGCAACCAGCTTTACGCGTATTATCGTC
GTATTGGCAATTTTGCGTCAGGCTTTAGGTTTGCAACAAAGCCCACCAAACCGAGTGTTG
GTGGGTATTGCTTTGACGCTGACGATTCTAATTATGCGTCCCGTTTGGACTGACATTTAC
GACAATGCGTTTAAGCCCTATGACAACGGTGAAATTACTTTGGTTCAGGCGTTTTCTGTG
GCTGAAAAGCCAGTCAGAAGCTTTATGTTAGCGCAGACGCACCAAAGCTCATTAGAGCAG
ATGTTACGTATTGCGAATGAGCCAATAGATCAAAATGTTGAAGACATTTCTTTCGCTGTT
GTACTGCCAGCATTTGTGATCAGTGAACTCAAAACGGCTTTCCAAATTGGCTTCATGTTG
TTTATTCCATTTTTGATCATCGATCTGGTGGTCGCTAGTGTCTTAATGGCAATGGGTATG
ATGATGTTGTCACCTCTGATCATCTCCCTACCCTTTAAACTGGTCATTTTTGTTCTTGTT
GATGGTTGGGCGATGACGGTTGGCACCTTGTCTGCCAGCTTTGGGTGA
>GDNDDLFJ_00009 Flagellar motor switch protein FliN
ATGAGCGAAGCGCAAGAGAACACAGCATTCGACGCCGATGAATTAAATTTTGATGATTTT
CAGTTGGAAGATTTTGAAACTGAGCCAACTTTTAAAGCTGAACCTGTTGCCGAGCGCGAT
TTGAGTTTCTTCAAGAGCATTCCAGTGACCGTAACACTTGAAGTCGCGAGCAAAGAGATA
CCGTTAGGTGACTTGATGAAAGCTGGTGAAGGTACCGTCATTGAGCTTGATAAACTCAAC
GGTGAGCCTCTAGACGTTAAAGTTAACGGGTCGCTAATGGGGCAAGCAGAAGTCGTCGTT
GTTAACGATAAATATGGACTTCGCCTTATTGATGTACACGACTCCGCACTTAGCGGTGTA
GGTCGATAA
>GDNDDLFJ_00010 hypothetical protein
ATGGAAAACAAAGTTAACGAGCCTATTTCCGACATCAATTTGTTAGATGTAGAATTATTA
GGCAAACCTATTCATATCATTCGTGAAAAGCTCGAAATTTTGATTTCAGAATCCTGTTCC
AGCCTCACAAATGAATTGCAAAATTGGCTCAGCTCAAACAAAGTCGAAGCGAGCTTAGTT
TCTGTCGAGCTGCATCGGTTCTCGCCAACGCTGTTGGATAAGGATCAAACGTCCACTTAC
CAACATCAAGATGAGGGCATGGTGTATGTTCATGGTGATTCGCAAACTCTGATTAAGTTA
GCAGACCGTTTTTACGGCGCAACGACAGAGCGCAGTTCAACCTCATTAACCGCTAGTGAT
TTACGATTGCAAGAACGGATTAGCCGAATCATCACCAATTGGCTCGCTCCTCAAGAAATG
TGGCAACTTTGTGAGTATGAAACGCCACGTGGAATTGGCTTACACGCCGAACTTTCCATC
GCGTTTGAAGACTATCAGGGCACCATTCACCTCAAGCTAGACAGTGCGATGATTCAAACT
CTTATTGAGCAGCTGGAAATGCACAGCGATGCCGATCTGTATCAGCCGTTTTGTCGTTCT
TTAGAATCCACCCCCGTTCGTCTCAACGTCGTGCTAAGTAAAAAAACCATGGCGCTCAGT
GACGTTGTGGGGCTACAGCCTAACGATATTTTGCCAATAGAGCTTCTAAATACCGTGCCT
ATCAGCATTGGTCCCCAAACCCTTTTCACTGGTCGTGTTGCCGAGCAAGACGGTCAGCTT
GTTTTGATTTTTAACCCAGATAAGGAATCGCAGCGATGA
>GDNDDLFJ_00011 Peptidoglycan-binding protein ArfA
ATGATTACCTATGCCAAATTTCCTAATTTGATGGCATATTTAATTAACCATTCTATGTCA
GGGCTTTGTAAGATATACCTAGGCAGAAATGGCTTAATAATATTTTCAAGCTTATTTTCT
ATTGCACTATTAACCTTGTCTAATTCTTCAACTGCTGGAGAAAAGATCACCATACCCATG
GATCTTTCTAATTGGACATATAAAGGAAATAAGTTTGAGTGCAACTTGATGCATTCAAAT
ATTCCACAGGGGAAGTTTTATTTCCTAGCGGAACCAAATAGCCAAATTTCGTTTATTGCA
GATGTTCGAAATAACAACAATAAATGGAATAGCGCGGTGCTAAGTAGTGAGAATGCTCCA
TGGTCTAATGAGCTTTATACGAAAGGTGGGGCGTTGGTTGAGTATAAATTGGCGACGAAT
CGGTTTAAGTTTAGCCATGGTGCAGATGCATTACTGGAGCAAGTTGCTTCAGGTCGTTGG
GTTACATTGTCACTTGACGGAAGTAATCCTTCCGCTATTAGCGCTGTAACATTACCAACT
ATCCGAATGCAGAGTGCATTGGAGTCCTTCAACCAGTGCCGCGCTCGTTTGCCTAAGCTT
TCGTTTTCCCAAGCACGCGATATCAATCTGCCATTTAATTTTGGTCAAAAGCAATTAAGT
GTTAAGCAATCAGACACATTGGCCGCCTTATACAGTTATGTGTCTGTCGATGAGCGCGTC
ACTAAGATTTTGATCGATGGTTACACCGATAATGTAGGCTCTCAGCTTGCAAATTTAAGC
GTATCACGTCAACGAGCCCAGCAAGTCGCAGATGCCCTTGTTGCGCTAGGTGCTGAGCGC
AGCATGATTGAAATTCGTGCCCATGGTGCTCGCTACCCTATCGCCAGTAATAACACGTCA
GCCGGACAAGCCAAAAATCGCCGAGTCACATTAAGACTGGTTCGAGACAATGAACGTGTG
ATTGCGAAAAATCGCCCAGAAGTAAAACAACCCCAACAAGAGAAGGTAAAGGTTCAATGA
>GDNDDLFJ_00012 Transcriptional regulatory protein ZraR
ATGATGACGAAAACAGATATTTTGTTGGTTGAGCCAAATGAAAACCTTGCTCAACCAGTG
TTGGGTGTACTTGAGAATGCAGGATATTCGACAAAACACAGCCGCACTGGTCGTAGCGCA
CTTTTACAAGAGCGTGCTTGTATCACTCTGGTGAGTTCTAACTTGCCTGATATGTGTGTG
CGTGAGTTTGTGGCATGTCATCAGAAGCAGCGCAATGCTGGTGTCGTGATCGCTATTGTC
GATCAAGAACAGGGCATCTTAGCTGCGGAAACAATGAAGTCAGGCGCGACAGACTACCTA
CTTCGTCCGTTCGAAACCAACCAATTACTGAATTTACTTAAGCGCGTAGAAGCTTTAGGT
AAGCCATTGGCAAACATCGTGGCGGAATCATGGCGTAGCAAACAGGTGCTTCAATTAGCT
CATCGCGCAGCGTGCACTAATGCAAGCGTCCTTATTACTGGTGAATCGGGTACGGGTAAA
GAAGTGCTTGCTCGCTATGTGCATGAGCAATCTCCAAGAGCGGATGGACCTTTTGTTGCG
GTCAACTGCGCGGCTATTCCAGAATCTATGTTGGAAGCGGTGTTGTTTGGTCATGTAAAA
GGCGCGTTCACCGGAGCAACAAACTCACAAAGCGGCAAATTCGAAGAAGCCAATGGCGGC
ACCATTTTGTTGGATGAAATCGGTGAGATGTCGCCAGCAGTGCAAGCGAAACTACTACGC
GTACTTCAAGAGCGTGAGGTGGAAAGAGTTGGCAGTCACAAAGCAATTCAACTGGATATC
CGAGTGATCGCGGCGACCAACAAAGACTTGCGTGAAGAAGTGCAAAAAGCCACGTTCCGT
GAAGACCTTTACTATCGTTTGGATGTGCTGCCATTGCATTGGCCGCCGCTGCGTGAGCGC
AAAGAAGACATCTTACCGATCAGCCAATTTTTTATCGAAAAATACCAAGATGGCAGTCGT
TGTCATCTGTCCCAAGATGCGATTTCGGCACTGAGCCAATATCACTGGCCAGGCAATATT
CGTGAACTCGAAAACGTTATTCAACGCGCTTTAGTCATGCGTCACGGTGATTACATTACC
GCCCATGACTTGATGTTGCCGATTGAATTGTTAACACCAGTCCAGTCTGTTGAGCCTGTT
TCAAGCTTTGGACATGTCGAAGCGAAGAAGCAAGCTGAGTTTCAATTTGTTCTAGATAAA
TTACGTCAGTTTGGTGGAAACCGAACCAAAACCGCAAACGCATTGGGTGTCTCTACCCGT
GCGTTACGTTACAAGCTCGCGGCAATGCGCGAGCACGGTATTGATCTACAGTCGGCGCTT
GGCTCGGCTGCCTAA
>GDNDDLFJ_00013 Flagellar hook-basal body complex protein FliE
ATGGCAAGTCAACCAACCAATGCGGTTTCAGCAGAGCAGCTAATGCTGTCAAAAATGGAG
GTGATGCGAACACAAGCTCAACCTCCGGAATTTGTGGTAAGTGCAAACCCACTTGATCAG
AAAACCTTGAATACTCCAATTTCTTTTTCACAAGCGATGACGAACGTGCTCGATACGGTC
AATCAACATCAGTCAGTCGCAAGCCAGAAAATGACGGCTGTAGAAACTGGGGCAAGTGAT
GATTTGGTCGGGGCAATGATTGCAAGCCAAAAGGCGAGTCTCTCATTCAATGCTTTGATG
CAAGTGCGCAACAAAGTCGTGATGTCATTTGAAGATATTATGAAGATGCCGGTGTAA
>GDNDDLFJ_00014 Flagellar M-ring protein
ATGTCAGAACTATCCACTCAAGTCGCCGGTACTTCTGCAATGCATACTGGCACCACTCAG
TCATTCTCTTCAAGCAATGGAATGGATGACGTTACAAACAAAATCAAGCAATTGTGGTCA
AGCAGCCAACGCAACCTGGTGTTGTCTGCTGTATTGGCTGCTATTGTTGCCGCGCTCATT
GTGGTCGCGCTTTGGAGTTCTTCTCAGAGCTTCCGTCCTCTATATAGCCAGCAAGAACGC
TTTGATATTGGCGAGATTGTGTCGGTATTAGAAACGGAAGGCATCAGCTACCGTATGCAA
GAGCAAAATGGACAAGTGTTGGTTCCTGAAGGTGAGGTTGCACGTATCCGTATGCTTTTG
GCTTCAAAGGGGGTAAAAGCGAAGCTGCCAACGGGTCTTGATTCATTAAAAGAAGACAGT
TCTCTTGGTACCAGTCAGTTCATGGAAACTGCACGCTACCGTCATGGTTTAGAAGGTGAG
TTAGTACGTACTATCATGTCTCTAAACTCAGTCGCAAACGCACGTGTGCACCTTGCTATT
CCTCGTCAAACCCTGTTTGTACGTCAAAATACGGAAAACCCGTCGGCTTCGGTCATGCTA
GAGCTTAAACCGGGTGAAGACCTTAAGCCTGAGCAAGTTGAAGCGATCATTAACTTGGTG
GTTGGAAGTGTGACGGCAATGAAGCCGGAGTTTGTCTCTGTCGTTGACCAATACGGTCGC
CTATTGAGTGCAGACGTTGCTTCTGCTGAAGCTGGCAAAGTGAACGCCAAATACCTTGAA
TATCAAAAAAACGTTGAGAAACAGATCATTCAACGTGCCGCTGACATGCTGACCCCAATC
GTGGGACCAAGTAACTTCCGTGTTCAAGTCGCGGCAGATATGGATTTCAGCCAAGTTGAA
GAAACTCAAGAAATTCTGGACAACGCTCCAGTGGTCCGTAATGAGCATACGATTCAAAAT
AACTCAATTGACCAAATCGCTCTTGGTATCCCTGGTTCATTGAGCAACCAACCGCCAGTC
ACTGGTGAAACGCCAACAAATGACAGCCAGAACTCAAACGCGCGTTCGGAGATCAACCGT
CAATACGCAGTGGGTAGCAGTGTTCGTCGTACTCAATACCAACAAGGTCAGATAGACAAA
TTAAGTGTTTCGGTCTTGCTGAACTCACAAGCGGCGCCGGATGGTGTGGCTTGGAGCGAA
GCCGATAAAACGCAAATTTCGACCATGATCATGGACGCAGTTGGTATCTCAAACGCTCGT
GGTGATAGCTTGAGCCTTATGAGCTTCAACTTCACTCCAATCGAGATTGACGCGCCGCCA
GCAATGCCTTGGTGGCAAGACCCGACGGTACAGCAGCCTTTGCGTTACGTGATTGGCGGA
ATGTTGGGTTTGGCGATGATCTTCTTTGTTCTTCGTCCGCTTATCATGCATCTCACAGGT
GCAGACAAACCTGCTCCTGAGCTGGAGTTTGCTGAGCCGCAAATCGAACCGGATTACGAC
AACCTACAAACTCGTGAAGAGCGTGAGCGTGAAGAAGTGCTTAATCGCAAACTATCAGAG
AAAGGGATTGCCGTTTCGTCTGGATTGGATGTTAACAGTGACATGTTACCGCCAGCAGGC
TCTCCACTTGAGATTCAATTGAAACACCTACAGCTTATTGCCAACGAAGAGCCAGAGCGT
GTAGCCGAAATTCTGAAACAATGGGTAAACATCAATGAACACAGCGCCGTTGACGTCAAA
ACAGACGCTTAG
>GDNDDLFJ_00015 Flagellar motor switch protein FliG
ATGAACACAGCGCCGTTGACGTCAAAACAGACGCTTAGTTATGTAGAACAAACCGCCCTT
GTGCTACTGGGGATGGGAGAGGACGCAGCTGCGAAAGTGCTGCAAAACTTTACTCGTGAT
GAAACCCAGCGTGTGACTCGCGCAATGGCGAAGTTGAATGGCATCAAAAGTGATTCTGCT
CGTGGTGTCATCCAAAACTTTTTTGAAGATTTCCGAGAGCACAGTGGCATTCGTGGCGCG
TCAAAAGAATACTTGTCCAATACGCTACGTAAAGCGTTAGGTAACGATTTGGCAAAGGGG
TTGCTCAACAACCTGTATGGCGATGAAATTCGCAATAACATGCAGCGTTTACAGTGGGTA
GAGGCGGAAACGTTGGCACGATTTATCGTCAACGAGCACCCACAGATGCAGGCTATTTTC
TTAGCTTATCTACCGGCGGACAGTTCTTCAGCCGTATTGAAGCACCTGCCGCAGGATTAC
CATGATGAGATCTTGTTCCGTATTGCTCAGTTGCAAGATATCGATCACCAAGTTGCGAAC
GATTTGCACGAGCTTGTAGAACGTTGCATTGACAAGGTTTCTGCTAGCCAAACCACGCCT
TTGTCTGGTGTGAAGCAAGCGGCAGACATCATTAACCGATTTGAAGGTGACCGCGCGTCC
TTGATGGAAATGCTCAAACTGCACGACGAGGATGTTGTGAATGAAATCGAAGAGAACATG
TTCGACTTCATGGTGTTGGGTCGTCAGCGCGAAGAAACCATGGACGCACTGGTTCAACAG
ATCCCATTGGAATTGTGGGCTGTGGCATTGAAAGGCTCCGAGATTACTATGCAGCAGGCA
ATCAAACGTTCTATGCCTCAACGTATGGTTAAAGCGCTAGAAGACGATATGGAACTGCGC
GGCGCCGTGGTATTGAGCCGAGTGCAGCGTGCACGTCAGGACATTATGCAGCTAGTTCGT
GAGCTCGATGAGTCGGGCGAAATTCAACTGCTACTTTACGAAGAGCCAACGGTGGAGTAA
>GDNDDLFJ_00016 Flagellar assembly protein FliH
ATGGCAGACAAAGCACCAAATACCATGCGTTTACCCCCAAGTGGTTACCGTTTACATCGC
TTTCCACCTTTGGCACAGCCAGTAAATATTGAAGATGACTTCGCGCTGGAAAATCAAGGT
TGGCAAGATACTCAAGCTGATATTCAGCAACAGCTTGAGGCTGGCTTTCAACAGGGTTTA
CAGCAAGGTCATGATGAAGGTTTACGCCAAGGCATTGAGCAGGGTAAACAACAAGGCTTG
CTTGATGGACAAAAAGAAGGCTTTCAAAAAGGGTTTATTTCTGGAGAGCAATCTGGAAAG
CAAGGTTTTATGGAAGCGGCGAAACCAGTGAATGAGTTGTTCCACGCTCTGTCTCGTTGG
CAGAACGAAAAGGAACAGCAACAACGTCACATGATTTGCGAGTTAGTACAAAAGGTGGCG
CAGCAGGTTATTCGTGCTGAGCTGACCTTAATGCCACAGCAAATCTTAGCCTTGGTTGAT
GAAACGCTATCGGCAATGCCGGGCAAAGCGGAGAGTGTGATTGTGCATTTGAATCCGCAG
GATTTAGAGCGTATTAATCAGATCAATGCAGATTTGCCATCAGCTTGGAAGTTGGTTGCA
AATGCCGAGTTGCCTGTGGGCGGTTGTCAGCTTGTCACCGAAGATGCCGAAGCTGATGCG
AGCTGCGATTCACGCTTGGAAGCTTGTATGGACAACGTAAAGCAGCACCTGCTTGATGAA
GTGTCGATTCCGCAGGTTGAAACCGAAAATGAATAG
>GDNDDLFJ_00017 Flagellum-specific ATP synthase
ATGAATAGCACCTTAAGCCATGAAGTATTAAGTGAGCGTTTGAGCGATGCATTAGCGTCG
CTCGATTCAATTCCCGTTGCGAGAGTGACAGGACGATTGATCAAAGTAAATGGTTTGATG
CTTCAAGCCGTTGGCTGTCGTTTCAAACTGGAACAACGTTGCCTAGTTGAAACCGCAGAA
GGGGATATGATCGAAGCGCAAGTGGTTGGCTTTGATCATACCGTCGCCTACTTAATGCCT
ATTCGCCGTTTAGGTGGTCTATTTGCTGGTGCCAAAGTCATTCCACTGGATGGAGACAGC
ACGGTACAGCTTAGTTCGCAATGGTTAGGGCGAGTGGTCAACGGATTAGGTGAACCGTTC
GATGACGGTGCGCCACTTAAAGGGGGAGATCGTGTTTCACTTGAACCTAAACCGATCAAC
CCACTTAAACGTCGCCCGGTCGATACGCCTCTGGATGTTGGCGTTCGTGCTATCAATGGT
TTATTGACCGTGGGTAAAGGGCAGCGCATTGGCTTGATGGCTGGCAGTGGTGTCGGTAAA
AGTGTATTGATGGGAATGATCACGCAAAACACAGAGGCAGATGTGATTGTCGTGGGTTTG
ATTGGCGAACGTGGTCGAGAAGTCCGCGAGTTTATTGAACGAAACCTAACACCAGAAGCT
CGTCAGAAAGCGGTGATTATCGCCGCACCCGCGGATGAATCGCCACTGATGCGATTGCGC
GCCACATTACTTTGTCACCGAGTTGCTGAGTACTTTCGTGACCAAGGTAAAGACGTATTG
TTGCTGATGGATTCTTTGACGCGTTATGCGATGGCGCAGCGAGAAATTGCCTTGTCTTTG
GGTGAGCCGCCAGCATCACGAGGTTATCCGCCTTCGGTATTCAGCGTTTTGCCTCAGCTT
TTAGAACGAGCGGGTAACAGCGAAAACCCGCATGGCAGTCTGACCGCAATCTATACCGTG
CTTGCCGAAGGTGATGACCAACAAGACCCTGTGGTTGATTCTGCTCGTGCAATTTTGGAT
GGGCACGTGGTGTTGTCTCGTCAATTGGCTGAGCAAGGGCATTACCCAGCGATTGATATC
AATGCTTCTATTAGCCGTTGTATGAACGCTTGTACTCACGAAGCGCACAGCACGATTGCT
AATAACTTCCGTCAGCTTTACTCCAACTATCTGCAAGTTAAAGAGTTATTACCACTGGGT
GGCTATCAACCAGGGCAAGATCCTGAGTTGGATCAGTCGGTTTCTATGTATCCGCAATTG
CGTGCTTATCTACAGCAGTCTGCAAATGAAGCCGTAGACTACCCAACCAGTTTGACGGCG
CTGGCGCAGATGTTCCAGAGTGAGACGCAATAA
>GDNDDLFJ_00018 hypothetical protein
ATGGAGTCCAAACTAAAAGCTGTTGGTAAGCTGCAGCAAATGGAAGAAAAGCAGCGTGAT
AGAGTGGGGCAGCAGCTCGATGTGATGCGGCAGCGTCACTCTCATCTTGCGATGCAGCTA
GAGCAGCTTTCTGAACTCAAAAACCATGCGGGTCAATCCGCCCTTGCAACACCTGTGCTT
AATAGCGCGACGCTGATGAACTTAAATCGCGTTGATCACATGCTACAAAAAATGCTTCAC
CACCACGAACATGAACAAGCCGTGATGCAAGCAGAATGCGCTTCGGTACAAAAACACCTT
GAATACAAACATGCCCGAGTGCAGGGGCTAGAGAAAGTGTTGGAACGTTGGCGCAGTAAA
CAAAATTATGAGAAAGCCAAGAAAGAGCAGAAATTGATTGAAGACATCATCAATTCCCGC
CTAAAACGCAAACCGCTATAA
>GDNDDLFJ_00019 Cyclic di-GMP phosphodiesterase PdeB
ATGAATAATGCTGCATCGAGTCGCCGTATTTCAGCGATGCTGTTTTTGACTCTTGGCGTC
ATATTGTCCGTGTTTGCTGGTTTTGCGCTGTCGCAGATGTTTGTTATTGAGCAAGATTCC
TTTCAGCTAATTTCTGCCGTCAGCTCCGTCATGATAGTGAGTTTTCTTCGTTATCAATGG
CGCGCATTGCCTGCAGTAATACTCGGGTTATTCGCTTATTATTTTTGGACCGGAAGAACA
CTCGAACATGCGTTGCTTTACGCTTTCACTGTTCCATTGTTGCCTTTCGCATTTTCTAGC
TTGTTTCATTACCTCAACAACCGTGCCCTCTATCAACCCGCAGAGCAAAGGATCACTTTA
TTCTTTGTCGTCATTGGGTGCTTATTTCCGTTCGCTAATACGATCAAGATGATGTTGGTC
AACACCTTTGTTGATGGTCAATTTCTAAGTCCGGACTTTTTGTTCTATGCCACACTAGGA
AATTACTTAACTCAGTTGTTGGTGACACCTATTTTGTACGTCATGGTGAGCTTACTCACC
GATACCGACACACAATCGTATCTTGCCTTAGACAAGCGTTTAAGAGTTTCAAACTCCCGC
TGTCGCGGCTACATAACATGGCTAGTAAGCTGTATTGCCATTTTTATTACTGCGGTACTT
TCTTCATCTTCTTTCATGCTCAACTCGCTGAGCTTCTTTGCCGTACTTCTTGTCGTGATT
GGTTTAGCTAAGCACGGACTCATTCGCCCACTGTTTGTTGGCGCGCCGTTCATTTTATTG
ATCATTAATGACAGTATCAGCCACTACAACGCAGGCTTAATTGGTGACAAACAGTTCTAT
GGTTTGCTGATCATCATTACCGTGCTCACTACCTTGGCGTATTTACTCGGTGGCTATTCA
GTGAAGCTGTTCGAGATGACACAAAGACAGATTCGTTCAGAGCGGATTGACCCGTATTCA
GGCTTGTCCAACATCGCCCAGTTAAAAGAAGACATCAGTCGTCAACGCCATTCCCTGTTG
CTCTATCTTGATCTAACGCCAACGCTTTCTATGCTCACAGACCTCGGTCATGAGGGTAAA
TCGCAATTAATCATGCAACTGAGTGAGTTTCTTTATTCTCGCAACGACAGTATCAATCGC
TGCTACCGCCCACCTTTCTCTACAGGGTTGTTGAGTTTTACTCATTACTCAGACCTCGCA
GAGGAAGAGTTGCGAGAAGTCGTGGAGTATCTAGAGAGCTTTCAATTCTATTGGCGTGGC
ACCTCTGTTGCTCTTGTTTCGCCAACGATATTTTGTACCGTCGTTCATCACGGGCAAGAC
ATTGAAAAGGTGGTGTCGATTTTGTGTGATCAACCACCTCAAAGCGATCGCAGTATTCAT
TGGATTAACGCACAATCGTTCGAAATGGACCGCGTCGATAAACTCAACCATATCCAACAG
GTGTTTAAGCGCGAGCAGTTTGAACTGTTCTGCCAACCATATATGAAGCTCTCAGGTGTC
GAAGAAACTAAGCACAGTTTTGAAGTGTTGTTACGCCTAAAAGAACAAAACGGAAAAGTG
CTCTCACCTGCGGCATTTTTTCCTCTGATCAACCAATTCGGATTAGAGATAAAACTTGAT
CACTGGGTGATAATCAACACGTTTCGAATGCTTGGGGACAAGGTAAAAAACTGGAATGAC
ATTGGGCATTGCGCGATCAATCTTACCGCGAAAACCCTAAGTGCAGAAAACCTAGCCTCT
CGCATTATAGAGAGTGCCAAAAGCTTTAATGTACCGTTGGAAAAGATTTGCTTTGAGATT
ACCGAATCTTCAGCACTCATCAATGAACAACAAGCGATTGAAACCTTAAGCTTGTTACGC
AAACTCGGCTGTAAAGTCGCAATTGATGATTTCGGTACTGGTTACGCTAGCTTTGCGTAT
TTGCGCCGCCTGCCATTAGATATTCTGAAGATTGAAGGGGCATTTGTACGTGAAATCACT
AAGAGTGAAACCGACCGATTGATCGTCAGTTCCATTGCGACGGTTGCGAAAGAAATGCAC
TTAGAAACCGTCGCAGAGTTCGTAGAAACCGCAGAACATAGCGAGATATTACGCAGTTTG
GGGATCAACTTTGCACAAGGTTATGGCGTCGCAAAGCCTATGCCGCTGAGTCGTTACCTA
GCGAACCTCTTTGACCACCAAGACAAGAAAGAACAGTTACCAACGCCAGAGTTCGCAACT
TTATAG
>GDNDDLFJ_00020 Trypsin
ATGAGGTTGTATCATTTCTTTATGAGTGGCGTTGTTCTCATTGCCCCACTTTCTAGCTCA
GCCGAAACGATGGGTGAAGTCAGTTCACCTGACGTGAAACCTTTTATTATTGGCGGACAA
CAAGCTACAGCCAACCAACTCCCTTTCTTTGCACGCGTCATTTTACACCGTACGGGTTCC
AGTCAGTTTGCCAACATTTGCGGTGGTACCATCGTTAATGACAGGTACATCATGACCGCA
GCACACTGTGTCGAACCGAGTGTCTTCACTGGCGGATGGACAATCAACGATCTTCGCGTG
TTGGTAAAAAACCCAACCATGAACGATGTGTTTGTGGAGGAATTTAAAGACGTGCGAGCT
ATCACCATTCATCCAAACTACGATCCAGATGACCTTTGGATTAACGATATTGCTGTCTTG
GAGCTCACGCGTCCAATTACCGACAACGTCCAATCCATCACACTACCACAGGACTTTGGC
GACTACAGTGAGCAGACGGTATATCAAATCTTTGGGCTTGGACAAACCTCAACGAACGAT
ACGTCAGGCCCTAACTATCTACGCTGGGCAGAAATCCAACCCTTAACAGATTTACAGTGT
GCCTCACTTGTTTCAGGCTTTAACTCACAAGAAAGCTTGTGCGCCAATGGCTTCCCTAAC
CGAACTTACACTGGGATATGTGCAGGAGACTCTGGTGGTCCTTTGACCTATCAAGACACC
AACGGGGATTATCAACAGATCGGCATAGTGAGCTACGGATCTTCGGTTTGCGAGTCTCCC
GCTATTCCTAGCGTATTTACAGAAGTACTCAATTACACTTCTTGGGTCGAGGCGCAAACC
AGTTCCGGAGTAAAAACGGTCTACAACGCCGCCCTGGCTGCGAGCGAGGATTACCATAGC
GAAGGGGATTCAGGGTTCGATCCGGAAGACACCACCAGCAATGATTTTGGCAATAATAAC
AGTGGTGAAAGCAGTGGCGGTTCACTTGGTTTCGGACTGGTCACTCTTGGCAGTTTATTC
GCTTGGGTCAGACGCCGTCAGCCCTTGTAG
>GDNDDLFJ_00021 Glycine cleavage system transcriptional activator
ATGCGCAAATTAGTCCCACTAAAATCCATCTACGCATTTGTCGCTGTAGCGGAGACAGGC
AGCATGACAGAAGCCGCCCACCTACTCTCTGTGAGCCACTCTGCGGTGAGCCAAGCCATC
AAATCGTTAGAAGGTCAGGTCAATAAACCTTTGTTTGATCGCATTGGTCGCCAAGTCAGA
CTCAACAATGATGGTAAAAAGTATTATCGCAAAGTGGCGCCTGCGTTGGAGCAAATCGTC
GATGCCACTGAAGCCTTGATTCACGATCAAAACTCCAAGCGTATTACGCTCAATATGGTT
AACTCACTTGCTTTGCATTGGTGGATCCCTCGCATGTCGAGCTTGCAAGATTACGCCCCT
CAGTTGGATGTTCGTCTGTCTAATTTGGTGGGATTGTTTAGCTTAGAGCAAGAGGGGATT
GACGCTGCGGTCGTGCATGGCAGTCCTCAAGAGTGGCAAGATTACTATTGTGAAAAACTG
AGTGAGGATGAGTTAGTGTTGGTGTGCAGTCCCGAATTATTAGAGCAGCCTGATAACCGA
GACATTCAGCAACTGCTATCAACTTACCCCATCATTGAAGTCACTAACGATCGCCGAAAG
CATGACTGGCAAGTTTGGGAAGAAGAGACAGGATTACTGCGACCTACCAATAAAAAGCCA
ATGACCTTCAATATGTCCATTCAAGCGGTGCAAGCAACGACAAGACGTTTGGGGTTATTG
GTAACCCATCGTCTATTTGTCAAAGATGACATCAAATACGGGCAATTGGTGGAATTGGGC
GAGCCTGTGGTCAACCCATACCAGCAGTTTTACTTTGTTTGCCCACCACACAAACTCAAA
CAGGAAGCCTTTCATTTACTGAGGTCTTGGCTAAGACAAGAGTTTAGCTGA
>GDNDDLFJ_00022 hypothetical protein
ATGAAAGAAGAAAATAAACCCGTCATCTTTATGTTGATGTCGACATTAAGCTTATCTGTT
ACAGGGCTGTTAGCAAAGCAGCTCAGTGATGATTTATCCGTGACCATGTTCAGTTTTTTA
CGCTTCTTTACTCCAGCTCTCATTTTATTGGTCATGCTGCGCTTTAAGAATCTGACTTTG
CCTACTGCAGGTACTATTAAACCAATTGTTCTGCGTGCTCTTTTCATCGCAATGTGTCAG
TTGTGTTTCATTGCTTCTTTGCAAACGCTCACCTTGGTTGAAGGGGTTGTACTGTTCGCA
ACTGGACCGCTGTTTATGCCCATCGTCGAGAAGCTGTTTATGCGTGGTCAGATTCGAATG
TCGACTATCGTAGCGCTTGTTATGGCGTTTTCAGGTGTGATTTTATTGGCAGGTGCAGAT
GGCGAGTTTACATGGCGTATCGATTTGCTCTTGGGATTAGCTGGTGGGCTGTTTAACTCG
GGTTCTCAATTGACGCTCTACAAAGCAAGTAAGAGTGGTCTATCACCACTAGAAATCAAT
TTTTGGACCTTTGGCACTGCGGCACTGCTTATCTTGCCACTCGTTTTCGTGAATGATGCG
AGTATGTTGGTTAATTCCCTATCGATAAGCACTTTTGAAACGCCCAATACTGCACTCGTA
TTTTTGATGTCGTTACTCATTATTAATACGCAAGTATTCCGTTCCAAAGCGTATCAGCTT
GCAAGCAGTGGTTCGCAGCTTGCACCGCTGATATTCACCAATCTGTTGTTTACCGCAGTA
TGGCAATGGACCTTCTTTGACGACCAAATGAGTCATAGCCAAGTTGCAGGAGTGAGTTTA
ATTGTGTTAGCGACGGTATTGAATACCTGTTGGGTTAGGTTCTCGGCACGCCGCGTACAT
GTACTGCGAAGGACTGAGTTATCATAA
>GDNDDLFJ_00023 hypothetical protein
ATGCTAACTCGTTACATTTATAGTTTATTACTATCGATTCCTAACCAAACCTATAATGAA
AAGCTATCAGCATTTGGTTATAGAAAAAACAATCTTAGTTTCAGTTCAGACCTTTCCTAC
AGTACAAATAGAAAGTGTACGATCCCTAAATTCTTGCAAATCTTATTATTCAACTCTAAG
CCTATGACAGAAATAGATTTATCTATTTGTTTTACTAAAATAGAAAAATGA
>GDNDDLFJ_00024 S-fimbrial protein subunit SfaA
ATGAAGCTCAATAAATTAGTTGCGATCTTAGGTTCATGTTTATTTACGTCTTCTGTTCTG
GCGGCATCGGCGAATACCATTACTTTCCAAGGTGAGGTGACAGATGAAACATGCACAGTT
TCAGTAAACGGTGAAAATGCTTCCCCGGTTGTACTTTTGGAAACTGTGCCGAAGTCAGAG
CTAGCGAAAAGTGGTGACACGGCTGGTGCAACGGAGTTTGAAGTTTCTATCTCTGGTTGT
ACCGGTAACGCGACAACGGGTGTGCCGAATATTTCGACAGTATTCGTCGGTAACCAAGTG
ACAGGTAATGGGAACCTTGGCAATACAGGCAGTGCGACAAACGTAGAGTTACAAATCTTA
GACACTAGCGATTCTGCTATTGACTTAAGCGGTGGCTACAAAGGAAGTAATGATCTTGCA
CTTGCCGCTGGCGAGAAAGCAAACAGTGCGACGTACAAAGCCCAGTACTACGCAACAGGT
GCATCAACAGCAGGTACAGTAAATGCGTCACTACAGTACGCAGTCTCTTACCAGTAA
>GDNDDLFJ_00025 putative fimbrial chaperone YadV
ATGTTTTTACGGTTTTGTGTTGTCTTTATCACGGTAATAATGAGCTTCTTTGCGAATGCC
AATATTGTCATGACGGGAAGCCGAGTTATATATCCAGAGGGTGAACCGTTCGTTAACGTT
TACCTAAAGAACAAAAGCAAAAATGTCTTTATGGTTCAATCTTGGTTTGAGAACGAAGAT
GGGTCCAAAGCGACACAAAGTGATGTGCCATTTGTCGTGTTGCCACCATTGGCGAAAATT
GAGCCACAACGGGGTCAAACGCTAAGGATAATCAAAGGAGTAGAAAAAGCACTTCCCCAA
GATCAAGAGTCAGTTTTTTACTTTAACTTTTTACAAATTCCGTCTAATGCTGCCATCGCT
GAAGTGGCTGCAAGCAGCAATAAAATTGTGGTAACAGTAAAGCACAAAGTGAAGTTGTTC
TACAGACCAAAGCAAGTGGTTAATTACAATAGAAATTGGAAAGAAGACTTTCAAGTTCAG
CTCATAAATTATCAAGATGGAATCGCAAAGGTTAGGCTTAGTAATAAGCAACCACTGTAT
GTATCTTTGTCTGCAAATATGTTCATAGAGCACCTGGACGAAAAGTGGCTCTCAGAAGCT
AAAATGATATCACCAAATTCATATCAAGATTTTACGTTCAAAAATGTAAAAATTAAAAAA
GGTGATAAAGCCGATTTGTTAATAACGACGATCAGTGACCAAGGGGCATTAATACCTAAG
CGTTATTCCATTCAGTTTTAA
>GDNDDLFJ_00026 Outer membrane usher protein FimD
ATGTTGTTCGTCAAACGTTCATATTTTATTTTTTCGCTTATTGCTGCAATGCCTACTTTA
GCGGAAGAGCTCGCTTTTGACCCTTCACTATTTCATGGCGATGTGGATATTCAAAAGCAC
ATGTTATCTGGCGATGCATTAAATGGCTACTCGTTTGATGATGGGCACTTAGTTGATTTG
TATGTCAATGGCGAAATGGTTCTCCAAGGGAGTGTTGTTTCTTCTCGTTTGAATAAGAGG
ACTGAGCGCAAAGAGCCTTGTTTTTCTGCCCAACAACTCAAATTGATCGGGCTTAAGTTG
GATGACAAAGCGAAAGCAAATCTCAGTTGTCAGCCTTTGTCTGACGTCGCGCCAATGGTG
AAGTGGCAGTATGACGAATCAAGCTTTCAAATGAATTTGGACATCCCACAAGCGGCGATG
GAAAGTAAACCTCGTGGTTACATTGATCCAGAAAAATGGGATGAAGGTATGACGGCTTTT
TTTGTGCGCCATAACACGAACTATTACCACAATGAGTACAAACGCGCAGAAGACAGCGAT
TACCTTTACAGCAACTTAAAAGTTGGGATGAATCTGGGCTTGTGGCAATTTCGTCACGAT
GGTTACTTTCGCTATTTGGACAATGATACAGAATATACCTCGTTGAATACGTACGTTCAG
CGTCCTATTTCTTCAATCCACAGTTCATTGTTGCTTGGTGAGTCGTACACCAATGGCTCT
ATTTTTGGCAGCTTATCATACAGCGGTATCAAGTTATCAACGGATCAGCGCATGTGGCCG
CAAAGCCAGCTTGGGTATGCGCCGGAAGTTCGTGGTGTCGCTGCCACTTATGCTCATGTC
GTGATTAAACAGCAAGGTAAAATTATTAAAGAAATCGACGTACCACCCGGTCCTTTTGTT
ATCAGTGATTTGAACGATACCAAAAGTGATGGTGAGTTAGAGGTGATCATTCAAGAAGCT
GACGGTAGCGTAAGCTCATTCAACGTGCCTTACTCCTCGGTGCCTCTTTCTGTGCGCCCT
GGACAAATCATTTATAACACCGTTCTTGGTGATGTTAGAGGGTATGAAGAGGTCAGCAAT
TGGTTTGCTGAAGGTTCTATCCAGCAAGGTGTAAACAACCGTCTTACGTTCAACTATGGT
TTGCGCATGGGGAAAGATTATCAGGCGTATTTAGCTGGCGGTGTGGTTGCGACGCCAATC
GGTGCATTTGGTATAAATAGCACCTATTCATTTGCGCGTGTGTATGAAGAAAAAGAGTAC
CAACGTGGGTGGCAAGTGGAGATGAACTATGGTCGTTCGTTTGATACCGGTACCAATTTT
TCTCTGCTTGCTTATCGTTATTCTTCAGAAAACTACAAAGAGTTGGAAGACGTTCTGGGC
TTGAGAAAACAGCGAAAAAACAATAGCGATGAATATCAGTCTCAAACGCTCAATCAAAGA
AATCGTCTTACGTTGTCTTTGAGCCAATCATTGGAGAAATACGGCACGGTTAACGTTAGT
GGTTCTCTAGTGGATTATTACGATGGTGAAGAGAGTATCGATTACCAAGCTACCTACAAT
AATCATTGGAGAAATGTGTCTTACAACATCAGCGTGGGACGTCAGTTTTATCACGAAGAG
TTTGGCGTAGGTAATTATGAAAACACCGTAGCATTGAGTGTGTCACTTCCGTTCGACTTC
TATGACCGTTGGTCGACATTTGGGTTTAACTATACCCATAGTAAATCGAGTGAATCAGCG
ACCGCCAATGTATCGGGGACGCTGGGTAAAGATGCACCTGTTTCTTATTCAGTCTACGGT
GGGCGAGAAGGGAATAGCAATACTTATGGCGGCAGCTTGTACACCAGAACTCCTTACGGC
GGCGTTTCGCTTTCTTCTGCAAATGGCGATGATTACAACCGTGTTTCGGCGGGTATTTCA
GGAACGATGCTTGTGCACGATGGCGGTGTCACCCTAGGTCCTTATACCAATGATTCGTTT
GCTTTAATTGAAGCGAAAGGCGCGAAAGGTGCCAAGGTAATGAATGGACAAGGTGCAAGA
ATCGATGACTCTGGCTACGCGTTATTGCCTTCGTTGATTCCTTATCGTTATACCGATGTG
TCTTTGAAAAATAATGGGTTAAGTACTGGCGCGGAAATCAAAACCGGTAGTCGGAAAGTC
GTGCCGTATTCCGGTGCTGTTGTAAAAGTGAAGTTTGAAACGCTGAAAGGAAAAGCGGTG
TTGATCAATACCGTACTCGATAAAGGGGGGATTCCTCCAATGGGCGCAGATGCTTTTGAT
CAGCAAGGGATAAAGATCGGCATGGTTGGGCAAGCTGGTCAGGTGTACGCCCGATTAAAA
GAGACTAACAACGTAGTGATTTTACGTTGGGGTACTGGCAATGAATGCAGCATCAACTAC
ACCCCGCCGAAATCGGACCGAGTACTTCTCTTAACCGAACAAACCTGCATGATGAGGTAA
>GDNDDLFJ_00027 hypothetical protein
ATGAAATATTCAATATGGACCCTTTGCCTATCTATCTTGTTTGTGAGTATGTCTGCTTTT
GCTACCTGCACAAAGCTGAACACGACGAACCAAGCTTACTTATCAACCGAGGCAATCAAC
GCTGGTTACTATGTAAACAATAACTTTACTGGTGCGGCGGATGGATACTTTGGAAGCTAT
GGTTTACCCGGGGTGATTAGCATCAACAGTGGCAGTCTTTTTCAGCCAGATGGCAGCGTC
ATTGCGACTTCGACAGCTTCGTTCTTAGGCTCAGCAAACCGAACGCCTTATGGCGATAAG
CAGGTTTTGTTTCGATGCGACTTAGCTGATAAAAACGATCTTTGGGAGTATTACTCAACA
AACGGAGACGACAACTATGCAGGACGAAATGAAGTTCCGGGCATTCCAGGAGCCTATTAT
TCTGACTATCGTTATGCCGCCTTTCGTCTGACTAATCTTGCAACCGGTGAGTACTATTCC
CGTTATTGGAAAGCGAGAAAGCTCAACCCTGATGATATGTTTCAAGACAGCAATTACATC
TATGTACACTCAGGAGTGTTTAGTGATGTAGGTGTTGAAGTCATCAAAGTAACCAGCGGG
ACGGGTAACTACGGGTTGAACTACGGTCGCTTTTCACCGACTCGTAACGGTGTGCATGGC
TATATTGCATTTAAAGGCGGCGGTCGAAGTTCTGGTTTGACCGTTGGTTGTGACCATGGT
GGCGGTTGTTACAGTGGATGGTATGGAGATTATCCCGGAGCGTGGGGATGGGCGAATCAG
CTTACGTTTATTCGTGGTGCGTTTTGTCAAGTTTCAGATTACACACCACACGTACTCTTC
CCGACGATGACCGTCGATGCGCTAAATAATGGTGAATCATCAAGGTTGGCGTTTAGCATC
GGTTTACTGTGTGAACTTAATGCTGCGTCTGGCACCACATCTAACACAAGTACCAGTCTG
ACAGCGACACGTCCGATTGCGATCGGCTTATTGGTGAACTCTGCCAACGCAGCCAGTAAA
GCTGAGCAACTTGGGCTAAAAACATCTGCGGGCGGTTTAACGTATTTGTTAAGCAATGAA
TACGGGAATCCTGGCGTAGCTCAGGGGGTCGGGATCAGAATATACGATAACTCTGGGTCT
CCAATGAACCTGTTGCCTAGTCGTACGACTGGAACGGGTAATGCTGGCGGATGGTATGGC
TTTAAAGAGGTCACGCAATTGGAATCATCCAATGCATCTTCTGAATCCTACCGAGGTCAC
TTTACGGCTTCTCTAGAAAAACTCAGTGGTGAAACTGTTACAGCAGGAGCTGTGTATGCC
CAAGCGCAAATCATCGTCAGCTTTCAATAA
>GDNDDLFJ_00028 putative fimbrial chaperone YadV
ATGCCCAAGCGCAAATCATCGTCAGCTTTCAATAAGTTCACTTGGTTACTTTTCAGTATT
GTTTTGGTTTTTTCGATGTCTTCTGTTCATGCAGCTGTCGATATAGATCGAACTCGTATT
GTCATCAGTGCCCATGACTTAGAAAGTGACTTTACCCTAGCGAATTCTGGTGAGGATAAC
GTACTTCTTCAATTATGGACGGACAAAGGTGACCTCAAGGTTTCTCCATCGGCTGAGGAG
ACACCATTATTCGTTATCCCTCCTATTTTTAAAATGGCGCGGGGAGAAGTGCGATCAGTA
CGTTTGTTACTGAATCGAGCCGATTTAGATTTTGAAGATCGTGAAAACTTGCTTTGGTTA
AACATCTTTCAAGTGACGCAGGTATCCGAAGAAACAGTCACCGCAAATACTCAGCAAATC
ATGTTGCCGTTGAGGTTGCGCTTAAAAGTACTTGTTCGCCCAAAAGGCATCAAAGCCCCA
GGAAAACATGCGTTTTCACAACTGCGTTTTGTGCGCTCAGGAGAAAGTTTGAAGGTGGTG
AATCCGCTGCCTTGGTTTGCAAATTTTTTGTCGATAAAAGTGGGTGACGATACCTATGAA
AGAATCACTGTCGCACCTTTTTCGAGCGTCAGCTTACCGCTAGGTCAACGTCTAAATATA
CAACAAGTACATTTCGACATCATTGGAGATGACGGAAATATAACAAATTATAAAGGTACC
TTAGTTCATTAG
>GDNDDLFJ_00029 hypothetical protein
ATGATTTACAACTTTGAAAGGGAGTTCGCTGCTTGGTTAGAGGAAAAATCGATCTCTAGG
AAAGAACTTATTGCAATATTACAACAAGCCTATTATGAGGAGTTTAAAGGGTTAGACACC
ATCACTCTGAGCCGGTGGTTGAACGGTAAAGTGATTCCTCCTTTGTATAAGCAATTCTAT
ATCGCGCGATGTTTAGACATCGACTTAGTTGAGATCATTCTTAATCTAGATGAGCACGGG
CATAAAAATCCTGCACGGCATGCCTCGGTGTTGTCTAATTTGGTAAAGGCGTTTGACTTC
TCTCTGACGGCTCTTTCTTACTATAAAGTACCCGAATTTGTTCGAAGTGAAATTCGTTCC
CAAACCTATTACGAACACCTTGAGGTTTTTAAAGATTTTTATAGCAATGTTTCTGCCATT
GAAGGTTTTATTGGGGACTTGTACGCGATGAAAACGGATATTAAGTACAAGTGTATTTTA
TTGCAGAATAAACAAGACGATATTGTTGGTCATTGGGCTGGTATATTGAACTTAGAGAAG
CTGAACAATCTATCTTCGTTCATTAGTATCCCTGAAAATGAAGTAAAGCGAAGTTGTCTG
GTTAAGTTAGGACACGCGATGAACTCTACTCATTTCTTTGAATTAGTGATTCAAGCGATT
TGTTATTACTTGCTTTCTCTTTATAAGACAAAGGATTACGTCTATATCTTTATTGCCGGA
TATCCGATTCTTGAGTTTGCAAAGAAAGTATTTAATGCAAAAGAGGTCAAGTATTACCCG
CCTACAGACAGTAGCCAGAAGGTGGGTTTGTATTTGGTTAAGTTCGATATCATTCGTTCC
ATTTCCAACCCTATTTTGATTCCAAAGATCAAAAAAAAATTGCAGTGTTTACAAGAGTGC
GATTTTAAAGACTGCAACCTTTGTAACTTGCGTCAGTTTTTCTCTGCCAAGTCAAAATCT
TGTCCTGCTTAG
>GDNDDLFJ_00030 hypothetical protein
ATGTGCTTTTTGATCGAAGATTACTTGAATAAAACCAACAATATCTACCCATCGGATATC
CATTACAAGCTGCAGGAAATCGTCGACGTCAAGAACAGGGTTCTTGGTTACGAGGTTCTT
CTCGATCCTTTGAATCTTCCAAAACAAGAGATTAAAGACCTCTATAATCGGGAAATACAG
TACCCTCATATGAGCCGTGCGTTGATTTCTAGATTAGAGCACTATACCCATCAACACACC
AATGACTTCTTTGGAAAATACGTTTTCATTAACCTTGAAAGAAGCAACCTATGCGACAAG
TACTTATTGTGTGACATTGTCATTCTTAGGAATACGCTCGAAACATTAAAGGCGGATTTA
GTCATTGAAGTCACAGAAAGGAATACCTGCCAACGATGCCCAGAAATTCAAAAGGGGTTC
GATTTTCTGAAGAAACAAAATGTCCTGTTAGCAGTAGATGACTATGATTTAGACTTCGAT
TTTAGAGAACAAGAGGTGCTAGGTGGGCTTTATCAGTTTATTAAGGTCGAACACTCCACT
AAACAAGACTATTATGACCGAGTGTTTGAACTGAGCGAAAAGACCCGAGCAAAGTTGATC
ATTGAACGGGTCGAAACGCCACTAGAGCGCATGCAAATCACCCAGAGCAATATCCCAGTT
TGGGGGCTACAAGGCTTCTTATACAAAACGCTAACCGTTAACTTATAA
>GDNDDLFJ_00031 hypothetical protein
ATGAGTGGCGTAGAACAAAGAGAGTTTAACTATATAAAACAACGCATTAATGAAATGAGA
CCAGAGCAAATACGTGAAATAAAAGGTGTCATTGAATTTAAGAGAAAAACGTTGCTCGAT
GAAAAACCACTTATCTCTGATGAAGAGATGGAGTTCATCACCATCATGTTCAAAAAAACG
GAATAA
>GDNDDLFJ_00032 hypothetical protein
ATGCTGACTTTAAACTATCACGTCGAGATTGCCGCGACACCTCAGCGCGTATGGAGCGTG
CTGACCGATGTCGAACTATACAAACGATGGGCACAAGCCTTTTCGCCTCAGTCTCAATTT
GATGGCGCATGGGAAGAAGGTTGTGACATGACCTTTTTTGACCCAGACATGGGCGGAACG
AGAGCGATAATTGACACAGTACAGCCGCTACAAAAACTGGAGTTTCATCATGTTGCCATT
TTTAACCCAGATAATCGGCAGCAATTGGATGGAGACTTAGCGTCAAAGTGGATCGGATCG
CGAGAGATCTATCAGATCGATACTTTGGAGGATCGCTTATTGCTGAGTATAACCATTCAC
ACTCATAGTGATTTTGTGTCGATGTTCAACCACGGCTGGGAGAAGGCTCTGCCTTTGATC
AAAACCATCAGCGAAGAATAG
>GDNDDLFJ_00033 putative phosphatase YcdX
ATGATGGAATTTAAGGTTGATACCCACACGCATACGTACGCCAGTGGTCACGCATACAGT
ACGTTGATTGAAAACGCGAAATCGGCAAAAGAGAACGGGCTTGATATGTTCTGTACGACC
GATCACGCTGAATCAATGCCGGGTGCGCCTCATTACTGGTTTTTCTCTAACCAGAAAATT
CTGCCTCGTTTTCTTGAGGGGGTTGCGATCATTCGTGGCGTTGAATCTAACATCATGAAC
ACTCAAGGTGATATCGACATTCCCGACAGCGTTGATCGAAATTTGGATTGGGTGATTGCC
AGTTTTCATGAGCCAGTATTCCGCCCTGCAGATAGTGCCACGCACACGGAAGCGTTGTTG
AATATCATCAAAAATGGTCGTGTTGATGCGTTGGGTCACTTAGGTAACCCGAACTTTGAC
TTTGATTTTGAAGCTGTGCTGAAGTGCGCTAAAGAGCACAATGTAGCGATTGAAATTAAC
AACACCACTCTGAAGGGCAATAGCCGCGTCGGTAGTGTAGACCGCTGCCATGAGATTGCA
CAAATCGGCAAAGAATTGGGTGTATTTTTCACTACCGGCAGCGATGCACACTTCTGCCAT
GATGTGGGTAATCTTAGCTTAGTCGGCGAGTTAATGGACAGAGTGGGTATCGACAGTAGC
AAAGTTATTACTCACTCAGCACAACAATTCTTAGCCTTCTTAGAGTTGCGCGGTCGTAAG
CCAATCGCAGAGTATGACGAGATTCGCAACGCATAA
>GDNDDLFJ_00034 hypothetical protein
ATGTTACGTCCTTTAATACTGGGGTGTGTGATTGCGTTAGGCTCAACTTATGCAATGGCA
GAAGCCGTCGATTTAAAACAAAACATGAAGCAGATGAAGATGGAATTCAAACAGGCGGCG
GAAGCGTCTGATGTTGAAACCATGAAATCTGCGATTGATAGCTTGCAAGCGATCGTCGAA
CAATCTAAGCGTGGTAATTACCCACCAGAGAAGTTTGATATCTACCTAGAAGGCTTTAAC
AAGTTGACGGTAACGCTAGATAAGATTGAAGCTGATCTTGATGCGGGCAAGCTACAAGAA
GCGAAAGATCAATTACGTGAAATCGATAGTCTACGCGAAGAGTACCACGATAAGCGTAAC
CCAAGTATTTGGAGCAAGCTGTTTAGCTAA
>GDNDDLFJ_00035 hypothetical protein
ATGCGTAGATTAATTCCTTTTTACCGCTCCATGTTATTTGCTAGTGCTCTAAGTTGGGTA
CTAGTAACACTGATGCCTGTTATCAATGCTCATGGTAACAGCATGGGGGTGTGGGCGACG
CTATGTACACTGAACGGTTTTGAGTTGGTGCAGATAGAAGAGGGCGACAACTCCGTCAGC
CACAAAGGTAAGCCTTGTCCGTTCAGCCACTTCTCGACTTTTCATCACGATACACTTCCA
ACGACACCGATACTCTCAAGATTGAGCTTGGTCGTTTCTGACAGCTACACTTATTTGGCT
CTAAGTGTGCGATTTGAAACGCCAGTTCCTCGTGCTCCCCCAATTTCCTTTTTCTCATAA
>GDNDDLFJ_00036 hypothetical protein
ATGTTGAGAAACTCGGCAAAGCCTCAACTCAAGGAAGCTTCACGCGAAAAGTCCATCTAT
TTTATGACGTGGCGATGGCACTTCTACGCAGGTTTATTCGTTATTCCATTTATGTTGATG
CTCTCCCTTACGGGGTTAGTGATGCTGTTTGATGATGAAATCGAACTGGCTCGATATGAG
GCAACGTTGCACGTTATACCGCAAGAGCAAACCGTTCCTGTCTCTAGACAGTTAGACGCG
GTAAAGCAGGCGTATCCCGATTTTAATATCACCCAATTTGTGCCTGCAAAAACATCTGAT
ATCGCCAACCGATTCTCGATTCAAAATCAAGAAGGCAGCTCATTGATTGTTGCTGTGAAC
CCATACTCCGGAGAAGTACAAGGGACGATTAACCGTGGTGATAGCATCTATGAACTGATG
AATAACATCCATGGCACTTTGCTTATTGGTGATTTGGGTGATCGGTTAATAGAAATCGCC
GCCAGTTTAGGCATTTTACTGTTGGTGTCTGGTTTGTACCTGTGGTTACCAAGAGACAAC
GCAAGCCGTGCTGGCTTTTTGAAAATTCGTTTTGGCAGTGGAACTCGTATTTTGATGCGA
GATCTGCATGCGAATTTAGGCGGTGTGCTATCAATTGTTCTGTTGTTCTTTTTGATTTCA
GGTCTGTCTTGGGCTGGGATATGGGGCGCGAAAATGGTGCAAGCTTGGAATACCTTCCCA
ACCTATTACACATGGGGTGAGAAACCAGAGTCGACACTGATACACAAAGACCTGAATCAT
GGTGCATCAGAAGAGGTGCCATGGAACTTAGAGCTTGCTGCTGTGCCACAGTCGAAAGAT
AAACCAGCTCATGTTCACGCCAACATGAAGGAAGAATCGGCTTATGCAGGCAGTCATGAT
GCACTATCTATTGATGATATCGTCCACAAGGCAGAAATGATGGGTTTTACTGGCTATAAG
CTATTTTTGCCACGCTCTGAGACAGGTGTTTACACCGTGGCTGCTAACTCAATGGGCGGT
GATATTTCCGATCCAAGACAAGATCGCACCAGTCACTTTGACCAATATTCCGGTCGCTTG
TTGGTGGACGTCACATGGCAAGATTACAGTTTGTTTGCCAAGTTCATGGCGGCAGGCGTG
TCATTGCACCAAGGCGATGTGAGTGTATTGAACAAAGTGCTCAACGTGGTGTTCTGTCTG
GCGTTCATTTTAATCTCAATCACAGGGGTTGTGATGTGGTGGATTCGTCGACCAAGTCGC
AGTGCTGCATTAGGGGCGCCACCTAAATTTCAACAAGACGGCATTTGGAAGCTTGGTTTA
GTAACGTTGGTAGTATTGTGTTTGGCGTTTCCGATGGGCGGTTTGGCAATTGTTACCGTT
CTCGCACTGGATTGGCTGTTGTTCAACCGCGTCGAGAAGCTGAAAACGGCGTTGAACTAG
>GDNDDLFJ_00037 Metallothiol transferase FosB
ATGTTTAATGCCATTCACCACGTCGCCATCATTTGCAGCGATTACCCAACATCAAAACAC
TTTTACACCCAAGTCTTGGGGCTAAGAGTCATTGCTGAAAATTATCGTGAAGCTAGAGAC
TCTTACAAGCTCGACCTTGCTCTACCTGATGGAAGCCAAGTTGAGCTGTTTAGCTTTCCG
GGCGCACCGAATAGACCAAGCTTTCCCGAAGCACAAGGGTTGAGACATCTCGCGTTTTTG
GTTGATGATGTTGATCAAGTAAAAGCCTACCTCGAATCGAATGACGTTGAAGTTGAGCCA
ATTCGCATTGACGAGTTCACAGGCAAAGCATTTACCTTCTTCCAAGATCCAGATGGCTTG
CCGCTGGAGATTTATCAGAAATAA
>GDNDDLFJ_00038 HTH-type transcriptional regulator DmlR
ATGGTTAACCCAAAACTCATTGCCCTACTCCCTGATCTTGCTTCGTTTATCTTAGTGGTA
AACGAGGGTAGTTTTACCGCTGCAGCCAAACAGCTTGGCGTGACGCCATCGGCTTTAAGT
AAGTTGATCACACGGTTAGAACAAGCCCTCTCAGTGAAACTGTTCGAGCGAACGACTCGC
AAGTTGATCATCACTCAAGCCGGGCAAAAGGTTTACGACCAAAGCATCGCCATGGTGAAT
GCGGCGCAGCAAGCGGTTGAATTATCGGCGGAAGATCATACCGAGCCCACGGGTGCACTC
ACAGTGGCTGCACCCGAAGCGTTTCTTAACTCGGTGCTTCAACCATTTGTGTTGCCATTC
CTAGATCGCTACCCAAACATTCAGCTCAAGCTACGTGCTGCTGATGGTGAGATTGATCTT
TTTCGCCAAGGTATCGACGTAGCATTTAAGCTCACCGACAAACCCGATGAGAATCTGGTA
CTCAAAGAGATCAGCAAGACCAATCTTGTTTTGTGTGCCTCTCCAGATTACCTTACCAAA
CACGGTATGCCAGAGCATCCGACTGAACTTGAGCAGCACGATTGTATTTATCTTGCTGAA
AACGACAAAGACAACATCTGGTCTTTCTTTAAAGAAGAAGCTTTCCACTCTATTGCCGTG
AGTGGACGCTACGCCGTTAACCACTCTCAAATGCGCTTGAACGGGGTTAAGTCTGGCTTG
GGAATTGGAATCTTCCACGACTTCGTGATTAAAGACGCGTTAGAACGAGGAGAAGTGGTA
GAGGTTCTGTCTGATTGGATGATCAAAAGTAACTACCACGGCGCTATCGCGATGCAGTAT
GCACAAACCAAATACATGCCTGCTCGCCTGCGCGTGTTTATTGACTTCGTTAAGGAGCAC
TTAGTCTCCGGAGAGGCTAACCATGTTTGA
>GDNDDLFJ_00039 hypothetical protein
ATGATTCATAACGTACTGGCTGCTTACTATGGCGAAATCTACGGCATCACTTTTTTCAAT
CACTACTTGAACCATTACGCCCATGGTGAACAACAAACGCTGTGGCAAACCTTGATTGAA
GTAGAAGAGCTCACCGCAGAAAAGCTCAAGCCTGTATTACTAGCAAATGGCATGGATATC
GAAAGCCGACACCAAGAGATGCTTGATAAAGGCTTGGCAGACGCAACCAAGTGGATAGAG
TTGCCATGGCTGGAGTTGGTGGCAACTCTTCGGAAGTGGGTAGAACCTTATGAGGTCAAG
TATCGAGAGTGGCATGAAGAAATGAAAGCTTCACAGCAGTATTCAATCGCTGAGCGAGAA
GCTATCGAGTTGATTGCGGACCATGAAACAGCCATTTATCACTGTTGGCAGCACTACCAT
ATTGGTGAATCTGGCTTGCCTGCCCTGAATGCCTTCTTAGCAAAATATCGCTAA
>GDNDDLFJ_00040 hypothetical protein
ATGAAAAAACGTACCCAACTCGGACTCGTCATGACTTCAGTCGCTATGGCACTAGGCTCT
GCATCAGTGAATGCAGCAGAACTGGAAATCACCGTGACTAACGCGACAAAAGGCATTTAC
TTTACGCCACTGATTGTCGCAGCGCATGGCTCTGATCTTAAGATGTTCAGAACCGGTGAA
GCCGCTACCCCAGAGTTAGAAGCAATGGCGGAAGGTGGTGACATCTCGGGTCTTGCTAGT
GTCATTGGTAATGCTGGTGGTGTTGTGGTTGAGAACCCGGCTGGTGGTATTTTGAATCCG
GGTGTCGCAACCACCTTTACCATGAACAGTGGTGATCATGGATACTTGTCTCTTAGTGCG
ATGCTTCTGCCAACCAATGATGGTTTCGTGGGGCTAGATAGCTGGAAAATCCCAACGGAA
GCTGGCACATACCGAGCAACGCTAAGAAGTTATGATGCAGGCACAGAAGCCAATGATGAA
CTTAAAGGTAGCATGCCAAATCCACCTTTCATTACCTTTGGTACAGGCGGCACCGGTGTT
GAAGCGGCAGTGACTAATGACAAAGTTCACGTGCATCCGGGTAACCTTGGTGATAGCGAT
CCAACTGGCGGCATCAGTGACCTAGACAGCAGCAGCCATCGTTGGCTGAACCCAGTTGCA
ACCATCACAATTGTTGTGAAGTAA
>GDNDDLFJ_00041 hypothetical protein
ATGAAATACAGAATCTTACTCGTAGCAGCTTCAGTCGGCTTACTCGCCGGTTGTCCAAGC
GATGATGATAATGATGTGGTGAAGTCATACCGTTACACGATTAACGTTGCAAACTTGACC
GCGAATCAACCAATGTCGCCACTTGCGATTTTGGCTCACAACGACAAATACAAATTGTTT
GAAATTGGCAAAAGCGCTTCTGTTGAGCTTGAGCATCTTGCAGAAGGGGGCAGCAATGCC
GAGCTGTTAGCGCTAAAGGATTCCAATGACTATGTCTACCAAACGTTGTCAGGTAATGGT
TTAGTGCTTCCTGGTTCAAGTGATTCCGTAACCTTTACAGTTGACCCACACAAAGCGGGC
TACGTTTCAGTCGCTTCCATGTTTGTGAACACCAACGATGCGTTTGTTGGGGAAACGGGT
CTATCGCTTAAATCATTGGCGGTGGGAGAAAGCTACGAAATGAGCATGAACGTTTGGGAT
TCCGGCACGGAATTGAACGATGAACTTGCAGCCACCATTCCGGGACCTGCAGGCGGTGGT
GAAGGCTTTAATGCTACTCGTAACGACACAAATGACGTAGTGGCGTTTCACGCTGGAGTG
GTAAGTAAAGATGATGGTTTAGCCAATTCTGCGCTTTCTGCGAACCATCGCTTCCTGAAT
CCTGGAGCGAAACTCACTATCACCCGAGTCGAGTAA
>GDNDDLFJ_00042 Alkaline phosphatase synthesis transcriptional regulatory protein PhoP
ATGGAACAGCAGGCAATCAATTTAGTCGCGAACATTTTGCTGGTAGAAGACGATGATGAT
TTGGCAGAACTGGTTCAAATGCATCTCAAGTTTCAAGGACACCAAGTGTTGCGGGTAACG
AATGTCGCCGAAGCCAAAGCGCAATACCAACAACAACCTTTTGATTTACTCATTCTTGAC
CGAGGTTTGCCAGATGGTGACGGCTTAGATATCTGCCATTATTTACGTCAGCAACAAGAT
TGGAGCCCTGTGCTCATGCTGACTGCCAGAGATGGTGAGATGGATAAAGTGGATGGTTTG
GAGGCGGGTGTGGATGACTACATTACCAAGCCGTTTAGCGTATTAGAATTTCAAGCTCGA
GTACGCAATGTATTGCGACGGGTAAGTCAAACCGTTGAAGTACAAGTTGAAAGAAGTGAA
CTTGAAGATAGCATGGATTTTGGTCCATTAAGAATTATTCCAGAATTGCATCAGGTATCC
CTAAATGACAAGGATGTCATTCTTACCGCGACAGAGTTTACCTTGCTGCAATTCCTCGCG
ACACGCCCAGGTAGAGTCTACAGTAAAGATGAATTACTCGACCATGTGTGGAATACCAGC
CATTCCGGTTATCATCATACGGTGTGTAGCACCATCAATCGCCTACGTAGCAAGTTGTCT
TTGTCTGACTCTGATCATCATTTTATCCAGACGGTATGGGGCGTGGGGTACAAGTTTCAA
CCGCGACAGTAG
>GDNDDLFJ_00043 Signal transduction histidine-protein kinase BaeS
ATGAGCTTCAAATCTCGCTTAGTGGTGTTCACGAGCCTATGGTTTTGTTTAGCAGCAGCC
GTTATTGCATTAACGTACAATTGGCAAAAAGAGACCATTGAATTACGCACTAAACAGAGT
CTGCACAAAGAGCTGGCAAGCCACATGCGTGATGATAATCCGTTGATGATAGGTACGGAT
TACAACCCGAAAGCGCTTAAATCCATCTTTCATACCCTTATGTTGATTGGTCCGGATTTC
GAAATCTACTTTCTTGATAGCCAAGGCAACATCACTACCCATGCAGCACCAGAAGGTGCA
GAGATTATGGGTAAGGTAGATCTTAACCCAATTAAACGATTCTTGAATGACGAGCCATTC
CCCATCTTAGGCGAAGATCCTCGTAATCGTGGCGAGCACAAAGTGTTTTCCGTAGCAGCG
ATTGAGGAACTCGGCTCAACCGTGGGTTATCTCTATGTAGTCATTGGCAGTACCAGACAT
GATGCGATTGCCAACGCCCAAGTAGACACACCTTATATCGCGCTCGCTGGGTTAGTTTTA
GTGTCTATTTTAGGCTTTGCATTAGGTGCTTATGTGTTAGTGAAACGCAGTTTATTGAAC
CCGATTGAGCGCGTGACCAATCAGCTTCAACAACAAGCAGAACATGATTTCCGCCTGCAA
CCCGATTTTACGCGCCAAGTTCCGGAATTAGTACCGATAGCAAATTCCTATCAGATGATG
GCGAAGCATATCCAGCAACAGTTTTTGCAGTTGGAGTATCAATCGTCTCATCGTCGTCAA
AGCTTATTGCAGCTTAGTCATGATTTAAAAACACCGTTATCGAGCGTTCTTGGCTATTTG
GAAACGTGGCGTTTGCAGCATCCGGAATCCGACCCTTTGATTGACGTCGCTTTCAGAAAC
TGTGAGAAGCTGTCTACGCAATTGCACTCTTTGTTGGACGTAGCTCGAAAAGAAGCGCCC
ATGCCGAATTACGAGTATCGACCAGTGGATCTTGGAGCCTTGATGGCAGAGTGCGCCGAG
ACGATGCAAAGCCAGTTTGCTCGAAAAGAAGTGCTGCTGAAAATAGACGTCGATAACGAA
ATTCAAACCGTGGGTGATAAAGGCCTTTTAGAGCGGTTGGTGCTTAACTTGCTTGAAAAT
GCGCTGCGCCACAGTCCAATGCGTTCTGAAGTACATTGTCATGCTCATTTGAGTGACGAT
AAATCAAGAATTCATTTTGCCTTTATTAACCATATTGAAGAAGAAGCACAGGGAGGCTCG
CTAGGTATTGGGACCAAGATTGTACAGTCGATACTCATGTTGCATCACAGTTATCTAGAG
ACCAGCAGCACACCATCTCAATATCAACAAAAGTTCACATTACGAGCCGTTTAA
>GDNDDLFJ_00044 Isopenicillin N epimerase
ATGAGCGACAAGGAATCTATTAAGACTAATCGCAGCCGCCGCAATTTTTTAAAAGGTGCA
ACTGGTGCAGTTGTGGCTGGCGTCAGTGCTTCGGCGTTTTCTGGTGCTGTTCAAGCAAAG
GAACAGAATATCGATTGGAGCAGACTAGGTAAAAGAAATGAAAGACGCCTCTGGCGTAAA
GTTCGAAAGCAGTTCGTTTTGGATAAGCGAACGACTTATATGAACATCGGTACTACGGGC
TCAATGCCAAGACATGTTCTTGAAGGGTATGAGGATAACAACAAACTGGTTGCGAAATAC
CCGTGGGACATGAAGAATAAATTTGGTTCATGGCCTTATGTGTCTGAAATGGTGACGCAA
GTTGCACCGGGCTTTGGTGCAAATGCGGATGAAATCATCTTGAGTCGTAACACTACTGAT
GGTCTATGCTCTATCATCAACGGTCTTCACTTCGAGCCGGGCGATGTGATCTTAACCACT
CATCACGAACACGTTGCGGCGACGTCCCCTATGAACGTTGCCAAGCATCGATTTGGTGTG
GATGTCGTAGAGATTCAACTTCCTGTCTTCACTGGTACAGAAGATGTGACAGAAGAAGAC
TATATTCAAGCGTTCAGCGATGCGATTCAAGCACATCAAAATGTTCGGTTAATCGTGTTC
TCTCATATCACCTACAAAACGGGTACAACACTTCCAGCGAAAGCCATTTGTTCGTTGGCT
AAGCAACATCGAATCCCGACCTTAGTTGACGGTGCGCACACTGTGGGTATGTTCGATCTT
GATTTCCATGACATGGACTGTGATTTCTATGCAGGTTCTGGTCATAAATGGCAGTGTGGT
CCGGGCGCTACGGGTATCTTATATGTACGTGACAACGGTAAACGCTTAAATGAGTACTGG
AGCGATCGTGAAAACCCATTGTGGTTGATTAACTCTTCTTTATCTCATGCAGATTACCTA
GGTAAGCAGTTACAAATGCAGTACATTGGTAATGACAACTACCCGGCAAAACAAGCACTT
GCTGACAGCTGTAAGATGTGGGATGAAATTGGTCGCGATCGAATTCAAGAACGCATCTTG
GAGTTAAGTGAGTTATGTAAGGTGCTGCTTAGCGAAGCGTTACCTGAGGTGCAAATGTAC
TCGCCAAACGTTGAGGGCTTAACTAGCGGTCTGACTACGTTTAATCCGTTTTTTGATGTA
ACAGATGAAGAACGACTAACGCAGTTCCGTGATCGTCTTCGTGAAGATTATGGTTACATC
ATCCGTACAACAAGCTTCAAGTTGTACAAGGATGATTCGTACGAAACACATGCGTTGCGC
ATTTCGACTCATTTATTCCATGATGAGAGAGATGTAGAAGGTCTGGTTGAAGCCATTGCG
GATCTTTATTACTCGTTCTAA
>GDNDDLFJ_00045 Glutamine-binding periplasmic protein
ATGTCAGTGAAATTAATCAAACGAACCATGACGGCAATGGCTGTTGCTATGACGTCACTA
CTCTCTGCTTCAGTGTTTGCTGGTGATTTACAAGACATCAAAGACAGCGGCGTTTTGCGT
CATATCGGTGTGCCATACGCGAACTTTGTTTCTTACATCGACCAAGGTGAAGTGCAGACT
TTGACAGGGCTGGATGTGGATATTATTAAAGGGTTTGCTCAGTCTCTTGGCGTCCGATAT
GAATACGTACCAGCGCAATGGAACAATGTGGTAGGCAAACTGACAGGTCAACAAGTTGAG
TACAAAGACGCCCAGCTTCAGGTTGGCAAAACGATGCCTATTGAAGGCGATCTGATTGCT
AACGGAGTCACTATTCTTGATTGGCGAACTCATGTCGTCGATTTTTCTGATGATTACTTC
CCATCTGCGGTTTGGTTAGTCGCACGCACAGATTCCACCCTTACTCCAATCAAACCGACA
GGTTCCATTGAGAACGATATCTCGATGGTAAAATCGCTTATCAAAGGTCGTGAAGTTCTC
GCGATGGAGCACTCGTGTCTAGACCCGAACCTTTACAATCTGTATGACACGGGAGCAAAA
GTTATTTTGCCTGATGGGCAGCGTCGATTGAATGAGATGGTGCCAGCGATAATGAAGAAT
GATGCAGAAAGTACACTGCTTGATGTAGCAGATACACTGATTGCATTGGAAAAGTGGCCA
GGAGAAATCAAAGTAATTGGTCCTGTGTCCGAAAATCAAAAAATGGCGGTTGCCTTCCGT
AAGGACTCCCCTGAATTAAAAGCCGCATTTAATCAATATTTGAAGTCAATTAAAAAAGAT
GGGACGTACCAGAAGTTGGTCGAGAAATACTACCCGTCAATTTACTATTTTTATAATGAC
TACTTCTTAGAAGATAGTAAGAACGATATATGA
>GDNDDLFJ_00046 putative signaling protein
ATGAGAAAGTCTGTAAAAAAGATATCAAGCCAGAAGATCATCACCGTCAGTGCTATTTTG
GTGTCGCTCTATTTAGCGATGATTATTACTGTGACGAGTTTAGGTCAAAACAAATTAAAA
GATTCTCAGCATCGTGAACTTGACCTAAAGGTAAAAAGCTACGCGGGTACTCTCGATAAT
TTATTCACGATAGCCAGCGAAGATGTCGACCACTTATCAACTGATAAAACGGTGCAGACC
TTCTTTGCGAATCTTGCTTCAGGCATGTCGATGGAATATGGCCTAGGTGCTAGTTTGATC
AACTTGAAGCGTAAGCTGCAAGAGAAAGCCGACGCGAAAACTGTCAACAACCAGATCATC
TACACCAAGCTGACGTTAGTTGGTCTTGATGGTTCAACCATCGTCACTACGGGCGTTAAA
ACAGATCATCGTATTGATACGTCTCGATTGCTTAATGACCACGCTCATCCTGAGGAAGTC
AGAGCGATACAAAATGATGGTAAGGTCCTCATTCAAGTCGTTAAGCAAGTGATGTTTTCT
GGCAAGCCTGTTGGCTTTTTGATTGCTGACATCAACAAAGAAGTGGTGATTTCCCAACTG
ACGAATCAAGAACATGAAGGCAGCTATAGCCGGATGGTGTTAAAGATCAACGATGTGGAA
ATGGAAGTTTGGGATTCTATTAGTCGTAAGCTGGAACAAGAAAACATCACGGATCCAGAA
GCCCTTGCCAAAGAGCTAAAGCAAAAAATCTATTTTGAAGTACCCATTGAACATCATCAC
TTTAAGTTGATGGCGTGGTTTGAATCACTCAGTGAGCGAGATATTTATACTTCACGCATG
TTCATTAATGGTTTAAGTGTACTTGCCATCATGATTGTGGTTGGGTTGCTTTATGCATTC
ACGCTAAACAACACTCGTGTAGAGCTGAAAATAAAATTGGAAGAGGAGAAAAAGCGTAAA
GACTTTCTTTCTCAACAGAACCAGCGCCTGACCAGTGAAATCGAGCGCCGTAAATCGTCA
GAGATGGAGTTAGCTTATCAAGCGAAACATGACTCCTTGACCGGATTACCAAACCGAGTT
TATGGCTCCGAGCGTCTCGACTTAGAGCTTTCACGTGCAGAACGCATCGGTTCGAATGTG
TTGGTGATGTTCATCGACCTTGATCATTTCAAGCAGATTAATGATTCCATGGGACATTTC
GTTGGTGATGAAGTCTTAAAACTCGCAGCGGAAAGATTGCACAACGCAGTTCGAAAAACA
GACTTATTGGCTCGGATTGGCGGTGATGAGTTTTTGTTAGTGATTCCAGACTTGCACAAT
GCGGACAGCGCAAAACGATTTGCGACAACGGTTCTATCTGTGTTTAACGAGCCGTTTGTA
TGGCAAAACCACGAGTTTTTCCTCTCGGCGAGTGTCGGAATGTCAGTCTTCCCGGAAGAT
GGTGATAACGCCGAGCAGTTGTTGGCGTGCGCGGATATGGCCATGTATCGAGTTAAGCAG
GATGGACGTAACGCTTTCTGTTTTTACGATCACAACATGAACCAAGATTTGCAGCGCTTC
TTAGAGTTGGAAACTCGCTTGCGTAACGCCATTTCGCAAGACTTATTAGAGCTTTACTAC
CAACCTATTATTGATTTAGAAAGCGGAGCGATTGTCGGCGCTGAAGCTCTAATGCGTTGG
AATGACGACAAGTTTGGGTTTGTGAACCCAGAAGAGTTTATTTCGATTGCAGAAAAGAAC
GGCTTGATTCATCAACTTGGTGATTTCGCTATTCGTCAAGCATGTCACCAAGCAGCGAAG
TGGCAGAAAGATTCACCCTTGTTTGTATCAGTAAATTTTTCTAGTGTGCAGTTCAGATAC
TGTGATCGCCTCTTTGAGCAAATCAAGCTTCACCTTGAGGAGTCGGGGCTGCCGCCAGAA
TTGTTTGATGTTGAAGTTACTGAAAGTCTTTTATTCAACCACAGCAATGAACTGATGGGC
ATGTTAGATAACTTACGTGCGATGGGTGCGAAGCTAACGATTGATGACTTTGGTACCGGT
TACTCAGCATTGAGTTACTTACAGAAATTCCCATTTGACCGACTTAAAATTGATCGTAGT
TTCTTACAGAACATGTTTGAGAATGAATCGGATCGTGAGCTTGTGAACGTTATTATTGCA
ATGGCGAAAGCGCTTAACCTTAAGATCGTCGCAGAAGGCATTGAAGAGCAGCGTCACGTT
GATTACTTGAAAAACCTAAACTGTGAGTTCGGACAAGGTTTCCACTATAGCCGACCATTG
CCAGCGAAGGAGTTTGAAGCGCTTTTAACAACGCCAACTTGGCTATAA
>GDNDDLFJ_00047 2-amino-3-ketobutyrate coenzyme A ligase
ATGTCTTCTGCATTTTACCAACAGATTGAACAGCAAATTGAAGAAGTGAAGGCGGAAGGT
CTTTACAAAGCAGAGCGTATCATTACGTCTCAACAGCAAGCGGCTGTTAAAATCTCTACT
GGTGAAGAAGTACTAAACTTCTGTGCAAACAACTACCTTGGTCTTGCTAACCACCCAGCG
CTTATCGAAGCGGGCAAAGCAGGCATGGACGAGCACGGTTTTGGTATGGCTTCAGTACGT
TTCATCTGTGGTACTCAAGACATCCACAAAGAGCTTGAGCAGAAGCTTTCTAAGTTCCTA
GGTAAAGAAGACACGATTCTTTACACATCATGTTTCGATGCAAACGCGGGTCTATTTGAA
ACTATCCTGGGTAAAGAAGATGCGATCATCTCTGACGCTCTAAACCACGCGTCAATCATT
GACGGTGTTCGTCTATGTAAAGCGATGCGTTTCCGCTACTCAAACAACAACATGGAAGAA
CTAGAGCAACAATTGATCGCTGCAAAAGAAGCGGGTGCTCGCCACATTCTTATCGTAACT
GACGGTGTGTTCTCAATGGACGGCGTAGTGGCTAACCTTCCAGCTATCTGTGACCTAGCA
GATAAGTACGGCGCATTAACTATGGTTGATGATTCTCACGCTGTTGGCTTTATGGGTAAA
ACAGGTGCAGGTACGCACGAACACCATAACGTAGTGGACCGTATCGATATCATCACTGGT
ACGCTAGGTAAAGCAATGGGCGGCGCTTCAGGCGGTTACACATCTGGTAAAGCTGAAGTG
ATTGACTGGTTACGTCAGCGCTCTCGCCCATACCTATTCTCTAACTCCGTTGCACCAGCA
ATCGTAAACGCTTCTATCCGCGTTCTGGATCTACTAGAAGAGAGCGGTGACCTACGTGAG
CGTCTATGGGAAAACGCAGCACACTTCCGTGCTCGAATGGAAGACGCAGGCTTCACTATG
GGTGGTGCTGACCACGCGATCATTCCAATTATGTTAGGTGACGCAAAAGTAGCAGCAGAA
TTTGCTGAGCGCGCACTAGAGAAAGGCATCTATGTAATTGGCTTCTCATTCCCTGTAGTA
CCAAAAGGTCAAGCGCGTATCCGTACTCAAATGTCTGCAGCACACTCTCGTGAGCAGCTA
GACCGAGCAATCGATGCGTTTATCCAAGTTGGTAAAGATATGGGCATCATCTAA
>GDNDDLFJ_00048 L-threonine 3-dehydrogenase
ATGAAAGAATTTTTTGCCACGCATAGAGCGGGGCAATATTGGGTGAATATTATGAAAATC
AAAGCACTATCAAAGCTAAAGCCTGAAGAAGGCATCTGGATGACTGAGGTTGAAAAACCG
GAAGTTGGCCACAACGACATTCTGATCAAAATTAAGAAAACCGCTATCTGTGGCACTGAC
GTACACATTTACAACTGGGACGAATGGTCGCAAAAGACAATTCCAGTTCCTATGGTTGTA
GGTCACGAATACGTGGGTGAAGTGGTTGCGATTGGTCAGGAAGTTCGTGGCTTTGAAATC
GGCGACCGCGTTTCTGGTGAAGGTCATATCACGTGTGGTCATTGTCGTAACTGTCGCGGT
GGTCGTACTCACCTGTGTCGCAACACGATCGGTGTTGGTGTAAACCGTGAAGGCGCATTC
GCAGAATATTTAGTGATCCCAGCGTTTAACGCGTTCAAAATCCCAGAAGGCATCTCTGAC
GATTTAGCATCAATCTTTGACCCGTTTGGTAATGCTGTACATACCGCGCTTTCTTTTGAC
CTCGTCGGTGAAGACGTGCTGATCACAGGTGCTGGTCCAATCGGCATCATGGCAGCTGCG
GTAGCGAAACACGTTGGTGCTCGCCATGTTGTTATCACAGACGTAAACGAATACCGCCTA
GAGCTTGCTCGTAAGATGGGCGTAACTCGCGCAGTAAACGTGGCTGAAGAGAAGCTAGAA
GACGTAATGTCCGAGCTAGGCATGACAGAAGGCTTCGACGTAGGTCTAGAAATGTCTGGT
AACCCATCAGCATTTAACTCCATGCTAACGACGATGAACCACGGTGGTCGCATTGCACTT
CTAGGTATTCCACCATCAGACATGGGTATCGACTGGAACCAAGTTATCTTCAAAGGTTTG
GTGATCAAAGGTATCTACGGTCGTGAAATGTTCGAAACATGGTACAAGATGGCTTCATTA
ATCCAATCTGGTTTGGATCTATCACCAATCATCACGCACCACTACAAGATTGATGATTTC
CAACAAGGCTTCGATGTAATGCGTAGCGGTATGTCAGGTAAGGTTATTCTTGATTGGGAA
TAG
>GDNDDLFJ_00049 hypothetical protein
ATGGCAGTATTTAGCAAAGTGTTTGTTGTAACTCCAAATGTCAACGAGTTCGCACTGTTA
CAAGAGTCTTCATTGGCACTTTCTATTCAGGAGACTGAAAGAAAACCGATTCAATTGTAC
GGCGAGCCTGTCAAAGCTAGTTGGAAGTGTGTCGATGTCGAATGGTTAGAAGTTGAAAAC
GAAAAGGCATTACCAAAGCCGGATATTGCTGCTTGGAAAGCGATATCATTAGCCATGCCT
ATCTCGATCGCGGATCAACTGGGGGTACTATGTGAAGATGTTGAGTTTCTCCCATTGTGC
TTGAATAAGCAGTCTTGGCGAGCTGTTAACATCTTGACTCAATTAGATGCTATCGACCAT
TCTGCAACTAAGTTCAATCTTCGCGATGGAAAGCAGAGCCGGGTTAGACCCTTTAAGAAA
CTTGTTTTGAAGAAGAAAGCTGTTAATGGCGCTGGTTTGTTTCGAGTTCAAGGGGCAGGG
TTGCGAATGTTCTGTACAGATAAGAAAGGTGGTTTGTACGAGCGAGTTCACGAGTTGGGT
TTGACGGGACTGAGCTTTAAAGAGATACAGTTATCTCCCTAA
>GDNDDLFJ_00050 hypothetical protein
ATGTATCTATCGATGCCCGCAGACGTTTTGGGGGTAAAACTACTATTCAGTAAGTTACAA
ACTATCGTGAAATCAGACGGAAAAATATTGAGTAGATTTGCGGTTTTTTCAATGAAGGGG
TATCAACGTTCATTCTAA
>GDNDDLFJ_00051 hypothetical protein
ATGCAGAAGCGGAATAGATACCACTGGCTCAGGGTGGTTATTGGAGGCGTGTTTGGCGCT
ATCGTCGTTGTTGTCCTCTTCCACTTATTTGGTTCTCTATTTGGACCGCTATACCAATCA
GAAGATGAATCTGCTCGTAATTTTGTTACTTTCCTCGCCTGTCTTTTTCTTGGAATTGTT
AGCGGCGCGTTGTTTGCTTACAAATATACAGTGAAATAG
>GDNDDLFJ_00052 Diadenosine hexaphosphate hydrolase
ATGCAATATGGAATTCAGCATCATGTTGAGATTGCAGCCAAAGCCGCAGGCGCGGTCATT
TTCAATCAACACAGAAAAGTTTTATTAGTTCAAGAACTTCACGGAACAAAAAAGGGGTTA
TGGCATATTCCTTCTGGCAGTGTCGAAGTGAAGGAACTTCCTCAACAAGCTGCAGTTCGA
GAAGTTTTCGAAGAAACGGGCTTACAAGTTAGTTTAGATAATTACCTGAACACTTATGTA
GGGTGTTTTGATGATGGTGATTTGGTGCTTCGTCACGTGTGGGTGACAGAGGTTGAAGAC
CAAAAAATCTCACCAATATTTAGCCATGAGATAGGTAAAGCACAGTTTTTCACTTTAGCT
GAAGTAGAGGAAATGTATGTCCAGTCTAAATTGCGAATGCATCATACGCTTTTGATGGTG
AACGATGCATTCACTTGGCGAGAAAGTTAA
>GDNDDLFJ_00053 hypothetical protein
ATGTTGGCAGCGCTCCTATCTAGCACTTTCCCAGTGAGTGTGTTGGCTGATGACATGTTG
GGTGTTCCCAATGTAGAACCAGAAGATGAGGGCTGTTTGAGTGTTGTGTGTAAAAACACT
ATCGAGCCAGAAACGGTTGCTAAAGCAGGTGAGTTTCCAGACCGTGAGGGTAATGAAACC
CTATCCGCATTAGGGAGCGTACTCTTTGCAGCAGGAGAAATGGGGTTAGCCGAGAACTTA
CAAACAGAAGATCCAGAGCTGAGCGCGACTAGGTAG
>GDNDDLFJ_00054 hypothetical protein
ATGAAAAATAAACTCATTTTATGTTCTGCCCTTCTTTTAGGTTTATCTGGTTGTGCTTCT
GTTCCTAAAGTTGATTCTGCGATATCCAACCAAGCAAAAACGTTTGAAGCACCTAAAGAC
GGTAAAGCCGGTATTTATATCTATCGACAAGATACGATGGTTGGTGCTGCGTTGAAGAAA
TTCGTCTATGTAGATGGTGAATGTATTGGTGAGACCGCACCTGGAGTGTTTTTCTATCAC
GAAGTGAAAGGGAACGAGGAACATATCGTAAGCACTGAATCTGAGTTTTCAGAGAATCAC
CTGACGATTCTGACCGAAGAAGGTCGTAACTACTTCATTAATCAGTACATCAAGATGGGC
GTGTTCGTTGGTGGAGCGGGTGTCGAACTCGTTGACGAGGAAATGGGTAAAGCCGAAGTT
TTAAAAGTTGATATGGCGGTTAAAGGGAATTGCCCTTCCATTTAG
>GDNDDLFJ_00055 Carbonic anhydrase
ATGAAAAAGTCACTAACAGCACTTGGTCTTGCTTTGGTATTTGCGAGCTCCGCGAATGCG
GCGAATTGGGGCTACGAGGGGGAGCATGGACCTGCTCATTGGGGGGAGTTTGCTTCCGAA
TGCGCTAAAGGACAAAACCAAAGCCCAATTAATATTCAATCGTCTACTGAAGCCAAACTA
GATAAGCTTCAATTTGATTATCAAGGTAAAGCGATTTCACTGCTAAACAACGGTCATACC
TTACAGACGAGTTTAGAAGGGAAAAATACACTGACGATTGATGGCAAAGAGTTCGTATTA
AAACAATTTCACTTCCACACGCCATCAGAAAACCATGTAGATGGAAAGGAATACCCTCTA
GAAGCGCACTTTGTGCATGCTGATAAGGCGGGTCACCTAGCCGTTGTCGCAGTGTTCTTC
AAACTGGGTAATGAGAATCCAGATCTAGCTAAGTTACTGCAAAACATCCCTAATAAAGAT
CATGATGTTGCTATTGAAGTCCCGTTTGATGCGGACGCGCTTATCCCAAGTGATAAAGAT
TACTACCGTTTTAATGGTTCTCTAACGACTCCGCCTTGCTCTGAAGGAGTTCGTTGGTTG
GTAATCAAAGACACTAAAACGATCTCACCTGAGCAGGTGAAAGAGTTTGCTAAAGCAATG
GGACACAACAACCGTCCAATTCAGCCGCTTAATGCGCGTATGATCCTTGCTCAGCAGTAA
>GDNDDLFJ_00056 Redox-sensitive transcriptional activator SoxR
ATGGAAATCAGTGTTGGTGAGGTAGCAAAGCGTTCTGGAGTAAAGGTTTCAGCACTGCAC
TTTTATGAGCAGAAAGGACTCATATCAAGCTGGCGAAACCAAGGTAATCAAAGGCGGTAT
CATCGCAGTGTACTTCGTCGTATTGCGGTAATTAAAGCAGCTCAACAAGTCGGACTATCC
CTCGAAGAAATCAAACAGGCATTAGAAGAGTTGCCCAAGCATCAAGCGCCAAACAAGCAA
CAGTGGGAAACCATGGCAAGTCATTGGCATGCGCAATTGGATCTAAAAATTCAAAAGCTA
AAAGCATTGCAAAATGACTTAGGCGGGTGCATTGGATGTGGCTGTTTGTCGCTTGAAACG
TGTGCGTTAAGAAACCCAGAAGACATATTAGGGAAAGAGCATTCGGGGTCGAACTTAACG
TTGGATGATTAG
>GDNDDLFJ_00057 hypothetical protein
ATGGGCATGAACGCTTCGAGCAACTTCTCACAAGTAACACTACAGAGTCTAAGCATGAGT
AGCCACTTCAATCTCGAAGACGCCAGCCAAGTTCTCGTTGGTGCTTTTGCTTTAGCCGTG
CCAATTTCATTTTCGGAAGAGGCATGGCGACTAGGAGAAAGCCTGCCTTTTATTAACTTA
CTGATGTTGTTTAGCCTTTCAGTACTCTTTTTAGGTTTTTTCGCCTATCAAAGTGTATTT
CAAAGCAACATCAAGACTCGTATTACGGTATTTATTTTTCGTGTCGTGATTGCTTATTTT
ATTGCCGCTGTAGTTGTTGCTCTGGTTCTATTTTGCATCAACAAATTGCCAATGTTTACC
GACCCAATTATCGCTCTAAAACGCGTAATAGTCATAACCATGCCAGCTTCAATGGGCGCT
ATCGTCGTCGATAGTTTTGATAAAGAATAG
>GDNDDLFJ_00058 hypothetical protein
ATGCGCTTAATCATCGGCATATTCTTCGCTGCTTTACTCTCTTTTCCATCTCTAGCATCA
GAAGAAAAGTATTCAGAATCCGACCTTTTAGATCGCCCTTTGATGGAACGTTATATCCTC
GACGAATTAAAGTCTCTACGTCAGGAACAACAGGATTTAGAACGACGGATGGTCGTTGAG
ATCACCGACCGCGAACTTACCGTAGCCGATAAATCATTGAACTACGCTAACGTCACCGTC
ACCTACTTCTTCTATATCATCGCAGGTGTTGCATCGCTAATTGCCTTTGTCGGTTGGCAG
TCACTGCGTGAATTTAAACACAACACCAAAGAAATGGCAGACAAGCGACTAGAAAAAATC
GCTCAGGAATACGAGAAAAAGTTCCTAGCATTAGAACGCGACTTAAAACGCAAAACTCGC
ATCATCAGCGAGAACAACAAAGAAATCGAGAAAATCAACGAAATCCATAACTTATGGCTT
CGTGCACAAAGCTCACAAACTCCAGAGCAACGTATCGATATCTACGATGAGATTCTGCTG
ATTCGCCCGGGCGATTTGGAAGCACTCACTTACAAAGCAGATGCCGCAATGGAGATCAAA
GAATACCATTGGGCACTGAGCTTATGTAATCGCGTTTTGGAAGTCGATGACACTAACGGA
CCGGCGCTTTATCAACGTGCATGTGCGTACTCTCGACTCGGCATTGAAGAACAAGCGATT
GAAGATTTGGAGCGTGCAATAGATGCCAGTCCATCAATTCGCGACTTGTTAGCTGAAGAG
CAAGATCTGGAACTGCTTCATGGGCATGAACGCTTCGAGCAACTTCTCACAAGTAACACT
ACAGAGTCTAAGCATGAGTAG
>GDNDDLFJ_00059 Putative ribosomal N-acetyltransferase YdaF
ATGTACCATTTCCAAGGCGTGACACTGCGACGCGCGACCCCTGAAGAAGCAAAGAATCTA
TATCAGTTAATTACTGAAGATGAACGATGGGCTAAATTTAATGGTCCTTACTTTCCATAT
CAAACTCCGACACTGGAAGGCTTTCGTAACAACACCTTACAACGCCTAATAAAAGGTGAA
GACATGTTATTGATTGAGTTCGAGGGTAAACCTATTGGCTCTGTCAGTTGGTATTGGGAA
TGCGAGAGCACGCGTTGGTTAGAAGCTGGGATCGTCATTTACGATTCTAACTACTGGAAC
AAAGGGTTAGGTTTTAGCGCATTGGTGCCTTGGATAAGCCATATCTTTGACACACAAGAA
ATAGAGCGAGTCGGATTAACCACATGGTCGGGTAACCCGAGGATGATGCGCTGTGCGGAG
AAACTCGGCATGCAGCAAGAAGCACGAATTCGTAAAGTGCGTTATTACCAAGGCGAATAC
TACGACTCGGTCAAATATGGCGTATTGAAAGAAGAGTGGCAAACACTGATCCAAGACTTG
TTCAGCCCAGATCAATTCGCATAG
>GDNDDLFJ_00060 Trans-aconitate 2-methyltransferase
ATGTCAGTAAAATGGAACGAATATTATCAAAAGGTCGCGCAGCAGCCGCACCGTCCCAAC
GTCGAGCGTGCAGCGAATTTACTTACTCTCGATAATAAAACCGCTATAGATGCGGGATGT
GGAACTGGAAGAGACTCTCAGTATCTTCTTAGTCGAGGCTACACCGTTCATGCTTTCGAT
GCGCATCAAGACGCTGTCGAAACCTGCTTAACTCGCTTTGAAGGCAACCCTCACTATTCC
ATATCCCATTCTTGTTTTAGTGATTTTACGTACCCTGCTTGCAGTTTATTTATCGCCAGC
GCCAGTTTGTTCTTTTGTCCTAGCGAACACTTCGCCAAGGTCTGGGAAAAAATCAACAAA
GCATTAGTACCTAACGGCGTATTTTGTGGCGACTTGTTAGGAATCAACGATTCTTGGGTT
GAGGCAGATACTCACCCCAACATCTGTGCTTTCACCAAAGAGCAAGTGGAAGCTTTGTTT
GAAGGTTATGAAATACTTCATTTTCACGAACGAGATGAAGATGGCACAACAGCTGTTGGA
CACACAAAGCATTGGCACACGTTCAGCGTCACCGCCATTAAACGTTAA
>GDNDDLFJ_00061 Cardiolipin synthase C
TTGCGACGTTCTCTCTCAAAAGCCCTCTTGGGCTCTATGCTCTTACTGGTCTCAGCGTGT
TCATCCATTCAACCCAGAGATCCAAGTGAGAAATCCACCAGCTTTCAATTTGGCTATCAA
AATGATTCTGCTTTGGCTGATTTTTTTGAAAGCTACGACAAAGATCCAGACTCTGATACC
GGTTTTTATCCACTAAACCAAGGCAATGACGCACTTCTTGCTCGAATAGCTCTGATTGAA
TCCGCCGAGAAAAGTTTGGATTTGCAGTACTACATTTACCGTAGCGACGAAACTAGCCAA
CTGATGACATGGCGATTGTATGAAGCCGCTCAACGCGGTGTACGTGTTCGCCTATTGCTG
GATGACATGCAAAAACGCAATGATGAAGGTATGGCGCAACTGAATGCTCACCCTAACATC
GAAATTCGTTTGTTCAATCCTCATCAATACCGAGACGCGCGCGTATTTGCTCTTGCGAGT
GACTTTGACCGCCTTAATCGTCGTATGCACAACAAGTCACTAATATCAGATAGTGTCTCC
GCGATTGTTGGTGGTAGAAACATTGGCAATGAATACTTCTCTTTTGAATCTAATGTCGAA
TTCGGCGATTTCGATGTCATGCTTTATGGCGAGGCTGTGACACAAACCGCGGATCAATTC
GACCTTTACTGGAACAGCTTGTATGCGATCCCAATGGAATGGATTGTGCCTGAATCAGAA
AGAGTTGCCGACGATGCTATTAAAACTCAAGTTAAGAACTTGAAATTAGAAGAAAAGTTC
TCTACTGGTCCTTATAATTTTAAAGAACTCGATCTTTACGAAGAACTGCAACAGGGCAAG
TTGAATTTATACTGGGGACAAGGTGAAGTTTGGTTCGACTTGCCCGATAAGATTGCAACT
CAAGAAAGCCAACTTGTTGCCAACCTCAGTGAACTGTTAGCAAACGTAGATAACTCTTTT
GTACTAATATCCCCGTACTTTGTGCCAACAAAATCTGGGACAAAAGCACTGACGGACGCG
GCAAAGCGAGGTATCGACATCACAATAGTCACAAACAGCTTGGCATCGAACGATGTGTTT
GCCGTTCATGGTTGGTATGCGAAATACCGAGAAGACTTGGTTAAAGCTGGGATCAAGCTT
TGGGAAGTGAAAGCCAGCGCAAAAATCAAAAGTAAATGGAGTCTCACGGGCAGTAGCAGA
GCAAGTTTGCATGCCAAAGCCATGATGATCGATAGTAAAACTCTGTTTGTTGGTTCCATG
AATTGGGATCCACGTTCCGCTGAACTCAATACCGAAATGGCAGTCGTCATCGAACAACCT
GAATACGTGCAAAAATCCTTAGCGGAGTTGCCCAAACAGCTCAGAGAAAATGCCTATAAA
ATCGTAATCAAAGATGGCGACATAGCGTGGGTTGATATGGAAACTGGTGAAGAATTCGAT
TCGGAGCCAGAAGCCAGTGTATGGAGAAAAATGGGCGCTTGGTTCTCTGGCATACTTCCA
ATTGAAGATCAGCTATAA
>GDNDDLFJ_00062 Toluene efflux pump periplasmic linker protein TtgD
ATGTTAGCAAAACCAGTATTACGTTGGCTTTTACCCTTCGTCGTGATGGGGGGGGCTTAT
GCGGGCTATGCCGCTATCGCTGCGACCGCACCAGAAAAAGAGTCAACCAAAGACACCGTT
ACTGAACCTACAGTACAAACTTCTTCACTTTTTCCAACCGATCATAAAGTCGTAATCACC
AGTCATGGTGAGATGGTCCCTTTTGAGAAAACCCACCTCGCTGCACAAGTCAGCGGTGAG
GTCGTGAGTTGGCATCCAAACTTTGTCACTGGTGGCATCGTTAAACGTGGTGAAGTGCTA
TTCACGATTGAAAGTGATAATTACGAAGCGGCAGTACTCCAAGCTGAAGCCGGTTTAGCA
AGCGCTCGTGCAGCTCTAATTGAAGAGCAAGCAAAAGCTGAGGTAGCGAAACGTCAAGCG
AAGAAGTTAAGCGATAAACAAATTACAGACCTCTATTTACGCAAACCACAGGTGTTAAGT
GCTCAAGCGCAAGTGAAGTCAGCGCAAGCAGCCTTGAAACGAGCAAAGCGTGACCTAGAA
AACTGCAAAGTGGTAGCACCTTACGATGCTCTCGTTGTTGAACGCGACATCGGTGTCGGT
CAATTTGTTTCTTCTGGTTCTCGCGTGGCTACGTTAAATAACATTGAAGTGGCAGAGATC
CATGTTCCGATCGCAGGCTTTGACAGTGCGTTCCTTCCTGACTCCTTAAAAGAACTGCGA
GCAACGGTGACCCAACAAGGTATTCTTTCAACAACGAGAGAAGGTAAGGTCGTTCGAGAT
TTAGGAATGATCGACAGCGCGACACGTATGATCAACATGGTCATTCAGGTGAAAGATCCT
TATGGCTTAGATAACAAGCAGCCGCCGATTAAGTTTGGCTCGTATGTCGAAGTGAGTTTC
ACAGGTAAAGAACTAAAGCACATTTATCGCTTACCACAAGAGTTAGTGAAAAACCGAACG
GTTTGGGTAGTGAATGGTGAAAATGAACTGCAACCAAGAACAGTAAACGTGCTTCGTGCA
GAAGGTGAGTTTTTGCTTGTTGGGGAAGGCTTAGAGCAATCAGACATGCTTGTTCTGACT
TTGCCTGAGTACCCACAAAAAGGCATGGCAGTCCAAGTCGCAAAAAAGAATGACGACTCC
GAAACCGTCGTACAGTAA
>GDNDDLFJ_00063 Multidrug resistance protein MdtC
ATGGAAGAGAATCAACAAAAAGGCATTATTGCCTATTTTGCCAATAACTCAGTCGCTGCA
AACTTAATGATGGTGTTCATCATCGTGATGGGCATCGTGAGTTTCTTATTCATTCAACGC
CAAATGTTCCCGAATGTTGAGGTCAACTACATCAATATTCGTGCTGCTTATCCAGGTGCT
TCTCCACAAGAAATTGAAGAGAGTATTTTGGTGAAAGTGGAAGAGTCGATTAAAGACGTC
ACCGGCATCAAAAAGACAGTCGCACGCGCATCCCGAGGCAGTGCGCATGTGTCGATTGAA
GTGGATGTGAACGCGGACATCAAACGTGTGTTGGACGATGTAAAGCAAAGAGTGGACACC
TTATCCAATTTGCCTGCGGGCATGGAGCCGATTAACGTTTATCAAGTGGAGTGGCGGCAA
GAAGTGATTGAGATGGGGTTAGTCGGGGACCGACCTCTTGAAGAGCTCAAACCTATTGCT
AAACAAGTCGAAGATGAGCTTCTGCAACTACAAAACGTTATGTTGGTGGATCTCAGTGCG
CCAGAGGAAGAGATTGCGATTGAAGTCGACCCACTTGTTTTGCGTAAGTATGATCTAACA
CTGAATGACGTGAGTAATGCGATTCGTCGCTATTCTGCTAACTTCTCCGCAGGTGAGGTG
AAAACCAACGCAGGTATGATCGCGGTTCGTATTGAGAACCAGTACTACCATGGCGATGAA
TTTCGAAATATCCCCGTTAAACTCGGCGCAAATGGCGCCAAGGTGTTACTGCAAGACATT
GCAACCATCAAAGATGGCTTCACAGAAGAAGATCGTTACTTTGAATATTCAGGTCAAAAC
GCAATTTACATGGCGGTTCAAGCCACGCGCGACCAAAACATCATTCCTGTTGCAGAGTCT
GTTCGTAACTATATTGAAGCAAAGAACAAAACGTTACCTAGCGATATTCAGTTAAAAGTA
CTGGTTGATATGACCTATTACCTCAATGGTCGTCTCGATATGATGCTGAAAAACTTGCTT
CAAGGTGCGGCGCTTGTAGCGATCATGCTGAGCGTGTTCTTGCGTTTCCGCTTGGCGATG
TGGGTAATGTTAGGGCTGCCAGTGTGTTTCTTAGGCGCAGTGATGATGATGCCCATGCTT
GGTATCACTGTAAATATCGTTTCTTTATTTGCCTTTATTATGGTACTCGGTATCGTTGTC
GATGACGCTATCGTGACTGGGGAAAGTGCTTATAGTGAAATCGAAGAGAAGGGCGGTGGT
GTCGAAAATGTTGTCACTGGCGTTAAACGTGTTGCTACCCCAGCTACCTTTGGTGTGTTG
ACTACGATTGCGGTATTTGCACCTTTCCTGCTTTCTAGTGGTATTGATAGTGCTTTCTTT
TATGGCATTGCTGGTGTTGTGATCCTGTGCCTTACCTTTAGTTTGATTGAATCTAAGTTG
ATTCTTCCGGCTCACTTGGCGCATACGAACTTCAAACCAATCAAACCAGATGGATGGCGT
GATAGCTTTAACAAGCGTTTCTTTGGTTTTGTGAATGGTCCTTACCGTAGTTTTGTTAAA
GCGTGTACGCATTGGCGCTGGACTGTATTTGCCTTCTTCTGTGGCTTGCTTCTTATTAGT
GCAGCCTTGGTGAGTTCTAACTATGTGCGTGTGATTCCGAATCCAAAGGTACCAACGGAT
TATCCTGCGATTACGATTGAAATGAATGACACGGTATCGAGTGAGCAAACCATTAATGCG
CTAAAAACCATTGAAGGTGTGATGCAAGAAATCGAAGATCAGATCATCGATGAATACGGT
CAAGGTATGATTCGTGACGTGCTGTCTTACAACCGCAGTCGTACTGAAGGTCGCATTCTT
GTGCCACTTGTCGATGAAGAATTACGTCCATTTAATACCTTTGAGCTTGCGCGTCGTTGG
CGTGAAGCTATGCCTGTGATTCCGGGAATGAAGAGCTTTAAGATCCGTGAGCAAAGTGCA
GGCGGTGGTGATCGTGATGAGTTTGGTTACTTATTGTTTGGTTCGGACATTAACGAGCTG
AATGAAGCGGGTCGTTACTTGATTGGTCGACTGCAGCAAGAAGAAGGTTTGTATGACGTA
TCTTCGTCTATCGATTCCGGTAGCAAAGAAGTTCTACTATCACTTGCTCCAGTTGCTTAC
GACCTTGGTTTGGATCTGACGATGATTGCAGAACAAGTTGGTGGCAGTTTCTATGGTGGT
GAAGCGCAACGCATTATTCGTGATGGTGAAGAAATCAAAGTCATGGTGCGTTACCCGCAA
TTGACTCGTGAAGCGTTTTCTTCTTTACGCTATGCAGTGATCACGACGCCAGCAGGGAAA
AAGGTCATGCTGGGTGATGTGGTTAAGATCAACGAACAACCGGGTGTGAGTAGCATTCGA
CGAGAAGGTGGTTACCAAACCGTTTACGTTTATGGTTCTATTGATGAAGAGTTGGTTGAA
CCTCAAGAAGTTGTGAAGGTAATTGACGACAACATCTTACCGGACATGAAGCAAGCTTTC
CCGAGTGTGAAAACGGAATTGGGCGGTGATATTGAAGAGCAAGCTGCGCAGCGTAACGAG
CAAATCATGTTCTTCATTGCAGGCATGATCATCGTATACATCTTGCTGGCTGTGCCGTTG
AAGAGCTATACCCAACCGCTGATCGTCATGTCGGTGATTCCGTTTAGCTTAACAGGTGCG
ATTTGGGGACACTTCTGGCTGGATATGGACATCAGCATGATGTCGACGTTTGGTTTGATC
GCGGCAGCGGGTGTGGTTATCAATGATTCCTTGGTGATGACAGATTACGTCAACCAGGTG
CGTGAAAAAGGCATGAGCATCAAGCAAGCAGTCGTTGAGGCTGGGTGTGCACGTTTCCGA
GCGATCACGCTGACATCGATCACGACGTTTGCTGGTGTTTTACCCATCATGTTTGAAACC
AGCTTGCAGGCTCGATTCGTTATCCCTATGGCAGTAGCCCTTGGTTTCGCAGTGCTGTTT
GCTACTGTACTTACCTTGATTTTGGTGCCTTGTTTGTACCTGATGCTTGAAGACATTAAA
AACATCTTCCGAGCAATCAAACGCTTTTTCGGGCGTGTGATGAGTAAGTTCAAGAAGCCG
TCAGCGAATACAACTGGTAGAGAAAGTATGCAAAGCTAG
>GDNDDLFJ_00064 hypothetical protein
ATGCAAAGCGTATTTCTATCTACTCTAGGTCTTATTGCTGTAATGTCATCACCAATCGCT
GCTGCTAACACTCTAGACAAAGATGAGTGGAGTGCAGATCTACGTCAAGAATTTACAACA
ATGAAGCATGAGGCAGTTGCGGACATCCAACAAATGAACATGGACGCCATTGATGAACGT
GATGAGCGCATTGTTAAACACATCAAAGAACAACAAGCGCAGTTGGTAAAGATCAAGTGC
CAGAAGGTAGAGGCAACCAAATCTTAA
>GDNDDLFJ_00065 Toluene efflux pump membrane transporter TtgB
ATGATCCGATTCTTTGCAAAACACCCAACCGCAGCCAATTTGTTGATGTTGACGTTGCTT
ATCTTGGGTATTTCTTCCCTCTCTGGCATCAAGCGAGAAACCTTTCCGGAGTTCGATCCC
CCTTATATTCTTGCTGGCGTGGTTTATCCAGGAGCATCCCCTCAAGAAGTGGAAGAGAGT
ATCTGTGTTCGTATGGAAGACGCCGTAGATGGACTCGCTAATATTGAAGAAACTCAGTGT
GAAGCTATTGAAGGGTCAGCTCGTCTCATCTTAAAGTTAAACGAGGACGCCGATATAGGT
CGCATGCTCGTTGACGTTCAAACTCAAATTAACTCGATCAATGACTTCCCACAAGAAATT
GAGTCGCCCGTAGTTCAAGAACTGGACTGGAACGAGCCTGTCGTTGATGTGGCAATCACT
GCAAATACGACTTGGCCGGAATTAAAAGGGTATGCCGAACAACTTAAACGCACACTAAAA
CTCGATTACGGCGTGTCTTTGGTCGATGTGGCAGGCTTCTCGGATCATCAATACAGGGTA
GAGCTTGATACACAAGCGATTCGACAATTAGGTCTGAGTGTGGGTGATATTGCGGAGCAA
ATTGGTCGTCAAAACGTTAAGTTACCAAGTGGTAATGTTGAAACACCAGACAAAAATTTC
CTGATTCGTTTTGACGAACGCCGCGTTACGCCAGAAGAACTAGAAACTATTGTTGTTGGC
TCAGGTCCGAATGGCTCAATCATTCGCTTAAAAGACATCGCTACGATTACAGATCGTTTC
GAATTAGATGAGCAGAAAGTACTCTTCGATGGTCACCCTTCTGCCCTTCTAAAGATCAGT
AAAAACAAAGAAGACGATGCTCTCAGAATCAAAGAACGTGTCGCTCAATTTGTGGAAGAA
CAGCAAGCCAACGCGCCAGACGGAGTCATGCTACAAATGACCAATGATCTCTCGTCAGTG
CTTTGGGATCGTCTTACTATGATGGTCAAAAATGGCTGGCAAGGTATCATTTTGGTCTTC
GCTACGATGTGGTTGTTTTTTAGCTTTCGCTATTCATTTTGGGTTGCCGCCGGTTTACCT
GTTGCATTTTTAGGTGGCTTGTTTTTGATGGCACAGCTTGGACTATCCATCAACATTATG
TCCTTAGTCGGCTTGCTAATGGCGATCGGTATCATGATGGATGACGCAATCGTTATAGCA
GAGTCCATTGCCGCTCACCTTGACCGAGGCGAAGAGATTGATGACGCCGTTATCAAAGGC
GTTAAGAAAGTTTTACCGGGTGTAATTTCTTCCTTCTTAACCACCGTTTGCATCTTTGGT
AGCCTGCTGTTTCTACAAGGTGAAATGGGTGCAGTGCTAAAGGCGGTCCCGCAAGTACTT
ATCTTGGTATTAAGCTTGAGCTTAGTGGAAGCATTTTTGATTCTACCCAACCACTTATCT
CATTCACTGCATAAACAAAAACAAGAAAAGACCACACCAAAGTTCAAACAAAAGCTACTG
GCATCTTTTGAGAACTTCCGTAATACCACGCTGGTTAATGCCGTAGATAAAGTGGTTGAG
TATCGCTACGCTTTCATGGGTAGTGTCATTACTTTGCTGCTGATTTCTGCCGCAACGTTA
ATTGGCGGTTTGCTTAAGTTCCAGCCCTTCCCTGAGCTAGACGGTGATATTGCCGAAGCT
CGTATCATTCTTCCTCCTGGGTCTTCGCTATCCCAAACAGAGGCAGTGGTAGATAAGATC
GTCGCATCAGCGCAAAAGCTCGATAAAGAATGGACTGAAAAAGTTGAAGGCGGTAATCCG
CTCGTACTACACATAACTAGTCAATTCAACGCGAATGCCGATGCCAACGAATCAGGTCCC
CATATCGCAACAGTTAGATTGGACTTGTTAGGGGCAGAAAGCCGCAACACTCTCATTGAT
GACTTTATCGCAGCATGGCGTGAAGATATTGGAGAACTCGCAGACCCCATCTCTCTGGTA
TTCAAACAGCCCACGATGGGACCGGGTGGGCGAGCGATAGAAATTCGTGCAAAACATGAT
GATCTTGATGCATTGAAAGCAGCTTCGATTGATATTCAACAGTATCTTAATCAATTTGAC
GGTGTTCATGGCGTGCTAGATGACATGCGCATGGGTAAAGAGGAAGTTCTGGTTAAATTG
CGTCCCGGCGCAGAAGCTTATGGCATCAATGGTCAGCTTGTTGCAAACCAACTGCGTGCG
GCATTTTTTGGTCAAACCGCTGACGAAATCCAAGTCGGCATTGAGAATATTTCGATAGAA
GTTCGACTAGATAAAACGCAAGCAGGCGACTTACAACAGTTGGCGAACTTTCCGATTATC
TTGCCAGACGGTAGCCAAATTCCGCTCGCGACCATTGCAACATTGAATTTCCAGCGCAAC
TACGTACGCATCCAACGTATTGATGGATTGCGCACGGTGAGCGTATTTGGTGATACCGAC
AACACCAAGGCAAACTCAACCGCTATCATTCGCCAATTCCAACAAGATGAAGCGCAAAAA
TTGATGCAGAAGTACCCTGGGTTACGTTTCGACTTTGAAGGTGAAGCTAAAGACACCGCC
GAGACCGGAGCCTCTATGGGCAAAGGCTTCTTGCTTGGGTTATTTGGCGTGTTTGCCATC
CTAAGTTACCAATTCCGCAGTTACTTGGAACCGTTTGTAGTCATGCTCGCGATCCCACTT
GCTTTTATCGGGGTAGTATGGGGGCATATTGTGCTTGGGCATTCCTTAAGTATGCCGAGC
ATGATGGGCTTTGTCTCATTGGCTGGTATCGTAGTAAACGACTCAATCCTGCTAGTACAG
TACATACGCCATCATGTAGATGAAGGTGACAATGTTCATGATTCTGTCGTTAAAGCGAGT
AGAGAACGTTTCCGTGCCGTATTCCTAACCTCGATGACAACCGCTGCAGGTTTGCTACCG
TTGCTAACGGAAACCAGTTTGCAAGCCCAAGTTATCCAACCTCTGGTTATCTCTATCGTG
TTTGGTATTTTCGCCTCGACGTTGTTGGTACTGTTTATGATTCCTGCCGCTTATGCCATT
TTGGCTGACTTCGGTCTAGTTCATAAGCACGAAGAGATCTAA
>GDNDDLFJ_00066 Multidrug resistance protein MdtA
ATGAAAATGAATAAAAAACTGCTGTTCTTTCCTGCCCTTGCTGCCGGGATCGTCATTCTG
CTTTTGGCAATTAACCTCAAACCAGATTTGCCAGTAAAACCTGCGGGGGATCGCGCAAGG
TTAGTCGAAACTGTTCCTCTTGAACTGAAAGCCATTGCACCTATCGCTATTGGGTTCGGA
AAAATTACACCCAAAATTGAGTGGAAGGCTATCGCCGAAGTCACTGGAAAAGTAGTTTAT
CGCCACCCACAATTGGAAAAAGGGCAAGTACTACAAGCAGGAACGGAGATCTTAAGGATC
GATCCACTCGATTACGAATTAAAACTGGTTCAAGCTCAAGCCGACCTTAAGTCTGCACAA
ACCTCTCTGGCCAAGCTAAACCAAGAAGAAGCGAACTTAAAAAGCACACTCAAAATTGAA
GCGAATCGTTTAGTGATCGCCAACAAGGAACTTGCTCGTAAGCAAAACCTACGCAAGAAA
GGCTTAACATCGCAATCTGATGTGGATCAACAAGAGCAAAGTGCGCTTTCTCAGCGTAAG
TTGGTGCTTGATATTGAAAATCAGATAGGTTTGATGCCAGATGAGAAGCGTGTCGCTGAG
GCGTTAGTTAAGGTCAACGATTCGAAAGTGGATGAGGCGAAACGTTCACTTGATAAAACC
ATCATCACGCTCCCATATGATCTGCGCATTGCTCAGGTGGATATCGAACAAAATCAAGTA
GTGAACCTTCAACAAACTATGGTCACAGGGCATGGCATTGATGTGATGGAAGTTGAAGCC
CAGCTATCGATACATGATATGCAAACCCTAGCTTCAAGCATTGGTGAGTTTGTACGTGAT
GAGTCTGGTATCCCACAACCTGATATGAATGCTATCCACGCCATTATTGAGCTTAATAGC
GGCAACCTATCTGCGTCTTGGTCTGCTAAAGTCGCGCGTATCAGTGAGACGGTGGATCCA
AGCCAAGCCACCGCTGGGGTGATATTGGAGATTGAGCAAGATTATCGAGCATTGAAACCA
ACGTCTGTACCACCTCTCGTGAACGGTATGTTTGTACGTGCGTTGATTGAAGGACAACAG
AATCCAAGCTGGGTTATTCCTGAACGCGCGCTCCATGGAGACAAGATCTACCTGATGGGT
GAAGATAACCGCCTTCAAATCGTGACTGTTGAGGTACTCTATCGACGCGACAACCAAGTC
GTTGTCGAAGGTGCCTTGGAACAAGGTCAAAAGTTAATCATTAATGACCTGTTGCCTGCT
ATCAACGGCATGTTGTTGAAGGAAGCATCAGAGCAGAGCCAAACGGTGACTGAGGGGTCC
GACTCATGA
>GDNDDLFJ_00067 putative HTH-type transcriptional regulator YttP
GTGACAAAAGCTCAAAGAAAGGCAGGAAGACCCACAGACCAAATTGATGCTCGTGACAAG
TTAATATTCCACGCACGCGAGCTCTTCACCATCATGGCCTACGACAAAGTATCCACTCGT
TTGGTCGCACAAAAGGCTGGAGTGAATGTCGCGATGATTCGTTACTACTTTGGAAATAAG
GAAGGGCTATTTGAAACGATGCTGCGCGAGACACTGTCACCCATGCAGAAGCAATTGCAA
GCTCTCGTATCAGACAGCAGTGAGCAAAATTTTCTCGACTTAATGCGTACCTATTACCGA
GAAATGATCAAAGTGCCGCAGTTTCCTCGCTTAATAGCTCAAGTCATGCACATGCCTCCT
TCCGAAACTCAACGAAAGTTACTTGAAAAAGTATTTGCCGACATCAGCCAACCAATGCAA
GGGGTTATCTTCGATAAGTTGGTCGACAGTGGTGTTCTGCGAAAGGGAGCTGACCCGCAA
CTTTGTCGTGTCTCTTATATCAGCTTAATGGTTTTCCCTTTTATGGCACCACCAGCGCTG
CTCGCCATACACGGTATTGAACTCTCAGAAGCATTCTTGAACCGATTGTTCGAACACAAC
ATACAACTGATGAAACATGGACTCTTAGACTCGGGCGACCAATATGAAAATGAATAA
>GDNDDLFJ_00068 hypothetical protein
ATGACTTGGGAATTTATTGGAAGAAAAGATGCATTTGACTACATAACTGTAAATAATAGA
TCTGCGGTTGAACTGGATCAGTTTCTCAGTCGCAAAATCACTATTCCTACTTCTCTTTTT
AGCGCAAAAAAGATAAATATTTCTAGGCAAGCTCTATTGATGCTTGCTTCTCTAAACGAG
TATGACCAAAAACAGGTAGTCAAAGAGATGTATTTTGTGTCGGCAAACCCAAGCGCCAAG
TCTGTAGTAAGGCATAAACGTAATCCATTAGTAAGAATCTTTCGCTCTACTTACCCGTTT
AAAAACTACCATTACTTGATAACCTGTATCCTTAAGGATGGGGTCGTGGTGATTCATGAT
ATAGCATTTGACGCCGAGCTTCATGGTGTACGTATCGGCAAGAATTCTAGTCAAAGGAGT
CAAATGTATCACGTCAGAAAGAAAATAGGTCTAAATGGTCGATATGATGGTACTCAGAAC
GATATTCAAGCTGATGCTTTGATGGAAGAGTGGGATTGGTCTAAAGCTGTTCCTACACAT
CAAATAAATACTCTTCACGCTAGTGTCAATGGAATGCTAAATACCTACGGAAAAGCTGCG
CGCTTAATGGGTATTCATACTCAAGTTGCGTACGCAGAGGACTCCCCCAGAGAATATACT
CTTTTTCACAACCCATCGGATGGAACATCCTTAGATGTGATAGAGTGTATTTTCGATAAA
ACTAGATTTACTTCGCATAATGCTAAACATTTATCTGAAGTTATGAGGCAATGTGCTAGA
CAAGGAAAGAAAGTTAAATGGACGGTACATAGTCAAGGTGCAATTATTTTTAATGCCGCT
CTAGAATATACTTATCAGAAAAGCCCTAACTTGAGACTGAACAATCAAGAGGTTGTTGTA
CATGCTGGAGGAACAAGAGTTAGTAAGCTTGTTGAGAGTTCTAAACGTTTAGGCTTGAAA
CTAGATCGCGATAAAACACGAGTAAACCCATTTGATTTGGTCCCAAATATATTAGCGCGA
CAGAGTAATCTGTCTAGAAGTAGCCTTTTACGGTGTTGTAAGTTTATGGGGTTAGTAATG
AATGGAACTCTTACGGAAAGTCCACATACACTACCATATTTCGGAGTTGAATTGTATAGA
AAACAGTTACTGATGTCGAGTAGTCCCGAAGCGCTAAAGAGAATAAAAATTGTTGATTCT
TACTTAAAGAGGCAACGTTAA
>GDNDDLFJ_00069 hypothetical protein
ATGGAAATTTTGAGGTTGATAAAAGATGGATTTCGAGGGAAACCTGATTTTTCATCAATA
TATACAGAAGTATTAACAGTAAATAACCATACTATTAAGTTTGAGTATCCTAAAAAAATA
CTGGAAAAGTGTCATTACGAAGATAGCTTTCTTTTCGAAGACTTTAATATTAAATCGACT
GAGTATATACACCAGAAATATGTCAATCTATTCTATGTTGGTTATCCTTTCAGGAAGATA
GTAACAAATTATATTTTTCCTGTGAACACTTTAGGTAAATTGTATATTAATTTAAGGATT
AAAAAATCAAATGTAAATATTGAAACTGAAAGTGAATTATCAAATTTTATAGAAAGAGAA
TATAACGACTATTATCATGATCCTAATCCATGCAGTGATTCTATGCGTGGTTATCATACA
GACTTAATGAATGATGCCAGAATAAGTGCAGATCAGCGTTGGGGAGTTAATCCTGACGAT
GAAGATAAAATAAAGAAAAAAGAAAAATATCTTATACATAGTTTCTTTTTGGGGTATCCA
CCTATTAAGTGTAAAGAGGTAAATATAGGTAATCATCGATGTGTTAAATATGAAGAAGGA
AACATCAACTATAAATATGACTTAAAGCGAGTATACAATATTATTATTATGAATGGGTTT
TACCTTAGTATTGAGTTCTGGTATAAGCTAGATTCTAGTTATGTAAATAGAAAGTTATTA
AATTGGGTTGGAGATTCTGATAAAGAATTCGAAAAAGAAATGCTGGAACGGTTGGAGATA
TCACCTTTTATCGATTCATGTTTAGGTGAAAAAATAGATAAAATTAATTATAGTCGTTAA
>GDNDDLFJ_00070 hypothetical protein
ATGAGTATAAAGCTAAAATTTTTAGAGCAGTTAAAAGATGGTTTTAGAGGAAAACCAGAT
TTTTCTAGCTTACTTCATAATATTTTTAAAATTGACGACTTCGTTATTTTATTTGAATGT
CCAGATAATATATTTGAAGGCGCTGTATACGAAGATAAAATTGAATTAAAGAACTTTGAT
ATTAATTCAGTTAAGGAAGATCTTGATAGTATAATTAAGCTGGCTTATGTTAATTTTTCT
TTTAGTAGAGCTATTTTTAACCCTATAGCACCTGTAAATAAACAAGGTGATCTTTTTGTT
AGGTTAGGAATAAAATCAATAGATAGTTATGTGAAAACAACAGAACAACTATCAGATTAT
TTAGAAAAAGAGTATTTTGATTTTTATCACGACCCAAATCCAAGTTCGGATTCTAAACGT
GGATATCATACGGAGTTAATGAAAAAATTTATAAAAAGAGCCAATCGTCAATGGGGAGAA
TCCCCAGAATCTGAAGAAATGATATCAGAAAAAAGACAATACCTTATCGATGGCTTTTAC
CGCGGTTATCCACCAATAAAATGTAAAAATGTAAAAATAGGAAAGCACACGTTTTCAAAG
TATTTAGAAGGAAGTTTAAAGTATAAAGGGGAGTTCAGTCGAGTATATAATTTAATCATC
AAAGATGGATTTTGCCTAAGTATTGAGTTTTGGTACGCAATTCAATATGGCTATCCCAAA
AAAAAGTTTTTGAAATGGATTGAAAGAGCTGACGAGACATTTGAAAAAGAAATGTTAGAA
CGATTGGAAATGTCAAACTGTATTGACTCTAAGCTAGAAAGAAAAGTAGATATAATTACA
CGCAATGTCAGTTGA
>GDNDDLFJ_00071 [Citrate [pro-3S]-lyase] ligase
ATGGACTTTAGAAAATTATCAGTTAGATTGAGAATAGCAAAATATCTAATGGAAAATTTT
ATAACATCAAACAAAACTAATATAGAAAAAAACAGAAAGTTAAAAAAACTTTATTGTCGA
GTTGGTGATTATAAAAATGCAGTTAAGTATGCAGAATCTATATATGCATCTGTCTCAGGA
GCCGATAACTATCATATTCTAAAAAATTTATATGTATTAAGTTCAAAAGTCGATAAATCT
GAAATAACAACCGTTAATGATAAATCTGAAATACTAGATGATGTTATAAAAATTATTGAT
GGTATTAATGAGACCGTTTGTGATTATGATAAAGTTAAGTTCGTTAAAGATTATGTAGAA
AGTAAAGGCGCTAAGCCAATTTTAATATTCCTTTCTGGTAAAGGTGAAAAATTAAAAAAT
AAAAATAAAACAGAAAGAATGCTACTTTCAGATATAGACTTATACAATAAAGAGCGTCCA
AGGTGGAGTAGGGAAAATAATGCGCCAGATTACATTAAAAAAATATATGGAGACTATCAA
GGTGTAGACTTTAATGCTCTTTTTAATTCTAAGCCACCAATAATTAAAGCAACGAAAGTT
CTACTAAGAGATATGGAGAATCCATATGTCTCTGTTAAAAATGGTATCAGAACAACAATA
TATCAGCCTGATGTTCATGATAAACGTATATTGTTTTTTGGAACGTCGACGACATATTCT
GTTGGTACATGCAATGAAGATACAATCGTTAGTCAAGTTCAAAAAGAGATTAATAAATAT
AAAGATAACATTAGAGTTGAAAACCATGGTGTACAAGGTCTGAATCTACTACTTGCAATC
AATAATCTGGTGCAAACAGATATTAAGGAAGGTGATATCGTTGTGCTCTTTGACTATGAC
GAATTTAGTCGATGTCAGGATGACTCAATTTATAATTTAGACCTTAATAAATTTGACCGT
GGAGATGATTTCTTTTTAGACTTAGCAAAAAACCACTGTCATTTTTCACCACGTGGAAAT
CGAGTTTTGGGAGAATCAATAGCAAAAGAGATGTTGTTGCCAATAATAGATAAAGATGTA
ACTAAAAATTCTAACATAATTCTTTGTGACAAATTCTTTCAAGTATTAGAAAACATTAAA
TATATTTTATTTAGAAAAACAGCGCAATCATTAGAATCTTGCGAAATGAAAAATTACTTG
TCTTTACTTGAACAGCATGCTCAAGACTTAGACCTAAAAATAGGTAGTGTTGCTGTTAAT
TGTAATCCAATAACAAAAGGACACTTACATCTACTTGAGTATGCAGCTAAAAATGTCGAC
AAGTTATTTATTTTTGTTATCGAGGAAGATAAGTCGTTTTTTAGTTTTGAGGACCGTCTA
CGACTAGTTACAGAGAGTACAAGCCACTTGAAAAATGTAACTGTTTTAAGAGGAGGCAAG
TTCATTTGCACTGAATTGACGTATCCAGATTACTTCGACAAAGAGACAAATGAAGCAAAA
GCTGACGCTTCAATGGAAGCTTGGTTCTTTTGCGAATATATTGCACCAAAATTGAATATT
ACGAAGATATTCTTAGGTGATGAGCCGAAATGTATGATTACAAATCAATATAACCAGAAG
ATGCAAGAATTGCTTCCAAAGTACGGTATTGAGGTTGAAATTATCGAGCGAATTTCTAGT
AATAATGAGGTGATCAGTGCTTCTAGAGTGCGAGCATTATTAAAATCAGGTGACTTTGAA
GGAATTAGAAAGATTGTTCCAGAGCCAACCTATAGATTTTTGATAAATAAATATCAAGAT
AGCGCAGCATAA
>GDNDDLFJ_00072 putative phosphatase
ATGTCCAAACCTTTGTATGTATTTGATATGGATGAGACCTTAATCAACGCTGATTGTGCA
ATGATTTGGAATGAGTTTTTGGTGGAGAAAGGCATCGCAACTGAGCCTAACTTTATTGAG
GAAGATCTTCGCCTAATGGGCTTGTACGCAGAAGGGAAAATGGAGATGGAAGATTACCTA
GCGTTTTCCATGAAGCCAATAGAAAACATGCCGATTAAAGAAGTCAACGCCTTGGTTGAA
GAGTGCGTTAAAAAGCATATTCTGGCTAAACAGTACCCTCAAGCCAAAACGCTCATTGAA
CAACTGTCTGGTGATGGTATTGATATGGTCATCATCTCTGCAAGTGTCACTTTTTTAGTG
ACAGCTGTTGGACGACATCTGGGTATTCCGACTGCTCTTGGAATTGACTTGGTGGTGGCT
GATAACCGCTATACCGCAGAAATCGATGGAATCCCAAGTTACCGAGAAGGCAAAGTTACC
CGATTAAAACAGTGGTTGGCGACGCAGGCAAAGTCCTATTCGGAAATCCACTTCTATACT
GATTCAATCAACGACTTGCCACTGTGTGAATACGCAAATTACGTCTACCTTGTGAATCCA
TGCCCTCGCTTAAAAGTGCACGCTGATAGACCGAATTGGACCTTGTTGAATTGGGGTTAG
>GDNDDLFJ_00073 Long-chain-fatty-acid--CoA ligase
ATGAACCAGTATGTAAATGATCCATCCAATTATCAGTTACTAATTAAAAACTTGCTGTTT
TCCCCAGTTGCTTTCAACCCAGAGCAAGAAATCGTCTACGCTAACCACCGCCGTCATAGC
TACAAAACGTTTCATGATCGTGTAAGACAGTTTGCCAACGCGCTTACCAAAATGGGCGTA
AAAAAAGGCGATACGGTTGCTGTGATGGATTACGACTCCCACCGTTACCTTGAGTGTTAC
TTTGCTATCCCAATGATTGGTGCCAAGCTGCACATGATTAACGTTCGTTTGTCTCCAGAA
CAGATCCTTTACACCATTGATCATGCCGAAGATGACGTCATTCTTATTCATGAAGAGTTT
CTACCAATTTTAGACCAGATCAAAGGGCGCATTGATACGGTCACTCGCTACGTTGTGTTA
CGTGATGATGAAGAGTGTGAGTATGAACGCCTTCTTGAACAGGAAAGCACGGAATACAAT
TTCCCTGATTTCGATGAAAACACGGTGGCGACAACTTTCTACACCACGGGTACTACAGGA
TTTCCAAAAGGCGTTTTCTTCACGCATCGTCAACTTGTTCTTCATACTATGGGCATACTA
AGCACAATCGGTACCAATGCTTCACAAGGTCGATTGCATCAAGGTGACATCTACATGCCG
ATTACGCCGATGTTTCATGTCCATGCTTGGGGGCTTCCATATATGGCAACCATGCTTGGT
GTTAAGCAAGTCTACCCGGGTAAGTATGTTCCAGATGTTTTGCTTAACCTGATTGAGCAA
GAGAAGGTGACGTTCTCACACTGTGTGCCGACTATTTTGCATCTACTTCTGAGCTCTCCA
AAGTCGAAGGCGATGGACTTTTCTGGGTGGAAAGTCGTCATTGGTGGTGCTGCGCTACCA
AAAGCATTATGTAAATCAGCTCTAGAACGTGATATCGACGTATTTGCTGGTTACGGCATG
AGTGAGACTGGACCTATTCTTTCTATCGTCCAATTGACGCCTGAGCAATTAGAGTTAGAT
GTCGACCAACAAGCGGAATATCGCTCGAAGACAGGTAAGAAAGTTGCGCTTGTAGAAGCG
TATATTGTGGATGAGGATATGAACAAACTGCCTCATGATGGCGAAACCGCTGGTGAAATT
GTTGTTCGTGCACCTTGGTTAACGCCTAACTACTACAAAGACAACAAAAACTCTAAAGCA
CTATGGCGTGGCGGTTATCTGCACACAGGTGATGTGGCGCATATTGATGATGAAGGCTTT
ATCAAAATCACTGACCGCGTAAAAGATATGATTAAGATATCTGGTGAGTGGGTAAGCTCT
TTAGAGCTTGAAGACATTCTCCACCAGCATCAGAGTGTTTCCGAAGTTGCGGTGATTGGT
ATGCCGCACAACAAGTGGGGTGAAGTGCCGTTAGCTTTGGTGACTTTGAAAGAAGACGCT
CAAGTCACAGAAAAGGAACTGTTAGGTTTTGCGAAAGACTTCATCAATAAAGGGATTCTT
GCTAGAGAAGCATTACTACTTAAAGTGAAGATAGTGGACGAGATTGCTAAGACCAGCGTT
GGTAAAGTGGATAAGAAAGAACTGCGTAAACTTCATCTGTAA
>GDNDDLFJ_00074 Glycine betaine transporter OpuD
GTGAGGGAAATGCACGGCTTCCGAGCCCTAAAAAGCGAAGTAATTATGTCAAATATGACG
AACGCCGCCTCTCATGCTCCTATTCAGGAGGCAGACTATTCTGCGATTCATCCTCCTTCC
CTTCTCAAGCGTCTTGAACTCACTAACCCTGTTTTCTGGTTAAGTGGTAGCTTCCTCACT
GTGTTTGTTTTGCTAGCTCTAACGAATACAAACTCTCTGACCGCAATGGTTAATGCAGGC
TTTGGCTTTGCAACTCAATACTTCGGTGCCTTCTGGCAAGTATTACTCCTTCTGAATTTC
CTTATTGGTTTGGCTATTGCGCTAGGTCGTACGGGTTACGTACGCTTAGGTGGTTTAGCG
AGACCAGATATCGATACCTTTAAATGGCTATCAATCGTACTTTGCACCCTACTTGCTGGT
GGCGGTGTATTCTGGGCTGCAGCTGAGCCTATTGCTCACTTTGTTTCTGCACCACCTTTA
TATGGTGAAGCCTCACCAAAAGCCTCTGCAATCAATGCGCTTTCTCAGTCTTTCATGCAT
TGGGGCTTCCTTGCTTGGGCTATCTTAGGTTGTCTTTCTTCTGTGGTGTTAATGCACCTT
CACTACGACAAAGGTTTACCGCTTAAACCACGCACTTTGCTGTGCCCTGTGTTTGGCGAC
AAAGCGATTCACGGTCGAATTGGTGATGTCGCAGACGCGTGCAGCATCATTGCTGTAGCC
GCTGGTACTATTGGTCCAATCGGCTTCTTAGGTCTACAAATCAGCTACGCATTGAACTCT
CTGTTTGGTTTGCCAGATACCTTCATTACTCAAAGCCTGGTGATTGTCGCTGCGATTCTC
ATGTACACTTTGTCAGCGCTAAGCGGCGTGAGCAAGGGCATTCAACTTGTTAGCCGTTAC
AACATTGTGTTGTCTGTAGCATTGATTGGTTACATTCTGTTCTTCGGACCAACTAGCTTT
ATTGTGGATGGTTACGTACAAGGCATTGGTCGCATGGTTGATAACTTCTTCCCAATGGCG
CTTTATCGCGGTGACACAGAATGGTTAAGTTGGTGGACGGTTTTCTTCTGGGGTTGGTTT
ATTGGTTACGGACCAATGATGGCGATTTTCATTGCTCGTATTTCACGAGGCAGAACCATT
CGTCAGTTGATCCTCTCTATCAGCATCGCTGCGCCTTTGATCACCTGCTTCTGGTTCAGC
ATTGTTGGCGGCAGCGGCTTGGCCTTCGAGCTAGAAAACCCAGGTTTGATTTCATCAGCA
TTCGAAGGCTTTAACCTTCCCGCCGTTCTACTTGCCATTACCTCTGAATTGCCATTCCCA
ATGGTGATTTCAGTATTGTTTTTGATCCTGACTACGACTTTTATCGTAACGACTGGTGAT
TCAATGACTTACACCATTAGTGTCGTGATGACGGGTTCTACCGAGCCAAATGCCGTTATT
CGTTCATTTTGGGGCTTGATGATGGGTGTGGTAGCAATCGCACTTATTTCTATGGGCTCA
GGTGGTATCTCTGCACTGCAGTCTTTCATCGTCATTACGGCAGTACCCGTGTCTTTTATT
CTGCTGCCAAGCATTTGGAAAGCACCAAGCATCGCGAACCACATGGCGAAAGAGCAAGGT
TTGATTTAG
>GDNDDLFJ_00075 Exo-beta-D-glucosaminidase
ATGGCTCATGTTGAACTCAATGGAATGTGGCAGTTAACTTCACCACAGCACCCAGATATC
GATATTCCAATGACTTTGCCTGGAGACAACGTTTCTGCGTTGTTACAAGCAGAGCTCATC
CCTAATCCTTATTTTGCGGATAACGAAGCGAAAGTTCGTTGGATTGAAACGTGTGATTGG
CATATTTCACGTCAGTTTGATGTGGATGACGCAGTGCTCTTTGCCAAACAAGTTTGGATG
ACACTTACTCGCGTTGATACTTTAGCGACGTTTTACATTAATGGTGAGCAAGTACTAACT
TGCAGCAACATGTTTGCCCAACAATGTCTTGATATTAAACCTTACTTAAAACAAGGCACT
AACACGATTCGAGTTGAGTTTGCTCGCGTAGACTTAGAAGGCGCAGAGCGAGCAAAGAAA
CTGCCGTTTCCTATTCCTTCTGCAATGGGCAACAACCAAATTCCACACATGAATTTGCTC
CGCAAAACCCAATGTCATTCGGGATGGGATTGGGGTATTTGTTTAATGGTCTCGGGTATC
TATGACCCGATTCAAATCGATGTTGTCGAGGACGTGTGGTTAAAAAGCTTCTCCACAAAC
CAGCAATGGCAGACAGATGGAAGTGTATTGGTTGACGTTCTTATAGAGGTAGAGGCTGGC
AATCAATGTCATGAAATCATTGTTAATTTTAATGGTGAACGACAAGTGCTCCAAACCGAA
GGAAGTGGTCACTATCACTGTGAGTTCCTTGTAAGCGAACCTAAGCTTTGGTGGCCGGCA
GGTTATGGCGAAGCGCACCTCTATTCCATTTCAGTCACTTCTGGTGAACAAACTCTAGTC
CGTAAGATTGGTTTACGAGAGTTGAGCTTAAATAATCAAGCTGATGAACATGGATCGGCG
ATGGAATTCATCATTAATGGCACTCCGATTAATGCTAAGGGGGCGAACTGGATTCCGAGC
GATGCCATGCCGGGGCGTGAGTGCGAAACCCGCTACCGAACGCTTTTACAAAGTGCCGTT
GATGCCAACATGAACATGATTCGTGTCTGGGGTGGTGGGCAGTATGAGAGTGAAACCTTC
TATGACTTGTGTGATGAACTGGGGCTGTTAGTTTGGCAAGACATGATGTTTGCTTGTTCG
CTTTACCCTTCTAGCGATGACTTCTTAAAAGAAGTTGAACAAGAACTGCGTTTCCAAATT
CCACGCTTAAAAGAACATCCATCTATTGCGTTATGGTGTGGCGACAATGAAGTTATTGGA
GCTATTGGCTGGTATGACGAATCCAAGCATAACAAAGTGAAATATACGGTGAACTATGAC
CGTCTCAACCGCATGATAGAGCAGGTGATCGGACAGTTAGACGAATCTCGTCGTTTTTGG
CCTAGCTCTCCTTGTAATGGTGAACTGGACTTCGGAGATGCTTGGCATGATGACAGTAAA
GGTGACATGCATTTTTGGGATGTGTGGCATTCAGGAAAATCATTTAATGCCTACCTAAAC
ATTAATCCTCGCTTTTGCTCAGAATTTGGTTTCCAATCTTGGCCTTCGTTTGCGGAAGCA
AAACAGTTTGTACCGGAACAAGACTGGAACGTTACGTCACCTACCTTTGAGCAGCACCAA
AAGAACCCACGTGGTAACAGCATCATTACTGAGATGTTCACCCGATATTTCCGTTTTCCT
AGCGGCTTTGAGCAAATGTTGTACCTTAGCCAAGTGCAGCAAGCGATGGCTATCAAAACT
GCGTGTGACCATTGGCGAGCCATCGCACCGATATGTCGTGGCATGTTGTATTGGCAACTT
AATGACAACTGGCCTGTGAGTTCATGGTCTAGCATCGAATACAGTGGTCGTTGGAAGCAG
TTGCATTATCATGCGAAACGCTTCTTTGCACCTCAGTATTTCGTGTTCTCGGAACACACA
GGCAACTTGAGTCTGCATCTGCTCAACGATGCCAAAATACCAGTTAGTGCGGATATTCAA
CTTCATTGGGTTAATTGGCAAGGCGAAATTGAGAAAACTTGGCAGATAGAGAAAACGGTG
ACGAATGATAGCAATACTGTCATTTGGTCTTTAGATGAGCAGGTTGACCTAGTTGGTTTG
GGCGACCTGAAGTCAGGGTTCTTGTATGTGGAAGCGCAGGTGGGTGATGAACGGATCAAC
AATACCTGGTTTAGTACTCATGAACTTAAGACGCTACCTATGGTTAAAGCAAATATTGAA
GTAACGATTGAAGCAAACCAAGTGACCCTACGGGCAAATAAAGCGGCGTTTTTTGTTCAT
TTGGAGTGTGATACGGCTGGGCGCTTTGAAGATTCAAGCATCACTTTATTGGCAAACCAG
CCCGTTACGTTAACATTCTTGGGTGACGATTGGGCGGCAATGGCAGAGTCTCTGCGTGTT
TACCACTTAATGCAATAA
>GDNDDLFJ_00076 CsgBAC operon transcriptional regulatory protein
ATGATGAATAACAATCCAACCACCAACACCATCTTATTATTCACTTGCAACAACATTCAA
GGAAGAGGCTTACAGACGACAATCGAACAACAGCTTGGTCAACCAGTCCTCTTGGCGAAA
GGATCAAGTACTGATCTTCCTGTTTATCGCGATGAACACTATGTTGCTATTGTCGACAGT
TCACTGCCAGATCTCTCTGAGGTTAAAGTCGTGCTCAACGAGCTCGATCACGTTGATGCG
ACCGTTTTGGTTAATGCCGAACCTAATTTGGGCATCGAGAGTCTGCTCTCTTGGTCGAAT
TTAAAAGGTCTGTTTTACTTCGATGAAGATTTTGACAAAGTGATTCGAGGATTAAAAGGT
GTTGTGAATGGTGAAAACTGGCTCTCACGCGACATACTCAATCGTTTAGTGAGCTATCTT
GTAAACTTAAATCACTCGGTTTCTGAGCTCGACACGAAACTCGAAATTGAGCTAACTCGA
CGTGAAATGCAAGTACTTACAGCGCTTTGCCAAGGAGGTTCTAACCTCGATATCGCCGAC
TCGTTGTTTGTAAGTGAGCACACTGTGAAGTCGCACCTCTACAGTATCTTTCGCAAACTT
GAAGTGAAGAATCGAATGCAGGCGATCACTTGGGCAAAACGAAACCTGTTCTAA
>GDNDDLFJ_00077 hypothetical protein
ATGGTTAGCAAGTTAGAATTTTCGCATGCTGTTGCAACAATTCGAAAGGAGAGAGGTTTA
ACTCAAGGTCAGTTGGCAGACGAGTTAGCGCGGAGTTACAGTGCTTTTGAAAGCTTAAAT
CAACCTACATTAAGTCAATGGGAAAGCGGAAAAGTCACACCGAGTTTATTAAAAAGGCTC
GCCTTCTCTCATTATATTGGTGAGCAATATCAATATACCTCAAGCGAGTATAAGCGCGTT
AAAGCCTCGCAAAGTAAAAACATTTATTTAAGTTTTAAAGACATTGTTTATGAGTATCAA
GTCACCGATGTAAAGAGTTGCTCACTCAATCAAATAAGCGCGTCGGAGTATCAACAAATT
GATGCAGTCCACAAGCAGTTAATCACCCCAGGCGGTATGGCAGATACGCTCAATCAATTT
GATGAATCTTCAAGTAAGGTACGCCTGTATTACTGTAAAGGCATGTTAGTCGGACACCTT
ATTTATCAAGAGCTGAGGTCTGAATTTAGGATTCTAAGCTTATGGCATTTGGGGCGCTCT
ATCCTGAAGTTTTTAGTCACCGATATCATCCAAGTCATGGGGAATGCGGTTGTCCACTTT
CCGGTTCATGAACCCGTGGTAAAGCAACTTTTATTCGACATTTTTATACGGGATTTCTAT
CACCATCGGCGAGTCACGTACTTCAAAGCACCCGCCACTCAAATATTTGAAAACCCAATG
GTTAAACACTGCTTCGATGGATTCTTAGATCTTGTTTTGTATCGCTTCCATCAAGTAGGA
AATGAATTTATGCAGTCTCGACAGGAGGCCCACTAA
>GDNDDLFJ_00078 Cyclic di-GMP phosphodiesterase Gmr
ATGGACAGAACGCAGTTCACCAAAATTTTTACGCGCTACTATATGCGCTCCACAAGTCTT
GGGATTCTTATCACCTTAGTCGCTTGTGCAATCAGAGGGGTTGATTATGTTGTATACCTT
CCTTATATATTTTCCGCGATGGTCTGTTTTGCCTACCTTTGGGTGGGCAAATCATTTGCA
CTCGAGCAAAAGCATCAGTCTGTTGTCATCGCTCTGATCCTCGGCTACACCCTCACTTTT
TACCTGTATTACTTCTTAGGCGGGCACTTTCTCTTCTCTTCGTTAGTCACCGTGAATCTC
CTTTTAACCCTGATTGAGTTTGGCGTATTTTGGTCGGCACTCACATATGTCTTATCAATG
GCAATCTGCTTTAACATTGATTTGATAACCGCAGGTAATTACCTGTTTAAACTACAGGGT
TTAAGTGAGTTCTCCATTCGGAGCACGTTTCTTTACTTGTTCAATCTCTTTATTTACCAA
GGCTTGCGCTCCATCGAGTGCTATTGGTTTAGCGCCTGGCAAACGCAATATGAACAAGTT
GAAAAACTAGAAAGACTGCTCGAGATTGACGAGCTAACAGGGTGTTATTCCCGATTCAAA
GGCAATCAGTTGATCGAACAACAGATACAACGAGCTCAACCGTTTACTCTGTTATATATC
GACTTAGATGGCTTTAAATCGGTGAATGACGAATTCGGTCATGACGCCGGAGACAAAGTA
CTACAAATCACCGCCCAGCGTATTTTAAACCTACTCAGTGGTGGTCAGTTCGCAACAAGG
ATAGGTGGTGATGAGTTTATTGTTTGCCTCCCTGAGCTAGAAAGTACAAAGGACTTAGAA
CAATTTCAGTCTTCGCTGCACCAAGCGTGTAGCGCACCTATTTTTATCCATTTTCAAAAC
GTTCACATCGGTTTGAGTGTTGGTATTGCACGTTTCCCTTATGAGGGCAATAGCAGCGAT
TCCTTAATCCAGCACGCAGACCAAATGATGTATCTCACTAAAAGATCAAGAACATAG
>GDNDDLFJ_00079 hypothetical protein
ATGAACAGCAGCAGATGGGTTGGCCTTTCAATTGGCACCCTCTTTTTAATCGGAACCCTT
ATTCTTTTTGGTTCGACCGTACACGCCTCTTGGTACAAGATCCCAATGGAAGCCGTTAAT
GGCATTGCTTTTACCCTGTCATTCGGCTTAGGGCTGAATCACTTGTTTGCCTACATTTCT
GCGTTTATTACCCTTGTAGCCTTATTCTATCTTGGTTATGCAATAGGTTACCGTATCCAC
CAAAAACTCAAGTAG
>GDNDDLFJ_00080 Sodium/glutamate symporter
ATGAACTTTGTCGACGGTGTATTACAAGTCGAATCCTTTCTCGCGGTGACTCTTGGAATC
ATCGTTTTATTCTTAGGTAGGCGATTAACGCAAGCGAGTGCTTTCCTCAAAGAATTCAGT
ATTCCAGAACCGGTTTCTGGCGGTATTTTGGTGTCCGTACTGTTTGCGGTGATTCATTAC
GTTACCCAAATTGATGTCCAATTTGATCTCGCGACTCGTGACCTACTCTTAGTGTATTTC
TTTACCACCATCGGCATTAACGCAAGCTTGCAAGATCTGTTTAAAGGGGGAAAGCCTTTA
TTAATTCTGCTTTCGGTCACCATCGGCTATATGTTGATTCAAAACCTTACTGGTATCGGA
ATCGCCACCATGCTCGGTCAACCAGAAGCGGTTGGCTTGCTAAGTGGCACAGTCTCATTA
ATTGGTGGGCATGGCACTGCTATCGCTTGGTCACCAAGAATTGCTGAAATTTTTGACCTA
AATACCGCCATGGAAATCGGTATCGCTAGTGCGACATTCGGTTTGATCTTAGCAAGCTTG
ATGGGAGGACCTATTGCTAAGTACCTGATCAACAAACACAACCTCAAACCCGCGAAAGTT
GAAGAGATGGATGTCGGTACCGCGCAAGATGAGCCTCAACCCTCGATCAATGCCTATGAC
TTTTTAGACGCGATGTTAGCGATTCATGTATGTATTATCTTAGGTGCAATCTTGAATGAA
GGCGTCAGCAGTTTAGGGTTAGAGCTACCATTGTTCGTAACTTGTCTGTTTGCTGGTATT
CTGATTTCTAACCTGATTCCTGCTTCTTACCCGCGCCTAACAGGAACGCGCTGGCCGGCT
AGAAAACCCGCGGTTGCATTGATCGCAGATATGGCGTTAGGAGCATTTTTGGCGATGTCA
CTGATGAGTATGCAACTATGGGCTTTGGTGGATTTGGCAGGACCGATTTTCATCATTCTT
GGCGCACAGTTTCTTGTCGCTATTTGTATCGCGATTTTTGTCGTTTTCCCTTTGATGGGA
AAAAACTACGATGCGGCGGTGGTTTGTTCTGGTTTTGGTGGAATTTCTCTTGGTTCCACT
CCAACGGCGATGGCAAATATGTCGGCAGTCGCACAGAAGTACGGTAACTCTCACCAAGCG
TTTATCATCGTGCCTTTAGTCTGTGCGTTTTTTATCGACTTAGCCAACGCACTGATCATT
CCATACTTCATCAATTGGATTGGATAA
>GDNDDLFJ_00081 Disulfide bond formation protein B
ATGAATCGCAACTATTTGGCTTTACTCAATACCCTCGGATTACTCGGCATGACCGCCGTG
TTGTTAATTGGTTTTGTTCTGCAATTTGTACTCAATGAACTGCCTTGCCCATTGTGTCTG
TTACAACGCATTGGCTTTGTCATGATCATGTTCGGCTTTCTACTGAATGTGGTTTACGGT
TCGCACGCTCGACATTATGGCGTGGTTCTAATTGGCGCACTTTATGGAGTAGCCACATCG
CTAAGACAAGTCTCACTGCATGTCATTCCGGGAACGCCTGGTTATGGTAGCCCTATCTTA
GGTATGCATTATTACACTTGGGCGTTTGTCTTGTTCGTCGCGACTATATTTGCGGTGGCG
GTCATCCTTATGCTCACCAGTAAAGAAGAGTCACCGGAACCTTACCAAATGAGCAACCTT
GGTCGAATTGCTTGCCTGTTGGCTATCTCCGTTGTCGCACTTAATGCCATCGGTACATTT
GCCGAGTGTGGTCCATACCAATGCCCTGATAACCCAGAAAGCTACTGGCTATTTAATTAG
>GDNDDLFJ_00082 hypothetical protein
ATGATGACACTAATTTTTGTACTATTGTTAATCGCGATGCTCAGTGCATTTTTAGGCAAG
AAAGCGATGGGTTATGCCTTCTTTGCTTCCTCCGTGATCATTGGGCTGTATTGGTTCAAC
CACCATGCAACCGACCCTCTAGCTATTTTGTTGTAG
>GDNDDLFJ_00083 Outer membrane protein OprM
ATGAAAAAGTTCGTTCTTACGCCACTTGTATTGGCAATGAGTTTATCCGGTTGCGCTGTT
GGTCCCGACTACCAAACGCCAACCACAAGTATGGCTGAAACCTATCTTCATGCTGAGCAA
AGCAACGTCAGCCAGGTTAGCGAAAAAGAAGCCTTTTGGTGGACGGAATTTAATGATCCG
ACGCTGAACGATTTAGTCCTTGATATGCAAAGCCAAAACATCCCGTTACGAGTGGCAGCA
GAGCGCATCAAGATGGCTGAGAACTACAAAACCGTTGTAGAGTCATTCAAAGTACCAACC
GTTAATATTGGCGCGGGTTACTTCAACTACCAACTGAGCAAAAATGATTCTCTGCTGGGT
CCTGCACTCAACCCGATTGGTGATTCAGCAGCAGGTTTACCGCCGCAGATTGGCAACACG
ACACTATTAGATAATCAACATGATGGCGTTTTTGCTGGTGCAAGCATCGCATGGGAAGTG
GACTTATTTGGGCGTCTTGAGCGTCAATCTAATGCGGCAAAGATTCGTGTAGAACAAGCT
GAAATCTATCAGAGTGGGCTCACCACATTGCTCACCGCTGATTTGATCCACAACTACTTA
CAATATCAAGGTGCAACAGAACGTCTCGCGTTGGCAACATCCAACCTAGAGGACCAACAA
AAAACCATGGATTTGGTCGAAAAGGTGGTTCGCAGTGGTTACGGTTCCGAGCTCGATTTA
GCCCAAGCTAAAGCAACATTGGCAGCAATGGAATCCATCATCCCTCAATTGGAAATCGCA
CAACAAGTGCACAAGCATCGCATTGCGCTACTACTTGGTGAGCCTTTATCGAAAGTCGAG
ATACGACTCGCTCAGACACAAACAGTACCTACCATGCAAAATGTGGTACCGATTGGGCTG
CCTTCTGACCTGTTGCAGCGTCGACCAGATATCCGCATTGCGGAACGTGAAATGGCTGCC
ATCAATGAAGAACTCGCAGCCAGTGTGGCCAATCAATATCCGAAGTTCTTCCTAACAGGG
GCGCCAGGTGTTTCAGCGTCTAGCTTTGATGACTTATTCAGTAGTGATTCATTTGGCTGG
GTAGGCTCAGCAGGTATCAGTTGGAATGTATTTGACGGAGGTCGTGGTGAAGCGTTAGAG
AAAATCAACCAAGCTCGTTTTGAATCCGCCACCTTGGCTTACCAACACGCCGTTGATTCC
GCATTTACAGAAGTAGACTCGACCCTATTTGCTTACGGAAGAAGCCAAGAGAACCAACGC
CGAATTGAAGAAGCGCTGGAGGCAACGGACAACGCGGTCAGCAAAGCGAAATCACTCTAT
CGCGCAGGTTTAATCGATCACTTATCCGTCCTTGATGCACAGCGACAAAAACGCATGATG
CAAGACCGTCAGCTTGCTGCCAAATTGCAAACAGCACAAGTTACCGTCGCACTCTATAAA
TCATTAGGCGGTGACTGGACGTTGGAACAACCACCAAAACAAGACGGTAAGTAA
>GDNDDLFJ_00084 Cobalt-zinc-cadmium resistance protein CzcA
ATGATCAATTTAGCCGAATTCGCGATAAGACAGCGTACTTTCGTGTTGTTCTTCATCGCC
TTAAGTGTGGTGGCGGGTATTTACTCCTACTTCGACCTAGGGAAATTAGAAGACCCAAGC
TTTACCGTTAAAACCGCTGTCGTGGTGACCTTGTATCCGGGAGCATCGGCTCAAGAAGTC
GAACAGCAAGTGACCGATACTATTGAGACTAAGCTGCAGGAAATGGCAGAACTGAACCGA
TTACGTTCGTTGTCTCGTCCTGGAATGTCGATGGTATTTGTCGATTTGAAAGAGAGTCTC
AATTCAAAAGCGTTGCCTCAGCAATGGGACTTACTGCGACGTAAAGTGAACGACGTGAAG
CTACAACTGCCTTCTACGGCACAAATCAGCATAGTTCAAGATGAGTTTTCTGAAGTGTAC
GGCATGCTTTTCTCTATCCACAGTGAAGACGCAGCACCAGAAGAATTACGTCGTTATGCA
GAAGAGCTTCAGCGCCAAATTAAGGCAGTAAAAGGCATCAAAAAGATCGAACTTCACGGC
GTACAGCCGCGTGTCGTGCACATCGATATGCCTGATGAACGTTTAGCACAATACGGCTTA
TCTGTTGCGCAAGTGTGGAACCAGCTCAGCACACAAAACATGACCTTTGAAGCGGGGAAA
TTCGATGCAGGAACCGAGCGTATTCGCATCACGCAAACCAGCGAGTTTCAATCACTAGAC
GATATTCGCAACTTGGTAATCAAAGGTGGCGTAAGTGAACTAGGCACAGGTCTAATTCGC
TTAGGTGACATCGCCGAAGTGAGTATGGGATACCAAACTCCCGCGCTGACAGAAAGTCGA
TTTAATGGTCAACCTGCCGTGACTTTGGCGGTGAGTCCTGTTGAAGGCATTAACGTTGTG
TCATTGGGCGATACCATTCGTGACATTATCCATAACTACGAGCAAACATTGCCGCTCGGC
GTCGATATTTCTACCGTCGCTTATCAGCCAGAGGAAGTACAAAAAGCCATTGATGACTTC
GTGGGCAACCTACTGGAAAGTGTCGGTATCGTATTCGTAGTGCTGCTGGTCTTCATGGGT
TTTAAAAGCGCAACGATTGTTGGCTCAAGCTTGTTGCTAACAATCTTGCTCACGTTGATT
TACATGAACATCGCGGGAATTGATTTGCATCGTGTCTCGCTAGGTACCTTCATCCTTGCG
CTAGGCATGTTGGTAGATAATGCCATCGTGATCACTGACATGATGATCGTGAAGCTGAGC
AAAGGCATTGAGCGCACTCGTGCTGCTATTGATTCAGTCAAGGAAACGGCAGTACCACTA
CTTGGTGCCACCATCATCGCCATCATGGGTGCAAGCCCAGTGTTATTTTCGAAAACTGAC
TCGGCTGAGTTTGCTGGTTCAGTATTCTACATTGTTGCTTCATCGCTGCTGCTGTCTTGG
CTGGTTGCCATGACCTTCACCGTATTGATGTGTTGGATGTTCATCAAACCAACACCCGTG
GATGAAGATGCCAAACCAAGTCGATACAAGCAATTAGTGTTTTGGACAGTCGACAATCCG
ATGAAAGCACTGACGGCATTGATTCCGCTGATTTTAGTAACTGCATTTGCCGTGCCCTAT
GTAGCGGTAAACTTCATCCCACAATCGGATCGCCCTATCGTGTTCCTAGATTACTGGCTA
CCAAATGGCGCCAAGATTGAACAAACCTCAGCAGACATGCGCAAAGTCGAACAGTGGCTG
CTCAAGCAACCTGAAGTAGAAAGTATTTCTAGCTACATGGGCGCAAGTGCACCTCGATTC
TCTGTGACTGTAGAACCCGAACCATTTGATCCCGCATATGGTCAGATTTTAATTAATACC
AAGGATTACGCAGGCATCAGCCAACTTGTTGAACGTGGTGATAAATGGCTGCAGAACACA
TTCCCGGACGCAGAGCCCCGCTTTAGAGCGCTGAAGCTCGCAACCTCGGACAAATACGCA
GTCGAAGCTCGCTTCTCTGGTCCAGATGAAGTAGTACTGCATCAGCTAGCGGATCAAGCA
AAAGCCATTTTTGCTACTCATCCTGATGCAAAATACGTTCGTGATGACTGGCGCCAAGAG
AGCAAAGTTCTCAAACCCATCATCAATCAAGACAAAATGCGTCAAGCTGGTATCAACCGT
GCGGACATCGCCTTTGCTTTGAAACGCGCTTCTGACGGCATGCCTTTGGGACAGATGAAT
CTCAATGATGAGCTCATTCCAATTCAACTGCGTGGTACTTCTCAAAACATGGCGTCACTG
GAAACATTACCTGTACGTTCACTACTGGGCATGCACAGCGTACCTCTTGGTCAGGTGGTT
GATGGCTTTGAGTTAGTACCAGAAGAGAGCATGATTTGGCGTCGTAACCGAGTAAAAACC
ATCACTGCGCAAGCGGGTGTCGCACGTCACTCGACACCAGCGACAGTAAGAAATGCAGTG
AAAGATCAGATTGAAGCCATTCACCTTCCTGCGGGCTACAGCTTGGAATGGGGTGGAGAG
TTCTACGACGAGCACAAAGCTGTTACGGATATCTTCAAGCAATTACCGAAAGCGATGTTA
ATTATGGTGATCATTTTGGTCGCGATGTTTAACGGCTTTAAACAACCAATCATCATTTTT
GCGACTTTGCCATTGGCCGCAACGGGCGCAACCTTTGCTTTGCTTGGCTTTGATAAACCA
TTCGGTTTTATGGCATTGATTGGTGCGGTAACGCTGACTGGGATGATCATTAAAAATGGC
ATTGTATTGATGGATCAAATCGAACTAGAGCGAGCAAATGGACGCGCATTAGTCGATGCC
ATTAAGGAGGCTACCGTCAACCGAACGATGGCGATTTCTATGGGGGCATTAACAACAGCC
CTTGGAATGATTCCGCTGCTGTCAGACCTATTGTTCGACCAAATGGCAGCAACCATTATC
GGTGGCTTGGCAGCAGCGACAGTATTGTCATTGTTCATCATGCCGGCACTGTATCGCTTG
GCATACAAAGAAAAACCACAAACAACCCACACTGACGCCAAACTGAAGGAGGCGTAA
>GDNDDLFJ_00085 Efflux pump periplasmic linker BepF
ATGAACCGTCTATTCATAACCACAGCGTTAAGTGCAGCGACACTCGCGCTGCTTGGTTGT
AACCAAAACCAAACCACATTCGCCGACCCTGAATCTCCTCGACCAATACAAGTCGTCGAA
GTAAAGGACAGCAACTCCGCCTCAAGCAAATCATTTAGCGGCATTGTTCACGCCAAAGAA
AGTGCTTCTCTTTCTTTTCGTGTACCAGGCACGGTAGAAAGCGTTTTGGTGAAGAAAGGC
GATCATGTCGAGAAAGGGCAAGTCATTGCTACGCTTGACCCACACGATTATCAAGTCTCA
CTAGAAGAGCTACAAGCTCGTATGCTGGAGGCAAAGTCCGCACATAAACTGGCGAAAGCG
GAGCTTAAGCGCGTTAAGCAAGCAACTGACGATAATGCCATTGCTAGCGTTAATTTAGAC
CGTGCCATCAGCGGTTATGAACGCAGTCTATCCGCTGTCAAAGTGGTAGAAAAAAACATC
CAGCGAGCGGAAGACGCACTGACTTACACCACATTACGCGCACCATTTTCTGGCAACATT
GGTGAAGTCCGTATTGACGCTTTCGAACAAACCCTGCCTGGCGTGAGCGTGGCTACGATT
CAGCAAGATGGGCAATGGGAAGTGGATATCGATGTGCCAGAAAATATGGTTCGACAGTTT
AACCTTGGTCAATCTGCAGCACTTTCTTGGTACGGTGCTGAGCAAACCTACAGTGCAAAA
GTCGCCGAAATTGCTCCGAAGAAGCATTTAATCAAGCAAACTTATCCTGTCACGCTAGCG
ATCGATTCTATTTCTAAAAACTTGTTCAATGGTAAAGCGGTTACGGTAACGACTTCGTTC
CAGCCGAATCAATCAAGCCACTGCTTCCCATACTCTGCCATTTTGGGCGAAAAAAAGACC
CTACACGTCAACGTGGTGCGAGATGCTGTCGTACACAGTGAACCCGTTAACTTGCAATCC
ATCGATTCTCATCAAGCTTGTGTTTCCGGCGATTTCCAACAAGGTGACTATGTCGTTATC
AGCGGAACTCACTATCTCAAACCAGGCGATAACACGCCAAACCTAACCATCAAAACGCTA
TAG
>GDNDDLFJ_00086 HTH-type transcriptional regulator PgrR
GTGAAAATTGACGATCTCAAACTGTTCATTAAGGTGGTGGATTTAGGTAGCTTTACCGCC
GCAGCCAATGCGCTGGACTTACCACGTGCGAATGTAAGCCGGCGAATTGGAGAGTTAGAA
CAATCTCTTGGAGCACAGCTATTCCATCGAACAACACGCAGTTTATCGCTCACCAACAAC
GGCGAGGCGTATTACGAGAATCTGCAAAAAGCACTCACTATGCTCGACTCTGCAAATGAG
CAAGTCAGCAACGATACCAATGAAGTCCGCGGTCGAATCAAGCTCGGTTTATTACCTGAA
ACCGATGAACTAGTGCGCCCTACTCTGTTCGACTTTCACGATCAATACCCTCATGTTGAG
TTAGATATTCGTAATATCAACAACGGCTTCCATGATATGTTCCAACAAGGCTTGGATATT
GCGTTTCACGGTGGTGCACTATTCGACTCGGATATTGTGGCACGCAAACTGCTGACGCTC
GACCGATGCCTGGTCGCCTCCCCGAGCTACCTACAAACCCATGGAACGCCGGAAACGCTA
GAGCAATTAAAAACGCATCAATGCGTGTGCTTCCGTTGGCCAAATGGCGACATTGATAAT
GTCTGGCATTTTCAAGAACAAAGCGTACAACTTAATCCCAAGCTTATCTCGAATAACATC
GGTTTTATTAAAAACGCCACCATCTTAGATCGCGGCATTACTTTTATGCCCAAACTACTC
GTAAAACGTGAATTAGAATCGGGCACTTTGGTCCAATTATTGTCACAGTATTCGGTAACA
GAAGAGTCTGGCTGGCTACTCTACCCTCAACCTAAAACCCTAAGCCAAGCGAGCCGATTA
CTTATTGAGCATCTAATTAAAGAAATCCCCAAATTGGTTTAG
>GDNDDLFJ_00087 hypothetical protein
GTGCTGAGAGTTATCCAACGCCGTCGAATCAAAAAGGTCATTAAATTACTGTCTGCAAGG
CTAATAAAGGGCTATGGCAGTCGTGACTACTTTTCTATTGGTCAAGTTCAGAGCAGTACA
ATTGAGTTAAGCAAGCGCCAACAACACATTGCTTTGGCTCTTTATGCTAACCCTGAAGCG
CTTAACTCAGAAGAAGCTGCTGAAATTCAGTCTCTACGCACTGATGTCGCCAATGATTTT
TTCGAAGGTGGTGACTACAACGCGCAAGATGTGTTGAATTTATTGGGCTCTGGCGGCTGG
AAGGGAGGACGTATGGATGATGATATGTCCCACCGATTTGGAATGAATAGCCGATACTAA
>GDNDDLFJ_00088 hypothetical protein
ATGCCCGCTATAGTGTTGTTCTTCAAAAACAACAACATGACCAAAGCCATGATCAGACAC
ATTCTACTCATCAAATTTAAAGCTTCTGCCACCAGCGAAAAAATTCAACAATTACGAGAG
CTATTCGAAACCATGCCAGCGAAAGTAGAAGGCGTAAGCGACGTTGAGTGGGGCTTAAAC
AACAGCCCAGAAGGAAAGAACAAAGACTACACGCACGCCGTGATGATGACATTTGCTGAT
GAAGCAGGTCGTCAGAATTATCTGCCTCACCCTGAGCACGACGCCTTGAAAGAAGTATTT
AGACCTCTGCTTGAAGACATCATCGTATTCGATTACGAGATTTAG
>GDNDDLFJ_00089 Tyrosine--tRNA ligase
ATGACACTGATTGAAGATTTACAAACTCGCGGCTTGATTGCCCAAGCGAGTGATTTAGAC
CAAGTTCAACAACTGCTTTCTGAGCCACAAACCTTGTACTGCGGCTTCGATCCAACCGCA
GGTAGCTTGCACATCGGTCACCTTGTTCCACTTATTATGCTCAAACGCTTTCAAGATGCA
GGACACCAAGCCATCGCCCTGATTGGTGGGGCAACGGGTATGATCGGCGATCCAAGTTTT
AAAGCAACAGAGCGCAGCTTAAACTCAGAAGAAACCGTAACAGGCTGGGTAAAAGATCTG
TCGAACCAAATTCAACAATTGATGAATAACCAAGTCAGCAAGCCAATGCTCATGGTAAAC
AACGCAGATTGGGTGAAGCAAATTAACGTGATCGACTTCTTCCGCGATGTGGGTAAACAC
TTCTCCGTGAATACCATGATCAGCCGAGAGTCGGTTAAGCAACGCTTACAACGCCCAGAC
CAAGGGATTTCATTCACCGAGTTCAGTTACGCACTGCTGCAATCTTACGACTTTGCAGAA
TTAAACCGTCAGTACGGCTGTCGCTTACAAATCGGTGGTAACGACCAGTGGGGCAACATT
GTTAGCGGTATTGACCTTACTCGCCGTCAAAATGGTGAACAAGTATTTGGCTTAACCTTA
CCTTTGATCACCAAATCCGATGGCACTAAATTTGGTAAAACCGAAGGAGGTGCAGTGTGG
CTGGATCCAAGTAAAACCTCGCCTTACGCCTTCTACCAATTCTGGTTATCCGCGGAAGAT
GCCGATGTTTACCACTTCCTACGCTACTACACCTTTTTGAGTTGCGATGAGATTGCAGCG
ATTGAAACACAAGACAAAGAGAGCAAAGGCAAACCGCAAGCACAGCGTATCTTAGCGGAA
CAAATGACAAGCTTTGTTCATGGCGAAAAAGGATTAGCAAGTGCAGAGCGAATCACTCAA
GCGCTATTTAGCGGTGATGTCCAGCAATTGAGCTTGAGCGAGCTAAAACAGTTGGAACTC
GATGGCTTACCGAGCATGCAAAGTGCTGAGCAAGACTTGGTTGAGCTTCTGGTTGAGTCC
GGTCTAGCCAGCTCAAAACGCGTTGCTCGTGAGCTAATTGGCAACAACGCCATCAGTGTG
AACGGCGAAAAAATCGATGCAGAAAAACCAAGTTTGAACTTCCCACTGTTCGACCAGTAC
TGGTTGCTTCAACGCGGTAAAAAGCACTTCTGCTTGGTGAAGCGTCTCGAAGGTTAA
>GDNDDLFJ_00090 Tetrathionate response regulatory protein TtrR
ATGCCCAGCGACGCATTCAACACTCAGCTTGCAGAAACAATATCTGCCCTTAACTCACCA
AGCTTTACGCCTAAACTCATGCGCGTGATAGCTTCACTACTGAGTTTTGATTGCGCAGTG
ATCCTCGGCTACCGCGAAGGCAAACACCCTATCTACCTGTATGATTCGATTGAAAATGAA
CGCGAGCTACTGTTCCAGCGTTATCTCACGACTTCTTTTCAAAATGACCCGTTTTATCAA
AAACTTAACGCTAACAAAGAACAAGGTATCTTTACGCTCAAAGACGTGGTGAGAAAAGAT
GTCGCGCGCAACGATCTCGATTATCAAGCCTACTGCGAGCAGTTCTACCATCAAACTGGC
TGGAAAGATGAACTCAGCATGTTGGTCGAAATCGAACCGACACGTTGGGTGATGTTCTAC
TTCGGTTTTATGCAGGACGATAAGCGCTTCACCAAGCCTCAAGTAGCCAAGCTCAAATCT
TACTTCGCCATTATTCAGTCTTTGTGCCGACAGCACTGGAAACAAACCGAGTTTACACTC
GCCGAGCCAGTTTTCAGTCCTACCACCTACTCGGGACAAATGCGTACTGCAATTGAATCC
GCTCTGGCATCTTTTGGCGAAACTGTCCTCACTAATCGAGAACAAGAAATTGCCGCATTA
ATCGCGCAAGGCTATGACAGCAAAGAGATTGCAACGCAGCTAGATGTCGTAGAAGGCACA
GTCAAGAATCACCGTAAACGCATCTACGCACAACTGAATGTGGCGTCTTTAAGCGAGTTC
TTTCAGTTGTTTCTCAACCACCTGATCACTCAATCAAGATAA
>GDNDDLFJ_00091 hypothetical protein
ATGAAAAAGCCTCTTGCTCTCATTACCGCATTAACGCTTCTTGCTTCTCCCGCTTATGCC
GATTGGGATGACATTTCAAACAGCCTTTCAGACCTAGGAGATGCCGTCTCTGACACCGCT
AAAGAAACTTGGGACAGCACCAAAGCCTTCTCCAAACAAGCTTGGGAGGATTTCACCAAT
TGGTCAGAAGATGCGATTAACACCGCTGGCGAGTGGACCGACGCAAGTATTGAAACCAGT
AAAGGTTGGATCGATGAAGCGGACAAGAAGATCACCGAACTGATGGAAGGCGATACGCCT
CAAGAAGCACGCCAAGCGATTGATCTTATGGCGGATAGCACACTTCTCAAACTGTTCAAT
GAAGAGCCTAAAGCCAAAGCACTGTACGACAAGGCATACGGCTACGCGGTTTTTGATTCA
CGCAAACTATCGCTGATGTTCCATACCAACTCGGGCTCTGGGGTTGCGGTCAACAAGTCG
ACAGATCAACGTACTTATATGAATATGTTTGGTGCGGGTGTCGCCCTTGGTGTTGGTGGT
AAGTTCTACCAGCAAGTCGTACTGTTTGAAAAAGAAAAAGACTTTAACACCTTTGTCGAA
GAAGGTTGGGAAGCATCAAGCGAAGCTTCTTTAGTCGCTGGTGAGGACGGCGAAGAAATG
ACAGCGCAATTCAACAGCGGCGTAGCAGTATATCAGCTAAACACCACAGGGTTATTAGTT
GATGCAAACGTTTCTGGCTCAAAATACTGGGTGAATAAAGAGCTAACCGATTCACAGTAA
>GDNDDLFJ_00092 Phosphoenolpyruvate synthase
ATGCAAAAGAACACCCTCTGGTTCAATGGACTATCCATGGATGATGTCGACAAAGTCGGC
GGTAAAAATGCTTCACTTGGCGAGATGGTTTCTAACCTAGCCAATGTTGGTGTATCGGTA
CCAAACGGTTTTGCGACAACCTCGTATGCGTTTAACCAATTCCTTGACCACGAAGGTTTG
GATGAGCGTATTCACCAACTACTTGATGAACTGGACGTTGAGGATGTAGAAGCCCTGCGC
AAGACAGGTGCCACCATTCGTCAATGGGTATTAGAAGCCCCGTTCCCAGCGGATCTTGAA
CAAGACATCCGCGATAACTACAAAGAACTGACAGATAATCACCCTGAGATTTCTGTTGCT
GTTCGCTCTTCTGCAACTGCAGAGGATCTGCCGGACGCGTCATTTGCTGGTCAGCAGGAG
ACGTTCCTAAACGTAAAAGGCATTGATGCAGTCTTAGAAGCGACTAAGCACGTTTACGCT
TCTCTGTTCAATGACCGTGCAATTTCATACCGCGTACACCAAGGCTTTAACCACCGAGGC
ATCTCGCTATCGGCAGGCATTCAACGCATGGTGCGCTCGGACAAAGCCTCTTCTGGCGTT
ATGTTTACCCTAGATACAGAATCTGGCTTCGATCAGGTCGTATTCATCACCTCTTCTTGG
GGCTTGGGTGAAATGGTAGTTCAGGGTGCAGTTAACCCTGATGAATTCTACGTTCACAAG
CCAATGCTAGAAGCGGGTCAATACCCTATCGTTAAGAAGACGTTTGGCTCTAAGCAGATC
AAGATGATCTACTCAAACAGCCAAGAGATCGGTAAGCAAGTTGAGATCATCGATACCTCT
GTAGAAGAGCGCAATGCCTTCTCTCTGAACGATGAAGAGATCAAAGAGCTGGCAAAACAG
GCGATGATCATCGAGAAGCACTACCAGCGTCCTATGGATATTGAGTGGGCAAAAGATGGT
ATCGACGGCAAACTTTACATCGTTCAAGCACGCCCTGAAACCGTATGTTCTCAAAGCGAG
CAAAACGTAATTGAACGTTACGAGCTAAGCAACAAAGCAGACGTTTTGGTTGAAGGTCGT
GCAATTGGTCAACGTATCGGTAAAGGTCCAGTACGTTTGGTTGACTCTCTAGACCAAATG
TCATTGGTCCAAGACGGTGATGTACTGGTTACAGACATGACTGATCCAGATTGGGAACCA
GTGATGAAGAAAGCCTCTGCGATTGTTACAAACCGTGGCGGTCGTACTTGTCACGCGGCC
ATCATCGCACGTGAACTTGGTATTCCGGCTATCGTTGGTTGTGGTGACGCCACCAGCAAA
CTGACTGACGGTGAGACCGTAACAGTATCTTGTGCTGAAGGCGAAACGGGTTACGTTTAC
CAAGGCGAGTTGGACTTCGAAGTGAAACGCTCTGCGGTTGATGAACTTCCACTGCTACCA
ACCAAAGTCATGATGAATGTGGGTAACCCAGACCGTGCATTCGACTTCGCTCAGATTCCA
AACGAAGGTGTCGGTCTTGCGCGTCTTGAATTCATCATCAACAAGATGATTGGTATTCAC
CCGAAAGCGCTGCTGAACTTCGACGCGCAAAGCGATGAGCTAAAAGCTGAAATCACTGAA
CGTATCCGTGGTTACAAAGATCCAATCGACTTCTACGTTAGTAAGCTAACAGAAGGCATT
GCGACCATAGCGTCAGCATTCTGGCCAAAGCGCGTCATCGTACGTATGTCTGACTTCAAA
TCCAACGAGTACAGCAACTTGGTCGGCGGTAAAGGTTACGAACCACATGAAGAAAACCCT
ATGCTGGGCTTCCGTGGTGCATCTCGCTACATTTCTCCAGTGTTTGAAGACTGCTTTGAG
CTAGAAACTCAGGCAATCAAGCGCGTTCGTAACGAGATGGGTCTGAAAAACGTTGAAATC
ATGATCCCGTTCGTTCGTACACCGAGCGAAGCGGCATCGGTTATCGACTTACTTGCTAAG
TTCGACCTACGCCGTGGCGACCAAGGTCTAAAAGTCATCATGATGTGTGAACTGCCATCA
AATGCGGTACTTGCTGACGAATTTTTGAAGTACTTCGATGGCTTCTCTATCGGTTCAAAC
GACATGACTCAGCTTACACTTGGTCTTGACCGTGACTCTGGCGATGTTGCACACCTATTC
GATGAGCGTAACCCAGCGGTGAAAGCCATGCTACAAATGGCGATCGATGCGGCCACTAAA
GCAGGCAAATACGTTGGTATCTGTGGTCAAGGTCCATCAGACCACGATGACCTTGCAGAA
TGGTTAATGGAACAAGGCATCAGCTCTGTGTCATTGAACCCAGATACGGTTATCGATACC
TGGTTGAAGCTAGGTAAAGTGAGCAAATAA
>GDNDDLFJ_00093 Phosphoenolpyruvate synthase regulatory protein
ATGCAAATAAATAACCAAAGTCGTGATGTATTCTATGTTTCTGACGGAACGGCTATAACA
TGTGAGACATTAGGACATGTTGTTCTGGGTCAGTTTCCCTTTATTCCTAATGAAAAAACC
TTTCCTTTTGTTGAAAGTGAAGACAAAGTTGCCGATGTCATCAAAGAAATCGAGATTTCC
TACCAACGTGATGGCGTGAAGCCGCTGGTTTTCTTTTCGATTGTTGTGCCAGAAATTCGT
GAGGTGTTGCTCAAAGCTCCCGCTTACAGCTATGACGTGCTAGAAAGCATTGTGCAAAAG
GTACAAGACGACATTCAGATGGCTCCTCAGCCTAAGATGCAGCGTTCAAGAAGCGTGAGC
AAAGATTCCGATACTTACTTTGACCGTATCGCGGCGATTGAGTACACACTTGCTCATGAT
GATGGTATTACGCTCAAAGGCTTGGAGGAGGCTGACATTATTCTGCTTGGCGTCTCACGC
AGTGGCAAAACCCCAACCAGTCTTTACATGGCGATGCAGTTTGGTTTACGTGTGGTGAAC
TACCCGTTTATCGCTGAAGACGTCAAGATGATGCGTTTGTTGCCGGAGTTCGAAATTCAT
CGGCACAAACTGTTTGGTCTAACCATCAATCCAGAACGTTTGAATGAGATTCGCGAGAAC
CGCTTATCAGGCAGCGAATACGCGAGTACGGAACAATGCAAACTGGAACTAGATACGGTA
GAAGCGTTGTTTAGAAGAGAAGCAATTCCGTATATCAATACGTCTTCTTTGTCTGTAGAA
GAGATCACTACGCGGATTCTTGAAAGAGCAGGGATGAAGCGCCGCTTGTTCGGCTAA
>GDNDDLFJ_00094 L-asparaginase 2
ATGACCAAAAAGTTTCTCCGCCTCAGTTCGATCACGCTTGGTTTGTGCATGAGCTCATTT
GCTTTTGCCAATGCCGATTTACCAAACATCAAAATTCTGGCGACTGGCGGCACTATCGCT
GGCGCAGGTCAATCTGCGACAGAATCAAATTACACCGCAGGAAAAGTCGGTGTTGATTCG
TTGATCGCCGCCGTACCCAGTATGACGAAGATCGCCGACATTTCTGGCGAGCAAGTGGTC
AGCATCGGCTCTCAAGATATGAATGACGAGGTGTGGCTTAAGTTGGCTAAACGAGTGAAT
GAGTTACTCGCCCAAGATGACGTGGATGGCATTGTGATTACTCATGGCACTGATACATTA
GAAGAGACAGCCTACTTCCTCGATTTAACGGTAAAAAGCGATAAACCAGTGGTTATCGTT
GGTGCAATGCGCCCTTCTACGGCAATGAGTGCTGACGGTCCGGTTAATCTCTACAATGCG
GTGGTCACAGCAACAGACGAAGATTCTCAAGGTCGTGGTGTACTGGTTGCGATGAATGAC
ACCATCTTTGATGCGCGTGACGTAACAAAAACTAACACAACATCAGTCAGCACTTTCCAA
TCTCCTAACTTTGGTCCGCTAGGTTATATCCACAACAGTGATGCGAAATATCAAAGAAGC
CCGGAACGTAAACACACTACTGAAACAACCTTCGATGTTTCCAAGCTCGATAAGTTGCCA
CAAGTCGGAATCGTTTATAACTATGCAAATGCGTCGAGCTTACCTGTTAAAGCATTCGTC
GATGCGAAGTTTGATGGCATCGTCAGCGCAGGTGTCGGCAATGGTAACTTGTACCACACG
GTATTTGATGAGTTAGAAAAAGCAAGCAAAGACGGCATTCTGGTTGTTCGTAGTTCTCGT
ACGCCTACCGGCTCAACCACTTTAGATGCAGAGGTTGATGATGATAAGTACGGTTTCGTA
GCATCAGGTACACTGAACCCACAAAAAGCACGTATTTTGCTGATGCTATCACTGACACAA
ACCAAAAATTACCAAGACATTCAGAAGATGTTTCAGCATTACTAG
>GDNDDLFJ_00095 Putative cyclic-di-GMP phosphodiesterase YjcC
ATGCTGGCTTTTATCCCTTTTGCACACCAATATCATAAAAAGCTCACAGAAGAAGCTATC
TTGACGATTGAGTCTGAATTTCACGATAACGTGGAGCAGTTAACACACCTGTTAGACGAT
AACTTTTTTCTTAAGTCGTGCGACGACCTTATCCATGATCTCAGGACAAGCATTTTTGGT
TTGGGCATGGCAAAAGACATTGCCACCTTCGATCAAAACGGAAAAGTGTTGTGCACGAGT
AGCGAACGCCACCCGTCTTTCAGTATCTATTCGTCAATATTGACGCGTCTTGGTGACAGT
GATGTGCATGCAACATTGGCTTTTACTAAGCGAGCGCTCACCAACAACCAAGCTCTGATT
CTCTTTTTCACCAAACAACAAGGACGAGGAATCAGTGTTGTTTTCCCGAAAGAGGTTTTG
GAAGTTCTCGTTAGCGATATATTTCGTTTTGGTGATATGGATTACCGAATCGACATCACA
GACAAAACCGCTATAGATTCTATTGCACTCAACCCACTTAGAATGGAACAAGCCAGTTCC
GAGATTTTGCCTTTTACCGTCTACTCTGCAATCAGCTATCCATTCTATTTTCAGTTCTTA
GGTAGCAAGCTTTGGATTGGGTTATTGGGAATGGCATGTGCGTTGATTGTTCACCTATTT
TTCTCTTCCAAGAAGTTCGCCAAAAATAGCTTAGAATTCTCTCTTGCTCTTGCCATTAAA
GGGCGTAACTTAACCGTTCATTATCAACCCATTGTCGATCAACGTGATGGCAGCGTTATT
GGTGGAGAGTCACTTGTTCGCTGGAACGATCCAGTACAAGGGTTTATTTCACCAAGCATC
TTTATCCCTCTGGCAGAAAAGGTGGGGTTGATCGATCAGATCACTTACCTTGTGCTAGAT
AAAGTGATCAGCATGATAAGCAGTAACAAGCTTGCGTTCCATGACCGCTACATTAGCGTC
AACGTGAGCCGCTCATTGATCCTCAGAGAAGACTTTATTCAAGAGGTTGAATCGCGTCTT
AAATATCATTATTTCATTAGTGAGCGTTTGGTGTTTGAAATCACCGAAGAAGCCATCTTC
AGCGCGAGTGAACTGGCTGTACTTCGAAAGCACTTGGACCGATTAACCGCACTTGGTATC
CGAATTGCGGTGGATGATTTTGGTACCGGATATTCGGGTTTAGATTTTATCGGTCAATAT
TCATTCGACATCATCAAAATCGACCGCGTATTCGTTAACAACCTTGGTAATGGCCAGACG
ATCCAACCTTTGTTGGAAGCAATCCACACCCTGACAAGAAACCTAAGCATGTCAGTGATT
GTCGAAGGAGTAGAAGAGCGAGCGCAATTGCAAGTCTTGCACGATCTCGGTTTTTACAAC
ATTCAAGGGTTCTACTTTTCAAAACCACTACCTAAACCTCTCTTTCTCGATTATTTAGAA
GTAAAGCCAACCGTCGCTTTTCAAAAATTCGCACCTGCCGTCAGTTAA
>GDNDDLFJ_00096 Adenylosuccinate synthetase
ATGTCGTCTATCGTTGTTGTGGGTGCAAACTGGGGTGATGAAGGCAAAGGCCGCATCGTT
GACTTTTTGGCAGAGCAAGCTTCTGCAAGCATTCGTTTCCAAGGTGGTAACAACGCGGGT
CATACCGTAGTTAACGACCTAGGTACGTTTAAGCTACACCAGCTACCAAGTGGCGTTTTC
AACCCTGACTGTTTGGCAGTATTAGGTCCGGGTATGGTAATCAGCCCAGCGTCGCTGTCT
CAGGAGATTGCGGAAGTTGAAGAAGCGGGCGTTAAAGTGAACATGTGCATCTCTGATCGC
GCAACACTGTGTCTACCTCTACACGCACTAGAAGATACGCTAGAAGAACAACGCTTAGGC
GACAAAGCATACGGTTCAACTCTTCAAGGTATTGCACCTGCATACGGCGACCGTGTGATG
AAAAAAGGCATCCTAGTTGGTTGGTTGAAGCAGCCAGAAGTCCTAGTAGAGCGCATCAAA
TTCTGGATGGAGTGGAAACTTCCTCAACTACGTGCGCTTTACCCAACGTTCGAATTTGAA
CAAACCGCTGAAGAGATGGCGAGCTGGTTGTTAGAAGTATCTGCACCTTGGCGTGACGCT
ATCTGCAACGTAACGCTACCGCTAAAAGAACTGCAAGCAAAAGACCAAACGCTACTGTTC
GAAGCGCAGCTAGGTGCAGGTCGTGACCTTGTTTACGGTGAGTACCCATGGACAACATCT
TCAAACGTTGTGTCTATGTATGCTGGTATCGGTAGTGGTCTTCCTGCTCTTCGTCCAGAG
CGTGTTATTGCGGTAGCAAAAGCGTTCAGCTCATCGGTAGGTACCGGCACACTAATTACT
GCAATGGAAGAGCAAGATGCATTCCGTGAACTAGCGGGTGAGTTCGGTGCAACAACAGGC
CGTCCACGTGACATGGGTTACTTCGATGCAGTAGCAACGAAGAACGGTGTTGAGCTTCAA
GCAGCGACTGAAATCGCACTGACAAAAGTGGACTGTCTGACTGGTCTTAAAGATCTAAAA
ATCTGTGTTGGTTACGAAGGCGAGCACAGCGAAAACCCAATTTGGCCTCAAACGGCTGCA
CTAGCACCAATCTACGAGAAGATGGAAAGCTGGAGCGAAGACATTACTGGTTGTCGTAAA
TTCGAAGAGCTACCAGTCGCGGCACAAAAATACGTTCTACGTATTGAAGAGCTGATGGGT
GTACCTGTGAAGATGGTATCGGTTGGTCCTGGTCGTGAACAAATGATTATGCGCTAA
>GDNDDLFJ_00097 HTH-type transcriptional regulator CynR
ATGTTGGATTTGAACTGGTTACGCACGTTTGTCACCTTGGCAGAAGTGAAACATTTCGGA
AAAACAGCGATTGAACTGCACATGACGCAGCCAAATGTGAGTCTTCATATCAAACAGCTA
GAACAAGCCACTCGCACTAAGTTGATTGAACGCAACCCTGTGCAATTGACCCAAGCCGGA
AAGCGCTTGTTAGACACTGCCGAGCACATGCTGAATGAGTTGCAAATCTGCCAATCCGAC
CTCAATGCCATCAATGACTTAACGCAAGGAACGCTCTCGATTGCAGCGAGTGATATTGTC
TCGCGCCTATTACTTATCAAGCCTTTTCAACAGTTTAAAAGTGAATATCCTGGAATTGAT
TTGGCGCTGTTCAACACTACATCATCACAAGCGGTAGATTTGGTAAAAAGTGCTCGTGCA
GACATAGGCTTTGTTATTGCGCAGAAAGAGAGCCAACCATTGCACTTTACGTCACTTACT
CAGATTCATTGGTGTGCTTTCGGCGATAACATCTTCGATTGGCGAGAAAACAGTGAAGAG
AACCAAACATTAATCTTGCTCGGTCACGACACCCGAACGCGCGAGTTGATTGACGCGTCT
CTACCAGAGCTAAATCTTCCTAGGCATAGGGTCATGGAAGTTGGCAGTGTTGAAGCTCAA
ATAGATTGGGCTGAAGCCGGATTTGGAACTGCGATTGTACCTGACTTCTCCCTCGACCCA
AGGTTGAAACTCTCGCGAGAAGTCACGCCATTACCTAGTTTCCCCAACACAGATTTTGGC
TACATAGTGCGCCAAAACCAAGTGCTGTCCAAAGCCGCAAAACAGCTTCTTAAATGGGTG
GCTGATAATGTGTCTGTGGTGGGGTAA
>GDNDDLFJ_00098 hypothetical protein
ATGGAGCGCATTTTAAGCCCTTATATTTCTGGCTATTTGCATTTAAATGGCAAGCCCGTC
GAGGGCATCAATATAGAAAGGACGATTGTTTTCAACGGTGTTGCTTCTGACTCGACGCAA
TCTGACGCCGAAGGACACTTTGTTTTTGAAGCTGTGCTATTAGATTCCAAACACCAACAA
CATTCTTTGCAAGATATTCGAGTGAAGCTGGATCTGAGTACCGAGTTTCAAGGTGATGAA
GTGACGATATGGCAATCAAAAGTACACTCATTTCACCCGTCTCCCCTTCTGCTCATTTCT
CTTGAAAGCTTAGCTTGTAATTTGAACTCCCCACTCAAAGTGTTCACTTACCCTACAACA
CAAACGGAACCAGTCACCAATGAAATCTATAGTGTTTGCGACCTAAATGCGCTTACTTTC
GAAGAGCTTTATTAG
>GDNDDLFJ_00099 hypothetical protein
ATGACTGACAAGACTATCTCCATCCCTCTACCATCTTTGATTCACCGAATTGGTGGCGAT
CATGCTAAGCGAGCTAAAGCAATTGCGGCTGAGAAGAAGTGCGAAATGAAGCGCATACGA
CGCTCTCGTAATTGGCAAATTGCTGGTGAGGCTTTGGATTTGAAATCATTTCTCGATCAT
ATCAAAGCAGAAGAGTCTGAGCCGATGCGATTTGTGATCAACAAAATGGAAGTTGGTCTC
GCCAAGCACAGCGATAAGCTTGAACCTTTGGAAGCCAAGCTGATTCGATTGGTCTTGGAG
AATCCAAACATTACCTTGGCGGAGCTAATGTCGGAAACCAACTGTACCATCGCCCAAGCT
CGAACGGCACGTTTCGATGCAGAGATGCTATAA
>GDNDDLFJ_00100 hypothetical protein
ATGAAGCTGATATTGAAACTGTTGAGTGTGTTCTTCATTTGGGGGAGTTTGACGCTTCCT
GCTTTCGCTCTTGATCCTGTTTATAGCGACTTTCTCGGTAAAGCGATTCGTGGTTATGAC
CCTGTCGCGTACTTCACTCAATCGAAACCGGTAAAAGGTGATAGTGATTTTACTTACCGT
TGGAATGATGCCAAATGGTACTTTTCATCGGCTGAAAATCGGGATGCATTCGTGAAAAAT
CCTGAGAAATTTGCACCGCAATATGGCGGCTATTGTGCTTGGGCTGTGAGCAAAGGCTAT
ACCGCCAAGATAGATCCTAATGCGTGGAACATTCATGATGGAAAACTCTACCTAAACTAC
AGCAAATCCGTTCAAGCCTCTTGGCAACAAGACATTCCGGGTAACATTGCGAGCGGGGAT
AAAAACTGGCCGAAGTTACTTGCAGAATAA
>GDNDDLFJ_00101 2-haloacrylate reductase
ATGAAAGCAGTATTACTGACTCAAACAGGCGGCAGCGACAAACTGGTCTACCAAGACGTA
GCACAACCAACATTGAAAGAAGGACAAGTTTTGGTTCGCATTCACGCCGCACCAGTGAAC
TTCATTGATACCATCATCCGTGAAGGCAATATGCCTCCGGGTATGATGCCAGAGTTGCCA
TACATCTCTGGTGTAGAAGGCAGTGGCGTGGTTGCCGATTCAAACAACACAAGCTTAAAA
GAAGGCACGAAAGTCGCGTTTCTTGGTCCAATTGGCGCATCAACTTACGCAGAGTTTACT
GCTGTCGATGCAGATAAATTAGTAGTGCTACCAGAATCGGTCGACCTTCAAGAAGCCGCT
GTTCTACCTGTTAACTACTTTACGGCTTACCACATGCTACATAACGTTGCTCGAGTTGAA
GAAGGCAAAACAGCGCTGGTTTACGCAGCGTCCGGTGGCGTGGGTACGGCATTGATTCAA
TTGGCTAAGCTAGCAGGTCTAAACGTTATTGCTTTAGAGCGACAAGCCCACAAAGCAGAA
AACGCATTGAAGATGGGTGCGGACCATGCATTTACCTCTGATAGCGATTGGGTAGAGTCA
GCTAAAGAAGTTACCGAAGGTCGCGGAGTGAACTACATCTTTAACCCAGTAGCTGGCGAT
ACCATAGTGCAAGACTTGGAAGTACTAGCACCACTTGGTCACGTTGTTGTGTTTGGTTTC
TTAGCGGGTATGGGTGAGACAAACTTACAAGCCGAGGCGATTAAGCACTTTAGCAAAGCG
CCAACTATTACTTACTCAGAAATCTACGCGACTTACTTCAACGACTACCCATTGGTGAAA
TCATCCATGGAAGCGCTTTACGAACTCCTAGAGCAAGGCAAAATTAAACCTGTGTTTACC
ACACTGCCGCTGTCCGAAGCAGCGCAAGCACACGATAAAATCGAAAGTGGTTCAGTGATG
GGCAAAATGTTGTTGCTACCGTAA
>GDNDDLFJ_00102 HTH-type transcriptional regulator DmlR
GTGAAACGAGTGTTGGATGATTTGCAGGTATTCTGCACCGTCGTCGAAGAGGGCAGTTTA
AAGCGCGCTTCTGAGCGATTAGAAATTCCTCACAGTACGGTGAGTCGACGTATTGAAGCG
CTAGAAAACAACTTGGGTTTAGTGCTGCTTCATCGCACCACCCGTGAAGTCAAAGTATCT
ACTCGCGGTGAAGAGCTTTATCAAAACTGCTCGGCTCTGCTTGGAACGATCCGCCAGTCG
ATAGATTTTGCGGTGGATTCTGAAGTTGCCTTTAAGGGGAAGTTGAATGTGTCGATGCCC
GTTCGTGCTGGCATTGATTTTCTTGGGGCGTGGCTTATCGACTTTGCAGCACAGCACCCC
GATCTTCAGCTTGATGTTTCTCTGTCGAACGACAATAAGCATCTGATTAAAGATGACATC
GATTTAGCATTCCGAGTCGGTCCACTTGTCGATTCATCTGCAATCGCATTGCATTTATGG
GATATTCCATACGTCGTTTGTGCCCATCGTGATTACGTTGAAAACCATCAATTGAGTGAA
CTCACTCTTTCCATCGAACAGTTGGAATCACTGCCGGGAGTGATAACTCGTCCTGCAATG
AACTGGATGTTTGTGAACAAGCAATTTGAAGAAGTCGCTGTATCGCCACAACAAGGTTTG
ACGGTGGATGATCTTGGTTTGGCGTATCACGCGATCCAGTCAGGCAAATATATGGGTATG
TTGCCAGCGTCTATGGTGAAGGATGAAAACATCGTGACGTTACAAATTGAAAACTTAGAG
CCTCGTAAGCGTGTTATGTACGCGTACTATCTAGGACGAAGACACGCGCAGAGCCAGATA
AAACACATCGTCGATTACATTCGACAACGCCATCAAGAGAGCGAATAG
>GDNDDLFJ_00103 hypothetical protein
ATGGCAAAACTTACCCTTCAAGAGCAGATGCTAAAAGCAGGCTTGGTTAACGAGAAAAAA
CTGAAAAAAGCGAAAAAAGGCTCTAAAAAATCACGTGTTCAAGCTCGCGAAGTAAAAGCG
GCGGTTGAAGAGAACAAACGTCAGCAGTTAGAGCGTGACAAGCAATTGAGCGAGCAACAA
AACGCTGAGCGCTTGAACAAAGAAATCAAAGCGCAAATCAACCAACTGATTGAAATGAAC
AAGGTTGATTTGAAAGATGGCGACATCAAGTACAACTTCACACACGGCACGCTAGTGAAA
TCTCTGTACGTTGAGTCAGAGATCCGCGAACAGCTTATCAAAGGCATCTTGGCAATCGCG
ATTGTTGGTGAAAGCTACGTTGTCATCCCACGTGGTGTAGCAAACAAGATTGCTCAACGC
GATGAATCAGTGATCATCGAACAGAAAGAACCAGAAGCAGACATCCCTGCAGAAGATGAC
CCGTACGCAGATTTCGTCGTACCAGACGATCTGATGTGGTAA
>GDNDDLFJ_00104 hypothetical protein
ATGAGTACCTCAGACAAACAAACCATCCCGCAACAAGTGATTGAAGAAGCTTGTGAGTGG
GCAATCATGCACGGCGTGGCATTTCGCCAAGCAGATAACACCGCAAGACACTGTCCTTTT
AGCTTTGCGCCAATGACGATAGAGCGTGATGTGTTCGCACATTTGAAGAAAGTGACGCCG
TTGATCGCCAAGCTGATCAGTCATGTGTCTGAGGATTATGAATTCCTGCAAACCTCCCTA
GCCGAGCTAGGCAAAGCCGATACTTTCTTTGAGCGTTTATTGGAACTGCACAAAGAGGTC
CACCATGAAGCTGCGCGCCAACCGCTGTTGTTAATGCGAACCGACTTTATGGATGATCGT
CAACACGGTGCGAAAGTCATCGAGTTTAATGGTATTGCGGCTGGGATGGCGCCTTTTGGT
CAGCGTGCCACAGAGCTGCATCAATTCCTAAGCTCGCAGTGGGGCAGTGTTTACCAACAA
TGGGTAGAAGATAAAACGGCAACGCCAGCCGATAACCAAGGCATGCAGCAACTTGCGCTT
GGTATTGCCACTGCCGCGAGAAAAGTCAAAACGCATTTTAATGAAGAAGGCGCACCGACG
TTTCTGATGGTGGTGCAGAAAAACGAAGACAATGTATATGACCAACACTTACTCGAAGTG
GAATTGCAGAAGCTTGGCGTTCGCACGGTAAGACGTACCTTTGAGCAGTTAAGTTCACAG
CTATTGAGCGGTGACAATCAACGCCTCTTGCTAGAAAACATCGGCGGTCTTGACGTTGTG
TACTTGCGCGCTGGTTATCAATATATGGACTACTTCTCACCAGAGCTAAATGAACCAATA
TGTTGCCACACCTTGAGCCAAACTCGTTTGTTCATGGAAAAGCACTACGTAGCGATGAAT
GCGACCATTAGTCAACAGTTGGCTACCAGTAAATCAATGCAAATGTTGTTAACTATGATG
CCGGCATGTGAGTATCAGCGCTGGGGGCTCAATCTTGAAGAAGCCGAGTTGGTCAAAAGC
GTATTGGCAGAGATGAAGCCAATTAACACTGACACGATTAAATGGTTTGCTGCTTCTGGT
AACAAAGACGAATGGGTATTGAAAAACCAAGGCGAGGGCGGTGGTCACTGTATCTTTGGT
GAAGATATAGCGAAACAACTGAGTCGACTGCCACAAGAGCAATACAGTGCTTGGGCCTTG
ATGCAGCGTTTGTATCCGCATGAAAGAGAAACACCAACGATTGCGGTACGTGATGCAAAG
CAGAGCGTCGTGACGGACCTTGTGAGTGAAATTGGTTTATTCACGGCGCACTATCAAGGT
GAACCTGTAACGCAATTGGATGGCTACGCGGGTTATTTGATTCGCAGTAAACCATCCAGT
GAAAACGAAGGTGGCATCCACAGCGGTAAAGGCATCTTAGACTCTTTAGTGCTGGTGGAT
TAA
>GDNDDLFJ_00105 hypothetical protein
GTGTCTGATGAAACTACAAAACAAGAAGTGACGGTTGTTGATATTAAGATGCCATTTATG
TCGATGGTGATCTTTATGGTCAAGTTCGCTATCGCTTCAATCCCGGCGATGATCATCTTA
GGTATTATTTTCAGTATCTTGGGTGCGCTTTTCGGTGGGATGTTCCACGGTATGGGCCAC
ATGTAA
>GDNDDLFJ_00106 N-ethylmaleimide reductase
ATGAGCAAACTATTTGAACCAACACAGCTGAAACAACTAACTCTGCAAAACCGCGTAGCC
ATGGCTCCAATGACCCGAGCGCGCACTAGCCAACCGGGAAACATTCCAAACCAAATGATG
GCGACTTACTACAAGCAGCGCGCTACCGCAGGGTTAATCATCTCTGAAGCCACCCAGATT
TCAGACGATTCGCAGGGTTACTCATTCACACCAGGCGTCTACACTGATGAACAAGTGGCA
GGCTGGAAAACCGTCACTCAAGCAGCAAAAGAGCAAGGCGCAGCTATGTTTTGTCAGTTG
TGGCATGTCGGTCGTGTATCACACCCAACATTCCAAAAAGGCGAACAGCCTATTGCCCCA
TCAGCACTAAAACCCGTAGAAACCCAAGTGTGGATTGCCGACGAGCAAGGCAACGGCAAC
ATGGTCGATTGTGTAGAGCCACGAGCGATGACTCAAGCCGATATTGACCGTGTGGTAAGT
GATTTTGCCCATGCAGCGAAACGTGCGATTGAAGCAGGCTTCGATGGCGTCGAAATCCAC
GGCGGTAATGGTTACCTGATTGACCAATTCCTACGTACCAATTCAAACCACAGAACCGAC
AACTACGGCGGTACTCGCGAAAACCGACTTCGCTTTTTATTAGAAGTGGTCGATGCGGTG
AGCGAAGCCATTGGTGCCAACAAAGTGGGAGTACGACTCGCACCTTTCATCACTTTCAAG
GACATGAACTGCCCAGACATTGTGCCAACCATCCTCGATGCATCGAAACAACTTCAAGCT
CGTGATATTGCGTACTTACACCTGTCTGAAGCGGATTGGGACGACGCACCAGTGATTCCA
GAAAGCTTCCGCATCGAACTGCGCGAATACTTCACCAACACTATTATCGTCGCGGGCAGT
TACACCCAAGAGCGTGCTGACGAGGTACTTGAGAAAGGCTATGCGGATTTAGTGGCGTTT
GGACGCCCGTTTGTTTCTAACCCAGACTTGGTGGCGCGCTTACAGCACCAACAACCTCTG
GCTGAACTGGATGGCTCCACGCTCTTTGGTGGCAATGAGCACGGCTATACAGACTATCCG
GCGCTTGGTTGA
>GDNDDLFJ_00107 Glutaredoxin 2
ATGAAACTCTACATTTACGAACATTGCCCATTCAGTGCTCGCGTCCGCTACGTTGCTGGC
ATGCTGAATATCCAACTCGACGTCATCAATATTGCTTATGACGACGATAAAACCACAACA
GACCTGATTGGAACCAAGCAAGTGCCACTTCTTATCAAAGACAACGGTGAAGCGATGGCA
GAAAGTCTCGATATCATCGCTTACTTCCTTGAACTGGCGACATCAAGTGAAACAAGCCAA
CCGTCACAAGCGGTGTTGGATTGGCAAAAAATCGCGTTCCTTCCATTACAAAAAGTGGGG
TACCCACGTTGGTCAAACATGGATTTGCCAGAGTTTGCCACTCAGTCTGCACAACAAGCT
TGGCGCGCAAAAAAGGAAACGGATGCACTCAATTTTGATGCACTTTTGCAAGACACACCA
AACATTGCCAAAGAGGTCGAAGCGCTCATTGAACGTGCGAAAAGCGTGTTGAATCTCGAC
TCTTATCAGCATGTGACTTTGGTAGACGAAGCGATCCTATTTTCTATTTTGCGCGGGTTC
TTCAGCGCCGCAGAAATCCAATGGGACAACGCTGTGAAAGATTGGATGGAATCTGTAAGC
AACAAAACCCAAGTACCACTACTTAAGTAA
>GDNDDLFJ_00108 Inner membrane transport protein YdhP
ATGAATAAAGAAAAAATGCCGCTGCAGGTATGGATCTTAACACTTGCAGCTTTTGCTATC
GGTACCGCTGAATTTGTTATTGCAGGAATCCTTCCTCAAGTCGCCAACTCTTTGTCCATC
ACGGAAGGACAAGCCGGTTACCTAATCAGTGCCTACGCACTTGCCATTGTGTTTGGCGGT
CCGCTACTTACGATTTACTTAGCACGCTTTAACAAGAAAGCCGTACTGGCTGGGCTAATG
GTGCTGTTTATTCTCGGCAACGTATTGTCCGCTTTCGCGCCGAACTACTTTGTATTGATG
GTCAGCCGAGTGATCACAGGTTTAGTTCAAGGTCCTTTCTACGGCATCGGTGCCGTGGTC
GCGACCAATTTGGTTTCAGAAAAAATGGCAGGTCGTGCGGTCGGACAAATGTTCGCGGGC
TTAACGCTGGCTAACGTTTTAGGTGTGCCTGGCGGTACCTGGATTGGCTTGCAATTCGGC
TGGCACACCACTTTCTTGACCGTTGCAGCTTTTGGTTTAGTGGCTCTGTTTTTTATCACT
TCAGTGATCAAATCCACCGGTCATGGCGAAGCAAAAGATGTCAAAGCGCAATTAGCTGCG
TTCAAAAACCCAATGCTACTTATAAGCCTTGCGATCACCGTATTTGCTTGGTCGGGGTTC
ATGACTCTGTATGGCTACATCGCCCCTATCGCCATGCACATCACTGGCTTTGGTGAAAGT
GCCGTAACTTGGATTCTGGTTATCGTTGGTGTCGGTCTGATTGTTGGTAACACCATGGGT
GGTCGTTCATCGGATAAAAACCTACAAAAAGCATCTATGTTCTGGGCTATCGCGATGATT
GTGTCACTCGTACTGGTCGGAATCACTGTAGACAGCAAAGTGCTGTTCATTGCCACCGCC
TTTGTATTTGGTATTGCGTCATTCGCCAACGTACCAGCAATGCAACTTCGAGTAATGAAC
CACGGTGGTGAAGGTCAGGAATTAGCAGCAACAGCAAACATCTCGGCGTTCAACTTAGCC
AATGCCTTTGGCGGTTTCTTAGGCGGCATGGTGCTCGATAGCCAAATGGGCGCAAGCATG
ATCCCTTACGCAGCCATCATTGTTCCACTGATTGGTTTGCTATTCATCGCCAAGGCAAAC
CGCAAAGAAAGCAAACAGGCTGAGTTAGCTCCGAGCTTCAACAACTAA
>GDNDDLFJ_00109 General stress protein 39
ATGACAACAGAAAAAACCATTTATGTCGTACTGGGTGGCACATCAGGTATTGGCGCTGAA
CTTAGCCAACAACTTGCGAGCGACAATGCGGTTGTCCACGTAGCAAGCCGCAAAACAGGG
TTAGACATCAGCGATGAACAGTCGGTTTACCACTACTTCGAAACTATTGGTGCTTTTGAC
CACCTGATCGTCACAGCAGGTTCTTATGCTCCAGCAGGCAAAGTGGTGGATGTAGAAGTT
TCCCAAGCAAAATACGCGTTCGATACCAAATTTTGGGGCGCCATCAACGCAGCGAAACAT
GGAGCACGCTACATCAAGAAAGGCGGATCAATCACGCTAACGTCCGGCATGTTATCGCGC
AAAGTTGTTGCTAACACATACGTAAAAACCGCGATTAACGCTGCCATTGAAGCAACCACA
AAAGTACTGGCGAAAGAACTGGCTCCGATCAGAGTGAATGCAGTCAGCCCAGGTTTGACC
AAAACTGAGGCGTATCAAGGCATGAACGAAGACGACAGAAATGCCATGTACAAACGCACA
CAAAATAGCTTACCAGTGGGCAAAGTTGGCGAAGCCAGTGACGTTGCAAAAGCTTACCTA
CTTCTGATTGAAAACACCTATATGACCGGTGCCGTGATTGATGTCGATGGTGGCGCACTG
CTCGGCTAA
>GDNDDLFJ_00110 HTH-type transcriptional regulator DmlR
GTGGACAAGTTTTCGGATATGACGCTGTTTGTCAGCATAGTGAAGAACCAAGGGTTGGCG
GCGGCTGGCAGAGAGCTCGGCTTATCGCCAGCAACAGTAACGGCAAGATTGCAGTCGCTG
GAAGATCGCTATGGGGTGAAATTACTTAATCGCAGTACAAGGCATATCTCACTGACGGAC
TCTGGCGCTATGTACCATCAGGCATGCTTGGAAATCATCGACAGCGTCAAAGAGACGGAG
AACTTACTCCAAACTGGCACCAAAGAAGTGCGCGGCACACTTAAAATCTCGGCTCCTCGT
GATATTGGAAAGCAATACATTTCGCCAATACTGTCGGAATTTAGTCAGCTCTATCCCGAT
GTGATCCCTTATCTGTATTTGAACGATAACTTATCCAACTTAGCAGAGTCCGGTTTGGAC
ATCGTTATCCGATATGGGGAGCTAGCCGACAGCAACCTTATCTCTCGCAAACTGGCGTCC
AGTCGCCGAGTGCTTTGTGCTTCTCCTCAGTATTTGGCAAAGAAAGGCACGCCGATCACG
CCACAAGATTTAGCGCATCACGATTGTTTAGCCATGGTTCGCAGCAATGAAGAGTTGAAA
ACATGGCACTTTCAAGATGAAGAGCAGCACAATGTTGTTACTGTCATACCGAAGCGTTTT
TCTGATGATGGCGAAGTGATTCGTCAGTGGGCGTTAGATGGCGCGGGTATTGCGTTGAAA
TCGATTCTCGATGTACAAGAGGACATCAAACAGCAGCGTTTAGTGACGGTGTTAAATGGC
TATATGAAGAACTTCAACGCATCGACCTCTTCTGCAGGTGCGGATTTGAACGTGATTTAC
CTGAGCCGCCAGTATCAACCCAAGCGACTTCGTTTGTTTTTGGACTTCTTGATTGAGCGT
TTTCACACTCAATTTTAA
>GDNDDLFJ_00111 hypothetical protein
ATGATCACTTGCTATGTTCGTTATGTCATTGATGCAAAAAAAACCAAAGAGTTTGAAGAG
TACGCAAAAATGTGGATTCCGTTAGTAGAGAAATTTGGCGGACAACACAACGGCTACTAT
CTTCCATCTGAAGGTGCTAACAATATTGCACTGGCATTATTTACATTCCCAAACCTCGCG
GCGTATGAGGAATACCGAGAAAAGTCGCTCAACGATGAAGAGTGCATCCAAGCCTTTAAG
TTCGCGGAAGAGACCGACTGTGTATTGAGTTACGAACGCAGCTTCTTCAGACCTGTTTTT
AGCTAA
>GDNDDLFJ_00112 hypothetical protein
ATGGAAGATCTTGTTCAATTATTGCTCGCCGACCCTGAGCGTATGAAAGCAATGGAATGT
GCTCGCTCACTGGCTTTACCAGGTTGCTACATTGCTGCAGGCTTCGTACGAAATCTAGTT
TGGGACCATCTTCATCACAAACCGCAGCCAACCCCACTCAATGACCTTGATATTGTCTAC
TTCGACCCAAATGAAATAGATGACAAGGCGGCGTTGATTTATGAAGCCCAGTTAACTGCA
ATGATGCCAGAGTTCAACTGGCAAGTACGCAATCAAGCAAACATGCACCTAAGGAATGGT
GATAAGCCATACCAAAGTACCTTGGATGCGATGAGTTACTGGCCAGAAAAAGAGACGGCG
GTTGCTGCCAGATTGAACGAAAAGAACCAGATAGAGTGCATTTCAGCGTTCGGATTTGAG
TCTTTGTTTAGAGGTTACCTGACTTGGAATCCAGAACGACCATTAGTTTTATTTCGACAG
CGATTAACTCAGAAAAATTGGCTAACCATTTGGCCAAACCTAAAACTTGTACTCAAGTAA
>GDNDDLFJ_00113 hypothetical protein
ATGACATACGATGAATTTAATCAATTCTGTGGCTCATTCGCTGCTACTTCTCATGTTGTT
CAATGGGGTGATGCGCACGTTTGGAAAGTCGGTGGAAAGGTATTTGCTATTGGTGGCTGG
AGTAAAGACAAGCAGCCTGCATTTACGTTTAAGACTTCCCCTTTAAACTTCGATTTTTTA
AGTGATTATGAAGGCTATATTCCTGCCCCTTATTTCGCTAACCGAGGTATGAAGTGGATT
CAACAAACGGAAACCTCCGGACGCCTAGACGAAGAGCTAAAGTACTATTTATCAGAATCT
TATCGATTAGTTGCACTTGGCTTGAGTAAGCGAAAACGCGATGAATTGGGCATTGAGCTG
CCACCAGCCAAATCTTAA
>GDNDDLFJ_00114 HTH-type transcriptional regulator DmlR
ATGGACAGACTTGAGGCAATGAACGTCTTTGTCACGATCGTAGAGCGAGGAAGCTTAAGT
GCTGCCGCTGAGCATCTCGATCTTTCGCGAACTAAAGTGACACGTTATTTAGGTGAGCTC
GAAAAGTGGATGGATACTCGTTTACTCCACCGCACAACTCGAAGCCTCAGCTTAACCAGT
GCAGGGAAAGAGACGCTTGAGATTGCACGAGAGCTACTTGCACTTGAAGAATCCCTAAGC
GGAATCCGAAACCAAAATCGAGTGAATCTAAAAGGTCAATTGCGTATTACCGCAAGCTAT
TCCATTGTGAGTAGCTTCCTCATTGATGCAATCACAAGCTTTGTTGAACAATGGCCTGAT
GTGGCGATTGATATTGTGTCGACAGATGAAACCGTAAACCTTGTGGAATCACGTATTGAT
CTTGCCATACGCATCACCAATGAGTTACCTGCTAATGTCGTAGCAAAGCGATTAGGTGAA
TGCCGCTCGGTGATATGTGCGTCCCCCAAATATATCGAACAAAAAGGCGCACCGTTAAAC
GCCCAAGATCTAGGACACCACAATTGTCTTTCCTTTAGCTATTTTGGTCGTTCCGAGTGG
ATATTCTCTGGACCAAACGGTGATGAATCAGTCTCCATCAAAGGCAATATCAGCGCGAAT
ACCCCAGAAGTACTGCTTGCTGCCGCTTTAAATGGTAACGGAATCAGCTTACAGCCTTTC
CCAACCGTGAAGGATTTGCTCACTGAGGGTAAGTTGATTCAGCTGTTACCAGAATGGCAC
CCAAAAACGTTAGGCGTTCATGCCATCTATGGCACACGTAAACAAGTCACACCGTTATTA
AGAGCCTTTATCGATCATCTCTCCATTAGCATGTCGGAATCCAAGCGCTGGTGA
>GDNDDLFJ_00115 hypothetical protein
ATGAATAAGCGTTCAATTACTCTACTGATTACAGCACTAGCGGCATCGAACTATGTGTCG
GCTGCGGACTTAACGATTACCCACTACAACCCAGGTGAAAATGCGATCTTTCCTGCAAGC
TCTGTGCTTGTTTCTGGTGAAAAAGAGCTGATGTTGTTTGACGCACAATTTAGCGTCAAA
GACGGAAAAAAATTGGTGGAACAGATTAAAAACAGTGGCAAAGAGCTGTCGATGATTTAC
ATCAGCAGCGGTGACCCAGACTATTATTTTGGCTTAGAGCCTATTGTTGCTGCATTCCCT
GATGTAAAAGTGGTTGCGAGCGAAGCGGTTGTTAAACATATCGAACGAACAAAAGACGCG
AAACTGGCGTACTGGGGACCTATTTTGGAAGAGGGGGCACCATCAAAAATTGTTGTGCCT
ACTGTACTCAATGACACCACTCTGACGCTTGAAGGTAAGCACATTGAAGTAAAAGAAATC
AATACTCATGATGCTTACCTTTGGGTGCCTGCGGAGAAAACGGTATTTGGTGGTGTATCG
GTTTACAGTGGTGTTCATGTTTGGATGGCGGACACTCAGTCGAAACAAGAGCGTGCTCAA
TGGTCTCAATCGTTGGAGCGCATGAAAGCACTGAAACCAAAAACCGTGATTCCGGGACAC
TACCTTGGTGATATGCCGAAAGGTGTGGAAGGTGTTCAATTCACTATAAACTACATCGCA
GACATTGAGCAGACGTTAGAAAAGTCAAGCAAGCCATCATCAAGCGAGATTTCGGCAGCG
ATGAAGGCTAAGTACCCACAGTTTGCTGCGACAGAAGGCGATCTTGAACTGGGCGCGAAA
GTGCTAAGTGGTGAAATGGAATGGCATTAA
>GDNDDLFJ_00116 ATP-dependent RNA helicase RhlE
ATGGGTTTTACCTCGTTAGGTCTATCTGCTCCAATCCTTAAGGCTATTCAGGAAAAAGGC
TACGACACCCCTTCGCCGATTCAGGCTCAAGCAATTCCTGCTGTTTTGGAAGGGAAAGAC
GTAATGGCAGCAGCACAGACTGGTACAGGTAAAACGGCGGGCTTTACGCTGCCAATTCTT
GAACGTCTGTCAAACGGCCCACGCGTACGCGGCAACCACATCCGCGCATTGGTGCTGACA
CCAACTCGTGAGCTTGCTGCCCAGGTACAAGAAAACGTATTCATGTACAGCCGTCACCTA
CCTCTAACGAGTGCAGTGGTATTTGGTGGTGTGAAGATCAACCCACAAATGCTTCGCCTG
CGTAAAGGTGCAGACGTATTGGTTGCAACACCAGGCCGCCTAATGGACCTATACAACCAA
AATGCAGTGAAGTTCGACCAACTAGAAATGCTAGTACTGGACGAAGCAGACCGCATGCTT
GACATGGGTTTCATTCGCGACATTCGCAAGATTCTTGAATTGCTACCGAAGCAACGTCAA
AACCTATTGTTCTCTGCGACATTCTCAAACGAAATCCGTGAGCTTGCGAAAGGTCTGGTC
AACAACCCTGTTGAGATTTCAGTTAACCCAGCAAACTCGACAGCACGCACCGTAGAACAA
TGCATCTACCCAGCAGACGTGAAGAAGAAAGCACCAATGCTGGTCAAGCTGATCAAAGAT
GGCGATTGGAAACAAGTATTGGTATTTACCAAAACCAAGCATGGCGCGAACCGCTTAGCC
AAGTTCCTAATCGACCAAAAGATTACAGCAGCTGCAATTCACGGCAATAAGAGCCAAGGC
GCACGTACTAAAGCTCTGGCTGACTTTAAATCTGGCGAAGTTCGCGTATTAGTCGCAACA
GACATCGCTGCGCGCGGTATCGACATTCCTCAGCTTCCTCAAGTGGTTAACTTTGAGCTG
CCAAAAGTAGCTGAAGACTACGTTCACCGTATCGGTCGTACCGGTCGTGCTGGTGAAGTG
GGTAAAGCGATTTCTTTAGTATGCGCACTTGAAGCATCCGAGTTGTTTGCGATTGAACGT
TTAATTCAACAACTGCTGCCTCGTAAAGAACTGGAAGGCTACGCACCAACTAACGTATTG
CCAGAGTCGAAGCTTGATACTCGCCCTATCAAGCCAAAGAAACCGAAAAAGCCTAAGAAG
CCAAAAGCAGAAGGTGAAAACGGTCAAACAGCTGAGAAGAAAAACAACGGCGGTAACAAC
AAATCAAAGCGTCGTTTCAACAGCGATAACAAAAATGGCAAGGGCGAAAACAAATCAGGC
AAAGGCGGCGCTGGTAAGCCAAAAGGCAACCGTGATGGTCAAGCTCGCACAAACGACAAG
CCAAGCGGTAACAAGCCGAATACCAAACAGCCTAATACGAACAAATCAGGCGCAAATAAA
AATGGTAACGGTGGTAAACCATCAGGAAACCGCAAGCCTAACAGCGGTAAACCTGCGGGT
GCAAAACCTTCAAACGGCAAACCGTCAGGCAACAAGCCATCAGGACAACGTCGCAAGCCA
CGTCCACAAGCAGCAAAATAA
>GDNDDLFJ_00117 hypothetical protein
ATGTTAATTGAGAATGAAAAGTTCTATTGGCTTGGGGATAAACCAACGGAATACGAACTG
GAAAATGTTGAGTATATCAATGAGGTAGAGGCACTGCCTGTTGGTATGGGAGGTATGTTT
TGTGTAAACGCTTCGGAACCAAAACAACTTGAAGGAATACTCAAAGCTTTTTACCAACAG
CAAGAGCGATGGAGTTGGGCTGTCTACACCACTATTGAAACACCATATTCTCGATGTGTT
ACTGATGGCACTTTTGATTTAACGACGTCCTATAAAGCATGGCAAAGTTCGCGAAGCCGC
CTTGAATCGGTACCTCAGGTGACGTCGTTAGATCCGCTGATTGGCTGGCTTGGCATAAAT
AGAAACCGCAGATTAACGGCGATGAAAAGCCTTGAATCATCTTCAATTTATACGTATCCA
CTGATAGAAGCGTTTTACCCTGACATTTACTCAACCTATCGCTACGTGCTGTCCGAGAAA
GCACGAGATATTTTAGAAAGTGAACAACTGATGGATCGTATTCGTGTCTGTACGCATTGC
AACAGCGGTCACTTGAATTACGTTGAAGTTTGCCCTCAATGCAGCAGTATTGACATTGAG
TCTCAGAGTTCGCTCCACTGCTTTACTTGTGGTCACGTTGGTGAGCAGCAGTCATTTCAA
CGCCGCGGTAAGTTGGAATGCCCAAAGTGTTTAACGCAACTAAGACACATTGGTGTGGAC
TACGACCGCCCTCTAGAGAATCACGTTTGTAATCAGTGCTCTAATCTTTTTGTTGAAGCG
GCAACGATGAGCCAATGCTTGAGTTGTGATGAGAAGATGAAGGTTGATGCTCTCGTTGTG
CGCAAGCTGTACCAATATCGTTTAGGTGAAGCAGGAGAATACATATTCCAGCACGGAAAG
TCCTCTCAAGCTCCTGAGCTCTCAATCAAAGGTAAGGTTGAGAGCAGTTTCTTCCAGAAC
TTACTCGCGTGGCTAAATAAAGTCGCTATGCGCCACAAAGAGCATCACCTACTTTTGGGG
TTACACCTTCCATCGTTAGATGAGTACGGAAAGCAGCACGGTGACGCCAAGCTTTTCTCC
TTGATGGATCAACTGACTAAGCGTCTTAGTGAGATATTCAGAGATACGGATATCTGCTGC
CAATTTAAGCAAGATGTGTTGCTGGTGCTCATGCCGAATACCGAAACGTCTAGCTTATCG
GTATTGCAGAACAAACTCTCGGTACTGGGAAGCCAAATTGAAGATGAAGAGTTTGAACTC
AATGTCTTCTCATGGGCACTTCCTCAAGCAAGTATTGAAGATGGCGTAGCGGTATGGTTA
GAAACACTGGTTGGTGATATTTATGCTGCAAGATAG
>GDNDDLFJ_00118 Poly-beta-1,6-N-acetyl-D-glucosamine synthase
ATGCTGCAAGATAGTCTTGTTCTGCTTGATTATCTTCGCGGGATGCTGCTGCACAATGAA
GAGCTGTGGCTACTGCTATTCCCGGTCATGATTATTATCGAACTGCCCTTGTACCTGTTG
GTATTAACGGGCATTTTTCGATGGTCGTATGATCAGGAAGACGTTGAGTTGACGCAGTTT
CCATCGATCAGTTTTGTCATCACTTGTTATGGCGAAGGGGATGCGATTGGAATCACCATC
GACACTTTAGTTGAACAAGTGTATCCGGGTCACATAGAAATTCTCGCCGTCGTAGATGGC
GCGGTACAGAACCAAGATACTTACCAAGCGGCGTTGAACGGAGAACTACGTCACGCTGGC
GTCCGCAATCGCAAAGTACGGGTTATTCCAAAGTGGCAACGTGGCGGTCGAGTGTCGACT
CTTAATGCTGGTTTATCTGTTGCTCAGGGCGAGATTGTGATTAACGTCGATGGGGATACC
TCCTTTGATAACGACATGGTGTTTACCATGATGAAACAATTTACATCGAAAGATGTGATT
GCAAGCGGAGGCGCGTTACGGGTTAGAAATCATGACGCCAATATTCTGACAAAAATGCAG
TCATTAGAATACATGTTGTCCATGCAAGCAGGCAAAACTGGGATGGCAAAATGGGGCGTA
TTAAATAATATTTCAGGTGCGTTTGGGGCTTTTAGAAAAAACTTACTCAAACAAGTGGGT
GGCTGGGATACGCATACTGCAGAAGATTTGGATCTAACCATGCGTTTAAAACAATATAAG
CGACGCTATCCAAACAATAAATTAGCTTTTGCCACACATGCGATTGGTCATACCGATGTT
CCAGATACCTTAAAAGGGCTAGTTATGCAGCGTTTAAGGTGGGATGGCGATTTGCTTTTC
CTATTTTTGCGTAAGCACAATGAAGGATTATCACCATCTCTTTTGGGGTGGGGTAATTTT
CTATTTACTCTCGCTTATGGTGTGGTTCAAAACGTCTTATTACCTTTGTTAGTTGTTATT
TTTACGGTGTATATGCTTATAGCGTATCCGCTTAAAGCTGTTCTGGCGTTAATGCTGTTG
CTGTACTTAACGTATTTATTTCTCTCTTTAATTATATTTATTGTTTATATCGGGCTGGTG
TCTGAGAGAAAAAAAGAAGACTTAAAATTTACGAAATGGCTATTTCTATACCCCGTTTAT
CAGTTTTTCATGCGTCTAATAACGGCGTTTTCGATGGTGAATGAGGTAGTAAGACGCAGT
CACGAAGAATCTAGCATGGCACCTTGGTGGGTATTGAAACGAGGCAAAAAGTTTTAG
>GDNDDLFJ_00119 hypothetical protein
ATGAAAGTTAACTTTCACTTAGATAAAAAGAACAAGCCACAATCTGAGAGTGGCATGAAA
GTCGCCTACGGTCAGGCGAAGCGTGGTGGTTATCGACTTCGTTGGTATCTGATTTTGGCA
ATTGTCATTAGCCCGCTGTTATTTATGGCTTATTACTTGTTTAAGACGCAGATTCTAGTG
ACTGCGCCCGGTATCGTGACCTCTTATCCATTAACGATAACGGCGACTCAAGCCGCAATT
GTTGGACCGATTCCGGCGAATGTCGGTGACGAGGTAGGCAAGGGGCAGTCTTTAATTCTA
TTGGCAGATAGTGCGTTAAACAAAGAAGTCGAGTTTTTACAAAAAGAGTTGGTTTCGTTG
TCCAATAACAAGGTTCAAAGTACTGATGAGCTGTACCAGCAAGCGATAGCCAGTACCAAA
ACAAGCCTCGCTAAGGTGCAACAAATTCAGCAAAAGTACGACCAATTTAGAAAGAAAGGT
CAGGTGTCAGAAGTGGATTACGCTGCGGTAGTTAACGTGAGCAATGCTATTGATAGCCAA
TTGAGCGACCAAGAAATAGCTTACATCAATGCCAAACGTGATAGAGAGCAATTGGCATTG
GCGGGTCCGGTTGCACAACAGTATCGAGCGTTAATGCAAGAGCTTGTCGTAAAGCGTGCC
CAACAAGAGAGCTTGACGTTTAGAGCACCGTTTAGTGGTCGAGTTTTGGATATTCATGTT
CATGAAGGTCAGCGCGTTACAGAGAATGCACCATTATTGACGGTAGCTCAGAACGTAACA
CCGGACATTACCGCATTTTTAAATCCTAAGTATCTGGATTACAGCCAAAAAGGAACCAAA
GCGAAGGTCATCTTTCCTGACGGTAAAAAGTTATCTGCGACAGTTTCAAGACCGGTTGAA
GTGGTTAACAAGCTACCCCAAGAGCTGCAAAGCCCGTTTGAGGGTCAACCAGCGTACCTG
AAAGTCACATTATCTTTTGACGAACCCGTAGAGCAAACGAGATGGATTGAGGGCGTTGAA
GTGGAAGTTCGTTTTTAA
>GDNDDLFJ_00120 Octanoyl-[GcvH]:protein N-octanoyltransferase
TTGACTTCGAAAAACAAACTGATCCGTTACCAATCTAAAGAAGTAGCTGACGTATTCAGC
AAAGAAGACGAGTTAATCAAGCTTGTTCAATCTGGTCAACTTTCTCAAGTATTACTGTTG
TGGCAAGTCAAAAGCCCTACGCTAGTGCTTCCAGCAGGTAAGAAGTGGACAATTTCAGAA
CAACTAGAACAAGGTCTAGCAGACTCAGGTTGGAGGCTGTTTTCACGTAAAACCGGCGGT
GCACCAGTTCCACAGGTTCCGGGGATCATAAACCTCTCTCATATCTACCACTGGCCTGAA
GGTCAACCTTACGACATTAAAAAAGCGTATCTCGACTTATGTTCCGTACTCGCCGTGTTT
TTTAAACAGTTAGGTGTCAAAGTTGATGTGCACGCTACGCCAAACTCCTATTGTGATGGC
GAATACAACTTAAATATTGATGGGAAAAAAGTGGTTGGGACAGCACAACGTGTCTTACTG
AAAAAAGGCGGAGGACAAGTAGTGCTCTCTCAAGCCTGTATTCTCATAGATGCTGACGTA
GAAAAAATCGTTGAACCAGTAAAGCTATGTAATCGCCTTTGCGGGCATAACGATGATATT
CGTGGCGACGTTCATACTCCCCTATTCGACCATATAGAACAAAAACTAAGTGTTGATACG
TTGTTTCAAACGCTGACTCAAGCGTTTTTGGATCACGCGAAGCGTTGA
>GDNDDLFJ_00121 hypothetical protein
ATGAAAAAGACACTCAGCTTTGCTCATCGAATCACCTCTATTAGTGCATACCTGCTCATC
ATGAGCTTTTTCACCAGTACAGTCGCGGTTGAGTTGTTTGGTGATCATCACACAACTTTG
GTGGTTAAAACCTATATCTCGTACGCAATTTGGGCAGTTGTCCCTCTTATGGCAGCAGCC
GGCATAACCGGGTCAAAGATGGCTCCGAATGTGAAAAAAGGACCTCTAGCGGCAAAGAAA
AAACGTATGCCTTTCGTTGCGATGAACGGCATCTTGATTTTGGTTCCGGCGGCGATTTAT
TTGCAGCATTTAGCCGCAAGTAATCAGTTTGATACGACCTTCTATATTGTTCAGTTGGTT
GAGTTGCTTGCTGGTTTCACGAACCTAACATTGATGACGCTGAACATTCGCGATGCGCGT
GCATTAAAGAAGCCTAAGAAAGCTCCTAAACGAGCGGTTATGTAA
>GDNDDLFJ_00122 hypothetical protein
ATGAAAAAGTTAATGACTGGTGCAGCATTAGCAGCGTTATTAACTGGCTGTGTGACGTTC
CCAACACAAGAATCTGAACAAGTAAAAGTGATTTGGGATGACGCAAACGCAATCGCGAAC
TGCCAACATTTAGGTACAGTGATCGGTTCAGAAGGTCACTTCTATGACTACTGGTTGCAT
GCGGACAAAGATATGGTTTGGGGAACGCTGAACCAAATGCGTATCAAAGCTGCTGAACTG
GGGGGTGACACTCTTTATTTGTACCAACCGCTTGGTTTTTCGAGCTCAGTGACAATGTTC
GCTAACGCGTATAAATGCCAGAACTAA
>GDNDDLFJ_00123 hypothetical protein
ATGAACAATCGACCATCGAAAGGACTCGTCGTCACGGGCTTGTCCGCCATGCTTTCTCTC
GCAGCCATACAAACAGCGCATGCGGGCAATTCACCAAACTGTAGCGACGTACTAGCGGGT
AACAAGACCGCCGCTTCTCAGAAAATGACGATATTGCTGGGTGAAGACATCACCAAATCA
AATCTAATCACTACTGTTGTCCCAGCAAAAAATAATCCGTTTGTGACCGAAGAGCTTGTC
TCTGTCTCTAACAATGTTTCACCAAATGGACCGTTATCCAAGCAGTCATTAGAAGAAATC
AAGCAAGTACGAGAAAACATCGAAAAAGCAGGCGTAGAAGTGAGTAAGCTTCAAGGGACT
TTTGAAGTAGCATTTGTGAGCCTTATTGACGGGCACTGCCAGTTCTCAACCAACCAACTC
ACTACGCATGCAAAAATCGATTTTGACCATTTAGAGGGGTTAACTGCATTTTCAATACCA
GCTCTGCTAACAATGGTCGATAAGTCTTATTCGATGGCAGAAAAACGTATTGCTGAAGAA
GAAGCGAAACTCGCAGAAGAAAAGGCGCGCCAAGAAGAAGTAGAACGTGAGAAAGAAAGA
CAACAAGAGTTAGCGGCAGCCGCAGCAGCAGCTCGCTATCAAGACCCAAATGTTTTGGTT
AAAGTTGAAAAGTTCGATGGCTCCAATGTGACCTTCTCTGTGACTAACCTATCCGCTGAT
GGTGAACTACAACCAAACTTCAATACGTTTAGAGCATACCAAACAGACAAAGGTGAACTT
ATCTACAAATCAGAATCCTTATTGAGCTTAGTGGACAGCGAGGGAAATGGTCTAACAACC
GTGGGAATCGCTGAACTCGGTCCAGAAAGTGGAACTGATCTGGTGATTGCTCCGGGAGAA
ACACGCACTTTCATTACCAGTATCGAGTCGGAAGTCGCATCCGAAATGAAGCTTAGCCTG
GAATTTCCTGCGAAAGTGTTGAATACCGACGAAGCATTCTCGGTGTCATTTACTGATGCG
GTCGCCATGGCAACGGCGGGCTTGAATTAG
>GDNDDLFJ_00124 2-aminoadipate transaminase
ATGGAAATCGCACAGTCACTGCAACAAGTAAAGTCATCGTACATTCGAGAGATCCTCGCT
GCCGCTAGCGATAAAAACGTCATCTCACTTGCTGGTGGTTTGCCAGATGAAAAAACCTTT
CCTATCGAGCTGATGAAGCCAACATTAGAGAACTTGGCAAACATGCCTGAAGTTTTCCAA
TACGGTTCAACGGCAGGCTATGGACCACTACTAAACTTCCTAAACGGTTACTTCAAACTG
CCTGAAACACACACTGCGATGATCACTACTGGCTCCCAACAAGGTTTGGATTTGATCGCA
CGTGCTTACGTGAATCCAGGTGACAAAGTCGTGATGGAAGCGCCAAGTTACTTGGGTGCC
ATGCAGGTGTTTGGTTTAGTTCAAGCAAACATCGTTACCGTTTCTCAAACAGAATTTGGT
CCAAACCTTGATGAGCTGGAGCAATGCTTCGCTAAGCAACAACCGAAGATGTTCTACGCC
GTGCCAGATTTCCATAACCCAACAGGTGTTTGCTGGGCACTGGAAACACGCCAAAAGGTT
GCGGAGCTTTGTATTCAATACAACGTGGCTTTCATTGAAGATGCACCATACCGCGAGTTA
CGCTTCTCTGGTGAAGCTCTGCCCTTGGTATCTGACTTCTGCCCACAAAACTCTATCGTG
TTGCGTTCTTTCTCTAAGATCGCTTCTCCGGGTTTACGAATCGGTGTTGTAACGGGTAAA
ACCAGCTACCTAGAGCCACTGATTAAAATCAAACAGGGTGCAGACCTGCATTCTAGCGTG
CCTATGCAAGCCCTGTTGCACGGTCTATTGCAACACGATAACTTTGCAACCCACATCTCT
ACTATTTGTGAGCTATACAAATCGCGCTACGACGTGATGTATGCAGAATTAGAAAAACAG
CTTCCGACAAGTTGTGTATTGAAACCGGTTGATGGCGGCATGTTCGTATGGGTGGAGATT
CCAGAGTGCGATACGTTTGAGCTGGCGAAGTCATTGCTTGCGAACGGTGTAGCTGTCGTA
CCGAGCCCAGTGTTCTACCCAGAAGGTTCAGAAGTAAAAGCAGCGCTTCGCTTGAACTTC
ACCAACGCAACACCTGATGAACTCAGAGTTGCCGTAACCCGTTTAGCTGATGTACTGAAG
GCGCTGTAA
>GDNDDLFJ_00125 Transposon Tn10 TetD protein
ATGAGCCAGCAACAGGTTTCCAGAATCAATGACGTGCTGTTCTATATTCATCAAGACATC
AGTAGAGAATTATCCGCCAAAGAGCTAGCTGATGTAGCGGCGTATTCTGAACAGCACTTC
CACCGTATATTTAAAGATGTAGTAGGTGAGTCTATTCATCAATACATACGTCGTACGCGA
ATGGAATACGCAGCAAATCAGTTGATGTTTGATACTAAATCGTCAGTATTGGAAATTGCT
AATAAGTGTGGTTTCAGCTCAGTGTCGTCTTTTAGTCGTGCTTTTAAAGCGACGTTTGAA
TTGTCTCCAGGAGCATGGCGTAAGCATGACCTTCATGTGGCAGAAAAGCCGTATTTGAAG
GATCCGGAAGTGGCAGCAGGGTATCATCGAGTCGCAAAGCGCACTCTACCAGAGCCAAAG
ATTATTGAAGTTCCACAACGCTTTGCTGCGTACGTTCGCCATGAAGGTTACAACCGTTCG
ATTCGTAATGCGTGGCTGGTGCTGAAAGCGTGGGCGAACTCTGAGCAGCGTGATTTCTCT
ACTCAATATGGTTTGCACCATTCCAACCCTGCTTGGGTAGAGCTGGATAAGTGTCGCTAT
GTCGCGTGCATGGCGATTGATAAACCGCTTAAATACCGTGGTGTGGTGAATCAAATGACC
ATTCCAGGTGGCTTACACGCGGTGTTCCGATTAACAGGCGTCTATGGTGAGCTTTTGCCG
CAAATCAGCATGGTATTGGAAAAGTGGTTACCTAACTCTGGTTTTAAGCAACGTTCGACA
CCTGCTTATGTGCACTATCATAAAAACCATTTTCTTAATCACGAAGAAGTCTTCGAGTTA
GATTTCTATTTACCTATCAGTTTCTTCTAA
>GDNDDLFJ_00126 HTH-type transcriptional regulator DmlR
ATGAACATAGAACATCTAAAACTTTTCGTTCGTTTAGCATCGACCCACAATATCAGTATG
GCGGGACAAGAGCTGGGATTATCTCCTGCGGTTGCTAGTGCCCATATTAATAAATTGGAA
GAAGGTTTGGGTGTGCGCCTCGTACATCGAACCACGCGCAAGGTCTCGTTAACAGAAGAG
GGGCAGGCATTCTTACCTCATGCTGAAGAAGTGTTGGCAACGGTTGAAGCGGCACGAGGT
GCTGTAGGTGTTGGTCACAAGGCGCCAACAGGGACGTTACGAGTCACCGCATCTGCATCT
TTTGGGCGCTTGCATTTAGTGCCAGCACTTAAAGGGTTTATGGCAAAGTACCCAGAGCTG
ACCATTGATTTTCGCTTCTCCGATTCGATTATCGACATGGTGGAAGGTGGCTTCGATGTT
GCTGTTCGCCTTGCCGAGCTCAAAGACTCGTCTCTGGTGGCACGCAAACTTGCTCCAGAT
CGTCGTATTGTTGTCGCGTCACCGGAGTATTTGGCGCAGCATGGCGCACCTCAATCGCCA
GAAGAGCTTGTAAATCATGAATGTGTGACTTTGGCTGGTTTGGAGAACTGGGTATTTGAA
ACCCCAGAAGGACAGTACTCGATGCGCGCTTCTGGCAGCTTTAGAACCGATAATGGTGAT
GCAATGCGTGATGCTTGCATTGATGGGCTTGGGGTTTCAATTAACTCGATTTGGAGCGTA
TACAAACAGCTACAAAAAGGTGAGTTAGTCGAAATATTACAAGACTATCCATTAGTGATG
AATGCGAGTATCTGGGCGGTCTACCCGAGCTCTCGCCTGATCGCCCCTAAAGTTCGAGCG
TTTATTGACTATTTCGCGGAGTATTACGGTCAACCGCCTTATTGGGAGCTTGAACTGGCA
GAACAGCAAAAGTAG
>GDNDDLFJ_00127 Cytochrome b561 
ATGCTCAACAAAACGCCTTTAACTTGGCAAACTATCGCTTTGCACTGGGTAACTGGACTC
GCTTTTATAGGTGTGTTCGCACTTGGTTTATACATGGTGGATTTACCACGCAGCCCAGTA
AAATTCGAATGGTACGGGATTCATAAATCGCTAGGCGCTATCCTTTTAGTTATCGCTCTT
GCTCGTCTAGTGTGGCGCTTAAAAGAAGGCGCTCTACCACCAGCTTCTAAGATGCCAGCA
TGGCAAGACAAAGCAGCCAAGGCAGTCCACGGTATTCTACTGTTAGCCACCTTAGCAATG
CCTATCTCTGGTATTGCTATGAGTGCTGGCGGTGGTCGAGCTGTTGATATTTTCGGGTGG
GTGATCATCGCAGAAGGCGCAGAAACACCTTGGCTGCAAGAGCTTGGCTCAACGATTCAT
CACTCTGCGGTAGAAGTGCTCATCTTAGTGTTTGTTTTGCACGTTGCTGGCGCTATCAAA
CACCAAGTGATCGATAAGGATGGCACCATCTCACGTATGCTTGGTCGCAGCTAA
>GDNDDLFJ_00128 Phosphorylated carbohydrates phosphatase
ATGAATTTTCAAGCTGCTATTTTTGACATGGATGGTTTACTCCTCGATACGGAACGTGTG
TGCATGCGCATTTTCCAAGAAGCGTGTGAAGCACAAAACCTCCCATTCTATAAAGACGTT
TACCTTTCAATCATTGGTCGCAATGCAGCCGGCATTGAAGTGATTTTCCGCAAAGCTTAT
GGGGATGATCTTGACCGCTTACACAAAGAGTGGCGCGACCGATACGATGCGGTAGTTAAA
CACCAAGCCATTCCGGTCAAAGAAGGAGTGATTGAGCTACTTGAATGGTTGAAAGAGCAA
GGGTTACCCGTTGCTGTTGCGACTTCTACAGCAAAAGAAGTGGCGAAAAAGAAGTTGGAA
TTGGCAGGTTTAAGCCAGTATTTCGACAACTTAACTACCGGTTGTGAAGTTTCACACGGT
AAACCCGATCCAGAAATTTATTTGCTTGCGGCAAGTCGTTTAGACATAGAACCAACCAAA
TGTCTCGCCTTTGAAGATTCAAATAATGGCGTTCGTGCTGCTGTTGCTGCCAACATGGTA
ACTTTCCAAATCCCAGACCTCGTTGAACCTTGTGAGGAAGTGCGTGGATTTGGTCATGCG
ATCGTTCCTTCACTGCACCACGCTCTCGCTGAGTTAAAACAAGACTAA
>GDNDDLFJ_00129 Anaerobic nitric oxide reductase transcription regulator NorR
ATGACTTCTTTAATCGCGCAGTGGCTACACATCACACAAGACCTTAACTCAGCACTCACT
CAGCAAGCTCGTTTTGATACGTTGTTAACCACGATTCGAGAGGTATTAAAGTGTGACTCT
TCTGCCCTTCTTTTGTATGAAGATCAGCACTTTAAGCCATTAGCGATCAATGGTTTGGCA
GAAGAAGTGCTGGGACGCCGTTTCTCCATTGAGCAGCACCCAAGGTTAGAAGCCATTGCC
CGAGCTGGCGACATCGTGCGCTTTCCCTCTGACAGCGACTTACCTGATCCTTACGACGGC
TTGATTCCAAACCACGATGACAAACTACATGTCCATTCCTGCATTGGTTTACCTTTGCTG
ATCGACGATCAGCTCATTGGTGCTATTACGATTGACGCCTTCGACCCCAACCAATTTGAT
GGGTTGCGTAACCAAGAATTACGTTTTGTTAGTGCATTAGCCGCAGGTGGCTTACATACA
GCTCTACTGTTAGAGCAACTAGAAACTCAAGCGAGCCTGCCACGTGATTCTTACGCCGAG
AAACGCACCTTGAGCAACGAAATCATTGGCAACTCTCAGGGGATGAAGAATCTTCAAGAA
CAAATAGATGCAGTCGCCGATACCGAGTTGTCTGTACTGATCATGGGTGAGACTGGCGTG
GGTAAAGAGTTGGTCGCCAGTGCTATTCACCATCGCTCCAATCGTTCCAGCAATACCTTG
GTTTACCTCAACTGTGCGGCACTGCCGGAGTCCGTAGCAGAGAGCGAACTGTTTGGGCAC
ATCAAAGGCGCATTTACGGGCGCAATCAGTAATCGTAAGGGTAAATTCGAACAAGCAGAT
GGCGGCACACTGTTTTTGGATGAAGTTGGTGAACTGTCATTAGAGCTACAAGCCAAGCTA
CTTCGAGCCCTACAATACGGCGACATCCAACGAGTGGGTGACGACCGTCATATCCGAGTC
AATACACGCATTGTCGCCGCCACCAACCGTATTTTGCATGAAGAAGTCACCGCTGGGCGT
TTTCGAGCCGACTTATATCACCGCCTAAGCGTCTTCCCACTTCATGTGCCACCTCTTCGC
GAACGCGAGGATGATGTTGTGTTGCTGGCGGGCTTCTTTGCTGAACACTTGAGAAGTAAG
CTCGGATTGAACAGCATTCGCTTGTCCCCTACGCTCGTTCACGCGCTTAAGGATTATTCG
TGGCCAGGCAACGTTCGAGAACTCGAACATGTCATCAAACGGGCTGGAGTTTTGGCAAAA
GCACGCACCCATTCCATGGATATTGAGTTAGTCGAACAAGATTTTGATATTCGAACGCCG
AATCAGAACATCAAGAACGTTGAAGAAACGAAACAAAACTCTCGCTTAGAGCTGCCAGAA
GGCGGATTAAAACCAGCCACAGACGCATTCCAAAAAGCGATGATTGTTCGAGCACTGGAA
GAGAACCAAGGTAACTGGGCAGCAACGGCACGTCAACTTGAGCTGGATAACGGTAATTTG
CACCGTTTAGCAAAACGCTTAGGAATAAAATAA
>GDNDDLFJ_00130 Anaerobic nitric oxide reductase flavorubredoxin
ATGACAATTCACGTAAAAAACAACATTCATTGGGTAGGTCAGCGCGATTGGGAAGTTCAG
GACTTCCATGGTACAGAATACAAAATGACAAAAGGTACCAGCTACAACAGTTATCTAATT
CGTGAAGAGAAAACCGTACTGATTGATACGGTCGATCATCGATTCAGTCAACAATTCATC
CAAAATTTAGAGATGGAAATCGACCTTAAGTCTATCGACTTTATCGTGGTAAACCATGCA
GAAGAAGATCACTCGGGCGCATTGTCTGCATTGATGGAGAAGATTCCGAACACGCCAATT
TACTGTACAGAAGCGGCGATTGACTCCATCGTTGGTCATCACCACCATCCCGAGTGGAAC
TTTAAAACCGTAAAAACGGGCGACAGTATCGATATCGGTAATGGCAAGCAACTGGTGTTT
GTGGAAGCGCCAATGCTGCATTGGCCGGACAGCATGATGACATACCTAACGGGCGATGCG
GTGCTATTCAGTAACGACGCATTTGGTCAGCACTACTGCGATGAACGTCTGTTCAATGAT
GAAGTGGACCAAAATGAATTGATGGAGCAGTGTTTGCGTTACTACTCAAACATCCTAACG
CCATTTAGCAGCTTGGTAACCGCTAAAATCAAAGAAGTGCTGAGCTTCAACTTGCCTGTC
GACATGATCGCAACGTCACACGGTATTGTATGGCGCGATAATCCGGTTCAAATCATCGAG
CAATACTTGGCGTGGGCAGACAATTATCAAGAAGATCGCATTACGATTTTCTACGATTCT
ATGTCAAACAACACTCGAATGATGGCCGATGCCATTGCGCAAGGCATTCACGATGTCGAC
CCTGGTGTGGCGGTCAAAGTCTTTAATGTCTCTAAGCATGATAAGAATGAAATTCTCGCC
AATGTATTCCGCTCAAAAGGCATTTTGGTTGGTTCTTCTACCATGAATAACGTCATGATG
CCGAAGATCGCAGGCATGCTAGAAGAAATTACCGGTCTGCGCTTTAAAGCGAAGAAAGCC
GCTGCGTTCGGTAGCTACGGTTGGAACGGTGGTGCGGTGGATCGTATCCATGCTCGATTG
ACTGACGCAGGCTTTGAAACGGCGGTGAGCTTGAAAACCAAATGGCGACCAGATGGTAAA
GCGATGCGTGAATGTCGCGAACATGGTCAAAACATCGCGAAATTGTGGGCAAAGCATGAC
CTGACAAGTCCTGTTATTTCTCCGGCGATTGCTGCGTCTGCACCACAAGTTGAATCACAA
CCCGCTGCACAAGTAGCAACACAAGCTGTGGTAGATGCTGCTCCTAGTAACCCTAGTACC
GAGGCGCATCCTGCAGATTGTCAATGCATGGTTTGTACGGTTTGCAATTGGGTTTACGAC
CCAGCTAAAGGTGAGCCTAATCAAGGTGTTGAACCAGGTACGGCTTGGACTGAAGTGCCA
GATTACTTCTTGTGCCCAGAATGCCACTTGGGTAAAGACGTTTTTGTCGAATACAACGGG
TAA
>GDNDDLFJ_00131 Nitric oxide reductase FlRd-NAD(+) reductase
ATGCAAGCTCCTATTGTGATTATTGGTAGCGGCTTTGCGGCTTACCAATTGGTGAAAACA
GTGCGTCGAATGGACGCACATATTCCGCTACAAGTGTTTACTGCTGATGATGGCGCGGAA
TACAACAAGCCTGATTTGAGTCATGTATTTAGCAATAAGCAAACCGCCCAGGACCTAGTG
GTTAAGAGTGGAGAAGCGTTTGCACAGGAACACAACATTGAGTTATTTGCCCATACCATG
ATTGAGCATGTCGATGTGCAAGCTCAGCAAGTGGTAGTCAATGGTCAAGTCTATCCTTAC
TCCAAATTGGTATTTGCGACAGGTGCGAGAGCCTTTGTGCCACCGATGTCAGGCAATGCG
GCATCTGAGGTGATCACGTTAAATTCACTCCAAGAATACCAATTGGCAGAAGAGAAAATT
AGCCGTGCGAAACGTGTTTTAGTGATTGGTGGTGGGTTGATCGGCGTCGAGATTGCCATG
GATCTCGCGACCAGTGGTAAAGCGGTTATGGTGGTTGAGCCAAATCCCCGTTTGCTCGCT
AACCTGATTCCTGAATTCGTCGCATTACCGCTCGAAAACCAACTTAAGCAGCAAGGTATT
CAACTTGCTTTGGAGACTGAGGTTGTCGCGATCAATCACTCAGATGATTCGCTGGTAGCA
AGCGTGAGCAAAGGTAATGCAATCGAAGCCGATGTAGTGATTTCAGCGGCGGGTTTACGT
GCTAACACTTGGTTAGCGAAGGCTTGTGGGGTGTGCGTCAATAAAGGTATCAAGGTGGAT
GCTCGATTACAGACATCAGTAGCCAATGTATTTGCATTAGGCGATTGCGCCGAGATCCAA
GGTCGAATGATGCCGTATCTCCAACCGATCGTGCTAAGTGCCAATGTGTTAGGCAAACAG
CTACTGGGGCAAGAAGCAGAGTTGAAACTACCACCTATGATGGTAAAGGTGAAAACGCCG
AGCTACCCAATTCAATTAGCGGGCGATTTTAGTTCGGTAACGAACTGGAGCGTGCAGATT
TCTCAAACTGGTATTGCCGCAAAGGCTGAAGATGAAAATAGCCGACTCATGGGCTTCGTC
GTGACGGGCGAACAAGTCAGCCAAGCATTTCCATTACTTCGAGAGTTGTCTCAAGCCGGT
CAGGCTTAA
>GDNDDLFJ_00132 putative S-adenosyl-L-methionine-dependent methyltransferase TehB
ATGTCGCACTTACGAATTCCTAAAGACTGGACTGTTCAACGTTCAACGCCTTTCTTCACT
AAAGACAATGTGCCACCAGCGCTACTGACTCATCATAATACCGCTGAGGGTGTGTTTGGG
CAGCTGTGTGTTATGGAAGGGCAAGTGACTTACTACGGCTTTGCTGATGAAAATGCCACA
GAAGCAGAATTGGTGGTGGTGATTAATGCAGGCCAGTTTGCTACCAGTCCTCCGCAATAT
TGGCACCGAATTGAGATGAGCGATGATGCTCAGTTCAACATCAATTTTTGGTCGAACAAA
GATAAGAGTGGGCAAGCGATGTTCCACGCGAAGAAATAA
>GDNDDLFJ_00133 hypothetical protein
ATGACGCTAAAAAAAGTGGCTCTATTTTGCGCACTGGCATTCGCAACTAACGCAATGGCA
GATGTGGAGGTCAAAGATACCAACAACTTTAACGATGTTGCGGCTAAAGTAAATCAGCTG
AAAGAAGCAGGGAAAAATCCACTGATCGTGGTTGATATCGACAATACTTTGCTGACTTCG
ACTTCCGATATTGGGGGCGATATTTGGTACCAATGGCAACGCGGTAAATTGGATGTGAAG
CCGAAAGATGGCGATAAAGTCGATTGTCTTTTTCAAGACTCTATCGGCATGCTGTACGAG
CTAGTACCGATGAAAACCATCGAAAATGGCGTGCCTGCGATGTTGCGCGGCTGGCAAGAT
GACGGTCTAACGGTGATGGCTCTAACGTCTCGTTCTCCAAATTATCGTTACGCCACAGAG
CGTGAAATGATGCGTAATCAATTTGATATGACACGCACTGCGCTTAAAGAGAAAGGTTCA
GATGCACTGCCTATCTATATCGATAATCCCAAGCGCCCGCTGAGCTACATCAATGGCATT
ATGATGACCACAGGTATGAACAAAGGCACCATGCTTGAGTACATTTTAGATAAGACAGAT
CAAAGCTTTAGTGACGTTGTGTTTGTTGATGACAGTGAGAAGAACGTCGTCAATATGAAG
AATGCCTACAAAGATGACAAAGCAGTAGATATGACAATCTTCCACTATACCAAAGTAGAG
CATGACCGTATTGCAGCAAATGGAGCAGTACTAACACAGGAACAAGCAAATAAGATGGCG
AGTGATTGGAAAGCGTTAAACAAAGTCCTGGACCAGATTGCGCCTGCACGTATGGGTGAC
ACTTGTTTGGGCCAATAA
>GDNDDLFJ_00134 Inner membrane protein YiaW
ATGAATTTAATGTTGGACTACGCCTCTCTGGCGATCTTATTTGTGGTGCTGTTAATTCTG
ATTTTTGGATTGATAGCTTTACATGATATCCCCTACGAAATTGCAAAAAAGCGCAACCAT
CCCCATGCCGATGCGATTCATATTGCCGGTTGGGTGAGCTTGTTCTTTCTTCATGTGATT
TGGCCGTTTCTTTGGATATGGGCAGCCATGTACGACGGAGAGAAGCAAAACTGGTTAGGT
GCTAAGCCTTCGGTATCTCAACAAGATTATGAGCAACTACTGGTTCGTATCAATCAACTT
GAGCAAGTGAGAGGGGACGAATAA
>GDNDDLFJ_00135 Inner membrane protein YibH
ATGGAAACTCTTATCATCCTAAGTTACGTAGCGCTGTGCGTTATCGTATTTCGAGTATTT
CGTGTACCTAAAACCAAGTGGACACTCACCACGGCATCCGTTATTGGCATGTTCATCGTG
GGATGGATTTTTCTCTATATGGCAATGTATCAACCCGTTTCTCGCATGGCGCGTTTGTAC
AGTGTGACGACACCAATCACTTCTCAGGTAGAAGGTATAGTTACTCACGTGTATGTGCAA
GGAAACCAACAAGTGAAAGCGGGTGACCCTCTCTATCAAATTGACGATACACCGTTCAAA
GATAAAGTGAGCCGTATTCAAGGTGATATCAGTCGTACCGAATCAGCGATTGATTTCTAT
CAGGCGGAGCTGGAGAGATACCAAAAGTTAGGGCGTAAGGGGTATTCTTCTCAAGAGAAA
GTGGACGATATTGAGAACCAATTGCTGGAACAAAAGGCAAATAAGAGCAAATATCAATCA
GAGTTAGCTGTTGCTGAGTTTAAACTAGGCAAAACCACCGTCACCGCACCAACGGATGGC
TATGTCACGCAAGTGGCGCTGCGTCCGGGGATGAAGAGTCGCATTGTGCCGTTTCAAGGA
AACCTGACCTTCGTCCACAAAGAAGACAAACAACTGTTTGCTGCATTTAAACAAGCGCCA
GCACGATACGTAAAAGTCGGTTATCCGGCGGAAGTGACCTTCAATACCATTCCCGGTCAT
GCTTACAAGGCGCATGTGACACAAGTGAATGACATTTTTGCTCAAGGCGCGGTATCACCA
TCAGGCAATATGAAGTACCCAGAACAAATTCCTGCTGGTGGTCGAATCTTAGTGAAAGTG
GAACTGGATAATCCAGACTTGGTAAAAGACATGCCATTGCCATCCGGCACAGATGCACAT
GTTGCGGTGTACTCACCGAAATGGGAAATGTTCAGTATCGTACGTAAAGTGATCCTGAGA
ATGCAGAGTTGGCAAAACTGGTTATTCGAAGGCTAA
>GDNDDLFJ_00136 HTH-type transcriptional regulator LeuO
ATGGACCTTAACTTGTTAAAAACGTTTGATGCGGTCATGAAATCAAAAAGCGTCAACGAT
GCCGCTACCGCGTTAAACATCACTGCGCCCGCCGTGAGTCACGCACTCAACAAGTTAAGA
GATCAATACCAAGATCCCCTCTTTGTTCGTCAAGGCAGAGGTATTGTGCCGACGAATTTC
GCGATTGAGCTACACGCAGAAATCAAAGAGCCTTTGAGCCTATTAATCAACGGTTCGAAA
TCTCGTCAAGAATTCACGCCAGAAACCAGCCAACGCACGTTTCGAATCTCTAGCCATAAA
GACATCGATTTAATGCTCGTGCCAGCTTTGGCGAAATACAAATCTCAGCATGCACCATTG
GTGTCTATTGAAGCCGATGTGGAACACTTGAACGAACAAGACCGCCAAGACGATTTAAGA
CGCCGACGCGTGGATGTGATTCTTGCTACCGTGCCTTTGACGGATCATGGTTATCACAAT
GAATTGCTGTTTGAACAAGAACTTATGGTGACGGTAAGCCAAGATCACCCTCGTATTCAG
GACGCACTCACGTACGACGACTTCATGCGTGAATCACATGTAACTTGGCGAACGCAGCGG
CTCAACACCAACGCTTTAGACTCTTTGATTATCGAAGATACGCTTCCCCCGAGGCAAGTG
GCATATTCGACAGGTTCGAGCATGACAGCGCTTCAATTAGTGTCTCAAACCGATTGGATA
TGCGTCACCTCGCGTTGGTTCTCTGACAACTTGGCGAACAGCCTCGGATTAAACGCTTTC
CCTCTGCCTTTTGAAGCCAATAAGGTGCCTATTTACATGACTTGGCACCAATCACAAAAG
AGCGACAAAGGGCATGAATGGCTGAGGAATGCAATTAAACAGGCGGTCGCTCAATCCATT
GACTAA
>GDNDDLFJ_00137 hypothetical protein
ATGACTCATAGAAACGCTCGCTCTCTTCATGCCATTATCGGCGCACTCGTCGGTGATGCA
GCATCTCTCGGATTTCATTGGCTTTACGATCAAGAACTCATCAGGCAGTTTGGTTCTCCG
CATCCGGAATTTCACCAACCTAACCGAACTGAATACCATGACAAAGGTTATTTTGCCCAC
GGTAGCAAACAAGTCGGTGACCTCACCCACTATGGCGCACAGCTTGTTGCCATGTTAGAT
GCTCTGGTTCAAACCGGACACTACGACGAGGCGCGTTACATTCGCTCCTTTCGAGAATGG
TTTGATTTTGGCGGTAAATGGCAGGGCTATACAGACAAACCGACAAAGCAAACACTGCTC
AACATTCATGAGTTGGAAGTCAAAGAACTGCGCGTAACTTTGTGCGGGGCTGACGACACG
CAAAACCCTGCATTATCTAAGCTTCCCCCTTTGGTGGCTTTTCATTCCGATGATGACAAA
CTCGCTAAACTGGTCGATTCCGCCGTGCGGGTTACCAATAACAACGACACCGCAGTTATG
TATGCCCAAGCTGTCGCAGTGATGATTCAGATGGCATTGCAAGGCGCTGCGCCCAAAGCG
TGTGTAATGGCAGCTCAGACGGTTTCTCCAAAGATTGCCAGCGATATTCAACGTGCAGAG
GCGATGAGCGGCAGAAACGCCACCAGCGTTGCGGAGTCCGTTGGGATGCATTGCGGTTTA
GACGCTTCGTTTGTGGTGATTTGTCATTTGTTGATGAACTCAGAAAGCTACGAAACTACC
ATGCGTGAGAACATTTACTGTGGCGGCGATTCAAGTGGACGAGCTATTCCGCTCGGTGCC
ATTCTTGGGGCAAGTTACTACGACACACCAATGTCGATTCCAAATCATTGGATGGATCAA
ACCGCGCTACCTCGCCGTTTACTGCAGTGTTTATAA
>GDNDDLFJ_00138 Mannose-6-phosphate isomerase
ATGTCTGATTTAACGATGTCCGATACACAAACGATTCAAACTCAAGCTAAGCATCCGATG
TTTTTCCTGATGAACAACGTGATTCAAAACTACGCTTGGGGCAGTACTACTTCTGTTAAC
CAACTGTTTGGCATTGAAAACCCAACGGGCGAACCACAAGCAGAAGTATGGATGGGCGCG
CATCCAAACGGTTGCTCATTGGTGATGGTAAACGGTGAGGAGACCAAACTCTCTTCACTG
ATTGCTCAAGACATGAATGCCTTTCTGAGTGAAGAAGTCACAAACCGTTTTGGTGAACTT
CCATACCTGTTTAAAGTGCTTGCCGCTGAGAAAGCACTGTCGATTCAGGTTCACCCAAAC
AAACAACAAGCAGAGCTAGGCTTTGCACTGGAAGAAAAACAAGGCATTCCCCTAACTGCT
GCAAACCGTAACTACAAAGATCCAAACCACAAACCTGAGTTGGTTTACGCGCTAACCGAA
TACCAAGCGATGAATGGCTTCCGCCCAACAAGTGAAATCATCAGCTTCTTCTCTGAGCTG
GCGATTCCTGAGCTGCAAGGCTTGGTGGATGACCTTATCGCAAACCAGACGCCAACAGGC
TTGGCGACCTTCTTCTCGGGTCTACTGTCACTAGAGGGCGAACAGAAAGAGATGGCGTTG
ACGGTGCTATTGGCTCAAGCTCGCATCACCGACTTACCTCTGTTCAACCTTATTCTTGAG
CTAGAGAAGCAATACCCTGGCGATATTGGTTTGTTTGCACCACTGATGCTCAATGTCATT
ACCCTACAACCGGGTGATGCTATGTTCTTGGATGCAGAAACGCCACACGCTTACTTAAAA
GGTACAGGTCTTGAGATCATGGCAAACTCAGACAACGTACTGCGCGCAGGTCTGACACCA
AAATACATGGACGTGAAAGAGCTCGTTGCGTGCACACGCTTCAATGAGAAGCCATTCGAC
AGCCTATTGCTTGCACCGACTGAAATCGACGATATGTTGGAATACCCAATTCCTGTGGAC
GATTTCAAATTCGCCATCGTTAAACAAGCTCACCAGCGTACTCTAGAAGTTCAAACCGCT
GAGATCCTTATGCCTCTGGACACCAAACTTGTGCTAACTCACGCAAACGGCGAAACATGC
GTAATTGAAAAAGGACAATCTGTTTTCATTCCGGCTTACGCAAAACAGGTTACTTTGGAT
TGTGAAGGTCGTGTCGCACGCGCTTACAGCTAA
>GDNDDLFJ_00139 PTS system mannose-specific EIIBCA component
ATGATCACCAAACTAATAAATGAAGACTTGATTAAGCTTGATCTTCAAGCGACTTCAAAA
GAAGACGTATTTAAAGAACTGGTTGCAGTTCTACACGCCCAAGGTCGTATTTCAGACCAA
GAGCAATTTCTTGCAGATATAAAAGCACGTGAAGAATTAGGTAACACCGGATTTGAGGAT
GGCGTTGCTATCCCACACGCGAAAAGTGCCGCGGTTCTTGAACCAGCGGTTGTGATCGGC
GTAAGCAAATCAGGTATCGAATACGGCGCAGAAGACGGTTTGCCTTCAAAACTGTTCTTC
ATGATCGCTTCTCCAGACGGTGGCGATAACCACCATATCGAAGTACTTGCAGAGCTGTCT
TCAAAACTGATTGAAGATGGTTTCATTGATGCGTTCTTAGGTGCAGCAAACAGCCAAGAC
GCACTGGCACTCCTACTTGCTAAAGAAGAGCCGCAAGCAGTGACAGACGCACCAGCAAAC
CAAGGTTTCATCATTGGTGTTACTGGCTGTCCCGCGGGCGTTGCGCACACTTACCTAGCG
GCAGAAGCGCTAGAGAAAGGTGCAGCGGCGATGGGTTACGAAATCAAGGTTGAAACGAAC
GGTTCAATCGGTGTGAAAAACAGCCCAACCACAGAAGAAATCGAACGTGCAGACGCAATC
ATCGTAGCGTGTGACAAGCAAGTCGACATGAACCGCTTTGCGGGCAAACGCGTGGTTAAA
ACTAACGTAAAAGCCCCTATCCGCGATGCTCAAGGTCTGATTAACGAAGCGTTAAGCGCT
CCAGAATACAAAGCAGAAGCAAGCAGCAATGCACAAGCGTCTGTGGCAAACAAAGCCTCT
CAGGCTCGCTCGGACCTTTACCGCTACTTGATGAACGGCGTATCACACATGATCCCATTC
GTTGTAACGGGTGGTCTGTTGATTGCACTTGCTCTTGCAGTCGGTGGTCAGCCAAGTGAA
GCGGGCATGGCTATTCCTGAAGGCAGCATGTGGAACCAAATCCTCAACGTAGGTGTGGTT
GCCTTTACGCTGATGATCCCAATCCTAGCGGGTTACATTGCTTACGCGATTGCTGACCGT
CCTGCTCTAGCTCCTGGCTTGATCGGTGGTTGGATTGCAAACAACGGTTCTTTCTACGGC
GCAGACGCTGGTACAGGCTTTATCGGTGCCATCATCGCTGGTCTGCTTGTGGGTTACTTC
GTGAAGTGGATTACGTCGATTAACTACCACAAATTCATTCAACCTTTAGTGCCAATCATG
ATTGCGCCAATCACAGGCTCGCTATTCATCGCTGGTCTTTTCATCTTCGTTATCGGCGCG
CCAATCGCAAGCCTAATGGACGGTCTGACTGCGCTACTAACAAGCATGAGTACAGGTAAC
GTCGTTCTACTAGGCATCGTACTTGGTGGTATGGCTGGCTTCGATATGGGTGGTCCATTC
AACAAGGTCGCATTCCTATTCTCTGTGGGCATGATTGCGAGCGGTCAAACTCAATTTATG
GGTGCGATGGCGTGTGCAATTCCTGTTGCACCTCTAGGCATGGCACTGGCAACAGCGCTT
GGTCGTAAGTTCGACCTGTTCGAAGAATCAGAAACCGAAGCGGGTAAAGCAGCAGGTGCA
ATGGGTCTGGTTGGTATCTCTGAGGGTGCGATTCCGTTCGCAGCGCAAGATCCAATGTCA
GTGATTCCAGCAAACGTACTTGGCTCAATGGTGGCGGCAGTAATGGCGTTCTCATTCGGC
ATTACCAATAGTGTTGCTCACGGCGGTCCAGTTGTCGCTCTACTTGGCGCGATGAACCAC
CCAGTACTTGCTCTGATTTGTATGGCAGCTGGTGCAGTGGTTACCGCAGTAACGTGTGTA
ACTCTGAAGAAAGTTCGCAAAGCAAAAATGATGCAAGCAGCCGCTTAA
>GDNDDLFJ_00140 HTH-type transcriptional activator RhaR
ATGGATGCGTGTTTAAGAGTACGTAAAATGATTTTTCATGATTTGATTTCATCAGTATTA
AACGAGCGAGAACCATTCCACAATATATGGTTTGCTGGTGATTTTCATACACCACCTGAA
TTTAGCTATCAGGTTAACTTCCCTCGATTAGAATTGGTCTTGTCTGGTGAATATATTAAT
GAAATGGAAAGTCATGATCGCAAAGTGACGCATATCGTGGCGAAAACTGGTGATGCGATA
TTTATTCCGCCTAACTGTTGGAATAAACCTGACTGGGATACAGATTGCTCGGTATTAAGT
ATTCTCTTTGGTCGTCGTCAATTGGGTTTGAGTCTCGTGTCCAAACGTAAAGGGGAAGCG
AGCTTTTACGATATTCAAAAACACAGTATTCAAACTCGTTCTGGATTTGCCATTGATAAT
ATTTTGGAGGCGCTGAGTTCACTGGCTCGTGAGTGCAATAAGAAGCCAATGGATGAGTTG
TTGCTGCAAGCCTTGTTGCAATACGCTAAGTCGATGTTAGATGCACCTATTGAGACGCAG
GCACACAGCCGAGTGCAAGATCTGTATCAGGGCATTTGCATCTACATCCAAGAGAACTTT
CACCGCCCAATCACACGTGACAGTATTGCGTCGAGGTTCAGCATCTCTTCTAACCATTTG
TCGCGTTTGTTCCGTCAACAAGGTCATATGACGTTAGCCGATTACATTACGTGGGTACGG
GTAGACCGCGCGAAGTTTATGCTCAAGAAATACAACTTTAAGTTGAATGAGGTATCGGTG
CGCTGTGGATTCAAAGATGTGAACTACTTCTGTCGAGTCTTTAAGAACCGTACGGGCAGA
ACACCGACTGAATATCGCGGTTCAATTTAA
>GDNDDLFJ_00141 hypothetical protein
ATGAACGAATACCAAATCACCTTTTTTGTCGACGATATTAATGCCAGTGCTCACGTAGCG
CAGCCCCTCAATCGCGTCGCCAAAAAGTTCAAAAGCACGATACACATCATCAACATAACC
CAAAACCGCATCGCTGAACTCACCAAGTCAGTCGCGGTTTTACAGGTCGGCTTGCAGCAA
GGCGACCTGTGCCAAATCACTGCCATCGGTATTGATGCCGAGCTTGCCTGTTTCGTTATC
AAAGACATCATTGCTGAAAACTTTACCGTTGTGGGTTCCCACATTAATTACGAGTTCTCA
AGCCAACTTGCAGAGCGACTTCCCCAGATTTGCCCACCGTGTGAAATCCAATGGCATTAC
GCCAAAGCGCACACCGAGCTCACGAAATTTGAGTGCTTGAAAGGGCTAGCTCAGCTTATT
CATCCGATTCACCCAGACGAACTCATTCTCGCCTTTATCAAACGCGAAGAACGATCTTCA
ACCGCAGTAACACCAGGCATTGCCCTGCCCCATGTCATGTTCGAAGGTGTAAACCACATT
TCTGTTGCAGTTATCGCGAACGAGATTCCGATGGATTGGGCATCCAAAATGGGTGAGGTG
CATCTTGCTATAGCATTAGTAATGCCAGCGAAGCCCACACGCGAGCACATCATCGCGGCA
ACCAACTTAACTCGTAACCTGCTGACCGACCAAATGGCTGAACGTTTACTGCTAACAAAA
AGCAGCGTCGACTTGCAGGCGCTTCTAATGTACGCCATGTCGAGGCTGCTCGCTTAA
>GDNDDLFJ_00142 PTS system fructose-like EIIB component 3
ATGAAAATCGTAGCGGTGACAGCATGCCCTACAGGCATCGCTCATACTTATATGGCGGCA
GATGCTCTAATGAAAGCAGCGCCTAAGCATAACGTACAAATTAAGGTCGAGACGCAAGGT
GCGATGGGTATTGAGAATCAGCTCACTCCCCACGACATTGCACAGGCGGATCGTGTCTTA
ATTGTGTCCGATATTGAGATTGAGCAACCAGCCCGCTTTGAAGGCACCAACAAAGTCCAA
ATCCCAATTGAAGATGTGTTACTCAATGTCGATAAAGTGTTCCTCGTGCACTGTCGATGA
>GDNDDLFJ_00143 PTS system mannose-specific EIIBCA component
ATGGACATATTAAACCTTATTGAGCCGGAAACCATTTGCTTGGATTTGCAGGCTCAAACC
AAAGATGAAGCGCTCAAAGAGCTCGTCGAATTGTTGGACGCGGCGGGCAAGCTCACTAGC
AAAAGTCAGTTCTTGGCGGACATTTGGAAACGAGAAGAGATTGGCAATACCGGCTTTGAC
GAGGGTATTGCCATTCCTCACGCCAAAAGTAATGCGGTCGCTAAACCCGCGGTCGCAGTA
GGCATCAGCCGAAAAGGGATTGATTACGGTGCCGATGATGGCGAACTGTCTGACGTATTT
TTTATGCTGGCTTCTCCGGATGGGGACGACCATCACCACATCGAAGTCTTGGCACAAATT
TCCACCAAAATCATTGAAGATGGTTTCGTCAATAAGTTAAAAGCGGCGGAGTCGGTGGAG
GAAGCGCGCGAGCTACTTACCGATATTCAATCGAGTGCTAATGACTCTGGTATCGATCCA
TTAGAGTTTGCGTCTGAGCCACTCAGCCCTTGGGCGCAGAAGCTCGGCAGAATGAAAGAA
CACTTGCTGTTTGGCACGTCTCATATGATTCCGTTTATTGTCGCGGGCGGCGTATTGTTG
TCTCTGTCTGTGATGATTTCAGGCCATGGCGGCGTTCCGGAAGAAGGTATTCTGGCAGAT
ATCGCTGAGATGGGTATCGCAGGCTTGACGCTGTTTACCGCGGTATTGGGTGGTTACATT
GCCTATTCGATTGCGGATAAGCCGGGTCTGGCTCCGGGTATGATTGGTTCGTGGATTGCG
GTTAGTCACTACAACACCGGCTTCTTGGGCGCGATTGTGGTCGGATTTTTCGCCGGCTTT
GTGGTTTGGTTACTGAAGAAGATTCAATTGCCGGACAGCATGAGCTCCCTCGGCTCCATC
TTTATCTATCCACTGGTTGGTACGTTTGTCACCTGTGGCGCAGTGATGTGGGTGATCGGC
TCACCGATAGCCAGCGCAATGACGACCATGAACGATGTACTTACAGGTATGGCGGGCTCA
GGCAAAGTGATGTTGGGCACTGTACTGGGTGCAATGACCGCGTTTGACATGGGCGGTCCT
ATCAACAAAGTGGCGACTTTGTTTGCTCAGACTCAAGTGAATACTCAGCCGTGGTTAATG
GGGGGCGTCGGTATCGCGATTTGTACCCCACCTCTGGGCATGGCGTTAGCGACCTTCTTG
TCGCCAAGTAAATTTAAACGTGATGAGCGTGAGGCCGGTAAAGCCGCGGGCATCATGGGC
ATGATTGGCATCAGTGAAGGGGCGATTCCGTTTGCTGCCGGTGACCCAGCTCGCGTACTG
CCTGCGATTGTTGCTGGTGGCATTGTCGGTAACGTGATTGGATTTATGTTCCATGTCATT
AACCATGCTCCGTGGGGCGGCTGGATTGTACTGCCAGTAGTTGATGGCAAGATTGGCTAC
ATAGTTGGCACAATTGCAGGCTCGTTTACCACAGCATTGATTGTTATTGCGCTTAAGAAG
ACGGTCACAGAAGACGACAGTCCGGTTGGTCAATCTCAAGCTTATACGTCTGTGCAGGGT
GAGGGTGAGGCAGATATTCTTGCCGTGACGTCTTGTCCATCAGGTGTGGCGCATACCTTC
TTAGCGGCGAAGTCATTAGAAAAAGCTGCCTGTGCGTTAGGCATTAAGATCAAGGTTGAA
ACACAAGGGGCGAACGGCATCATTAACCGAATCACCGACAAAGATATCGCCAAGGCGAGG
TTTGTTATCTTCGCTCACGATGTCGCCATCAAAGAGCCGGAGCGATTTAGAAAAATGAAG
GTATTGGATGTCAGCACTAAAGACGCCATGCTCAATGCTGCAGCACTGTTGCAGGCGAAA
AGAATCCCTTAA
>GDNDDLFJ_00144 HTH-type transcriptional regulator DmlR
ATGGATAAATTTGATTGTTTGAAAGTCTTTTCTCGTGTTGCTCAGTTAGGTTCATTTACT
GCCGCGGCTAACGAACTCAATACCACTCAGAGTGCAGTGAGCAAGAAGATCGCTTGGCTT
GAGAGTGAAGTCGGCATCACCTTGTTTCATCGTCATGCTCGCGCTATCAGCTTAACTTCT
GGTGGAAAGCAATATCTCGAGCTGGCGCAGACACTCACAGAACAAATGGATTCCTTCGAG
TCGCAGCTTAGACGAGAGCAAGCGTCGGTCTCTGGCGAGCTCAAGCTTTCAGTGCCGAGT
GCGTTTAGCGTTCGCTTGTTATCTGCGCCACTGAATGAGTTTCTCAACCAACATCCAGAG
CTTAGCGTTGATGTGTCGGTTTCGGACAAGTTTGTCGATTTAGTTGAAGGCAATGTTGAT
ATCGCGATTCGTGCCGCCTACCTAAAAGACTCGGGTTTAAAAGCGCGTTGGTTGATGGAT
AACGAATTGGTTTACTTCGCGTCTCCACGCTACCTCAAAAAGCGCGACCCTATTCTTAGT
GCTAACGATTTGAGTACGCACTGCTGTTTAACCTACTCACTCTCCAATCCGTCTAACTTG
TGGCGTTTCAGTGATGGTGATGAAGCCATTAAAATCAAAGTGAAAGAGCAAGTTCGAAGT
GATAGTCCTGAGATGTTGGTGCAAATGGCGAAGCTTGGGCAAGGCATCGCTGCAATGCCA
AAATGGATGGTAGAACAAGAGCTTAATAACGGTGAGTTAATTCAAGTACTAACACAATAT
CAATCAGTTAAGCTACCAATGTACTTAGTTTACAAAGATAGTGAGTACCAACCTCAGCGC
ATTCGCACTTTCATTGATTTCTTGGTTAAGCACTTTTCTCAGGGATAA
>GDNDDLFJ_00145 hypothetical protein
ATGGTCTTGATTCAAGGGTTGTTAATCGCGTTTTTCTTGTTTGCCAGTTCGATCAAAATC
ATCGGTTGGGTGAAGCCGATTTTTGAGCCTCAGCTCGCTTTCTTTCATAAATATGGACTG
AATCGTGCCGCTATGTTTTTGGTTGGACTGGTTGAGGTGACGGGTGCAATTTTGATGTTA
ATTGGCTTGTTATCGACGAACAACTTGTTAAGTGCAATAGGTGGAAGTTTTATTGTTTTC
ACCTCAGTTGGTGCGATGTTTTTCCATTTTCGTTTTGATACTTGGAAAGATGCGATTCCG
TCAATGGTGACGCTTTTATTATCACTTTTGGTGACTTCGCCTTTGATTGAGTTTGTTGCG
CTTATTTAA
>GDNDDLFJ_00146 2-hydroxy-3-oxopropionate reductase
ATGGAAAAACTAAGAGTAGCATTTATTGGTCTGGGTGTGATGGGATACCCAATGGCTGGT
TACCTAAGTAAAGCGGGCTTTGAAACCAAAGTATACAACCGCACAAAAGCGAAAGCCGAC
AAATGGGCTGAAGAATACCAAGGCGTGGCTTGTGAAACACCACGTGAAGCGGCAGAAGGC
TGTGACATTGTTTTTACCTGTGTGGGTAATGATGATGACGTTCGTAGCGTTGTTTACGGT
GAAGAAGGTATTCTGGTTGGCTTGAAAGCGGATGCAGTGTTAGTGGACCACACAACGACT
TCTGCAGACCTAGCGGTTGAGCTGGCTGAAGCGTGTGTTAAGTACGGCAATCACTTCATT
GATGCGCCAGTTTCTGGTGGTCAAGCGGGCGCAGAAAATGGTGTTCTAACCATCATGTGT
GGTGGTGAACAAAGCATTTTTGATCGTGTCTCTCCAGCGATGGATGTGTACGCGAAGCAG
ATGACACTACTGGGTGAAAACGGTCAGGGTCAACGCTGTAAGATGGTAAATCAAATCTGT
ATTGGTGGCGTTTTACAAGGTCTGAGTGAAGCTTTGCTGCTGGCACAAAAATCAGGCTTG
GACATCGCTCAAGTTGTAGAAACGTTGAAGCACGGCGCTGCAGGTTCATGGCAGATGGAA
AACCGCGCAAATACCATGGCGGAAGATAAGTTCGATTTTGGCTTCGCTATTGATTGGATG
CGCAAAGACTTGGGTTTCTGTCTGCAAGAAGCAGAGCGAGTGGGTCTAGAACTTCCACTG
ACGAAGAAAGTGGATGAGCAATACGCAGACCTTCAACGAGATGGTTTAGGTCGCATGGAT
ACATCAGTACTGATCAAAGCGGTCGCTAAAAATCAGTAG
>GDNDDLFJ_00147 Catalase
ATGAGCAAAAAACTGACTACAGCAGCAGGTTGCCCTGTCGCCCATAACCAAAACGTTATG
ACTGCTGGTCCTCGTGGCCCTCAACTATTACAAGACGTTTGGTTCCTTGAAAAATTGGCA
CACTTTGACCGCGAAGTGATCCCTGAGCGTCGTATGCACGCAAAAGGTTCTGGTGCTTAC
GGTACGTTCACAGTAACGCACGACATCACAAAATACACTCGCGCTAAGATCTTCTCTGAC
ATCGGCAAAAAAACAGAACTATTCGCTCGCTTCACTACTGTAGCTGGTGAGCGCGGTGCA
GCAGACGCAGAACGCGACATCCGTGGTTTCGCACTAAAATTCTACACTGAAGAAGGTAAC
TGGGACTTGGTTGGTAACAACACACCAGTATTCTTCCTACGTGACCCACTAAAATTCCCA
GACCTAAACCACGCAGTAAAACGCGACCCTCGCACTAACATGCGTAGCTCTACCAACAAC
TGGGATTTCTGGACATCACTACCAGAAGCATTCCACCAAGTGACTATCGTAATGAGTGAC
CGTGGTATCCCAGCTTCTTACCGTCATATGCATGGTTTTGGTAGCCACACATTCAGCTTC
ATCAACGCAGAAAACGAGCGTTACTGGGTGAAATTCCACTTCAAAACTCAGCAAGGTATC
AAAAACCTAACTGACCAAGAAGCAGAAGCAATCGTAGGTAAAGACCGCGAAAGCCATCAC
CGTGACCTTTACGAAGCGATTGAGCGTCAAGACTTCCCTAAATGGAAGATGTACGTACAG
ATCATGCCAGAGCTAGAAGCGGATGAAGTCAACTTCAACCCATTCGACCTAACACGTGTA
TGGTCTCAAAAAGACTACCCACTGATCCCAGTTGGTGAGTTCGAACTGAACCGTAACCCA
GAAAACTTCTACGCAGAAGTTGAGCAATCAGCGTTCAACCCAGCAGCAGTAGTACCTGGC
ATCGGCTTCTCTCCAGATAAGATGCTACAAGGTCGTCTGTTCGCTTACGGCGATGCTCAA
CGTTACCGTCTGGGTGTGAACCACCATCAAATCCCAGTGAACGCACCTCGTTGCCCTGTT
CACAGCTACCACCGCGATGGCGCAATGCGCGTTGATGGTAACTTTGGTTCAACACTAGGT
TACGAACCAAACTACAAACAAGAATGGGCAGAGCAACCAGATTACTCTGAGCCACCTCTA
CGCATCAACGGCAACGCTGATCACTACGATCACCGTGTAGACGAAGACTACTTCAGCCAA
GCGGGTGACCTATTCCGTCTGATGAGCGAAGAGCAACGTCAAACTCTGTTCGACAACACA
GCTCGCGCAATGGACGGTGTGCCAGAGTTCATCCAACAGCGCCACGTTCAACACGCATAC
CAAGCGGACGAAGCGTACGGCAAAGGTCTTGAGATTGCGCTAGGCTTAAACAAGTAA
>GDNDDLFJ_00148 hypothetical protein
ATGATTAAACTGCATCACTTAAACCAGTCTCGTTCAAAACGCATCATTTGGTTACTAGAA
GAGCTGGACGTAGATTATGAGGTCGTACCCTACACTCGTGACAGCGTCACCTTTCTTGCT
CCACCTGAACTCAAGAGCATTCACCCACTCGGCAAGTCACCCGTATTGGAAGATGGCGAC
GAGATCGTTACAGAGTCTGGTGCCATCACTGAATACTTAATTGAGAAGTACGCGGACGGG
CGTTTTGCACCAGAACGTGGCAGCAAAGCTTACACGCAATACATTCAATGGATGCACTTT
GCAGAGAGCTCAGCCATGGTTCCATTGCTTCTCAAAATGTTTGTCGCTAAAGATGGCGCG
CAAACGAATTTCCTAGCTGACTATGCAGATGCGGAAACCATGAAAGTCATGGGTTACGTT
GATCAAAGCCTTGAAGGAAAAACCTACTTTATTGAAGAGCGGCTAACAGGCGCGGATTTC
ATGATGTCGTTTATTGTCGACATCCTAAACAAGTTTGGCGTTATTGAGCGTTTCCCTAAC
ATTCAACGCTATGGTGCACAGCTTGCCACTCATCCAGCATTCCACAAAGCTGAAGAGCTA
GAGGTAAAGTATGGCTAA
>GDNDDLFJ_00149 NADPH-dependent curcumin reductase
ATGACCCAAACGCTTAACCGTCAAATCGTATTGGCTAACCGTCCAAAAGGTTCGCCAGTC
CCAGAGAACTTCCGTTTAGAACAAACTGCTATCCCTACTCCAAGTGAAGGTGAAGTGCTT
CTGCGCAGCGTATACCTATCTCTCGACCCATATATGCGCGGTCGAATGAATGAAGGCAAA
TCCTACGCAGATCCCGTTGAACTAAACGACGTGATGGTTGGCGGGACCGTTTGTCAGGTC
GTGGAATCGAAGAACTCTGACTTCCAAGCAGGCGAATGGGTGGTAGCTTACACAGGCTGG
CAAGATTACGCGCTATCTAACGGCGAAGGTCTATTTAAATTAGGCAGTGAGCCGACGCAT
CCTTCTTATGCCCTTGGTGTACTTGGTATGCCTGGCTTTACCGCTTACGTGGGGTTATTG
GAAATTGGTCAGCCTAAAGCTGGTGATACTCTAGTTGTCGCTGCTGCAACCGGTGCAGTT
GGTTCTATGGTTGGTCAAATCGGTAAGCTAAAAGGTTGCCGCGTGATTGGTGTCGCGGGC
GGCGCAGAGAAGTGTCAGTACGCAAAAGAGACCCTAGGCTTTGATGATTGTCTTGATCAC
ACCGCAGATGACTTTGCAGATCAACTAGCAGCAACATGCGACAAAGGTATCGATGTCTAC
TTTGAAAACGTAGGCGGTAAAGTCTTTGATGCCGTGTTACCTCTGTTAAATGTCGGCGCT
CGCGTGCCACTTTGTGGTTTGATTTCTCAATACAACGCGACAGCGTTACCAGAAGGTCCC
GATCGTATGTCGATGTTGATGGGCAACATCCTGGTCAAACGCATCAAGATGCAAGGTTTC
ATCATTTTTGATCACTATGAGCAAAGCTACACAAATTTCGTGAAAGATGTAAGCCAATGG
CTAGCGGAAGGCAAAATCCACTACCGTGAGCATTTAGTGGAAGGTTTAGAAAATGCGCCA
GAAGCATTCATCGGTCTGCTGGAAGGCAAAAACTTCGGCAAACTTGTTATTAAAACTAAT
CAACCTGTATAA
>GDNDDLFJ_00150 HTH-type transcriptional repressor NemR
ATGAATGCAAAAACGAACGATACACGCCAACACATTCTTGATGTCGGCTACCAGTTGGTA
GTGACCAAAGGTTTTACCAGTGTTGGACTCTCAGAACTATTAAAGGTAGCGGATGTGCCG
AAAGGCTCTTTCTACCACTACTTCAAGTCGAAAGAGCAATTTGGTGAGGCATTGATTGAA
GATTACTTCTCTCGCTACCTTAAAATGATCACAGCCCACTTTACTGAAAGTGAAGGCTCT
GGTTCCGAGCGCCTGTTGAGCTACTTCGAGCGCTGGATGGCGATTGAAAATGGTCAATGT
AATGCCAACAAATGCTTGGTGGTGAAGTTGAGCGCGGAAGTTTCTGATCTTTCAGAAGCA
ATGCGTGTAAGACTGGCTTCGGGTGCCACTCAAGTGGTGAAAGCCATCGAAGATTGTGTC
CAAGCGGGCATTGAAGACGGCTCTATCCAAGTTGAATCAGCAGAACAAACCGCCCACTTG
ATTTATCATCAATGGATTGGTGCAAGCTTACTCAACAAACTGTATCAGGATCGTTCCGGC
TTAATACGCAGCTTTGAGAGCACTCAAAGTATGCTAAAAGGCAAATAA
>GDNDDLFJ_00151 hypothetical protein
ATGTCTTCACATCCAACTAAAATCACCTTCTTTGAATTCCTAACACCACTTATCACTGCA
GGTAAAAAGACAATCACGATTCGTGATGAATCAGAAAGCCACTACGTGCCCAATACCGAA
GTGGAAGTGTTTACCTTGGAAACAGATCGCAAGGTATGCGACATTAAAATCCTGTCAGTA
GCACCACTGAAGTTTGATGACATCAATGAGTTCCACGCAGAGCAAGAAGCGATTGAACTG
CCAAAACTGAAAGAACTTATCCGTGAGATCTACCCAAATATCGATGAGCTGTATGTGATT
GAATACGAACTGATCAAGTAA
>GDNDDLFJ_00152 hypothetical protein
ATGACAAATACGATTGCACGAATTAGCTTTATCGGAGTGTTACTACTGACGATTTCTCTA
TCGCTTTGGAAGAGTTCTGATATCAGTCATGCCACGTACCAAAATCTAGAGAATTATGTC
GGCGGCTCAAGTACGTTACATTTTACCTTTAGCCTTTTGATTGGTTTTCTAGCCGTGTTT
AACTTCCCTAAATGGGTGACAGCAACAAACGCGGACATGTTTGGTATTCGGTTACTGATC
GTCCTATTGTTTATCGTCTCTTTAGAGGAGTTCAGCCAATTGTTTATCGCAACTCGCTCC
TTCAGTTTTGATGACTTAAGCACTAATTGGATCGGTATTATATTAGGTTACTTCTGTGCC
AAACTTATAAAACTCATTGTTAAATAA
>GDNDDLFJ_00153 hypothetical protein
ATGCTTCAACAACTACAACAAAAGCGCGCAGCCACTCAGAACAAGAAAAAAAGTCTGTTT
TCCCTCGGCTTTCAAACCGCAGTTACCCGTGTTCTGAGTGCTGGTTTTGCGTTTCTTTTA
ACGCTCATCGTTTCCCGAGTCACAGATGCATCGACATCAGGGCAGTTTTTCTTTTTGTTT
AATCTCGCTTACTTCACTGCCATTATTTCTCAGTTAGGATTTGATGTTTCGCTTGTTAAG
TACAACGCTATTGGTTTCTCGAATAACAATAGTGAGGAACAGAGCAACAACTACCGTATC
GCGCTAGCACGAAGTCTGTTGTTTAGTGTAGCAGCGTGTACTTTTATCTACTTGGCATTC
AACTTTTTCCCTAAACACGTAAACACAACTGGCGTTTCCGACGCTGCACTGGCACTTGCT
TTGTTGTCGATCCCATTACTCGTTATTGGGCAGACAAATAGCCGAGTATTGCAAGCCTCT
AGACGAGTTGTCCCCTCGCTATTTGCGTTACAACTCGGCGTGAGCTTCTTTATGGTTGCG
CTGGTATTAGTGGCTCAGAGAGCTTACTCAATTGATGCAGATCTCCTTATGACTTTACTC
GTCATAGCAACAGGGGCTGTCGCTCTCCAATCGAGCATCAAATGGCTTAAGTCTGATCAA
TATAGTCATGGGAAAACGGAGAAAAATACCGAGCTAACCTATTCAGCAAAACAAGTTTGG
TTTGGCAGCATCTTTTCCAATTTGGTTCAGTGGGGCAGCTTGGTCATTGCGGGTTTCTTT
CTCGCAACTTCCGATCTTGGCTTACTCGCTGCAGCACAACGCACCTCATTACTCATTGGC
TTTGTGTTAGTCACAATTAACTTCGTCGTCGCTCCGATGTTTGCTTCACTCTATAAGGAA
GGAAAACGAGATCGACTGCAAAGCCTTAGTCGTTTGGCATGCCGTGCAAATATTGGAGCA
GCAATGATTCCCGTGGTTGTGTGCGTCGCCTTTCCTGAGTTTGTTATGCAACTGTTTGGC
AAAGAGTTTACTGCAGCTGCGCCCTTACTCGTTGCATTGTCGCTAGGACAACTAGTGAAT
GTAGCAACAGGTTCAGTTGGGTTTTTATTGCTTATGAGTGGACATGAAAAGACCATGAAA
TACATCACTATCGTATCTGGTGTCATCTCCATTACATTACTGGTCACGCTCTCTCAATGG
TACGGCGTATTAGGCGCAGCTTGGGCAATGGCGATAGGTTTAGCAATCCAAAACTTAGCC
GCACTCTACTTCGTGAAACGTTATCTTGGCTTTTTTCCTGTGGGGTAA
>GDNDDLFJ_00154 Glycosyltransferase Gtf1
ATGAAGAAAGTACTGCACATAACCGAAGCTTTTGGCGGTGGGGTTCAAACAGCACTCTAC
AGCTACGTTCACTCTTCGCGTAGCGAAGCATTCGAGCATTCATTGCTTGCTCGTGCTCGC
TCAAATGATATGACTAATGAATCAAGCAACCATGTCTTTAGCCACACAAAATGGGTAGAG
GGCAACTTATTGCAATTCATGAAGGACGCAAACGCATTCATTGCGGAGATCAAGCCAGAT
TTTGTTCACTTGCACTCAAGTAAAGCGGGCTTCCTCGGTCGATTCTTAAAGCTCGGTCAT
GCTCGCCTTATCTACACGCCCCACTGTTATGCATTTGAACGTGAAGATATTTCCAATTTT
GCCAAACAGATTTACAAGACGTTAGAAAAAATCGCGCTCAAAAAAATCGATGTTGTTGCT
GGGTGCAGTCAACGCGAATGCGATTTAGCCATCAGCATAGGCGCTAAGCGCGCTGAGTTA
CTCAATAACTACGTAACCTATGGTAGCGAAGAGCGCAGTCCAAATACTAACAAAACTCAA
CTGAAATTGGTCATTCTAGGACGAGTCGCTCCACAAAAAGATCCTCAGTTCTTGCTTGAT
ACACTCGGTCAAATCAAAAAGGCTGAGTTAGCACATGATATTGATATCACTTGGATTGGT
GGCGGCGAGAGAGAGCTTGAAGATCAGTTACGTGCACAAGGTATTAAAGTCACGGGCATG
ATTCCACGAGATGAAGTCGTTAGCCTACTCAAAACTTCGGATTTGTACTTACATACTGCT
GCTTGGGAAGGTATGCCGCTGACCATTCTTGAAGCGGCGAAGCTGCATTTACCTATGGTC
ATTCGCTCTATCGGTGCCACCAAAGATCTTAACTACCCTTTCTTGGCACAAGGTCCACAA
GAGATGGCAAAACAAATCACCCATTGCATTAATCACTACCACGATATTGACTTCAATCAG
TACTCAAAGGAGCTCAATGAAACATTTAGTGAAGAAAAACAACGAATCGCGCTAATCAGC
ATTTACAGCTAG
>GDNDDLFJ_00155 hypothetical protein
ATGAAATATTCAATCTCTCGACAATTTGAGAAAAACCGAGAACTTCAAGCAGACAATTTC
GTGCTGGTTTACCAAATGGGTAAAGTCGGTTCGTCGTCTATTGAGCATACTTTGGGTGAG
CGTAAAATTCCGAGCTACCACATCCACACGTTTGATGATCACGAAGAGTTCCAGATGTAC
CACAATAAAAAAGATGTGAGTAAATTCTTCGACTTTAAAAAACGCACCATGTATCGCCTT
GTTCTCAACAAAAGAAAACGCATCTTACAAAAGCGCGACAACATCAAGATTGTGACTCTG
GTACGTGACCCAATTGCAACGGTTTTCTCCCGCTTTTTCCAAGACCTGCATATTCAATTC
ATCGAAGGCAAGAAAAACGACGCTATCCATCGCGATATGGATGTGACTTACAAACATTTA
GAGCATTGCTTCGATAACTACCTTAACCTTAATTATTTTGCTAACTGGTTCGATAACGAG
CTTAAACGTAACTTCAACATCGATGTACTTCGCCAAGAGATTGATAACACTCAACCTTTT
TATACATTCAGTAATGAAAAGGCGAGTGTCATTCTAATTAAATGCGAACAGCTGAGCTCC
CTTGATAAAGAGATCGGTGAGTTTCTTCAGCTTGATGATTTTATTCTTAAAAACAGCAAC
GAAGCAAAAAACAAGTGGTATTCCAATATCCATCAGTACTTTAAAGAGCGTTACGACTTC
TCCAAGCTTTTCTACATGTACGATCTTCCTCTTTATCGTCACCTTTACTCAGAGCAAGAG
CGTGAAGCATTTAAGAACAAGTGGAAGCAAACTCCAGGGACCAAAGCATAA
>GDNDDLFJ_00156 hypothetical protein
ATGAAAAGAAATAACTATATAGCGCTACTTGGTGCAATAATTTTGTCACTATTTTTCATA
CCAATAAAAACAAATGTCTCTAGCTTAAACCTAGCCCCCTCCGATATTGCAAGCTTGCTC
TCGATCGGTTTGGTGGCTCTTATCATACTGGAAGGTAAAACCCATGCATTGCTACATCCT
CGCATGGGCTTCTTATTACTGTTTACCAGCTATGTTTTTGTCAATGGACTTCTTAATCGT
GTCCCATTTATGCCTTTGGTTACGGAGACAGTTCAATGGGTTGCCATATTAAGTTTGCTG
TGTTTGCTTTACGCCTACGGTGTCTTTAACGACGACCGAATCATGGTCTATTTTACATAC
AGCTTACTGGTGATTTGCTCTCTTGTTGCGCTGTGGCACTTCTCACAAGGCTACCAGAGT
GGATTCAAGCTATTGGGCGTGAGTAAGTACGCCTTCGGTGTTCTCTGCTCCCTACTCTAC
CTTTACAGAGACAAAATCCGCGCTTTTCCCCTATTAATGCTATTTGCATTCGTACTACTG
GTTCTTTCTCAAGAGAGAAAAGCATTGCTCGGTTTTTGTTTGTTGGTTTTTATGGATCAA
CTGGTGATCAAGCGATTAGTACGACAAACCATCAGTGAGACCTACACTTGGACTGTTCTA
ATTGGGGTAAGTTTAGTCATCTTCTTCGTCGTATCAACAACGCTTTACGTGGGTTTTGAC
CAGCTTGCAGACAAGCTCGAAATTACTCAGGAAGACATCCTATTTGCCAACCAAAGTGAA
GCGCGTTGGGTATCCAATTTACACCGTAAATTGCTCTTGGCAAACGGGTTAGACATCTTG
CTTCAATATCCAATTTTAGGTGTCGGAGCAAAGATGTTACCTCACTACATGATCAACTAC
TTTAACTACGATGAGTTAGCGATTTACACCCACAACTTTGTTCTAGATACCTCTATCGAA
TACGGGCTATTAGGCATTTTGTTGTTATTTGGTGGTTATGTGCACTTTATGAAGGGCTGT
TTCAACTCATTGGAAGAGAATAGAAAGAGCTTCCTACTCGCAATCTACGCTCTAATCATG
GTGTTTTTTGTCGCCGTGAATACCACCATCATTTTAATACTTTTACTACCCGTCATGATC
AGTAAAGCAAGGCATTATAACCTCCAGCAAGAGACAACCGTTTCGGCAGAGTTCCACTCT
CAACCTGCTCATGATTCAAAACCCAATTAA
>GDNDDLFJ_00157 2-deoxystreptamine glucosyltransferase
ATGAAAATACTACACATAATAAATGACTTATCTCAGAATGGTGGTGCGCAGAGATTTCTG
ATTGATCTCGTTGTTCAGCATCAACCAAAATATCAAATAAAGGTAGTCACATTAAGTACA
GAAAACGACTTTAAAGACATACTAAAAGATAACAATGTAGAATATTTATCCTGGCCTTTG
CTTTCATTTAGAGAAAAATGGAAAATTCTTCAATGGCCTGATTTAGTTCATAGTCACCTT
TTTCCATCAATATATTTATCTTTGCTATCAATAGGTAAAAAACGTTTACAAACCGAGCAT
AACTCTACTAATAGACGTAGAGATTATCCATTACTTAAGTTCATGGAACTATTACTATAT
AAAAGTCACCACAAGACAGTTTGCATCACAAATAAAGTAAGAGAAGAACTGGTTAAGTTT
ATTCCTCATTACGAAGATCGATATGATGTAGTTTACAATGGAGTAGATTTAAATCGTTTT
TCTAGAGTAGAAAAGCCACATAAAAAAATTAATCATAGCACTCAAATTAATATTGGCATG
GTTGGACGACTACATAGCTACAAAGACCACAAGACGCTAATAAAAGCAATTTCTAAACTC
CCTCAAAATTATTTATTGCACCTAGCTGGAGATGGTTCAGAGAAGAAATATCTACAAGAT
CTAGCGAAACGTTTAGATTGTAGTGATCGGATTATCTGGCACGGAATCATTTCAAACGTA
CCTAATTTCCTTTCTGAATTAGATATTTATGTTCAATCATCAATAGCAGAAGGTTTTGGG
TTAGCTGCAGTTGAAGCTATGGCTGAAGGTCTACCTGTTTTAGGTACAGACGTACCAGGA
TTAAATGAGGTTATAGGAGATAAACTATATTTATTCCAACAAGGTAACTTAGAGGAGTTA
GTTAGTAAAATCCAACTACTAGCCAACGATAAAATCTCTTATGAAGCAGCAAGCAAATAT
TCAATAGAACGCTGCAAAGATTTTACATTGGATAATTTTAGAACAAATTATTATCAAGCG
TATGAAGATATTTATGAAAAGAAATAA
>GDNDDLFJ_00158 hypothetical protein
ATGTCCAGCAGTACGCCTATTAGCCTTAGCATGCAGTGGTACCAACTGTTAAAGGAGCAG
GACAACCCGGTACTGATTTATCAAATGGGAAAAGTGGGGTCGAGCGCGTTGGAGAAATCG
ATTCCAAAATCGATTCATCTACACGATCTGATGTCTATCGATGCAGAAAAACAGATATCT
CCAGTTCGTGCACAACTGCATAACCCTGCGACTAACTACATCAAGCGCTTATTAAAGCGC
TTGATCATGAGTCGCATGCTCAAGCGTAAGAAACAAGTCCGCATCATTTCTTTAGTGCGT
GAGCCGATTGGTCGAAACATATCCATGTTCTTCCAATCCCTACCATTCTGGATGGCGGCA
AAGTACTTAAACGATGACAGTGCAGTACGCTCTGAACGTTCTCAATTGTTACATGAAGCT
TTTGAGGAGCATGTAAACCATCAATATCCATTGGAATGGTTTGATAATGAAATCAAGCCA
CTCACTGGCATCGACGTGTTTACACACCCTTTTGATCATGAGCTTGGGTATCAAGTTTAC
CAAAAGGACAACTTCTCTCTTATGGTTGTTCGTGTCGATAAACTCGATCAGTCACAAAAA
GCAATTAGCACCTTTTTACAACAAGAAGTAAAGGTGCAGCATGATAACCAAGCCGATAAC
AAGTGGTACTCCCCTCTTCTTGTTGAATTTAAACGTACTTTTCATCCAAAAGTAGCGCTC
ATTGAAGAAATGCTCACTTCTAAATTCACTAAGCATTTCTTTAGTACCAAAGAAATTGAA
AACCTTCACACACTTTATTACTCAAAAGAATAA
>GDNDDLFJ_00159 Tyrosine-protein kinase ptk
ATGACAGGCAATTCAATGAACGGAATTCATTCTACTCATCCTTCTTCCAATCGCATCGAG
TTGATTCGTTTTGGGCATCACTACCGAACACTTAAAAAGAATTGGTTAAGCATTTTAGCG
TTCACCATCATCTTTTCTCTCACTTGCACTTGGTATATCTATTCGAAAAAGTCGGTATAC
CAAGCCACTGCTACCCTTCTTATTCAAGAAGAGCAAAAAAGTGCACTCTCAATTGAAGAA
GTGTACGGCGTGGACACCACTAAAAAAGAGTACTTTCAAACTCAAATCGCCATTCTTAAA
TCAAATCACATTGCCGACAAAGTGATTACTCAGCTTAACTTAACCCAGCACCCTGAGTTC
ACAGGGTCAAGTAGATTTGAGCAGAAAATTGATGAGATTAAGTCCATCCCACTAGTACAA
GATGTGTTACGAGTGTCTCCAAACCCTGAAGAAACTCAACAGCATGCAAAGCCATACTAC
CAAGCTCTTCAAGCATTCAAAGAGAAGCTAGAGATCGAACCTGTACGTAACACTCAGCTA
GTGAAAATTCGCTTTCGCTCTACTGATCCCGAGCTTGCTACCAAGATTGCGAATGCCGTC
GGTCAGGCATACATCGATACCAACTTCGAAGCCAAGTTAGTAATTACTCAAAACGCAGCG
ACTTGGTTGACCAATAACTCACAAAAGCTAGAACAACGCTTGAGAACGTCTGAGCAAGCG
CTACAAGACTTCTTATTGCAAGAAGGTCTTATTGATATCAATGGTATTGATGATATCTAC
GCCAGTGAACTCGAAGAGCTAAGCCGCAAGTTAAATGCCGCGATTAACAACCGTATTGAA
GCGCAGACTCTGATCGACCTTTTGAAGCGTAAATCTTCACAAGACTTAGATAGCCTTCTG
TCTATCGACGAATTTGCAAACCAAGCGCAGATCCGCGATCTTAAACTTTCTGAAGCTCAA
GCTGAGAAAAATGTCTCTGAGCTTTCTCAACGCTATGGACCAAAGCATGACCGTATGGTT
CAAGCTAGGGCTCAGCTAGATTCAATTCGCACCCGAACTCAACAGCTGATTCGCGAAATC
TCATTCAGCAAACAACAAGACTTACTCGCAGCGAAAGCGCAAGAAGATATGCTTCGCGCG
GAATTAGACAGCAAAAAGTCAGATTTCCAAATGTTAGGCTCCCAAAAAGCCAAGTATGAG
CAACTGAAGCGAGAGGTCGAATCGAACAAAGATTTGTATGAAGCGTTTTTGAACCGCGAG
AAAGAGACCAGCGCCACTAGCGATTACAAAAACGTCACTGCGCGTTTTACTGATCCAGCA
ATCATTCCGCTTTTCCCAATTGCACCACAACGTATGAAGCTGGTGTTAATTGCAACCTTC
TTTGGTTTTGCTATTGCCTGTGCGCTTGTCATCATTTTAGAAACATTGCGTGAAGTGATT
CGTACTTCTTCAGATGTACAAGAAAAGCTCGGTGTCACCTGTCTAGGCACAATACCAAGA
GTGAAAAAGCGTAATCTACGCAAAGGTGGGGTGAGCTATACAGCTTATCTCGACAAAGAT
GAGAAACTGTTCAGCGAAGCCTGCCGCTCGGTCAGAACCTCTCTCCTGCTCAGATTAACA
AACTCGAAACAGAAAGTGCTCCCTTTCACTTCAGCTATTCCAGAAGAAGGCAAAACATCA
ACGAGCATCAATATGGCAGTGTCTTTTTCCACCATGGAGAAAGTCTTGATCATCGATTGC
GACTTACGCAGACCATCGATCGCCAAACGTTTTAATATCTCAGAGTCGAGCCCTGGACTC
ACCAATATCCTTACGATGGATACATCGCTAAGTGAGTGTATTGTTCGCAGCGAGGAGGCG
AATCTAGATGTATTGCCTGCAGGGATTATTCCACCAAACCCACAAGAGTTGTTGGCATCC
GATTGTTTCGACAAATTGATCGAATACCTCAAGGGGAAATACGACCGCATCATTATTGAT
ACGCCTCCACTGCTATCAGTGAGCGATGCACTCATTCTAGGTAAGAAAGCAAACGGATTA
ATTACGGTAATCCGATCAGAATCGACCAAGGCATCATTGGTTAACGCAGCGCTATCTAAA
CAAATTCAACACTCAGTTCCTTCGCTTGGCGTTCTGATTACTCAGGCAAAATCAAAGGAA
GGAGAAGCGAATTATGTCCAGCAGTACGCCTATTAG
>GDNDDLFJ_00160 hypothetical protein
ATGAACCTTTTAACAACGCTGCTTGGCTTAACGCTGGTTCTATTTAGCGCCTTTGTTTCG
GCAAATACCAGTGAGCAAGATTATTTGCTCGATACAGGCGATACCATTTCTGTACAAGTG
TATGGCGAAGAAGATCTGACGATAAAAAACATCCTAATTACGTCAGATGGCTACTTCGAT
TACCCATACCTAGGGCGCATCAAGGCGATCAACAAAACACCAAAACAGCTGAAATACGAA
ATAGAAACCGGGCTAAAAGGTGATTACCTCATTAACCCTAAAGTCATGGTCACAATCAAC
AGCTTTCGACTTTTCTATGTGAACGGTGAAGTAAGAAAACCAGGTGGGTTTGAATATCAA
CCAGGGCTCACCATAGAAAAAGCGATCGCTCTAGCCGGTGGTTTGACCGACCGAGCATCA
AGAAAAAGTATCAACCTTACCCAACATGCAACAGGTAAAACTGTTGAAAGCGTCAACATG
CAGCGCTCGGTAGAGCCTGGCGACATTGTATTTATCGATCAGAGCTTCTTCTAA
>GDNDDLFJ_00161 hypothetical protein
ATGCGTACTAAGTCGATCATGATAAAAAAGACGTACTTGGGGGTTGTTCTAGCACTAAGC
TCTGCTGCTTCAATGGCAGAACCGATGGCTTACAGAACCGAATCAGGCATTGAGTTTATT
CCTACCGTAGGCGTGTTTTATGAAGGCAATGACAACATTGCGAAAGCTGACCAAGGTGAA
AACGTTGAATCAGTAAATATTTGGGGTGTTGAGCCAAGCCTATTAACAAAGATTGAACGC
AATCAATACCGTGCAGACTTGCTTTATAAGTTAAGCGCGGGCTTCTCCTCTGATGAACAA
AATGATTACGATGATCATCTTATTCAATTCACTAACTTCTTTGAGTTTAATCATCGTAAC
CGCTTGGTCTTGGATTACCAATTTCGCGCTCAGCATGAAGAAAAAGGTGAAGAGTTTACT
GAGGGGCAAGGAAACAAAATTACCGATCCGTTGGAGTTTCATCGCAATGTTTTCAGATCC
AATTACATATTGGGCTCTGACGGTTCAAAAGGACGGTTTGAGTTTGGTATAGGTTACCAA
GATAAAACCTATCAGAACTACCGTGATGGACTGCCAGGAAAGCCTGACTCTAAAACCAAA
TACAACGACTTTCGAGCGCCGAGCGCGCATCTCGAATTTTATTTGCGCGCCACACCCAGG
ACTTATTGGTTAATCGGAACAAAACAAACCTTAACAGATTATCAAACAGATAATCCAAAT
GTACCTTCCAAAGATAATCACTCGGGCTTCTATTACACTGGTGCTCAGTGGGAAGTCACG
GGGAAAACACAAGGTATCGCGCGATTGGGTTACCAAATAAAGGACTTCGATAGTCATCAA
AGAGAAACCTTCGAGGGATTTAGTTGGGATATCGGATTGGAATGGCAACCACAGGAACAC
ACGCTCCTGACCTTAAAGACGACTCAAGCTGCGGTTAGCCCAGATCAGGATGGCGATTAC
AACTTGCAAACTCGTTATACGCTAGCGCTCAAGCAAGATTGGAACAGCTACTTAACCACA
CGTTTAGAAGCACTCTATCAGCAAGATGACTATACCGGCGTCACACGTAACGAGGATCGC
TACGCCTTGTCCGCAGGTGTGGATTATCAAATTAAGCGCTGGGTACTACTTAAGGCAGAT
TGGCGCTATCAAGATAAAAACTCCAACTTGCAGGGCTATAGTTTTGACCAAAACGTTTGG
TCTATCAGTGCCCGATTCTCTTTATAA
>GDNDDLFJ_00162 UDP-glucose:undecaprenyl-phosphate glucose-1-phosphate transferase
ATGAAACACAAAGGACTCATACGTTCTCATGAGATGGAATTCGCATTTTTATACCGCATC
TCTGATCTCGTAGTCATCGTCTCGTTTATGCTGTTTTTGGTTGTCAAAGATGCCAACACG
TCACTCTACAAAGATTACGTTATCCTATCTTTCGTAGGCAGCGTTTCTTTCCTCATCATG
GCTGAGAGCGGAAAGCTATATCGTTCTTGGCGCACCAGTTCATTTAAAGAACAAATATTT
ATCCTGTGCATTTCATGGTTAGTGACCTGCACCTTCCTGTTTATGGTTCTGTACTTTTCT
CAAGTACATGTCTTGTTCGAGCGCTACATTCTTGCATCTTGGTTCTTAATTACACCAGTA
CTACTTCTTTCTTGGCGCGTTGCGTTTCGTGCGGTCTTGGCATACATGAGAAAGATGGGC
TACAACACTAGAACTGCAATTATTATTGGTCAAACGCCACACGGTTTAACACTTGCAAAT
GAACTAGAAAGCCACACAGAGCATGGTGTCTTATTTGATGGTTTCTACGATGAGCGCTCT
AAAGACCGATTGCCAGAATCCGAATACCCAATAAAAGGCAATGTTGGTCTAGCCTTAGAA
CGAGCTAAACGCGGTGAAGTGGATTACGTTTATATCGCTATGCCAATGCACGCTAACGAG
CGTATTGCATCATTCCTGACTCAGTTTTCAGACACCACGGCGAACACTTACCTTATCCCT
GATTTCTTTACCTATAACTTACTGCACTCTCGTTGGGATCAAATAGGTCAAGTTCAAACA
CTCAGCGTTTTCGATACACCTTTCGCTGGTATTTCATCATGGGTAAAACGTCTAGAAGAT
ATTGTTTTATCAAGCATTATCTTGCTTCTTATTTCACCAATCCTACTCGCAATTGCTATC
GGCATTAAAGCTACATCTAAAGGTCCGGTTATCTTTAAGCAATTCCGCTACGGATTGGAT
GGCAGAAAAATTGAAGTTTGGAAGTTCCGTTCAATGACCACGATGGAGCAAGGGAACGAC
GTAAAACAAGCCACCAAAAACGATCCTCGCATTACACCATTTGGTGGGTTCCTACGTCGC
ACTTCTCTTGATGAACTACCCCAGTTTATCAATGTTCTGCAAGGCACGATGTCGATTGTC
GGTCCGCGTCCGCATGCGGTTTCACACAATGAGGAATATCGCCAAATCGTCGACCGTTAC
ATGCTAAGACACAAAGTAAAACCAGGCATCACAGGCTGGGCACAAATCAATGGCTACCGT
GGTGAGACCGATACACTCGATAAAATGGAAAAGCGTGTCGAGTTCGATTTGGATTACATC
CACCAATGGTCAGTTTGGATGGACATCAAAATCATCTTCCTGACGATATTCAAAGGATTT
ACAGGTTCAAATGCGTACTAA
>GDNDDLFJ_00163 Maltose/maltodextrin import ATP-binding protein MalK
ATGGCGAGTGTCACGTTAAAAAATGTTTGTAAAGCGTATGGCGACGTACTGATTTCTAAG
AACGTAGATCTAGAGATCAACGAAGGTGAATTCGTTGTTTTCGTAGGTCCATCAGGTTGT
GGTAAATCTACCCTGCTACGTTGTATTGCCGGTCTTGAAGACATTACTTCAGGTGATTTG
TATATTGGTGACCAGCGCATGAATGACGTAGAACCATCCAAACGTGGTGTTGGTATGGTG
TTCCAGTCTTATGCTCTTTACCCACACCTAAACCTATATGACAACATGTCATTTGGTCTG
AAACTAGCAAAAGCTGACAAAGCTGAAATCGATAAGCGTGTTGAACACGCAGCAGAAATT
CTACAGTTGGGTCACCTGCTAGAGCGTCAACCAAAAGCACTTTCTGGTGGTCAACGTCAA
CGTGTTGCGATCGGTCGTACGCTTGTGTCTCAACCAGATGTATTCCTTCTTGATGAACCA
TTATCAAACTTGGACGCAGCACTGCGCGTAAACATGCGTGCGCAAATCACGAAGCTACAA
CGCCAACTTGGTTGTACCATGATCTACGTTACGCACGATCAGGTTGAAGCGATGACAATG
GCTGACAAAATTGTCGTTCTTGATGGTGGTTATGTATCACAAGTTGGTAAGCCATTAGAG
CTTTACCACTACCCACAAAACCGTTTTGTTGCTGGTTTCATTGGTTCACCAAAGATGAAC
TTCATGAGTGTTTTCATTGACGAAGTCGAATCAGAGCGCGTAAAAGTACAACTTTCTAAC
GGTGTATCATTCTGGATCCCAGTAGATGGTACGACGGTGAACCGCGGTGACCGTATGTCA
CTAGGTATTCGCCCAGAGCACTTAGTTCAAGCCGTTGACGCTGATGCGACAATTCACGGT
GAAGTGATGATCGTAGAGAAACTAGGTAACGAGACTCAAGTTTACCTAAACCTAGAAGGT
GCGGACGCAGACGTTATCTACCGTCAACCAGATACACTACCAGTAGAGTCTGGTGACAAA
CTAGAAATCGGTATCCCTGCACATCGTTGTCACCTATTCCACAGCGATGGTCGCGCATGC
CGCCGACTACATAAAGAAAACGGCGTAGATTTCGAGTAA
>GDNDDLFJ_00164 Maltose-binding periplasmic protein
ATGAAAAAATTAAGCGCTGTAGCACTAGGTACTCTTGTTGCTTTGGGTTCTTTTGGTGCT
AATGCTGCCATCGAAGAAGGACAACTGACTATCTGGATCAACGGCGACAAAGGCTACAAC
GGTCTTGCTGAAGTTGGTAAGAAGTTTGAAGAAGACACTGGCATCAAAGTAACAGTGGCT
CACCCAGACGGTCTACAAGACAAGTTCCCTCAAACTGCAGCGACAGGTGATGGTCCTGAT
ATCGTATTCTGGGCTCACGACCGTTTCGGTGGCTACGCAGAATCTGGTCTACTAGCTGAA
ATCAAACCATCTAAAGAAATTCAAGACGGCATCGTTGATTTTGCATGGGATGCAGTTCGT
TACGACGGCAAACTTATCGGTTACCCAGTAGCAGTTGAGTCTCTATCTCTAATCTACAAC
AAAGACCTTGTTCCAAACCCACCTAAGACTTGGGAAGAAGTAGCAGCGCTAGATGCGAAG
CTTAAGAAAGACGGTAAGTCTGCGATCATGTGGAACCTAAAAGAACCGTACTTCACATGG
CCACTAATGGCAGCTGATGGCGGCTACGCGTTTAAATACACATCTGAAGGTTACGACATT
AAAGATGCTGGTATCGCGAAGGAAGGCGTGAAAGACGCGATGAACTTCGTTAAAGGTCTA
GTAGACAAAGGCGTAATCTCTGCGGATATGGACTACTCAGTATCAGAGTCTGCGTTCAAC
CAAGGTACTGCAGCAATGACTATCAACGGTCCGTGGTCTTGGGGCAACATCGAGAAGTCT
GGCATCAACTACGGTGTAACAACACTGCCTAAATTCCAAGGTCAGTCTTCTAAGCCATTC
GTTGGTGTACTAACTGCTGGTATCAGCACTGCATCACCTAACAAAGACCTAGCGGTAGAG
TTCATCGAGAACTACCTACTAACTAACGATGGTCTACGTATGGTTAACAACGACAAGCCT
CTAGGTGCAGTAGCGCTTAACTCGTTCCAACGTGAGCTAGATTCAGATACTCGTATCGCA
GCAACAATGGACAACGCGATGAACGGTGAAATCATGCCAAACATCCCACAAATGAATGCA
TTCTGGGGTGCAGCTAAGAACGCTATCATCAACGTTGTTGACGGTCGTCAAACTGTAGAT
GCTGCTCTAGCAGATGCAGAAAAACAAATGACTAAATAA
>GDNDDLFJ_00165 Maltose transport system permease protein MalF
ATGCAGTCAGTTCAAGGTACAGATGCTATGACAGCACCAGAAGCCAGCCTACCAAGCAGC
AAGAAAGTGTTCACCAAATGGGCACTATTGGGCACAGTCGGCATTATCAATGGCTACGCA
ACTATCTTAATGTATTCTCGCGGTGAGATTGCGTTTGCGCTACTTACGATCATTCTAACC
GCATTAGCGCTATTCATTTTTGGTAGTAAGAAAACTTACGCTCACCGATACATCTACCCT
GGTATTGCCGGGATGATTCTATTCATCCTGTTCCCTTTGGCATATACCGTCGGTCTGGCG
TTTACTAACTACAGCGCGAAAAACCAGCTTTCTTTCGATCGTGCACAGACTGTACTGTTA
GACAGAACTTATCAGAGTGGTGAAAGTTTCCCATTCACTCTGTACAAGACTGAGCAAGGT
CATCAAATTGTTGTGAAGAAAGGCGACGAGCTATTAGCAACGCCAACCTTCCAACTTGAC
GGCTTCTCTGCAACGGATCTTGATTTAGCGCCTATCACTGAAGCGACTGGTGACAAAGAG
CCAATCAAAACTATCGTTAAGAACCGCAGTGCACTAAGCAGCGTTGACTTGCACCTTCCA
AGCGGCGATGACATTCGTATGAGCGGTCTACGTAAGTTCGCAGCTGTGGTTCCGCTATAC
ACACTTCAAGATGATGGCGAATCACTGTTCAACAACCGTACTCAAGAACTATTGCGTCCA
AACATGGATGTGGGTTACTACCAACCCGTTGATGAGAATGGTCAGTTTGTTGGCAACACA
GTTTCTCCTGGTTTTGTCGTAAACATTGGTACAGATAACTTTGAGCGAGTTTGGAAAGAC
GACGGCATCAAAGAGCCTTTCATCAGTATCTTCATCTGGACGGTCGTATTCTCAATCCTG
ACGGTTGTGTTCACGCTAGTTATTGGCTTAGTTCTAGCGAGTGTTGTTCAGTGGGAGGAG
CTGAAAGGTCGAGCAGTGTACCGAGTACTTTTGATTCTGCCTTATGCGGTTCCGGCGTTT
ATCTCAATCCTAATCTTTAAAGGTCTCTTCAACCAAAGCTTTGGTGAGATCAACATGGTA
TTGAACGCTATCTTTGGTATTAGCCCATCTTGGTTCTCTGACCCATTCCTAGCGAAAACC
ATGGTAATGATCGTGAACACTTGGCTTGGTTTCCCTTACATGATGATTCTATGTATGGGT
CTACTAAAAGCGATTCCTGATGACCTTTATGAAGCGTCTGCAATCGATGGTGCGAACTTC
GTCCAAAACTTCATGAAAGTAACGTTACCTATGATGATTAAACCTCTGACTCCACTACTG
ATTGCGAGCTTTGCGTTTAACTTCAACAACTTTGTAATGATTCAGCTATTGACTGGCGGT
GGTCCAAACATGATTGGTACTTCTGAGCCAGCGGGTTACACCGACCTACTAGTAAGCTAC
ACGTACCGTATCGCGTTTGAAGGTGCAGGTGGTCAAGACTTCGGTCTAGCAAGTGCAATC
GCAACGCTTATCTTCCTATTGGTTGGCGCGCTAGCACTATTGAACCTACGTTTCACTAAG
CTATCTCAGGACTAA
>GDNDDLFJ_00166 Maltose transport system permease protein MalG
ATGGCTATAGTACAAGGTAAATCTTTAAAGTACCGTGTATGGGCGACCCATATTGCTCTT
TGGGCTTTCCTGTCACTGATTATTTTCCCACTGCTGATGATCATTGCGATCTCATTCCGT
GAGGGTAACTTTGCAACGGGTAGTCTGATTCCAGACAACCCATCGCTAGAGCACTGGAAG
TTAGCACTAGGCTTCTCGGTAACAAATGCAGATGGTTCTGTAACACCGCCTCCATTCCCA
GTACTAACTTGGCTTTGGAACTCAGTAAAAGTTGCGGGTATCACGTCAATCCTTATCGTG
GCACTGTCAACAACTTCGGCTTACGCGTTTGCACGTCTACGCTTCAAAGGTAAGAACACC
ATCTTGAAAGCGATGATGATCTTCCAAATGTTCCCGGCGGTACTTGCGCTTGTGGCTCTT
TACGCATTGTTTGACAAACTAGGTCAGTACATTCCGTTCCTGGGGTTAAACACGCACGGT
GGTTTGATCTTCTCTTACCTAGGTGGTATTGCACTGCACGTGTGGACCATTAAAGGTTAC
TTTGAGACGATTGATAACTCGCTAGAAGAGGCCGCGGCATTGGATGGTGCTACGCCATGG
CAAGCGTTCCGTTTGGTACTACTACCACTATCTGTGCCAATTCTAGCTGTAGTGTTCATC
TTGTCATTTATCGGTGTTGTAGGTGAGGTACCGGTAGCATCTCTACTACTTTCTGATGTA
AACTCCTACACACTAGCAGTTGGTATGCAGCAGTACCTATACCCGCAGAACTATCTATGG
GGTGATTTCGCAGCTGCAGCAGTATTGTCTGCACTACCAATTACAATCGTATTCTTGCTT
GCACAACGCTGGTTAGTCGGTGGTCTGACAGCTGGTGGTGTGAAAGGATAA
>GDNDDLFJ_00167 hypothetical protein
ATGCCAGGTTCAAATTGTCATAAATCTTTCACTTTGATTTGGTTAAATCCACCCACAATT
TTGGTGTTGGGTAGAGTTTGGATCTTGAGCTTAAAAAAGACCACGTTAAGTGAAAATACA
TTAACCAATTTAAAAGCGGTCGAATATCAGTGGGTCAGAACCATGTATGTCGAAGGCTAT
AACGAAGAAGAAATTAACCATTACATACAAACTTGTTTTGGTGGTGACTCAACTTTTGCC
GATCTATTCCGCCGTGTTGCTCTCCAGCAAGAAAGTTTATATACCTTACTTCAATATGTA
GGCTGTGCTCCCTCTAGCCGCGAGTTTTAA
>GDNDDLFJ_00168 putative acyl-CoA thioester hydrolase
ATGAGCAGTGGTCAAAGAGACATTACCCTTCGTTTTCTTGCAGAACCTGGAGACGTAAAC
TTCGGTGGCAAAGTACACGGCGGCGCCGTAATGAAGTGGATCGATTTAGCAGCTTACGCA
TGCAGTGCAGCTTGGAGTGGAAAATACTGCATTACCGCGTACGCAGGTGGTATTCGCTTT
GTCGCCCCAATTCATGTTGGGAATTTAGTCGAGGTCAGTGCCAAGGTCATTTATACGGGG
CGCAGTTCAATGCACATTGCTATTGATGTACAAGCTAGCGATCCAAAAGAATTGAAAAAC
CGCCTTACAACACATTGCATCGTCATCATGGTTGCGGTTGACGAAGACGGAAAGCCAACT
GATGTTCCTAAGTGGATACCGGAGTCTGAAGAAGATAAAGCGCTCGAACAATCGGCTATT
CGCCTAATGAATATGCGCAAGCAGATTGGCGAAGAAATGGAAGCTCACGTCAAATATCTC
AAATAA
>GDNDDLFJ_00169 hypothetical protein
ATGGTTAGTCTCTTGTTCCGTTTTTTAAGTCTTAGTTTAGCTATCTCACTAATTAGTATA
AAGATATATGCAGGGGTGGACTCTGGGTATCTGTATGCTTCAGGGTTTGGTGACGCTGAA
CATGTAGCTCTAAAAGATGCTAAGAATCAATTGGCACTTAACTTGATTAGTGTTATCGAA
GTGAATGAAAAGTCATCTATTGTTAAGACTTCCCATGGTGTCGACTCCTCTTTTTCTCAG
GATTCATCCATACATTCACTTCCAATTGAAATCCCTCACTTGGAAGTTTTAAGTCATGAA
TGTGGCGAGAAAGGTTGTGAGTATCGCTATCGGCTGAGTAAGAAAACCTGGCAGAAACAG
GTTGAGCATGATTTGACGGTCTCGTACCAAACGGCTGCGATAAAACTTAAAAATCTCAAC
AACAACTGGCGTGGTGTGAAGGACTACTTTCATGCTGAAGAGCTAATGACGAAAAGTGCC
GTTCAGCTCGATGTGCTCGGTATTTTAGATTCCGATGCTGCACAGTCATACCGTGCACAA
CACCTACAGATTAGCGAAACGATGAACGCGAAGAGAGAAATGCTCTCGATTTCGTTTGTC
GCATCGAATGATGCTTTTTCTCATCAAATTCACGAGTTGCTATCACGTCACGCATTTGCG
TCGAATCATGGTGGCATCTCCGTTTATATCAAGACGAAATCCCAGCAGGGACGACAAGGG
AAAGACTTTGTCGCCAAGCAAAGTATTCAACTTAAAGTCTTCGATTCAAATTCATCTCAT
ATGGTGACCCAAAAGGTGATCACCGTGTTAGGTAAATCCCAAGCTAGCTCTGCGGCGGCA
AAACACGCTGCTGAGCAAAAAATAATTAAAAAGCTTACTAATAAATCTATCTATTCAGTA
TTGATCTAA
>GDNDDLFJ_00170 hypothetical protein
ATGTTTAAAAAAACAGTCATGGCTTCTCTATTTGCTACCGCACTAGCAGGTTGTTCTTCA
ATGCCAGGTATGGAGTCTGCGACGGTTGACCGCAACGAAATGAGTGCAGCTCTTGTTAAA
TCTTGTACTGAGCTAGGCTCTGAGTACACACCAGTATCTTACGCTGTAGACAAAGTATCT
AAAGTGATGGTGTCGATTCAAGAGCGTCAATGTGCTGTATTCCAAGACTACCGCACACTA
GCAGACAAGCATGCAGACGTAGCAGGTTTCCTAAAGATCAATGCTGATAAGAGTGACGAA
GAGCTTCTTGTTGCGATGAATGAATTCGATGAAGGCAAAGCTGAAAACAAGAAAATTCGC
CCACAAGTTGAAGCGTACAAAGCGGCGTCTGATTCAATCTTTGACAAGAACGTTGAGCTA
GCGAAAGACATCGCGCTTGAGGCGGCTGAAATTGCAATTATTGCTTCAGACAACGCGGCA
GTAATTGCGCAAGATTCTGCAATGGCGGGTTTAGGCAACGCACTTTCTTTCCTATCAAAC
GAGTCTGAAGAAGAAGGCGAAGCGGATGCAGAAGCAAAAGAAGAAGTGCCAGTTGTTGAA
GCTTACAACGAGATGAAAGCACGTTCTCTTCTTGTTTACGACGCAAACGACATGATTTCT
CTAGACCAAAACACAATCGAGCAACTAGAGAACCTAGACAAAGTTTTAGCAGAGAAAGTT
AAGTCGTAA
>GDNDDLFJ_00171 hypothetical protein
ATGAAATATTCAAAGATCGCAACACTTGTCGCTGCTGGTCTTGTTCTGGCTGGGTGTAAT
AGCACACCCAGCCAACAAACTTACGCAGTTGAGAGTAACGCAGGCAACTCGTCTTTAATC
ATTGGTAAGTCAGCGTTTGAATTCACCAACAGTGACATCGAAGTTCCAGCATACTTCAAC
ACTCAAGGTCTTCAATTCTGTACTTACGAAGCAAACGAGAAAGACAGCCGTTGTCCGTTA
GCTAAAAAGACTATTCGCCTTTACTTCGGTGACGTTCAAACTGACGTTAGCGAGAACCTT
CAAGGCAAATCTGCCGATGTATTCAATGCAATGCATTCAAGTATTGGTAAGTTCGAAACG
AAAGCGCTTGAGAACACGTTAGAAAACCAATTTGCGGGTGTGAACCGTTTCCGTATCTTG
ACGCGTGACACTAAGTCAGTAAACGCGGCGATGGAAGAGATTCTTGCCGATGAAGGTGCA
GCAAAAGTCGCACAAAAAATGAGTGGTCGTGACAAGTTATCGACGGACTACATCATGAAG
GTCGACGTGCTTAAAACTGGCGATATGCTCTTTGGTTCTACGCAGTCTTTATTCCAAACA
TCAATGGAAATGACGACGGGTGTTATTGACCCGTACACTCGTGAAAAGCTGAGCTACCCG
AATATCGGTAAGATCCGCGTTTCTAACTTTGATGTTCGTGATAAGGAAAGCTTCACAACC
GTAATCGCAAATGGTGACTACTACCGCGGCTTTAACTACACCAGTAGTAAAGACGTTGAT
TCTGTGATGAACGAAATGGCGTCACGTGGGTTCGATATCATGTTGACTCGTCTGCTAAAA
GAGATGCCAGCAACAGCACAAGTTATGGGCATTAAAGGCGACAGAATCTCGCTAGATCGC
GGTCAAAATGCTGGTGTATTACCAAATGAAACCATGGTTGTATTTGAGTACAGTGCAGGT
TTTGTTGAGCCAATCGGTGTGGCGACGGTTAACCCTAGCCAACAAAGTGCTCAAGGCAAA
ATTGTCCGCTGGAAAGACAGTAAGCTTGCTGATCAAGTGAAAGACGAAGCTGAGCAGGGT
ATTTACCGTCCAGATCGTCAGCGTCGAATCTTTGCAGTTAGCGTCGGTGTCCCGATGGAA
TTCATGAAGGAACGCAGCACATGGGCGCAAAAGGGATAA
>GDNDDLFJ_00172 hypothetical protein
ATGGGCGCAAAAGGGATAAGTCTTAGTCTTACCCTCGGTGGATTGCTTTCGGTTGCACCT
GCAGCTGCGCTTGAACTTGATAAGAGCCAGTCAACACTGGCTCTTGTTGAGCAGGGGTGC
GCCTATGGTCGTGGTGCGTTAGCGATAGAGGGGGCGAAAGCGGATGCGATCAATAACCTG
CGACTGTTTTTAAATGGGCAGGTTTCACTTTCTTTATCTTCTGAAGATTCCGAATTACTC
AACGAACAGTTTAATCAAGCTGCTCGAGAAATGTTAGTAACTGGAATCGAGAGAGGGATG
ATCACTGCGGATTTTGGGCAACCTGAGATCTACGGCGATGATACCTGTGTGAATGTGCGT
CTTATGCCACCAACGCAAACAGAAGAAGACTCAGACGAGGGTATTGTTTGGGGTTCTGAC
TCGACGGTTTCTGTTGTGGTCATCGGTGAGGGTATCCCGAACGCTAAGCAAGGTTTAAGT
GCGCGCCAAGCGGCCGAGCAAGATGCATTTCGTCGTGCTATCAGCCAAGTTTTGGGCGTG
ATGGTTAAATCTGGCTACCTTCAGCAAACCTATTCAAGCATGTCGGCAAATGCGGTCAGT
GATGACTTTAACTTGCATGATGTGGCTGTCCAATCCTTATCAATGCAATCGCAAGGTATG
ATTACTGGTTGGAGCGAAATTTCTAGCCAAACTAAACCAAATGGTGTGCTTGTCGTGACG
CTCGATGTGTCTGTTGAACGCCAAAAGGTTGAGGCTAAGATCGCTCAACTTATCAAGAGT
TTAGGGCAACCTGCCGTTTACGTGGATGCGCACCTTCCGGTTGTTCAAACCACGTTCAGT
AGCTCTCTTGCTCAGATGGGCTTCGATCTCTCTGGTACTCCAGAGCAGGCAACCATCATT
CTTCAAGTTCAAGAAAAAGAGAAAGTGACGCCTTCCGGCTTGCAGTTGGAATTGGCGGCT
AAGCTATTAGACCGAGCGGGTAATGAATACGGTAATTGGCACAACGATCCAACACTGATG
ACCCTTCCTAACAAAGAGGGGATGCTGAATGAACTAGCGTCAGTGCACTTGGCTGTCGAT
CAAAACCAGAAAATGTTGACTCAAGCGTTACATAGCGCCGTCCAAAAGATGGCTATGCGT
GGTGGCCCGGTTAGAGAATTGATCTTTACGCCGAAAGCGGCGGGTCAACAAGGTCAACTT
TATACCTTGCTTAGTGCGATTAACGGCGTTTCTGATATCAAGATTGAAAGTCGTTCTGAC
AAGGTGATTGTCCGACTTCGCTCATTAAACAACGCCAATGACCTTGCTCAGTTTATCCAG
CCAACGTTGCGCATTCATCAGCCAAATTATCAGTCCAAGCTACGTGTTTTGAACGATTAC
CAAATCAACGTGCTTTAA
>GDNDDLFJ_00173 hypothetical protein
ATGTTTAAAAAAACACTTCTTTCATTGGTACTAGCAAGTGCCTTTGGTTCTGCACATGCA
AATGTAGATTTTGACCTTAATGATCTCGTTCCTGCAACCGATGCACCTTCTGAAACACAA
GCTGTAAATACAGATGACGTAAAAGAGGTGGGTGATCTAGTTGTGGCGGCAGACCCGAAA
GCCGCTGTACTTGTTGCTCACCAAAGCCTGATCGAAGACGAAGGTGATGGCGTTAAGATG
ATCGCAGTTGGCTCGGGTATCGGTATTCTATCTACGGGTTCTGGTAGCTACGAAACTTAC
GAAAACCGTAACGCGACGTTGTTATCTAAGCGTGGTGCATACATGAAAGCTTTCCAAATT
GCGAAAAAGCAATTAGTGGAAAACATGGAAGGCATGAGCAACATGTGTGCGACAGCGATC
AACGAAACCATGGATGTGATTGATACTGCGACAGAAGGCGCGGCAAACACCACAAGCATG
ATGAGCGATAACTGTGCTGAGTCAGTACAAGGCGCGTTGGCAGGTTACGTGACGTTCGAT
GTGTATGATGATCCAAGTGAAAACCTAGTTCGTGTTAGTTTGATTTCAACGCCGAAAACA
CGTGAGCAAACGAAGCGTAAAGTGGGCGCTCTGACTCAGACTACAGAACCAAACGTGATT
TTCAAACAAATCATCGCTGATCTGCAGGCGGGTGTGATGCCTCCTGTTGGTGCGAAAGTG
ATTACCAACGCTGAAACGGGCGAGTCGTTTGTACTTGGTTTCGGTTCTTCGATCATTCGT
GACAACAAGAATAAGAGCGTGAAACGCAAGCTGCTTGGTATGTCTAAATCTCAAGCGCAA
GCGAAAGCGAGAAACGGTCTGATTGCAGTAATGCAAGGTGAACAAGTTTACTGGGAAGGT
GGTTTCACAGAGAACCAGTTAGAGAAGAATGAACAGTTCGAGTACCCACCTGAGAGCGTT
AACCCAGCAGATGCGAAAGTATTGGCAGAAGACAAACACACGTTCATGAACAACATCAAG
AGCTTTGATTCGTACAAGTCATTTGCAGCGGGTCAAGTTCCTCCAGGTGTTTCTGTTAAA
ACCTTTAAGAGCAGCGATGGTGACTGGATGTTAGCCGTTGCGGTTTATGCCCCTTCTCTA
GAGGCGACGGCAAAGCAAGCAGCTGCAGAAAACAAAAAGCGCGTTCGTGAAGGTCAAAAC
GCAAGCTCAGACCACAAAATTTCAACAACTGGCGGTTTGACTGACGGAAGCAAAAATACT
CAAGGACCATCTGGTCAAGTGAGTAACGCAAATGATCTGTAA
>GDNDDLFJ_00174 hypothetical protein
ATGATCTGTAACCACAGATACTTGCTTGTTCTGGTAGGCCTTTTAGGTCTACCAGTTTTT
GCTTCCGACTCTCATTCTTGGTCGTTCAACGGCACGGATTATGAGCTTAAAACCAGTGAC
TCAGAAGTGTCAGTTGAAGTGAAAAGACAGCATGAACTGACCACGAAACAAATGAAGTCA
TTGTGTCGTAAAGGGCTCGGTTTAGAGCTTCGCAAAAAATACGAAGACAAGTTGCTTGAA
GGTGGTTTCATTCGTGAAACTTTAGATTCGTGGCCTTTTGCGAGTCTAACTTACGAACTG
ACCAATATTCAGTTTTCTTCAGTGAGTAAGAGTCAAGCTCAGTGCCGTGCGAATGTGAAT
GATACTGGCTACAAAACCAATCTCCAAACCACAGCGCTGAACTATGCCATTGCGTATTAC
TCAACCAAGCAGTACCAGCACATTAAGCCGATATTACCGTTGATCATCAAAGAACCTAGC
GTTGCGATGGATGCCGCAGGTTTGGTCACCTTGCTCTTATCTCAATCAGACGTGACCAAA
GCTGAAAACTACTATCAACAGTATGTCGATGTTTCCGCAATTTCCAACAGTGAAATCAAG
CACTGGCTAGCTCAATGGCAGTTTGAGCAAGGAGAACTTGAGGAAAGCTTGTTCATCGCA
AAGCAGTGCTCAAGCAAAGAATGCGAGCGTTTGGTGATAGACATTGAAGATCAAATGTTT
GAGCAACAAGCTGAGAGTGTCGGAGATCTGTCTTCTTATTTCTGA
>GDNDDLFJ_00175 Membrane-bound lytic murein transglycosylase C
ATGAAATTGAAATATTGCGCACTGGCTGCGTTGTTAAACCTAATTGTGATGCAACCAAGT
TTTGCAAATGATCCTTTTGCTGAACTGGACCAAGAAATCGAACAATTAACCGCTGATGAT
ACGGATGAGTTTGAGCAATGGTATGCCGCCCAAATTCAAGAGTTCAATCAATGGCAGCAA
GCTTACTTAGCGGACTGGGACAAAAAACAGAAAGCCTCTATTCAAAAATGGGGTGACACC
AAAATACCTTCTCCGGATGTGGTAGTGGTTTATGACGAACAACATAACGCACGAACCGTT
GTTGATTTGGAGAAAGGTGAGATTACGGTTAGCTACTTACCGCCTGCGGAAGAAGAAAAA
GCCGAAGCTCCAGTTGTTGAAGCTGAAGTCGTCAATGCCGTTATCGAGAAAAACGCCAAG
GTGTTTGAAGAAGTTGGTGTAACTCAACCTAAAAAAGCCGAGCCCACAATGGTTTTCGTT
GAGGAAATTAAAGTAGAACCAAAGACTTTCGAAGAGGTGAAGAAAGAGATTGAGGCGCAA
ACTGAGCGCCAAATGAGTCAACTTGACATCTTTGCTGCTGAGAAAAGTGCGGTGTTAAGT
GAACAGAAGCAAGAGCAAGTGATTGTTCAGCAAAAACAACAAATGGTGAAGCTGGAAGAA
AAACGCATTGCTGCTGTGAAGCAAGAATTAGCTCAGCAAGAAAAGCAGCTAAAGCAACAG
CCTAAAAAGATTGTTGAGTATAAGGTCAAGATTCCAAAATCATCACTGGCGAACCGCGCC
AATCAGTACCTTCCTGCGATTCAACAAGAAAGTGCAAAGCGAGAACTACCGCCTGCACTT
GTTTTGGCAATCATGCACGAAGAGTCGCATTTCAACCCGAAAGCAAAATCTCATGTGCCC
GCATATGGGCTGATGCAAATCGTACCGACAACCGCTGGTCATGACGTGAATAAGCTATAT
CGCGGTAAAGATAAGCCGATGAAAGCGAATGACTTATACGATCCCAATTTGAATATCGAA
ACTGGCACGGCGTATCTAAAAATTCTTCAGAGTCGATACCTAAAAGGCATTAAAGACCCA
CAAAGTGCGACTTACAGTGTGATCGCGGCTTACAACACCGGGTCAGGTAACGTGGCCAAA
GCATTTGGTGAGCGACGTGTTTCTAGTGCGATTAAGAAAATCAATACCATGAGTTCTGAT
GAAGTATATGAGCACCTTATCAAGAACTTACCTTATAACGAGACTCGCAAATATCTCAAA
AAGGTCAACGATAGAATGAAAACCTATCATGCGCAGTCCAACTCAATTATCTAA
>GDNDDLFJ_00176 hypothetical protein
ATGAAATATCAAATTCTTACCGCTGCAATCAGCGCAGTGATCTTATCTGGTTGTGCGAGT
CAAAGTGGTTCTGAAAACACGGCGAAAGTGGAAACCAACAAAGGCAGCAATGTGCCTAGC
TGGGTACTAAACCCAACTTCAGCGAATGGCTTTGCAGCGTCAAACTGTGTTACGGCGTCA
GGTAACTTTTCTGTTGATCGTAACCACGCTATCTCTCTAGCACGTAACACGCTTGCGCAA
AACCTTGATATTAAAGTCAGTGTGTTAGAGAAGAACTATCAAAAAATTGATAGCTCAGTT
GATGGTCAAACCTCTGGCACATCTTTTGAGCAAATCGCTAAGCAAATAACTAATACTTCA
ATTCATAAGAGCCAAGTTGAGCAAGTATCACTGGTTGAAATTGGTGGTGTAGAGCAAATT
TGTGCGCTAGTAGTCATGCCAAAGATTGAATCAGAAAAGATGTTTAACTCTGCTGTAACG
GCAGGAACGGACATTGATCCAACGGATAAAGCGGCGCTATACAAAGAGTTTGTGAGCCAA
AAGACAAGCAAAGAATTGGAACAGCAGGCTGAAGCCCTTTAA
>GDNDDLFJ_00177 hypothetical protein
ATGGTTTATTTGCTTCCGTTTTTTACTGTCATGATTTGGGGTGGGAATTCCATCGTAAAT
AAAATGGCAGCAAGTGCCATCGAACCTAGCGCAATGAGTTTCTACCGTTGGTTTGTTGCT
ATGGTACTTTTAACGCCATTTTGCTTACCAGCAGTGATCAAACAACGTCATGTGATTCGC
CCATACTTGGCTAAATTGGCTTTCCTCGCACTATTAGGCATGGTGCTAAACCAATCCCTA
GGTTATTACGCAGGGCTAACAACGACCGCTTCTAATATGGCACTGATTACGTCTCTCGTT
CCTTTGATCAGTGTTTTCTTGAGTGTACCTTTACTTGGCAAGTCGATTTCCATGCTGAGC
GTGGCAGGTGGTGTGATTTCATTAGGCGGCTTGGCGTTTATGTTAGGGCACGGCGATATC
ACCTACTTCCTGCATCAAGATATGACGCAAGGTGACAGCTTGATGCTGCTGGCTGCGCTT
TGCTACGCAATTTATTGTGTGTTACTAAATCGCTGGAAGATGCCTTTCAACAGTATGACT
TTGGTTTACATGCAAGGCTTTTTCTCATTGGTTATGCTTGCGCCATTGTGGCTAAGCAGC
GATCAACTTCTACCAAGCCAAAGCGCATTACCTTTAATTGCTTACGCTGGTATTGCCGCG
TCTATCTTTGCTCCATTGATGTGGGTAAAAGCGATTGACTTGATTGGTGCTGACTCAAGT
GCCATGTTCATGAACCTGATGCCTGTGGTTTCGGTAGCTCTCGCTTCAACCATGCTCGGC
GAAGAAGTTCATGTTTACCACATCATTGGCGGTATGTTGGTTATCTCTGGCGTTATCTTG
TCGCAAATTAAAGTACGTAGAAAAGGCAAAGTCATCGACCCAGAAGCTCAAACTGCAACG
AGCTCGTAG
>GDNDDLFJ_00178 HTH-type transcriptional regulator NimR
TTGAAAAAGAGCACAAGGAATCTTCATCCGTCATTATCAATCGACAGAGCACCATCAGAT
GTGTTTATGAATTTTGAAGCCTTTTTGTCGAATACAGAAACTCGCATTCACAGCCACCCG
TGGGGACAAGTTCAACTGATCAGTGGCGGTATTCTAGAAATGGATGCGGAAGACACACGT
TTCTTAGCGCCTCCGCATCTTGCGATTTGGGTACCGGCTGGGATCCGTCACACCAGTTAT
AATCGTAAGCCTTTGGAATACTGCTCGTTAAATATCGACCCAGAGTTGACTCAGCACTTT
CCATCCAAAACGAGCTTGATCAAAGTGACGCCCATTGTTTCGGCAATTGTGGAAGACTTT
CGCCAGCGTGATATTAATGTTGCTAAGAGCGAAGAAGATAAACGCCTCGTTCAGGTCTTG
TTGGATCAGTTAGCCAAACAAGAAGTCGAACATCACTTTTTGCCAACCACAGACAACAAA
TATCTGGAGCCAATTCTTAAAGCCGTCGAAGAAGCGCCAACTGATGAAATTAGCTTGGGG
GAATGGGCAGAAAAGGTTCATACCACGGAGCGCACTTTAGCTCGCCATTGCCAAAGTGAG
TTAGGGATGAGTTTTACCGAGTGGCGATTGCGAGTGCGTTACTTGCATTCGATGGAGTTG
TTAAGGAAGGGGCAAACCGTAAAAGAGGTGGCGCTGACATTGGGTTACAACCAGGCCAGT
CCTTTTATCGCCATGTTTAAGAAATACTCCGGCATTACACCGGAGCAATATAAGAACCGC
TTGTTATAG
>GDNDDLFJ_00179 hypothetical protein
ATGAAAAGCGGATACACTTACCCAATTGGTACCCCAGGTCAGTCATGGGGTGAAGCAGAA
CGTAAAGCTTGGCGTGAGCAACGTGACGTAAAACGTAGCTACCAAGAAGAAGTCGTGACC
AAAATTAATGCTCTTCGCGAACGTTTTGATGTTGAGCAATACGGCGCGCTCTCTTACGAC
GAGGCGCGCTTCCCTCTGTTTTGTATCAAGACTCGTAACTGGGATGCTGCAAAACCGGTT
GTTTTAGTAACTGGCGGCGTACATGGCTACGAGACAAGTGGCGTACATGGTGCGCTGAAG
TTTGTTGATACGCAGGCAGAGCGTTATGCAGAACACTTCAATATTGTCGTTGCACCATGT
GTCAGCCCTTGGGGGTACGAGGTGATCAACCGCTGGAATCCAAATGCGATTGACCCAAAC
CGCTCTTTCTACGCAAATAGCCCTGCGGAAGAGTCAGCTAACTTGATTAAGCTTGTTGCG
ACCTTAGGTGATGTTCTAATGCACATCGACCTGCACGAAACCACCGATTCTGACGAGACC
GAATTCCGCCCTGCACTTGCAGCACGTGATGGTCTTGAATACATCGAAGGCATGATCCCA
GATGGTTTCTACACGGTGGGCGATACAGAAAACCCGCAACCTGAGTTCCAAAAAGCCGTC
ATCGAGTCAGTAGCGAAAGTAACGCACATTGCACCTGCTGACGATAAAGGCGAAATCATT
GGTTCGCCAGTGGTGCAATTTGGTGTGATTAATTACCCAATGGTGAAACTGGGTCTGTGT
GGCGGCGTCACCAACTGCACTTACGGCACTACAACAGAAGTTTACCCAGACAGCCCGAAA
GTCACTGATGAAGAGTGTAACGACGCTCAAGTTGCAGCAGTTGTAGGTGGTTTAGATTAC
GTGCTTACTCAGCTATAA
>GDNDDLFJ_00180 Inner membrane protein YedI
ATGGCTGGAGCAAGTTTACTAACACTGTTGGATGACATTGCAGCTGTATTGGATGATGTC
GCGTTGATGTCGAAGATGGCGGCGAAAAAGACCGCTGGTGTACTGGGCGACGATTTAGCG
CTAAATGCGCAACAGGTGTCTGGCGTAGCGTCAGAACGAGAAATCCCGGTGGTTTGGGCG
GTGGCAAAAGGGTCGTTTAAAAACAAACTGATTCTAGTGCCATCGGCGTTGTTGATCAGT
GCCTTCATTCCTTGGCTGATCATGCCATTACTTCTCATTGGTGGTTTGTTTCTTTGCTTT
GAAGGGGCTGAGAAGATCTTAGAAAAGCTTTTTCCTCATGCGCACCAACATGAAGAGAAG
AAAGAAGAGCTCAATACCGGAGAATCGGTTGAAGAGTACGAGAAGAGAAAGGTCGCCGGT
GCGATTCGTACTGACTTTATCCTCTCTGCAGAAATCATCGTGATTGCTTTGGGTACGGTG
ACAGGCTCAAGCATCGTAACGCAAATCCTTGTGGTCAGCTTAATCGCGGTATTGATGACC
ATTGGTGTTTACGGCTTAGTCGCTGGCATCGTTAAGCTTGATGACTTAGGTTTTTACCTA
GAACGCACATCAAATGGTGAAGGACTGAAAGCCAAGCTAGGTGGAGCGTTAGTGGCGTTT
GCGCCTAAGTTGATGAAGATGCTTGCTGTGGTGGGTACTGCGGCAATGTTCCTTGTTGGG
GGCGGTATTGTTGTCCATAACGTGCCTGCAATTCATCATCTGATTGAACCGATCATCATG
GATTTCCGTGGTCATACGATTGCGACGGCGATTGTGCCGACATTGCTTAATGGTGTGATT
GGTGTCATCGCTGGCTTGGTTGTGGTTGCAGCTTGGACTTTAGTAGAGAAAGTTCGTGGT
AAATAA
>GDNDDLFJ_00181 Dihydroorotase
ATGACAACACTGACTATTACTCGTCCTGACGATTGGCACGTTCACTTACGCGATGGTGAA
GTTCTAAAAGATACCGTTCGCGATATTAGCCGTTATAACGGTCGTGCGCTGATCATGCCA
AACACCGTCCCACCAGTGACCAATACTGAAATGGCATTAGCCTACCGTGATCGAATCCTT
GCTGAGCAACACGGCGAGCAATTCGAACCTCTTATGGCGCTATACCTGACAGACAACACT
ACGCCAGACGAAATCCGCAAAGCCAAAGCAACAGGCAAAATTGTCGCAGCAAAGCTTTAC
CCAGCAGGTGCAACCACCAACTCTGATTCTGGCGTAACCGATGCAAAGAACATCTACCAC
GTTTTTGAAGCGATGGAAGAAGTTGGCATGCTGCTTTTGGTTCATGGAGAAGTGACTCAC
ATCCACGTTGATATTTTTGACCGTGAGAAGGAATTCCTAGACACGGTTCTTGCTCCTATC
GTTAACGACTTCCCTAACCTAAAAATCGTTCTTGAACACATCACGACGGCGGATGCCGCA
AACTTCGTTAAGAACGCTTCTGATAACGTCGCAGCAACCATCACTGCTCACCACCTGCTG
TTCAACCGCAACCACATGCTAGTCGGTGGCATTAAGCCTCACTTCTACTGCCTGCCAATC
CTTAAGCGCAATACCCACCAACAAGCGCTTATCGAAGCAGCAACAGGCGGTAGCAAGAAA
TTCTTCCTAGGTACAGATTCAGCGCCGCACGCAAAAGGCGCAAAAGAATCAGCTTGTGGT
TGTGCAGGTTCTTATACCGCACACGCAGCACTAGAACTTTATGCAGAAGTGTTTGAGAAT
GAAGGCAAACTAGAAAACCTAGAAGCATTCGCAAGCTTAAATGGTCCTGATTTTTACGGC
ATCGCTCGCAACTCAGACACAGTAACACTAGAAAAAGCAGCTTGGGATGTACCAGAAACG
ATGCCGTTTGGTAGCGACATCGTTGTGCCAATTCGTGCAAATGAAAAGATTGAGTGGGAA
GTGAAGTAA
>GDNDDLFJ_00182 hypothetical protein
ATGGATACTAATAAACTGATTCTAATTCTACTTTGTATCTTCCTTCCACCAGTGGCGGTT
TACATGGAAAAAGGTCTAGAGAAAGACTTCTTCATCAACCTAATCCTGACTTTCTTCTTC
TTCCTACCCGGCACAATTCACGCGCTTTGGTTGACGATGAAGTAA
>GDNDDLFJ_00183 NADPH oxidoreductase
ATGTCGCAATCAGTTTTGTCCCAAATTAATGTTTTTCCAGTCAAATCCGTCGGAGGCGTT
GCGTTATCTTCCGCTTGGGTAGAAAAACAAGGATTGAGTTTTGATCGTCGATTTATGATT
GCGACGTCAGATGGCTCAATGGTGACAGCTCGAAAGTTCCCTCAAATGGTGACCATCAAG
TCCGCGCTGTTGCCAGATGGAGTGGTGTTTACCAGTCTTGGCGAAGAGCCACTAAAGATT
CGCTATCAAGATTTCAAAATGCAGGAAGCACCTGCAACGGTTTGGAAAGACAGTTTTACG
GCATATACCACCACGGATGAAGCGGATGATTGGTTTAGCAAAGTATTAGGTCTTCGCGTC
GAGTTACTTTTTACTGGTGAGCAATCAAATCGCATAAGAGAGAAACTGGGTCACAACGTC
AGCTTTGCCGATGGCTACCCAGTACTTGTCATCAGTGAGGCATCACTGGAAGAATTAAAC
CGCAGAAGCTCTGAGCTGCACTCAATGGATCAATTCCGAACCAATCTTGTGGTATCTGAT
ACCAAGCCATTTGAAGAAGACTCATGGAAGCGTATTCGCATTGGCGAAGTGGAATTTGAA
TCAGTAAAACCTTGTGAGCGTTGCATTCTAACCACCGTTAACACTCAACGTGGTACATTC
CGAGAAAGCAAAGAACCACTTAAAACACTGCAAGAGTTCCGTGCGAACGAGCGTGGCGGT
GTGTTCTTTGGTCAAAACCTTGTTGCCCTGAACGAAGGCATTATTCGTTCTGGTGACAAA
GTTGAAGTGCTGGAATACAAAGAGCCAGAGTTCTATCCAGATAACTCTCCTCAGCGAATG
ACGCTAACTTGTGTCGAACGAGAAGAAATCGCACGCGACTTTGTCACCTTGTGGCTTGAG
CCAAGCAAAGGTCAATTACCAACGTACTTACCGGGACAGCATTTACCTATTGAAGTGGAT
ATAGACGGTAAGAAAGTAGGGCGTCGTTATACGCTGTCATCTAGCCCGTCTCGCCCGGGA
CGCTACGCAATTTCGGTGAAACGTGTTTCTGGTGGGCGCGTATCCAATGCTTTGCTTGAC
AACCTACAAGTGGGGGATGTTCTGGAAGCGGAAACACCAGATGGTCAATTTCATCTAAAA
GAGCATTCTGTTCAGCCTCTATTGCTGTTGTCTGCTGGTAGCGGCGTAACACCAATGCTG
TCGATGGTTCGTTATTTGGCTGATCACAACCAACTCGATGATGTGGTGTTCTACCATCAG
TGCAGCAGCGAGATTGATATTCCGTGCAAAGATGAGTTAAACGAGTTAAAGCGCCAACAC
CCGGGGTTGGATGTAAAGATCTGCTTAACGCAACCTGCGATAGATTGGTTTGGTCTTAAG
GGGCGAATCAGCTTATCCCATATAAAACAGATCAAAGATGTTGAACAGCGCCAAGTGTTT
GTTTGTGGTCCTGACGGCTTTATGCAAAAGGCGAAAAACCTATTGCTTAAGAAGGGGCTC
CCAGAAGGCAATTATCATCAAGAAGCATTTGGTGTTGCAGCGACAAAAGCTAAGCCAGAG
AAAAGTGTTGAGATTGAATTCAACGGCTTTAAGTTGATGGGTAACAACCAACAAACGTTA
CTTGAACAAGTTGAGAATGCCGGTCAAAGTATTACCAATAGTTGTCGTGCGGGCTTGTGT
GGTGCTTGTAAGGTTCAATTAGAATCAGGACAGGTAGAGCATCCTGACGTGCCTGCACTG
AGCGCAGAAGAGCGCGCGATGGGTAAAGTGCTCGCGTGTTGTGCTATTCCAGAAACGGAT
GTGACGCTAACAGACTAA
>GDNDDLFJ_00184 NH(3)-dependent NAD(+) synthetase
ATGGAACAATCCATCCGCGATGAAATGCGAGTACTCCCTTCTATCGACCCGCATTTCGAA
ATTGAACGCCGTGTCGCTTTTATTAAGCGTAAATTGCAAGAAGCAGGCTGTAAGTCTCTT
GTTCTTGGCATTAGCGGTGGCGTTGACTCAACGACATGTGGTCGCTTGGCTCAACTGGCT
GTAGACCAACTAAACGAAGAAGCTGGTGACAACAACTACCAGTTTATCGCTGTTCGTTTG
CCTTACGGCGAACAAAAAGACGAAGATGAAGCACAGCTCGCACTTTCTTTCATCCAACCA
ACGCACTCTGTATCGGTAAACATTAAAACCGGTGTCGATGGTCTTCATGCCGCTTCTCAC
ATCGCACTTGAAGGAACAGACCTTCTTCCAACGGATGCTGCAAAAGTGGACTTCGTGAAG
GGTAACGTAAAAGCGCGTGCACGCATGGTCGCTCAATACGAAATTGCTGGTTACGTTGGT
GGCTTGGTTCTTGGTACTGATCACTCAGCAGAAAACATCACTGGTTTTTACACTAAGTTC
GGTGATGGCGCGTGCGATATGGCGCCACTATTCGGCTTGAGCAAACGTCAAGTTCGCGAA
GTTGCAGCAACATTGGGTGCGCCTGAGCAACTCGTGAAGAAAGTACCAACGGCAGACTTA
GAAGAGCTTGATCCTCAAAAAGCTGATGAAGATGCTCTGAGTTTAACTTACGAACAAATC
GATGACTTCCTAGAAGGCAAGCCAGTATCTCAAGAAGTCAGCGATCGCCTTGTGGCTATC
TACAAAATGACTCAGCACAAGCGTCAGCCGATCCCAACGATCTACGACTAA
>GDNDDLFJ_00185 putative nicotinate-nucleotide adenylyltransferase
ATGAAAAAAATCGCCGTTTTTGGCAGCGCATTTAACCCACCAAGCTTAGGTCACAAGAGT
GTGATCGAGTCACTGAGCCACTTTGATCTTGTGCTACTAGAACCAAGCATTGCACACGCT
TGGGGCAAAAATATGTTGGATTACCCAATTCGGTGCAAACTGGTTGATGCCTTTATTAAA
GACATGGGGCTTTCTAATGTTCAACGCTCAGACCTTGAGCAAACTTTGTACCAACCAGGA
CAAAGTGTGACGACTTTTGCGTTATTAGAAAAAATTCAAGAAATCCACACGCAAGCCGAT
ATAACTTTTGTCATTGGTCCTGATAATTTCTTCAAATTTGCTAAATTTTACAAAGCAGAA
GAAATTACGGAACGTTGGACTGTGATGGCATGCCCTGAGAGAGTGAAAATCAGGAGCACC
GATATTCGCAATGCATTGCTCGAAGGTAACGATATTAGCGGGTATACAACATCAACGGTC
AGTGAATTATTGCTAAGCGAAGGCTTATATAAACAATCGTAA
>GDNDDLFJ_00186 hypothetical protein
ATGGTCAGAATCGTCGTACTTAGTGCATGCGCAATGCTTGTGGCAACACAGGCGAGTTCC
GCATGTAACTATTTATCTGATCGTTCCGTTGTATTTGCTGATAACACCATGCCAGTTTGT
GAAGACATCTTTGACAGTGTTGGCGTTCTTAGTATCGATACGCTCAATTGGTATACCGCA
GAAAAACAGATAGAAGGTCCGACAGAAAGTTACTGGGATCAATGGGCGTTCAAGTCTGAA
GACTCTCCAATACTTACTCAAAATTTAGATAGTAACTATTTTGGGCTCGGGTTATGGATG
CCAGAAGAACTGCGTGATGATGAAGCCAAAATGAGTACAGAAGAGTGGCTGAGAAGTCAT
GGCTTAATGTTCAGCATCGGCTTTGGTGACAAGAACGGCAGTGAACCACGAATGCGTGTT
GATTATCGCTGGCATGAATACTATGACGCTGATTGGATGATGCAGATCGAAGTACCGTTT
TAA
>GDNDDLFJ_00187 hypothetical protein
ATGAACTACGCAATTGAATTTCACGACGCTAATTACCCTTTTCTTAATGTTGCTGCGCGT
AAAAAAGCGCTAAAACACAGCTTACTATCAGTAGTGGAAGGTTTGGCGATCATTAAATTG
GGTAAACATGAGTATGCCATTGAACCGGGTCAACACTTCTGGATTCCTCAGGGATGTTTG
AGCTCCCTCACCTTTTTACCTAACACACGAGTAACTCGCTGTGACTTCTCTGTGCGCTTA
ACTGATGCATTTGCTCAACAAGCAGGCTACGTGAAACTACCAGTGTTATTGTCAGCGCTG
ATTGAAAAGTTGGTGATGACAAAAGCACGCAGTGAACATCAGCTCGACTTGCTAGCGGTT
GTGAAACACGAAGTGCTAACACTCAAACCAATGCTTACCAGTTCAGCATTAACGGATTCT
ATCAATAAGTGGAAACCAGGCTGTGAATCTCAGATTTCCATTGAGCTTTGTCTAGTATTA
ACGCTTCGAGAAGCACGCAAGATGAAGTTATCCGGCAAAAAACAAGCGGATATCGTTGCG
AAGCTATTTAACGACAATGAAGAAGAATACGAACAGCTTTGCTTTTTGGTGTTTGGGGAA
GCGCTATAA
>GDNDDLFJ_00188 hypothetical protein
ATGACTGCCAATAACGATCCTTATATTGAAATTCGTCCATACAACGACGAAGAAATTCCA
GCTGCGCTGGACCGCCTGATCAAAGACGATGAGTTTATCAGTGCGATTTTAAACCACCGT
TTTGCAAACAAAGCGGCGTGGTTCAAAACACTCATGAGTCCGATTATCCGTGTCTACTTA
AAAGCGAAGTGGAGTAAACTGGATTCTGTGGAAGCCATTCAGCTAGAAGTGAAGAAGTAC
CTTAAAGACACACTAGATACGACTACTGACGGAGTTACTTTTTCTGGTTTGGACAAACTC
GACAAGAACACATCGTACTTGTTTGTCTCTAATCATCGCGATATCGCAATGGACCCCGCG
CTTGTTAACTTTGGTTTACACCAAACAGACCACCGTACAGTGCGTATTGCGATTGGTGAT
AACCTGCTTAAGAAACCTTGTGCGACGGAGCTAATGAGGCTCAACAAGAGCTTCATCGTA
AAACGTTCTGCGAAAGCACCACGTGAAATGATGAAAGCGCTTGGTCTACTGTCGGGCTAT
ATCAAGCACTCTTTAGATACCGGTAACTCAATCTGGATTGCGCAAAAAGAAGGTCGTGCG
AAAGACGGTAATGATTTCACTGACCCAGCAATCTTGAAGATGTTCCATGTTGAAGGTCGT
AAGCAAAAAATCAGCTTTGGTGAATACACTCGTTCACTGAAGATTGTGCCTGTTTCTATC
TCTTACCAAAATGACCCTTGTGATATTGCAAAAGCTAAAGAACTGTATGAAAAAGCAGAG
AACGGCAGTTATGAAAAAGGTGAGTTTGAAGATATTGAAAGCATCATCCAAGGTATCGTG
GGTTACAAAGGTAAAGTGCATGTCGCATTTGGTGATGTGATCGATCAAGAATTCGAGACG
CCGGATGAGTTGGCAAACGAAATCGATCGCCAAATCCACAATAACTACCGCGTATTCCCT
ATCAACTTGCTTGCTGCGGGTCGTGAAGACGAATCGATCACTGAGTCAGTAAAATCTCAG
TTGCAAGAGAAACTTGAACAGCTACCGACAGGTGCGCACAGTTACTTGGTTGCAAGTTAC
GCTAACCCAGTAAATAACCAAGAATAA
>GDNDDLFJ_00189 hypothetical protein
ATGCGCATTTTTCCTCTTTTATTAGCTCTGGTGTTTTTCTCGAGCTCTTCTATCGCTTAC
GAGCTTGATTACTATGCTAAATTCGGTCATACCGACAACTACGGTAATATCGATCTCCGC
AACAAGCCCTATACGACCCTACCTGATGGTCTTGTCGTAAAAGGAAACCTCAATATTTCC
CAGACACCGATTACTAAACTTCCTAAAGGACTCGATGTTCAAGGCAGCCTTGAAGCAACG
AATAGCGCCCTCAAAACGATAAGACCTGGAGTTAAAATTAAAGGCTATGCAAATTTACTT
GGTAGTAAAGTTGAACGCTGGCCTCGCGGTGTAAAACTGGGTGGTTATTTGAATTTAACC
GATACCCCGTTAACTAACCTACCAGCAAGACTAAGAGTAAAAGGCGACTTGAGCGTCATT
CGGACACCATTGACCGAACTACCAGAAGGATTGGTGGTGAATGGTAACCTCTATATAGGA
GGTTCAAAGGTCACAACATTTCCTGACACCATGACAGTCAAAGGCAACATCTTCTTGGGA
GGAAATCGAGTGACAAAGTGGCCAACGAATTTGACCTTAGGCGGTGCGGTTGCACCATAA
>GDNDDLFJ_00190 hypothetical protein
ATGAATGTAAGATCGATTTCTGTTTTGCTTGCAAGCGTTGCTGCTGTTTTATCAAGTTTT
GCGATGGCGAAATCCTATAGTACGCCAGATTCAAAAGCGTTAGTGGTGGCAGACGGTAAG
CTAGGGCAGCGTGTTTGTTACTATGACGACAAAGCCTACACTACTGGGGCAGTGCTAAAC
GTAGATGGGGTGCTACTGATGTGTACCGATGAAAATGATTTTGAAACTAATGGCTCGTTG
AAGTGGGTTGTGTTTCAGAAAGACAAGAAATAG
>GDNDDLFJ_00191 hypothetical protein
ATGAGTGTCGAATTAGAAGAAAACCAAGTATGTGAAGCTTGCGGTTGCGCTGGTGAAATG
GGTTTTATCATCAAAGAAGGCGACGATGTCGCTGACGTAACGATTTTCGCAGAGACTAAA
GCAGCACTTGAAGCTGAGTTGGCGAAATACATCGAACTAGCAAAACAAGTTTGTACAGGC
GTTGAATACAACGTTTCTGAACTAACGGAAGATTCGAAAGAGCTTACTGCTCGATTCAAG
TTTGAAGTAAGCGCTGAAAAGCTAATCTTCGAACTTAAGACTCGCTCTCTAGCGCGTTAA
>GDNDDLFJ_00192 hypothetical protein
ATGCCAAAGCGTAGTAAAGAAGATACCGAAATCACTATCCAGAAGATCATGGATGCCGTT
GTTGATCAGCTTCTGAGACTTGGTTATGACAAAATGTCTTACACCACGTTAAGCCAGCAG
ACAGGTGTATCGCGTACAGGTATTAGCCACCATTTCCCTAAGAAAACGGACTTTACCGCC
GCTTTAGACGGTCGTATTTTCAAAATGTTCGTTGAACATCTAGAATTCGATAAAGGTCTA
GAAGCGTTTTCAAAGAGCTGGATCACGGCTCTAGAAGACTCTGAATTCTTAGCGATTTTG
CGTCTATTATTCCACCATATTGTTACTTCTGAGAGCGCGCACGAGTTTGCGGCAAACGGC
ATTGATCGTTTGTACAAAATGGCTGAGAGCCAGTTTGGCGCAGGCAGTGACAAAGAGCTA
GAGTGGTTGATTGGTCGCTCATTGATCCAAATGAGCAAGTAA
>GDNDDLFJ_00193 HTH-type transcriptional regulator LeuO
ATGCACTTCGGTTGGAAACTGCGCCAATCTGTTCTTATGCTGAATAATAACCTCAAGTTA
TTAACGAAGTGGAACATGGCTAAAGATCTATTCTCAACTCTTGACTTAAACCTGCTCAGG
ACATTCATCATTCTTCATCAAGAGCGCAATATGCGGCGCGCTGCTGAACGTTTGTTTGTT
TCCCAACCCGCCGTGAGCAAAGCGCTACAAAGATTGCGTGATCATTTTGAAGATGAGCTT
TTTGTGAAAACTCACCATGGTTTGCGAGCAACCGAATATGCCAATGATCTTGCAGAGAGC
TTAGCGCCTTTGTTGGACGATATTTCCATAACGATAAATGGTTCCAAGGCATTTAACCCA
CTGGAAATGAACGGCACGGTAAAGATCGCTCTGGCACCATTTATTCTTAGTTCTTACGCG
AGTGAGATCTTTCAAGCCATCAGGCAAGCTGCCCCTTATGTCCAAATTCATTTGCTGAAT
TGGTCTCGCTCAACCATGGAAGAGATCATCAAGGACGAAGTTGTGTTAGGAGTTAATTAC
GAAATAAACCATGCACCCAAAGAGCTTCTGACTAAAATGATCGTTAAAGATGAATTCTGT
GCTTATGTGCGAAAAGATCATCCTCTGCAAGGTCACCGACTGTAG
>GDNDDLFJ_00194 hypothetical protein
ATGAAAATTAAAGGGGTAGAGCCAAAAATTGCTTTTAGATCAGAGCTTCCATCAGCCATC
ATCGACGTAGTCGCAAACTCAGATATGGTGTTTCCTGCATCAAAAACCGTCAATGTCGAT
AAACTTTATAAGCTACGTAGGTTGGATATTGAGTTGGATGGCATGGTGATAGAACCGTGT
TTGCACGCTTACTTCCATCATAAGAATCGTCGCAACGAAACCGTGCACTGGTTACGTAAT
ATCGTGACCGAAGTGATCATTAGTCACCTCGAACGCCCTCAAGAACAATAA
>GDNDDLFJ_00195 hypothetical protein
ATGAAAGTTAAATTACTAAGTGCAGTTATCGCAGCGTCTTTTCTAGCCGGTTGTTCATCA
TCTGGTTCTTCGGACTCCCCAAGTGAGCCTGCAGGAGTTGCATCGGTACAAACCTTCGAA
GGTGAGCACTTTGATGGCATAGCAATTCAAGGTGACAACGGCGAATACAACACAGTAGCT
ATTCGCGGCGTAGAAGGTAACACCGTATTCAACGTTGGCGGTGAGCTGTACTTCACTGAC
GGCGATGTGGTGAAAGACGCTTCTGGTAACGTAGTTGGTAACATTGAAGTTCGCAATAAT
GAATTGGTGTTTGTGAATGACAAAGGCTTTATTCACTTATCTGTTGACGATGGTCGTCTA
GTAGTCGAAGAGGTAAAACCTAAGATCGAGCATCCTATTGAAGAAGATGTAGATCCTGGT
TACGGAGGCGGCGTTGTTCCTACATATGGTGACATCATCGAGCTTGAAGGCGCTGCTGTT
ATCGTTGGTGATAATGGCAACCATGTGTTTATCAGTAAAGACGAAACAGACACGATAAAC
ATTGCCGTCGGTGATTCGGGTGCCTCTTACACCGTTAATGGTAGTGAGATTCGAAATGAA
GACGGTGAGATTGTCGGACACACTTCAAAAGAGGGTGATAACTACATCGTACGCTTAGAA
GATGGTACAGAAGTCGTATTCCGTAATGAAGATGGTCGTTTATTCGCAGGTGTTACGAAC
CGCCCGGATATTAGCCATCCAATTGAAGGTGTGCCAATGCATCCAATTGAACTGCCGTCG
CCAGTTAACCCAATCGAGCCGGAAATTGGTCACCCGATCGAAGGTCCAGTAAATCTTCCT
GCAAATGAGTTAACCAAAGAACAGCGTGCGGAGCTGCAACAAAAGGTTCAATCTCTGTCA
CAAGAGCAACGTCAGCAAATAAAAAGAGCGATTCGCGACCGCGTTGAGCGTTCGTAA
>GDNDDLFJ_00196 hypothetical protein
ATGAATAAATCTTTGACATTGCTTTGCGCGCTCTTTGCTGTCCCGTGTTTTTCCGCTGAC
TATAAAATGCCAGAGTTTGGATTGGACGTATCCAATACAGATGATGAATGGATTGTCACT
GCCAGCGGCTACTTACAAGCAACGGAAGAGTGGAATATTTCAGCGGAAATCGACTCGACT
GGTTACCTAGAACTTGGGACTGGATATGGTGTCATGCTGGGACAGTTTTATACCGAGGCT
TTTGTGAGTTACGGACGTGCTGATTTGTTTGATGTGTATGACGCCGGCGTATTTACTGGA
ACAGCGTTGGGTGAAGATTGGATGGTTTATGCCAATAGCTCTCACGAATGGAGAAAAAGC
GCTATTGGTAAGTCATTTCCGGCATTCGAAAATACAACAAGAGAATGGAAAAACACCATC
GGGGCAAGTTATACACCAATTGAATTTGTCAGCCTCGGCTATGCTTATAACTACGATAAA
AAGCTCACGGAGGGCGGTCATCGTACAAACCATGAAGTGCGAATTACATTAAAACCAAAG
TGGGTTGAACCTTACGTGAAATACACATTTGGTGAACATAGAGTCTCTCCAGGTTCCACG
AAGGTAAGTGAAGAAAATAGTGTGGAGCTAGGTGTTAACTTCAACTTTTAA
>GDNDDLFJ_00197 Inner membrane protein YccF
ATGAGAACACTCGGCAACATCATCTGGTTTGTATTCGGTGGCGTATTCATGGGTTTGCTA
TGGTGGTTCTTTGGACTTCTAGCATTCATCAGCATCATCGGCATTCCATGGGGACGCGCT
TGTTTTGTAATGGGGAACTTCTCGTTCTTCCCATTCGGTAAAGAAGCAGTCTCACGAGAT
GAATTAACCAATGAAATGGACATAGGCACGAGCCCACTTGGTGTCATTGGTAACGTAATT
TGGTTTGTGTTTGCAGGTATCTGGTTGGCAATCGGTCACGTACTTTCTGCCGTAGCGTGC
TTTGTCACCATCATCGGCATCCCGTTTGCCCTTCAACACCTGAAACTTGCGGTTATCTCT
CTAGCTCCGATCGGTAAAACGGTCGTGACAACAGAAGAAGCAGCAATGGCTCGCTACAAT
ATCAATCGTTAA
>GDNDDLFJ_00198 putative MFS-type transporter YhjX
ATGAGTATTTTCCGATTTCCAATTCTTGTTTGGCTTGGAATAGGGATTTTGATTATTTGT
CTAGGGATCAGACAATCTTTCGGCATTTTCATGATGCCAATTTCAGACTACTTTCACACT
GGTCGCGAGTTCTTTAGCTTTGCTATTGCATTGCAAAACTTGTTGTTTGGTGTGTTCCAA
CCGTTTGTTGGTATGGCTTCAGATCGTTGGGGCGCGAAGCGTATTATCATTTTAGGTGCC
ATTTCTTACGCTTTGGGTCTCTACCTAACTTCTATCGCAGTTGAACCAACCATGATGTAC
CTGTCACTTGGTGTTTTGGTCGGTTTTGGTCTGAGCGCGACCAGTTACGTGATCGTGCTA
GGTGCCGTTGCAAAGGTCGTCCCTGCGCAACATGCTGCGAAAGCATTTGGTTTGACAACA
GCCGCAGGTTCATTCGGTATGTTCGCCATGATCCCAGGTGCCCAAGCGCTGTTGAGTGAT
TTTGGCTGGCAAGGCGCGCTTCAAGCATTCGCTGTACTGTGTAGCTTTATGATCATGTTT
GCACTGTTCATGAGAACGGCGAAACCACAAGCGAGCAATGCAACTAATGCTCAAGAAGAC
ACACAAACTCTAAAAGAAGCATTGAAAGAAGCCTTTTCACATAAAGGCTATTGGCTAATC
CATGCTGGCTTTTTTGTTTGTGGTTTCCACGTAATGTTCATCGCGACTCACCTGCCGAGT
TACTTAGCCGATAAAGATTTACCCGCATCAACGGCGGCAATGGCGCTAGCGTACGTCGGT
ATTTTCAACATCTTTGGCTCGTACTTCTGGGGTGTAATGGCAGACCGCTTTAACAAGCGT
CATGTTATGTCTGCACTTTATTTGATGCGCACAGTCGTAATCGGTGCTTTTGTGACGCTA
CCTGTCACCGAACACACCGCTGCTATCTTTGGTGGTGCAATTGGCTTTTGCTGGTTAGGC
ACAGTGCCACTGACTTCCGGCTTAGTTCGTCAAATCTTTGGAGCTCGTTACCTTTCCACC
TTGTATGGCTTGGTGTTCTTTACGCATCAAGTAGGTAGCTTCTTAGGAGCTTGGGTTGGT
GGTCGTATTTACGATTACTACGGTTCGTACGACCCAATCTGGTGGTCAACCGTTGTATTA
GCATTTATTGCAGCACTGATTCACCTGCCAATCAATGACAAGCCAGTCCCTCGCTTGAAC
TTAGCTACTGCCTAA
>GDNDDLFJ_00199 Streptothricin hydrolase
ATGAGCCAAGCAGCACTTCTTGTTATCGATCTACAAAACGACTACTTCCCAAACGGTAAA
TTTCCTCTATGGAATACAGAAGCAACACTAAACAACATCAAGAGCGCAATTGCTAAAGCG
AATGAGAAAAATATTCCTATCATTCATATTCAGCACATTGCGGATCCGGCAATGGGTATT
GCACCTTTCTTTAATGAGGGGTCCGAAGGTGCTGATATTCACCCTGAGATCTTAGCGCTA
GCACCGAGTGCAGATGTAGTTATCAAGCACTTTGCAGACAGCTTTGAGCAAACAAACCTT
GAAGAAGTGCTGAAAAAACATGGGGTAACAGAACTATTGGTATGCGGTATGATGACGCAA
AACTGTGTCACTCATACTGCAATTTCTAAAGCGGCAGAAAAGTATGATGTCTCAATTCTT
ATGGACTGCTGCACAACGGTTGACGAAATGATCCACAACATTGCCTTACACGCAGTCTCT
ACCCGCGTCCCCCTAATAACTGCAGAACAAAAACTATAA
>GDNDDLFJ_00200 HTH-type transcriptional regulator CdhR
ATGAACAAGATAAACATTGCTATTGTGAACTATCCGGGCGCCTCCAAAGCGTCAGTCTTT
GGTTTGCAGGAGCTGTTTGAGATGGCAAGCCGCGCTGCGATTGAGTTGGGTGCTGAATGC
CGCTTTGATGCAGACATCATTGATTGGCAAGAAGACGTTATTCGAGCCGGTGATTTCACG
GTCGTCATATTGCCGCCAAGCGGCGCGGAGCAATATTATCTTTCGCCAAGTGAGGCGTTA
ACGTCTTGGCTGTTTGAGCAGTACAAAGCAGGAGCGGTTGTTACGTCTGCATGTGCCGGG
GCTTTTGTTCTCGCTCAAGCTGGTTTGTTGAACAACAAAGCGTGCACGACACACTGGGGG
CTGGCAGGGTTATTCCGAGATAGGTTTCCTAACGTGATGCTTAAGCCTGAATCCATCCTT
ATCAACGAGGGCAGTGTCATCACAGCTGGTGGCATGATGTCTTGGCTCGATTTAGGGTTG
GAGCTGGTATCTCAGCTAAGCACACCTGCAGTGATGCGGTTATTGGGAAAGATGCTGGTG
GTTGATACTGGTGCCAGAGAGCAACGGTTTTATCAGCAATTCATGCCTAATTTTCAACAC
GGTGATAGTGCCGTTCTTAGTGCTCAGCACTACATGGCCGATCATTTCTCCCATGTGATT
TCAAACCAAGCTCTATCGGAGATCAGTTGTTTAACTGAGCGCACGCTTCAGAGACGTTTC
CAAAAAGCGACAGGTTTGAACTTGAATCAGTATCTACAACACCTCCGGGTACAAAAAGCA
TGTGACTTGCTGGAATCAAGCAACCTCGCTTTTGAGGCGATTGCTTATCACGTGGGGTAT
CAAGATGCGAGCGCGTTTCGAAAAGTATTCATTAAAACCATGGGACTGGCACCCAAAGCA
TTCCGCGCTCGTTTTAGTGCTTAA
>GDNDDLFJ_00201 Putative oxidoreductase YceM
ATGAAAATTGGCATCATTGGCTTGGGCGACATTGCTCAAAAAGCCTACCTTCCTGTTATC
ACCCAAATTCCAAATGTTGAACTGGTATTTTGTACCCGTAACGCAAATACACTTAACACA
CTGGCTCAACAATATCGCATCACTGAAACCTGTCAGGACTACCAACAGTTGGTTGGCATG
GGTGTGGATGCAGTAATGATTCATGCAGCGACGAGCATTCACCCTCAAATCGCATCTTTC
TTTTTAGAACAAGGCATCCCGACATTTGTTGACAAACCTTTGGCAGACAGCGCTGCTGAG
GTGGAAAAGCTATACGAACTAGCAGAACGCGTGAATCAGCCTTTGTATGTCGGTTTCAAT
CGCCGTCACATTCCGCTCTACAATCAGCATATGCCGGGCGTACAGCAAGGCGAACTTTCA
GGCTTGAAATCAATACGTTGGGAGAAGAATCGTCATCAATTACCGGGGGATATTCGTACC
TTCATTTTCGATGATTTTATCCACCCTCTCGATAGCGTGAACATTACGACCAAAGCAGAT
CTACAAGACGCTTACATTACGCACCAAATGGAAGGCGACCAACTGGCTCGTTTAGATATC
CAATGGCAGCATGGTGAGACACTGTTTCACGCATCAATGAACCGCCATTTTGGTATCACA
ACGGAGCGAGTCCAAGCTTGCTATTCAAATAAAGCGATTGAATTTGATTCATTTGTTGAA
GGGAAAATGTGGCAAGACAATCAAGAGCAAAAGCTCAGCTTGAAAGATTGGACGCCAATG
CTGACCAGTAAAGGTTTCCACTCTATGTTGCTTGATTGGTTTAACGTCATTCAGTCAGGT
AAAGTCGCCACTGAAATTGTCCAGCGCAACATTGCTAGTCATCAACTTGCAGAAGCGCTC
TGCCTTCATATCGAACACGTAGCACGTCGTTAA
>GDNDDLFJ_00202 Phosphoethanolamine transferase EptA
ATGAAGACAATTGAACTACCAACGAAAGGTCTCTCTTACGTTACCTTTACGCTTTTACTC
GCCTTGTATTTCGCCCTTGTGGTGAACATCCCCATTTACAAGGAATTGGTTCACATCCTT
ACTAGTCTCGATCAAGTTAAGATCGGTTTCATTATTACCATTCCCATCTTCTTTTTTGCC
GCGCTGAACTTCTTATTCAACTTGTTCAGTTGGCCTTGGATCAGTAAGCCATTCTTTATG
TTATTGCTGATCACCTCTGGTATCGTGAGCTACGCGAGCTACAACTACGGTACACTCTTC
GATACCGACATGATCACCAATATTGTCGAAACTGATACCAGTGAAGCAAGTTCCTACTTC
AGCGCTTACTCGTTGATCTGGACAGTTTTGATGGGGGTACTTCCTGCATTACTTGTCTTT
AAAGTGAAGTTTCAATCGCTAAAAGGAAACTGGCTAAGATTCACATTAACTAAAATCGTC
TCAATGCTTGCTTCTTTAGTGATCATTGCGGTGATTGCTGGTTTGTATTACCAAGACTAC
GCATCCGTTGGTCGTAATAATAGCTACCTAAAGAAAATCATTATCCCTACTCAGTACGTG
TATGCGATCTCTAGTTATGTCAAAGAAACCTACCTGACAACGCCACAACCATACCGTGAG
ATTGGTACTGATGCTAAGCAATCTCAGCTAGCTTTAGAACAAGCCAAAGAGAAGCCTACT
CTGGTTGTCTTCGTATTAGGAGAAACTGCGCGTACTCAAAACTACCAAATCAACGGTTAC
GATCGAGAAACCAACCCGTACACCAGCAAGCTAGACGTCATTTCATTCCAAGACGTTTCC
TCTTGCGGTACAGCAACAGCGGTTTCCGTTCCTTGTATGTTTTCGCAACTGCCTCGTAGC
GACTTCGATCGTAGTACAGCAGATAACCAAGACAATGCTTTGGATATAATGCAACGTGCT
GGCATTGATTTGATGTGGAAAGACAATGACGGCGGAGATAAAGGCGTCGCGCATAAGATC
AATAAGATGGATGTGGACCGCAGCCAGAAAAATGAACAGTGCAACGGCAGCACTTGCTAT
GACATCGCATTGCTAAATAACCTAGATGATCAAATCGCAAGCATGAAAGGTAACCGCCTT
GTTGCGCTGCATCTCATTGGTAGTCATGGTCCAACGTATTTCCAACGCTATCCAAAAGAC
AAAGCCTTCTTCCAACCAGACTGCCCTCGTGCAGACATCGAAAACTGTAGCGTTGAACAA
ATCGTCAATACTTATGACAATACTATTCGCTACACGGACTTCGTTTTGGATCAAACTATA
GCAAAATTGAAAGCGCTAGAAGACAAATACAATACGGCCATGATTTATGTTTCTGATCAC
GGTGAGTCTTTAGGTGAAAATGGCTTGTTCTTACACGGCATGCCTTACGGATTGGCGCCT
GATTTCCAAAAGCGTGTTCCTATGATACTTTGGATGTCTCCGGGCTTTAAGCAAGCTAAA
CACATCAATACTGATTGTTTGGAACAAGAGGCGCAACAAACCGCGACGCACTCTCACGAT
AATGTATTCCACTCTTTACTCGGTATCATGGACGTAGAAACCGATGCTTATGATGGAGAT
TTGGATATCTTTAAAACCTGCAGAACATCTTAG
>GDNDDLFJ_00203 Diacylglycerol kinase
TTGAAACCAGGAAAAACAGGCATTCGCCGGATATTGGACGCAACCGGCTATTCACTTCAA
GGATTGAAAGCAGCATGGATTAACGAAGCAGCATTTAGACAAGAGTTAGTACTGACGTTA
GTGCTCTCTATCGCTGCATTCTTGCTTCCCATCACCATGCTTGAACGGACAATGATGATC
AGCAGCTTACTGCTGGTTGTAATAGTTGAATTGATTAATTCCGCCATCGAAGCGGTTGTC
GATCGTGTCAGTGATGACTGGCATGAACTCAGTGGAAGAGCCAAGGACATTGGTTCCGCA
GCAGTATTCGTTGCGCTTGCTCTCGCCCTATTTGTTTGGGCGTCGATTTTAATTTAG
>GDNDDLFJ_00204 hypothetical protein
ATGTATAAACCTCTTGTTCTTCTCACCCTTTCTTCCACGCTTGCTGCTTGTGCCTATAAC
CAAAAGCCTGTCGTTGATATGACCAATGTCGATCAAGCTCAATACGAACAAGACTTCGCT
TATTGCCAAGGCTATGCCGAAAAAGTCGACAAAGGCGAAGCAGCAAAAGCTGAAGCGAAA
AATGGGGCTGTAACGGGTGCTCTCGTTGGTGCCGTAGCTGGCGCACTCGAAGATGGGATC
GGTGGTGCTGCTGTAGGTGCAGTAGCTGGAACAGCTGTCGGTGCTGGCGCAGGTGCGCTT
GGCGGTGCAAATGACTCAACCAAAACCCAATCGCTCGTACTACGTAAATGCCTAGCAAAT
AAAGGCTATACGGTTTACGACCTTGATTCATAA
>GDNDDLFJ_00205 Sensor protein RstB
ATGAAACGTATTTATCTGGAAAGCTTCTTAGGTCTGATTATTCTTTTTGTCGCTAGCTTA
GCTGGTTATGAAATCATTGTTTATCAACTAAACACAGACTACGACTACCTACTAGAAGAA
CATGAAGCGCAAGCTTTCCACGAACTTATTTATCCGATTTATCGCGAGAAAGGTGAGGAC
TACACCATTCAACAATTGGAGAAGTTCGCCTCATCTAGCCATATGTTGTTGATCGCGCAA
AAGATGACGAACCTCCCTCCAGAGATTCAGTCAGCCTTCGATGAAGATCCTTCCGTCAAT
ACCAAATTTGATGAAGATCGCGACCTTTGGTTTCGCTTTGAGCCGGGCTCCCCAGTATTT
AGATTGAGCCAAAACCCCAATAGCCCAATCATTCAAGCCATTAATTTTGACGATAACATT
GTTTGGCTGTTCTTCCTCGCTGGATTTGCACTGTATTGTGTTCTGCTGATTTGGTTTTTA
AGCCGCCGCGTAAGGGCATTAGAGAAGGTCACGATGGATTTTGCATCCGGTGATTTTAAT
GCTCGCGCCGATACTTCCAGCGCGAAGTCGGTGGGAACATTAAACAAAAGCTTTAACCAT
ATGGCAGAGAAGGTCTCTCGTCTTATTACGAGTAACAAAATGCTAACCAATGCTGTCGCT
CATGAGTTAAGAACACCAATCTTTCGACTTCAGTGGCAAGCCGATCTTCTGGCGGATGCT
TCATTAAATGAGCATCAACAAAAATACGTCGATAGCATCGTAGAAGATATTGACGACATG
GAAAAAATGGTCGAAGAACTGCTCTATTACGCCAAAATGGAACGCCCAAATTCTGAGATA
CAAACGTCCACCGTTGTATTGTCTCACTTTCTTCAATCGCTCCTCCCTAAATGGCAACGA
GATACCTCTCTATCCATTGTGATCGATGATGCCGAGTCACAGGGTGTTGTTGTCAACGCT
GATCCAAAGTTACTCAAACGTGCGCTGGATAACCTACTGCGCAATGCGATGCGTTATGCT
GAGAGCGAGATTGTTTTGGAGCTGGTTGAAACTCCTGACCAATGCTGCATTCAAATTCAT
GACGATGGCTGTGGTATTGAGGAAAAAGATTGGCCTCACTTGTTTGATGCTTTTTACAGT
GCAGATAAATCTCGAAACAAAAGCACCAGTGGCTTCGGTTTAGGGCTTGCAATCGTAAAA
CAAATCGTCGATTTGCAAGACGGTTCTGTATCTGTCTCTCACAGCCCTCTTGGCGGTGCC
TGCTTCACCGTTTGCTTTCAAAAATAA
>GDNDDLFJ_00206 Transcriptional regulatory protein RstA
ATGAATGTACAAGACACTAAGCAATCAATTTTCATCGTTGAAGACGATCCTAAACTGCAA
GCCATGTTAAGCGAATACTTTGTTGAACAAGGCTTCGACGTCCGTTGTATCGATAATGGA
ACAGATGCTCCAGATGCGATTATAGAGGCTCAGCCCGACCTCGTACTGCTTGATTTAATG
TTGCCTGGCCAAGATGGATTGAGCGTCTGCCGCCAGATTCGCGAGTGCTTTAAAGGCAAA
GTCTTGATGCTAACTGCTAGCGACGATGATTTTGACCACGTCGCTGCCCTTGAAATCGGT
GCCGATGACTTCGTAAACAAGCCAATCAAACCACGAGTTTTGCTTGCGCGGATCCGCATG
CTGTTGCGTCGTAAGGAGGTAACGACATCTGATTCCGATACTTGTCTAGAAGTGGGGTTA
CTATGTCTTAACCGCCTACGTAAGGCTTGTGCTCTAAATCAGGAGCTCATTGCCCTAACC
GATGGTGAATTTGACTTACTTTGGGTCCTCGCAAACCACCCTGAACAAACTCTTTCTCGC
GAGTGGCTAACAAAAACCTTACGTGGTATCGAATATGACGGCACTGACCGTACTATCGAC
AACCGCATCGTTACCTTACGCAAAAAACTGGGCGACAGCACCACTCCACCACAAAAGATC
ATCACTGTGCGTGGTAAAGGCTACTTGTTTATGCCTGATGCTTGGAATGCGTAA
>GDNDDLFJ_00207 Glycine betaine transporter BetL
ATGAAATTGAATACTTCAGAAATCGACTGGAAACTTACTTTTGGCAGTTTTGGATTTGTA
CTGCTTCTAGGTATTCTTGCAGTGGTATACCCAGAAGCCGTAAAAAGCACCATGAGCGGC
ATGCTAGATTTTACCGTCATTAACTTCGGTTCTGGTTTCCTTTGGTACACACTTTTTGCA
ACAGGTGCCCTATTGTTCCTCGCCTTTTCTAAATATGGCGATATTCGTATGGGCGACACC
AAACCTAAGTTTACGAAATTCCAACTGTTCGCAATGGCATTGTCTGCGGGCATGGGTGCA
AGCACCATGTACTGGGGCTTTATTGAAGCGGTATACTACTTCATGGACCCTCAGTTCGGT
ATTACAGATAAAGCCATGGCAATGGAATACGCTACAGCTTACAACATGTTCCACTGGGGC
GCTGCAGGCTGGTTTATCTACCTCATTGTAGCCATCCCATTCGCCGTCGTATTCTACCTA
AAGAAAAGCCGTCGAATGAGCTTAAGTGGTGTCATTAACTCACTGTTTGATGACCGATTA
CCGGTTTGGGCACAAAAGTTTATTGACCTACTGTTTATCATCACAACGCTTGCCGCAACC
GCATTAACATTAGGTTTGGGCATCCCGATGATTTCCTCTAACCTAGCGAGCTTAACAGGC
ATACCAGACAATTTAATGTTGGGTATTGGCGTTATCCTTGGGTTGTCAGTGATCTTCTCT
CTCAGCTCTTACATCGGCATTGAGAAAGGCATGGCCCGCCTATCTAGTGCAACCATTTAT
ATCTGTGCAGCGTTTGTTGGTATCATCTTCATCATCGGACCATCAGCTCTGATCATGAAC
AACTTAACCAATGGCATTGGTATCATGTTGACAGAATACATCCGCATGAGCACCAACACA
GATCCATATGGCACAACGTTGTTTCCTCAATACTGGACGGTATTCTTCTTAGCGAACTGG
ATTTCTTACTCACCGGGTGTAGGTGTCTTCATCACTAAGATCATCCAAGGTCAGAAGCTA
AAAGACGTGGTTCTCATCCTCGTGATTGGCGGCACAATGGGCTCTGCGGTTATCTTCGGT
GTATGTGGCACCTTCTCAATGGATCTTGTAAACAACGGCGTCGTTGATGGTGTCAAACTG
ATTGGTGAAGGTCAGCCAACTGAGTTGGTGAAGCAAGTATTTGACTCAACATCTATTCCA
ATGTTGCTAACTGCTATCTACCTAGTCACGATGATTCTGTTTACAGTAACAACACTAGAT
GGCACCTCGTATTCACTAGCAGGCATCGCAACTAAACAGCTAGATGAAGAAGCAAACGTA
AACCCAATGTTTCGTCTGTTCTGGTGCTTATTGCTAACTGCACTACCAATCATCTTCTTA
CTGATTAATGCTGACTTGAATATCCTTAAAGCGTTCCCTGTACTGATCATCGTATTGATC
GTGCCAGTGTTCTTCATCGCGGCGGTTAAAACACTCCAATACCTTAAGCAAAACTACGGA
CAAATTATGGAGCATCAACGCCAACAAGACGAACTTCTTGCAAAACAAGCACAAGAGCAA
CAAGTTGAAGTAACAAACTCGACACCCGCTCCTCAAGCTAGCTAG
>GDNDDLFJ_00208 3,6-anhydro-alpha-L-galactonate cycloisomerase
ATGACCGATCTAAAAATTGAACGTGTAGAACTTTACGCTGTAGCAGACCGCGATGCAGCA
CCTGTACCATGGGCAGATAACCAAGAACCTTTGTTATACACCAATAACATCGTCCGTCTA
ATTTGTAACGATGGTACAGAGGGGTTAGGCGCAACAATCAGCTACACAGAGAACGATTTT
GACCGCTGCATTATCGAATCTCAACGCACCATAGTTCCAGGTTTACTGGGTAAAAATCCA
TTGGCAACTCAAGAGCTCTACAACTGGTTAATGGCGCGTTGTACTTGGGGCGGTCTGCCG
GCTAAAGCGCCAATTGATATTGCAGCATGGGACATCAAAGGCAAAAAAGCGGGCATGCCT
CTTTACATGCTTTTAGGTGGCGCACGAAACAAAATGTTGTCTTACGCATCGACGCCAATG
TTCGACACCGTAGAAGAGTACTTCCCGTACCTAGACGACTGTATTGCACACGGCTTTAAA
GCAATCAAGCTTCACTGCTACTGCGTGTACGAAAAGGACGTTGCCCTTGTTGACGCAGTT
CAGGCTCGTTACGGCAAAACAGGCATTCGATTCATGCTTGATACGGCAACCTTCTACACG
CCAGAACAAGCAATGGCAATGGCCAAACGCCTAGAACGCTACCACTGGGAATGGTTAGAA
GCACCGGTTTCTGATTACGACTACAACACTTATAAACGCCTAGTTAAAAACACTGACCTT
GAGATTTCTAGTCATGGTAACTGCTTGTTAACACTGCAAGAAGTGACCTATGCCTTATCA
CAAGAGATGTGGTCTGACATTCGCCAAGACGCGACGGTTTGCGGTGGTATTACACCTCTA
AACAAATGCTTCCACATTGCAGAGGGCTTCTCTAAGAACCTAGAGATCCAATCAATGGGT
TACACGCTAACGCAAGCCGCAAACCTGCACGTCGCTCTTGCGCATAACAACTGTAAATTC
TTTGAACAATTCTACCCTTACGAAGACTTTGAGCTAGCGTCGAAAACCGTTATCCGCACC
GACAAAGAAGGTTATGTCCGTGCTCCTGAAGGCAATGGCTTAGGTGTTGAAATGGATTGG
GACAAAGTGAAAGAAATGTCTGTGGCGTCGTACGTTTTCGAATAA
>GDNDDLFJ_00209 hypothetical protein
ATGAAATCTTGGAACATTATCCGTCGTTATGAACACACTCCTGACCTACCTGTTTTGGCT
GAAGTAGAAGTGTTAGTCATTGGCGGAGGTCCTGCTGGTGTTGCCGCAGCTGAAACGGCT
GGTCGTCTAGGTAAGAACACTTGGCTAATTGAGAAATACGGTTTTTGCGGTGGTGCTGCC
GTCGCGGGCTTATCTGGCACTATTTGTGGTATGTACATGGCATCGGACGATGAAAATGCA
CAGCCAGAACAAGTAGTATTCGGTTTTACAGAACGTTTTCGTCAAGCATTAGAAAACAAA
GGTGGTGTCACTGCTCCACAGCGTTACGGTAAAACGTACACAGTGACGCACGATCCTTTG
ATGTGGCGTGAAGTTGCTGATGATTTCCTAGAGCAAGCAAATGTCAAAACTCTATTCCAT
ACGTCAGTCACTGGCGTGATCATGGAAGGTGACACATTTAAAGGCGTGATCATCGAATCA
AACGCAGGGCAAAGTATCATCTTAAGTAAACAGATCATCGATGCTTCTGGTGATGCTGCT
GTGGTAGCTCGTGCGGGCATGGATTATTACTTTGGCGACAATGGTCGTATCCAAAACCCA
ACCATGTTCTTCCGTTTTGGCGGTGTCGATATGGACACTTATCTTGACTACTACGGCAAC
GACACGATCTGCCCTCCAAAAGTCACCGAAAATATTCTTGCAGCCAACGAAAGCGGCGAA
TACCAGTTGCCACGTCATAAGATTTGGATTTTCCCGACCACACGCGCGAATGAGCTGATG
GTCAATGCGACACGCCTTGCAGGTCAAGATGGACGCATGCTGAACGTCATTGATCCTGAA
GATTTCACAGAAGCCGAAGTGTTCGGTCGTCGCCAAGTTCGTGAGTACGCCCGTTTCTTG
AATAACTTTGTTCCAGGTTGTGAACAGGCATTCGTTGTCGACACCGGTGTAGAAGTCGGC
ATTCGTCAAACGCGCTCTATTGTTGGTATCGAAACGCTAACTAATGAAGACGTTGTTAAC
TGTCGCAAGCGTGAAGACGGTATTTGCCGTACCCCTTGGCCTATTGAATTGCACTCCGGC
GATAAACCAAAACTGCACTGGCTAATTAACGATTACTACGACATCCCATTCCATACGCTA
GTGCCAGTGGTTGGTGAAAACATCATTGTTGCTGGTCGATGCTTGAGCGCTGAACACGAA
GCGCTTGCTTCTGCTCGCGTCACCGCGCAATGCTTTGAGCTTGGTCATGCAGCTGGCGTT
GCTGCTGCACAAGCGATTGATACAAATACGGCGATTCGTGACTTAAATGTCGCGGAGATT
CGCGCCACCATGATTAAAAATGGCTCACGCCTGTAA
>GDNDDLFJ_00210 Pyruvate dehydrogenase complex repressor
ATGACCGTAAATTCAGTCAATAAGACAGAAGTTGCATACAGCAAACTTGAAAAAATGATC
ATCTTCCGCGAATTAGAACCAGGGAGTATGGTCAGTGAAAAGCAGTTGGCAGAAGAGTTA
GAGCTTGGGCGAACGCCAGTTCGAGAAGCGTTACAAAGATTGGCTTATGAATGTATGGTT
GAGATCCACCCGCGACGTGGAATTCAAATCCCAGCAATCTCTGTCGAGAGCCAACTAAAG
ATCCTAGAAGTCCGTCGCGACATTGAAGCCTTATGTGTCAACTACGCTGCCTCGCGAGCA
AGTGTTGAAGAGAAGCAGCAGATGTTAATGTTGGCTGAGCAGTTAGAAGCTTGTGCAGAA
AACAAAGATGACCTGCTTTACGCGTCTTTACTTAAAGAAATCCATACCTTGCTCGTCAAA
GCTGCATGTAATGAATATCTACAGTTAGCGATGGCACCACTACAAGGTTTATCCCGTCGC
TTTTGGTTTGCATTTAAAAACCAAGACTCAGATTTGGTTGAAGCATCTTCTCTTCATGCT
GCCGTTTTACGCGCTGTCAGCCATACTGATGCCGAGGAAGCGGTCACGGCATCACATCGC
CTAAATGACTACCTAACTGATGTGGCTTATCGAACGATTAAGCCGAGGAAGTAA
>GDNDDLFJ_00211 hypothetical protein
ATGAGGAGAAGCAAAGGGTTTACTTTGTTAGAGCTGGTTATTGTTGTCGTTGTATTGGCC
CTCGTGTCTGTCACTTCTGCACCTCGAATTTTAGGTTTTTTTAGTGATGGACGCGTGGCA
AAATTAAAAGAAATCGAAGCGGTGATGAAAACAGGCTCGGATATTGTGTTCTCTAAGGCC
CTGACTCAAGGTCTTGAAAACCAGTGTTATACCTATATCGATGACATTTATACCTGTAAT
GGGTATCCCACTGCACACCGAGATAATGTTTTGCGAAGCTTTAATATCGATGCTGAGCAA
GTTTACGTTACAAACAAAGGCAGTGATGCCGCGGGTAGGGAAGCGTTTATTGGCTTTACG
AAAGATAACGTGTGGCACAAGAAATGCTACGTTTATTACAAAGATGCTGTCTCCGGCGGT
AGCGTTACGGTCGCCTCATTTACCGAAGATTGCTGA
>GDNDDLFJ_00212 putative oxidoreductase
ATGAAAAAACTGATTGTAATTACAGGTGCAAGTTCTGGTATCGGTGAAGCAATTGCCCGT
CATCTAAGCGATGAAGGTCACCCACTTCTTCTTCTTGCTCGTCGTGTAGAACGTTTGGAA
GCCCTAAACCTGCCAAACACGCTATGTGAGAAAGTAGACGTAACAGACAAGTCTTCATTT
GAAGCTGCGATTGCGAAAGCGGAAGAGAAATTTGGTCCAGCTGATGCACTAGTAAACAAC
GCAGGCGTGATGCTACTTGGTCAAATTGACACACAAGATGCATCAGAATGGAAACGCATG
TTCGACGTGAACGTACTTGGCCTGCTAAACGGCATGCAGTCTGTGCTTGCACCAATGAAA
TCACGTAACAGCGGTACTATCATCAACATCAGCTCAATCGCAGGCAAGAAAACGTTCCCT
GATCACGCAGCTTACTGTGGTACTAAATTTGCGGTTCACGCGATTTCTGAAAACGTTCGT
GAAGAAGTCGCAGCATCGAATGTTCGTGTAACAACAATTGCCCCTGGTGCGGTAGAAACC
GAACTGCTTTCTCACACAACATCGCAAGAAATCAAAGATGGTTACGGCGCATGGAAAGAG
GACATGGGCGGCGTTCTTGCTGCTGATGACATCGCACGTGCAGTTGTATTTGCTTACCAG
CAGCCACAAAACGTTTGCATCCGTGAAATTGCATTAGCACCAACTAAGCAACAGCCTTAA
>GDNDDLFJ_00213 hypothetical protein
ATGCTTAAAAAGAGATTCTTTAAAACAAAAGACGAAGTCGAAGTCACGTTCGAGCTAGAC
AAAAACCAGTGGGAGTCGATTCAAATTGCAGGCGACTTTAACAACTGGCAACCAGAACCA
ATGAAGCTCGTGAAGAAAAGTGGACAGTTTAAATTTAAAACACGCTTGCCGAAAGAACAG
AATATTCAGTTCCGTTACCTATTTAACGAAGCTGAGTGGGAAAACGACCCACAAGCGGAT
GCCTACGTACCAAATGGTTTTGGCAGTGATAACAGTGTCGTGTGCACTCAAGAGCAACCA
GCTTAA
>GDNDDLFJ_00214 hypothetical protein
ATGCCGAGTTTTAACCGTACATTCCTGACGACAATGCTTTGTCTATTAGCCATGTTGCTA
ACGGGTGTCGTGTCGAGTGTGCGTGCAGCAACGGCACCAATTGAAGTGAGTTCAAACAAA
GACCCTGTCGCTGAACTTCATCAAAAAATGGGTGTAGATAATAAGGATTGCATCGAGTCG
CACCATAGTGATCACTTGATGGAAAAAGGGCAGCAAGCACATACCAGTTGCAGCTCTTCC
TGTATCGTGAAAATTCCAACTAACCTTTTGCAAGATGATGTCATCTTGCTCCCGCATAGC
CTCGCACTGATCGATAAATCATCCACACCGAAAGCAGTGACTGTGGTTTATAAACCTTAC
CGTCCTCCTATTGTTTGA
>GDNDDLFJ_00215 Thiol:disulfide interchange protein DsbA
ATGAAAAAGCTATTTGCTCTTTGTAGCACTCTATTACTGGCATTCACTGCTCACGCTGCG
CAATTTGAAGCGGGTAAACATTACAAAGTGTTGGACGTAGAGAAGTCGAAGAAACCGACA
GTAACCGAATTTTTCTCTTTCTATTGCCCACACTGTTACAAATTTGAATCAGTCATCGAT
AACCTAAAACCATCGCTACCAAAAGACGCGAGTTTTGAGAAAGTACATGTCGCATTTATG
GGCGGCAATATGGCGGTGCCGATGGCGAAGTCATACGCGACAATGGTGTCTTTGGGCGTA
GAGAAGACGATGGTACCGGCGATGTTTGCTCAAATTCACCAGAAACGTCAAGCACCTCAA
AATGAAGCTGAATTGAAGCAAATCTTTGTGGACAATGGGGTAGATGGTAAGAAATTTGAT
GCGGCATACAACAGCTTTGCCGTAAACTCGATGCAAAAGGGTTTCGATAAGCAGTTTAAG
CAAAGTACGTTGACTGGTGTTCCGGGGGTGGTTGTTAACAACAAGTACATCGTATTACCG
AACGAAATCCGAAGCTACGATGAGTACAACAAGTTGGTAAACTACTTACTAACGCTTTAA
>GDNDDLFJ_00216 hypothetical protein
ATGTTTTTTCGTAAACTTCTTTTTAGTACTGCAGTTATCAACGCAACAGCAGGTTGCGTG
TCTTACCAAGCTCATCAAGCTGCGGTCAATACGGTGAATAACACTGGCGTGGTTTTAAAT
ACCGTGGTGAAAACCACTATAGCCCAACCTTGTAACGTTGCCGTCACCATGGCGAGCTTG
TTTTACCCAAACGCGATCTTTATGACCGATATGCCAACAGCAGCTTGCACAGCCGTCCTA
CGCTAA
>GDNDDLFJ_00217 hypothetical protein
ATGACAACCACACGTACGACGATGTTGCAATTGGGTTATTTGGGGCTGTTGCCATTTCTG
TTCAGCTTGGTTCTCATCGTTACGGAAAGAACTTTGTTTAACTTGTCTGGGGAACAATTT
TTTATCGCTTACAGTGCAGTGATTTTGAGTTTTCTCTCAGGGGTACTTTGGGGCAATGCT
ATTGATCATTTTTATCACCGCTTGAGTCGCAATGCATTGGTGCTCAGTAATTTATTTGTA
CTACTCGCTTGGGGAGCGCTACTACAAGGTAACAAACACTATTTGATTGCAACTCTGTTA
TTGGCTGCTGGTTACATTGCCGTTTGGTACGCGGAAAAGCTGATTCGGAAAATAGAAAAA
GAGGCGGAGCCAAAAGGTTACCAGATGATGCGAGGCAAGCTCACGACAGGCGTAGTGCTC
ATGCATGGGTTGGTTTTAATTGCATAA
>GDNDDLFJ_00218 Glutathione peroxidase BsaA
ATGAAAGGAATTACTCGCAGCGCACTTATCGCGACACTACTCTCCACCAGCTCTTTGACT
TTTGCATCGAGTTGCCCAGATATCTTGCAAGGTAAGCAACGACTTCTCAATTCAACAGAA
GAAATAGCCCTGTGTGATGCCTTTAAAGGCAAAACACTATTGGTTGTGAACACCGCGAGC
CAATGCGGCTTCACTCCCCAATTCGAGCAACTGGAACAGCTACACCAAACGTACAAAGAT
CAAAACTTTTCAGTTGTCGGCTTTCCTAGTAACGACTTTCGTCAAGACCGTGGTAGCGAA
GAGAAGACCGCAAAAATCTGTTACCTCGACTATGGTGTCACCTTCCCTATGATGGCTAAA
ACGTCTGTCCTAGGTGAGGATGCAAATCCAGTATTTACCCAGATCAGTACCCAAGCGGGC
ATTACACCGAAATGGAACTTCTACAAGTTCTTGATCAATAAAGAAGGCAAAGTCGTCGCG
ACCTTCCCAAGCTCAACCTCTCCAACAAGTACTACGCTTACTAACATGATTGAACAGCAA
CTGTAA
>GDNDDLFJ_00219 3,4-dihydroxy-2-butanone 4-phosphate synthase
ATGAATCAGTCATCACTACTTGCCGAATTTGGCGACCCAATTACTCGCGTTGAAAACGCA
CTTATCGCACTTAAAGAAGGTCGTGGCGTACTTCTTCTCGACGATGAAGATCGTGAAAAC
GAAGGCGACATCATTTATTCCGTAGAGCACTTAACCAATGAGCAAATGGCTCTTATGATC
CGCGAATGCAGCGGTATTGTTTGTCTGTGTCTGACCGATGCTCAAGCAGACAAGTTGGAA
CTGCCACCAATGGTTGTAAACAACAACAGCGCAAACCAAACGGCTTTCACGGTTTCTATT
GAAGCAAAACATGGTGTAACAACTGGCGTTTCTGCCGCTGACCGCGTGACGACCATCAAA
ACAGCTGCTAACCCAAATGCAAAACCAGACGACTTGGCTCGTCCTGGTCACGTGTTCCCG
CTGCGCGCTCGTCCTGGTGGCGTAATGACTCGCCGTGGTCACACAGAAGGCACTATCGAT
CTAATGCAAATGGCAGGTTTGCAGCCTGCTGGCGTGTTATGTGAGGTGACAAATCCAGAT
GGCACTATGGCAAAAACACCAGAGATCGTCGCGTTTGGTCGTTTACACAACATGCCAGTA
CTGACCATCGAAGATATGGTTGCTTACCGTAATCAATTTGATTTGAAGCTAGCGTAA
>GDNDDLFJ_00220 hypothetical protein
ATGAAAATCATCATCTTACATGGTCTTTATATGCATGGGCTGGTCATGCAGCCTCTTAGC
CAAAAGCTGAGAAAGCTGGGCTACGAGACCCAAGTATTGAGTTACAACACGGTTTCAATT
AATGAAGAATCGCTATTTAACTCCATCGACAAAGCGCTTAACCCGTTGACTGCTAATGTG
TTAGTGGGTCATAGCCTAGGTGGCTTGATGATTAAACGATACCTCGCAAGCAGAAAACCA
TCGACAAGCCTCGTTTCTCACGTTGTTGCAATTGGCTCACCGCTGAAAGGCGCTTCCATC
GTGACTCGCATTCAGGATTTAGGTTTAGGTGCGATTCTTGGTAACTCACCATACCATGGT
CTGAATAAGCACGAGGACAGTTGGACTTTCCCACAAAAGCTTGGCAGCATCGCTGGCACG
ATGGCAATTGGTGCAAGACCCATTCTAATGCACAGAGACAACACCATGTCTGACGGTACG
GTTACTGTCGATGAGACACGCTTAGAGGGCATGCAAGACCATATTGAGACCAAACAAACT
CATACCAGCCTTATATACAACACCTACGTGCCTGCACAGATTGATCACTTTATCAAAACT
GATCACTTCAGCCGATAG
>GDNDDLFJ_00221 Bifunctional protein Aas
ATGTTTCTCACTAAACGATTCTTCCCTTATTTCGTCACTCAGTGCCTTGGTGCACTGAAC
GACAATATCTACAAAAATGTTCTTTTACTGATGGTGACGTACAGCCAAATTGACTCACTG
CCAATGTCGGTTGACCTTTTTGTTAACCTTGCTGCTGGCTTGTTTATCCTTCCCTTTTTT
CTGTTTTCTGCCCACGCAGGAGCGATTGCAGACAACATGGACAAAGCAAAATTGATCCGC
CGCTTAAAACTTATTGAATTAGTGATCATGAGTTGCGCTGCGACTGCCATTATGACGCAG
AGTGCTATCCTGATGCTCGTCCTCCTCTTCATGACTGGTACTCAATCGGCTTATTTTGGT
CCAGTGAAATACGCTCTACTTCCTCAAGCGCTAAAGTCGAATGAACTAGTGAAAGGTAAC
GCTTGGGTTGAGATGGGGACTTTCCTTTCGATTCTGATTGGTACATTAAGCGCTGGTCTA
TTACTCGCAGTTCCAAACGGCATGATTATCGCCTCTTGCATTGTGATTACGCTATCTCTG
CTTGGTCTGTTAAGCAGCGCTAACATCCCTTCTCTGCCAAGTAAGAAAAGTGACAAAGTA
AAGTTCGAGCCTATTACTGGTTTGAAGAAAACGCTCAAACTGGCACAAAAACAACGCGGT
ATTTGGATGTCGATTCTAGCCATCAGTTGGTTCTGGTTTATGGGCGCAACTTACCTGACC
CAATTTCCAAATTTTGCTCGCGAACACTTATTCGCAGACAGCACTGTGGTTTCTCTATTA
TTGGCTCTATTTTCAATTGGTATCGCTACGGGTTCATGGCTATGTGAGAAGTTGTCTTTC
AATCAAGTAGAACTGGGCATTCTGCCATTTGGTATTTTGGGCTTAACAATTTTCAGTGCA
GACCTTTTATGGGCGGTGCCTGCAATCGAATCTTTTCCGAGTCAGTATTACGATATACAT
AACTTTGTTACTCAGTCTTCGCATATTCGAGTGATGTTCGATTTGTTCTTGGTTGGTGTG
AGCGGCGGTGTGTTTATTGTTCCCCTTTATGCGTTTATCCAATCACGCTCTGAAGAAGGC
GAATGTGCTCAATCTATTGCAGCCAATAACATAATGAATGCACTATTTATGGTCGCTTCT
GCTGCTGTTTCAATATTGATCTTAAGTGTTTTAGAGTTCTCTATCGTTGAACTGTTTGCC
ATTTTGGCCGTCGGTAACTTCATCGTAGCTGTCTACGTTTACCGCCAAGTACCTGAGTTT
ACTCAGCGCTTTGTTAGCTACTTACTAAGCCACTGTTTGTACCGAGTATCCGTAACTGGT
CGTCAGCACATCCCAGAGCAAGGTGCAGCCCTGATTGTGGCAAACCATGTGAGCTATGTA
GATGCTTTGATTCTAATGGGCACATCAACCCGCCCAGTGCGATTTGTGATGGACAAATCA
ATCAGCGAGCTGCCTGTTCTTAAATACGTCTTCCGCCATGCTGGCGTCATCCCAATTTGC
TCTCCACGCAAATGCGCAGAGACTTACAAAAAAGCTTTCGAACAGATTGAGCAGGCTCTT
AGTAACGATGAAGTTGTTTGTATCTTCCCTGAAGGTCGCTTGACCTCAAATGGCGAACTA
GGCGAGTTCAGACCCGGTGTTGAGAAGATTTTAAAGCGTACACCTGTACCCGTGATTCCA
ATGGCGTTAAAAGGCTTATGGGGCTCTTTCTTCAGTCACAAAAATGGACATGCGTTAACT
AAACGCCCTACTCGCTTTTGGTCTCGTATCGAAGTCAATATCGGTGAGTTATTGCAACCA
GCCACACTAGATCGCCATTTGTTACAAAAAGAAGTGCAAGATTTGCTAATTCGCTGA
>GDNDDLFJ_00222 hypothetical protein
ATGCTCGATAAACTCAAAAGCCTATCTATCAAGACAAGACCTATTCTCCCTTTATTCGTG
TTAATTGCATTTGGTGGTTTTGCTGTGTTCGTTGCCACGCTTCTGCAACTTTCCAATATG
GTTAAAGAGTCTTACCTGATTCCGAGTGGTGTAGCGGCTTTATGGGCTCTTGCCGCTTGG
GTGATGATCTCAAGCTTTCAGCATGTTCCAGAGCTTACGCCAAGCCTTGGCTTTTTCAAA
CGAATGAAAGCTCGCATGGTACGTCTGTTTTTTTATCTCATTGCTTTGGGCTTTATAGGA
TTGTCTGGCTTCATCCTATTTGTCACATTGAGAATGCTCAGTGTCTGGTTCCGACACTAA
>GDNDDLFJ_00223 hypothetical protein
ATGTCGGAAAGTCACAACCTAATTAAAGAGCTAAAACGCCAGCTCAAGTTGTCCGGTATA
CACTATGTCGATGTAGCAAAACACTTGGGCTTAAGCGAAGGTTCCGTAAAGCGCTTATTG
GCAGAAGGCAGTCAAATTAGCCTCGATCGGTTGGAGCGAATCTGTCAACTAATTGGTTTG
GAAATGGCAGAATTGTTTAAGCTATCAGCGGCACGTAACAAAGGGCTGGAATCGCTCACG
TTAGAACAAGAAAAGCAGCTGGTCGACGATAAAGGCTTGTTGCTTGTTGCGGTATGTGTG
GTTAATGGTTATCGCTTCGAGCAAATCATCGAGCAATACACCTTTGATGAATTGGAGCTC
ATACAAAAGCTCGCACAACTCGACCGCCTCAATATCATTGACTTGCTACCAGGCAATAAG
ATTCGTCTACGTATCTCCCCGACTTTTCGTTGGCACACTGGCGGTCCTATTCAGCGTTTC
TTCCAACAACAAGTTCAAGATGCCTTCTTCCAAAGCTATTTCTCCGCCGAAGATGAAAAA
CTGGTGATGGCGACGGGGCTGATGAGCTTGCCAACAAACAAAAAGATGCAACAGAAGCTA
CAGAAGGTCATTGATGAGTTTTACCAAATCTGCCAAAGCGACGACTCATTAGACATGAAC
GAGAAACACGGTACTTCTCTAGTGATTGCCATGCGTCGCTGGACATTTCCGCTGTTTAAG
CCTTGGGAACGTAAATAG
>GDNDDLFJ_00224 hypothetical protein
ATGTCTCAACTCAATACATCAGAGCTCAACCGATTTGAGTCTCAGTTCCTTCAATTTATG
CAACAAGAGATGCAAACCGATGCGGCTCACGACCTCAGCCATGTCCGCCGCGTAGTCAAG
ACAGCTCGCCAACTTGCACTTCAAGAAGGCGCTGAGTTAGCAGTTGTGTTACCCGCAGCC
TATTTGCATGATTGTTTCACCTATCCCAAAGATCACCCAAACCGTAAACAAAGCTCCGCT
ATTGCGGCAACCAAAGCCATTTCGTTTCTTGAAAGTATCGATTACCCTGCTCAATACCAT
GACGCCATTGCCCACGCGATCGAATCGCACAGTTTTAGTGCCAATATTACGCCGAATACT
TTGGAAGCTAAGGTCGTCCAAGACGCAGACCGCTTAGATGCGCTTGGCGCTATTGGCGTT
ACACGCTGTATTCAAGTCAGCACACTATTTGATGCCACCTTGTATAACGAACAGGATATG
TTTGCAGAGCATCGAGAACTGGAAGATAAACGATTCACCATCGATCACTTCCAAACCAAA
CTGTTTAAAATTGTAGATACGATGAACACCAAAGCGGCGTATGAAGAAGCTGTGAAGCGT
AAAGCGTTTATGCAATCTTACCTAGAACAGTTGCGCCAAGAAGTAGAAGGTTAA
>GDNDDLFJ_00225 hypothetical protein
ATGAACATTTTCAACAAAACAACATTGGTCGCGGCGCTATCTCTTCCCCTACTTGCAGGA
TGCGTGACTCCGGGAGAAGACGATCCAAATGCATTAACAAAACAAGGAGCCGCTGGCGGT
GCACTTCTCGGTCTTACTATGGGCGCATTAACTGGCGACGCAGAGCTTGCAATGAAAGGC
GCTGTCGCAGGTGGTGTTGCTGGCGGAGTAGCAGGAGCTGGCGCAGATATTCACAACAAT
CGAGAAAACATTCGCCATGATAGCCGTAACGAAGCGATTGGTGGCATCAATGGCGGTCAG
AATACAGCAACCACCAACGCACCTCAGCAATGGCAAGAAATCGATAACTTTGTTGGGGAT
TGGAACGTAAACATCCAAAACCACAATCGCGATTTTAAAGGCTTAGACGGCTTACAAGCG
CACGGTTCTCTGGCGAAAACAACAGAAGCAAATATTAAGGTGACCAACTCGCAAGGTGTT
GACCTTAATGCCGCATTCACGTTCGACCAACAAGCTGGCTATCAATTGACATTAACTAAC
CAAGCAAAAGATGTATCGGTCGCATTTGCAGGCGAGCAACAAGCGCAAAGCAATCGCTAC
AACTTTTATCCGATGAACATTAACGACGTTATCTATCAAGGAATTCCAACCGGTGATGTA
CGTGTGGAACTAGGTTTCGCAGGTCCAAACGTTTGGACCATCGATAGCTATGCATACATC
GACGGAGCAGAGCAAAAAGTGCAGACGTTCCGCTTCACTCGTACACAATAA
>GDNDDLFJ_00226 hypothetical protein
ATGCAGGATTTATATGAGCTAGAGCGTAAGTTGGTGGAATACGGCGCAGACATGAAAGGC
TTAAAGGTTGTTCCTGCAATCATTGATCAAGATGGCAAGGTTGTTTATTTAGGGAATACA
CCCTCGTTGCTAAGAAATGTCATTAGTTGCCGTAGACAGCTAACGCAACGCGTAAAGAAA
TAA
>GDNDDLFJ_00227 Cytosine deaminase
ATGACAACACTATTGATCAAGAACGCAACGCTTAAGGGACAGGAAGGTCTCCAGCAAATT
TTGATTGAGGATGGTCAATTCAAGCGTATTGAAGACAATAATGTAGAACTAGATTACACA
GGTGACACTCTTGATGCGGAGGGCGGCATGGCTGTCGCGCCATTCTGTGAGCCGCACATT
CACCTAGACACCACGCAAACCGCTGGTGAGCCGAGCTGGAACATCTCTGGTACACTTTTC
GAAGGTATCGAGCGTTGGGCTGAGCGCAAAGAAATGCTGTCGATTGAAGACGTAAAATCA
CGCGCGAAACAAACACTTAAGTGGCAAATTGCAAACGGTGTACAGCACGTTCGTACTCAC
GTTGACGTTTCTGACCCTACTCTAATTGCTCTAAAAGCAATGGTAGAAGTACGCGAAGAA
ATGAAAGAGTGGGTAGACATCCAAATCGTTGCGTTTCCACAAGAAGGCATTCTGTCTTAT
CCGAACGGCAAAGAATTGCTAGAAGAGGCAGTTCAGTTGGGTGCTGACGTTATTGGTGCT
ATTCCTCACTTTGAATTCACTCGTGAGTACGGCATCGAGTCTCTGCACTACGTTTTCGAA
CTGGCACAGAAATACGACCGTTTGATCGACGTACACTGTGATGAGATCGATGACGAGCAA
TCACGCTTTGTTGAAACACTTGCAGCGCTAGCGCACAAGTTCAACATGGGTCACAAGGTA
ACCGCAAGCCATACAACGGCGATGGGCTCTTACAACGGTGCTTACGCATCTCGCCTGTTC
CGTCTGCTACGCATGTCTGGCATCAACTTTGTTGCAAACCCATTGGTGAACATCCACCTT
CAAGGTCGCTTCGATGATTACCCGAAACGCCGTGGTGTGACTCGTGTAAAAGAAATGTTG
AACGCCAACATCAACGTATGTTTTGGTCACGATGACGTCTTTGATCCTTGGTACCCACTA
GGCACTGCAAACATGCTGCAAGTTCTGCACATGGGTCTGCACGTATGTCAGGTAATGGGT
TACGACCAAATCAACAACTCACTTGATCTGATCAGCACCAATTCAGCACGCACACTGAAC
ATTCAAGACAAACACGGCATTGAAGCAGGTAAGCCAGGTAGCTTGCTTATCCTTCCTGCA
GAAAGTGGTTTTGATGCAGTGCGCCGCCAAGTACCTGTTCGCTACTCTGTTCGCCACGGT
AAAGTCATTGCTGAAACTCAACCGGCAACAACGCACATTCACCTTGGTCAGCAAGAGCAA
GTAACGTACAAGCGTTAA
>GDNDDLFJ_00228 Cytosine permease
ATGGCTGCAGACAATAACTACAGTCTTGGACCGGTTCCTAACACTGCCAGAAAGGGTGTT
GCATCATTAACCATGGTAATGTTGGGACTCACTTTCTTCTCCGCAAGTATGTGGACAGGC
GGTTCGCTCGGTACCGGACTTTCTTTTGATGATTTCTTCCTCGCTGTTCTTATTGGTAAC
CTAATCCTCGGCATCTACACTTCTTTCCTCGGTTACATCGGCGCTTCTACTGGTCTCTCT
ACTCACCTCCTTGCTCGTTTCTCATTTGGCTCTAAAGGCTCTTGGCTCCCTTCAGCTCTT
CTTGGCGGCACACAAGTTGGTTGGTTTGGTGTTGGCGTGGCTATGTTTGCAATTCCAGTA
AACAAAGCAACAGGCATTGACACAAACACACTCATTATCATTTCTGGTCTACTCATGACT
GCAACGGTTTACTTCGGTATCTCTGCACTAATGGTACTTTCAGCGATTGCAGTACCAGCG
ATTGCTCTGCTTGGTGGTTACTCAGTAGTCGAAGCGGTAAACAGCGTTGGTGGTGTAGCT
GAGCTACAAAAAGTACAACCAGCACAACCTATCGACTTTTCTGTAGCGCTAGCAATGGTC
GTTGGCTCATTTGTCAGTGCAGGGACACTAACTGCAGACTTCGTACGCTTCGGCAAAAAG
CCAAAAGGTGCCGTGATGGTCACAATGGTGGCATTCTTCATCGGTAACTCATTGATGTTC
ATCTTCGGTGCCGCAGGTGCCGCAGTAACCGGTCAATCAGACATTTCAGAAGTGATGATT
GCGCAAGGTCTTCTTATCCCAGCTATCATCGTGCTTGGCTTAAACATCTGGACAACCAAT
GACAATGCGCTTTACGCATCAGGTCTCGGATTCTCCAACATCACAGGCTTGCCAAGTAAA
TACATCTCTATGGCAAACGGTTTAATAGGTACATTGTGCGCACTATGGCTGTACAATAAC
TTTGTAGGCTGGTTAACCTTCCTATCGCTTGCAATTCCACCAATTGGTGGCGTCATTATT
GCGGACTTCTTCATGAACCGTAAACGTTACAAAAATTTCGCAGCAGCAGAGTTCCAAACA
GTCAACTGGGCTGGCATTATCGCGGTAGCGATTGGCGTTGCAGCAGGTCACTTCCTTCCG
GGCGTAGTACCTGTGAACGCGGTACTAGGCGGCACAATCAGCTACCTGATTCTAAATCCT
ATTCTTAATAAAAAGACACTGGCACAGCAGCCAGCGTAA
>GDNDDLFJ_00229 Magnesium transporter MgtE
GTGAGTAAGTTTCAAGACCTCTCCACTCTAATCGAACAAATTGTCCAAGCAGACGAAGCG
GATCAAGTCACCGCTTTGAATGATTCTATCGAATGCGGTCTCGAGCCCGGTGCTGTTGCG
CTGATCCTCGAAGCCTTTCCTATCGATGATCGTGTGCGCTTGTGGCGTGCATTACCACTA
GAGCTACATATTGATGTACTAACGGAAATGCGTGCTGAAGTGCGCCTTTCTATCATCGAA
GCATTATCGGAAATAGAGCTAAAGCTCACGCTAGCCAAGCTAGATAACTTATCTTTAATC
GAATGGGCAGACTCTCTGCCAGAAGAGTTCATCAATGAAGCACTAGAGCTTATCGAGAAA
GATGAACTTGAGCTTTATGATCAAGCGAACGAATACGAAGACGAACAACTCGGTCGATGG
GCAGAGCGTAAGATAATCACCCTCCCTTTTAATATCACCGTTGGTAAAGCAAGACGCTTG
ATGGAGCGCTATAGCTACGATACACCACAGCAAGTGTATCTCATCAACCGTAAGAAACAG
TTTCGTGGTGCGGTAAACTACTATGAGATCTTGCGTAGTGAAGCTGACGTCCGCCTTAAA
ACTTTAGCGATTGAGACCGTCACCGTACTCGATAGTAAAATGGAACTTCCGGAAGCAGTG
GAAGCACTTGAGCACAGTGCGCTTCCGGCACTTCCGGTTACCGATGCGGATCAAACCCTG
ATCGGTGAAGTGGATTGGCAATTTGCATTGAGTACTCAACGTGAAATCTACGAAGCACGT
TTGATGGCGGGTACCGGCATGGACGAAGGCGATGACTTATTCGCCCCTGTTTTAAAGAGT
TCGCAAAAGCGTGGAGTTTGGTTGGGTATAAATTTACTCACTGCAATTCTAGCCTCCGTC
ACCATTGGTCTATTTGAAGACGTGATTGCGCAGGTGGTCGCCCTTGCTGTGCTGATGCCA
ATAGTAGCCTCAATGGGTGGTATCGCTGGTAGCCAAACACTGACCCTGATGGTTCGTGCT
ATGGCATTAAACCAGATCACTCCAGGTAACCGTTTTGCATTACTCAAAAACGAATTGGGA
ATCGGCTCTCTTAATGCATTGCTGTGGGCGCTGATCATCGGTGGTTTAGCAGGGCTTTGG
TTCCAATCTCCCGTATTGGGCGGCACCATTGCTCTGGCGATCATCGTCAATATTGTTACT
GCAGCCTTATTTGGTGTGCTTATCCCAATAGTTTTAGACAAGCTCAAACTCGATCCAGCA
TTGGCGGGCTCAGTGATTCTGACCACGGTAACGGATGTCGTTGGCTTCTTTGCCTTCTTA
GGTACCGCAAGCCTAGTAATGTTATAA
>GDNDDLFJ_00230 putative protein kinase UbiB
ATGTCGGCAAAGGAAAGAAGCCTACCTACCCATCGTATCTCAAGATTCAGCAAGTTTGCT
TCCCTTGCAACCCGTGTCGCAGGCAACGTAATTGCAGAAGGCACTAAACAAATCGCCAAA
GGTAATAAACCTAAAGCGAAAGACCTGTTGCTGACGCCACAAAACATCGCGCGTTTATCA
GACCAACTTGCTCACTTGCGTGGCGCTGCAATGAAGCTTGGTCAAATGCTCTCAATGGAT
GCTGGTGATGTTTTAGAACCTGAACTCGCCGATATTCTCTCCCGCCTTCGCTCCAACGCA
GACCCGATGCCAGCCAAACAGCTAAATGGAGTAATGGAAAGTTCATTAGGGACGAATTGG
AAAGCCGAGTTCCTGTCCTTTAACTTCAAGCCAATTGCCAGTGCCTCAATCGGACAAGTA
CACCAAGCCTACAGCGACGGAGGTGATAACCTAGCAGTCAAAGTGCAATATCCTGGCATA
AGAAAGAGCATCGACAGCGACGTAGACAACGTGGGTACTTTGCTCAAAGTCGTTGGGTTG
ATTCCCGAGTCTGTTGATTACAAAGGGTTGCTGGAAGAAGCCAAAAAGCAACTGCATGAT
GAAGCCGATTACGCACGAGAAGCGCAATTTGCCATTCGTTATCATGACGCTTTGAAGGAT
CACCCTCATTTTGTCGTGCCAAAGATTCACACTGAAAGTTGTTCAGAATCCGTTCTCGCT
ATGGAATTCATTGATGGCAGCCCGATTGAGCAAATTGAACACTATGACCAAAATACACGT
GACTTCGTTATGCACAGCCTGCTCGAATTGCTATTCCGAGAGCTGTTCGAATTCAAGATG
GTGCAAACCGATCCCAACTTTGCCAACTATTTATACATAGAGAACACCCGTCAAATCGGC
TTGTTAGATTTCGGTGCGACTCGCGAGTACAGCGAACGATTCAGCACTGGTTATCGCCAA
GCTTTTGCATCGGTTGTTAACTACGACGAACAAGGCTTGAACGATGCACTGGAACAGATT
GGTTTCTTCAGCACAACCATCATGCCTACGCAGCGCCAAGCGATTCTTGATTTGGTAAAA
ATGGCATGTGAGCCAATGTTAGTGGATGAGCCTTATGACTTCAAAGCCAGTGGTTTAGCC
CAGAAACTTAGAGAAGCTGGCACCATTCTAAGCATGGAGCAAGACTACTGGCACACGCCA
CCAGCAGATGCCCTATTCCTACATAGAAAGATCGGCGGAATGTACTTGCTGGCAGCCCGT
ATTGGCGCAAAAGTGAACATTCGCCAATTGGTCTCACCTTACCTACAGATAAGTAACCAA
TAG
>GDNDDLFJ_00231 Inner membrane protein YiaV
ATGTTAGAAGGTTTAGCGGTATGGGCACTCTTCATCTACCTGCTCCGTTTAGTCGGTATG
CCTTGGAACAAAGCAACCAAATCGTTCGCTTATCTTGGCGGTTTAGGTTGGTTAATGTTC
GTATGGGTAGGTCTCATTAACTTCACGCCTATGGACTTATCTGGCGGCTCTGTTGTGCAA
TCACCGCACATCCAATTGCGTCCAGATTCGACCAACGTGAAAGGCAAAGTTGACCATATT
TACATCAAACCAAATCAACAGATTGAGAAAGGTCAGCTCATTTACGAACTCGATCCAACG
CAGTATGAGATCGCATTGAACCAAGCAAACGTGTCAGCTGATTCGGCTCGAGTAGCACTG
GCAACAGCACAAGGTGATATCGAGATTGAAGAAGCAAACCATCAAGCTCTGGTACAAGAT
CTAGAAACCTCCAAGAGCCAATTAGAAGCGGCGAAAGTTGACTACAAATTGCAGAAAAAG
ATGCTCGATCGTTACGTTGAACAAAACCGCGTGGTCCAAAACACCATCACGGAAAGCGAC
ATCGACAAACAATCGAGTGCCGTTGATATGGCACGCCACAACGTGTTAACTCTTGAATCT
CAAATTAAGAAGAAACAAGTTGATATCTCACGAGCAAAACTGGCAATTCATAAAGCAGAA
TTAGCAGTTGAAACCAAACAGGCTGAATTGCGCCAAGCTGAGGAGCAAATTGCAAAAGCG
CAATGGGATTTGAACAGTACGAAAGTTCACGCACCAGCAGATGGCTTTGTGACCAACTTT
ATCTTGCGTGAAGGTCAACGTGTTTCGATGATGCCGCGTATCAACATGTACACCAACGAG
AAGTACGTTTTGATGCGCGTCAATCACCAAGCGATTCGTAACATCAAACCAGGTCAACCT
GCGGAATTCTCTTCTTCGGTTTATCCTGGCAAGATCTTCTCTGCAACCGTAGAGGGCATT
GTTGAAGCGACTGGTGAGTCACAAGGCAACCTACTTGGTTTGGATGATTCCGTTCGCGCT
ACAACTGGCAAGAACTTACAGAATAAGCATCACTTTGTCCGCCTTAAGATTGACGAGCCA
GAAGGCTACGATATCCCTGTCGGTTCGGTTGGCTTAGCATGGGTCAGCGGCGAGAAGCCG
ATCGGTTTCCTAGCGTTCTTGGATGTGATTCGTGGCATCATCATCCGAATGAAGTCTCAA
CTGTACTTCTTCTACTCTATCTAA
>GDNDDLFJ_00232 hypothetical protein
ATGAGTTTACTGAGTGTCCCATTTGTCGGAACAGGCGCAGATACAGCGTTACATGTTGTC
GCTGCCGTCGTTTTAATCGCGAGTGTCGCTGGCGCATGTTACGGCTTTTGGAAAATCCAT
GAGTTGCCAATCAATAAGGCACACAGCAAAGACCATCACCAGATAGGGCTTATCACCGCC
CTCACCTGGATAGGATTTGTCTGGCACTGGGTATGGGTGTTAGCCGTAATCTTTGCATTC
GTTGATATGGAAAAAGCCATCATCAATCTGCGCGATACATGGAAAAGTAAACCGCAAACA
GAAACACAGCCACAAGAGGAGGCATAA
>GDNDDLFJ_00233 putative HTH-type transcriptional regulator
ATGAAAACGGTTCGATTTATTCGCGCGATGGGTATTTTAAATATGCATAACCTCGCGTTA
TCTAAGTATAATTTGAGCTCTGAAGAGCTTGGGATCCCGTCGTCGGTGTTTCATAACCCA
ATGACACTGGTGCCTTTAAAGGCGGTCGCGGAATGGTATCGACGTGTTGAGCAACTCAGT
AATGATCCTGATGTGGTGCTTAATTTGAGTCGTGGCATCGAATTGCAGAAACTCGGTCCT
GTCGGTCGATGGTTATTTTCTGGTAACGATTTAGCCAGTACGATTCGACGTGTGAATTAC
GGAGTGAGTAACCTGCAATCGGGGGCTTTTTTTGCTGGCGAGCAGTCAGGGAAGATCATC
AAGTGGACTTACCATAACCCCTTCGTTGAAACCTCAGTGAAAGTACATGACAGCATTCGC
TGTGCGATTTTCATGATTAAGATTTTACGTGAATTTCTGGGACAAGATTACAAACCATTG
CGCGTGATGATTTCTGGCTCTAGGAAAAACGGTGAGCTCTATAAAGAGTACTTTGGCTGT
GAAGTAGAATGGAGCCAACCCAAGACCGAAATATGGATTAACGGTGATGACCGTCTCGCT
TCTCGGCAGGTAATTCATCGCGAAGACAACCGTTTAGCAATGAGTTTTTCCGATTTGGAT
GATTTACTCAATATGCCAGATCCAGAGGATGAGCTGAAAGTGATATATGAAGTGGTGCAC
TACAGCAGTCATTACGGATTACCAACGCTAGAGCGTGTCTCTGCGTTGTTAGGATTATCT
GACCAGCAGTTTCAGCGCCGGCTTCATAAACTAGGTCTCAATTTCTCCACGGTATCGGGT
TACGTATTGAGCAATGTTGCTGCGGGTTTGTTGAGTAAGCACGTCAGCATTGAAGATATA
GCGGCGCGCCTCGGTTACACCAATGTGGCCAGCTTTAATCGTATGTTCAAAAAACATCGT
GGTTTAACGCCTAAGCAATATGTGGCTCGATTGGAAAAATAG
>GDNDDLFJ_00234 hypothetical protein
ATGATGAAAAACATGAAGAAACTTACTTTGCTCGCCCCTTTGCTCCTTGTTGGTTGTGGT
GGTCTTGCCGTAATGGATCGATCCGATGCGGTGAAAGCACAACCTGAAATGTTGGTCAAA
ACCGATGGCGATTTCTGGGGATTTGGTGCTGATGGCTATTTCGACTTTGCTGGTAAGTAC
AAAGGAAAATACTCACGCAGCGCCTCAAAGTCGAGCTGGTTCAATCGCGTATCGTTTAAA
GACGGGGCGATGGGTGCAGAAGTCACGCGTATCGACAATGGTAAAACTTGGCTATTGAGT
TGCACGGGCGGCGGCATGTCAGTTAACTATATGGGCGTCGATTTCGGTGGAAACGATCCT
TACACATGCCAAATCACCCAAGACGGTGTAAAAGTCGGTGAGTTTGCGATGGAGCCTAAA
TCGGCACTGATTGATATCAGCTTAGAAAAGAAAGAAACAGGCACCGTTCGCGTTGGCGAC
ACTCATTTCAATGTGGAAACCGTACACACTAGCCCTGATTCCATGATGGCGGTAGACATT
CCATTGGGTTACAGCTTTAAACAAGGCACACAAGAAATTGCGGCAGTGCAAACCAACGGC
ACAATCGCAGTACAGATGTTGCCAGAACTTAGCGAGCAACAAAAAGATGTTGTTGCTATC
GGTGCGGTTGCAAGTGCACTGAGCTGGCGTCCCAAGCAGTAA
>GDNDDLFJ_00235 hypothetical protein
ATGAAATTCGCTCAATTAACACCTTTAGCAATGCTGTGTGTGGTCAGCCTATCTTCGTTC
GGTAGCAATGAATTCAGTTCGGATACGTCAACACCTCAACCAAATCCAATCACAAGCACC
GTATCTATCCCAGCAGCCGTCTCTTCACAGTTTCCACCGAAGTTAAAAGTCGCTTCTGAT
GCGGGGTTTACCCACTACTTGAAAGTTTCTGTTCCAGCAGCCCACGATGACCAATCATTT
CATATCATTGCGGTCGATGATGGAGCAAATAATGAGAAAATTTTTCGCGCAGCCAAAATC
ATCCAGCACTTACTCACAAACCAACCGGGGTCTAAATTCGGTGCCGACAAATCTGAGATC
GCTAAGACACTAGCTGAGCACGATGCCACTTTAATGCTGACGAGAGACGATGATCAAAGC
AATGAGCTACTAACTAAAGTTTTTGTTGGGGAACTGATTCGCCAAAACAAATTGAGTAAT
GCGGTATTAGATTCTGGTTTAACACACAGTTTTGATACCGATTCTTTAGAAAAGTTTGTT
GCTAGCATGACGGTATTGAGTGAGGACGATATGGATGTTCTCATCGATTCCATCACGTCC
ACATTAATGAGCAGCCAAGACACGCCAAATTGGCTGATAAACAGTCAATCTTTGATGTAT
CGAGAGCTGACAGTCGAAGGTGACTGTCATTACATGAGCAACTTTTCGGATTACTGCGCC
TATCTCGGAGAACACGCCGATCGAGATGCCGCTTTTGAAGAAATTTTACACTTGGTCCAA
GCGCAAGGTATTGCACCTAACCCGTCGACTTCGTCATTGCAAAATGAAATCCAAGCACAC
GCGCTAAACATCTACAACGACGTTCAAGCAGGTAAGCAAACTGTCTGGCAACCGACTCAG
CGTGATTGGCAAGATTGGGAGTCTGACGACTTTGATCCTGAACGTGTAAAACAAACGGGA
ACATCTTTTTCTCACGAATACTTTGCTGCCGCTTTTGAAGCCTACATGGGCGTAGCAAAA
GCAAATGGGCATGGCTTAGATGGCTATCAAGCACTGACTCGTTCAGCGATGCACACGCAA
GATCCACAAGCCGTTGAGTGGATTAGTGAACTCTTCCACAGCCACTTACAATACACTGCA
CACATCGATTCTGAAGGCGTCAAAGTCTACACAGATAACACGCGACCAGGTACGGTTCCT
ACCTTCCGTATGTCACCAAATGAAAACGGTGTAGTTGAAGCATACACCTATAAATCCCAA
TGGTTAATAAACGTGAAGATCATTGGCGACCAAGCGATGGATGTCATCGGGAATGATCAA
AATAATACGTTTGAAGGCAACGGGCAAAACAACCGTATTTACGGCGAAGGTGGCGTTAAC
ACTTATATCGTTTCGCACGCATTCGCAGACTGCACCCTTTTAACTGCGAAGAACGTATCA
GTGACCTGCCCTAGCACTGGTACCGATGAATTATTCGATATACACAACATTCAATTTACC
GATCAAATCCTAGATGTAACCAAGCGATAA
>GDNDDLFJ_00236 Transcriptional regulatory protein WalR
ATGGTTGGCAATAAAATCTTGCTCGTAGAGGATGACTCTGAGATTGCTCGATTAACCAAA
ATGTACCTAGAGGCTGAGGGCTACCTAGTGACTGTGGTCGACAATGGTCTAAATGCACTA
GATGCAATCAAAGATTTGAAGCCTGATTTGGTGTTGCTGGATCTGATGCTCCCGGGTAAA
AATGGCGCAGAGATATGTCAGGAAGCACGCGAGTTTTTTCACGGGATCATTATTGTTCTG
ACTGCAACAGATGATGAAATGAGTGAAGTAAGCTTGTTTAAGTTTGGTGCTGATGATTAC
CTAACCAAGCCCATCAAAGGTAATATTCTCTTAGCTCGGATTGAAGCCGCCTTGCGTCGC
TATTGCCGTCAGGTCGATACGGTTGAAGAGACAGAATTGAGCCGATACGGTATTGAACTG
TGTACGCGTCGCTCTAAAGCGTACTATCTAGAACAAGATATTGACCTGACGGATTCTGAG
TTCGAAATCTTGGAACTTTTGATGCTCAATGTCGACAAACCTGTCTCCCGAGAGTCATGC
TGCCGCCTAGCGAGAGGTATTGAGTACTGCATTACCGATCGATCAATTGATATGCGAATT
TCATCGTTACGTAAAAAATTCGCCAAAGCGCACATCCACACCGCAACGATTAAAACAGTG
CGTAATCGCGGTTACATGCTGACGGGCAAATAA
>GDNDDLFJ_00237 Sensor protein RstB
ATGTTCTCTGTGTTTTCCCGTCTCTATGTAGGGCTGGTGACAGGTCTTGCGTTAACGATT
GGCTTGTTCCTTTTTATGGGGGGCGAGTATATGCGCAAAACAGAAGTCAGTGTTTTTCTC
AACGATGGTGCTTACTTTGTTGATCAATACATTGAACAACGAGGTACGCCGGACTCTCTC
TACAAAAAGTTAACGGCAAACGGAAAGCAAGATTTCTTCATCTTTGATTTAACGCTTGTC
GACAATTGGGATGGCACGCCACCTTGCTTGGACTGCGAGTTACTTTATCGAATGCAAGGC
GTTCCGGTCTATTTGATTGATGGAAGCATATACGCCGCAGTGTTTCCTTTGCCTAATACC
ACTCAGAGCTTAGTGTTTAAAGAAAAGAGTGATTTTTTCAGCCCGGATATTGATTGGGAT
GAAGACTCCGAAATCATCTTTATTTTGACGCTACTGCTCACGGTGATTTGTAGCCTCGGA
GTTATGGTATACATCCCTGTACGAAGGTTGGATCGTCAAATTCGACAACTGACTAAGGCA
CAAGGATTATTTGGCTCAGGTGAGCTGAATACTCGCGTTAAGTTGGAACAATACTCTTCA
CCGATTAAAGAGCTGGCGAACGGCTTTAATGGTATGTCTGAAGAAATCGAAAGAAGAGTG
CGTCAAACACACATTTTCACTCAAGCCATCCCTCATGAAGTTCGAACGCCACTTAGTCGA
ATCCAATTAGCCACTGATTTAGCAAGGCGTACTGAAGGTGAGATGCAAGCTGAACTGCAT
GATGACATCGAGCGTTACGTAGACGTCGTTACGGATCTGACATCCGACATCGTGATGCTT
TCTCGACTTAGCCTTAAGAACCATTCGTTACAAGACTCTATCGAAAGGATTGAGTTGCCT
TTGTGGTGCAAGAGTCGCATGAATTATCGTGGGTTAGAACAAGCAAAGCTGACCGTTGAA
AATGATCTCGATTACCAGTCTATCCATCTACAGCCAACGTTAGGGAACTTGGTTCTGGAT
AACTTACTGCAAAACGCAAAACGTTATGGGGAATTCAGCGTAGAGGTCACGATTCGTTCT
GTAGAGCACTTTTGGATTGTTGATATTGAAGACGATGGTCCTGGCATTCCGGAAGAGAAA
CGTGAAGAAGTGTTTATCCCGTTCTCACGTTTAGATGGGAGCCGTAACGCCGACGTGAAA
GGGTTTGGCTTGGGGTTAGCCATTGCAACCAGTGCAGCAAGGCAACTGGGTTGGGAGCTT
TCTGTCGGCGAAAGCCATTTAGGTGGGGCGCGCTTTACGGTGCTTATTCCTGCCAACGAT
TAG
>GDNDDLFJ_00238 hypothetical protein
ATGTTATCCAACACCAATAGAACCGAGATAAAGAAAGGCGCACATAAGGCGGTGACGGAT
GTCGATAAGCTACACGCCATAATAGACGAAAGCTTGATCGCCCATATTGCAATAACCAAT
GATACGGGTCCGGTGGTTATCCCTATGTTGGCTTGGCGTGTCGACAATTATGTCTATATC
CATGGCGCGAACAACAGCCGGCTATTACGCTCGCTCAAACAAGGAGTACAAACGTGCCTA
ACCTTTACTTTATTTGATGGTTGGGTGTTAGCTCGAAGTGCTTTTCATCATAGCGCACAT
TATCGAAGTGCCGTCGTCTTTGGGCAGTTTGAAGTCGTAGAAGATAATAATGAGAAAGAC
AGACTTCTGAATCATTTTATTGAGCAAATTGCGCCAGGTCGAACCGAAGAAGTGCGTTTG
AGTAACGAAAAAGAGCTCAAAGCGACCATGTTACTGCGCATCTCCTTGGCGGAAGCATCG
GTCAAAGTCAGTAACTTTGGCGTCAACGACGATGCAGAAGACATGGATCTTCCCGTTTGG
GCGGGAGTCTTGCCGTACCGGACTGTGGTCGGTCCGCTTCAAGCTTGTGACGATTTATAT
GAAGGTATATTAGAACCAGATTATCGTAGTGCTTACCCTAATCGTTGGCAGGAATAA
>GDNDDLFJ_00239 HTH-type transcriptional regulatory protein GabR
ATGGATGGATCCAGTTTGTCTTTGATTGATATTGGTGACTTGTACTTAAAGCACAGTGAT
GGGACGCGTCAACAGGCGCTATTTTTCGCAATTCGCGAGAAAATTGTTCAAGGATTGTGG
GCAAAAAACGGAAAGTTACCTTCAACACGAAAACTCTCACAAGGGCTTAATATCAGCCGG
AATACGGTGATCGCAGCCTATGAACAGTTGGTGGCGGAAGGTTATTTAATCAGCCAAAAA
GGCTCGGGATTTTATGTCGCAGTGGAATTACCAGAGCAGTATCTGCCTGAGCCTAATTCA
GAAAAGAAGGGCTTATCACCGAAAAGTAACTTTGATATCAACCGTGCATTTGCACCGGGT
GTGCCTGATTTGGACGCATTTCCGATGGCTCAATGGCAAAAGTTACTCGCACGCCATATG
TCTCGCACGTGCTTGTTGGGCAATCAAGATATTCAAGGAAGCTGGGCATTGCGTTGCGCT
TTGGCTAACTACCTTTCATCAAGCCGCTCTGTGAGCTGTTCCCCTGAGCGGGTAATTATT
ACCTCCGGGGCTCAGCAAGCGTTGTCGATTGCCACTATGGTTACTCTTAAGCCGGGTAGC
AAAGTCTTGATGGAACAACCGGGCTACGCGCAAATGCGTAAGTTGATTCAATTCCAGCAA
TATCAATTTGAGCCACTCTATATTCGAGAGCAATTGGGTTTCGATGTGGAAGCGGTAACG
GCCAGCAATGCAGATGCTTTATATGTCACGCCAAGTAACCAATATCCGATGGGCACAACG
CTTAATACCGAACAAAGAGGAAAGATCATTAACTGGGCGGTGCAACAGTCACGTTGGATT
ATCGAAGATGATTACGACAGTGAGTTTCAGTTTGCCCATCGCCCATATACCAGCTTGCAA
GGGCTTGCAGCCCAAATGGGACGTGATGATCGCGTTCTTTATGTAGGCTCTTTTAGTAAA
GTCATGTTTAACGGGTTGCGGCTTGGGTATCTTGTTGTACCGGATGCTTTAGTTGAAGAA
TGCTTAGTGATTAAAGATGCGCTAAGCGGGGATTCTCCCTCTCATACTCAAGAGGCTTTG
GCTGATTTCATCACTGAAGGAGGGTTACTCCGCCATATTCGTAAAATGCGTCGACTGTAC
AAAACCAAACATGAGCAATTGTGTATGGCGATAGAAAAACACTTTGGTGATAAAGTTAAG
GTGATCAGTCAAGCTGCCGGTCTTCATATTACGTTGAAGTGGCAACAAGGTATTGATGAG
AACGAATGGACACAGCAAGCGAAGATTCGAGGTATCGTGCTGCGCCCGATGAGTTTTTAT
GAGCACCCAGAGTATAAAGTGCGAGATTGGCAAGGAGTGGTTCTTGGTTATGGCAATGTC
GCGCTTGGTGAGATTGATGCTCTGGTTGAACAGATTTCTGAGCTGTTTGAATAA
>GDNDDLFJ_00240 L-methionine/branched-chain amino acid exporter YjeH
ATGGAACAACTCAAAAAAGACATTACGCTGATATCAGGAATTGGTCAGCTATCGACAACC
TTAATGGGCACGGGTCTATTTATGATTCCAGCGATTGCCGCTGGTATTGCAGGGCACTTC
TCACTTTGGGCTTGGATTATTTTATTCATTGCTATTTGTCCCATCGCTTTGACTTTCGCT
CAGTTGGGCAAGCGCTATCCAAGTGCTGGCGGCACGGCGTATTTTGTTCGTAAAGCATTT
AATAGCAAACTAGAGAGCAGCGTCGCGTGGTTATTTGTTAGTGTTATTCCTGTTGGTGTC
CCTGCTGCTGTCGCACTTGCCGCTGGCTTTTTACAACAACTGTTACCAGAGTCCATTAGT
AACCACCTTTTCGCTCAAATTCTCACAGTGGCTCTGTTAGTGGTCGTTAATCTACTTGGC
ACTAAATCATCGGGGCGGCTACAGACGGTCATCGCATTGAGCATTTTTGCTTTAGTCGGT
GCATTTTTATGGAAAGGCGATGTGGGACCTGTTGATTTAAGCATGCTTAAGATAACGACG
GATTCGACATGGTCAGTTGCTGCAGCGCTTGGTGTCATGTTCTGGTGTTTTGTCGGAATA
GAAGCCTTTGCACACATGGGAGAAGAGTTTAAGAACCCACAACGAGACTTCCCGATCGCG
ATCATCGTTGGCTGCTTTGTCGCGGGAGCAACCTATTGGGCATGTTCTGTCGTGATATTG
AAGTTTGGTGCTTACGGCAGTGCTGAGTTCGACAGCGCATCAATTCCTTGGTTGAGCGCA
CATCTATTTGGTGATCATGCGAAATGGCTTATCAGTATTATTGGTTTCTCAGCATGTTTC
GCTAGTGTAAACCTCTACACTCAAAGTCTGGCTCGAATGGTGTGGGCGCAAGCAAGAGAA
CACAAGCCAACCAGTGCTATCGCGAGAGTGTCCGTTCGGGGCGTTCCTGCCAATGCAACG
CTAGTCGTTGGTGCAATTTTGCTTGCTTCTTGTGTTATTGGTTCGCTATCGGGACTGGAT
TTGGAGTTCTTCCTTAAGCTCGCGAATGGCATTTTTGTTCTGGTCTACCTGCTCGCTATG
CTTGCCGCTTATAAGTTGTTGCAAGGCTGGGGAAAGACGCTCGCGGGAATTTCTTTGGTA
TTGTGCACCGCAGTGTTCATTTGTTTGGGTTGGTCTATGCTTTACGCCATCACTATTTTT
GCCGTGCTGTCTTTACCGTGGAAGCAATGGCGAAAAAAGAACCCTAAACGGGTGATTGAG
CAAGACTGA
>GDNDDLFJ_00241 Leucine-responsive regulatory protein
ATGGACAAATTTGATCATCAGATCATAGATCTATTACGGCAGAATGCCCGTCTCTCTATT
ACTGAAATCTCAGAGCAAGTTAGCTTGTCACGTTCTGCTGTGACAGCTCGAATCAAAAAG
CTTGAAAATGACCAAGTGATCCTTGGCTATCATGCCGATATTGCGACATCCAAAGAGTCG
ACGATTTGTGCGTATATGGCGCTGAAGTTTGATACATCAGCCTCTAGTCATCACTGTGAT
AACTACGCGAATGATCTGTACAAAATTGATGGTGTGAAATGGTGCCATGCAATCAGTGGT
GAAACCGATATGATGCTGTTTGTCGAAGTTCCGAATATCGCTCGCCTCAACGAGATTCGA
GATTATATCCAAAGCTATCCAGAGCTTCGTAACGTGATGACACATACCGTGTTAACGGAG
TTTTTCAATACGACAGGGAGCAAATTCGTAAAATGA
>GDNDDLFJ_00242 hypothetical protein
ATGACCGAGAAAGACATCGTCCTCAACTTCTGGAAAGTAATGGCAAGCAATGACTTCTAT
GCAGCAGCGGAACTCCTTGCGCCTGATTGTGAAGTAGTTTGGCCACTGACGAAAGAAGTG
ATTCGTGGCAGAAAGAATTTTGCCCAATTGAACTCTGCTTATCCAGCAGAAGGTGAGTGG
ACCTTTACTATAGAGCGTATCGTAAGTGACGGTGAGCTAGTGGTCACTGACGTTATAGTA
AGCGATGGCGTCCGCTCCGATCGGGCGATTACTTTTCACACCGTGCGAGATGGGTTGATT
TGCAAACAAGTTGAATACTGGCCAGAAGAGTATGCCGCCGCAGATTGGCGTGCGAAATGG
GTAGAACGTGCTGAATAA
>GDNDDLFJ_00243 HTH-type transcriptional regulator SyrM 1
GTGAGCAAAACTGCCGAGCGTTTGCATATCACCCAATCGGCGGTAAGCCGTCAGTTAGCG
CAGCTACGTGAGTTGTGCGGCGATCCCTTATTGGTTCGGCAGGGGAACCAACTGATTCCA
ACGCCAAGAGCACTACTTCTAAAAGAGAAGTTGGACGACTTATTGGCTGAGTTCGATCAT
CTTCTCGATGACAAGCCTTTTGAACCCGCAGATTGGAAAGGGGAGCTAGTATTGGCATCG
AGTGACTACGTCGCACAATACGTACTCCCTGACATTGCCTCGCACTTAAGTGGCTTTGCT
CCTCGGTTGGATATGGCGTATCGATTGTGGCAACCAGACTTTCTAGATAAGCTTCATGAG
ACTGGTATTCATATCGCGTCTTCCATGTATCCAGAGAAGCCTCAAGGTGTGTCTAGTGTG
AAGATTGGTGAAGACTCATCAGTCTGTTTGATGAAAGCCTCTCACCCTTTAGCAAAGCAA
GATAGCATCAGCGTTGAAGATTTAATTTCTTACTCTCATATCAAAGTAACAGGCGGTGGA
GATAAAGATTCTTACACCGATTTAGCGTTAAGAGAGCTAGGGCATACACGTCATGTCACG
TTCAAAGTGCCTTTCTTCTCTGCTGCTATCAATCGCCTAGTTTCTAGTGAACACCTGATG
GTGGTTCCAGAGCATATTGCGGTCAATCTCGCAAAGCATTGGGACTTAGCCCATAAAGCA
CTACCTCTCGAAACGCCTATTCATCAGTATTGGTTAATGTGGCATCCAAAATACGATACG
GATCCTGCACATAAATGGGTGCGCGAAGAGATTCGTTCGGTCATGCAGATTTCAGAGTAT
TCCATTCGATAA
>GDNDDLFJ_00244 Leucine efflux protein
ATGACACTAACAGTTTGGCTATCACTTTTTACCGTGTGTTTACTAGGGGCGATGTCGCCA
GGACCGAGTTTAGCGATTGTTGCTAAGCACTCGTTGGCTGGTGGTCGTGTGAATGGTTTG
GCTACCGCATGGGCACACGCGTTTGGTATCGGTATTTATGCTTTCATTACCTTGATCGGT
TTGGCCGTGGTACTTCAACAAAGCCCATTGTTATTTAAGACTATTAGTTTAGCTGGTGCA
GCTTACTTGGCGTATCTTGGTTTCAATGCATTGCGTTCAAAGGGGGGCGTAGCGGCGAAG
TTAGAATCAGGTGAAGAGACGACGGTTTTGCAATCGGCGCGAGAGGGTTTTCTGATTTCG
ATTCTAAGTCCGAAAATTGCACTGTTCTTTATTGCACTGTTCAGTCAATTTGTTGCGTTA
GGTAGTGACCTAAGTAACCAAATGATTATCGTCGCGACCCCATTTGTTGTTGATGGTTTG
TGGTATACGTTCATCACATTGGTATTGTCTAACTCACGAGTTGTTGACCGTATTCGCTCA
AAGGCTGTATTGATTGACCGACTGTCTGGCATCGTTTTAATGTTGCTGGCAGTGCGTGTG
GTTGTGACGATTTAA
>GDNDDLFJ_00245 hypothetical protein
ATGAATCGAATTATCGTTACTGCATTGGCACTGATTACTGGCTTTTTTACTTTGGTATTT
AGCCTAATCATGGCGATTCCATTGACCATCGCAGCCCTGATTACTGGTAAACGTATTGAA
AAGCGTGTGAAGCAAATGCAACAAGAAATGCATGAAGAGTATGAATTCAATACGGGTAAG
TCCGACGCAATTGAAGGCGAGTTTGAAGAAGTTCGTCGCTAA
>GDNDDLFJ_00246 Glyceraldehyde-3-phosphate dehydrogenase-like protein
ATGAGTCCAGAGAAATATCTCCAAGACTGGCAAACTAGCCAAACGATTGCTGAATCTATT
TCCCCTCTTATTGGTAAGTTATATCGTCAAAAAGGAATCGAAGTGGTTCTGTTTGGTAAA
ACACTTATCAACGCAACAACCATCGACATTCTCAAAACTCACCGTATTGCAAGACGTTAC
ACCGGAAGCCCTCTTTCTCTTGAACAAACCATGCCAATCATCCAAGCGCTGTGCGAAATG
AGCATCTCGTCTTGTCGTGTTGATGTTGGTCAGCTTGCTGGTATGTACTGGAAAGATCAC
GAAGATACTGCCGCACTTAGCGACTTTTTACACACAGCACTTCAAGGTGCTCGTGATGCC
GACTCTTCTCTAGCAGCTCGTGACGTGGTTCTTTATGGCTTCGGTCGTATCGGTCGCCTA
TTGACTCGCCTGCTGATTGAAAAGAGTGGTCCGGGTTACCCGCTTCGTCTGCGTGCAATT
GTTGTGCGTGGCGGAAAGAAAGGCGATCTAGAAAAACGTGCTAGCTTGCTACGTCGTGAC
TCTGTTCATGGACAGTTCAACGGTAGTATCGTGATTGATGAAGAGCGTAAAGCACTGATC
GTGAACGGTAACTACATTCAAATTATTTACGCGAATAACCCAAGTGATGTGGACTACTCA
GTTTACGGCATCAACAATGCACTAGTTGTTGATAACACGGGTGTTTGGCGTGATGCCGAA
GGTCTAAGCCAACACGTAGCGTGTAACGGTGCAGAGAAAGTACTGCTTACTGCACCAGGT
AAAGGCGACATCAAGAACGTCGTATTTGGTGTGAATGAATCTGTGATTCAAGAAGATGAC
ACTATCATCTCCGCAGCGAGCTGTACGACTAACGCTATCACTCCGGTTCTTAAAGCCCTG
AACGACAAGTACGGTGTGCTTTCTGGACACATTGAGACCGTTCACTCTTACACCAACGAT
CAAAACCTAATCGACAACTTCCACTCAGGCGATCGCCGTGGTCGTAGTGCTTCATTGAAC
ATGGTTCTTACGTCAACAGGCGCAGCGAAAGCGGTAGCAAAAGCACTTCCAGAACTTGCA
GGTAAGCTTACAGGCAACGCAATTCGTGTACCGACTCCGAACGTATCAATGGCTGTTGCA
AACCTTAACTTGGGTGAAGATGTAGACCGTGATTCGCTGAACGAATACCTACGTGAAATG
GCATTAAACTCTGAGCTTTCTGCGCAAATCGATTACACAGATTCGACAGAAATCGTATCA
AGCGATCTAGTGGGCTCTCGCCACGCAGGTGTGGTCGACGGTCAAGCAACCATCGCTCAA
GACAAGCGCTGTGTACTGTACATCTGGTACGACAACGAATTTGGTTACAGCTGCCAAGTT
GTACACTGTATGGAACAAATGATGGGTGTTCGTTACCAAACATTCCCTCGATAA
>GDNDDLFJ_00247 Signal transduction histidine-protein kinase BarA
ATGATAAAACTTTCTATAAAATTACGTTTAGCTCTACTCGCACTGTTACCCGCGGTGGTT
ATTTCTGTGTTTGCCGTTCACCAATTTGTCGTTAACTCTCAAAGAGTCGACCAACTCAAT
CAAACGGTCAGTAATATTCAAGGCTTGAAACTGATTTCCGAAGCGTCTCATTTTGTCTAT
GACATGGAGAAGGAGCGTCATCGATATGGAGAAGAGCAGCCTTTACCAATTGAAGTGAAA
GTACAACGTGATAGAGCGCTTTCTATCTACGAGAAGTTTATACAGAACAGTTATACTGCC
GAGTATTCTGATGACCTTAAGCGAGCGATGTTAGATTTGATCTCTGGTGACTTGAGAGAC
AGTGTGGATGCCGGAGATTGGTCGTTTCGCCTGTTGCAAGAAATGTCTCAATCACTGGTT
CAACATAATCACTTGTTTGATAGTGATGAAGCGCATTGGATGCAAGATTTCATCGCTTAT
CTTGCTCAACTTTCTTACTGGACGCAAAAAGAAGCTTGGTTGACGTATCGGTTGGTGCTA
CAGCCTGATAGCCAACCGAATCAAAACATGTTCTTTCAAGCCATTGAGCGCCAACAGCAA
AGTCTGGAAGGATTCTTAAAGTTAGGTGCATCAAATGAGCAGGTAGAAAAGCTCCTTAGT
TTGTATACGTCTCCTCGTTATTTGTCGAGTATCGAAGCCCGAGGACGTTTATTGGCAGGA
GAGATGTCCCAATCTGACTATGTGACTTATTTACGAGATCTTGACCACCGTGTTCAACGT
TTGCAAGTCATGACCGCAGGTTTCACGCAACAGGTTGAAAGCGCATTATTGGTCCAAGTC
AGTTCGCAAAAGCAGAGCATTACGCTCATGACCTCGGGTGTGATGGTCATCATCATCCTG
TTATGTTGGTTAGGCTTTGGTACTTGGTATCGTGTGCATAGTAAATTGGACTCGATTATT
CATTCGCTTAACACCTTAATCCATGAACATGTAAAAGGGGAGAAGGTGGTGGTTGATGGC
AATGATGAGTTCACGATCTTTGCACAACAAGTTAATCGAATGATGGAGGAGCAAAACCGA
CAAACAGAAGAGATTTTGCAAACCAAAGAATCTGCTATTTCGGCAAACCGTGCAAAGTCG
GTCTTTCTTGCAAGCATGTCTCATGAAATTCGAACCCCTTTGAACGGGATTATCGGGATG
ACAGAGATCCTGTCACAAAGCGAACTTTCAGATCATCAAAAAGAAGTTTTAACCGATATT
GATACCTCGTCGCATACCTTGCTCACGTTACTTAATGACATCCTTGATCTATCTAAGATT
GAATCAGGTCATTTACAGCTTTCTCTTATCGAAACAGATATTCGTGAAGTCGTGTACCAA
TCGATGATTTTGTTCCAGTCCAAAGCCACGTCCAAGCAATTAGAACTGAATATCAATTTA
GATGAGCGTATTCCCGCGCGCATCAAGGTTGATGATCATCGAATCAAGCAAATCGTCATG
AACTTGGTATCGAACGCGGTGAAGTTCACAGAGAAGGGCTGCATCAATGTGGATGTTGAC
TACCAAGAATCCACCACACAAAAGAGCGTATTTTTGACTTTTCGAGTATCCGACACCGGT
GTAGGTATAGAAAAGGACAAGCTTGATTCCATCTTCGAGCCTTTTACTCAAGAAGACGAA
GGTATATCACGCCAGTTTGGAGGGACAGGACTAGGCTTGGCCATTTGTCGTCAACTGGTG
GCAATGATGGGCGGCAAGTTAGCCGCGACGTCTTCAAAAGGAGTGGGGACCAGTTTTGAG
TTCTCAATTGAAGTGGAAGTGTTGCCGACCGTAGGTTGGCGCTCAGAAACCATTCGTAAC
GGTATTCTCATTGGAGATAACTACGCGTATGCCGATCAAATTATGAAAGAGTGTCGTTTA
GCTGGTATTCAGCTTTCAGAGGTAAGCAGCATTAAGGATTTACCTACTTCTACAAAGGGG
CTGGAAGTGATCTTTTATTGTCATGATGGCAGAGTGGCGTTGGATTCTGTAATAGACGAG
TTAGCACGTACGATTGATATTAGCCGAATCATTGTTTGCCAACATCATTTGATCTCTACC
TACACCAATTCTGAGCGTATTCATTCTGTGCTGACTTTACCTTTTTTAGGTAACCGCTTT
AGGCATGCCATTGATGAACTCGCGCACATTGAACAAAATACTCAAAGTTACCATGTCACA
CATTCGGCAGTGGTTCATAATATCAACCAGTCACGTACACATCGTCGCATTTTGATTGCT
GAAGATAACTTGATGAACCAAAAGATAGCCAGCTTTTTCTTAGACAAGGCGGGATACGAT
TATCTGATTGCCAGCAATGGGCAAGAGGCATTAGAAGCCATCACTAAGGGGGAGAAGTTT
GATGCAATTCTTATGGATTGCATGATGCCAGTTATGGATGGTTTGACCGCAACAAAAGAA
ATTCGCCGCTGGGAGAAAGAAGTAGGAAGTGGGAAGATCACCATTATTGCTTTGACAGCG
AGTGTGCTCGAAGAAGATATTCAAAACTGCTTTGCTGCGGGAATGGATGCTTACTTACCG
AAACCTTACAAGTCGAATCAACTGTTTGAGTTGTTTAATGAACTAAAGCTTGCTTAA
>GDNDDLFJ_00248 1,5-anhydro-D-fructose reductase
ATGTTCAAACTTGCTGTGATCGGGACGAACTGGATCTCTCAACAATTTGTTGAAGCTGCG
CTCCAGACCAAAGAATTTTGTCTTCAAGCTGTGTATTCACGTGATGTTGAGAAAGCGTGC
GAATTTGGCAAGCCTTATAATGCGCAATCTTATTACGATAGCTTAGAAGCATTAGGGGCT
GATAACGATATCGATGCCGTTTACATAGCGAGTCCAAATTCACTGCATGCTCCTCAGGCA
ATGCAAATGCTTAAAGCGGGTAAGCACGTGATTTGCGAAAAGCCGATGGCTTCAAACTAT
CCTCTTGCTCAGGCGATGTTTAAGACCGCTGAAGAAAATAACGTCGTGTTGTTCGAAGCT
TTCATGTCACCATATACGCCGAATTTTCAAGTGCTAAAAGACAGCCTACCAGCGATCGCT
CCTCTTCGTCATGCCACGATCAGTTATTGTCAGTATTCTTCCCGATATCAGAAATATTTA
AATGGTGAGAATCCAAATACATTCAATCCAGAATTTTCTAACGGTTCGATTATGGACATC
GGTTACTACTGTGTTGGCTCCGCGATTGAGTTGTTTGGTGAGCCTAACAGCATAGAAGCA
AGTGCTCACATTTTGCCTTCTGGCGTCGATGGTTGTGGCAGTGTGACGTTGGCGTATGAC
GGCTTTAACGTGAACCTATTACATTCCAAGGTAAGCGATTCGCTAATCCCAAGTGAATTC
CAAGGTGAACAGGGCAGTGTGTTGGTAGATATGATTGCCACAGGACGTGGTGTTGAGCGC
ATTTTGCGAGGTGAGAGTAAACAAGTACTAACATTACCTCAAGAAGAGAACCACATGTTC
TACGAAGCGCAAGCATTTGCTAAGCAACTCAAAGTTGGCTCGATTGATCCTCAAATGAAG
CAGCGCTCACTTATCGTTGCTAAAGTGCTCACTGAGGTGAGAAGACAGACTGGTGTTGTG
TTTCCCGCGGATAAAGTGGCGCTAGGCTAA
>GDNDDLFJ_00249 Multidrug export protein MepA
ATGTCTTCTACTTCTTCTAGCGTGCAACCAACGTTAGCAAAACAACTTTTCACTATGACC
TGGCCAATGCTGTTTGGCGTATTGTCATTGATGAGCTTCCAACTTGTCGACAGTGCCTTC
ATTGGGCAACTGGGCGTTTTACCACTTGCGGCACAAGGCTTCACTTTACCATTACAAATG
GTGGTTATTGGCATTCAAGTTGGTTTGGGTATTGCCACTACCGCAGTGATATCGAAAGCA
CTAGGAGCAAACGACACCCACTACGCAAAACAATTAGGTGGGTTAGTCCTCATGATTGGC
TCTGTCGGCGTAGCTGTACTTGGTTTGATCATTTGGTTATTGCGTTACCCTATTCTCTCT
TTATTAAGCGCACCAGAAACCGTCATGCCAATTATCGACAGCTACTGGCCATGGTGGTTG
CTAAGCTCATGGACGGGTGCTGTGCTGTACTTCTATTACAGTATTTGTCGTTCTAATGGT
AATACCATGCTGCCAGGCACTATGATGATGGTCACCAGTGTAGTGAACTTAGTGCTCGAT
CCACTATTCATTTTCACCTTTGATTTAGGCATCAACGGTGCCGCTATCGCTACGATAATC
GCGTTCGGGTTTGGCATTTTGGTTGTGGCGCCTCGCGTACAAAAAAATCACTGGGCGACG
TTCCAATGGCAAGAGCTGGATGTTGTGAAAAGCGTTCGCTCCATCGGTCACATTATGGGA
CCGGCAATGATCAGCCAATTATTACCACCACTCTCTTCTATGCTGGCGACGAAGCTATTG
GCAGGCTTTGGTACCGCAGCGGTAGCATCATGGGCGTTAGGCTCTCGTTATGAGTTTTTT
GCTATTGTTTCTGTACTTGCACTGACGATGTCAATGCCGCCGATGGTTGGTCGTCTACTA
GGAGCGAAAAACTACACCGACATTCAGTCTCTCATCTCGATTGCGGTTAAGTTCATACTT
GGTTTCCAATTGCTGATTGCTGTGATTACGTTTATCGCTGCAGACCCACTGGCATTATTG
ATGACCAGCGACGCGCAAGTCACCCATGTACTTGAAATGCACTTGATGATTGTACCTATC
AGTTTGGGCTCGCTTGGTGTATGTATGTTGATGGTTTCGATCTGTAACGCCCTTGGTAAG
TCCTACACGGCACTGACCATTTCGGCACTGCGCCTATTTTTGTTCTTCCTTCCGTGTTTG
TGGGTCGGTGCGCAATTGGGTGGGATTCAAGGGCTACTTATTGGCGCGTGTTTGGGTAAT
ATCTTAGCTGGTATCGCGGCTTACTTAACCTATAGAAAAACGATTCGTAAGCTCACAGAA
GCGCATGCTGCCGCTTAA
>GDNDDLFJ_00250 hypothetical protein
ATGAGTAGCGTATTTGAAATCGTGAACCAAGCTCGTCGTAAAAACAAACTAAAACGTGAG
CTGCTTGATAACGAGAAAAAAGTTCGTGACAACCGTAAACGTGTAGACCTACTAGAAAAC
CTTCTAGACTACATCAAACCAGAAATGTCTCACGACGAAATCGTTGCAATCATCAAGAAC
ATGAAAGCAGACTACGAAGACCGCGTTGACGATCACATCATCAAGAGTGCAGAAATTTCT
AAAGCACGTCGTGACATCAGCCGTCGTATTCGCGAACTGACTGAAGAAGACAAACAAACT
AGCGGCAAAAAATAA
>GDNDDLFJ_00251 hypothetical protein
TTGTCATGGTGGAGCCTTCGCTATATCATCAACTTCATTCAATACAAAAATATGAAGCTC
GAAATGAACTCTGGGACTATTGCGGAGCAAGTCGAAAGCCAAGAGGTCGATAACCAAGAC
GATTCTTTGGCTACCAAACTCAAAGCAGCGTATGTGGCTGCTAGAACGCAACTCGAAATC
ACTGAAGTCGAACTCAATCGTTCGAAGATAATGATGATTGACGAGAATGGAAAAATGACC
AAAGTGTCGATTCTATCAGAGCATTAA
>GDNDDLFJ_00252 hypothetical protein
ATGAAAGTTGAGCTAACGGCAATTGAAGCACGAGTAATTGGCTGCTTAATCGAAAAAGAA
GTCACCACCCCCGACCAATACCCCCTAAGCCTTAACGCGCTGACGAACGCATGTAATCAA
AAAAGCAACCGCGAACCTGTCATGTCATTGTCTGAAGCAGACGTACTAGACGCGGTTGAT
GCACTCATCGAGCGTCGTCTTGTCAGTGATGAAAGTGGTTTCAATAGCCGTGTCAGCAAA
TACCAACACCGATTCTGTAATACCGAGTTTGGCGACCTACAACTTACCGAGCAAGAGAAA
GGCATCGTATGTTGCATGCTGCTTCGTGGTGCTCAAACCCCTGGCGAAATTCGCACGCGC
ACTAATCGTCTAGCAACATTTAATGATGTAAAGGAAGTTGAAAACGTTCTTGAGCACCTT
GCAAGCGAAGAGAAAGGACCTCTTGTGGTTAAACTGCCTCGCGAGGCGGGCAAGCGTGAA
TCACGTTACATGCATCTATTTTGTGGTGAGGTAGACATCAGTGAGTTGGCTGTGGCAAGT
GCGGCGCCATCATCAGCCGGTTCTGAGCGCATTAGCCAGTTAGAACAAGAAGTGGCAGAA
CTTCGTGCAGAGCTGACCGCATTAAAAGAACAGGTTGAATCTCTGCTTTCATGA
>GDNDDLFJ_00253 hypothetical protein
ATGAGTGAGACTGCCGAGCAAAATTGGAGCGTCTATCTAATCCGTAATAACCGCAATGCG
CTGTATTGTGGTGTAACGAATGATGTGGACCGACGCTTCAAACAGCATCAGAGCGGGAAA
GGTGCAAAAGCACTGAAAGGGAAGGGACCATTAACCTTGGAATGGTTCTCTTCTTTTGAA
AGCAAAAGCGTCGCGATGAAAGCGGAATACTTTATCAAGCAACTGACTAAAGCTAAGAAA
GAGCTATTAGTCAGCGAAGATGCTGAAATTTGCATCGATGAAAAACATGCTCTTGCATTT
CAAGCACGAGTGAAGTGTTCCAATTAA
>GDNDDLFJ_00254 Autoinducer 2-binding periplasmic protein LuxP
ATGCTCCATAAAAAACTAAAAGAGCAACAGATGAAAAAAGCGTTACTATTTTCCCTGATT
TCTATGGTCGGTTTCTCTCCTGTTTCACATGCAACGCAAGTGCTCAATGGCTACTGGGGT
TATCAAGAGTTCTTGGATGAATTCCCGCAGCAGCGAAAACTCACTAATGCTTTAGCAGAA
GCCGTTCGTGAACGTCCTGTACCATTCTCTAAAAACAAAAAGCGTCCGCTTAAAATATCC
GTGGTTTATCCGGGGCAGCAAGTATCTGATTACTGGGTAAGAAACATTGCGGCATTTGAA
AAGCGCTTGGACAAGCTAAATATCAACTATCAGATCAACCAAGTTTTCACACGCCCTAAT
GCGGATATTAAGCAGCAAAGCTTGTCGTTAATGGAAGCGCTGAAGAGCAAATCCGATTAT
TTGATTTTTACGTTAGATACAACCAGACACCGCAAATTTGTTGAACACGTTCTTGATTCA
ACAAACACCAAATTGATCTTACAAAATATCACGACACCAGTGCGTGAATGGGATAAACAT
CAACCGTTTTTATATGTCGGATTTGATCACGCGGAAGGCAGCCGTGAATTAGCGACAGAA
TTCGGAAAGTACTTTCCAAAGCACACCTATTACAGTGTGCTCTATTTCTCGGAAGGGTAC
ATTAGTGATGTGAGAGGTGACACGTTTATTCATCAGGTTAACCGTGATAATAACTTTGAA
CTACAATCAGCGTACTACACTAAAGCAACAAAGCAGTCGGGATATGATGCTGCAAAAGCA
AGTTTAGAAAAGCACCCAGATGTTGATTTTATTTATGCGTGCTCGACTGATGTTGCGTTA
GGCGCTGTTGAGGCGTTAGCAGATTTAGGGCGAAGTGATGTTATGATCAACGGTTGGGGC
GGTGGTTCAGCAGAGCTTGACGCTATTCAGAAAGGCGACTTAGATATCACTGTTATGCGT
ATGAATGATGATACTGGTATCGCCATGGCAGAAGCCATTAAGTGGGATTTGGAAGGAAAA
CCTGTCCCAACCGTATATTCCGGTGATTTTGAAATTGTTACCAAAGCTGATTCACCGGAA
AGAATCGAAACGCTGAAGAAGCGTGCATTTAGATATTCAGATAATTGA
>GDNDDLFJ_00255 Autoinducer 2 sensor kinase/phosphatase LuxQ
ATGACAATAACTCGATCAAACATAAAGAAGCGTCGCTCACTGGCGACGCTCATAACAAAG
ATCATCATTCTTGTTCTTGCTCCGATCATTCTAGGGATTTTCATTCAGAGCTATTACTTC
TCTAAACAGATAATTTGGCAAGAAGTCGACAGAACGAAGCAACAAACCTCTGCATTGATC
CACAATATATTTGATAGTCACTTTGCGGCGATTCAAATACATCATGACAGCAACTCAAAA
AGTGAAGTGATTCGTGACTTTTACACCAATCGCGACACTGATGCACTTAACTTTTTCTTT
CTCAGTATCGATCAAAGTGACCCATCGCACACGCCAGAGTTTCGCTTTCTGACCGATCAT
AAGGGCATCATTTGGGATGATGGTAATGCACATTTCTATGGTGTGAATGATCTTATCCTC
GACAGTTTGGCGAACCGCGTCACCTTTAGTAATAACTGGTATTACATTAATGTGATGACC
TCTATTGGTTCTAGACATATGCTGACGCGTCGCGTGCCAGTGTTGGATCCTGCGACAGGT
GAAGTGCTTGGCTTCTCTTTTAATGTTGTAGTGCTTGATAACAACTTCGCTTTGATGGAG
AAGCTAAAAAGCGAAAGTAATGTCGACAATGTGGTCCTTGTGGCGAATAACGTCCCTTTA
GCTAACTCCTTAATTGGTGACGAGCCATACAATGTTGCGGATATTTTGCAGCGCAAAGGT
TCAGAAAGAAGGCTCGACAAACTTTTAGTGATTCAAACTCCAATAGAAGTGAATGCCGTG
ACGACAGAGTTATGCTTGCTTACTGTGCAGGATAACCAAAGCGTTGTTACGTTACAGATC
CAACATATCCTAGCAATGTTGGCTTCTATCATCGGTATGATCATGATTGCGTTGCTCACT
AAAGAATGGATCGAGAGTAAGGTAGCGGCGCAGTTGGAGTCTCTGATGTCCTACACTCGT
TCCGCGCGTGAGGAAAAGGGCTTTGAGCGCTTTGATGGTTCGGATATCGAAGAGTTCGAT
CATATCGGCTCTACTCTTGAAAGTACTTTTGAGGAACTAGAGGCGCAGAAGAAGTCATTC
CGAGACCTGTTTAACTTCGCGTTATCACCGATTATGGTGTGGTCTGAGGAAAGTGTTCTT
ATCCAAATGAACCCTGCAGCACGCAAAGAGCTCGTTATCGAAGATGACAATGAAACCATG
CATCCTGTCTTCCAAGGCTTCAAAGATAAATTGACACCTCACCTAAAGATGGCAGCGCAA
GGTGCGACGTTAACAGGCGTCAACGTTCCAATTGGGAATAAGATTTACCGTTGGAACCTA
TCACCAATTCGTGTCGACGGTGATATCAGTGGCATCATTGTGCAAGGGCAAGACATTACA
ACTCTGATTGAAGCGGAAAAGCAAAGTAATATCGCACGTAGAGAAGCAGAGAAGTCTGCA
CAAGCTAGAGCTGATTTCCTTGCGAAGATGAGTCATGAGATCCGTACTCCAATTAACGGC
ATCTTAGGTGTTGCGCAATTGCTTAAAGACACGGTAGAAACTCAAGAGCAGAAGAACCAA
ATTGATGTTCTGTGCCACAGTGGTGAGCACTTACTTGCCGTACTGAATGATATTTTGGAT
TTCTCCAAGATAGAGCAAGGTAAGTTTAATATTCAGAAGCACCCGTTCTCATTCTCCGAT
ACGATTCGCACATTGGAAAATATCTATCGTCCAATCTGTACAAATAAAGGGGTTGAGCTG
GTTATCGAAAACAAACTGGATCCGAATGTCGAAATCTTTACGGATCAAGTTCGACTCAAC
CAAATTCTGTTTAACCTTGTTAGTAACTCCGCCAAGTTTACTCCGTCGGGTTCTATCCGG
ATCCATGCCGAGCTTGAGCAATTTTATGGTGCAGAGAACAGTGTATTGGTTGTTGAAATT
ACTGATACGGGGATCGGGATTGAGTCGGACAAGTTAGACCAAATGTTCGAACCGTTTGTA
CAAGAAGAAGCAACAACAACACGAGAATACGGTGGTAGTGGTTTAGGCTTAACCATCGTT
AAGAATCTTGTCGATATGTTGGAAGGCGATGTTCAGGTTCGTAGTAGTAAAGGGATGGGC
ACAACTTTCGTTGTGACATTGCCGGTAAAAGACCGTGAGCGTGTATTCCGACCGTTAGAA
GTCAGTCAACGCGTTAAGCCTGAAGCTTTGTTTGATGAGAGTTTGAAAGTGTTGCTGGTG
GAGGACAATCACACCAATGCCTTTATTCTTCAGGCGTTCTGCAAGAAGTACAAAATGCAG
GTTGATTGGGCAAAAGATGGATTAGAGGCGATGGAGTTTCTCGCGGACAATACTTATGAC
CTTATCTTGATGGACAATCAATTACCGCATCTTGGTGGTATTGAAACAACTCATGAGATC
CGTCAGAACTTGCGACTTGGTACGCCTATTTATGCCTGTACGGCTGATACAGCTAAAGAA
ACTAGCGATGCATTTATGGCGGCAGGGGCGAATTATGTCTTGCTCAAGCCAATCAAAGAA
AACGCATTACATGAAGCGTTTGTCGATTTTAAGCAGAGATTTTTGCTAGAACGGACGTAA
>GDNDDLFJ_00256 Cyclic di-GMP binding protein
ATGCCTTCAACTCATACAAAAGATGAACTGCATAAATTCCTAAAAACAGGGATGCGAATC
TCGGTAAATTTCGAGTTCGGTCAGGAAGAAAAGTACATTTACGCTGCTACTTATTTAGGG
CTTAAAGAAAACGCTTATATCATTCTCGACATACCCGCTCGGTTATTAGAAGAGCAAGCG
CTAAGAAAACTCACCAATGTGGACGTTGTTATCCGTGGTGTGTCAGATACAGATCTGGGG
CATGTGATTGCTTTTAAGAGCAGTGTGCTGATGAACTTGGTCCGACCGTCTCCGTTATTG
TTTGTACGGATTCCTGCCACCTTCGCGACGAAGCCTGTGCGTGAGCATGAGCGTTATAAA
TTGCAATTAGACTGTGCAATAGACCACACTGGCAATAAATATGATGGCAGTTTGGTCGAC
TTCTCTCTTTCTGGCTGTGGAATTTCGACGTTGGTTGAACCCGAGTTTGAAATCGGTGAA
CGAATTACGATTGAATCCCCTTTAAGTGGCTATATCGACGAAGAAAACCACTGCTCAGTT
GCCAATATTAAGAAGCTACCAAAAGGTTGGATTATAGGCGTGAAATTTGAGGTACCGCTT
GATATGTCCGAAGAATTGAAGAATGAGTTACTAGAGCATTCTTTTTCAGCCAGCACGATT
TAG
>GDNDDLFJ_00257 hypothetical protein
ATGGCATTAGGATACGCCGCAATCATCACAACGCTCTTTCTTTGGTCTGGTTTCTTTCTA
TCGCTACGTGGAGGCGCAATTTCAGCCCTTCAACCTGCCGATATTGCCTTAACTCGCTTT
TTCATTCCGGCGTTGGTGTTACTTCCTTTCGTCCTCAAATCCATAGATAAAGTACGCGCA
GTACCGAACAAATATCTTATCGGTATCGTCATAGGAAGCGGACTCCCTTACTTGCTCGTT
GCTGGTACCGCTATGCACTTTGCCCCAGTCGCCCATGGCAGTGCTCTGATACCTGGCACT
TTGCCTCTGTTTGTCTCTGCGATTGCGGTCATTTGTTACCAGCAACCTCTTAGCCAACAT
CGTATGGTCGGTTTGTCTGCTGTCTTACTTGGGATTATGGTGTTCCTGCTGTCCAATCTC
GGTGAAGAATACAACTGGGCACAATTAAAAGGGCACTTACTGTTTCTAGTCGGCAGCTTA
ATGTGGGCGGTATTTACCATCAGTGCTCGCGTTGCAAATTTAAGTGCTTATGTTTGCGCT
GGGTTTGTTTCAGTCATTTCGTTTGCATTGCTGATTGTCGCTGTAGGTTTCGGTTGGTTG
GATAGTTATTTAGCCATCACACCTATCACTGATTGGCCATGGAAAGAGCTTGTTGGTCAT
CTCTTATTACAAGGTATCGGAGCAGGTCTATTAGCATCTTTCACTTTTCTTTACGCAATC
AGAACCATTGGAGCGGAAGCCAGCGCCGCATTCGGATCTCTCACACCAGTATTGGCAACC
TTACTCGCAATGCCAGTGTTTAATGAGCAGCCTGATACCCTTACATGGTGTGCTTTAATA
TTGGTGACTTGCGGTAGTATCGTGGCGAGTAATATCCTGATGAAACAAGACCCTAGTCAG
AAATATCAGCCACCTGTTCACAGATAA
>GDNDDLFJ_00258 Leucine-responsive regulatory protein
ATGGATAAAATTGACCGACAGTTATTGGATTTGATCCAGCAAGACGCCACAATGACAACA
AGCGAACTGGCAGATAGAGTGGGGCTTTCCGCTTCCCCTTGTGCGCGAAGAATTAAACGC
TTGGAACAAGAAGGCGTGATCAGTGGTTACCGCGCAATGGTTTCTCGCGAACAAGCGGGA
ATTGCAATGACGGTATTCGTTGAAGTAAGCCTTAATAATCACCAAGCCAGTTCAATAGAT
GAATTTGAGCAAGCGGTAAGCGAAATGGAAGAAGTGATCTCCTGCCATGTTGTTTCTGGG
GCGTACGATTATCTATTAGAAGTGGTGAGTAGAGATCTCACTGGCTATGAAGCTTTTACG
CGAAAACTCCAGATCCTTGAAAACGTCAAAGATATTCATACGCACTTAGCGATTCGCCAA
GTGAAAGGAAATGGTAACTTACCGATTTATACCTAA
>GDNDDLFJ_00259 tRNA (cmo5U34)-methyltransferase
ATGAAGTGGCTCGACAGATTACGCATCGCACATTATCACCGAAAAAGACACAAACAATTT
GGCGAAGACAGAGCCAGGACGCTGGGGTGGCAAGACACTTTCAGCCAAGTCACACGCTTT
GAAGCCTTATGTCGGGATTTAGACCTTAATGACAAAAGTATTCTTGATATTGGTTGTGGG
TATGGAGATTTGTTGGCGTATATAGAACAAAAAGGCAATCGCCCCTGTCATTATATCGGC
ATTGATCAACAAAAGCGGTTTATCGCGGAATCTCGCAAGCGTCATTTCATTACTGATACG
CAGTTTATCCGGGGCGATTTCTCTAACTTGATTTTGCCGAAAGCGCACTATGTATTTGCA
TCTGGCTCGCTCAATTACCAATCTGCCAACCCAAATCATACAATCGAGATGATTGAGAAA
ATGTATCAGACTGCGAGTATTGCTTGTGTGTTTAATCTGTTGGATGAGGCTAAGTTACCC
AGCATGCGGATGTTAGAGTCTCACAACAAAGATGGTGTACTGCGTTATTGCAAGCTGTTG
AGTGAGAGAAGTTACTTAATTGAAGGTTATTCCGATCATGATTTTACTATCGTGATGCCA
AAATAA
>GDNDDLFJ_00260 hypothetical protein
ATGATGAATAAGTTCAAATGGATATTGCTACTGCTACCACTTCCTGCTTACGCAAGCATT
CAGTGTGACCACGCATCATGGAATGACAATCTTACCCAATTCAACCGTTTAGAGTCCAAT
TACAATAGATACGTTGAGACATTCAATACGCTTCTCACTGAACACAAACAAAGACAACTG
CTCTCTCAGACCTTCTCCCTACGTGAACTAACCTTGTTGTGGCAGGCACAAACTAACCAA
CGAGCTTTTCAAAGTCAGCTTAAGGCGTCGATTCAATATCGCGAAGAACTCACCAGTAAA
GCGCGAGAGTTAGAGAAACTCAGCATTGAGTCAAATTGGATGGCAAACGGATGGCAAAAA
CTCGCAAGTAAATGTGAAATTTCTGATGCCACAGCCAACCAAATTAGCGCCGAATGGTAT
CAAACAAACGCTTCCCAACTCGCTAAAGATTATACGCAACTGGCAACACAATATCTTGGT
TTAGCGCAGCTGTACGATAAAGAAGCCAACGCATTAAAATACGTGCAAAATGAATCTGAC
TAA
>GDNDDLFJ_00261 hypothetical protein
ATGAAGAAAGCCTTGATCTTAATAGTTGTCTTGCTCTTGTTAGGGGGAGCAGGCGCAGGG
TATTACTTCTTCTTTATGCAGCAAGACGACCCTGTCGCTGAACAGGAAAAAGAGCCAGAG
AAACCAGCCGAACCTGCAGAAAAGCCCAAACCGATTATGGATCTTGAGGCGCCCGCACCT
GAGGTCACCGAGTACTATGTGATTGAGCGCCGGATCGATGTTTACAATAAGCCAGATCAT
CAGGCGTTGATTATTGGTGCGCTGTATAAAGGTGAGAAGGTATCGGTTTTGGAGAAATCT
AATGGCTGGTTCCGCTTGACGGATTACATTGTGTATGAAGAGGGTGGGGAAGAGACCGCT
GAGTGGGTAGACTCAAAAGGATTATCAGACTCAGAACCTGTCATCAAAGAGCAAGAGCGC
TTGGAGATCCTTGATGGGTATTTGCAAAAATCAGACGATTTAAAAACGCATCTCGATATG
TTTCGTAACAAAACGCAGCAACTGCTCGATGATGAGACTTGCGACCCAAGTGATTTTGAA
GAATTAGGTGGGTGGGTGCGTTCTGTCACTTACAAAACCCGCAATGTTTACTTCATTTAC
TGCGGTGGCTTGGAACAAGAAAACAAAATCTATTTGGATGTCGATAAAGGTGAAATATTT
TATCGATGA
>GDNDDLFJ_00262 hypothetical protein
ATGCCTTGGATTTACGTTAGAAAACTGTTTTTGCTGCTTCTTGCAATGGCTTTGTCGCCA
ATGCAGGCGTCGGCTGCACAAGCAGAACAGAAATCCTACTTACCTCACTTTTCTAAGTTG
CAGCCATTTACGGCGAGCAACTCTGCATCGAACTCTCCAGTTGATTTCTCAGAACTCTCT
GAGGAAAGCACCCAATCTCCAGTATCTGAAGGTCATGCTTTCCAAGATTCGTTTGCCATC
TTTAATTCTCAACGTTGGACAACGCACCTTCGTGAGAACATTGACGATGAACACATTGAT
TTCATCGGCGATTTAAATGCCCCGTTTTATGCTGATGCTGGCTATGCCTATAGCCTTATG
GATATCAGCTGGCGTCAAAGCCAATCGACATTTAATCACTTTGTTAGCGACCACCGCCTT
TCTGGTTGGAAAGAAACCAATGCGATGTACGTCGCCCTCAATAGTCAGTTTTCTGCTTAA
>GDNDDLFJ_00263 hypothetical protein
ATGAAGAAAACACCAAAACCACAAAAGAACAGAAAAGTGCTGAATCACTATTCAGCATGG
AAATACGTCGTTTTAATTACGACGGTTATTATCTTAACCCTTAGCGCCATCCCAACTTGG
TTTGGTGAGCAGCCTTCTATTCAGGTGACGTTTGCTGACCAAAACAACAGTGCGATGTCA
GTGGTTCAGCTCGACCAGCTGTTAAAAACGCACCATATTCCAGCCTCTAAAATCATTGAA
AAAGACGGTAAGACTACCATCGTTTTTGATGGTGAAGATGCGCAAAGTAAGGCTCGTGTA
TTGCTTAACGATCAGTTAGGTAAAGATGACAGCATCACGTTCTCATACGTGTCTGTTGCC
CCAGAATGGTTAAACGAGATGGGTTTCAGCCCAATCAAGCTTGGTCTTGATCTTCGTGGC
GGCGTTCAATTCCTATTGAATGTAGATGTAAATAAAGCGTTTGAAGAACAGCGCGACGCA
TTGGTTGATGAGATCAAAGCGAGCCTGCGTGAGCAACGTGTACGTGGCGTTCAAGTTCGT
GCTGAAGCGCATAACCACATCGCGGTAAATAGTGAAAACGAAGCGGGGTTAAAAGCGGCG
AGCCAATTCATTCGTCAAAACTACCCTGGTTGGACAATGACAAGCTCAGATCGTGGCTTT
GAACTTCAACCAAGCGAACAAAACATCCAAGAATTCCAAACAACGACACTGCAACAAAAC
TTGAAGATCATGCGTGGTCGTATCGAAGAGCTTGGTATTACTGAAGCGTTGGTACAACGC
CAAGGTAAAGAGAGCATTCGTATCGAGCTACCAGGTGTTCAAGACCCTGCACAAGCGAAA
AACGTCATTGGCGCAACAGCAAGTCTTGCGTTCTACGAAGTGAAAGACGCAGGTCAAGCA
CGTAGCAGCCAAGACCTTGTCCTGAAAGACAACGATGGTCGTACAGTGATTCTTGCTAAG
CGTCCAGTACTAACGGGTGAACATATTGTAAATGCGCGCGCGGGCGTTGATAAAATGGGC
ATGTCAGAAGTAAACATCTCTCTAGACCACGCTGGTGGTAAGAAGATGAGTGACTTCTCT
GCAACGCATATCGGCAAGCCAATGGCGACAGTCTACCGTGAGTACAAAACTAACGAACGT
GGTATGACAGAGCGTAGCGAGCGCGTTATTAGTGTTGCAACTATCCAGTCTCAATTGGGT
AGCCAATTCCGTATTACTGGTGCGGGTAGCATGGATGAAGCACAGCAACTTGCCTTGCTT
CTACGTGCGGGTTCATTGACCGCTCCGGTAACGATTGTTGAAGAACGCACAATCGGTGCT
TCTCTAGGTGCAGAAAACATCCAAAACGGTTTCGCTGCTCTTGCTCTTGGTATGGGTCTA
ACACTGACATTTATGGCACTTTGGTACCGTCGTCTTGGTTGGGTTGCGAACGTGGCTTTG
TGTGCAAACATGCTTTGCTTACTTGGTCTAATCGCACTACTTCCTGGTGCCGTGCTAACA
CTTCCTGGTATCGCAGGCTTGGTATTGACTGTCGGTATGGCGGTGGATACCAACGTAATT
ATTTTCGAACGTATTAAGGACAAGATGCGTGAAGGTCGTAGTTTTGCACAAGCTATCGAC
TTAGGCTTCGACAGCGCGTTCGCTACTATCCTTGATGCCAACATCACAACCATGATCACT
GCCGTGATTCTATACGCGATTGGTAACGGTCCAATCCAAGGCTTTGCGCTGACGCTAGGT
CTGGGTCTGATGACCAGTATGTTTACTGGCGTATTCGCTTCTCGTGCAATGATCAATTTA
ATTTGGGGCCGCGATGCCCGTCGTGATGTGAGGGTTTAA
>GDNDDLFJ_00264 hypothetical protein
ATGGTCGAAATGCTAAAACAAAATATCCGTAAGATTCGTTACTTCACGACAGCTGTATCG
GTTGTGTTGACGATTATTGCTCTGGTTGCTCTGGGTATGAAAGGGTTAAACCTAGGTCTC
GATTTCACTGGTGGTATGGTTACTGAAGTGAAAGTCGATAAACAATTGACTAACCATGAT
TTGCTTAATGCGCTGCAACCAAAGCTTGGTGAATCAACATCTGTAACGCGTTCAGGCGAA
GATGGTCGTTGGGTTATTCGTTACTCAGCACCGGCAGAAGGTCATACATTACCTAATGTT
GCAGATGTACTTAAGCCTATTTCACATCAAGTAGATGTAGTAAGTAACAGCATCGTGGGT
GCTCAAGTGGGTCAGGACCTGTTCGACCAAGGTGGTTTAGCATTATTAGTATCGGTACTG
ACGATTCTTGGTTACTTGTGTTTCCGCTTTGAATGGCGTCTGGCAAGTGGCTCTCTATTC
GCGTTGGCGCACGATGTTATCTTAGTATTGGGCTTCTTTGCGATTACACAAATGGAGTTC
AACCTGACGGTGTTTGCAGCGATTTTGGCGATTCTTGGTTACTCGCTTAATGACTCGATC
ATCATCGCTGACCGTATTCGTGAACTGCTTGTTGCGAAGCAAAATTGGAAAACAGAACAG
ATCAACGATGAAGCGGTATTGGCGACATTCTCACGTACTATGGTGACATCAGGTACTACT
TTAATCACTGTTGGTGCGTTGTGGATTATGGGCGGTTCTGCATTGGCAGGTTTCTCTACC
GCAATGTTCATTGGCGTACTGTCTGGTACGTGGTCATCAATCTCGATTGGTACGGTGCTT
CCTGAATGGTTGAAGTTAGAACCAAAACACTACCTACCAGTAGAGATCGACACTGCACCA
TAA
>GDNDDLFJ_00265 hypothetical protein
TTGGCTCTTAATGAGTTAGAAAAAGCAGTATTGATGAAACATAGTGACGAAAAACAAGTT
ATGAAGAACATTTTAAGCAGGCTCAAACAATCCTTTGGTGAGGTGTTGGATTTTCAAGCC
CGAGTGTGGGTAGTGAACGTCTATGCTGGCGAACATAAAGGTGAGTCTTACGTGGTCAAT
GAGGACAGCTTTTCTGAACCGTTACAATGGATGAAAAAGAAGGGCTATAAAGGAGCAATG
CTCACCAAAGTCGAGTCAATGAAGCGATCTCAGATCATCGAATTTGATTTAGGTTCAGTC
AAGCATCGACTAATGCGCGTGAAGTAG
>GDNDDLFJ_00266 Homoserine/homoserine lactone efflux protein
ATGACGCTTGCCTTAACGTTAGGTATGAGTATCGGATATCGTCGCACCCTTTGGATGATG
ATTGGCGAACTGTTTGGTGTTGCTTTAGTTTCAATCTCTGCGGTGCTCGGTATCGCAGCC
ATCATGCTCACTTACCCTTGGCTCTTTACCGTACTAAAATTGATTGGCGGCGGTTATCTG
CTTTATTTAGGGGTTGAGATGTGGCGCTCACGAGGCAAACTTGCCATTAATGTTGATAGC
ATTGATGTTCCTACTAGCGGTAACTGGGATTTGGTTTTGCAAGGCTTTGTCACCGCAATT
GCAAACCCGAAAGGCTGGGCGTTCATGATTTCACTTTTGCCGCCTTTTATTGATCAAACT
GCGGCTCTTGCTCCTCAGCTCATCGTGCTTGTTTCTATTATTTTGATGTTCGAGTTCATT
TGTATGTCTCTTTACGCAACGGGTGGTAAAGGATTGAAGCGATTGCTAGGTCAATCCAAA
AATGTACGCTTAATGAACCGAATCGCTGGCACTTTGATGATGGGAGTGGGTATTTGGCTC
TTAATGAGTTAG
>GDNDDLFJ_00267 Acetoacetyl-CoA reductase
ATGAAGAAAGTCGCTTTGATCACTGGATCAAAAGGCGGAATTGGTTCTGCTATTTCCTCT
CAATTAGTAAATGATGGTTATCGAGTAATTGCTACTTATTTTACAGGTAATTATGAGTGT
GCTTTGGAATGGTTTAATGAAAAAGGGTTTACCAAAGATCAGGTACGCTTATTTGAATTA
GATGTGACAAACACCACGCAGTGTGCTGAAAAACTGGCACTTTTGCTTGAGGAAGAAGGG
ACTATAGATGTTGTCATCAACAATGCAGGTATCACACGTGATGGCGTGTTTAAAAAGATG
ACTGCACAAGCTTGGAATGACGTCATTAACACCAATCTAAATAGCTTGTTCAATGTGACT
CAACCTTTGTTCGCGACTATGTGTGAAAAAGGTGGTGGTCGCATCATTAACATCTCTTCC
GTTAATGGTTTGAAAGGACAGTTTGGACAAGCAAACTACTCAGCGGCTAAGGCTGGCATG
ATTGGTTTTTCAAAAGCTCTGGCATATGAAGGTGCTCGTTCTGGTGTGACTGTGAATGTT
ATCGCTCCGGGATACACCGGCACCCCAATGGTAGAGCAGATGAAACCGGAAGTGCTTGAA
TCTATCACCAACCAAATCCCAATGAAGCGTTTAGCAACGCCAGAAGAAATTGCAGCATCA
GTAAGCTTCCTAGTGAGTGATGCCGGCGCATACATCACCGGTGAAACATTGTCGGTGAAC
GGCGGCCTATACATGAGCTAA
>GDNDDLFJ_00268 Acetyl-CoA acetyltransferase
ATGGAAAAAGTATTTATCGTTGCAGCAAAGCGTACGCCAATTGGTGCGTTTGGTGGAAGC
TTAAAAAACACCTCAGCAGGAAATCTAGCTGCAGTAGCAATAAAAGGTGCGCTTGAGGCA
GCTTCTTTGGCAGCAGATAAGGTCGATGAAGTTATTGTTGGTAACGTTGTTGCAGCCGGT
CAAGGTATGGGTGTTGGACGCCAAGCTGCACTGTTTGCAGGTATCCCGGAGTCAGTCCCT
GCATACGGCGTAAACATGGTATGCGGCAGTGGTATGAAAACCGTCATGGATGGCGTTTCG
CATATTCGCAGCGGTGATGCAGAAGTCGTGGTGGCTGCCGGCGTTGAGGTCATGTCACAA
ATCCCATTCATCGTGCCTAGCAGCGTGCGAGATGGCAATAAAATGGGTCACATGGAGCTG
AAAGATCTCCTTATCGCAGATGGCTTAACGGATGTTTACAACCAGTACCACATGGGAGTG
ACGGCTGAAAACGTTGCAAAAGAGGTAGGGTTGTCTCGCCAACAGCAAGACGAATACGCA
CTTTCGAGTCAGCAAAAAGCAGTCGCAGCTATCGAGGCAGGTAAATTCAAAGATGAAATT
GTTCCTGTTGAAGTTAAGCTGCGTCGAGAAACGGTCGTGTTTGACACCGATGAATACCCG
AAAGCCAATGCCACACTTGAAGGTTTGAGCAAGCTGCGCCCTGCGTTCGACCGAGAAGGT
ACAGTGACAGCAGGTAATGCATCGGGCATTAATGACGGTGCAAGTGCCATCATTTTGGCC
TCAGAAACTGCAGTTCAAGCGCATGGTTTAACACCAATTGCCGAGGTAGTGAGCTACGCA
CAATCTGGTTTAGACCCTCAAATTATGGGGCTTGGTCCTGTTGAGTCAGTGAACAAGGCA
CTACAAAAAGCCGAGCTGAAAACCAGCGATATCGATGTTTATGAATTAAACGAAGCCTTT
GCTGCTCAGGCATTAGGCGTGATTCATAAACTGGCTGAAACCAACCAAGTACCAGTAAGC
TCGATTCAAGATAAAGCCAATTTTAATGGTGGTGCTATCGCATTGGGTCACCCACTTGGT
GCATCAGGTAACCGAATTTTGGTTACGTTGGTTCATGAACTTCACAAACAAGACGGTCAG
TACGGGGTTGCTTCACTTTGTGTGGGCGGCGGTATGGGCACGGCTGTGATTGTAAAAGCA
GTTAAGTAG
>GDNDDLFJ_00269 hypothetical protein
ATGTACACTGATTTCTTCAAAACTTTTAGCGATCAAACTGAAAAGAATCTAGAACCATAC
TTGAAGTTCAACAAGCTAGTAACAAAGAACGTAGAAGTGCTTACTGAGCTTCAACTGAAC
GCGATCCGTACTTACAGCGAAGTGGGTCTAAACCAAATGAAAGCAGCGTCAGAAATCAAA
GACGTGACTTCTCTAACGGCTTTCAACAGCCAACAACTTACCGTTCTTACTAAACTTTCT
CAGCAAATGATGGACGACAGCAACAAGCTGCAATCTATCGCAAAAGAGTTCAAAGAAGAC
GTTGAGAAAATGACTTCGGAAAACCTAAAGACTGTTACTCCAGCGTAA
>GDNDDLFJ_00270 Poly(3-hydroxyalkanoate) polymerase subunit PhaC
ATGTTTCAACACTTCTTTTCGGACTATCTTGTAAAGCTTCAGGAAACCAATCAACAGTGG
TGGCATGATTTCGAAGTGAACAAGGCAGTCGTGAATTCTCCTTTGAACAAGGCCATGCAA
GAAGTGAACTTTGAAGATACTGCTAAACTGTTCGAACAAGCGGCAAACCAACCCGCTGCA
ATTTTGAAGTTGCAAGCAGAGTGGTGGGAGCAGCAGCTTCAAATTTGGCAGAATGTGGCT
CTCGCAGGTAATCAAACGCAACTTATCGAAGCAGAGAAGGGCGACAAGCGTTTCTCAAAT
GATGCTTGGCAGCAAGAGGCCATGTACAGCTTCATCAAGCAATCATATTTGTTGTTTAGT
AAAACCTATCTAGACACGCTCGATTCCATCGAAGGTCTTGATGAGAAGACGAAAGAGCGT
ATTACCTTCTTCTCTCGTCAGGCTATCAACGCACTTTCTCCATCTAATTTCATCGCGACC
AACCCAGAACTGCTTAAACTCACTCTTGAGCAAAATGGTGAAAACCTACTGACGGGTTTA
GAGAAGTTAAAAGAAGATGTTGAGTCGAGTGCCGACATTCTCAAAGTACGCATGACCAAC
AACAATGCGTTTCGCGTTGGGGATGATGTAGCGACGACTGCGGGCGATGTTGTGTTCCAA
AACGAATTGTTTGAGCTGATTCAGTACCGTCCCTTGACGGAAAAAGTGAATGCGACACCG
CTATTAGTCGTTCCACCGTTCATCAATAAGTACTACATCCTTGACCTAACGGCGAAAAAC
TCAATGGTTCGTTGGTTGTTAGAGCAAGGTCATAGCGTATTTATGATGTCTTGGCGCAAT
CCGGGTAAAGAACAAGCGCAGGTTGAGTTTGGGGACTACGTAACCGAAGGCGTAGCGAAA
GCGGTTACTGCGATTGAAGATATTACTGGTCAAGAGCAAATCAACGCAGCTGGCTACTGT
ATCGGTGGTACGGTTCTCGCCAGCACCGTAGCTTACTATGCAGCGAAACGTATGAAGAAG
CGTATTAAGTCTGCGACCTTCTTTACGACCTTGTTGGACTTCTCTCAGCCGGGGGAGGTT
GGGGCATACATCAATGACACAATCATCAGTGCTATAGAAACGCAAAACAACGCCAAGGGT
TACATGGATGGTCGCTCGTTAAGCGTGACATTCAGTCTGCTGCGTGAAAACAGTTTGTAC
TGGAACTATTACGTCGATAATTACCTCAAAGGTAATAGCCCTGTTGATTTTGACCTACTG
TATTGGAACAGTGACAGCACTAATGTGAGCGCCGCTTGCCATAATTTCTTACTGCGAGAA
CTCTATTTGGAGAATAAGCTGGTACAAGACAAGGGTGTTAAAATTGGCGGTGTTTGGATT
GATCTCAACAAGATTAAGATCCCAAGTTATTTTGTATCGACCAAAGAAGACCATATTGCA
CTGTGGCAAGGAACGTATCGTGGTGCTCTGAATACAGGTGGTAATAAGACCTTTGTTTTA
GGTGAGTCAGGGCATATTGCTGGTATCGTGAATCACCCAGCGAAAAACAAATATGGATAT
TGGTTGAACGACAATCTTGATGACTCGGCGGACGAATGGTTCAACAACGCGAATCATCAA
GAAGGTTCTTGGTGGACGCATTGGCACCAATGGTTGATGCAGTTTAACCCGAAAGAGCAA
GTTGAGCCTTTCCCAGTTGGTTCTGAGCAAAATCCGGTTATTGAAGATGCTCCTGGTCAG
TATGTTCGACAAGTTCTGCCTATCAACGAGTCCTAG
>GDNDDLFJ_00271 hypothetical protein
ATGAGTAATCTTGAATCCTTTATCTGGCACTTCCTTGGATACAGCGCAATGCCAGTCATT
ATTCTTTCCGGCTTTGTCGGAGTAGCAGCAATCTCTCTATGGCTACTCTCACTAGGTAAG
GATAAAGAGGTGTAA
>GDNDDLFJ_00272 Cytochrome c-type protein NapC
ATGAAAATACTTAAAGCGTTTTGGAAGAGACTGTCGAGCCCGAGTAAAGCTGCCGCTGGT
GTGGTTTTATTCCTTGGCTTCGCTGGTGGTCTTCTGTTTTGGGGCGCATTCAACACAGGT
ATGGAAGCGACCAACACAGAAGAATTCTGTTCTGGCTGTCACGCTCCTATCGTCGCTGAA
ATTCAAGAAACGATTCACTACTCGAACCGTTCTGGTGTTCGTGCAATCTGTTCTGATTGT
CACGTACCACACGAATGGACCGATAAGATCGTTCGTAAAGTTCAAGCGTCTAAAGAGTTG
TTTGCTCACTTCGTAACGAAGACGATCGATACGCCGGAGAAATTCCAAGCTCGTCGTGAA
CACTTAGCGGAACGAGAGTGGGCGCGTATGAAGAAGAATGATTCTCTTGAATGTCGTAAC
TGTCACCAGTTTGATTACATGGACTACTCGCAGCAGGGTAAACGAGCGGCAGCTCAACAC
TCTACCGCTCTGGCTTCAGGCGATAAAACTTGTGTAGACTGTCATAAAGGTATCGCACAC
AAACTGCCTGACATGCACGGTGTTGAAGGCTGGCAATAA
>GDNDDLFJ_00273 Periplasmic nitrate reductase, electron transfer subunit
ATGATGAAAAAATACCTTATCGCACTTTTATCTGTAGGTGCTTTATTGACAGGCGTTGCA
CAAGCAGAACTGGACAATCCAGGTGGCACAGGCGGTCTAGACTCGCTACGCGGCACTGCG
CAACTTGAAGACACTCGCCCTGCAGATGATTTTAAAGACTTTCCCAAAGACCAGATCGTT
GCAGACAGCTTTGTATATCAGCCGCCACTGATCCCTCATAGCATCCGTAACTACGAAGTG
TCTTTGAACGCAAACAAATGTCTAGCATGTCACAGCTGGAAAAATGCTAAAGACGCAGGC
GCTACCAAGATCAGTGTAACGCACTACGTTAACCGTGAAGACGCGGTACTAGCAGACATG
TCACCACGTCGTTACTTCTGTTTGCAATGTCACGTTCCACAAACGGATGCTAAACCATTA
GTGGAAAACGAGTTTAAGGCAGTCGATTCGCTTCAGTAA
>GDNDDLFJ_00274 Periplasmic nitrate reductase
ATGAAAATGACAAGACGTGCGTTTGTGAAAGCAAACGCGGCTGCATCAGCTGCTGCTGTC
GCAGGTATTACACTACCAGCTTCTGCAACCAATCTGATTGCAAGCTCTGACCAAACTAAA
ATCACATGGGACAAAGCACCTTGTCGTTTCTGTGGTACAGGCTGTTCTGTTCTTGTTGGT
ACTCAAAACGGCAAAGTCGTGGCGACTCAAGGTGACCCTGAAGCGCCGGTAAACAAAGGC
CTGAACTGTATCAAAGGCTACTTCCTTTCTAAGATCATGTACGGTCAAGACCGTCTGACT
CAGCCTCTTCTACGTATGAAAGATGGCAAATACAGCAAAGACGGTGACTTCGCTCCTGTA
TCTTGGGACACCGCTTTCGATATCATGGCTGAGAAATGGAAAGCTTCTCTAGAGAAGAAA
GGTCCAACAAGCATCGGTATGTTCGGTTCTGGTCAATGGACAGTAATGGAAGGTTATGCA
GCAGCCAAAATGATGAAAGCAGGCTTCCGTTCAAACAATATCGATCCGAACGCGCGTCAC
TGTATGGCATCTGCAGTAGTAGGCTTCATGCGTGCATTTGGTATCGATGAACCAATGGGT
TGTTACGACGACTTCGAGAACGCCGACTCATTCGTTCTTTGGGGTTCAAACATGGCAGAA
ATGCACCCAGTTCTGTGGACACGTATTACTGACCGTCGCCTAAGCCATCCTCATGTAAAA
GTGAACGTGCTTTCTACTTACTACCACCGTTCATTTGAGTTGGCAGACCACGGCTACATT
TTTAATCCTCAGTCTGACCTTGCGATTGCTAACTTTATCGCAAACTACATCATTCAAAAC
GATGCAGTGAACTGGGACTTCGTGAACAAGCACACGAACTTTACCAAAACAGACACTGAC
ATCGGTTACGGTCTGCGTGACGATGACCCGCTACAAAAAGCCGCTAAGAACCCGAACTCT
GGCAAGCTAACATCAATCTCTTTCGAAGAATACAAGAAGACTGTCGCGCCTTACACCGTA
GAGAAAGCATCTGAAATCTCAGGCGTAGAAAAAGAGAAACTAATCGAGCTTGCTAAGCAG
TACGCGGATCCAAACACGAAAGTGATGTCGCTATGGACAATGGGTATGAACCAACATACT
CGTGGCGTATGGATGAACAACTTGGTTTACAACATCCACCTACTAACCGGTAAGATTGCT
ACTCCGGGCAACAGTCCATTCTCACTAACGGGTCAACCATCAGCATGTGGTACCGCTCGT
GAAGTTGGTACGTTTGCTCACCGTCTACCTGCAGACATGGTGGTTGCTAACCCTAAACAC
CGTAAAATCGCGGAAGAGATCTGGAAACTGCCAGAAGGCACCATCCCACCGAAACCAGGT
TTCCACGCGGTACTGCAAGACCGCATGTTGCATGATGGCGTTCTGAACTGTTATTGGGTT
CAATGTAACAACAACATGCAAGCTGGTCCAAACATCAACACAGAGCGTCTTCCAGGTTAC
CGTAATCCAGAAAACTTCATTGTTGTGTCTGACCCATACCCAACAGCAACAGCGCAAGCC
GCTGACCTTATCCTTCCTACTGCAATGTGGATCGAGAAAGAAGGCGCTTACGGTAACGCA
GAGCGTCGTACACAAGCTTGGTACCAACAAGTAGAGACCATCGGTGATGCAAAATCTGAC
CTTTGGCAGGTAATGGAATTCTCTAAACGCTTCAAGATGGAAGAAGTGTGGCCAGAAGAG
CTTCTTGCAAAAGCACCAGAGTACCGTGGTAAAACCATGTACGACATGCTGTTCAAGAAC
GGTCAAGTTGACCAGTTCCCTATCGAAGAAGCTCGTGAACTAAACGATGATTCGCACCAC
TTCGGCTACTACGTTCAGAAAGGTCTGTTCGAAGAGTACGCAACATTTGGTCGCGGTCAC
GGTCACGACTTAGCACCTTACGATGTCTACCACACTGTACGTGGTCTACGTTGGCCGGTT
GTTGATGGCAAAGAAACACAATGGCGCTTTAAAGAAGGTTCTGACCCATACGCTAAAGCA
GGTTCAGGTTGGGACTTCTACGGTAATGCTGATGGTAAAGCGAAGATCATTTCTGCGCCT
TACGAAGCGCCACCAGAAGTACCAAATGAAGAGTTCGACCTATGGCTATGTACAGGTCGT
GTTCTTGAGCACTGGCACACAGGTACTATGACTCGTCGTGTACCAGAGCTTTACAAAGCT
GTACCAGACGCTGTGGTTTACATGCACCCTGCGGATGCGAAAAAACGTAATGTACGTCGC
GGTGAAGAAGTTCTGATTGCAAACAAACGTGGCGAAGTACGCGTTCGTGTTGAAACCCGT
GGTCGTAACCGTCCACCTGAAGGCTTGGTATTCGTACCGTTCTTTGATGCCCGTATTTTG
ATTAACAAGCTGATTCTTGATGCGACTGACCCTCTGTCAAAACAGACAGACTTTAAGAAG
TGTCCAGTCAAAATCACGAAAATTGCTTAA
>GDNDDLFJ_00275 hypothetical protein
ATGTCACTAAACGAAGTGCACATTTCGAGTCTGGTAGTCCATGTTCTGCCTGAACATCTG
GCTGAAGTTAAAACCCAGATTGAAGCGTACGAAAACGCAGAAATCTACGGTGACAGCCCA
GAAGGCAAAATCGTGGTGGTGCTAGAAACTGAGAATCAAGGTTTCATCACCGACACTATC
GATGCGATTAATAATTTACCGAATGTCTTGAGCACAGTATTGGTTTATCACCAAATCGAA
ACTGGGCTTGAAGAAACGGAAGAAGAAGACACTGGAACACAACATTCCCAAATCGAGGGT
GAAGTATGA
>GDNDDLFJ_00276 NAD(P)H-quinone oxidoreductase subunit I, chloroplastic
GTGGTAGACCTTTCTAGACGAAGACTTTTTGCACGCAAAGCGCAACCGGATAATTCGGTA
CGTCTTCCTTGGTTAGCAAAGCCAACTCAATTCACGGATGACTGCACTCGCTGTGGCAAA
TGCATCGAGGCATGTGAAACCAAAATTATAACCAAAAGCGACGGCGGTTTTCCTGCAGTC
GATTTTTCTATTGATGAATGCACATTTTGTTACCAATGCGCCGAGGCTTGCCCAGAGCCA
CTATTTTTAGCAGAAGCGGAGCAACCTTGGCAGGCAAAAGCGAGCATCACCGATAGCTGT
TTAGCAAAACAAAATGTCGAATGCCGAAGCTGTGGGGACATGTGCGACCCGATGGCGATT
AAGTTCAAGTTAGAACTTGGCAAAGTAGCACAACCAAATTTAGACCTTGATGAGTGTAAC
GGCTGCGGCGCCTGTGTTTCAGTGTGCCCTACTTCATCCATCAATGTGAGCAATATAACA
GCCTAG
>GDNDDLFJ_00277 Nitrate/nitrite sensor protein NarX
TTGTTTAAAAATGTGAAAAAGTCAGTAACACGCACTATTGCGTCTGCCATGATGTTGATT
TTACTCCTATCGGTGGCGACGACTGGCTTTGCTATATTCACTCTTGCATCAAGCCTTAAT
GATGCGGAGGCGGTCAACGTAGCGGGTTCGATGCGAATGCAGAGTTATCGTTTAGCCCAT
GATATTCAAAGTGAATCTGTTGACTATTCTTCACATATTGACTTATTTGAGCAGTCAATT
TACTCCCATTCAATGCTGGCACTACAGCATTGGTCAGTACCAGAAGATATTACAAAAGAC
TACTATCGGTTGATTCTGCGCTGGCACGAGCTGAAATCGGTACTAAAGAGCCAAGATAGA
GACAAATATCTGATCTTAGTGGCTGGTTTTGTTCAACAAATTGATGCTTTTGTATTTAAA
CTGCAGAACTACTCAGAACAAAAACTGATCAACTTAGCGTGGATTGGTGGCTTAGGGCTT
GGCGGCATACTGTGTGTCAGCATGTTTGTCGTGCACTTTGTGAGACTAGAAGTTGTCAGA
CCTTTACGCGCTCTTGTGTTTGCAAGTGAACAAATTCAGAATCGTTCGTTTAATGTGTCA
CTCAATGTATCGAGTGACAACGAAATGGGTATTTTGACCCGAACTTTCAATAGGATGGCG
AACGATCTTGGTAAGCTATATCGAGGGTTGGAGCAAGCTGTCGACGAGAAAACACGTAAG
CTACAACATGCTAACCAATCGCTGAGAGTGTTGTATGATTCGTCGAAAGAGCTGACGGCG
TCACGTATCCATCAGGAGAATTTCCAAGCGATTTTACAACATATTGCAAGTTTGGAAGGA
ATTCGTGCAGTTAAGCTCGAAATTGATCAAATTGGGGAACCAAATTGGATACTCTCAGAG
GGGGAAGAGTGCCGTCACGAATGTGATAGGGAATGCCACACGAAGATATTAACGCTGGAC
GGTGTTCACCTTGGGTATTTGCATTGGAAAGCGGGTTTGCCGTGTCCTAATGAGTCTCTT
ATTGATAACTTTGTTCAAATTTTATCTCGTGCGGTATATTACAACCGAGCGCAGAGACAA
GCTGAGCAGCTGCTTTTGATGGAAGAACGTGCCACCATCGCTCGTGAGTTACACGATTCA
CTAGCCCAAGCATTGTCTTATTTGAAGATCCAAGTATCGCTACTCAAACGAAGTGTGAAG
AATATTCCTGATGACAAAGCGACAGAGCAGACAAATCAAGTTATTGCTGAACTCGATACT
GGGCTGTCAGCAGCATATACCCAACTTCGTGAGCTTTTGACTACATTCCGCCTAACAATA
AAAGAGGGTAGCTTTGGTCAAGCGCTTCAAGAAATGGTTTCGACGCTTGATGATCAAACT
GCGGCGAAAATCTCGCTTGATAATGAGCTTTCTTCAACTGAATTAGATGCACACCAGCAG
GTCCATCTACTACAGTTGATCAGAGAAGCGACAATAAATGCGATCAAACATGCTCAAGCG
AACAATATTAAGATTCAATGTCTTGATTCTGATGGGAAAGTCACAGTGACTGTTACCGAT
GATGGTATAGGCTTTGAGCAGCAAGACGAAAAATTAAATCATTACGGTATGAGTATCATG
CAAGAGCGAGCAGCCAGATTGCACGCTGAGTTGCAAATTGAAGCCGCAGCAAATAGCGGC
TGTATCGTAAGACTAGAATTCCAACATATTAAGGAAGTAAACATTGACAGTGTGTAA
>GDNDDLFJ_00278 Nitrate/nitrite response regulator protein NarL
TTGACAGTGTGTAAAGTAATGCTGGTGGATGATCACCCACTCATGAGACGTGGTATTCAT
CAGTTACTCAGTTTTGAGCCAGAATTTGAAGTCGTCGCAGAGGCAAGTAGCGGTGCGGAT
GCGGTTGCGAAAGCTCATGAACTTGAGCTGGATTTGGTACTTCTTGATCTGAATATGAAA
GGCATGTCTGGTCTAGATACGCTAAAAGCTTTGCGTGCTGACGGTTGTGAAGCTCGCATT
GTTATTCTCACCGTATCGGACAGTCCGGCAGACATCGAAGCTATCGTGCGTAGCGGCGCA
GATGGTTACTTGTTAAAAGACACAGAGCCAGATGAGTTGGTTGAACTGCTAAAACAAGCA
CACGAAGGGGACAAAGCCTACAGCCAAGCGGTAGCGAAATACCTAAATGAGCGTGAAGGT
CAAGAAGACGTATTTGACTCATTGACTGACCGTGAAACGCAAATCCTCCAAGAGGTGGCG
CGCGGTTTTCGCAACAAGCAGATTGCCGATCGCCTGTTTATCTCTGAATCGACCGTTAAA
GTGCACATGAAGAGTTTGCTGAAAAAGTTAAAAGTACCTTCACGTACTGCAGCAACAGTG
CTTTATCTAGAGCGATTCGGCGAAATTAAGTAA
>GDNDDLFJ_00279 hypothetical protein
ATGGCTGCTGCTGAGCAACTTGATACGAGTGTAGAATACGAAATTCGCTACTTTGAACAG
GGGAAAATGCACAGTATGAGAGTCGTCGCGGAAGATAAGAAAGCGGCGCATCGTTACTAT
TTGGAGTGTGGCAAACACAATAGTGATTTGTACTCCATTCGCCCAGACCAATAA
>GDNDDLFJ_00280 hypothetical protein
ATGAAATTAAAAAGTTTATCTAATAAAGCGGTTCGATATGGATGTATCTTGTTATCTATT
TTGGCGCTTGCTGGTTGTGCAAAGAAGTTTTTATACAGCAATATTGATTGGGTAGTGATC
GAATATTTAGATGACTATGTGTCTTTAGATGGTGAACAAGAAGCTCTGGTAGAGGAGCGA
ATCTTATTATTAGCTGATTGGCACAAGAAAGAAGAATTACCTTTATATATCGATCACTTA
AAGCAATTGGAGGCACTGAATAAAGACAGCATTACGTTGGAAGCATTGCAAGCGAATCGA
GACCAAATGCGTGAACATTATCAACGTCTTGTTTCGAAAGCCGCTCCAGATCTGTTCTCG
TTAAGTATGCAGCTCGATAATCAACAAGAAGCAGAGTTTATTGATAGTGTAAGAGAACGT
TATAAGGAGAGAGATGAAAAATATGCAGGAAAAACGGAACGAGAACTGAGAGAAGTTGTC
TTAGAGAATACAGAGGATTGGATGGAAGAATGGTTGGGGAAATTATCTAGCCAACAAAAA
GCGCGAGCCAAACAGCTTTCTCAACAAGTGATTATAAATAGTCCCTTATGGCGTGATTAT
CGATCTTCCATTATTCAAGAATTAGAATATCTTTTCGAAAATAAAACCAACAGCGTGGTT
TACCAGCAGGTATTCATGCAGCTCTTATTTGAACCAGAAAGTTATTATAGTGATCAATTG
ACTAAGAATATTGATCAAAATATCGCACTAACGGATCAATTCACTCTAGATATAGCTCAA
TCCATGAGTGATAAACAATGGAAACACTTCCATGGCAAAATCCGAGAGTGGCGAGAACTT
GCCGAAGACCTATTGAATTAA
>GDNDDLFJ_00281 Peptidase T
ATGAAACATTTAGTTGAAAGATTTCTTCGCTACGTCACGTTCGATACTCAATCTAATCCC
CACGAATCAGCTTGCCCAAGCAGCAGCGGGCAACTGGTGTTTGCTCAGCAACTTAAAAAA
GAGATGATTGAGCTTGGCTTAAGCAATGTTACGTTAAGTGACAACGGCTACTTGATGGCA
AAACTGCCATCTAACGTTGATTACGATGTACCTGCTATTGGCTTTATCGCACATATGGAC
ACTGCACCAGATGCCTCTGGTAAAAATGTAAATCCTCAGTTTATTGAGGACTATCAGGGT
GGTGATATTGCACTTGGTTTGGGCGATGAAGTGTTATCACCAGTCCAATACCCAGATTTG
CACGATCTTCATGGTCACAACCTGATCACGACAGATGGTACGACACTACTTGGTGCTGAC
AACAAAGCTGGTATTGCAGAAATTCTTTCCGCGGTTGCGATGCTGATTGAAAACCCTCAA
ATCCCACACGGTGATATTTGCATTGGTTTTACACCAGATGAAGAAATTGGTCGCGGTGCG
GACTTATTTGATGTTGAGAAGTTTGGTGCGAAATGGGCGTACACTATCGATGGTGGCCCT
CAAGGCGAGCTAGAATACGAAAACTTTAATGCAACCAGTGCAGATGTCATTTTCCATGGC
GTGAGTGTTCACCCTGGTACAGCAAAAGGCAAATTGGTTAATGCGATGAACTTGGCGGCA
AAATTCCAAGTGCAAATGCCAGAAGATCAGACGCCAGAAACCACAGAAGGCTACGAAGGC
TTCTTCCATCTTAAATCAGGTGAACTTGGTGTGGCTCGCAGTGAGCTAGGTTACATCATC
CGTGACTTCGATCGTGAAGGTCTAGAAAGCCGTAAAGCCTTCATGCAGAAACTTGTCGAT
GATATGAACGCTGGGTTGAAGCATGGCTCTGTTGAGTTGAAGCTCACCGACAGCTACTAC
AACATGCGTGAAATGGTTGAACCATACCCGCACATTATCGACTTGGCGAAACAAGCGATG
GAAGATTGTGATGTGGAACCTCTGATCAAACCAATTCGTGGCGGAACAGATGGCGCTCGT
TTGTCATTTATGGGTTTACCGTGTCCAAACATCTTCACTGGCGGTTATAACTTCCACGGT
ATCCACGAGTTTATTTCAGTTGAGATGATGGAGAAATCGGTTCAAGTGATCGTTAAGATT
GCTGAGCTAACGGCGAAGAAGCACGGTTAA
>GDNDDLFJ_00282 tRNA-specific adenosine deaminase
ATGATTTCTAAATGGGAGAAACGTTTTTACCAAATGGCTGAGCTGGTGGCATCTTGGAGT
AAAGATCCATCGACACAGGTAGGTGCGGTTATCACAAAACAAAACCGCATTGTTTCTGTT
GGCTTCAACGGCTACCCACATGGTGTTTCTGACAGTGTGGATACGGATGAACGTGAACTG
AAATACTTAAAAACACTGCACGCAGAAGAGAACGCGATTTTGTTTTCAAAGCGCGACTTA
GATGGATGTGATATCTGGGTAACGCACTTCCCTTGCCCAAACTGTGCGGCAAAGATCATT
CAGACAGGTATCGCTCGCGTGAGTTGCCCGGAACAGTCTGAAGATTTCTTGTCTCGTTGG
GGTGATAAGATTCAAGTAAGCCAAGATATGTTCGACCAAGCCGGAGTCGAAGTGAACTGG
CTACCAATTAGTGAAATCGAAGAAAAAAGCGTTCGTTAA
>GDNDDLFJ_00283 Efflux pump periplasmic linker BepF
ATGCAAAAGAAACCACTCGTCGCACTAATGGCGGCAACAGCTATCCTCGCGGGATGCGGA
GAAGCAAACAATGCCCAGAAGGGGGCGCAAGCTCCTCTTGTTGTGACTCAAGATGTCACA
ATTATCGACTACCAACCGAGTAAGTCTTACATCGGTCGCATTGAAGCAGTAGAAGATACG
AATATTACGGCACAAGTCTCCGGCTATCTTGAAGCTCGCCATTTTGACGAAGGTCAGATG
GTAGAGAAAGGGCAGTTGTTGTACTCCATCGAGCCTTCTTCTTTTGAAGCGCAAGTGGCG
AGTGCAAAAGCAGCGCTAGCTCAGGCAAAAGCGGCGCTTAAGAAAGCAGAGCTCGACCAC
CAACGTGGTAAAAACTTGTTGCCACGTGGCAGTATTTCCCAATCAGAGTTCGATGCGTTG
ACGGCGACGTTACTTGGCGCGCGAGCAGAGCTTGAAGCAGCAAACGCTCAGCTTAAGCTT
GCGGAAGTAAACCTTTCTTACACTCAAATTCGTGCTCCATTTAGCGGTCGCATCAGTGAC
AGTAAAGTAAGTACTGGTGATCTGCTTTCCCCATCTTCTGGCATTTTGACGACATTAGTT
AGCCTAGACCCAGTGCATACCTCATTCAGCGTGAGTGAACGTGAACGTTTAAACCTTGGT
ATGGACGGTATTAAAGGCGACGGTAGTGCAGAGTCGAGTGGCGTTGAGGTTCAGCTTGAA
CTGGAAAACGGAGAGTACTTCGAACATCTAGGTCAATTGGACTTTTTAGGTAATCGGATT
AATACGCAAACCGGTACGATCGCGATGCGCGCAGTGGTACCAAACCCGGAGCAAAAGCTA
CTTCCTGGCCAGCACATTAAAGTAAACCTTCGCGATAAGAATGCAAAAGACGTCATCGTG
ATTCCTCGTCGTGCAGTGCAAACGGACCTAGAAGGTGACTTTGCCATGGTGATGGCAGAA
GGCAATGTTGCGGAGCGCCGTAACGTTGAACTTGGTGCGCAAGTAGAGCAGGGTATCATC
ATCAAAGAAGGTTTGAACAAGGACGACACTGTGATTACACAAGGTCTACAACGTGTACGC
AACGGTGTAGAAGTGCGTATTCAATCACCTGCTGAACAGAAACAGTAG
>GDNDDLFJ_00284 Efflux pump membrane transporter BepG
ATGTTAAGTCGTTTCTTTATTCAAAGACCGAAATTCGCACTGGTTATTTCGATCATCTTG
ACGTTGGCAGGTGCCATCTCATTAGCGATCTTGCCTGTTGCTGAATATCCTAAAATCAGT
CCACCATCGGTGAGCGTGACAGCATTTTATACGGGTGCAAGTGCTGAGGTTGTGGAGCAG
GCGATAGCCGACCCAATAGAAACCTCCGTGAACGGCGTTGAAAACATGATTTACATGTCT
TCAAAGAGTGCTAACGATGGTTCTTACAGCCTAAACGTCACCTTCGATGTGGGTACTGAT
CCAGACATGGCGCAGGTTAACGTGCAAAACCGTGTATCGCAGATTGAGTCAAAACTGCCT
CAAGAAGTACGCATGGTAGGCGTAACGGTGAAAAAGCGTTCTCCTGACTTGTTGATGGTT
TTGAACTTCTACTCACCTGACGGTAAGTACGATGACAAGTTCCTTATCAACTACATCAAC
CTGAACGTAAAAGACCAACTGGCGCGTGTTAAGGGCATCAGTGAAGTTAACGTTATCGGT
GGTGGTGAATACGCGATGCGTGTTTGGTTAGATCCAGAAAAAATGGCTAACCTGAACCTC
ACAACAACTGATGTGTACTCGGCGTTGGCAGAGCAGAACGTACAGGTAGCGGCCGGTCGT
ATTGGTGCTGCGCCATACAACAACCCTCAAGAAGTTCAGTTTAACTTGGTGACCAAAGGT
CGTCTTGAGAGCGTGAGCGAGTTTGAGGATGTAGTACTTCGTGCAAACCCAGATGGTTCT
ACTGTATACCTAAAAGACGTCGCTCGCGTTGAGCTTGGTAAGAAGTTCTATGATGGTAAC
GGTAAGTTCCGTGGTCAAGACGCGTCGATCGTTGCTCTGTCACTGCAGTCAGACGCAAAC
GCACTGGAAAGTGGGCAAGCGGTCATGGATTTGCTTGAGCGCTTAAGCACGAACTTCCCT
GAAGGCATGGCTTACGAAACCAGTTATGACACAACCGTGTTCGTTGCTGAGTCGATCAAG
GGTGTAGTGAAAACGCTGATTGAAGCGATCTTGTTGGTAATTGCAGTTACTTACCTGTTC
CTTGGTAGTGCGCGCGCAACCTTAATTCCTGTTGTTGCGATTCCAGTATCCCTTATCGGC
ACATTCGCTATCATGCAGGCGACGGGTTTTACCATCAACACGGTAACCCTGTTCGGTTTG
ATCCTCGCCATCGGTATCGTGGTAGATGACGCGATTCTAGTTATCGAAAACGTCGATACC
ACTATGGCGAAAGACCCAACCATTTCACCACGCAAAGCCACTTTGCTGGCGATGAAAGAA
GTAACGGGTCCAATCATTACCTCGACCTTGGTTCTATTGGCGGTATTCCTACCAGTAGCC
ATGCTTCCGGGGATTACCGGCATCATGTACCGTCAGTTCGCATTGACGATCTGTATCTCG
GTAGTTATCTCGTCTATTAACGCATTAACGCTGTCTCCAGCACTATGTTCGCTGGTATTG
AAGCAGGGTGGTGGTAACACGGCAAACTGGTTCCAAGCGTTCAACCGCGGTCTAGAGCGC
GTAACAGCGCGCTACGGTCAGATCGCTGGCTTCTTGGTTAAGAAGTCTATGTTGCTGATT
GCTTTCTTCTTCGTCGCGGTTGCTGCAGTAACGTTTTTTGCGAAAACAACGTCGACGGCG
TTTGTACCTCAAGAAGATAAAGGTATCTTGTTGGTGAACGTGCAGCTTCCAGATTCTGCG
TCACTTTCTCGTACCGAAGAAGTGACTAATGAATTGATGAAGATGGTTGAGCAAGAGCCG
GGTGTTGATGGCGTGACGGTTGCGAATGGTTACTCGTTCATGACGGGTGCCGCAGCATCA
AATGGTGCGTCTCTGTTCATCAAACTGCATGATTGGGACACGCGTAACTCGCTTGACGGT
GAACACGCTGCTAACGCCATTGCAAACCGTATCAACGGTCGTGCTGCAATGGAACTTCCT
CAAGCGGTGGTATTTGCCATGGGACCTCCTGCCGTTCCGGGTATGGGCGCAGCCTCAGGC
TTTGAATTTGTACTTGAGGACACGTTAGGTCGTAGCCGTACTGATTTGTCGATGGTAATG
GGTGAAATGATCCAGGCGGCTAACCAAGCTCCAGAAATCGCATATACCTTCAGTACCTTC
CGTGCAAATGTACCGCATTACTATGTCGATATTGACCGTGAGAAAGCACAACAGTTAGGT
ATTCCACTGTCGTCAATCTTCCAAACATTGCAAGGTAACCTTGGTTCGCTATACGTGAAC
GACTTCACCATGTTCGGTAAGAACTTCCGTGTGACCATGCAAGCAGACAGTGAACACCGC
AGCAGTATGGAAGATCTTGAGCGTTTCCACGTTCGTTCTTCGAGCGGCGATATGGTGCCA
CTGAGTACATTAGTGAGCTACGAACAGGTGTTTGAGCCGGATGTTGCATGGCGTTATAAC
ATGTACCGCAGTGCCATCATCCAAGGTCAACCTGCTCCGGGTTATTCAAGTGGTGACGCG
ATTGCAGCAATGGAACGTGTCGCGGCTGAAGTTCTGCCACAAGGTTACACCTACGAGTGG
ACGGGTATGGCGTATCAAGAAGTCTTGGCAGGTAACCAAGCGATTTACGCGTTCGCATTG
GCATTGATCTTTATCTACTTGTTCATGGTGGCGCAGTACGAGAGTTGGAGTATTCCTTTA
GCGATCATCCTAGTGGTGCCAGTGGCAACGTTGGGTTCCTTCCTCGCATTGAACTTAACC
GGAACGCCACTCAACTTGTACGCTCAGATAGGTCTCGTCCTGCTCATAGCGCTCGCGGCG
AAGAACGCAATCCTAATTGTGGAATTCGCCAAGCAAGAGCGTGAAGAAAAAGATGTGGAT
ATCGACAGTGCAGCAGTACAAGGGGGTAAGCTTCGTTTCCGTGCTGTTAACATGACGTCT
TGGTCGTTCATCTTGGGTATTTTCCCATTGATCTTCGCCGCTGGTGCGGGTCATGTGAGT
CAGAACTCATTGGGTATTTCCCTAATTGGTGGTCTGCTGTGTGTGCTCCTAGCAGGTACT
TTCCTGATTCCGGGCTTCTACGCTCTGGTACAGAGAAAACGTGAGAAGATCCACGGTGGT
AATACCAAACTGGTTCCTTTAGATGATGAATAA
>GDNDDLFJ_00285 Methyl-accepting chemotaxis protein McpQ
ATGACTATTAGGCACAAGCTCTACTCCCTAGGAGTAATTGCCATTCTTGGCATTGTGACC
CTATTGGGTACCTCGTCACACTTCGCTAACCAAAGCCAAGAGCTCAACCATGCAATCAAA
TTGGTTGGCGATCTCGAAATTCGTCTCCTTAACCTGCGCCGTAATGAAAAAGACTTCTTG
TTACGCAGCAACATCAAATACCTCGATAAATTCAATGCTAACGTCGACAAATTTTTGGGT
ATCGAACAAGAATTGGCTGGCATTCTCAACCTTTATAAACTTCCTTCTAGTCATCAATTC
AAGCAAGATTTACTGGCTTACCAAAAAGGATTTCAAAAATTAGTTGCTGCTTACGAACGC
TATGGTCTCGATGCAAATAGTGGTCTATTAGCGAGCTTTGAACAGGCTTTATCTGAAGCC
GAGCAAAATGCAAACCACCAACAAGTAATGGCACTGACTAAGTTCGCGCAACGAGTTAAA
GCCGGACAAATGGACGAAGGTCTGTTGCAAGGTTTGTATGTTCCTTCATTAATCGAAAAT
GCGCGCCAACTTGCGACGCAGAAACAGACGATTGGAGTCGCGTACAACAAAGGTCTACTG
GGTGACACTCGTGCCCTATCACACACAGTTGAAGAACAATTTAAGACCTTCTCATCTGCG
TTGAGTAATGCAGCGACCGAACGTGATAGTCAAAACACCATGGTGAAACAAGTTATCACT
GCGGTAGTATTTATTATTATCTTAGCTCTGATTTCGCAAATCTCACGCTCAATCAATGCA
CGCGTTAGTAGCCTGCTTGCGACCATAAAGAACATCAGTGAAAGTAATAACATGGGTTTA
CGTTCAGAGTTGGCAGGTAAAGATGAACTGGCGGACATCAGCCACCACTTAAACGATCTG
TTGGATAAGCTTGAGCACCTGATTCACGGCACACAAGAGAAGTCAGCACAGCTATCAGCA
AGTACTGACAACATGCATCGCGAACTAGAAGGTGTGATGGAACAGTTCCACACTCAGGCA
GACCATACCTCATCAATGGCAACAGCAGTTCAGCAAATGGTCGCCACGATTGGTGAAATC
TCTGAAAGTACTTCTGTGGCAGTAGAAGGCGTTCACCAAGCTGCAAACAATGCGGAGCAA
GGTCGTACCGTTGTTGAAACCACAGTAACAAATGTCGGTCAATTAACTGGTATTCTCTCG
AACAGCCAGCAATCAATTGGCTCTTTAAACGAACATGTAGCGAAAATTGGCGGTGCAGTA
AACATCATCCAAGATATTGCAGAGCAAACTAACCTACTCGCGCTAAACGCAGCAATTGAA
GCAGCACGTGCCGGCGAGCAAGGTCGTGGCTTTGCCGTCGTGGCGGATGAAGTACGCGCA
CTCGCAAGTCGTACTCATCAATCGACAGAAGAGATCACTCGCGTGGTATCAGACATTCAG
TCACAAATGTCGATGGTCGTATCTGATATCGACCAATGTAACGATCAGGGGCAGCAAACC
CTACAAGCATCGGAGAAGCTGGATTCAAGCCTTCAGCAAATCATTGCAGACATGCATGCA
ATTCAAGGCAACTCTGAACGCATCGCATCAGCAATTGAAGAGCAAGGCATCGTGATGAAT
CAGGTGAGCGACTCGATTACTGAATTGAACGTGATTTCAGAAAACAACATGCAATCCGCA
CAAGAGTGTCTGCATGAAGTCGACTCTGTCTCTGCTCAAGCCCATGACATGGACGAAGCG
GTTGCGGAATTTAAAACTCGCAGCGCGTAG
>GDNDDLFJ_00286 Peptidyl-tRNA hydrolase ArfB
ATGCTCAAAATTTCGAACTCCGTCACAATTCAAGATTGGGAAATCCAATTATTGCCTATC
CGGGCTCAAGGAAATGGTGGGCAGAACGTTAATAAGGTATCGTCCGCAATACATCTGCGC
TTTGATGTACGTCATTCCACACTGCCGGAATTCTATAAAGAGCGACTCCTCGCCCTTTCG
GATAGTAGGATTTCAAAAGAAGGGGTGATCATTATTAAAGCTCAACAGTTTCGGACGCAA
GAGCAGAACAAAGAAGACGCACTAAATCGATTACAAGCGTTGATACAATCTGCCAGCCGA
CAGGAAAAGAAGCGTATTAAAACGAAACCAACTCGCGCTTCACAACGTCGCAGACTTGAT
AGCAAAACCAAGCAAGCGACAAAAAAACAGCAACGCCAGAAAGTGCTGTACTAA
>GDNDDLFJ_00287 Fructose-1-phosphate phosphatase YqaB
ATGAACACAATAGATTTAAGCCCCTATAAAGGGTTAATTTTCGACATGGACGGCACCTTG
ATTGATACGATGCCAGCGCATTTAGCTGCATGGCAAGCAACAGCAGACCGTTTCGAGTTC
CCTTTTAACCAAGAGTGGTTGCATAGTTTAGGGGGCATGCCAAGCTTCAAAATTGTTGGC
GAAGTGAATCGTCAACACGGTTTATCTCTCGACCCAAAAGTTGTTTCTCGTTTCAAAATG
GACACGTTTGCAGAAATGGAACAACACGGTGAAATTATTTCATGCACGAATACGGTTTTG
GACCAACATCTTGGTAATAAGAAGATTGCTGTTGGAACAGGCAGTCAACGTGATAGCGCA
CTGCGTCTGTTAGCAAAAGCGGGCATTCTGAAGAAGTTAAATGCTGTCGTTACGGCAACG
GATGTAGAAAATCACAAACCTTTCCCAGATACGTTTCTTATGGCAGCCGAACAGCTTGGT
TTGTCTGCACAAGAGTGTGTGGTGTTTGAAGATACCGAGTTAGGAAAAAAAGCCGCTCAT
GCCGCAGGAATGGATTGTGTGATGGTCGAGGGTAATGAGCTAGTATTTTATCCAAAACCT
TAA
>GDNDDLFJ_00288 Response regulator protein VraR
ATGACACGCTCTCAAAATGTTTATGTAATTTCTTCTGACTCAGATTGGTCAGGGTTAGTT
ATTGCTGGTTTATCTCATTCTTTTAAAAACTACACTTTTTACACTGAGAAAACTGTCAAT
AATATATGGAATTTAAAAAATACTGATATTGTTATTTATGATCGCCTTACTTTAGGTAAT
CCATCATTGCACTTAATCTCACCACTTTCGCGTGGCGGTGCTTGGTTGCTTGCCAATGCG
AGTAAGCAAGACTTAGAGGGAGTTCAAGGGCTTATATCTCTGGGTTGGGGTGGGTTACTA
GAGAATGACTTTACCTTAGAACTGCTTCACAAATCCGTCCGAATGGTGGCTTCTGGTCAG
TTATGGTTTAGTCGAGAAGCCATGTCTTCTTCATTGAAGAATATTGTGAGGGGACAAGTT
CATAGTTCTTCATCTGCGGAAGTTCTAGGTGCTAAATACGAACTTTCTACTAAAGAACAG
AAAGTATTTATGTATTTAGTTCAAGGTTATTCAAATAAAGAAATAGCAGGTCAACTGAGT
GTAAGTTTAAGCACGGTAAAAACACATGTCTCCCATATATTATCTAAAACAGGAAAGCAA
AGCCGTTCTCAGTTAGGATCTTTAATGGTTGAGTGA
>GDNDDLFJ_00289 hypothetical protein
ATGAAACGTTTAGCAGGTTTTGCAGCAATGGCGTTGCTTGTATCGGCTGGTGCAGTTGCG
AATCCATGGGTCGTTGGGTCTGACGAAGGTCGCGCAGACTTTTACGTTAAATTCAAAGGT
GAAGTGCCTAAGCGTTGTGAAATGATGACTTACGGCAACTTGGATGTCATCAATTTCGAC
TTAACTAAGTCATCTGATACAAAAGAATTTGGCTTTAAAACGTGGTGCAACTCATACGGC
ACGAAAGGTATCGTCCAAGTTGACCCATTTGGTTTTACCAACAGCAATGAAGATGAAATT
CCAATGGAGTACAGCTTCAATGGTGAAACTAAGCTAAAAGACAAAGGGATTGACACTACC
GTTGCTCGTATCCATCAAGTGGTTGAAATTAGTAACAACCTAGACAAAACGATGACTGAT
GAGCACAAACTTTCAATTACCTCTAAACCTCAAGCTGGTGCGCGTTGGGGTGAATACAGC
GGCGCGATGTATGTGACTCTATTCCACATGTAG
>GDNDDLFJ_00290 hypothetical protein
GTGCTGAGGGAGGTCCCGTCCATCCCTCAGCCATTATGTTGTATGAAAACACTTCGAATA
TTATTTCTCATCTTGCTTTTCATGCCAGCACAAGTGTTGGCTTTTGAGCTTTTCCCAATG
GTGCAATTTCTTTCCGATTCAGGGAAAGAGACAACGGTATTTTTCAAGGTAACCAATACC
TCTCTTGCACCTTTGCCTATCGAGGTGACTGGCGTTAAGCGATTAGTTGAATTCAACAAC
GAAGAGTCGCTTCTTGAAACCGATGACTTGATGATCTTTCCACCGCAAGTACTTATTCAG
CCGGGGAAATCTCAGACCATTAAGGTGCAATACATTGGCGCACCCAAGGGTGTAGCAGAA
TCCTATCGTTTGATCGTGAGCCAATTGCCACTCAAAGCGGATGAAGTTGAGAAAGATGCC
ATACAAATGTTGTTCCGAATCGGAGCGCTTGTGTTTGTCTCTCCACAAGATGCGCAAGAC
CAATATTCCAGCGAAATCACTGTATCCAATGACAACAAGCCAAATCTGAAAATTAGCAAT
ACAGGTTCAAGTGTTATTGAGTTAAACAAACACACTTACTCGGTTGATTGGCAAGGTCAA
ACGAAGCGTTGGGATTGGGAGCAACTAGAGCCGGTTCTACCGATGCAATATCTCGTGCCA
AACCAGAAAGTTCAGGTGAACGTCGAGTCACTTCTTGTGAACTAA
>GDNDDLFJ_00291 hypothetical protein
ATGTGGCGCGCATTCGTCGTATCGATCGCTGTCCTTATTTCTGGGGCTGTATGGGGAAGC
TCTTACAGCCTCTCCTTACCCCTTGTGTATGAACAAAATCAGCTTGGCGAACTCCCTGTT
GAAATAAACGGCATGGCTCTTGAGCGAGTGTCTGTCGATGCCCTCCAAGATTTGCTCGGA
ACGCGCGTGAGTCCGGAATGGTGGTCGCAGTTTTTTGGTTCAGAGCCGTCAACATTCGTT
GATATCGAAACACTCGCTGAGCGAGGTATCGAGGTGACACTTAATACTGAATCCTTGTTT
ATTGACGTTCGGCTCTCGGCACAAATTCTTAGCGAACAAGACATTACTTTGTCGTCTGGC
TATCCCGATTTTATTCCCTCTGAAAGTGGCTCGATAAACTGGTTAAACAGTTTTAGCTTC
GCCTATAACAATTATTGGCAAGAGGATGTTGAGACTTGGGACACGTCGCTGGATTGGTTG
TCACAAGGCAATATCGGTGGTGCCAGTGGTGTGAATTTTCTTTTAGCCAATTATCTTGAA
GCGGATAACGAAACCACAAAGTTTTCTCGAGGTGAGTGGATTGCTTTCTATGATGATCCA
AACTTACCGATGCGTGCTTCCACAGGGGATGTTATCAGCGGTGAATCCGGACATATTTAT
GGCATGTCCTTGGGTGGTTTTTCAATTGAGAGTCGATACGCTGACTTACAACCGGAGCGT
GAGACAAGCCCTGAGAGTAGCCAACAACTTGTTCTGCTCGAATCCGCTGAAGTGGAAGTT
TATGTCAACGGTGAACGAATTTCTGGTGGGCGATTGGAGCCGGGGCGTTACAACCTCAAG
AATCTGATTTTAGATAACGGTGCTAACGATATTACGGTTGTCGTCAACTATGTTTCTGGT
AAGCAAGACGTATTGCGCTTTACTCAATTTTACAACGCTAAGCTGTTGAAAAAAGGTCTG
ATTGATTACTCGTTTTCCGTTGGGCAGCCAATCATCTATGACAACCGTCAAGTAGAATAC
GAAGAGGAATGGGTAGCGACAGGTTACTTAGAATATGGTGTCACTGACTGGTTAACCGCA
GGTGCAAACGGCTTATATGCTCAAGATGGTTCGATATTTGGGGCTCTGACTACTTTCAAA
AGCGGTGTAGGGAATGTGACTGCTCGTTATTCGCTAAGCTCTGCAAGTTTGGGAGAAGAC
GGTTGGATAGCTTCCCTTGATTATGAAAACAGCATTTTTGGAAGTGGGGAAAGCCAATCT
CCCAACCTACGTTTTGCGATTGAAAAGTCGGATGATTTTCAAAACAAACCTTGGAAAAAA
TCCCAAGAAGGCAACTCATATACACAATATCTCGCAAATTACTTTTGGCAGATAAACAGT
AAATTTGATCTGACATTAACAGGACGCCTGACTCAGCTCCCTCCTGATGACGATGAGTTA
CGTGGTTCGGTCTTGCTAAATTGGCGACATGGTGGTTTTACGGTAGGGGTTGGCAGCGAA
TACGAAGAATCCGAGCGTTATAACGAACCGGATACGCGTTTCTTGTTTACCTTCGAATAC
AATTGGTATTCGGATGAGCATGGAAATCGTATAGGTCTCTCTTACAACAGTGAGAATGAA
CGGAGCCGAGCGTATTTTAGTAATGAAGGTTTGAACTACGTTGGTGACTATGGCGTAAGA
ATCGAAGCTGAGCAGGACGAATTTCGTGATACCCAACGAGCTCAATTGAGTTACACCGCA
AATCGTTTTAGAGCAGAGTCCGAAGTGAGCCGTGATGTAGTGAGAAAAGAAGATACCGAG
CAATACCAAGCTTCACTGCGCCTAGCGACTGCAGTTGGAATGGTTGACGGTGATTGGGGG
TGGGGACGTGCGACCAGTGGCCCTTTTGTTGTGGCAGAAATGCACCCGACGTTGGGTGAA
GCGACTGCGAACCTAGATGTAGACTCCCAAGGAAGACCAACCGCAATGGCGACAAAGCAT
CTTAATGGTCTTGTCTCGATCTCCCAACCTTATGCTCGCTATGCGATGGATTATAACGTG
ATGGATTCTCCTGTTGGTTATGACTGGGGAGATGGCAAACTTGAGCTAATGCCGGCGGCG
GCAACCGGATATTTGTTGACGATAGGTTCCGATGCGTCATACACGGCGAGTGGTTATTTG
AAGCGTCTTAGCGGTGAACCTATCGAGTACCGACAAGGGCGTGTGTTGGTTGATGATGAA
CAAATTGAGTTTTTTACCAACAAGCAAGGACGATTCTTCATTCAAGGTCTACGTCCTGGC
ATATATACAGTTGAGCTTTATGGACTACAGATTAGCCCTGTCGTTATCTCGATTCCTGAG
TCTGATACGAGCTTAATCGATTTAGGTGAAATCACAGTAATGCCGAACAATGACAAATAA
>GDNDDLFJ_00292 hypothetical protein
ATGAAAACAGTTAATCGCAGTGATGTCTTAACATTCGCAACCGTGCTATTTCTTACTGCT
TTTGCTTCACCGTTGTTGGCGAATGATGCCAGCGAAGCGCAGTGTGGGGGGACATTTAGG
GTAAGCATCAATGATACACCTTATAAACCTCATGTGACGCAACCTGATACCTTGTGGTTT
CAAGGCAAAATAGAGTTAGATAGCCAACTAGTTAACTGTATGAGCGGCATTGTCATCAAG
CCTTCAAATGGTTGGCAGCAGGTTGTTTCTGGGCCTCAAGGTAAGATCAATTCGACCGTC
CTTAACACGCAAAGAAAAAGCCTAAATAGAACCCCTCAAGGAGACTTTTTACTACCAAGT
CGTGGTAGTAAGCAGGTCGATTTTTGGGTGCAAGTGCCCGAAGGAAAAACCATGCAACCG
GGCAATTATCGGGCAGATTTTGAATTTTCGTTACTTGGCAAGCAAGTTGAAGTTGGTGTG
AGAAATGCAGGGCTCGACTACACGATAAAGCCATTCGTACGAGCACGCATAGAGGCAAAT
TCAAGTTCCAATGTGTCTGTTTCTGGGGCAAGAGTGACAGTGGATATGGGGAATTTAACC
AAGCAAAACCGAAGGGATTTGGACATTGTCGTGGTGAGCAACGCTTCCGTAAAACTTGAG
CTCGACTCGTTGAATCATGGGCACCTTGTCAATACTAGGAAACCGAGTCATAAAGTTCCG
TACACCACATTTTTGCAAGGTCAGACTCTTGGGTTGGATAGTCCGGTGCTTTTAAATACT
CACCGTGGGAACCAAACTCGCTTCAATATGGCTTTTGAAAATAAGGCAGTGCCAGGTGCT
GCTGCAGGGTTATATGAAGATGAGATGACCATTAGTTTGATTGCCTACTGA
>GDNDDLFJ_00293 FKBP-type 22 kDa peptidyl-prolyl cis-trans isomerase
GTGTCTAAATTTCTGTTTCCTCTTATTATTTTCGTCCTAGCGGCATTCTTTATCTACCGT
ACTTGGACAAACCACAAAGCGGCAGACGAAAACTTTGCAAAAGGGCAAGAGTTCCTGCTA
GAAAACAGCAAGAAAGAAGGTGTGATTACCACAGAGAGTGGTCTGCAATACCTTGTTCTT
GAGAAAGGAACGGGCGACGTTCATCCAACTGCAACTAGCAAAGTGAAAGTTCACTACCAT
GGCACGCTTATCGATGGTACGGTTTTCGATAGTTCAGTAGAACGTGGTGAGCCGATCACA
TTCGGTCTAAATCAGGTGATTAAAGGCTGGCAAGAAGGTCTGCAATACATGGTTGTGGGC
GAGAAAATCCGCCTGTTCGTGCCAAGCACACTTGGTTACGGTAAAAACGGTACTGGTCCT
ATCCCACCAGCAAGTGTACTGATCTTTGATGTGGAACTATTGGACATCCAATAA
>GDNDDLFJ_00294 Thiol:disulfide interchange protein DsbA
ATGTTCAAAACCATTTCTAAAGGCGCTGCACTTTTTGCCGCAGTTTTTGCCCTAACAGCT
TGTGACAACGGCAATAGTCAGCCACAACAAGGCAAGCAATACGAAGTTCTGCCAGTTTCT
CTTGCTGAATACAACTTAGCACCAGTAACTGAAGCGTTTTCTCTCACCTGTGGTCATTGT
CGTACGATGGAGCAGTTCGTTCCTCAAATTGAATCGTTGACAGAACAGAAAGTTGAGAAG
ATGCACGTTACCTTTAACGAAAGTGCGCAAATCAGCGCGATCATTTTCTATACCGCGGCA
ATGCAAGTTAACGGCACTCCGGACAAAGCGTTTATGGAAGAACTGTTTGCTGCCGTTCAA
ATGGGTGCAGATGCAACTGCCGATGAGCGCCAAGCTGCGGTAGAGAAAGCTTTTGAGTCT
CGTAACCTAGTAAGCCCTTACCAGCTAGACGACGCACAACAAGCGAAACTGTTTGAATAT
ATTACTAAAGCAGAAGAGATCACGACTCGTGGTCAAATCAACTCAGTTCCTGCCTTCATC
GTAAATGGTAAATACCAAGTAATCACTGGTGGCCACGAGACCGTTGAAGCAATGGCTGAC
ACTATCAACTACCTGCTAAAACAACCAAAATAA
>GDNDDLFJ_00295 putative lipoprotein YiaD
ATGGTTCCGGGCGGTAATATTCTCGATACTGCCCCGAGAACTAACTCAGAGCTAAGACAT
CCAGAGTGGGGTTACGCGAAATCTTACGTGTCAACTCCACGTTATGTTGCTCAGACTCCG
AGTACAGCTGGAAAAAAGTCACAGGGCGTGACGTCACTGGAGATGTTTTTAAATAGACAT
CATATCGCCCATGAAACCATCAGTGGCGACCACCTTATGGTGCGTTTGAAAGAACAAGTG
CATTTCCAAACGGGCTCTGCGAGATTATCATCGCAATCTCAAGACTGGATCCGCAATCTT
GGACATTATCTTGCCGGGCGTACTGATGTTGATGTGGTGATAGACGGTCATACAGACAGC
ACAGGCGCAGAGAGTTTTAATGATTCGTTATCGGAAAAGCGTGCTCGTGAGGTAGAAAAG
CAGCTACTTGCAACCAGCTTGCCTCGTCAAAGAGTGTTCTCTCGTGGCTTTGGCGAATAT
GTGCCGCAGTGCAGTAATACCACAGCAAGCGGTAAGGCATGTAATCGTCGAGTGGAACTG
ATGCTGATTGTCGATCAGTAA
>GDNDDLFJ_00296 hypothetical protein
ATGAAGTTTATCCGTTGGATTTTAGGAAAAATCATTCTACTTCTCAATGCAGTATTCTCT
CCCCGTGGCGTTAAACGTTCGGCAGAAGCACAGAAAAGCGTTGATGATAAAGCCAAAAAC
TACGCACTGTACCAATTTGAAGCTTGTCCTTTCTGCGTAAAAGTTCGACGTGCTATGAAA
CGTCAATCCGTGAACATTGAATTACGTGATGCGAAAAACGACCCAGTACATCGCGAAGCA
CTTGAACAAGGTGGTGGTCGTGTAAAAGTACCTTGTCTGCGTATTGAAAAAGATGGCGAG
ACGCAATGGCTTTACGAGTCTTCAGACATCGTCGCTTACATTGAAAAAGAATTTGCCTAG
>GDNDDLFJ_00297 Tyrosine recombinase XerD
ATGGCATTTCTCACACATGAGCAAATTGTGAAGTTACTGACTTATGCTGAACACCACAAA
CGCGCAGACATGATTAAGATCATCAAACTCTGCCTCTCTACTGGAGCTCGTTGGAATGAA
GCTGCTCAACTAAAAGGATCACAGGTTTCCCAGTTCAAAGTAACGTTCACCAAAACAAAA
ACAAAGAAAAACCGCACAGTTCCAATATCAGAAGAGCTCTATAAGGAAATCAACAAACCC
ACTTCTGGACCATTATTTGAAGAGTGCTATACGCCTTTTTGTTATATTCTAAAAAACAAA
TTAGGAGTTAGCATTCCTAAAGGTCAAGCATCACGCATACTCCGCCATACATTCGCCAGT
CATTTCATGATGAACGGAGGTAATATACTAATACTTCGAGATGTACTAGGGCATGCAGAT
ATAAAAATGACCATGCGTTATGCGCATTTCGCGCCAGATCACTTAACTGATGCCATCACG
CTCAACCCACTCAACAACGTATAG
>GDNDDLFJ_00298 hypothetical protein
ATGATGGAATCCAATGTTTTTGAACGCACTAACAACGGAGAGCAGGAAATAAGCTCTCGG
CTGTATAATTTTACGATTGGAGCGGTACTGTGTTGGGGCTTTTGGATTAATTGGTTAATG
GTTGGGAATATCCCGGTAGAGTCAATTGCCGCTATTAATCCTTGGGTCTTTTTCATCGGC
TATTTTGCGAGCTGCTTCTTTGGAGTTTACTTGTTCAGTAAATCTTCGAATCCATTGGTT
AGTTTTGTTGGCTATAACTTTGTAGTTGTACCTTTTGGATTAATCATCAACTTGGTGGTA
TCACGCTATGACCCATCCTTGGTTTTAAGTGCGATTAAGGTCACAGGTCTGGTGACTGGC
ATGATGATGCTACTAGGAACAATTTTCCCTGCTTTTTTCCAAAGAATCGCTGGTGTATTA
ACTATTGCATTAGTTGTTGTACTTGTGGTTGAGCTCTTTCAAATATTTATCCTTGGGATC
CACCAAGAATGGATAGACTGGGCTGTCGTTATCCTTTTTTGTGGTTATATCGGCTATGAT
TGGGGGCGAGCAAATCAAATTCCCAAAACAATGGACAATGCAGTAGATAGCGCAGCCGCT
CTATACATGGATATCATTAATCTATTCTTGAGAATACTAAGAATCATGGGGCGCAAATAG
>GDNDDLFJ_00299 hypothetical protein
GTGACAAAGAGTGATTTCATTCTTAGATATCTGATTGATCCCGATGCCGATAAAGTTTAT
GTGCTGGGGAACAATGGTAGTAATGAGGTGGTAAAGGTTTCAGGAAGTGATCACGTGTCA
TTTTTGGAAGTGACGGGCGCAGGGAATGTGATGGTTACTACAATTACAAACACAATGAAT
ACCGTGCATAGTCGAAACACAGTTGGCTTTGGCGGTGACCTGATTCCATCTCAGTACTAC
GGGAAATGCACAGCCAAGTAA
>GDNDDLFJ_00300 hypothetical protein
ATGAAAAGTTTGAAATTAATTTGTGGGTTGCTTTTGTTTATTAGCATTGCAGCATGTTCG
CCTTTTGAAGTATTTCAAGACATGGACAATAAAGAAGAGCAGTTTAATGAGTTAAGCCTC
CAGAAGCTTGGTGCTAAGGCTGAGACTAGTTGGAATATCCAAAATGGACAATTAACTAGT
ATTACAGTTATTTACCGTGCTAACTCGTTAAATGACGTGACAGTAAGTAATCTAGGAAAT
GAAGTAGAATCAATAGTTAAGAGCATTTATGGCGACGGTTCCTATGCGATAAGTATTGCA
ATTAACTTAGGTGATGAATAA
>GDNDDLFJ_00301 Inner membrane protein YhaH
ATGGATTGGTATTTGGCGGTCTTAAAGAAGTATGCAGTTTTTAACGGAAGGGCTAGACGA
AAGGAATACTGGATGTTTTTTTTGTTTAATCTCATTTTTTCTTTTGTTTTAGGGTTTATT
GATGGGATCTTAGGTACAGTATTTATCGGTACTATTTACGGGCTAGTTGTTTTAATTCCA
GGTATAGCTGTGACGGTTCGTAGGCTGCACGATATCGGGCGAACAGGCTGGTGGGTGTTA
ATTGGATTAATCCCGTTAATTGGATTAATCGTGCTTATCGTATTTGCAGCAACTGACGGA
AATAAAGGAAGTAATGAGTACGGGGCCAACCCGAAGGATCTGGCTGATACATTTGCCTAA
>GDNDDLFJ_00302 putative enoyl-CoA hydratase 1
ATGAAAGTCATTTCAAAGAATGACATCGATCAGTATATCGGTGTGGATATCGAGCCAACA
GATTGGTTTGTTGTAAATCAAGACCAAATTAATCAATTTGCAGATTGTACCTTAGACCAT
CAATTTATCCATACGGATCCGGTTAAAGCTCAAGATACAGTGTTCAAGTCTACAATTGCG
CACGGTTTATTATCTCTGTCTATGCTTCCATATTTTGCAGAGAGTTTTGGGTACCATTTG
GAGGGGGCTAGACTCGCTCTCAATTATGGCTTCGATAAGGTGCGTTTTATCCACCCAGTA
AAAGTAAATAGCCGTATTCGAGCTCATGCCAAATTGGTTGCTGTAGAAGAAAGGAACCCA
GGCCAGTATGTATTTAGTACAGAAGTGGTTATTGAAATTGAAGGTGAAACAAAACCTGCG
TTGAGCGCTGTATGGTTAGCTATACAGATCGTTCCTTAG
>GDNDDLFJ_00303 hypothetical protein
ATGAAGAGAATAATTACGATATTTATAGCTGCTTTGTGCCTAGCTTCGGTTGGTGTCCAA
GCCAATGACTATCAGTTAAAACAAGCATATGAAAATCATCAAAGTGATATTCAAGCTCAA
GGCTCAGGTAAAGTAATTCGCCTGCTACCAGACGACAATGATGGAAGCAGACATCAAAAA
TTTATATTGAAACTAGATAGCAAACAAACCTTACTTGTTGCGCACAATATTGATTTAGCT
CCTAGGATTCCAGATCTAGAGGTGGGGGATAGAGTGCAGTTCTACGGTGAATATGAGTGG
AATAAAAAAGGTGGAGTAATGCACTGGACACACCATGACCCAAATAATAGACACTCTCAT
GGTTGGTTAAAACATAACGGCAAGACGTACGAGTAA
>GDNDDLFJ_00304 Maleylpyruvate isomerase
ATGGAAGTATCGTTGTACAGCGCAAAAGGTTCTAATAGCTCCGAAAGAGTGGAGTGGGTC
CTCAATTTTAAGAGCCTACGTTACAATAGAATTGAGGTCAGCTCTGCCGAACTATCGACA
ACATACCTAGATATAAATCCTTTTGGCTATGTCCCATCTCTTCGTGTAGATGATGCGTTA
TTTTCTGAATCAATGGCCATTATTGAGTATTTGGAAGAACGATTTCCTAGGCCAGGCTTA
TTTGGCAAAAGCCTTAATGAAAAAACGCACATCCGCAGAGGTTGTGAGTACGTAAACTCC
AGTATTCACTCCCCCCAAAACCGAACAGTATTAAGATTCATGCGTCCTGAGTTAGACGAG
GCGTCAAAGCGCGAACTTCGTGGGAAATGGATTATGCGGTGCCTAGAAAAGTTAAGTCCC
TCAATTTGCCGTGAGTCGGGATTTGCAGTGGGCAACGACTTTAGCGTTGCCGATATATTT
GTGGCTTCAATTTACAAAAAAGCGCTGCAACATGGTTGTACTAGAAGCGGCTTTTACGAC
AAACATTTGATGTACATAAGAGCACATGACCGTGTTGTGGTTTCAGAGCCACAAGCATAG
>GDNDDLFJ_00305 hypothetical protein
ATGGGTAAGCAATTTTCAGAGTTATCCGATAAACATATTGAATTTATCGAACAGCAAAAA
ATCTATTTTGTAGCTACTGCTGCCGAGAGTGGCAGTGTGAATTTGTCCCCTAAAGGTGGA
GATTCCTTACGTGTTATCAACCCAAAGCAAATAGTTTGGTTGAATCTTACCGGAAGTGGC
AATGAGTCTGCATCACATGTCATTCAACAACCAAGAATGACTATCATGTTTTGTGCTTTT
CAAGGCTCTCCTCTAATCCTTCGAGCCTATGGTAAGGCGACTGTTTTACACTCTCAAGAC
GATAGTTGGGGTAAGTACGCATCGCTGTTCCCGGAGAGTGTTGCTGCTAGACAAATCTTT
GTCTTGGATGCAGCTATACAGTAA
>GDNDDLFJ_00306 putative HTH-type transcriptional regulator YybR
ATGAAAGAAACTCGTCATGATTGTTACACTGGGAATGCTTGCCCAGTAGAAGCGGCTCTC
GAATTGATTGGGGGTAAATGGAAAGGGATGATTTTGTATCATCTGCTTGGAAATACACTG
CGCTTTAATGAGTTAAAAAGGAGAGTTGGGAACGTTACTCAACGAATGTTGACAAAGCAG
CTAAAGGAACTTGAATCGAACGGGCTTGTCCATCGAAAGGTATATGCTGAAGTCCCTCCG
AAAGTTGAATATCGATTGACAGACGCTGGTATGACTTTGGAACCAATTTTACTTTCTTTA
AAAAATTGGGGCGATATTTACGCTTTGCCTATTCTATTAGATGACACATCTGAAAAAAAA
CGTTCTAAGTAA
>GDNDDLFJ_00307 Zinc-type alcohol dehydrogenase-like protein
ATGTCAATAAGTATGAAAGCCATTGGTTTCAACAAGTCACTACCTATCGAAGCACCAGAA
AGTCTAGTTTTATTTGATGCAAGCTACCCTGAGATGCAGGAATACGATGTAATCGTAAAG
GTTAATGCAGCATCAATAAACCCAGCAGATGCAAAGGTTCGCATCCGTTCAGCTCAAGAA
TCAGCGTTGACTTCTCCAAAAGTACTCGGATATGACGCTGTAGGAACTGTTGTTTCGATT
GGTGAAAAGGTAACAGGCTTCAACGTTGATGACCGCGTTTATTATGCCGGGGATGTTACG
AGAATGGGGTCAAACGCAGAATTTCAAGCAGTGGACTCACGCATTATTGCAAAAGCCCCG
ACTAGTTTGACCGATGAAGAAGCTGCGGTTTTACCACTCACGGCGCTAACGGGCTGGGAA
GCTCTTTTTGATCGTTTACGCGTTGATCCAGTAGAAAAAAATAAGTCAATTCTAATTATT
GGGGGTGCTGGAGGTGTAGGTTCCATTACTACGCAGATTGCAAAACAATTAACCAACCTA
ACCGTTATAACTACGGCTTCAAGACCTGAGTCAATTGAATGGTCTAAAAAAATGGGTGCT
GACTATGTAGCAGACCACCATAACCTTGTAGAAACAGTGAGAAAGTTTGGGATTGAACAT
GTCGATTATATTTTTAATGTCGCAGATACTGTTGGTCATTGGGATTCAATGGTTGAATTA
ATCGCCCCGCAAGGAATGATTTGTTCAATCGTCGAATTTGAGGGTGGTGTTGATTTGTCC
AAGCTACAAGGAAAATCTGCGGGATTTATCTGGGAGTTAATGTTCACTCGTTCTTTATTT
AATACTAATGATATTGATAACCAAGGTAAAATATTGCAACAAGTTGCAAATTTAGTGGAT
GCGGGTCGAATTAAAAGTACTTTAACTGGAACATTAAATGGTTTCGATGTGAATGTGTTT
AAACAAGCTCATCATAAAATTGAAAGCGGTAAAACAATTGGAAAAGTAGCAATTAAATAT
TGA
>GDNDDLFJ_00308 Putative monooxygenase
ATGTCTAATATTAATATTATCGCGACACTACATACCTCTACGTTTTCTAAGGAAAGTGTA
AGAACAGCAATGAAAACAGTGGAGTCTCTCAGCCGATTAGAAGATGGGTGTATAAAATAC
GATTTATATGAAATATCTGAAGAATTTAAAGGCTTGCCAAGTACAGGTGGAGATTTTTTG
GTTATAGAAACATGGAAAGACCAAGAGTCACTTGATAGACATGCGAAGTCTGAGCATTTC
CTAAACTTGGTAAGTAAATTTAATGAAGAAGAACTTAAAATTACCGTTCAGATTATTAAT
AAATTGAAATAA
>GDNDDLFJ_00309 Alcohol dehydrogenase
ATGAAATCTTTTTTGGTAAAGAAAGGATATGAACAGCTTTTTTTAGAAGATACTCCACCT
GAAAAATTAGCACCGCATGAAGTTAGAGTTGCAGTTAAAGCCGTTTCACTTAATTATCGA
GACCTGTTAAATTTAAAATTTCAAGCACAAGACCCTTTCGTCGCTATGTCCGATGGAGCT
GGTGAGGTTATAGAGATTGGCTCAAACGTCAAAGATTTAAAAGTAGGTGATCGTGTGATT
GGCTTATTTTTTCCAGATTGGCAGGCGGGAAAAATAAATGCGGAAAATTCTCTAAAAGCA
AGAGGTGGAAATGGGTGTGATGGTATGTTAGCCGAGCAAGTTGTGGGAGACAGCGACAGT
TTTGTGAAGTTTCCAGATCACTTGACTTATAGAGAGGCAGCTACGCTACCTTGTGCAGGG
CTAACTGCTTGGAATGCTCTTTTTGAATACGGAGAGGCTAAGCTAGGTGATACGGTCGTC
ATTCAAGGTACTGGCGGAGTAGGCTTATATACGTTACAGCTAGCGAAAGCTGCTGGGTTA
AATACTATCCTACTATCAAGCAAGGACCATCTGGCTGAGAAGCTGACTGCCTTGGGCGCA
GACGCTATTATCAACTACAAGAAAACTCCAAATTGGGATGAAGAAGTTATTAGATTAACT
GAAGGAAAAGGCGCTGACATAGTCATTGAACTTGGGGGGAGTGGTACGTTACAAAAGTCG
CTTAATGCTGTCAAAGTTAATGGATATATAAGTATGATTGGGGTTTTGAGTGGTTTAGAA
GGTACAATAAACCCTTTGCCAATCATCGCAAAAAGTATCAACGTTAAAGGTGTTTATGTG
GGTAGTAAGGAAATGCAAAATAGATTTCATGAAGCTATGAAAACACTTAAACTAAAGCCT
GTCTTGGATGATTCAACGTTTGATTTTGAAGATTCTCAAGATGCTTATGAGTATCAATCC
AAAGCTAAGCATATCGGGAATGTTGTCATTTCGATAGCTTGA
>GDNDDLFJ_00310 hypothetical protein
ATGAGAAAATTAGTCATTTCATCATTGATTGTCATTTCTTTTTTGCTTACTAGTAGTGCA
CAAGCTAAAACTCCAGAAGAGCTAACCTCAGATTTCTTTAAAATTTTACCAGAAAACCCT
AAAAATGCAGTCGACAGCATTATAACTAGTAATCTATTTATAAAGCAGGAGGTTTCTCAA
GTTAATTCATTAAAAACACTAATTAGCAACTATCCGAATTTAAAAGGTGATTACAAATTT
AATGAAAAAATATGTAGATATAAAATCGGCGAGAACCTAGAGTCAATAACTTACTTAGTC
GGGTATGAACAATCACCAATGCTATTTGATTTCTTTTTTTATCGAGTGAATGGGAATTGG
AAAATAATTAATATGAATACTGACAATTTTGACCAAAAATCAATTCTTAATAAAAAAGAA
TGGTGTGAAATAAAATAG
>GDNDDLFJ_00311 hypothetical protein
ATGACGCCTCTTAATGAACTGATCCAAGAAATGGGGTTCAAAAACATTCCCTTCGTTAAT
GAGCATAAGGCTGCAAGGCGACGTTGGACAAAAGAACAAGCCCCATTGTTCATTAGAGTA
TGTGAAAACAAGCCTGACACAGCCCCTGCGCTGCATATGCTTGGGCTTTTGACTAAATCT
CACATCGAAGCCAGCGCCCTGTATGAACAACATGCCACCTCCACTCACCACATGCAGCAA
GTGTTGAACGACACGCTTGGTGAAGAGCACGCGGAAAAGTTCACCAATCAGTCGGCCGAA
GACTTAGTACTGGTGACGCATTTATGGCTATACACCCAAGGCTATCTAAATATGGATTTT
AGCCTTGCTCATGACCATGCAGAACAAACGCAAAATATCCTGCAACATGAGTTAGTGATT
AAGCGCATGGATTTGGATGCTTTTCGTACCGATTTAATGCAGAGTTTCTATCTTGGTAAA
GAAGCTAACCCAGTAAAAGCAAGCGGGCTATTGGGTTGGGTAAAACGTCTGTTTTCCTCA
TAA
>GDNDDLFJ_00312 hypothetical protein
ATGGCTCTAAAACCAACAATTTACAAGTTTCGTATCGCAATCTCTGATATGAACAACGAT
TACTACGATTCAAAAAATCTTACTATCGCCCTTCACCCTTCTGAAAAGCCACAGCGCATG
TTGGCTCGTATTTTCGCCTACTGCTTGAATGCACAAGATGATCTTGAGTTCACTAAGGGT
CTATCTACAACAGAAGAACCAGATTTGTGGCGTGTAGAGGACGACCAATCTATCACTCAC
TGGATTGAGATTGGCGAGCCAGAACCAGATCGCATCAAGAAAGCGACCCGTTTGGCTAAG
AAAGTAAAAGTCTATACCTACAACACCAAAGCCTCCGTTTGGTGGGATAAGATGGCGGGC
AAATTTGGCATGCTTCCAGTGGATGTTGCAAGCCTTGACTACGATGCTATCGACTTGATT
TCACAACACCTTGACCGTGGCACTAGCCTATCTGTTATGATTACCGGCACCTCTATTTTC
GTTGATATTAACGAACAACACGTCGAAGTGACGGTGAAGGAATTGCAAAGTAATGACGCC
TCTTAA
>GDNDDLFJ_00313 Cold shock protein CspV
ATGTCTAACAAAGCTACTGGTACAGTTAAGTGGTTCAACGAAACTAAAGGCTTCGGCTTC
ATCCAACAAGAAAACGGTCCTGACGTTTTCGCTCACTTCTCTGCAATCCAAGGTGACGGC
TTCCGTACTCTTGTTGAAGGCCAGAAAGTAGAATTCGAAATCACTCAAGGTCAAAAAGGT
CCACAAGCTGAGAAAATCACTCTAGTTTAA
>GDNDDLFJ_00314 Alternative ribosome-rescue factor A
ATGGTAAAGAACAAATCTAATCCTCAGCCAAATGAATTGAACCTAGATACCGAGTTTGGC
AGAGGGGAAATCAAAGACAACGCACTTAAAGCTGTCGTCACTAGTCAACTGTTTAGAACG
CGGGTTGTGAAAGCCAAAAAAGGCAAAGGCAGCTTCAATCGGAAAGCAAAACATAGAGGC
AAAGAGCCCTATTCAAAGTTCTCACTAAAGTGGATTTTGAATAGGGCTTTTTTCTTATCT
GAAGGTGATGGCGAGAGGGGGTTTTAG
>GDNDDLFJ_00315 hypothetical protein
ATGCCTTCTCAATATAGAATTAACAAAATCGTCGAAATTGGCGATACGCTGCATCGTAGT
GGCTGTGCGCCATACAAAGTAGAGAAATACACTCAGCACTACGCGCAAAAACATGGCGTG
GATGTGATGATTCAAGCCACGCCAACCGCGATCAATTATCAATTTCCAGATGATAATAAT
GCGGTGGTACTCAAGCGCTTGAAACCAGCTTCAATCAACTTAAGTTTGCTAGCTAACACA
ATCATTCGAATCAACCAACCGAGTAGCGAACCCGTCCCAGAGCCTGCTGGATATCCTTCA
TGGGTTATTGCATTGGCGAATATGGGCATTCCACCCGCGTACTTGATGCTGGTCGGCAGT
ACTTTAGAAGCGGTCGGCTTTGCTTTTATTCTTGGTTTTATGGTCTGGGGATGCCAGCAA
GTTTGCCGAGCGAGACGTGCAATTGCAGTTGAGTTCATTGCAGCTTTGTTCACAGGTATT
ATTGTTGCGTACCTGTCCAGCACTGGACTGCCGATCCCTGTTTGGGCGCTATGTATCGCA
ACGATTGTCTTATTTGTACCCGGACTCTCCATCGCTAACTCCCTTGAATGTCTCGCGTTT
AATGATTTGGTATCAGGGACCAGTTTATTGGGGCAATGCGCTCTCACGCTGATCAAGTTG
TTTGTTGGCATTACCATGGGGCTCAATATCGGTGAAGCCATTTGGGGACAAGCGCAATCC
ATCGCCTACACCAATGAAATCCCGATTTGGATGCACATTAGCGGACTATTCTTAATTTCC
GCCAGCCTTGGAGTGATCTTTAACGCTCGCCCTATCGACATTCTGCTTGGCTTACCCGTT
GCAATGCTGGGCATGTGGGGACCTTTTTATCTTGGTTTCGAAAGTGGCTGGGTTGTGGGG
ACTTGGGTAACTACAGTTCTGATTACATTATACGGAACTTGGATTGCGAAAAAGATGGAA
CTGACTGGCTCTATCTACATTGTTCAAGGCATCATCATTTTGGTTCCAGGTAGCCGCGTC
TTAGTAAGCGCAAGCCAATCCGTGTTTGAACAATCTATTTTACCCATTCCAAGTATTGGT
CTGTCTGCGCTGTTTATGTTCTCTGCTATCGTTGCGGGGCAAATCACGGCTTACTCAATT
TACTCTCCAAAAATAGAACGCTAA
>GDNDDLFJ_00316 Diguanylate cyclase VdcA
ATGCGTTATAGTACTAATGATTGGAAAAACACAATATTTGGCATGTTTCTGCTGCTTATT
GTTGCGTTCCATTCCAGCGCAGTCTACGGGCACGAAACTAAGCAAGGCACCTTGATTGTT
GCCAACTCCAAAGCTTGGAAACCCTTCTCATACCTTACGCCAGACGGCGAGCCTCAAGGC
ATCTTAATTGACTTCTGGCGCGAGTACTCCGTTCGAAATGATGTTCATGTGAAATTTCTT
TTGCTTGACTGGGAAGAATCTTTACTAGCAGTAAAAGAGGGACGAGCAGATATTCATGCT
GGATTGCTATTTTCTGTAGAGCGCAGCCAGTATCTGAACTTTGGCACAGTGATTATGCCT
ATCGATACTCAACTTTATGTCAACAGTGACCTGTTAGGAATTGACGTGGAATCGGTGCTG
AAAGGTGAATCGGCAATGGAAGTTGGTTTGGTGAAAGGAGGATACGAAGAGACTTTCGTT
CGTAAACACTATCCGAACGCGGCAATACGGTTGTTTTCGAATAATGATGCGTTGCTAAAA
GCGGTTACGAGTAAGCAAATTTTTCTGTTTGTCGCTGATACCCAGGTATCCAATTTCTAC
ATGGCAACAACACCTGACTCGGTGACTTTCTTACCCGCATTGCATCTTTACAGCAAAGAT
TTAAGAATCGCGACGGGTGACGGCAGTGCAAAGTCGATTGAAGAGGTATCGAGGAATTTT
GAGATAGTCATGGAGGCAAATAAGGACCGGATCCTCAGTCGTTGGATTCATATTAAAACT
GTCTATCCAGCGTATCTTGCTCCACTCGCTGTTTTTGCGCTGATTATTGCTGCCATGTTC
CATATTTTTTCACTTAAGCGTACGGTTGCTTTGCGTACTCGGCAGCTTACTTTGGTGAAC
CAACAACTTTTTGAACTCACCCTGACTGACCCTCTCACTAAGCTTTATAATCGACGTCAC
TTGATTGAGCGTTTAGCGACGTTAAGTACAGTAAAAAGAAACCTGACCGTGATGGTGTTT
GATATTGATGACTTTAAATCCATCAATGATCAATTTGGACATTTGGTTGGGGATCAAGCT
ATTGTTGCTGTCGCGAATACAGCAAGATCTGTCATCGATGAAAGAATGACTTTAGCGCGA
ATTGGTGGTGAAGAGTTTGCCTTAGTAACGGCTTCGCTCTCTGCAGAGGAAGCAGAAGTT
CTTGCTCGTACAATTTGCACCCAAGTAAATTGCGCACCAGTGACCTTAGATGGACAAACG
ATTAGTGTGAGTATCAGTTTAGGGTGCGCGTATTATCCAAAATTTGATGAACAACCAAGC
CTGCAAGATGCTGATCAACTTATGTACCATGGCAAGGCAAACGGGAAGAATCGCGCTGTG
TTCCAAATCATCAACAGAAACAAAGTGGAACCATTACTTCGTAAAGCTCAGTAA
>GDNDDLFJ_00317 hypothetical protein
ATGCGTACTGCTTTGTTATCTCTATTGTGTTGGTCCATTTCATTTACTGCTGTGGCTGAA
AGTGCTTTTGATATCGTGCAAAAGTCAGATCAAGCAATGCGCGGTGATTCCAGTTATACC
GAATCTACAATGGAGATCATTCGTCCTGATTGGACTCGGTCGATGACCATGAAGAGTTGG
ACAAAAGGGACGGATTTGTCTTTGGTGTTGGTTACGGCGCCAGCCAAAGATAAGGGCAGC
GCTTCTCTAAAACGACAAAGAGAAATGTGGAATTGGGTGCCGAGTATTGAACGCGTCATC
AAAATTGCGCCATCTATGTTGAGCCAATCGTGGATGGGCTCTGACTTCACCAATGATGAC
TTAATCAACCAGTCCTCTATCGTGGTTGATTATCAGCACCAATTGAAAGGCGAGGATACG
TTTGATGGCGACAAGGTTTGGATGATAGACGCCGTTGCAAAGTCCGATGCTCCTGTGGTT
TGGAGCAAAGTAACGTTGTGGATTTCCAAATCGACCTACCTACAGCGCAAAGTAGAATTC
TACGATGAGTTTGATGAGCGAGTGAACGTGATGACGACTTATGATGTGAAAAAGCTCGGC
GGGAGAAAATTAGCAACCAGAATGGAAATGCAGCCGCTTGATAAGCCAGAGAACAAAACC
GTACTCATCACCCACCAAGCGCAGTTTGATTTCGAAATCGATGACAGTTTTTTCTCTCAG
CAACAGATGAAATCGCTGCGCGACTAA
>GDNDDLFJ_00318 Lipoprotein-releasing system transmembrane protein LolE
ATGCTTGTGAAACTGGCTTGGCGAAACCTCTGGCGACAAAAACGCAGGACACTACTGACG
GCGTCTGCGTTGGCATTGGTGCTGTTTCTTTCGCTTATTACGCGAGCGTTTCAAGAAGGC
AGTTATACGTCCAATATCAAAAATGCCGCCAAGTTTTATACGGGTCTGATTCAACTGCAA
AACCCCGAGTTTGGTGACTCTTCCAGCATTGATGATGTCTTGCCGCAAACCAACACCTTC
ATTTCAGCGGCGAAAAACAATCCCAATATTGATGTGGTATTACCTCGGGTAGAATCTTTT
GCTTTAGCCGCAAAAGACGAACGCTCAAAAGGCGTGATGGTACTAGGCGTTGAGCCTGAA
GCTGAAGATCAGTACTCCAATATCAGCGACAAATTGATTGAGGGAAGCTACATCCAATCA
GGGCAAAAATCAGTGCTAGTCGGTGGTGGTTTAGCCAATTATTTGCAACTCAAGGTTGGC
GATGAATTGGTGCTTTACGGCGCCGGTTATCGAGGACAGACCGCGGCAGGTTTGTATCAA
ATCTCGGGCATTCTTCATTTTCCTTTGCTGCAGCTTGATTCTCAGTTGGTGTACATGCCG
CTCGATACCGCGCAAAACCTGTATTCATTGGATGATCAAGTCACCGCGTGGGTTTTAAAT
ACTGAGAGTTTAAGAGACTTACCTGATACCGTTGAACAGCTTAAAGCCGAGTATGGCAAA
AATATCGCCGTGAAAGATTGGAAAGAGCTGTCGCCGGAAATGGCACAGCAAATCACCTTG
GATAAAGCGGGCGGTATTTTCTTGATTTACATTCTCTACGGCATTGTTGGTTTTGGCTTG
TTTGCGACTATCTTAATGACGACATTGGAACGCCAACGTGAGTTCGCTGTCATGCTGGCA
ACCGGAATGCTGCGCTCCAAACTCGTCCTTCTGCTCACGATAGAGTCTCTGTTTATGTCC
GTCATTGGCATCCTTATTGGGCTTATCGTGAGTGCTCCTGTGTTGGGGTATTTCTACTTT
AATCCAATCGAAATTACCGGCGATGCTGCCAAGCTCATGCGGGAAAGTGGTTTTGAACCT
ATCGTGCCCGTTTCGCTCGATCCACATTTACTACTCAATCAAATCGTAGTCGTGCTGTTG
ACTCTTTTGTTGTGTTTGCTTTATCCAATGGTTCGAATGTGTCGAATGCCTATTGCAGCA
GGGTTAAAAGGAGGTGCTCATGCTGGTTAA
>GDNDDLFJ_00319 Macrolide export ATP-binding/permease protein MacB
ATGCTGGTTAAGTTGGCGTGGCGTAACTTGTGGCGCAACAAGTTGAGAACCTCAATCATG
CTCGGAGCTATGGTATTTGGCTTGATGGGCGTGGTTGCCATGATGGGATTCATGAATGGC
TTGGTCGATAGCATGATTAAGAACGCCATCTCTTGGCAAACCAGTCATTTGCAGATCCAG
CAAAAGTCCTACTTAGTCAATCCAGAGCTAAAAGATGTGATTCCCGATGCGGAAAAGATA
AGCAAAGTGTTGGCGAGTAACCGAGAAGTGAAAGCCATTTCTGAGCGATTTCTAGCAGAT
GGCATGATAGCGTCGGCGCGCAGCACTCGTGGTATTCGTATCAACGGCGTTAATATCGAG
CAAGAGCAAAACATCACGCCACTCTCGAAACATATTGTCGACGGAGAATGGCTGAGCGAA
GAAGGCAGAAATCCGATTCTAGTATCGAGCAAGATAGCTGAGCGATTAAAGCTGCGTGTC
GGCTCCAAAGTGGTACTCACTCTGTCTGATGTCAATGGGGAGGTCGCCGGTGCAGCATTT
CGTGTTCGAGGTATATTCAAAACACCATCAACAGGGTTTGATGACGGTAATGTTTACGTC
CGAAAAGTGGATCTTGAAAAGGTAGCGGGGCTGAGTGGCACGCACGAAATCGCGATACTC
CTTACTTCTAATAACGATGCTGAGCTCAAGCAGTTACTGGCGTTCACTCACTCTATTTTG
CCGCCGGAAAGTCAAGATTTGCTCAGTGTGAGACCTTGGCAAGAGATCCAACCTTTGCTC
TCTACCATGATGAGCACGATGGATGTTTCCAACCAAGTGATGTTGGTGGTATTTGTGCTG
GCGATGACCCTTGGCATCATCAATATCATGCTGATGTCGGTGTTTGAACGCACGCGAGAG
TTCGGTGTGTTAATGGCTGTCGGCATGCAAAAACACAAGATACGCTTGTTGATTGTTTTT
GAAACCTTGTTCCTCGGATTAAGCGGTTGTGCGCTTGGGTTACTCGGGAGTGCAATTATG
CTTAAGGTGCTAAGTGTTACCGGATTGTCGCTGGCTAGCATGGCGGAAGGGCTAGGGGCT
TATGGCGTGGATACCTTGCTTTATCCACGGGTATCGATAGCGGAATATCAAATGATCATT
GTCGCGATTTTTGTTGCCAGCTTTATCGCAGCCCTGTATCCCGCACGACAAATTTTGAAG
CATCGACCTGTGGATGCCATGGCGGAGAAAAGCTAA
>GDNDDLFJ_00320 putative ABC transporter ATP-binding protein YknY
ATGACCATCAAACTACAAAACCTTACTAAGATTTACAACGCCGATGGTGATTACCCTGTG
CACGCAGTGCAGTCGGTAGACTTGGAGATTAAGCAGGGTGAATTTGTTGCGATCATGGGA
CCATCTGGTTCGGGAAAAACGACGTTGCTGAACATGATTGGCGGTATTGATGCCCCAAGC
TCTGGCAAGGTGGAAATCGATGGTTGCATGATTTCATCGATGTCAGAAAAAGAACTGATT
GCCTATCGTCGCGATAATATAGGCTTCATCTTCCAAGACTACAGTTTGTTACCTGTGTTA
ACCGCGCTTGAGAATGTGGAATTCGTCATGCAGCTGCAAGGTAAAAGCGAGCGAGAGTGT
CGTGAACGTGCGACGTCCTTACTTGAACAAGTGGGATTGGCGGAACAGATGAATAAGGTG
CCAGGTAAGATGTCCGGTGGGCAACAGCAGCGTGTTGCGGTTGCTCGTGCTTTAGCGCCA
AAGCCTCGTTTTGTCATGGCGGACGAACCTACTGCCAATCTAGACGCCAAAAGCACCGCG
GAGTTGCTCGACATTATGGAGCAACTTAGCGAACAAGAGGGGACGACGTTTATCTTCTCG
ACCCATGACCCGCGGGTGATAAAACGTGCTCACCGAATTATCGTGTTTGAAGACGGTCGT
TTGGCGCGTGATTTCAGCAATATTGATAATCGCGCAGAGAGGTCGCATGCATAG
>GDNDDLFJ_00321 hypothetical protein
ATGCATAGAGCTGTTTCCCATTTGTCTGCGACTTGCACTAAAGCTATCCGATTGAATACT
TACTTGCCCAGAACAAAAGTAAATGCAGTGTTTATTAAGGCGTTAAGCCTTTCATTGCTT
AGTCTTCAGGCTGGTTCTGCCTTATCTGCTGTTCCCGGATTAGAGCCTCAAAAGTCATGG
GATTTGGATGGTTACATCAAATACATGGCAACCTACAGTGTTCCTGATGGCACTGATAAT
ACGTTCGATAACTTGATACACAATCGACTTAACTTTGAATACCGTTTTTCCTCAAGCTGG
CGTGTGAATGTTGGGCTACGAAATCGAGTACTTTGGGGCGATTCTACCGACTTTCCTGGC
TATGCCGACTTGGTCGCGTTGGATTCTGGTTACATGGATTTAAGCAAAAACTGGCATGAA
GATGATGTGGTCATTAACAGTCAGCTTGATCGTCTATATCTCACTTGGCAGCAAGATGAC
TGGGGAGCGCAACTAGGGCGCTTTCGTATCAATTGGTCGATGAATACGATATGGAATCCA
AACGATATCTATAATGCGTATTCGATTTACGACTTTGACTATGAAGAGCGGGCAGGTACG
GATGCGGTCATGCTGAGCAGAAAGCTGGGCTTTGCCGATGGGGTAGATTTGGTGTTTTCA
CCAGCTCGTCAATCAGGGCAAGACAGTGCCTCACTGCGCTATTTCGCCAATCAATCGGGA
TGGGACTATCAGTTTATTGCTGGGCGAGCTCGGATGGATTACGTACTCGGCGCTGGTTTT
GCGACGGATGTGTTTGATGCGGGTTTTCGTGGAGAGCTCACTTGGTTTGATCCCATTGAC
CCAGAATTTGAGGGTGAACCGACTAAAAAGACCACAGTTGCCAGTATTGAATCGGATTAC
AGCTTTGGCGGCAAACGCAGCTGGATGGGGCGTGCAGCGTGGTTATTTATCTCTGAACCG
CAAGATGCATCAAGCGCATTGGCGTATTTGAATCTTCCTCTCGATGCAAAAACGTTGAGC
TTTACACGAAATACATGGTATGCCGATGTGAGCTTTGACTTAACGCCTCTAAACCGCGTC
ACGCTCTCAACCAGTTACTACGACGATCATTCCTATTTCCTTGGGATATCGAGCAACTAC
TCCCTCGCTAATGACTGGCAGTTGCTCACGGTAATCCAAAGCTTTAACGGTAGCAGTGGC
AGCTTGTTTGGCGAAGTACCTGCGACTTTGTTGTTTGCTAATGTAAAGTACAGTTTTTAA
>GDNDDLFJ_00322 RNA polymerase sigma factor RpoS
ATGAACAACGAGTGTTTTGCTAGGTCCCGAGGTGTCACGGATGAGATGCCAATGAAAGAA
ACGTTTTCTGCGGGTAAAGATCCTTATGCACATTACCTAAAAGACATCGTGGGGATTGAT
TTACTCTCTCGAGAAGATGAACTGCATTATGCCAAACTCAATCGAGCGGGGGACAAAGAA
GCGCGCGAGGTGATGATCGAATCTAATTTGCGTTTAGTGGTGAAGATTGCCAAAAGCTAT
TTAAAACGTACTGGTAACAACTTCACGCTGCTTGATTTGATTGAAGAGGGCAACATTGGC
TTGATCAAAGCCATCGACAAGTATGATCCTGAGCCGGGTTATCGCTTTTCAACTTACGCA
GTGTGGTGGATTCGCGAAAACATTGAAGCGGCATTAATGAACAACGGTCGCACGGTGCGT
CTACCTGCTCACGTTTGTAAAGAGATAAATAGCCTTGCGTCGAAAAAGCACGATGCGAGC
AAAACCATGAGCAAAGACATCTCCATTTCAGAGTTGTCCCATTGTTCAGGCGTAAAGGTA
GAGCGTGTTGATGAGTTAGTCGCGTTGAGCGGCTTTATCGATGTTTCAACAACTGTCGAC
CTTAATCATGCGCCATTTGTGCTCGAACAGTGCGAAAGCGAATACACAACAGATCCACAG
CAAGATTGCGAAGACCATTGCTTTACTCAAGCACTGGAGCACGTCGTTAACACATTGCCT
GTGAAGTTGCAGCAAGTGTTAATTCATCGCTTTGGCTTGTTTGAGCATAATGTGAAAACA
CTAGCTGAAGTCGGGGACTTACTGAATGTCTCTAATGAACGCGTGAGACAAATGCAGAAA
GAGGCAGTAGAGCGAATACAAAAACGTCTTCAGTTTGATGGATGGGTTTAA
>GDNDDLFJ_00323 hypothetical protein
ATGTATACATTTGTTGCTGACAAATTGGATGTGGTTTATTTATCAGCGATACCGGAAAAC
CACGCATTACAGGACTTTGATGTGCCTGAAGAAGAACTCGAAATCCGCGAGATTGTCGAG
GTGTGGTACGAGTGTGCATTTTTGCCTGATTTCAATCTCGAGCAAATCGACATCGCAAAC
AAAGCGGAGCTAGTGGCAACACAAACTCAAGTGGTGAACAACTACACGAGCACCCTCGCT
TTCTTACTCAAGAGCAAAGTGTATCGAGCTGCCCTTAACCGCATGTTGAGCATCTGGACA
CTCGAACCCTCTGCGAAAGCACAACTTGAATTACTGCTTTTTGCCGAAGAACAAGCAAAG
ACCAACTGA
>GDNDDLFJ_00324 Leukotoxin export ATP-binding protein LtxB
ATGAGTATTTTGGTTGATTTTAATAATGTCCCTCAGCGCTTGTTGGACTTTGAGGCTCGC
AGTTATGACGAACGATACAATCAGTCACCTTTGATTCGTGGTTTAGCTTACACCCTCATT
GCGCTTGAATGGGAAGGCACACCTTCTATCCTCAGTGACGCTTTTATCCCTAAACCAAAA
GACAGCGACAGTTTTATCGCTACGATTGAACGCCTTGGTTACCGTTGTGACGTCACTAAA
TTAAAAACGTTGGAGCACATCGAGGGGCACCCTCATCCTTGTTTTATCGAGATAGAAAAC
CTCACTGCGATTTTCTTGGGCACTAAAGACGGCAAACTGATCCTGTTTGATTACACCAAT
AACAACACCATTGAATACCCGCTCTGCAAAAAGCCATGTTTGTTGGTCTCGATCAGCGAA
TACTCGCGCTTGTTCCGAGAGCCACCACCAGAATCTCAAGACCGCAGTAACTGGATTAAA
TACGCGTTTTATCGCTACAACAATGAACTCAAAAGCTTGATTATCCTCAGCTTCGTGATC
AGTATCTTGGGCGCACTCCAACCCTTCTTTATCATGAGTGTGTACAACTTCGCATTGACG
TCTAGCTCGCAAGCCACGCTCTATTGGCTCACCTTGTTTGCGGTGATTGTTGGATTCTCG
GAATACTTTTTTAAGAAAATGCGGGTCAACATCATTGCCACGTCAGGTAAGGACTTGGCG
GTACACATTTCTCAAGCGGTTATATCCAAGCTGCTATGGCTCCCGTATGCGATGACATCC
ACCGCCGGCGTGTCTTCTCAGTTGGCACGTTTAAAAGACATCGACACATTCCGCCGATTA
GTAACGGCAGAATCAACCTTGAGCTACTTCGACATGCCGTTTGTTATCGTGTTCATTGTC
GCGATTGCCATCATGTCAGGAACCGCTGCATTGGTCGTCATGGCGGGGTTGATTCTGATG
TTGGTGTTCTGTGTTTATTCTCGTTACATCTACTCACAAGCCACGTCGAAGAGCTCTCGC
GCTAACGCCATGGTTTCTTACCAATGGAATGAGATTCTTCGCGGCATTAAAACCATCCAA
GGCTTGCCACTCTTGCGCGTTATTCAATCTCGCTTCAGTGCTTCACACATGCAAAGCACC
AACGACGCAGAGAACGTTGCGGTGACCAACAGCAAGGTTCAAGCCGCAGGTGGCAGTTTG
ATTCAGGTGATCGGTACCGCAAGTATCGTGACCGCGGTTATTGGTGTAATGGATGGAACG
TCTGACGCTGGTGCCATGCTTGCAACCGTAATTTTAGTCTGGAAGGCGTTAGGTCCGATA
ATGGGTATCTACAACTCCATATCCAAATTCCAATCGATTAAGGCGTCCTCTGCGCAAATC
AACAACCTTATGGCGATGAATGACGACAAGCTAACGTTAGAGAAAAGCCCCCCTATTCGC
CTGTTCCAAGGCAGCATTGTCGGCAGCGGTGTAAGCCATCGCTACACTGGCGCGGCAACA
GGCTTAACCAATCTCGGGTTTAAAATTGCCCCTGGCGCGAAGGTGGTGATTTGTGGACCA
ACAGGTTGCGGTAAAACCACGCTAATTTCCATTCTTGCGGGTTTAGAAGATAGATACCAA
GGCGCGGTGTCGGTAGACGGCTACAACATCAAACAGTTCAACAGTTATCGCTACCGAACC
TCGATTAACTACATCCCGTTTAATTTGCATATTTTTGAAGGCTCTCTGGAGACTAACTTC
ATCTTGCATAATGGACTCATCCCTACAGAAAAGATGCAAGAGATGGTGAGCTTTTTCGAA
CTCGATGCGTGGTTGCCAGAAGGATTGAACACTCAGCTAAGCGTAGATAAATGCAAGAAT
TTACCTAACGGTATTCAACAGAAACTGCGCCTCGCGCTGGGGCTTGGAAGCTGTGAACAA
TCACTGATCATCATTGATGAACCATTTAATGGCGCTGAGCAAGAAAATGCTCAGTACTTC
AACCGCTTGTTCACCGATAAATTGCTAAACAAAACCGTGGTGTTCTCTACCAATGATCCG
GGGTTGATCGCCACTTCGAACATGAGTTTGGTATTAGAGCCTGACGGCAACTTGAAATAT
TTTGGCTTAACAGACAAATACTTAAACAGTTTGAGTTAA
>GDNDDLFJ_00325 Lactococcin-G-processing and transport ATP-binding protein LagD
ATGCAAACTGAGCATTTTTCCCAGAAGATTAACTTTGCTGACAAGTGTTATCTGACTTTC
TCAACGGTCATCTCAACACTGTTTGGTTTAGTGTTGCCCTTTTCGATTCTGATTATCTTT
GACCGTGTTTTACCTAACCAAGCTAAAGACACGCTGTTTCTTCTGTTTGCCATTATCTTG
ATCACCATCTTCCTCGACTATCACTTAAAGAATCAGGAAGAGAAGATTTCGTCGGTGATC
ATGAAGCAGTTCGAAACCAACCTAACCAACAAGGTGTTTCAATCCATCTGTTTGGCTGAG
ATATCGAAGTTTCGTCGCCTAGAACCCGGTGAATACCTAGAGCGTATTGCTACCATTCCA
GAGATTAAATCCTTCTTTGGCGGAGAATCTGTACGGGCATTGATCAACCTTGCCGTCAGC
ATACTGACCATTCTGATTATCGGTCTGATCAACATCTGGGCAGGGGTGACCATCTTGCTC
GCCTCCATCGTTTTAGCAGTGTTCGCACTCAGCCTTTCCAAGCAAAAGATCAACAGCCTA
GAAAACAAATCCGATATCGAAGGCTTAACCACCTCAAAAATTATCGAGATCATCTCTAGC
CCACTCGATATCAAAGCACGCAATATGGAATATCGCGTTGAGAGCTTGATGACACAAATG
GTGGAAGAACGTGAAGTCGAGAACATCAAATACGAGCAAATCGAATCAAACTTCAGCCTT
ATCTTGTCGCTCATACAACAGCTCTCCATCGCTTGTGTGGTGGTGGTTTTGGCAACAGCG
GTTATCAACATGCAATCGAGCCAAGGCATCATGGCAGCCATCATCATGCTTACCAACCGC
TACTTCGCCCCATACCAACAAGTGATGCGTACGGTGAGCCGCTGGGAGTTGAACAAGCTT
CATATTCAACGTATCGCCGAACTGCTTGAGCTTGCTGCGTCTGTAGAACAACAAAATGAC
ACGACAGAAGTCGAGCGCATCTCGGTGAAGTATTCGGAAAAGCAACGCATCGAGTTTGAA
CGCGGTCAGGCTTACTTGCTAACAGGGAAAAGCGGCGCAGGCAAAACCCACCTCGCCAAC
TGCATTACGCGGCAAAACACCGACAGCAAGCTCGATATCCAAATCAACGAGACACCGCTC
GATGACGTCAATTACAACGTCTGGCGCAATAGCGTGCTCATGGTCGACAAAACCAGTTCA
TTCGTCGAAGGCACCATCATCGACAACTTGACTTGTTTCCGCCCGAGCCTAAACAACACC
GCATTTGCGCTTTGCGAAACCATGAACATCAAAGCACAAATCGATGCCCTTCCCGCGGGT
TTTTATACCGAGCTTAAAGGACATTTACGCAACCCATTCTCGCGCCAAGTCGCTTATGCC
TTGTTGTTAGTGCGTGCCTTACTTGCGAACAAACGTGTGTTGATCTTCGACGACATCGAC
TGTGTTTATGATGACGACTTTGCTCGATTGGTTTTGACCAGTACCGCCTATCGCGCCAAC
GACAAAATCCTCATCATCATCAGCAACAAGATGGACAAACTCAATCATCGCCTCAAACGC
GTCAAACTTACCGGAGGTGACCAATGA
>GDNDDLFJ_00326 Outer membrane protein TolC
ATGTGGCGGTACAGAAACTTAACTAGCTGCGTATTGGCAGCGCTTACATTGAGCAATACT
CCTTCGGCAATGGCGACCACCTTGCTTGAGGCGGTCAAACTCGGCTTGGAAAACAATTTA
TCTCTGCGCGCTAGTGATAAAGGCGTGGAAGAAAACGAATACAACATCGACATTAGCCGT
TCTAAGTTTCTACCCTCTTTAAACGGTGCTGCTGATACCACATGGAATGAAAACGAAACC
ATATTAACGGGAACACCGGATACACGTTCAAGCTACAACTCGAACAGCTACAGCGTGTCT
TTATCCCAATCGGTGTTTAACCTTGGCGACATCTTCAAATACGGCACCGCGAAACTTGAT
TTCAACATTGAAGAAATCAAGCACGAGAACAAAATCCAGAGCACCATTTCTGAAATCGCG
ACGCAATATTTCGAGTACCTGAAAAACAACGCGCAAATCAAAGCCACCAAAGTCGAGCTT
AAATCGTCTGAAACACGTGAGCGCCAAATGCGTCGTAACGTGGAACTTGGCAACACTGCG
GCGAGCGAGTTATATGAAGTGATTGCTCAGAAAGAAGGCATTGCCAATCGCTTGAGAACC
TTAGAGAAAGATCGACGTGTGATTTTGAACGGTTTAGAGATTCAAGTTCAATACCCAGTC
ACCCCATCGCAGGACATCTACGAAAGCGTGCCCTTGGCGGAAATCAGCGAATCCGAACAA
CGCGTGATTCTTGAACAAGCTTTGAAGCTCAATAACGATTTATTGGTTGCGAAGAAAACC
GTAGAGCGAAGCCGAAGAGGCTTGAAAGAAAGCGGTTCAAACTTTGTGCCGACCGTATCG
CTCTCTGCCAGTTACCGTTACGACGATGCGAACAACTATGACCGAACCGACCCAACCGCA
ACAGGGGACAGTAATTCCACCAGCGTCGGTTTAAACTTGAATGTGCCGATTTTCTCCGGC
GGTTCGGATTACTACGGTTATCAAAAATCATCAACTGCCATCGAGCGAACCGAGCTGCTA
TACCAAGATTCGTTGTTCACGACGCGCAATAGCGTTAACACCTCGGTACTCAACATCAAT
GACTTCTCCCGCGCTATTAGCAGTTACGAGAACATCATCCGTGCCAACTACGCTTCCTAC
AAAGGCATTCAACGCGCTTACCAGCTTGGTACGCGAACCATTACCGACTTACTGGCAGCG
GAAAGTAAACTGTTTAGCGCACTACGTGATTACGAGAGCGCGCGTTATGACTACATCATT
GAATCGATCAATCTTGAGCAAATCAAAGGCATGCTGTCGGTGCAATCCATCGAAAGCATC
ATGCAGTTGATGAGCGATATCGAAGGCAGAAGCAATCAAGACTTAGTTCCAAAACACCTT
CTCTCCAAACCATCGATTAAGAAAGGAGGTCGCAATGCAAACTGA
>GDNDDLFJ_00327 Sensor histidine kinase RcsC
ATGAGTAACAAACCTTCCTACAATATTTCCGTTCCTGTTATGCGCCTTAGTATTGCTTTC
AGCTTGGTGCTGGCTGCCCTCGCCTTTTATTTGTATGTCTCTTGGGAAAAAGTGGATTCA
GTGGAGCGAGTGCAAAACGCACCTCTGTTAGTTCAAGCCCAACAACTCAACCAAACCATC
GAACTTGATATCCAAACGCTTCAGCGCTGTTTAGCCGCGCGTTATTGCAGTACAACAGAG
CTCGATTTTGAGGTTCTGAAGAACGAAATTGACCAGTTTAAATCTCTCGCGTCACTCAAC
AAAACCGAGTTTAGCTTGGTGGGCGCGACCGAATATACGCAACTTGAATTGGCGATTAAT
CGCTTCTCGGACAGCTCAAAAACACGTGACGATGTGTTGGCACTGTATCTCTCGCTCACC
AATAACTACCTACAAATGGACGACAACTATCGCACCATGTTTAACAACCATGCGAGCGAC
CTAATGATGGAGAAAAACGAGTTCTTCATTTGGTTGTTTATGGTCGTTGTTGTGTTGGTT
GGTATCGCCGTTCTATCGAATTTAGTGGCGATCCTTAAACTGAGAAAATCCAGTTCAAAT
GAGCGCGACATTGACCAAGAATTTGATGGGCTGTATCAAGAGCTCAAACAACTGGATTTA
CAAAGGCTGGAAGAGTTGCTGAATGAAGTGAGCATCAATCCGAAGCAGCGTCAGATCTAC
TCTCACCTAAAACTGATTTTCAGCAAACTCGAAGAGCAAAAACGCAATAACGATTTATAC
AAGCAACTCTATGCTCTGATTGGTTACGAGATTCGTGGAATCACCAACACCATTAACGGC
GGCGTGCAATACCTCGTACAAGAGACCGATGAGAGCGGCGTGTTGATGGCGCAAGATATA
ACCTCGGCTGCCAATACCCTGTCTGAATTGGCAGAGAACTACAACCGACTCATTTCACAA
GGGACTGAGAGCAAATCGAAAGAGTTTTCACTGCTTAATGTGCTGTCTGAATTGATGATT
CACATCAGTTCAAAAGTACAGCGGAATGAAGGTGAGCTAGACTGCTTTATCTCGGATAAC
CTACCAAATCGTGTTGAAGGGCAATCCACCAGCTTATTCTGGGTGTTGTTCCTACAGCTA
TCGAACGCCATCCAACTCAAAGCTGACAAAAAACTGTTTGTCACCATTGAATCAGGCGCA
GCGTCAGACATTGAAAACACTCGCCTGACCATCAATCTAAACTTCTTAACCACACTGGAT
GTGCCGTTTGCCAAGCTCAATACCCTACACTGGAGCGACCATAAACAGCACACCGCAACC
AAAGACGATTTGGCGAAAAGCGTGCTGAAAGATTATGGCTATTACGAGAGCCATTGGTAT
CAATCGGGCAATCAGGAACGTTTTCAAATTCAGCTCGATTTAAAAGCCAAGAGCTTCCAC
ACCGAGAAAACTCGCTTCGACAATAAACGTTTGTTGCTGTGTGCCAACTCTCAGCTGCGC
ATTGATGTGATGAACAAAATGCTGGTCAACTTGGGCTTAGAGATCACGTCAATTCGAACG
CCGAATGAGCTCTTCTCTGCTGCAAAAACCTTTGGCGAATACGATGCCATCATGCTGACT
GACACGTTTGAGCCAAACAAACTGCCCTCACTGAGCAAAACCGTGAAATCGCAACTTCGC
AATCACCCGAACACCAAGTTGTTGCTTTCAGTTACTAGCACTCAGCAAGCACAAGAGAGC
CATACCTTTGTCGACAAGATTCTGAACTCTCCTGCGATTCCATATGAGTTCATCCCTAAC
CTGTTAGCAATCATGGAAGCGGAAGCCTCAGAAGATCAGATGGAGAACAGCTCATTCCTG
ATTGTTGAGGATGACCGTGTTCAACAGATTCTACTCAAACGTATTTTGAGCAAGCAAGAA
TATGAAGCCGACACCGTTGGCGATGGCGCAGATGCTGTTCAGCACTTCATGAACCAGCGC
TCGGACATCATTTTTATGGACTGCATCATGCCAGGCATGGGCGGTATTGAAGCAACCAAA
CGCATTCGACAATACGAACAAGAGAGCGGACAAAACCCTTGCACCATTATAGGTGCGACA
GCATTGACCAGCAGTAATGAACACCAAGCTTGTATCGAAGCTGGAATGGATTACGTGATC
AGCAAACCTTATAAAAACGACGAAATCATCAAGGTGATCAACAAGTATGTGGCGGTACAG
AAACTTAACTAG
>GDNDDLFJ_00328 Leukotoxin export protein LtxD
ATGAGTAACAAGCAGATCGAGCACCACCTCAGAAAAGCACTCGTTTCCAATAACGAGTCT
TCGAAGGTGACCGCAGACGATACGATCGTGCTAGCCAGTGCGATGACCAGCGTACACAAA
ACATTGCTGGTTATCTTTTTGCTTTCAATGGTGGCGATCGCCGTGGCGTCTCAAGCTCGT
ATCGACATTGTGGTGTCGGTGCGCGGTGAGTTATTGCTGGAATCTGACGTAGAAAAAGTG
CAACACCTTGAAGGCGGTATTCTCGAAGAAATGTTAGTGCGCAAAGGCGAAGTGGTTTAC
GAAGGTCAACCCATTGCGCGAATTCGTTCTTTGGATAGAAACACTCAACTCGATACGGTG
AACACAGAAATCATTCAGCTCGAGTTAGACAAACTCCGTTATGAAAGCCTGCGCGATATG
GTAGAGCCCGATTTCTCTGCCTACATCGAAAAATACCCAGAATTGGTTCAGGTAAACATG
AATACCTGGCAGCAAGAGTTTTCCAAAAACCGATCTAATGAAGAGTTGATCACTCACGAC
ATCAATCACAAGAACTCGTTGATTGATTCTATGCTTAAGCGCCGCAAAAGCTCCGAGAAC
CAGCTTTCTTTGATTCGCAAGCAGCTCAATATCAAGAACACCCTCTATAAAGAAGAAATG
GCATCTTATGTCGATGTTCTGAATATGCAGGTTCAAGAGTCAAACATGGTGCGTGAGATT
GAAAACCTTGATGAGTCAGTCATGAATGAACGCTTCCAACTCGACAAGCTAGAAAAACAG
TACCGTGACTTGGTGGAAAATCGCAACTCCGAATACCAAGCGCAAATCATTCAAGCGAAG
AAAGATCTCAAGCTGAAACGCATTCTTCGTCCTCAACACTCAGACAAAGTGGATCGCCTC
GTGGTCTACGCCCCTATTGATGGCGTGGTCGATAAAGTGCACTTCAACTTCCGCTCTGCC
GTGATACCGCCGGGGGAAAGTATCGCGGACATTGCGCCGATTAATAACTCCCTTCATGGC
GAAGCGAAGATTCCACGTAAAGACATGGGCTTTGTTGAAATCGGACAGGCAGTCAAAGTG
AAGATGGACACCTACAACTTTGCCAAATACGGATTTTTGGAAGGTCGAATCGCGTCGATC
AGCCGTTCGTCCTATGAAGAAGAGGACGCTGAATTCTACCTCGCTGAAATCCAAATCAGC
CAAAACTATCTAGAGCGCGGAGGCACACAATACAAACTATCCCCTTACATGGAGTTTACC
GCCGACGTGAAAACAGGGTCGCGTCGGGTTATCGAGTACGCTGCGAAGCCGGTTATGTCG
GCTATCGAAGACGCGTTCGATGAGAGGTAA
>GDNDDLFJ_00329 hypothetical protein
ATGATAAACATGACGAATCTGTTGCGCTCAGTCGACAACAGCCACAAAGGGCTGCAATTG
CTATTGGGAGATTTTTACAAGGATTTCAGCAGCGCGGCGATCAACATCGAAATGCTGCAT
AAACAAAACCGTTTTGAAGAGCTGAGCGGCTACTCAAAAAAGCTGAAGACTATTCTCGTA
TTGCTTTGTGATGATGATTTACCACCCAAGATGGCAAAGCTGGAGCATTTGAGTAAGCAC
CACTTCCCTGCACCTAATGAATTGATTGAGGACATCAAAACTGAGCTCAACAACGTGAAC
AAGCAAATTAGCCAGCTGTTAGATATCGAGAACTCTATCAATGACAGCGCAGATGATGAA
TAA
>GDNDDLFJ_00330 C protein alpha-antigen
ATGGCAGGTGACAACAACCAAAATAACCAAAACAAAGACCTAAATGACGCGGTAGAACAA
ACGGAAACCAATGACGCGGGTACGCCCTCCCAGCAGCAGAATCAGCAAAATCAACAGAAT
ACGATTGCTTCGACCGTAGCGACGGGTGCTGAAAATACCGATGCAGCAGGCGAAGCCAAT
CAGGCGATGGAAGACAACCCAAGTGGTGCCGGATCGGAAGAAGAAGCCTCGGCGTCCGGT
GGTGCGGTACAAGAAGACACGCCAGAGAGTAGCGGTGGTTCGGATGCCGCTCAATCGAAC
GTGGTAGACAGCGTGGCATCAGACGGTGGGTCTGGTGAAGAAGCGGCGGGCAGCGGCGGT
GCGGCTTCAGGTGCGGGTGCACAAGCTGTTGGTGGCGGTGATGTCTCTGGCTCTGAAGGT
GGTTCGGACGCAGAAGGCAATGAAGCACAAGGACAAGCTGTACAAACTTCGGCTGCGCCA
AGTGCCTCTTCATCTGATTCTGAAGGTTCACAAGGTGGTGATAACCTAGATTCAGAAACC
ACAGAAGAAACCTTTGCGGTGGACGTTCAAGACTCTAGCGAAGAGACCACGACGCAAGTA
GAAGACGATTTCGACTCAGAAACCACGAGCGAAACGTTCCAAATTAAAGTCGAAGGTGAA
AACGATGCGCCAGAGGTAGAACAAGATCTGGCTTACATCATGGATGAAGACGGCACCATT
ACCTTCACGCAAGAACAATTACTCGAATACGCAAGTGATGTTGATGGCGACGACCTCGTT
GCGTCTAACGTCCAAGTCGGTGCGAATGCATCGGTTCAAGACAATGGTGACGGCACGTTC
ACCGTGGTTCCGGACGCTGATTTCAATGGTGAACTCGACTTAACGTTTGATATCAGTGAT
GGTCAAGAAACCGTTTCAAGTTCTATCGATTTAACCGTTCGTCCAATCAATGACGCACCA
GTGCCTGAAGATAAAACCTTTGAGGTGGAAGAGGACGGCACTCTGATCTTCACCGATGCT
GACCTGCTTGCTGGCGCAACGGATATTGAAGGCGATAACCTAACAGTTGAAGGTGTGAGC
TACGACGGTGGCGACGGCATCCTGACCGACAACGGCAATGGGACTTACACTTTTGCGCCA
AATGAAAACTTCAATGGTGATGTGAACTTCAGCTTTGATGTGTCCGATGGCACAGATACG
GTTTCTGCCAACATTGATGTAAGCGTCACGCCTGTCGATGACGCACCAGTATCTGGCAAT
CTTGCTTACTCAGTGGATGAAGATGGCTCGATTCGTCTGAGCCAAGAGCAGTTGTTGTCG
CAAGCTTCCGATGTGGAAGGCGATGCACTGACGGCGTCTAACCTTTCGGTAGATGGCAAT
GCGACAGTGACTCAAAATGACGATGGCAGCTTCACCATCACGCCGGACGCAGATTTCAAC
GGTGATATCGACATCAGCTTTGATATCTCAGATGGCACGAATACCGTTCAAGCAACCGCT
GACCTAACCGTTAACCCAATCAACGATTTACCTGTTCCTCAAGACCAGCAGTTCAGCGTG
GAAGAGGATGGAACTCTGATCTTCACCGATGCAGACCTGCTTACTGGTGCAACGGATATT
GAAGGCGATAACCTAACCGTTGAAGGTGTGAGCTACGACGGTGGTGACGGCATCCTGACC
GACAACGGTAATGGGACTTACACTTTTGCGCCAAATGAAAACTTCAATGGCGACGTAAAC
TTCAGCTTTGATGTGTCCGACGGCACAGATACGGTTTCTGCCAACATTGATGTAAGCGTC
ACACCAGTCGATGATGCGCCAGTGTCTGGCAATCTTGCTTACTCGGTGGACGAAGATGGC
TCGATTCGTTTGAGCCAAGAGCAGTTGTTGTCGCAAGCTTCTGATGTGGAAGGCGACGCA
CTGACGGCATCTAATCTTTCGGTAGATGGCAATGCGACGGTGACTCAAAATGACGATGGT
AGTTTCACTATCACGCCAGACGCAGATTTCTATGGTGATATCGACATTAGCTTCGATATT
TCAGATGGCACGAATACTGTTCAAGCAACTGCTGACCTAACCGTTAATCCAATCAACGAT
TTGCCTGCTCCTCAAGACCAACAATTCAGTGTGGAAGAGGACGGCACACTGCAATTTACT
GATGCGGATCTGCTTGCAGGTGCTACCGACATTGAAGGCGATGACCTTTCTGTAACGGGA
ATCAGCTATGAAGGCACCGACGGCGTTCTAACTGACAATGGCGATGGCACGTATAGCTTT
GCGCCAAATGAGAACTTCAATGGCGATGTAAACTTCAGCTTCGACGTATCTGATGGCACA
GATACGGTTTCAGCGAATGTAGATGTGAGTGTCACGCCGGTGAATGATCCTCCGGTGGCT
GGTTCAACGTCTTACACGGTTCACGAAGACAACTCTATTACCATTTCTGACGCGCAACTG
TTGGCAAATTCTTCGGATTTAGAAGGGGATGTCTCGATTGATAGCGTGAGCTACTCTGGC
AGCGATGGTGTGTTGCAAATCAATGGTGACGGTACGTACACCTTCTCTCCAAATGAAAAC
TTTAATGGTGAAGTGACGCTTGATGTTGTCGTCGCTGATGAAGAAGGCGCAACGGATGCC
ACCACTGCTGGCATTACGGTGCTGGAAGTGAACGATCCACCAGTCGCTGGACCAACTTCT
TACACCATTGATGAAGATTCAGTTCTGACGTTTAGTGAGTCGCAAGTGCTGTTGAATGCC
TCTGATGTGGAAGGCGATGTAGAGCTAGTAGGCATTAGCTACGATGGTCCGGATGGCATT
TTCACCGTTAACGATGATGGCACGTGCAGCTTCGCGCCAAACGAGAACTTTAACGGACAA
GTTCAACTTGATGTGACCATTCGAGATGAAGATGGAGCAGAAGTTGATACCGTCATTAAT
GTGAATGTATTGCCAATCAATGATGCGCCAGTATCGGGTGATTTGGCTTACAGCGTTGAT
GAAGATGGAGCGATTACACTCAGCCAAGAGCAGCTTCTTTCTCAAGCGTCTGATATTGAG
GGCGATGACCTGACTGCTAGCGATTTGACGGTCGATGGAAACGCAACCGTTACAGCGAAC
GACGATGGCAGCTTCACGATTACACCAGATGCGGACTTTAATGGTGACATTGATATCCAA
TTCAACATTACGGACGGCACAGACACTATCCAAGCAACGGCAGATCTAACGGTTAATCCG
GTTAACGATCTTCCTGTTCCTCAAGACCAGCAGTTTAATGTTGAAGAAGACGGCACGCTA
CAGTTTACCGACGCGGACCTACTTGCTGGCGCGACCGATATTGATGGCGATAACTTAACG
GTTGATGGCATTAGCTACACAGGCAGCGATGGTGTGCTGACTGACCACGGTGATGGTACT
TATACCTTTGCACCAAATGAAAACTTCAACGGCGACGTCAGCTTTAGCTTTGGTGTTTCT
GACGGTACTGAAACCGTACCAGCCAATGTGGATGTGAGCGTCACTCCAGTGAACGATCCT
CCGGTTGCGGGTTCAACGTCTTACACGGTTGATGAAGACAACGCGATTACCATTTCTGAC
GAGCAGCTTCTGGCTAACTCTTCGGATGTGGAAGGTGCAGTGTCCATCGATAGCGTGACC
TATTCAGGCACCGATGGCGTATTCCAAGACAACGGTGACGGCACTTACACCTTCATGCCG
AATGAGAACTTCAGTGGTGATATCAGCCTTGATGTGATTGTGGCGGATGAGCAAGGTGCG
ATTGACGAAACGACAGCAGGCATTACCGTCATTGAAGTGAATGACCCTCCAGTTGCCGGT
CCAACGTCTTACACGATTGACGAAGATTCAGTACTGACATTCAGTGAGTCACAAATTCTT
GCCAACGCATCTGATATCGAGGGCGATGTAGAGCTTGTTGGCATCAGCTATGAAGGCTCG
GATGGTATCTTTACCGTCAATGGCGATGGTACTTGTAGTTTTGCGCCAAACGAGAACTTC
AATGGTCAAGTTCAGTTGGATGTGACCATTCAAGATGAGAATGGAGCAACTGTTGATACG
CACATCAATGTCGACGTATTGCCAATCAACGATCCACCAGTATCGGGTGATTTGGCTTAC
ACCATCAACGAAGACAGCTCAATTACGCTAAGCCAAGAGCAGTTGCTTGCCAAAGCGGGC
GATATTGATAGCGAGAACCTTGAAGCCATCAATCTATCGACAGATGACAACGCGACAATT
CAATACAACGATGATGGCAGTTACACCATCACACCGGATGAAAACTACAACGGCGATCTA
GACCTGACCTTCGATATCATTGATAACGATGGTGGCTCGGTACAAGTTGGTCTGGATATT
ACGGTTAATCCTGTGAATGACTTGCCACAAGCGCAAGATCAACAGTTCACGGTAGAAGAA
GATGGCACCTTGCTGTTCACGGATGCAGACCTATTGGAAGGCGCATCGGATATTGATGGC
GATGATCTGTCTATCGAAAACGTACTCTACACAGGTGCGGATGGTGTGCTTACCGACAAT
GGCGATGGCACTTACAGCTTCGCGCCGAATGAAAACTTCAACGGTGATGTTCAGTTCACA
TTCGATGTGTCTGACGGCACAGGTTCAACACCAGCATTCATTGATGTCAGCGTGACACCA
GTGAACGATCCACCGGTTGCAGGTTCAACGTCGTACACGGTTCAAGAAGACGGTCAAATC
ACCATTAGTGACGAGCAGTTGTTAGCCAACTCTTCTGATGTGGAAGGTGACGTAGCCTTG
GCGAATGTTAGCTACTCTGGTAACTACGGTAGCTTCGTGGACAATGGCGACGGCACATAT
ACCTTCACGCCAAATGAGAACTTTGACGGTAACATTTCTCTCGACGTTACGGTTATCGAC
CAAGATGGTGCAACGGATACAACAACCGCAGGCATCGATGTTATCGCGGTGAACGACGCA
CCAGAAACGTCAGGTATTCAAGCTGAGGTAGATGAAGATAACGCCATCACCATTACACAA
GAACAGTTGCTTGCGAATGCGACAGACATTGAAGGTGATGACCTTGTTGCCAGCAATCTA
CAAACCAATGACCCAGATGCGACGATCGTAGCCAACGACGATGGTTCATTCACGATTACG
CATACGGAAAACTTTAACGGTGAGTTGGACTTCACTTACAACATCAGCGATGGCGAAAAT
GATGTTCTGACCACGTTGGATCTGACCGTTAACCCTGTCAACGATGCGCCAGAAGCGGGC
GACGAGATCTTTATTCAAGCGGAAGAAGACCAAACAGTGGGTGTTTCTCTGCGTGAAGAG
CCTGCGTTACGTCTCGACCAAGCCCCTGAAAACGGCATCATCGAAGCGAATCTAAATGAC
GAATGGGTACAGTTAGAAGTCGGGCAGGAGGTGCCTGCAGATACGGAAGTGCGCTTCATT
CCAAACGATGATGCATTGGCAAACGGTACGCACACGAGTCAAATTGGTACCTTTGACGAC
AACGCTAGCCTCGATGATTGGGGTACTGCTGTTGACCCTTACACACGTGAGTTTGTTGAT
GGTGATTTGAAAGTTACCGTTCAAAGTAATGATGACCCACTCGGTGCGTGGAATGGTAAA
ACACACATCGGTCACGGTATTGGTGATACTGACCGTCAAGGCTTGAGTGGTGATGAAAAA
CTGACTGTGAGCGTTGAAGGTCAAGACATCAACGAAATCAGCTTCCACCTAGATGGTCTA
GGCGGCTGGTTTATGGAAGAGTCTCGCCACTTTACCGAAGTCGAAATTCGCGCATTCAAC
TCTGATGGTGACTTGATCGACTCGATGACTTACCACAAAGAAGATCGTGGTAGCTATGAG
ACGGATTACACTCTAACGGTGAACGAGCCGGTGTCTTACTTTGAGCTAGGTACGATTCAA
GGTAACGGTACTTACGTGGTTCAAAACATGACGGTTTCGCAAACTTGTCATGATGAAGCG
GTGTTCACATCTATTGGCGTGGACGGCACGGAAATCACGGAAACGGTAGAACTGAATATC
CGTGAAGGTGACAGTGAAATCGAACTGACGGCTGATCTGCCAAATGTGACCATTGATACC
GAAGGTTCTACGCAGTTTGCCTCTGTGGTTATCACAGAAGAACAGCTTTTAGCACAAGCG
AGTGATATCGATAGCGATGTTCTTGATATTCAAAACCTTGAGCTGGTGGGGGATAACGCG
GAGCACGCTACGTTAACCGACAACGGCGATGGTACATGGACAGTCACACCAGATGAGAAC
TTCTACGGTGAGATTGAGCTAGGTTACCAAGTCACGGATGGTGAACTCACCGACGACAAC
ATCATCAACATCAACTTTGAAGCAGTAAACGATGCGCCAATCGTTTCTGGTCCAATTGTG
TTGTCGACTGATGAGGATGTGGGCATTACGTTTAGCGCGGACGATCTGCTTGCCAATGCA
AGTGATGTGGAAGGCGATGCGCTGTCTATCTCTGATATCTCTTACAGCGGTAATAACGGT
GAGCTTGTCGACAATGGCGACGGCACTTACACCTTTATGCCGAATGAAAACTTCAATGGT
GAAGTCGACATCGATTACAAAGTCTTCGATGGCACCGATGAAGTCGATACCCATCTAGAT
CTGACCGTTATTCCGGTCAACGATGTGCCAGTTCCTGGTGCACCGCTGCATACTCAAATG
CTAGAAAACGGCACCATCATCATCGAAGCAAAAGACCTGTTATCAGGTGCGACTGACGTG
GATGGCGACATTCTGCATATCGAGAATCTACTGCTTGTTGACCAGTCACAAGGTACGTTG
ACAGATAACGGCGACAACACCTTTACCTTCGAACCAACTTCGAACTTCTACGGTGAAGTG
AACCTGACCTTCGACATCAGCGATGGTCAAGCAAGTGCACCAAGCACTGCGAAGATCGAT
GTTGAGATCGTCAACGAAGGTCCAGAGGTTAGCGGTCCAGTTGATGCGGTCGTTGATGAA
GATGGCTCAATTATCATCACTCAAGAAGACTTGTTAGCGAACGCGACGGACGTGGATGGT
GACAACCTTGAAGCGGTGAACCTATCGACCAACGATCCTAATGCAACTATCGTTGAGAAC
GCTGATGGTAGCTTTACGATTACACCGAGCGAAAACTTCTTTGGTGAAATCGAATTTACT
TATGACGTAACTGACGCGATTGAAACCGTCGCTGCGGATCTAAACCTCACCGTTAACCCA
GTGAACGACCTGCCAGATGTGCCTGATTTGTCCTTCACCACAGAAGACGGTGAAGCGATC
ACTATTACTGAAGCAGAGCTGCTGGCTCAAGCAACGGACATCGAAGGCGATGATTTATCT
GTTGTGAACGTGACGAGCTTAAGCGATACGGTTCAAGTAACAGACAATGGCGATGGCACT
TACACGTTAACGCCAGAGCAAGGCTTCTTTGGTAATGTTGACCTCACGTTTGATGTGAGC
GATGGCACCGATGTGGTGGCGGCAAACATCGACTTGAAAGTTGAGTTCGTCAACGACGCA
CCAGAAGCAGCGCCAATCGTGGCAGACGTGGACGAGGATGGCTCTATCCTCGTGACACAA
GAAATGCTGCTTGAAAACGCCAGCGATCAAGATGGTGATGACCTATACGCAACGGCACTA
GAAACCAATGATCCGAATGCCTCTATCGTGGATAACGGCGACGGTACCTTTACCGTTACG
CCTTCACAGCACTTCAATGGAGACATCGAGTTTACTTATGAAGTGAGCGATGGTGAATTG
AGTGTTGCCAATGAAATGACATTGACGGTGAACCCAGTCAATGACATTCCAATTGTTGCG
CCTGGCATGTACCACATTGAAGAGGATGGCAGCATCCTGTTCACGCAAGAAGATCTGCTA
AGTGGTGCGATTGATATTGATGGTGATGACCTCACCGTTACCAGCATTAACTACTCGGGG
GATGAAGGTACTGTAACGGACAACGGTGACGGTACATTTAGCTTCGTACCAGAAGAGCAC
TTCAGTGGTGACTTGCAGTTCAGCTTTACGGTTTCTGACGGTACTGATGAAGTTGAGCAA
GACATTAATGTCCATATCGAAGCCGTGGCAGATGCGCCAGACCTAGTCATCACTGATGGC
GACGGTCGAAACGTGGATGACCAAGCAATCTTGGTTGAGCCAGGCGGTATTGTTGAAGTG
AACATTGCCGCAGCATTGGTTGACCAAGACTTGTCAGAAACGCTGACTGTGACCGTGGAT
GGTGTTCCTGAAGGTTCGGTGATCAGCTATGACAACGAAGGGGTGCTTAACGATCAAGAC
AACGGTATCACCAGTTTCAACGATACTGAAATCACGGTTACGTTTGAGGGTGAAACCGCG
GGTTACCAAAACACAGCGGGTTACTACAAAGTCGATGAAGATGGCAACATCACGGGCGTT
GAAGTGGTGTACGAAAACGCCTCTCAAGTTGGCGGTGGCGGTGACCTCGTTCCGGGACAA
GATCAGTTCAGCTTCCAAATCTCGGAAGGGGAAAGCTTCAACCTATTCTTGATTCCTAAC
GGTCATAACTTTAATGACTTCGCATCCATGCAAGATGGTCAGTACGAGTTCCGTGCAGCA
GATGGTTCTCCTGCGAACATGGATACGGTTGACCCACAACTCGTGTTTGTTGGCGCTGAT
GGTTCTGAAACCGTGATTCAAAGCCAATTCGGTGATGCAGTCTTCCATGGTGGTTCAAGC
TCAGAGCTGAACCAAGATGGTATTGAACATACCCGAACTACTGTGAACGAAGACGGTGAA
CTGGTTTACGGCTTTGAAGATCTCTACGGTGGCGGCGATGCCGATTACACCGACTTCAAC
TTCACCATTGATGTAGGTGAAGTGAACAGCCAGATCTACAGCGGTGAAGTGACAGTCGGT
CCAGATGGTTCTGTAACGCTTCCAACCACAGCAATTGAACAAGAGCTACAGATTCAATTG
CCAGAAGACTTTAACCAACAGCTAGAAATCAATGTAACGGCAACGGCAACAGAGCTATCA
AATAATGATTCTGAAACCGTTTCTCAAACCATCTACGTCAATGCAACAGGTGCTCACATT
GAACATGCACCTGAAGCATTGCCTGTTTCAGCGATGGTTGAAGAAGATGGTTCAATCCTA
ATTACGCAAGAAGATTTGCTCGCTAATGCGCGTGACTTGGATGGAGACCAACTGACAGCA
CTGAACTTGGCAACGGATGATGAAAACATCACCATCACAGACAATGGTGACGGTACTTAC
ACCTTAACGCCAGATGCGGACTTTAATGGTGATATCACCTTTACGTTCGATGTGTCTGAC
GGCGATGATGTTGTCTCTACCAACCTTGAGTTATTGGTTTCACCAGTTAATGATGCGCCT
GAACCACAAGATCAAGCGTTCACCGTTGGTGAAGATGGTGTGCTGACCTTTACTGATGCG
GATCTGCTAACAGGTGCTACCGATATTGAAGGGGATGACCTATCTGTTGAGGGGGTCACT
TACACAGGCGCAGACGGTGTTCTTACTGACAATGGCGATGGCACATACAGCTTCGCTCCA
AACGAGAACTTCAATGGCGACGTGAACTTCACTTTCGATGTTTCCGATGGCACGGATACC
GTTACGGCAAATATCGATGTAACAGTTACGCCAGAGAACGATCCACCGGTTGCGGGCAGC
ACGTCTTACACAGTGCATGAAGATAACTCGATCACCATCAGTGATGAACAGCTACTAGCG
AACTCATCGGATATTGAAGGCGATGTGTTGATTGATAGCGTGAGCTACAGCGGTAACGAT
GGTGTGCTGGAAATCAACGGTGATGGCACGTACACCTTCTCGCCAAACGAGAACTTCAAT
GGCGAAGTGAGCCTAGATGTTGTCGTGGTCGATGAAGATGGTGCGACGGATTCAACTACC
GCAGGTATCACGGTACTTGAGGTTAACGATCCGCCAATTGCAGGTCCAACTGCGTACACC
ATCGATGAAGACCAAGTTTTAACGTTCAGTGAATCACAAGTGCTTCTGAATGCTTCGGAT
GTCGAAGGGGATGTTGAGCTTGTAAGCATCAGCTACGACGGTCCAGATGGCATCTTCTCA
GTAAATGGCGATGGTACTTGTAGCTTCGCACCGAATGAGAACTTCAATGGCCAAGTGTCG
TTGGACGTAACCATTCGCGATGAAGACGGCGCAGAGGTCGATACTTACATCACAGTCGAT
GTCTTACCAATCAATGATGCACCAGTTTCGGGTAACTTGGCTTACAGCGTCGACGAAGAC
AACTCAATCACGTTGAGTCAAGAGCAGCTTCTTGCTCAAGCATCGGATGTAGAAGGTGAC
GCATTAACCGCATCTAATCTAGTGGTTGATGGCGATGCAACGGTTACGGCAAACGACGAT
GGTAGCTTCACTATCACGCCAGATGCGAACTTTAATGGCGACATTGATATCACTTTCGAT
ATCAACGATGGCAGCGATACTATTGTTGCAACGGCGGACCTAACCGTTAACCCAGTTAAT
GACTTGCCGCAGCCAGAAGATCAAGCGTTCACCATTGGTGAAGATGGCTTGTTGACCTTC
ACTGATCAAGACCTGCTTGATGGTGCAACGGACATTGATGGCGATGACTTATCTGTTGAG
GGCGTCACTTACACAGGTGCGGACGGTGTCCTAACTGACAATGGCGATGGCACATACAGC
TTCGCTCCAAACGAAAACTTCAATGGCGACGTGAACTTCACCTTCGATGTTTCTGATGGC
ACGGATACTGTGACCGCGAATATCGATGTGACAGTCACGCCTGAGAACGATCCACCGGTG
GCAGGCAGCACGTCTTACACAGTGCATGAAGACAATTCGATCACCATCAGTAACGAACAA
CTATTGGCTAACTCATCTGACGTCGAAGGCGAAGTAGCAATCGACAGCGTCAGCTACAGC
GGCTCAGATGGCGTCTTCCAAGACAATGGTGATGGTACGTATACCTTCTCGCCAAACGAG
AACTTCAATGGTGAAGTCAGCCTAGATGTTGTCGTGGTAGATGAAGACGGTGCGACGGAC
TCAACCACCGCAGGTATTACGGTACTTGAGGTGAACGATCCACCAATTGCCGGCGCGACC
AGCTACTCAGTGAACGAAGACGAAGTTATCACCATTAGCTCTGAGCAGTTATTGGCGAAT
GCTTCTGATGTTGAAGGTGATGTCGCGATTGATAGCGTCAGCTACAGCGGCTCCGACGGT
ATCTTTACCGATAACGGTGACGGCACATTCAGCTTCGCACCAAACGCTAACTTTGATGGC
GATGTTAGCCTAGATGTTGTGGTTGTTGATGAAGACGGTGCAACTGCGTCAACTAATGCA
AACATCGATGTATTGCCAATCAACGATGCGCCAGTATCGGGCAACTTGGCTTACAGTGTC
GATGAAGACAATTCAATTACGCTTAGTCAAGAGCAGCTTCTTGCCCAAGCATCGGATGTA
GAAGGCGACGCGCTAACCGCATCTAACCTAGTGGTTGACGGTGATGCAACGGTTACGGCA
AACGATGATGGTAGCTTTACCATTACGCCTGATGCGAACTTCAATGGTGACATTGATATC
ACGTTCGATATCAACGATGGCACCGACACTATTGTTGCAACGGCTGACCTAACGGTTAAT
CCAGTTAACGACCTACCACAGCCAGAAGATCAAGCGTTCACCATTGGTGAAGATGGCGTC
TTGCTGTTCACTGATGAAGATCTGCTTGATGGCGCAACAGATATCGATGGCGATAATCTA
TCGGTTGAAGGTGTGTCTTACACTGGCGCAGATGGTGTCCTAACCGACAATGGTGATGGC
ACTTACAGCTTCGCGCCAAACGAAAACTTCAATGGCGACGTGAACTTTACCTTCGATGTT
TCTGATGGCACGGATACCGTGACCGCGAATATCGACGTAAGCGTGACGCCAGAGAACGAT
CCACCAGTGGCAGGCAGCACGTCTTACACGGTGCATGAAGACAATTCGATCACCATCAGC
AACGAGCAGTTATTGGCTAACTCGTCTGACGTCGAAGGCGAAGTAGCAATCGACAGCGTG
AGCTACAGCGGCGCAGATGGCGTGTTCCAAGACAATGGTGATGGTACGTATACCTTCTCT
CCAAACGAGAACTTCAATGGTGAAGTCAGCCTAGATGTTGTTGTGGTAGACGAAGACGGA
GCGACGGATTCAACCACCGCAGGTATCACGGTACTTGAGGTGAACGATCCACCAATCGCA
GGCGCGACTAGCTACTCAGTCAACGAAGACGAAGTCATCACCATTAGCTCTGAGCAGCTG
TTGGCGAATGCTTCTGATGTTGAAGGTGACGTCGCGATTGATAGCGTCAGCTACAGCGGC
TCCGACGGTATCTTTACTGACAACGGCGATGGCACATTCAGCTTCGCACCAAACGAAAAC
TTCAACGGTGACGTCAGTCTGGATGTTGTCGTGACTGATGAAGATGGTGCAACTGCGACA
ACCAATGCAAACATTGATGTATTGCCAATCAATGATGCTCCGGTATCAGGTGATTTGGCT
TACAGCGTGGATGAAGACGGCTCTATCACCCTCAGCCAAGAGCAGCTTCTTGCTCAAGCA
GGCGACGTGGATGGTGATGACCTAACCGCATCCAACCTGACAGTTGATGGCAATGCGACC
GTTGTTGCGAACGATGACGGCAGCTTCACAATCACCCCGGATGCAGACTTCAATGGCGAC
ATTGATCTGAGCTTCAACATTACGGACGGCGATGCCACCATTCAAGCCACTGCCGATCTG
ACTGTGAATCCAGTAAACGACCTACCAACGGTTGGTCAGCCACAGTTCGTCACGCAAGAA
GACACCAGCTTCACCTTTACCGAAGAGCAACTGCTGCAAAATGCAGGTGATATCGATGGT
GATAACCTAACGGTTGAAAACGTTGCCTCTGACAGTGGTACGTTAGTCGATAACGGTGAC
GGCACGTACACCTTCGCACCAAACGAAAACTTCGATGGCAACGTCAACGTGACGTTTGAT
GTCAACGATGGTACCGCAACGGTTCCTGCTGAAGCGAACATTGATGTTCAATCTGTGGTT
GATATGCCAGAGCTGTCGATTGCTTCAGACTTGGTGATTGCCTCTGATAACTTCGAGTCT
GGCTCGAACGGTTGGAACGCGAACACTGAGAGCTCTCAAGGTTTCGAAACAGGCGACATG
CTGGGTCGTATTGGTGGCACTGGCGGTGATGAAGCGGTCAGCAAAACTTACGATATCCCA
AGCGATGTCAATGAAGTGAATATCTCGTTTAGCTTCTACGAAATCGATTCTTGGGATGGC
GAGTCGTTCCAAATCTTTGTCGGCGGCGAACAGCTAACCACCTTGGAGAACTCCGCGTTC
CGTACTCAAGATGGTACGACAACGCTTTACGACTCAGATGGTAATGAAGTGGGTGAAGTG
ATCCACGGAGCCTCTCAACGTGAAGGCTTCAGTGGTTGGAACGACCAAGCTCACCAAATC
AATCTGACGGTTCCTGTCGAGGATGGTGAATTGCAACTTGGCTTCGGTTCAACCTTGAAT
CAGTCAACTTGGGATGAATCATTCGGCATCGACAACATCGAAATCACGGTAGCAGACGCG
GATTACCAAATCATTGGTACCGAAGATACACCAGTACCGCTTGATATCGATGCAGCATTG
ACCGATACCGATGGCTCAGAAAACCTCTCTATCTTGATTGAAGATGTGCCAGAAGGCAGC
GCACTATCAGCAGGTGTTGATAATGGCGACGGCACTTGGTCACTACAACCAGGCGAGCTA
GAAGGGCTAGAGTTTATCCCGTCTGCAGACTTCAATGGCGATGTGACGCTAACCGTGAAC
GCAACCTCTACGGATGTGGATACAGGTACAACAGCGACAGCGACGCAAGATGTGACGATT
CATATCTCGCCAACCAATGATGCACCAGAAGTGACGGGTGATATCACTGCGGTCACTGCC
GAAGACAACAGCATTACGCTGACTCAAGAGCAGTTACTTGAGCATGCCGTTGATATCGAT
GGTGATGACCTAAGTGCAATCAACCTGAGCACCGATGATGAAAATGCAACGGTTGAAATG
AACGAGGATGGCAGCTTCACCATTACTCCAAGCGAGAACTTCTACGGTGACATCGAGTTC
ACCTACGATGTGACTGACGGGGAAGAAGTGGTCGCGACTGGTCTCGATCTAACGGTGACA
CCAGTCAATGACGCTCCAGAGCCACAAGACCAAGCGTTCACTGTGGGTGAGGACGGTATT
CTTACCTTTACAGATGCGGACTTGCTAACTGGCGCGACGGATGTAGAAGGTGACAACCTA
ACAGTTGAAGGCGTGACCTACACAGGTGCAGACGGTGTCCTAACCGACAATGGTGACGGC
ACTTACAGCTTCGCACCGAACGAGAACTTCAATGGCGATGTGAACTTCACGTTCGATGTG
TCAGACGGTACGGATACGACCTCTGCCAACATTGATGTGAGTGTGACGCCAGAGAACGAT
CCACCAGTGGCGGGCAGCACGTCTTACACCGTACATGAAGACAACTCGATCACCATTAGT
GACGAGCAACTATTGGCTAATTCGTCTGATATCGAGGGTGATGTTGCGATCAGCAGCGTG
AGCTACAGCGGTAACGACGGTGTGCTAGAAATTAATGGCGATGGTACTTACACCTTCTCA
CCAAACGAAAACTTTACAGGCGATGTTAGCCTAGATGTTGTCGTGGTTGACGAGGACGGC
GCGGTTGATACAACAACAGCGGGTATTACCGTTCTTGAGGTGAATGATCCACCAATCGCA
GGCACAACCAGTTACACTATTGATGAAGATGAAGTTATCACCATCAATGCAGAACAGTTG
TTGGCAAACTCTTCCGATATTGAAGGTGAGGTAGCACTAGATAGCGTGAGCTACAGTGGC
AGCGAAGGTATCTTTACCGACAATGGTGATGGTACGTTCAGTTTTGCACCAAACCAAAAT
TTCAATGGTGAAGTGAATCTTGATGTTGTAGTCGTGGACGAAGATGGTGCGACCGCTTCG
ACGACGGCAAACATTGATGTTCTGCCAATCAATGATGCTCCAGTATCGGGTGACTTGGCT
TACAGTGTCGACGAAGACAACTCAATCACGCTAAGCCAAGAACAATTGTTGGCACAAGCA
ACAGATGTAGAAGGTGATGCACTAACCGCTTCTAACCTAGTGGTTGACGGTGATGCGACG
GTTACGGCTAATGACGATGGTAGCTTTACCATTACGCCTGACGCGAACTTCAATGGCGAC
ATTGATATCACGTTCGATATCAACGATGGTAGTGATACTATCGTTGCAACGGCTGACCTA
ACGGTTAACCCAGTTAATGACTTGCCGCAGCCGGAAGATCAAGCGTTCACCATTGGTGAA
GATGGCGTGTTGACCTTCACTGATCAAGACCTGCTTGATGGTGCAACCGATATCGATGGC
GATGACCTATCGGTAGAAGGTGTCACATACACTGGCGCGGACGGTGTCCTAACTGACAAT
GGCGATGGCACATACAGCTTCGCTCCAAACGAGAACTTCAATGGTGATGTGAACTTTACC
TTCGATGTTTCTGATGGCACGGATACCGTGACCGCGAATATCGATGTGAGTGTGACGCCA
GAGAACGATCCACCGGTGGCAGGCAGCACGTCTTACACAGTGCATGAAGATAACTCGATC
ACCATCAGTGACGAACAGCTACTAGCGAACTCATCGGATATTGAAGGTGATGTATCGATT
GATAGTGTGAGCTACAGCGGTAATGATGGTGTGCTAGAAATCAACGGAGATGGCACGTAC
ACCTTCTCGCCAAACGAGAACTTCAATGGCGAAGTGAGCCTAGACGTTGTTGTAGTCGAC
GAAGATGGTGCGACGGATTCAACCACTGCAGGTATCACGGTACTTGAGGTGAACGATCCG
CCAATCGCAGGTCCAACTGCGTACACCATCGACGAAGACCAAGTTCTCACGTTCAGTGAA
TCACAAGTGCTTCTGAATGCTTCGGATGTCGAAGGGGATGTTGAGCTTGTAAGCATCAGC
TACGACGGTCCAGATGGCATCTTCTCAGTAAATGGCGATGGCACTTGTAGCTTCGCACCG
AATGAGAACTTCAATGGTCAAGTTTCGTTGGACGTGACTATTCGTGACGAAGATGGCGCA
GAGGTCGATACCTATATCACAGTCGATGTCTTACCAATCAACGATGCGCCAGTATCGGGC
AACTTGGCTTACAACGTAGATGAAGATAACACCATTACATTGAGCCAAGAGCAATTGTTG
TCTCAAGCGAGCGATGTGGACGGCGATGAACTTGTTGCTGAAAACTTGCTTGTAGATGGT
AATGCGACAGTAACTGCTAACGACGATGGTAGCTTCACCATTACGCCTGATGCGAACTTC
AATGGTGACATTGATATCACGTTTGATATCAGTGATGGTTCTGACACCTTGGTCGCAACA
GCAGATCTAACGGTTAATCCAGTTAACGACCTACCACAACCAGAAGATCAAGCGTTCATC
ATTGGTGAAGATGGCGTCTTGTTGTTCACTGATGAAGATCTGCTTGATGGCGCAACGGAT
ATCGATGGCGATGACCTATCGGTTGAAGGCGTGAGCTACACAGGCGCAGATGGTGTCCTA
ACCGACAATGGTGATGGCACTTACAGCTTCGCACCAAACGAAAACTTTAATGGCGACGTG
AACTTTACCTTCGATGTTTCCGATGGCACGGATACCGTGACCGCGAATATCGATGTAAGC
GTGACGCCAGAGAACGATCCACCGGTAGCAGGCAGCACGTCTTACACCGTACACGAAGAC
AATTCGATCACCATCAGCGATGAGCAATTACTAGCGAATTCGTCGGATATTGAAGGTGAC
GTATCTGTAGACAGCGTGAGCTACAGCGGCGCAGATGGCGTGTTCCAAGACAATGGTGAT
GGTACTTACACCTTCTCGCCAAACGAGAACTTCAATGGTGAAGTCAGCCTAGATGTTGTC
GTGGTAGATGAAGATGGTGCGACGGATTCAACCACTGCGGGTATTACAGTACTTGAGGTA
AACGATCCACCAATTGCAGGCGCGACTAGCTACTCAGTGAACGAAGACGAAGTCATCACC
ATTAGCTCTGAGCAGCTATTGGCGAATGCTTCTGACGTTGAAGGTGACGTCGCGATTGAT
AGCGTCAGCTACAGTGGTTCCGACGGTATCTTTACTGACAACGGCGATGGCACATTCAGC
TTCGCACCAAACGAAAACTTCAACGGTGATGTCAGCCTAGATGTTGTCGTGACCGATGAA
GATGGTGCAACGGTAGCAACCAATGCAAACATTGATGTATTGCCAGTCAATGATGCTCCG
GTATCAGGTGATTTGGCTTACAGCGTGGATGAAGATGGTGCTATCACTCTCAGCCAAGAG
CAACTTCTTGCTCAAGCCGGCGACGTGGATGGTGATGACCTTACTGCATCGAACTTGACT
GTTGACGGCAATGCGACTGTTGTTGCGAACGACGATGGCAGCTTCACTATCACGCCGGAT
GCAGACTTCAATGGCGACATTGATCTGAGCTTCGACATTACGGACGGCGATGCGACCATT
CAAGCCACTGCCGATCTGACTGTGAACCCAGTGAATGACTTGCCAACGGTTGGTCAGCCA
CAGTTCGTCACGCAAGAAGACACCAGCTTCACCTTTACCGAAGAGCAACTGCTGCAAAAT
GCAGGTGATATCGATGGTGATAACCTAACGGTTGAAAACGTTGCCTCTGACAGTGGTACG
TTAGTCGATAACGGTGACGGCACGTACACCTTCGCACCAAACGAAAACTTCGATGGCAAC
GTCAACGTGACGTTTGATGTCAACGATGGTACCGCAACGGTTCCTGCTGAAGCGAACATT
GATGTTCAATCTGTGGTTGATATGCCAGAGCTGTCGATTGCTTCAGACTTGGTGATTGCT
TCAGACAACTTCGAGTCTGGATCGAACGGTTGGAACGCGAACACTGAGAGCTCTCAAGGC
TTCGAAACGGGCGACATGCTGGGTCGTATTGGTGGCACTGGCGGTGATGAAGCGGTCAGC
AAAACCTACGAGATCCCAAGCGATGTCAATGAAGTGAATATTTCGTTTAGCTTCTATGAA
ATCGATTCTTGGGATGGCGAGTCGTTCCAAATCTTTGTCGGTGGCGAACAGCTAACCACC
TTGGAGAACTCCGCGTTCCGTAATCAAGATGGTACGACAACGCTTTACGATTCTGACGGT
AACGAAGTAGGTGAAGTGATCCACGGAGCCTCTCAACGTGAAGGCTTCAGTGGCTGGAAC
GACCAAGCTCACCAAATCAACCTGACGGTTCCTGTCGAGGATGGTGAATTGCAACTTGGC
TTCGGTTCAACCTTGAATCAAGACGTTTGGGATGAATCGTTCGGTATCGACAACATCGAA
ATCACGGTAGCGGATGCGGATTACCAAATCATTGGTACCGAAGATACACCAGTGCCGCTT
GATATCGATGCAGCATTGACCGATACCGATGGCTCAGAAAACCTCTCTATCTTGATTGAA
GATGTGCCAGAAGGCAGCGCACTATCAGCGGGTGTCGATAACGGGGACGGCACTTGGTCA
CTACAACCAGGCGAGCTAGAAGGGCTAGAGTTTATTCCTTCTGCGGACTTCAATGGCGAT
GTGACGCTAACCGTGAATGCAACCTCTACAGATGTGGATACAGGTACAACGGCGACAGCG
ACGCAAGATGTGACGATTCATATCTCGCCAACTAATGATGCGCCAGAAGTGACGGGTGAC
ATCAGCGCAGTCACTGCCGAAGACAACAGCATTACGCTGACTCAAGAGCAGTTACTTGAA
CACGCTGTTGATATCGATGGTGATGATCTAAGTGCAATCAACCTGAGCACCAATGATGAA
AATGCAACGGTCGAAATGAACGAGGATGGCAGCTTCACCATTACTCCGAGCGAGAACTTC
TACGGTGATATCGAGTTCACCTACGATGTGACTGACGGGGAAGAAGTGGTTGCGGCTGGT
CTCGACTTATCAGTAACACCAGTTAATGATGCGCCTGAACCACAAGATCAAGCGTTCACA
GTGGGTGAGGACGGTCTTCTTACCTTTACCGATGCTGACTTGTTAACAGGCGCGACGGAT
GTAGAAGGTGACAACCTAACAGTTGAAGGTGTGACTTACACTGGCGCGGACGGTGTCCTA
ACCGACAATGGCGATGGCACGTACAGCTTCGCGCCGAACGAGAACTTCAATGGCGATGTG
AACTTTACGTTCGATGTGTCAGACGGTACGGATACGACCTCTGCCAACATTGATGTGAGT
GTGACGCCAGAGAACGATCCTCCGGTTGCGGGCAGCACGTCTTACACAGTACATGAAGAC
AACTCGATCACCATCAGTGACGAGCAACTACTGGCTAATTCGTCGGATATTGAAGGCGAC
GTAGACATCAGTAGTGTGACTTACAGTGGCAACGATGGCGTCTTCCAAGACAATGGCGAT
GGTACGTACACCTTCTCTCCAAACGAGAACTTCAATGGCGAGGTTAGCCTAGACGTTGTA
GTTGTCGATGAAGAGGGTGCGACAGACTCAACCACTGCGGGTATTACCGTTCTTGAGGTG
AACGATCCACCAATCGCAGGTGCGACAAGTTACTCTGTCAATGAAGACGAAGTCATTATC
TTCACGGAAGAGCAACTGCTAGCGCAATCAAGCGATGTGGAAGGTGACGTGAGCCTAGAA
AGCGTCTCTTACAGTGGTAGCGAAGGCATTCTAACGGCGAATGACGATGGCACTTACAGC
TTCGCACCAAATGAAAACTTCAACGGTGGCGTAAGCCTAGACGTAGTCGTCGCTGATGAA
GACGGTGCAACTGCGACAACCAACGCGAACATTGATGTATTGCCAGTCAACGATGCTCCG
GTATCTGGCGACTTGGCTTACAGCGTCGATGAAGACGGTTCAATCACGTTGAGTCAAGAG
CAGTTACTGGCTCAAGCGGGTGACGTCGACAGCGATAATCTAGAAGCAGTGAACTTAACC
GTGGTAGCCAATGCAACCGTTGTTGAGAACCAAGATGGTAGCTTTACGATTACGCCTGAT
GCGAACTTCAATGGCGATATCGACCTAAGCTTCGACTTGATTGATAACGATGGTGCGAGC
GTGGAAGTGGGCGTCGACCTAACGGTGAACCCAATTAACGATGCGCCGCAATCAACGCCA
GTGAATATTGCTGGCACCGAAGATACCACCATTCTTATCACGCAGGACATGTTGCTTGCT
AACGCAACAGACATCGACAACACCTACGACGAACTGTCTGCTGTCGACCTAGTGATTGAT
GAGCAATACGGTGACTTGCTAGACAACGGTGATGGCACTTGGTCATTCACTCCGGCAGAG
AACTTCAATGGTGATGTGCCAATGTCGTTCGGTGTCAGCGATGGTGATTTAGTTACGCCG
GTTGAAGGCAATCTAAACATCGAAGCGGTTAACGATGCACCAGAAGCGCCAACCATCCAG
ATGCAAGGCGAAGAAGATGTGGTCATGGTGATTGACCCTGCTTACATCGCTGATCAAGTT
ACGGATCTTGATGGTGACGAAATCAGCGTAGAAAGCATCACGGTTCGTGCGCCTGCAAAC
GCGACATTAACTCAGCAGCCAGATGGTATGTACCACTTGGTAACCACTCAAGACTTCAAT
GGTTTGGTGGAACTGGGCTACACCGCGACGGATGGTGAAGAAGTGGTTGAAGGCTCGTTG
AATGTGGATGTTATTCCAGTCAACGATGCTCCATTCAATGTGGGTAATGCGTTTATGGCA
ACCGACGAGGATGGCGCATTCACCTTCGACGCTGGCGACCTGATGAACTTGTTCGGCGAT
ATCGATACTGAAAACCTAGTCGTATCACGTATTATCACCGCAGAAGGTGAAGATGGTGGT
GAGGTAACAGACAACGGTGACGGTACTTGGACATTCACACCGACTGGCGATTTTGCAGGG
GTTTCTGACTTGCAAGTTGTGGTAAGTGACGGTGAGTTTGAGACGGTACTTGATGTACCA
GTGTTTGTTCGCCCTGTTGCGGATGGCGCGGTCATCACAACCGACCATGATGGTCCGTTA
GTCTTCGGTGAGGACGAAACGGGTCACCTAGGCTTGAATGTCGGTCTAATCGACGATTCA
GAAACGCTAAGTAACCTAGTAATGACTGGTTTCCCTGTTGGCTTCGAAGTTACGGATGGT
GTGAACACCATTACCATCACGGAACCGGGTCAATATATCGACTTGAACGAGTGGGATATC
TCAGACCTGCAAATGACGCCTCCGGCTGACTTTAATGGCGAGTTCTTCGTAACCGTGACC
GCAACAACGGTGGATTACGGTGACGAGCCAGAAGAGTTCGAAGATGGCATCGATTCAGGT
GACTTCGAAACCCTAGCGGGTGAACCAGTTATCCTAACCTCTGATGACCTAATCGGATTG
GCAGAAAACGTGGACGCTGACGCGGGTGATGAAGTGAAATTCGTTCACCTAGCTGATCGC
AGCCAAGGTGAGATTGTCGATAACGGTGATGGCACATGGACATTCAATCCAGCACCAGGC
TTTACTGGTGAAGCGGATATCGCTTATGTGATTGATAAAGACGGTGTGCTTCATGATGAG
CAAACAGGTGTGGTCGTGAAAGAAGATGCGCCACAAGAGAATGCTTCTCCAGAAATCGAC
AGCATCTCTACCACAGAAATGGCAGCGGATGGCACCTTGTCGTTCACCAATGATGACATG
CTATCGACCTTGAGCGATACAGAAGGCGACAGCTTGAGCATTGAGTCAGTGAGCCTAATG
GAAGGTCAAGGTGTGATAGAGACCGATAACCAAGGTAACTACCAATTCACACCAGCAGAA
GGCTACACCGGAGATGTTCAAGTTGGCTTCATTGCAACTGACGGTGAAAACCGCATTGAG
AGCTTCTTTAATGTCGACATCCAAGGTGAAGGTGAAACCACTACCAGCGAAGGCTACGCA
CTGGCTGATGATGGCTCACTAACACTAACGGAAGCACAGTTGATTGATGAGCTTGGGATT
AGCCCTTCAGCAGAAGTGTTGGATGTCGCTGATGCAAACGATGCAGGTTTCTTCGCGAAA
TCAGGTGATGAAGAGTGGACATACTGGCCGAACGATGACTTCGATGGCAATTTGGCTATG
GATGTTCAGGTCAACGACAATGGTGAAGTATCGACTCAGAATCTGAGTATCCAAGTTGCG
GACGATTCAGCGCAAAGCGACGAGCCACAAATTCAAACTGCTCAAGCATCATCAGAGCAG
CAAGTTGGCGAAGCGCAACAGCCTGAAGAGCAAGCAGCAAACGGTGCAGACAGTGAAGAG
GAGAGCGCAGCTGATGTGACTGCAGCACCAGGCGATACCATTTCTATCTCGGTTCCAGAT
GAGGTCAGCGGTAACGAATCGGTGGATTATGCAGAAATGTCCGGTCTACCTGATGGCGCA
TCGGTAAGTAACGCATTGGATAATGGCGATGGCAGCTTCACATTAAGTGGCAACCTGAAC
CAACCAGTATCGGTTGACCTACCAGAGGGTTACGAAGGTACGAGCGAAATCCAATTCCAA
GGTTACGATGAATTGGGCAGCGCAGTAGAAGGTGCGAGTGGCACAGTTGAAGTTGAAGTC
GATGATCAATACACCATGCAAGGTTCTGCTCAAGATCAGCAACCAGACATGGCGGGTATG
GAATCTGGCGGCAGCGACTGGACAAGTGCGGGAGGTCAAGATCAAGGTGTTGACTTCACG
GATGACTCTGGCAGCTTCGACTCGGATACTCAAACGGGTACTGACCAAGGCAACGATTTC
GATCAAAGCTCAATGTAA
>GDNDDLFJ_00331 hypothetical protein
ATGTACCGTTATGTCAGTTCGCCAAAAGCATCGAAGTACATAGTGCCACCACCACAGCAT
CGCGAGTTGTCGAGTATCGATGTGCCGGAGTCAGAGCTTGAGATGCGTGAAATTCTGAAC
AATTGGTTTGCCGATGGATTGGCGCCCATCATTCAGAATGAAGACAATTACATTTCTGCT
AATGAGCAACAGCGCTTTGAGCAGCTCAGCCGTACGGTGGGTGTTCTACTGCGTAACAAA
GATTACTACTTTGCCACCAAGCGGATTCTATCGTTGTGGGAGCAAGACTGCTTAGAAACG
ACTTACGTTAATTATCTGATTTTACGTAGTGAGCGCATACCATACTTCGAATAA
>GDNDDLFJ_00332 Methyl-accepting chemotaxis protein McpP
ATGAACCTTACGATATCAGGGAAGTTGCAGCTCAGTTTTGTGCTGCTAGCCGTACTTTTT
ATGGCATCAGCGGTATTCACGTATCGCAACGTCACCACCGTAGAGCAATACGCCTCTTCG
TTACTTAAATCCGATTTACCGACCGTCGACACCAGTCGCGGTATCCAACAGTCCGTTCAA
GCGTCGCTGTCTTCTATTCGAGCCTACATGTTGCTAGGTGGCGATGAAGAGGCGAGCGCA
CGTCTGAGTGAGGACGTTCGCAATATCATGGCATCTACAGACGAGTCGCTTCCGACTTTG
CAGGCTTTGATCTCTGAACAGGATTTTCAAGCGATTCAAACCCAGTGGGATGCGGTAAAA
GTTTCTCTAAACAAGTTGATTGAACTTAGCCACAGTGATGAGAACTTACCCGCGCATAAC
CTCTTTATTAACGAAGCGGCACCCATTGCAGAAGTGGCACTTGATCAGCTTCAAAGCTTA
ATCAACGAAGAGTCAGGGAACCCATTTGGTGGGGACAGAAAGCGTTTGTTTAAAGTCTAC
GCCGACAGTTATACCTCCCTCGCCAATGCACTGTCTGCTTTGCGAGATTTCCTGTTGTAC
GGGCAGCAAGATCATTTGGACAAATACCACGATTTGATTAAGTACCACAATCAGTCCGTG
GCGGAAATCGACAGCAAACTCGACAGACTTACCGATAACGACCAATCACTGTGGTCACTG
TTTAAAGAAATGCAGCAACTGTACTTTCCTTTAGCAGAGCAGGTGATTGCATTGCGTCAA
TCGCCAGAATGGAACGAATCAAACTTGTTAATGGCGAATGAACTGTTGCCAGCAGCGGAT
GCACTAGACCAAAGTTTAGAAACGATCGTATTGGCTCAGCAAAGTCGTGCTGATCAAAGT
GGACAGGGTATTAATCAGTCGATCAAGAACGTACTCACCACTATGTTGATTGCTGCGGCA
TTGGTTTTGTTTGCCGCAGTAGCGATTTCAAAATACATGGGCAATACCATTGGTCGCCGA
GTGAAAAACTTATCGGAGCGAGCCAAGACCATCGCTTCAGGAGATGTTTCTCAGCCTCCG
TTAACTGTTGTTGGGAAAGATGAATTGGCAGACCTTACCGATTCGATTAACCGCATGAAC
CAATCGTTAGCGAGCATCGTGGCAGGGGTGAGTGAGAAAGCGCACCAAGTGGATACCAGC
ATGGGGGCTTTATTGGAATCGGCGCAAGTCACTTCATCGAATGTTGAACAGCAACAGACC
AGCATTGTTGAAATGGGAAGCCAATTGGATGAAATCGCTTTAGCCGCGCGTAACACCCTA
GATCAAGCCAATCAATCGGTGCAGAAGCTTTCTGATTCAAAAGGCGAGATTGAACAAGGT
CGTGATGCTTTAGAGCAAAACAAAGTCACCATGGAAAGCTTGCACGGCAGCATTGAAACC
GCGAGTACGCAAGTGACACAGCTAAGCAAAGAGAGCGAAGCCATTGGTCGAGTTACAGAG
GTGATTGAAGGCTTGGCAGAGCAAACCAACTTACTGGCATTGAATGCTGCGATAGAAGCA
GCGCGTGCGGGTGACCAAGGACGAGGCTTTGCGGTTGTGGCGGACGAAGTACGCATGTTA
GCGACGCGCACTACTCAATCGACGACAGAAATAAACGGCATTATCAACGCGATTCAACGC
TCGACCAATTCGGTGGTTGAGGAGATTGAACACAGTCAATCACTTGCGGAGCAGGGCGCT
GAGCACATTGAAAAAGCGGTAACTCGTTTGCTTGTTACTACTGAGCAAATAGGTTCCTTG
AATGAACAAATGGCAGAACTTGCGGCAGCGGCAGAGCAGCAATCTCATGCGACCAACTCG
ATCACTGGATTGATGTCCGGTATTACTCAATCAGTGGATGAGGTTTCGAATAACAGCCAA
CGTGCATCAGAGACATCATTGCAAGTAAAAGAGCAAGTTACCGAGCTGAATCAACAGATG
GCAACTTTTAAAACGGCGTAG
>GDNDDLFJ_00333 DNA protection during starvation protein
ATGAACAAACAAGTAAGCCTAATTGGTCTAGACAGCGAACAATCAGCACAGCTAGCTCAA
CAGTTAAATCAACTGCTAGCGCATTACCAAGTGTTGTACATGAACTCTCGCGGTTACCAC
TGGAACATTAAAGGTGCGCAATTCTTCGAACTGCACGTAAAATTTGAAGAGATCTACACT
GATCTACAAACAAAAATCGATGAGCTTGCAGAGCGTATTCTAACTTTGGGTCACACGCCA
GCGCACGCATTCAGCAACTACTTGGAAGCAAGTGAAATTAAAGAACATCAAAACGCGACT
TCTGGTGAGGAGTGTGTACAAGGTCTGGTTCAAGGCTTTAGCGTTCTACTTCTAAAACAG
CGTGAGATTCTACAAAACGCGGGTGAAGCAGATGACGAAGGTACAGCGGCATTGATGGGT
GACTACATCCGTGAGCAAGAAAAATTAATGTGGATGCTTAACGCTTACCTACAAGGCTAA
>GDNDDLFJ_00334 Phosphoglycolate phosphatase
ATGATTCCATTCCCTTTACAGCTCGATAAAATTAAAGCCGTGGTGTTTGATTTAGACAAC
ACCTTGGTGAGTTCTGATATGAACTTCGGCGAATTGCGACAACAGCTAGGTTGTCCGCAA
AGTGAAGATCTATTGGATTTTGTCGACGCACTTGAGCATCCTCATCATCGAGAGCACGCT
CATAACGTGATATTTGATTACGAGATTTCTGATGCTGAGCAGTCTGCTCCAATGATTGGC
TGCCATGAATTGCTCGCCCACCTGCATCAAAATGAAATCAAAACCGCTATCGTGACGCGC
AACTGCCAAATCGCCACGCAGCGCAAACTAGAACACAACCAAATCTCAGTGGAACGAGTC
ATCACTCGTGAATGCTTCCCGCCCAAACCAGACCCATTGTCTTTGCAGGTGTTGGCGAAA
GAGTGGCGTTTGATGCCGGATGAAGTGCTTTATGTCGGAGACTACCTTTACGACTTGCAG
GCAGCGTATAACGCGCAGATGCCCTCTTGCCTTGTTCATCACGGTAATCAAGAAACCTTC
AATGATTCAGCCTCGTTGGCGCTTAATGAGCTCAGTGATTTATTGAGCCGTTTCGAGTCC
TTACCACGCAAATAA
>GDNDDLFJ_00335 Microcin C7 self-immunity protein MccF
ATGATCATTCCTAAACCATTACAAAAAGGCGACACCATTGGCTTTTTCTCGCCATCCTCC
CCAGCCACGGTATTTGCACCAGCGCGTTTTGAGCGTGCCAAAGCGTACGTGGAATCTCAT
GGTTACCAGCTAAAAGCAGGCAGCTTAACGGGCAAAACTGACCAATATCGCTCGGGTTCA
ATTCAAGAGCGAGTAGAAGAATTGAATGCGCTGATTCGTGATCCTGAAGTGCGCTGTATT
ATGTCGACCATTGGCGGTTCCAACAGTAACTCATTGCTGCCTTACATTGATTACGAGGCA
TTGAAGAAAGATCCCAAGATCATTGTTGGCTATTCGGATGTGACGGCTCTACTCATGGGC
ATTTATGCACAAACCGGCATCGTTACTTTCTATGGTCCCGCTTTAGTGGCATCTCTGGGT
GAGTTCCCGCCACTGGTGGACGAGACCTTCGCTTCGTTTGAGTTGATTGTGAATACGTTA
GATGGATTGGCGCATCAATACACAATGCCTCAAGGTTGGACAGATGAATGGATAGAGTGG
GGCGAGCAAGACCGCGCGAAACAGACCTTGCAAAACCAGTGGCGCTTCAAAGGTGAAGGC
AAGATCACAGGACGTTTGATTGGTGGCAACCTCAATACCATGACGGGTATTTGGGCAAGT
AAGTTTATGCCGAGTATCGAACAAGGCGATATTTTGCTAGTGGAAGATTGTTTGCAGGGC
ATTGAAACGGTCGAACGCTCTTTTGCGCTGCTCAAGCTTTCTGGCGTGTTTGATAAAGTT
GGTGCGATTGTGCTCGGGAAGCATGAAAAGTTCAACGATAAAGGCACAGGACGAGCACCT
ATAGACGTGTTATTAGAAGTACTTAACGGTCAACCACTGCCAATTTTGTATGACTTTGAC
AGCTGTCATACCCACCCAATGCTCACCGTTCCATTGGGCTCGACCATGACGCTCGATTTT
GACAATGAAACGGTGGCAGTGAGTTTAAAGAGCTAG
>GDNDDLFJ_00336 Aldose sugar dehydrogenase YliI
ATGAGAACGATTGCTGCTGCCCTACTCGCTTGTTTATCCTTTTCTGCCAACGCTGCCGAA
TACCGCGCTAACGAAGTGGCGAATGGATTTCAGATCCCTTGGGGGATCGAGTTCTTAGAT
AGCCAACGCGTTATCGTCAATGAAAAGAACGGTACGGTTTCGCTGCTGGATATCACATCA
GGCAAACCTCAAAAGCTGTTTAACGTCCCCGATGTGAACACCAGTGGGCAAGCTGGCTTA
TTGGATGTCGCGCTCGCACCGAATGCCGATAAGCAAAACCCGCAACTCTTCTTTACCTAC
AGCAAGCGCACGAGCAAAGGCAATACGGTGGCGTTAGCGACGGCGCAATTGCAAAACAAT
CAGCTTGTGGGTTGGAAAGATCTCTTTGTTGCTGATGCCATCACCGACACAGGGCGTCAC
TACGGCAGTCGACTTTCATTTGTTGACGACAAAGTTTACTTCTCAATCGGTGACCGTGGT
GAACGTGATAATGGGCAAGACACTCAAACCCATGCTGGCAGTATTCTACGCCTTAACCTT
GATGGTTCGGTTCCGCAAGACAACCCATTCAAACCTTCCGAAGCTCGTCCTGAGATATGG
AGTTACGGGCACCGCAACCCACAAGGCATGTTCTACGACCAAGCAACAAAACAGCTGTGG
TCTATTGAACATGGACCACGCGGCGGCGATGAAATTAATCTAATCAAGAAAGGCGCAAAC
TACGGCTGGGCGCAAGTCTCTCATGGTAAAGAATATTGGGGACCATTAGACGTCGGCGAA
GCTAAGTCGTTACCGGGAATGGAAGATCCAAAGTTGGTGTACATCCCTTCTATCGCACCC
AGCAATATGATTTTGTACCGTGGCGATAAATACCCAGAGTTGGACGGAAAAATCCTCGCT
GGTGCATTGAAACTGGCGCACATCAACGTGGTCTCTATTGAGAATGGCAAGCTCACCGAA
TCAAAGAGATTGATGGAGAATCTTGGTGAGCGAGTAAGAGATATAACCATCAGCCCCGAT
GGTTATATCTACTTTTCTACCGACAGCGGCAAAATATTTCGTCTTGAGGAGAAATAG
>GDNDDLFJ_00337 Alcohol dehydrogenase 2
ATGACAAGTGCATTTTTTATCCCTACTGTAAACCTAATGGGCGCTGGTTGTTTGAAAGAC
GCAGCAGACAGCATCCAATCTCAAGGCTTTAAAAAAGGTTTGATTGTTACGGATAAGATT
CTTAACCAAATCGGTGTAGTAAAGCAGGTTCAAGATCTACTAACAGAACGCGACGTAGCA
ACTGTTGTGTTCGATGGCACTCAACCAAACCCTACTATCAGCAACGTTAACGACGGCTTG
GCACTTCTTACAGATAACGAATGTGACTTCGTTATCTCTCTAGGTGGCGGTTCACCACAC
GACTGTGCGAAAGGTATCGCGCTTGTTGCTTCTAACGGCGGCAAAATCGCAGATTACGAA
GGCGTAGACCAATCTTCAAAACCAATGATGCCACTTATCGCGATCAACACGACTGCGGGT
ACTGCATCTGAAATGACGCGTTTCTGCATCATCACTGACGAAGAGCGTCACATCAAGATG
GCTATCGTTGATAAGCACACAACACCGCTTATCTCAGTAAACGATCCAGAGCTAATGCTA
GCTAAACCTGCTTCGCTAACTGCGGCAACAGGTATGGATGCCCTAACTCACGCGATTGAA
GCTTACGTATCTATCGCGGCAACACCAATCACTGATGCGGTAGCAATTAAAGCAATTGAG
CTTATCCAAGCTTACCTACGCACAGCCGTGAAAAACGGTGAAGATCTAGAAGCTCGTGAA
CAAATGGCATATGCACAGTTCATGGCGGGTATGGCGTTCAACAACGCGTCTCTAGGTTAC
GTACACGCAATGGCACACCAACTAGGTGGTTTCTACGACCTTCCACACGGTGTTTGTAAC
GCGATTCTTCTACCTCACGTACAGCGCTACAACGCGCAAGTATGTCCTGAGCGTCTACGT
GATGTAGCGAAAGCAATGGGCGTAAACGTAGAAGGCATGTCTGCTGAAGCAGGTGCAGCG
GCAGCAATCGACGCTATCGTTACTCTAGCGAAAGATGTGGGTATCCCAGCAGGTATTAAA
GAGCTTGGTGCGAAACTAGAAGACATCCCAACACTAGCAGACAACGCACTGAAAGATGCT
TGTGGTTTCACTAACCCTAAACAAGCAACTCACGAAGAAATCTCTAAGATCTTCGAAGAA
GCGATGTAA
>GDNDDLFJ_00338 hypothetical protein
ATGGATCTTGTTGCACACCCTATTGGTGCAACATTAAAGCAACAGATAGGAAATGATTTA
TTTATTACGCAAACGATTGGTAAAAATAACAAGTTTCGTACGGTTTATCTCTCAATTAGA
CTAAAGTATAAAAAATCCCCATTAATATGTAGTCTATCAATGGGGATTGGAATGGTGTGT
TTTAAGCAAACGTTTTCTATTTAG
>GDNDDLFJ_00339 Glyoxalase ElbB
ATGAAAAAAGTCGCAGTCATTTTAAGTGGTTCAGGCGTTTACGACGGCTCTGAGATCCAC
GAAGCCGTATTGGCGCTCTACGCCATTGAGAAAGCAGGTGCAACTTGGCACTGCTTTGCA
CCTAACATTGACCAACTCCACGTCATCAATCACCTAACTGGTGACGAAATGGATGAAACA
CGTAACGTCTTGATCGAATCAGCTCGTATTGCACGCGGAAATATTGACGATGTCGCCAAA
CTTAACGTTGATGAATACGATGCCCTACTACTTCCTGGTGGATTTGGTGCCGCGAAAAAC
TTAACCGACTTCGCCGTCTCAGGCGCAGAATGTTCGATTAATACTCACGTCGCCCAAGCG
TGTCGTGCGTTCGCTCAAGCGGGCAAACCTGCAGGGTATCTATGCATCGCACCAACTATT
ATCCCGATGATTTACGATCAAGGTGTAAAAGGCACAATTGGTAACGATGAAGCCACTGCA
GCAGCATTCGGTCATATGGGGGGGGAGCATGTCAATTGTCAGGTGGATGAAATCCATTTC
GATGAAAAACACAATGTACTTTCAACACCAGCTTATATGTTAGCGGAGAATATCTCCCAA
GCCGCGTCAGGCATTGAAAAAGTAGTAGATAAGTTAGTTAAAATCGCCTAA
>GDNDDLFJ_00340 hypothetical protein
ATGAAACATTTTCTGCCTTCGAGTGTCATGCTGACACCGTTTGTTGTGCGCTACTATGAG
GAAGACGACGAAAGTGAAAACGTTGAAACACATTCGGAAACGCATGGTCTAGATAGTGAA
GAACAATCTAAGGAACGTTCAGAGTAA
>GDNDDLFJ_00341 Methyl viologen resistance protein YddG
ATGCAATCCTATCAGTTTCGTTTCACCCTTTATGGTTGTATCGCCATTCTCTCTTGGAGC
TGTTTGTTAGGCATCGCAAGATTGGTCACAGAAAGTTTGGGACCCGTGGGTGGATCAGCC
ATGCTGTATTCTCTGAGCTCCATTTTTCTGTTGATTGTGGTTGGCATCCCAAAACTGTCG
TATTTCTCACCCAAGTATTTGATTCTCGGTGGGGCGATGTTTGTCTGCTACGAGATCTTC
CTTGCGCTGGCGTTGGGCTACTCCAATTCTCGTTCTCAGGCGATTGAAGTCTCGATCGTC
AATTATCTATGGCCGGCACTAACCGTTTTGTTTGCGGTATTGGGCAGTAACAAAAAGCCG
AACTGGTTCCTGTACCCGGCAGTTATGTTGGCATTCATTGGTGTCGCGTGGACGGTCAGT
GGTGATAGCGGTTTATCACCGACGCAGTTAGTGGCGAACATCAGTAGCAATCCGATTGTT
TACTTCATGGCATTTGCAGGTGCAGTCATCTGGGCGGTGTATTGCAATCTGACTCAAAGA
CAACAATCGAAGCACAACGCGATTACTTTGTTTTTTATCGCGACAGCCATCTCTTTGTGG
ATCAAATACGCCTTTACTGATGAGCCGCCAATGGCATTCAGCTGGCAAGCGATGGGGTAC
TTAGTGGCTTCTGCAGCTTTAATGGCGGGTGGTTACGGATTGTGGAACATCGCGATTGTG
GGCGGCAATATGGTGTTTCTCGCAACCCTGTCTTACTTTACGCCGATTTTTTCTGCTCTG
TTTTCCTCCCTTATTCTAGGCGTCACTCTAAGCCACAGCTTCTGGCAAGGAGTCGTAATG
GTAACGGTTGGTTCGCTGATGTGTTGGCTAGTTACCAAAGAGAAGCGCGAAGCGGCGGGA
TGA
>GDNDDLFJ_00342 Zinc transporter ZitB
ATGTGTGACAGGACAAGCAAAAATGAAAACCGTATCCTAACCTTCTCAGCCCTTTTAGCA
TCTGGGTTTGCAATTGGAGGGATGGTACTTGGCTTGCTTGTTGGGTCGATCGTCATCGTT
TTTGACGGTGTTTATTCTCTAGTCAGTCTGCTGTTAACTTTATTGTCACTGGCAGCTTCT
TACTACATCAGCAAGCCATCAAAATCTATTTTTCCTTTCGGCAAAGCTGTACTTGAACCT
ATCGTTATCGCTATTAAAGCCGCTGTTATTTTAGTGGTGGTTTCTTTCTCATTATTTTCT
GCGGTAACCGCGTTGATGACAGGCGGTCGTGAAGTAGACGCTTCCATCGCAACCATCTTC
GGTGTCGTTAACGTGATTGGTTGTGGTTACGCTTGGTGGTTTATGGCGAAGAAAAGTCGT
CGTTTCTCATCAGGTTTGATCGAAGCCGAGAAAAAACAATGGCAAATGGATACGTTGTTA
AGCGTGGCAGTAACGGTTGGTTTTATCGCTGCATGGTTGGTATCACTAACACCATACGCA
CACTACGCGGTCTATGCAGACCCTATGATGATGGTCTTGATGGGCTTCTACTTCCTTAAA
GTACCATTTGATATGCTAGTTGGTGCCCTACGCGAACTGTTAATGATGACACCAAGCAAA
GAGTTGTGTCAGAGCGTTGGTAAAGACGTCCTTGAGATTGAAAAAGTGACTGAGCACCAA
TTGAAACTGGCTGGCGTAACTAAAGTTGGTCAAGAACTGCGAGTAAATGTGGACGTGCAT
GTGGATGACGACACGCTAGAGCTTGATACGCTAGAACACACTCGTAAGCAACTTACTAAG
CGACTATCGAAGCACAGATTCAAGCTTCAACTGAACTTGAACGTCGCTTATTAG
>GDNDDLFJ_00343 putative HTH-type transcriptional regulator YahB
ATGAACTTAACTCAAGTCGAAGCTTTTTGTACCATCGCCGAATATGGCTCCGTATCGGAG
GCTGCGCGTCAACTCGATTGCAACCGCACCAAACTCAGTATGGCAATTAAAGCGCTTGAG
AAAGACTTAGACGTCGAGCTATTCACTCGCACAGGCAATCAACTAACGCTCTCGGAAGCG
GGGAAAGCCATCTTCAAAGACTGCGAAAACCTGCTCGTAACCGCACAACGAATCAAAAAG
ACCTGCGCTCAAGTTTCTGACGGCTTCAACGCTGAGGTCTGGGTGGCACGTGATGACTCG
CTGCCAGACGAACTTTGGCAAGAGCTCTCGCATACTCTAAACAATCGCTTCCCTTCCACC
ACATTCAACCTGATTCTCGCTTCCAGTGGTGACTTAGCTAATTTGGTCAGTACTCAACAG
GTCGATTTTGCATTTGGTGTTGATTACGAGCGCGTGGATGACCCACACATCGTTTACAAT
CCACTTGGTAAAATTCGTATGATGTCGGTCTGTAGCTTCGATCACCAACTCAGCAAAATG
CGTCGCGTCACCGATGAAGATTTGCGTAACCAGATGCAAGCTTTGATGGTGTATTTGAAT
GAGAAAGACAACCCCGAGCTACAACCCTTTTCTACTCGATACATTGGCTTCTCCAGTTTT
GACTACATGCTGAACACTATTTTAGAAGAAGATGCATGGGGCGTATTACCAGAGCCATTG
ATCCGACATTACTTGAGACATCAGAAACTTGCGGTGATCAAACACACCTATGGTTTGACG
CAAGAAGACTACTGTATGTTCGTACCAAATGGACAAACAGAACACCCTGCAATGAGTTGG
TTGGCCGATAAGTTAAGCGAGTATTTATTCGACTTCTAA
>GDNDDLFJ_00344 Ubiquinone/menaquinone biosynthesis C-methyltransferase UbiE
ATGAGCGTACTGACGCTTAGAAAGATTATCGAAAAAAACACGGATTCGCCAGATAAGTCT
ATGGTGTTTTGGCGTTTTTGCGGTAATCTATGGGGGTTACAAGAAGTGAACATGGAGGCC
ACGATGGCACAAGATTGGGACGGCTTAGCAAAGAATTGGGAATCTAACCCAGCAACAGAT
GAATTTGCTCAGTCGGTGTTTGCACAGTTACAACAGCTTACTCAGCTTGATGGCATTAAA
GTATTGGATTTTGGATGTGGGACAGGGCAGTTAAGCCAACTATTGTCGCCATCCGCAAAA
GAGATTGTGGCGCTGGATGCATCTGAAGCCATGATTGAAGAGCTTGATAAGAAAGAGTTA
GAGAATGTAGAACCGGTTGTTGACGCATTGACGCGTGGTCTAGTTGCTCAGCACCCAGCA
TTCCGTGGTCAGTTTGACTTAGTCGTTGCTTCTTCAGTTCTGGCTTTTATCGAAGACTAC
GAAACGTCTCTAGAGATTGCTCACTCGTTACTTAACGCTGGTGGTCACTTCGTGCATTTT
GATTGGATCGCAGATTCAGCAAAAGAAGGCTTCACGCTAGCCAAATCAGAGAACGCACTC
ATCAAAGCCGGCTTTACTGAGGTAGAAACGAAGAAGGTCTTCGAAATCACATCAGACGGT
CACACAATGTCAGTATTAATGGGTGTAGGTCGCCGTTAA
>GDNDDLFJ_00345 Acetyl-coenzyme A synthetase
ATGCGCGAGAGCAACAAAGTCTGGCAGCCGACGGAAGATCGAATCGAGCAAGCCAATATC
ACGCAGTTTATCGAGCACATTAATCGGCAGGGTTTCGAGCTCAAAAACTACTCTGATTTG
CACCAATGGTCTTTGGAGCATAACGAGCATTTCTGGAAAGAGGTTTGGCAATTTTGCGAC
CTAATTGGCACGCAAGGCGATACCGTAAAAGCACAAGGTGAAAGCCGTTGGCAATCAACA
ATGCAAAATCGAGATACCGTGTGGTTCCCTCAAGCTCAAGTTAACTACGCAGAGAACCTG
CTCAGTTTGGCAGAGCAACAAGCGGATGAGCTGGCGATTTGGTTTGAAAACGAACGCGGC
GACAAACAGACTTACACTTGGAAACAGCTTTGTGACGAGGTCTCGAGCGTTCAGCAATGG
TTAGTCGAATGTGGCATCAAGCAAGGCGATGTGGTTGCAGGTTATTTACCACATATGCCA
CAGACCATTATTGCAATGCTTGCTACCACCAGCTTGGGAGCGACTTGGACATCTACCTCC
CCTGACTTTGGGGTAGAAAGCGTCAGCGAGCGCTTCGGACAAGTGAAACCAAAGATTCTC
TTCACCTGCGATGGTTATACCTTCAACGGCAAAACTTTTGATATGTCGGAGAAGAACCAC
CACATCGCGGATCATCTTGATGGACTGAAACAAGTATGCCAGATCAGTTACCTCAAACCG
CATGTGTTCGAATGCGATGTTTGTACTCACGATTGGCAAAACATCATTAATCAGTATTCC
CCTGCTCCGTTGCATTTCACTCGCGTGGAATTCAATAGCCCGCTGTTTGTGCTTTATTCC
TCTGGCACGACTGGCAAGCCTAAGTGCATCGTGCATTCTGTTGGCGGTACGATTCTTAAT
CATCTTAAAGAACATCAACTTCATTCAGATATTCAGCCTCAAGATCGCGTCTTTTATTAC
ACAACCTGTGGTTGGATGATGTGGAACTGGCACGTATCTGCTCTAGCGAGTGGCGCGTGC
TTGGTGATTTTCGATGGTAGCCCGGTTTACCCAGCACCTAATGTGTTGTGGGATTTAGCT
CAGCGCGCCGAGGTGAGTCTCTTTGGTACTGCCGCCAAGTACCTAGAGGCGATAGAAAAA
GCCGGACTGTCACCCATCAAAGATTACTCTCTCCCTGCTTTAAGAACTTTGTGCTCTACG
GGCTCAGTGCTTTATCCAGAGCAGTTTGATTACGTGTATCAACACATCAAGCAAGATTTG
CACTTGGCTTCTATTTCAGGCGGAACAGACATCTGTGGCTGCTTTGTATTAGGCAACCCT
ATCTCGCCTGTTTATCGTGGTGAGTGCCAGTACGCTGGCTTGGGGATTGATGTTCAAGTG
TTCGACTCACAGGGTCAAAGCGTGAATGGACAGCGCGGTGAACTCGTTTGCACCAACTCT
ATGCCTAACTTCCCTGTCGGCTTTTGGAACGATACAGGGGAGCGCTACCACAGCGCTTAC
TGGGACAAGTTCGATGATATCTGGCATCACGGTGATGATGTCGAACGCAGCACCAAAGGT
GGGTTCGTTTTTTACGGTCGTAGCGATGCATTGTTGAATCCTGGCGGTGTGCGCATCGGC
ACTGCGGAGATTTATCAGCAGGTAAATGCCATTGAAGGTATCGTCGATTCCATTGCCGTT
GGTAAAGAGATCGAGCGAAACGAACAAATTTGGCTGTTTGTTCAGACCGTTTCTGGCGTC
ACTTTAGAGGACAGGTTAGTAGCAGAGATTAAGTCGCGCCTCAAAACGTCCTGTTCGCCA
AGGCACGTGCCAAGCCAAATTTTCGCCATCAGCGACATTCCTAAAACACGCTCAGGAAAG
TTGGTAGAACTTGCAGTCAAACAAGTCATAAATGGTAAGGAAGTTGAGAACTTAGGTGCG
ATTGCGAACCCGGATGTTTTAGAGGAAATTCGACAACTCACGTTTGTCTAG
>GDNDDLFJ_00346 Phenylalanine-4-hydroxylase
ATGACTCAGTATCATTCAAAACCCGTCGATCAGGATGGAAGGGTAGAATGGAGCCATGAA
GAGGATGCCATTTGGCGCGACTTGGTAACAAGACAAATGAGCGTGATTCAAGACCGTGCA
TGTAGCGCCTATCTGCATGGACTCAAGCTACTCGATTTACCTCATGACCGCGTGCCACAA
CTACCCGAAATCAATCGTGTCTTGATGGAAACAACGGGCTGGCAAGTGGAGCCAGTACCT
GCATTGATCGACTTTGATCGTTTCTTCAATTTGCTTGGCAATAAACGCTTCCCTGTTGCG
ACATTTTTGAGAACGCGAGAAGAGTTTGATTACCTACAAGAGCCGGATTTCTTTCATGAG
ATTTTTGGTCATTGTGCCATGCTCACCAACCCTGATTTTGCCGCCTTTACCGAGCATTAC
GGACAGCTTGGACAAGCCGCGACACCGAAGCAGCGAGGGTACCTTGCGCGTCTATATTGG
TTTACAGTCGAGTTCGGCTTGGTTCAAGAGGGTAACAAAACCAAGATCTACGGTGGCGGT
ATCCTTTCATCTCCGGGAGAAACCATCTATTCATTGGAAAGCGACATCGCGATTAGAGAC
GAGTTTGACCTGCAAACTGTGCTAAGAACCCCTTATCGCATCGATATCATGCAGCCGAAA
TACTACGTGATTGAAGATTTGTCCCAGCTTTTCCAAATTAGCCAACTGAATTTATTGAAA
CAAGCCGATCTAGCGATTGAAGCCGGATTGCTTCCACCACTTTTTGAACCAAAGGAACCT
GCTCATGTTGAATGA
>GDNDDLFJ_00347 Putative pterin-4-alpha-carbinolamine dehydratase
ATGTTGAATGAACAAAAATGCGAAGCTTGTAGTATCGATGCCATTGCACTTAGTAAAGAG
GAACAACAGTCTTTGCTGCTGCAATTATCTGATTGGCAGATCATTGAGAGAGATGAGATT
CCTCAACTTGAGAAGGTCTACAAGTTTAAGAACTTCAAACAAGCTTGGGCGTTTAGCAAC
AAGATTGCTGAGCTTGCAGAAGATGAATTCCATCACCCATCAATCTTGCTGGAGTGGGGC
AAAGTGACCATCACGTGGTGGAGCCATTCTATTAAAGGTTTGCATAAGAACGACTTTATC
TGTGCTTCTAAGTGCGACGCATTGGTGATTGAAGAATAG
>GDNDDLFJ_00348 hypothetical protein
ATGACCACCCCATTTAAGGCAATAGGCGTATTGGCATTATCTTCACTTGCCATTGCATGT
TCATCTCAACCTGACGATTCTCTCTCTTCGTTTGCAGCCCAATGTAAAGCACCAGTAGCA
CCTGTTGCTGGAGAGACATCCATCCAAGGTTTGACCTTTATGGGGACGTCTATCGCTGAC
GCACCATTCGATACATCGGCAGCAGAAATCGTTCAATATGATGCGTGTACTGACAAGCTT
TACGTGGTCAACGCTCAAGCAAAGCGTGTCGATGTACTTTCTATGGATGACAACGGCGCA
CCAACGCAAACCGCATTCATCGATCTCAACAGCGCGGGCGAAGCGGCAGACGTTGAAATT
GGTGCGGCAAACAGCGTTGCTGTCTTTAATGGTTTAGTCGCTGTAGCGATTGAAAACAGC
AATAAGCAGGCGAATGGCATTGTTGGCTTGTACCGCTCGGATGATTTGTCGCTTATCACC
ACCTTCCCTACTGGCGCATTGCCAGACATGGTTGGCTTCTCAAAAGATGGCAGATACATT
GCGACAGCAAACGAAGGTGAGCCAAATGGTGACTACAGTGTCGATCCTGAGGGCAGCATC
ACATTGATCGACTTGAGCCAAGGTATAAACCAAGCAGAAGTCACGCAAATTGGTTTCAAT
GAGTTTGATGGTGCACGTAAACCTGAGTTACCTGCTGATGTTCGAATCTCAGGTCCAAAT
GCAACGGTGGCGCAAGATCTAGAACCAGAATACCTCACCTTTGCTGACAATGGAAAAATC
TATGTTGCACTGCAAGAGAACAATGCAATGGCAATCGTAAACCCTGAGAGCAAATCGGTA
GAGAAGATTGTGGGTCTGGGTGAGAAATCTTGGTCGGACTCAAAATTGGATGCTTCGAAC
AAAGACAAAATCATTGGCAACTTTAAGAGCTACCCTCAACTGGTTGGTCTGTACATGCCA
GATACCCTCGACAGCTACTCGGTAGATGGCAAAACTTACATCCTCTCTGCCAACGAAGGT
GACGGTCGTGAGTATGGCTTCAAAACAACACAAGCTCTATGTGACCAAGCGGGCTTCAAG
TGGGATGAAGACGATTACCTCGGTACAGATGAATATACTTCTGAGCAAGGCACCTGTTTA
AGCCATGTTGATGAGGTGCGCGGTAAGAAGCTAAAAGTCGCACCAGATCACCCGCTGGCA
GAGGCGCTAAAAGATAACAAGCAACTCGCGCGTCTAAAAGTGATTAAGCCTGAACAAACG
CTTTCTGCGCAAGACGATGTTCAAGCCTTTGGCGCACGTTCATTCTCTATTTGGGATGAA
AACGGTGAGTTGGTTTTCGATAGTGGTGACGATTTCGCAACCATCACATTAATGAATGAA
GGTAAGAACTTCAACAGCACCAACGATAGCAATGACAGTGGCGATGACCGCAGCGATGAC
AAAGGCATTGAGCCAGAAGCAATTGAAGTAGCACAAATCAATGGTCGTCATTACGCGTTT
ATCGGCTTGGAGCGTCAAGGCGGCATCATGATTTATGACATAACTGACCCGAAGCAAGCG
CAGTTCCTGCATTACGTAAACCGTCGCGATTACAGCCAACCAGTTTGTACAGAAGTGGAA
GATGGCGAATGCGCGAACGACACTTACAATCCAAAAGCAGGTGATTTGGCGCCAGAGTCA
ATCAACTACTTTGCCCGTAACGGACAACACTTTATCGCGGTTGGTAATGAAGTGTCAGGC
ACGACATCTGTGTTTCGAATCGAGCTTTAA
>GDNDDLFJ_00349 hypothetical protein
ATGGAACTTAAAGAATTTTTGGATGCGCTAGCGGCATCACCTGAGACAGTAGAATTTGAA
ACGACAATGGCAGCGATAGAGGCAAACTACGCGTTTACGCCAGCGGCTTTTGTGAATGGT
GAAACGCAGAATAATGCCGGTGAGAACAACGGCTCGTGTAAGATCTTCGCTTTTGGTCAA
TTGAACAACCTAAGCAAAGAAGCAACGTTGGCGTGTTTTGGTCGCTTCTACCGTGAAGAC
GTATTGGCACATCCAGAGAACAACGACCATCAAAACATTCGTAACTTTATGGTGACAGGT
TGGGATGGTGTGAAGTTTGAATCCCAAGCGTTAGCGCAGAAATAG
>GDNDDLFJ_00350 hypothetical protein
ATGAAGTCACCTTGCCGCGCAGCCTGTAAAAACAACGGCGGAATCTGTTCTGGCTGTCAC
CGAACCATGGAAGAAATCGTGCAGTGGAAAGATAAGTCCGATACTCAACGAGACGCGATC
ATCGAGCAATTGGTTGGAAATAACTCAACCCACTCTTGCCCTGAGTGTGGCACGAATGCG
CACTGCGATATTGCTGCGGGGAAAGAGACGTGCTGGTGCTTTGATATTGAGACCAGAGAT
TTACCAAAACCAGAAGCTGGACAGCTTTGTTTGTGTCGTAAATGTTTGGAGAAAAAGCCA
GTCGCCTAG
>GDNDDLFJ_00351 hypothetical protein
ATGTTTAAGTCATTGGTTGAGCGCTTGTTTAAGGCGACGGTAGTTGTATCTCTGGGTTTC
ATCTTGAGTGGATGTGCTGGTGGCCCCGTCGTCAGTGCGACGAAATTCACCAGTTATGAA
GATTTTCGTCCTGGTCCAGAGGGTGGGGTCGATCTCGTTTGGGCGAGAGTAGGCTTGCGC
GATGCTGCTCGTTTGAAAGAGAAAGTGGACGAATACGACAGCGTGGTAATTGATCGAGTG
ATGGTTGTGGTTCAAGAATCTGAGCTCGATGATGAAGAAATCAATGAATTGACGACTTAC
ATGGTTGAGCAGTTAAAAGCGCGCATCTCTCCGGTCAAAAAGATTGTCGACCAACCCGGT
GAAAAAACACTTCGCTTGAGCATTGCGGTAAGTAATGTGGAAACGCCGAATCCCGTTCTT
GCTGTCACCTCAAGCATTCTGCCGGTTGGCTTGGGGATTTCTACCATCTCAAAAATAACG
ACAGGTGAGCACACCAATGTAGGTTCTGCGACGGTGGAGTTACTGGTGAGCGATTCTGAG
AGTGATGCGCCTTTGTTCGCGGCGATTGATCGTCAAGCAGGAAACAAAGACTTCTCAACC
ATGATTGACTCTTTAGACGATGCTAAAGACGCAATTAACTGGTGGGTCGATCGCTTGGGT
GTTACTCTTAGCCAAGATTTATCCCAACAGACTCCGTAG
>GDNDDLFJ_00352 hypothetical protein
ATGTTAGAAAAAGAAAACCTTATTAAACTCGCTCGAATGCAAATGCCGTTTGGCAAATAC
GCTGGGCGTGTTCTTATTGATCTTCCAGAAGAATACCTACTCTGGTTTGATAAAAAAGGT
TTTCCGGAAGGGGAGTTAGGCGAACTGCTAAAGCTCTGCCTCGCACTTAAAATTGAAGGC
TTGGACAGTGTTGTTAAGCCTTTAAAGCGCATGTAG
>GDNDDLFJ_00353 hypothetical protein
ATGAATTTTGATATTAATGCACTGAAACACCACCAACTGGTCGAAGATGGTCAACTAGAA
GGGTGCTACCTTCATCAACCTGCAAAGGGCAGTCAGCAAGATGACAAAGCGGTTTTGGCA
GAACGCCAAGCGTTGGAAAAGATGGGGTATAAGGTGATTCAGGTCCAAGCTAAAGGCGGA
ACCACAACGTTTGCTGAGGCAATGCAAGAGTTTGCGCAGAAGACGGGGCTCCAGTCCAAG
TAA
>GDNDDLFJ_00354 hypothetical protein
ATGGAAATGAATATGGTTGAGATTCTAGGCTACGCGGCTTCAATCATGGTTGCAATCTCA
CTAACTATGAAAGATATCGTTAAGCTTCGTATCCTTAACTTTATCGGCTGTGCGCTTTTC
ACAGCTTACGGTTTGATGATTGATTCATGGCCAGTAGTACTAACAAACGGCTTTATTGCA
TGTGTTAACGTGTACTTCCTTGCGAAAATGCAACAGGAAAAAAAAAGCCTAGCGCCTGAA
AAAGCCTAG
>GDNDDLFJ_00355 hypothetical protein
ATGCCAGTAGCCATCAGTTTCTTGTTTTCGTTTGCTCTAATGATGCGTACTAAACCTCAT
ACATGGGGCGTGATTCTTCACGTTTTAACACATGTGTTGATGCTACTTCTTATCCCTTCT
GACTATGTTGTCCAATACCTTATGGTGATGTTTTTCTCTTCTCCATTCCTTATTCGACTT
GCAAAACGCTCCTCTTCTTATGACATCTTATTTGCCTTTTTACCGCTTCTTATCGGTACT
GGCGGGATGATGTTTACCGCTTAA
>GDNDDLFJ_00356 Serralysin G
ATGAGTACACAAACTGTGCCGCAGGAAGTAGTTGTTGATGCTGTCAAAGGTAGTGTTTAC
GCTTTAACCCCAGAAGGGAATGTTAGAGAAGTAAAAGTTGGGGATATTTTATTTCCTGAT
GAGGTGGTCATCACGGAAAATGGTGCTGCTCTGGAGGTTATTGCTGAGGGGGCACTTTAT
CTCGTTGATGAGAATTGTGTTGCTTGCATACCAACCTCAAGTCCTGAACAAGACTCTAGT
GATGCGCTTGTCGTTGCGCCTGTTGATGGCAAGGTTAACGTTGACCCAACCGCAACTGGT
GATGCTGAATTCGGTGAAGAAGATGTCGCTGCGATTCAACAAGCTATTTTAGAAGGCGCC
GACCCAACGGCTATTCTTGAAGCTACTGCTGCTGGTCCAGGTGGCGGTGGCGGTGCGGGA
TCGGCAAATGCGGGTTTTGTCACCATTGAATACAATAACCCTGAAATTCTTGCTTCGACC
TTTTTTGAAACCTCCGCTCCAACAACCGACACTGAAACTGATGAAGATTTGGATGGCATT
AATGTCACCATCTTTGCTGATGGCGGTCAAACGCTGTCTTCTCAAGTAACAGAAGGCTCT
ATTTCTCTCTCTACTTACCCTCAAACTATTTCTTCAACTGTGGTGGTTGGCGCCGCTGAT
CTCGCACTTGATACAGACTCCTTTGTACCTGAAGCCGCATCTCTTGCATCTTTACTGGCA
GAGTTAAACGCGGATATCACCTCCGGTGGTGTTGCTGTTTCATTTGTCTATGATGAAAAC
CAAAATGCGATCATCGGTACTCAAGGTAGTAACGAAGTTCTTCGTATTGAAATTGATGCA
ACGTCGTTAGGTTTAGATGCAGAACTTGAAGTCACCACGACAATTAGCCAAGGTATTGAT
CATTTACCTTCGATAGCGGATGGACAAGTCTCCATCGCTGGCGACCAAATTAGCATTGCA
TTTGATATTACGGGTGCAGATGTAGGTGGTAACAGTATTCTAGCTCCAGTGGATTTTACA
ACCACTGTGATTGATGGTGATAACCCAAGTTCGCAAGACATCGCGTTTGAAAATGTTGAG
TCTTCTTCAACACTTATTACAGGGAGCTTTGTCGATATTGGCAGTGATCAACTATCTTCT
GTCTCTTTTAACCAAGAAGGCTTGAGCCAGTTTAATGGTTTGCTTAGTGACAACCAAGCA
ACAGAAGTAACACTATCCGATGACGGCAGCACCATTATTTTATCTATCGCCGGTTCTAAC
GAAACGGTTTTATCGATAAGTCTCAACACAGATGGTACGTATCAATTCGAGCAGTTCAAA
CCGCTAGAGCAGAGTAATGCCGACGATACCATTGTGCTTTCCCTGCCTACCACTATTGTT
GATTTTGACCAGGACATCACTGCTAATACGTTCAGCCTGACCATTTCTGATGGCAACAAT
CCAGTTATCGAAAACGTGACAGGGCTATCTTTAGACGAAGCGGGCGTAGATCAAGGCTCT
CAAGAAGGGGCTGTGATTACCAGTGGTGCTGGATCTATTACGACTTCTGTTGGCAGTGAC
ATTGTCGACCATTATGAATTAGAACCGAGCGAATTTAATAACTCTGGAGAGCTGCAATCT
CAAGGGCAAGTTGTTCAACTGGAACAAACCTCCGAGAGCAATGGCGTTCGTACTTATGAA
GGGTATATCGAACTGGGTGGTAATCGCATCACGGTCTTTGATGTGACGGTTGACTCTCCG
GATCTTGGTGAATACCAGTTTAATCTATATGAGCAGTTGGATCACACTGGCAGTAATAAT
GATTCTCTAACGTTTTCTTTGCCAGTCTATGCAGTGGACGCCGACGGAGACCGCTCATCT
ATTACCGCTGGCTCGAATACCCCTGAAGCTGCTCAGATTGTCATTCAAGTCCAAGATGAC
ACACCTACGATTGATGATGTAGTTGCCTTGTCAGTTGATGAAGATGATTTAGCGTCAATT
GGTTCAGATGGCTCCGAACCAATTTCAGTTGGTGGTAACTTCACGACGACACAAGGCTCC
GACCGAGTGGTGAGCTACCAGCTTGATGGATCTGCGACGCCAGTCGATGGTTTGAAATCA
CAAGGTGTCGACGTCGTTCTGAACGAGACTGCCAACCCTGATGGCAGCTTCACGTATGAA
GCGACCGCTGGGACTAATGTGGTCTTTACGTTAACGGTGAACACCGATGGCAGTTATAAC
TTCACGCTACAAGGTCCAATTGATCACGCGCCAAACAGTGATGAATTGCTCCTCAATTTC
CCAGTTATAGCGACAGATTTTGATGGCGATACCTCGACGGCAACGATTCCTGTCACGATT
GTAGACGACAAGCCAACGATTACTGATGCCGATGCCATCTCTGTCGATGAAGATGATTTA
GCAAGTATTGGCTCAGACCAAAGTAATCCGGTTTCTATCGATGGCAACTTCACTACAACA
CAAGGTTCTGACCGAGTGGTGAGTTACCAGCTCGATAATTCTGCAACGCCAGTCGATGGT
TTGAAATCACAAGGCGTTGATGTGACGTTAGCGGAAACAGCAAACCCAGATGGTAGTTTC
ACTTATGAAGCGACAGCGGGTGCAAATGCGGTCTTTACGCTGACGGTGAACACCGATGGT
AGCTACAACTTCACGCTGCAAGGTCCAATTGATCATGCTCCGAACAGTGATGAGTTGATC
CTCAATTTCCCAATCATTGCGACAGACTTCGATGGCGATACCTCTACAGCAACAATTCCG
GTTACCATCGTAGATGATCAGCCGACCATTGCCGACGTCGTTGCGCTTTCTGTCGATGAA
GATGACCTAGCGAGTATCGGCTCAGACCAAAGCAGTCCAATTTCCATTGATGGCAATTTC
ACGACGACACAAGGTTCTGACCGAGTAGTAAGTTATCAATTAGATAGCGCTGCAACGCCA
GTTGATGGTTTGAAGTCGCAAGGTGTTGACGTCACTCTGAATGAAACAGCAAACCCAGAT
GGTAGCTTTACGTATGAAGCGACAGCAGGTGCTAACGCGGTATTCACGCTTACCGTTAAT
ACAGATGGCCGCTATAACTTTACGCTGCAAGGTCCAATCGATCATGCGCCAAACAGTGAT
GAGTTGATCCTCAACTTCCCAATCATTGCGACAGACTTTGACGGCGATAGTACAACGGCA
ACCATTCCAGTAACGATTGTGGATGACAAGCCGACGATTACTGATGTAGATGCGATCTCT
GTCGATGAAGATGATTTAGCGAGTACCGGCTCAGACCAAAGCAATCCAGTTTCAATTGAT
GGTAACTTTACGACAACACAAGGTTCCGACCGAGTAGTAAGTTATCAATTAGATAGTGCT
GCAACGCCAGTCGATGGTTTGAAGTCGCAAGGAGTCGACGTCAGTCTAAACGAAACGGCT
AATCCAGACGGTAGCTTTACTTATGAAGCGACAGCTGGGGCAAATCCCGTATTCACTCTG
ACGGTGAACCCAGATGGCAGCTACAATTTTACGCTACAAGGTCCAATTGAGCACGCGCCA
AATAGCGATGAGTTGGTTCTCAATTTCCCAATTACGGCGACCGATTTTGATGGTGATACG
TCAACCGTAAGCATTCCAGTGACTATCATCGATGATAAACCAATAATCACAGACGTAGAT
GCGATTTCTGTCGATGAAGATGACCTAGCAAATATCGGCTCAGATGGCTCCGAACCAGTT
TCAATTGATGGTAACTTCACGACGACACAAGGTTCCGACCGAGTGGTGAGCTACCAGCTT
GATGGTTCTGCAACGCCAGTTGACGGTCTGAAATCGCAAGGTGTCGACGTGACATTGGTG
GAAACTGCGAACCCAGATGGCAGCTTCACATACGAGGCGATAGCGGGTGCAAATGCAGTA
TTCACGCTTACCGTTAAGACCGATGGCAGTTATAACTTCACCCTGCAAGGTCCGATTGAC
CATGCTACAAACAGCGATGAGTTGGTTCTCAATTTCCCAATTACGGCGACCGATTTTGAT
GGTGATACGTCAACGGTAAGCATCCCAGTCACGATTGTGGACGATAAGCCAACCATTACT
GATGTTGATGCGATCTCTGTTGACGAAGATGACCTAGCAAGTATCGGCTCAGATGGCTCC
GAACCAGTTTCAATTGATGGTAACTTCACGACGACACAAGGTTCCGACCGCGTGGTGAGC
TACCAGCTTGATGGTTCTGCAACGCCAGTTGATGGTCTGAAATCGCAAGGTGTCGACGTC
ACGTTAGAGGAAACCGCGAATCCAGATGGTAGCTTCACTTATGAGGCTACAGCAGGTGCG
AATGCGGTCTTTACGCTGACGGTGAACACCGATGGCAGCTATAACTTCACCCTGCAAGGT
TCAATTGATCACGCGCCAAACGGTGATGAATTACTCCTTAACTTCCCAATCATTGCGACC
GATTTTGATGGGGATACTTCTACCTTAAGCATCCCTGTCACGATTGTGGATGATAAGCCG
ACAATTACTGACGTTGATGCGCTTTCTGTTGACGAAGATGACTTAGTAAGTATTGGTTCA
GATGGCTCCGAACCAGTTTCAATTGATGGTAACTTCACGACGACACAAGGTTCTGACCGA
GTGGTGAGCTACCAGCTTGATGGTTCTGCCACGCCAGTTGATGGTCTGAAATCGCAAGGT
ATCGATGTAACATTGGCGGAAACTGCAAACCCAGATGGTAGCTTTACTTATGAGGCAACT
GCGGGTGCAAATGCAGTATTCACGCTTACCGTTAATACCGATGGCAGCTATAACTTCACA
TTGCAAGGTCCGATTGACCATGCTGCAAACAGTGATGAGTTGACTCTCAATTTTCCAATT
ATTGCGACCGATTTTGACGGCGATACCTCGACAGCCACGATTCCAGTTAGCATCGTAGAT
GACAAGCCAACCATTACTGATGCCGATGCGATCTCTGTTGACGAAGATGATTTAGCCAGT
ATTGGTTCAGATGGCTCCGAGCCAGTTTCAATTGATGGTAACTTCACGACGACACAAGGT
TCTGACCGCGTGGTGAGCTACCAGCTTGACGGTTCTGCAACACCTGTCGATGGTCTGAAA
TCGCAAGGTGTCGATGTAACATTGGCGGAAACCGCAAATCCAGATGGTAGTTTCACTTAT
GAAGCGACAGCGGGTGCAAATGCGGTATTCACGCTTACCGTTAATACCGATGGTAGCTAT
AACTTTACCTTGCAGGGACCAATCGATCATGCGCCAAACAGCGATGAATTGATCCTCAAC
TTCCCAATCATTGCGACAGACTTTGACGGTGATAGTACAACGGCAACGATTCCTGTCACG
ATTGTAGACGACAAGCCGGTCATTACTGATGTCGATGCGATTTCTGTTGATGAAGATGAT
TTAGCGACGATTGGTTCAGATGGCACAGACCCAGTTTCAATTGATGGCAACTTCACGACG
ACGCAAGGCTCTGACCGCGTAGTTAGCTACCAGTTGGACGGTTCTGTAACTCCCGTCAAT
GGTCTGAAATCGCAAGGTGTCGATGTGACATTGGCGGAAACCGCAAATCCAGACGGTAGT
TTCACTTATGAAGCGACAGCAGGCACTAACGCGGTCTTTACGCTGACGGTAAACACTGAC
GGTAGCTACAACTTCACCCTGCAAGGTCCAATTGATCACGCTCCAAACAGTGACGAGTTG
ATCCTCAACTTTCCAATCATAGCGACAGACTTTGACGGTGATACAACAATCGCGACTATC
CCAGTTACGATTGTGGACGACAAGCCGATCATTACTGATGTCAATGCGATTTCTGTTGAT
GAAGATGATTTAGCGCCGATCGGTTCAGATGGCTCTGACCCGGTTTCAATTGACGGAAAC
TTCACTACCACACAGGGCTCAGACCGAGTAGTGAGCTACCAACTAGAGAGCTCTGCAACA
CCGATTGATGGTTTGAAGTCACAAGGTATCGACGTCGTTCTGAATGAAACTGCAAACCCA
GATGGTAGCTTTACTTATGAGGCAACAGCGGGTGCTAACTCGGTGTTTACGTTAACGGTC
AATACCGATGGCAGCTACAACTTTACGCTGCAAGGTCCGATCGACCATGCACCAAACAGT
GATGAGTTGATCCTTAATTTCCCAATTACAGCAACAGATTTTGATGGGGATACGTCAACA
GTCAGCATCCCAGTCACGATTGTTGATGATAAGCCAACCATTACTGATGTTGATGCGATT
TCTGTCGATGAAGATGATTTAGCGAGTATTGGCTCGGACCAAAGCAATCCGGTTTCCATT
AATGGTAACTTTACGACGACGCAAGGTTCAGACCGAGTAGTGAGTTACCAGTTAGATAGC
TCTGCAACACCAGTTGATGGTTTGAAATCGCAAGGTGTCGACGTCGTTCTGAATGAAACG
GCAAACCCAGACGGTAGCTTTACTTATGAAGCGACAGCTGGGGCAAATCCCGTATTCACT
CTGACGGTGAACCCAGATGGCAGCTACAATTTTACGCTACAAGGTCCGATCGACCATGCA
TCAAACAGTGATGAGTTGGTTCTTAACTTCCCAATTACAGCAACAGATTTTGATGGGGAT
ACGTCAACAGTCAGCATCCCAGTTACCATCGTTGATGATAAGCCAACCATTACCGATGTT
GACGCAATCAGCGTGGACGAGGACGATTTAGCGGCTATTGGCTCAGACCAAAGCAATCCG
GTTTCCATTGATGGTAACTTTACGACGACACAAGGCTCTGACCGAGTGGTGAGCTACCAA
CTAGATAGCTCTGCAACACCAGTTGATGGTTTGAAATCGCAAGGTGTCGACGTCGTTCTG
AATGAAACGGCAAACCCAGATGGTAGCTTCACTTATGAAGCGACAGCAGGCGCAAATGCA
GTCTTTACGCTGAAGGTCAACACCGATGGCAGCTACAATTTCACGCTGCAAGGTCCAGTC
GATCACGCTCCAAATAGCGATGAGTTGATCCTTAATTTCCCGATTATTGCGACCGATTTT
GACGGCGATATAACAACGGCAACGATTCCTGTCACGATTGTGGACGACAAGCCGGTCATT
ACTGATGTCGATGCGATTTCTGTCGATGAAGACGATTTGGCGAGCGTTGGTTCGGATGGT
TCAGATCCAATTTCAATCAATGGTAACTTTACGACGACGCAGGGCTCTGACCGAGTGGTG
AGCTATCAGCTTGAGGGCGCTGCAACGCCAGTCGATGGTTTGAAGTCGCAAGGAGTCGAC
GTTAGTCTAAACGAAACGGCAAACCCAGACGGTAGCTTCACTTATGAAGCGACAGCAGGG
GCAAATCCCGTATTCACTCTGACGGTGAACCCAGATGGCAGCTATAACTTCACGTTACAA
GGTCCGATTGACCATGCTGCAAACAGTGATGAGTTGATCCTCAATTTCCCAATTATCGCG
ACCGATTTTGATGGTGATAGCACAACGGCAACGATTCCGGTTACGATTGTTGACGACAAG
CCAACGATTGCTGATGTAGACGCAATCAGCGTGGATGAGGACGATTTAGCGACTATCGGT
TCAGACCAAAGTAATCCGGTTTCCATTGATGGTAACTTCACGACGACGCAAGGTTCAGAT
CGCGTGGTGAGTTACCAACTAGACAGCTCTGCAACACCAGTTGATGGTTTGAAATCACAA
GGTGTCGACGTCGTTCTGAACGAGACTGCAAACCCTGATGGTAGCTTCACGTATGAAGCG
ACCGCTGGGAGCAATGCGGTCTTTACGTTAACGGTCAACACCGATGGCAGCTATAACTTC
ACGCTACAAGGCCCAATTGACCACGCGCCAAACAGTGATGAATTGATCCTCAATTTCCCA
ATCATCGCTACTGATTTTGACGGTGATAGCACAACGGCAACCATTCCAGTCACGATTGTG
GATGATAAGCCAGCCATTACTGACGTTGACGCAATCAGCGTGGACGAGGACGATTTAGCG
ACTATCGGTTCAGACCAAAGCAATCCGGTTTCCATTGGTGGTAACTTCACGACGACGCAA
GGTTCAGACCGAGTGGTGAGCTATCAGCTTGATGGCTCTGCAACGCCAGTTGATGGTTTG
AAATCGCAAGGTGTCGACGTGACACTAGCGGAAACCGCAAACCCAGATGGCAGCTTTACG
TATGAAGCGACAGCAGGGACCAGTGCGGTCTTTACGCTGACGGTAAACCCAGATGGCAGC
TACAATTTTACGCTGCAAGGTCCAATCGACCATGCGCCAAACAGCGATGAGCTGATCCTT
AACTTCCCAATCATTGCGACCGATTTTGATGGTGATACGTCAACGGTAAGTATTCCAGTC
ACCATCGTCGATGATAAGCCAACCATCACTGATGTTGATGCGATCAGTGTGGACGAGGAC
GATTTAGCGAGTATTGGCTCAGACCAAAGTAATCCGGTTTCTATTGATGGCAACTTTACG
ACGACGCAAGGCTCAGACCGAGTAGTGAGTTACCAACTAGACAGCTCTGCAACACCGGTT
GATGGTCTGAAATCGCAAGGTGTCGACGTGACACTAGCGGAAACTGCAAACCCAGATGGT
AGCTTTACCTATGAGGCGACAGCAGGCGCTAACGCGGTATTCACGCTTACCGTTAATACA
GATGGCAGCTATAACTTTACGCTGCAAGGTCCAATCGATCATGCGCCAAACAGTGATGAG
TTGCTCCTCAATTTCCCAATCATTGCGACCGATTCTGATGGTGATACCTCAACGGTAAGT
ATCCCAGTCACCATCGCCGATGATAAGCCAACCATCACTGACGTAGATGCGATTTCGGTG
GATGAAGACGATTTGGCGAGCATTGGCTCGGATGGTTCAGACCCAATTTCAATTGGTGGC
AACTTCACGACGACGCAAGGCTCAGACGGTGTGGTGAGCTATCAGCTTGATGGCTCTGCA
ACACCAGTTGATGGTTTAAAATCGCAAGGTGTCGACGTGACACTAGCGGAAACTGCAAAC
CCAGATGGCAGCTTTACCTATGAAGCGACAGCTGGTGCTAACGCGGTATTCACGCTTACC
GTTAATACCGACGGCAGCTATAACTTTACGCTGCAAGGTCCAATCGACCATGCACCAAAC
AGTGATGAGTTGCTCCTAAATTTCCCAATCATTGCGACCGATTTTGATGGTGATACGTCA
ACGGTAAGTATCCCAGTCACCATCGTCGATGATAAGCCAACCATCACTGATGTTGATGCG
ATTTCTGTCGATGAAGACGATTTGGCGAGTGTTGGTTCGGATGGTTCAGACCCAATTTCA
ATCAATGGTAACTTTACGACGACGCAAGGCTCAGATGGTGTGGTGAGCTATCAATTAGAT
GGTTCTGCAAACCCTGTCGCTGGACTGAAATCGCAAGGTGTCGACGTGACACTAGCGGAA
ACTGCAAACCCAGATGGTAGCTTTACCTATGAAGCGACAGCAGGCGCTAACGCGGTATTT
ACGCTTACCGTTAATGCTGACGGCAGCTATAACTTTACGTTGCAGGGACCGATTGACCAT
GCGCCAAACAGTGATGAGTTGATCCTCAATTTCCCAATCATTGCGACAGATTTTGATGGC
GATACTTCGACAGCAACGATCCCTGTTACGATTTTGGATGACAAACCAACCATAACTGAT
GTAGATGCAATCAGTGTGGACGAAGATGACTTAGCGAGTATCGGTTCAGACCAAAGTAAT
CCGGTTTCCATTGATGGCAACTTTACGACGATTCAAGGCTCAGATGGTGTGGTGAGCTAT
CAATTAGATGGTTCTGCAACCCCTGTCGCTGGACTGAAATCGCAAGGTGTTGACGTTACT
CTCAATGAAACCGCTAACCCTGATGGCAGCTTCACTTATGTGGCGACAGCTGGGGTGAAT
GCAGTATTTACGCTAACGGTTAATACTGATGGCAGCTATAACTTCACGTTGCAAGGTCCG
ATTGACCATGCGCCGAATAGTGATGAATTGATCCTCAATTTCCCAATCGTCGCTACGGAT
TTCGACGGCGATACTTCAACGGCAACCATTCCTGTTACGATTGTTGACGACAAGCCAACG
GTTACTGATGTTGATGCACTCACTGTCGATGAAGATGACATCACAACCATTGGTTCTGAC
CAAAACGACGACGCCTTTATGTCAGGCATGTTCACGACCACAGAAGGTTCTGACGGCGTA
GTGAAGTATCAATTAGATACGACGGCAGATCCGGTTGCAGGGCTGAAATCTCAAGGTAAT
GACGTAACACTTGCTGAGACCGCTAATCTTGATGGCAGTTATACCTACACAGCCACGGCT
AATGGTAGTGCTGTATTTGAATTAGTTGTTAAGCCTGACGGTAGCTATACGTTCACCTTG
CAAGGTCCACTTGACCATGCGACCAACAGTGATAGTTTGCAGATTGACTTCCCGATCATT
GCGACCGACTTTGATGGTGATACATCATCTGAAACGCTTCCTGTCACGATTGTGGACGAT
AAACCGACACTTGGCGGTATTATTGATACCAGCACGCAAACAGTGGATGAAGATGACATT
CCAACGATAGGATCTGATGGTGCTCAATCGAATAGCATTACGGGTAACTTTATCGCGAAT
GATGGTTCTGACAGTATCGTTGAGTATGAGGTGTCCGATCTAAATTCTCCAGTTCAAGGT
TTGCAGTCTGGAGGGCAAGACCTAGTGATGGTTGAAGTCTCTAATTCAGGCGGTGTTTCT
GTTTATGAAGCGCGTATTGATGGGACTACGACACCAATTTTCCGCGTTACGCTTGATGCA
TCGGATGACAGCTATCAGTTTGATTTGCTTGGTGCGCTAGACCATCCTGATGCGGACGGA
GAAAACCAGCTCGTCATCAATTTACCTATCCAAGCGACCGACTTTGATGGTGATGTTTCT
AATACGCAATTGCTACCGATTACGGTTGTCGATGATGTTCCAATCATTGATGGCGTAATG
GCTGGCAGCGAGCAGATTGTGGATGAAGATGACTTGCCGGCAGGCACTGACGCGGCAAGT
GCCGAAGATACTGTCATCACAGGCACGCTGGATATCAATGAAGGCGCAGACCAAGTCGCC
TCTATCCAGCTTAGCGATTTGACCACGCCGGTTGCGTCATTAATGTCTGATGGTCAGCCT
ATCTCTCTTGTGTTGAGTTCAAGTCTCAATGGGGTCAATGTTTACCAAGGCATTGCTGGT
AACCCAGCAGAGGTGGTATTTGAGCTGACGTTAGATGCGACAGATAACTCTTATGAGTTT
GACCTACAAAAACCACTTGATCATCCAGATGGTAATCATCAAAACACCATTGTTATTGAC
CTTCCTGTTACAGCGACAGACAACGATGGCGATACGTCACCAGTGTTTACGTTGCCGATT
ACGGTAGTGGATGATGTTCCAGTCGTTACGCAAATTGATAGCTTGCAAGTTGACGAAGAT
GACCTTCCTTTGGGTTCAGATTCGTCGAAAGAGCCTCTGACCGTATCCGGTGAGTTTGAA
GTAACCAGTGCCGATGGTATTGATTCGTTTGTTTTGGATCTGAGCACGAATCCAGTTCCA
AACCTGAAATCGGGTGGGGAGGATGTCACCATTTCACCGGATGCAAGCGCGTCAACGGCA
GATGCACTTGTCTACATTGGTCAAACTGCGAGTGGAGCAACGGTCTTTACCTTAACACTC
CACCAAGATGGTAAATACGACTTCGAACTGTCTGGTCAACTTGATCATGCGGTTAACTCA
GACCAAATACTATTGAATTTTCCTGTTCAAATTACAGATGGCGATAACGATACAATTACA
GCAACGTTGCCTGTTACCATTGTGGATGATAAGCCAACGATTGATGCCATTCGTCCTGGT
AGCATCTTGTCAGTGGATGAAGATGACATCCCAAGTGAAGGCTCAGATACCACGCCTGAA
TCCAATGTTATTGGCGGTAACTTCGATGTTACTGACGGCGCTGACTCTATCGTGAGTTTC
CAATTAGATAGCTTAACATCGCCTGTTTCAGGACTAAAATCAGGAGGTCAATCCCTTGAG
TTGGTTGAATTCTCTAATGCTAACGGTGTCGTTGAGTATCGTGCTTACGTCCAAGGGACA
ACCGACACAGTATTTAAACTGACGCTTAATGGCTCTGCAGACAGTTATGAATTCGAGTTA
TTGGGGGCTTTGGACCATCCATCAGGCAGCGACCAAAACTCGCTAGTGATTAACTTCCCT
GTCAATGCGACCGATTTTGATGGTGATGTCTCAAACAACATTACCTTACCGATCACCGTT
GTGGATGATGTCCCGGCGATTATCAAAGTCGCGGACACAAGCGAACAAACAGTGGATGAA
GATGACTTGCCAGGAGGCTCGGATACTACTAGTGGTGATTCTCGCGTACTTAATGGTGGT
TTTGACGTTGTCGACGGTGCGGATGAGATTGTTAGTTATCAAATCTCTGATTTTGATGCG
GTGGTATCTGGACTAACTTCGAACGGTTTAGATCTTGAGCTGAAGCCATTGCCTTCTGCC
GGTGGTGTGACAGGTTATGAAGCCGTCATTGCGGGAACTTCAACGCAAATCTTCACGCTG
ACACTCGATGCGAATAACGACAGTTATCAATTTGAGTTATTGGGTCCGCTCGATCATGCG
GTGGTTCAAGGTGAGAACACGCTAACGATCGATATTCCAATCACGGTCACCGATTATGAC
GGTGATACGTCTGCTTCACTTAATCTACCGATCACCATAGTGGATGACATTCCAGAAATT
AAATCGGCGGATGCGCTTGCCGTGGATGAAGACGACTTAACCAATGGCTCTCAAGCAACG
GGTAAAGATAGCTTAGAAGCAACTGGCAATTTTGATACGGTTGAGGGGGCAGATACGGTT
GTTTCTTATCAGCTTGATCTGACTTCGAATCCTATTCCTGGTGTCACTTCGGGTGGGTTA
GCGGTGACTCTGGTACAGACTGGGGTAAGCAATAATAACTACACCTATCAAGGACAAACG
CCAAATGGCAGCTCCGTGTTCACCTTGGTACTCAATGCAGACGGCTCTTACAAGTTTACG
CTTGAAGGTACCCTTGACCATTCTGTGCAGGGTGAAGACACTTTAATCCTCGACCTGCCT
GTCTTTGCTACAGACGTGGATGGAGATACGGCAGGCATTAATTTACCTGTAACCATAAAC
GATGACGTCCCAACGTTATATGACGCATCGATTTCACGTGTTGAAGGTCAAAGTGGACGC
ACGGTTCGCTTGTTTAGAGACCCAGTAGAAGGCGACGATGATCTTGGCGCCGATGGTGCG
CAAATTACCTCTTTCTCAGCGGACAATTCCGGAATTTACTTCAAGCAGAATGGTGTTGAC
TCCAGCTCAGTTGACCTCAATGGTAGTAATCAAACCGTCTCAGTCCATAAAGTATTAGAT
GGTGTCGATGCCGAAATCGGTGTTTTGATTGTTCGCACTAATGGTCGTGTGACATTCCGC
CCTAACGACGACTTAGATCATACCGAAACAGATTCTATTGATTTCACTGTCAACGTTGTT
GCTACCGATGGTGATGGTGATACAAGTGATGCAGATGTAGATATTTCGGTAAGAGATAGA
AATGCTGAAATTAAAACGTCGACAGTAACCGCGTTTGAGGACCAAGGGCGCGGTGGTGTT
GTCGCTGGTGTTGATTCAGCGAATACACAAGACAACCTGTCAACGTTAGATATCACTCCT
GCAAAAGTGGACCTCGTTATTGATCTGCATGATATCGATCGTAATGAGAGTTTAGGCGAT
ATCATTATTCGTGACGCGAACAGTTACGAAGGTACTTTCTTCTACCTAGATAGTGCTACC
GGTAGCTATGTGGCGCTAACGACTAGCGGTAACAATGTTATTTTGGATGGTGCGAATGTC
GAGCAGTCGTTCAACGGCGAACTTGTGTCACTCGATAATCTATATTTCGTTCCTGACCGC
CATGCTTCAACAGATGCAGCAGGTGTTGACCCTCGTATTCGTATTGAAATCCTCAACAAC
GGCGTAAGAGATCACTTTGTTGATGGCCGTTTAGATATTGAGGTGGATGCTGTTGCGGAT
ATTGCTACGTGGAAAGGGACCAGTGACTTTGCGTATACGGTTGATGAGGATGCTAACAAC
GTCTCATTAAACATTGAAGCTGAAACGCAAGATAACAGTAATCCGGAAGCAATAGCCTAT
GAGCTTGTATTTACTGAAGGTGGTGCTAGCGCAACACTTGTGTACTCAGATGGTTCCGCT
ATCCCAGAAGTGGGTGGTAAATATCTTGTTGACGCAAACCGAATTGGTGAAGTCCAGGTT
GATCCTGCAGATAACTTCTCCGGTCAGATTAAAATCGATGTGACAGCGATTACGACGGAA
GGGAATAACCCGCTTGCTGGTAAAGATACCGCTCGCTCTGTGACAGAAGAAATTGTGATT
GACGTGAATCCGGTTGCTGATGCCGGTAGTTTTACTGTTAACCGCATTAATATTTTTGAG
GACAATGCGAGAACGCAAGACACCGTAGACCCAGTGACAGATCATGATCCACTTCAACTC
AGTGAAGTGATTAAGATGACGCCTTCTGCAGATATAGATGGCTCGGAAGAGCTGTTTGTG
CGCATCGATAACTTCTCAATTGATGGTGTCACCTTAGTGTGGCTTGATAGCGGTAACCCA
AGCCAAATCAACGTTGTTACTGACTCTGGTGGCAATGTTCTGTATTACGAAATTCCAGAA
TCGAATCTAGCGGATGTTGAGGTGCTTCCTCCAATTCACAGCAACGAAGACTTCACTTTC
GATGTCGAAGGTATCGTGAAAGACAACGCATCACTTTCTTCTGGCGCCGCGCAGGACATC
CGCTCATTAGGTACCCAGTCAGTGATCGTTTCAGTCAAAGGTGTTGCCGATATCCCGGAC
ATTGAACTGAACGATAAAACTGGGGTTTGGAATGTTTTTGATGATGGTAACGTTCGTGGT
ATCGAAGCAACCATTGACGAAAATGGTCAAGTCGATCTTGCATTTAGCGTGGTTTCCGGA
GAACTGAAGGATAACCCTGCAGACAGCTCAGAAACCATTACGGTTCTTCTGTCGAACATT
CCAGACGGTGTTGAACTGTTTGATAGTGATGGCTCATCCATCGATTTGACGTTTGTTGGA
TACGACGGTGCTGGTGAACCGATTTACGAAGCGAACATTACGAACGCAAATGTGAATTCA
GGAATTGTGATTCGACCTGAAACCTCATCTACGGAAAATATCACGATCACGGCGACCACT
ATCGTGACAGAAAACGATGGTCATACTCGCTCTGTGGCGGGTGAGATCCGCGTTAAAGTG
GCACCAGTTATTGATGCTCAAGACAACTATGTGGTGAGCTCTGAAGGTAATGAAGATACT
CGCATCAATATCGATTGGGAGCCAACTGCAACGCAAAGTCCGGATACGGACGAATTCTTT
GCCGAACTAACCATCAGTGGCTTCCCGAATGGCAGCACCGTATATGTTGGTGGTGTTGCT
CAAACGGTAACGGGTGGCAGCATCACGTTGACGCCGGGAACCAATGAGTCAGAGCAAGAT
TTCTCGGCGCGAATAACCCAAGACGGATATATTCAGGTGCAATTGGAGCAAGACTCTAGT
CTAGACTTTGATTTGAGCACGCAAGTAACGGTGAAGGAAATTGATGCTGAGTACGTAGAT
TCGGGTAATCCGGGCGAGGGCATAGCATCAACGGTCATCAATGGTACGGTCAAGGTTCAA
GTTAACCCAGTGGTTGAGCCAGAAGATCTAACTGGTCCAGTTTCAGGTCAAACACGTCTT
CTTGTTGAAGGTACAGGCGGTGCTGTTACTGATACGGTACAGTCCGATACTCAGGGACGA
ATTGATTTCACTATTAATACTGCGGCTGGTGGTTCTGCTGATGCAAATATTATCAAGTAT
CAGGAGTTCGATAACTCTTCAGATGAAGTGGTCACCCAACTTGTGGTGCAGTTTAGTAAT
ACTTCTCCAGAGATCTTGAATCAATTAGTTATTATTGGTGCTTCTAACGAAGGCGGTGGT
CGTTGGACTATTACCGATGAAGAGAACTTCTCAATCATTGCGCCTGCTGGTTTAGATTTG
ACGCCAAACGACAACACGGATGACGGAGCAAACGGTGGAATCTCTTCGATTGGCCTTACC
ATCTATGCTCAAGTTAACGATTTAGGTGAGGATGCGTCAGAAGTCGACGCAACCGTCACG
CGACAAACCGATATCACACTGGAGTTCCCAACTGATATCACGCCTCAAACTAGTGTAGCG
GCTGATATAGAGCTTGATAACACGGTCCAAATTGATGGTAGTGAAGACAATGTCATTGAT
TTAGGTGTTCAGTTGGCATCGAAAGTCAGCACCCTAAATGGCGACACAGTAGAAGACGTG
CTGACGTTAGTGATAGACCCAACATCCCCAAGTGTACCGCCAGGTCTTGTTATTGGTGGT
ACCGATGTCGACTTTGTTAATGGCAAATATGTGTTCCAAGCGACGGTTGATGCAAGTGGA
AATATCACTGGTTTGGACGGTCTCACTCTACGTGTGGCAGAAGACTGGGCGGGAGACTTT
ACCCTACCAGTACTATTTGTAACGACTGACACGCAGTCCGGTGACGAAAACTCAACGCTT
GAGTCACTTCCTGTTCAGATCCTACCCGTTGCAGACGTACCAGGGTCCTCTGTTGATCAA
CCTCTTGATAGCGACGTCACTCCGGATGTGACGGTCGACATCACTGGCACACTTGGTCTT
GATGCTAACAAACAACCGGTTAATGACCTCAATAGCGATGTTCCAACGAACGATGGTGTT
GGCTACGAAGATGGCTTGATTCAGTTGAATTTGAACGTTGATTTTGCTGACGACCGTAAC
AATCTTCAAGCAGGACAAGAAACGCTCACTAACGTGAAGCTTACGGTTGCCGATACAACA
CTGGGTGAGTTTGTTGATGCAAATGGCAATCCACGTGGTACAAGCATTGAGTTTAATGCT
GCTGAGATTGCGGCAGGTGCACTTGATGAGGTGTTGTTTAAACCGAAAGAAAACTACCCT
GTCGGTGGTGGTCAAAATACGGTTCAAATCAATATTGAAGGCGAGATCACCGATACTGCA
GTTATTGACCAGACTACATTGGCAAACCCGGGTGATGATACGGACGTACGCAACTTCACC
GACAGTGTGTCATTTGAAATCACTCCTGTTGTGGATGACATCACTATTAGCGGTGCCGAT
CCAACTCAGCCTATAGTGGTAACGGGCGATGAAGATACGTTGATTTCCTTAGCGCAATCA
GGCTCTGGTGTGTCAGTGAGCCTGAATGACAATGATGGTTCGGAACAGTTTGTATCGCTG
AAACTGACGGGTTTACCGACTGACTTTATCGTCACTTCAAATTCTCCTGATTACACCGTG
AAGAACAATGGCGGCGGAGAGTGGAGTATTCAGTTGAAAGACTTGACGCAAACGTCAGTT
GATCTCAGCGCTATTCAAATTCAACCGCCGAAAAACTTCAGTGGTGAAGCGGAGATCGGA
ATTACAGTCTTTACGCAGGAAGAATTACTTAAAGTTCCTACTGAACATACTGGCAATTTC
AAAGTTGTGATTGACCCAATTGGTGATGATGTCGACGTTAACCCAGATACACTTGTGTCA
GGTAACGAAGGCGAAGACATCGATATCAACATAAATGCTCTAGTGGTCGACAATAAAGAG
TCGATTGGTGATGGTGCAACGTATCAAGAAAATGACCTAGAAACACTTCGCGTCGAAATT
TCAAACGTGCCAGATGGCGCAACCATTGCACTGGCAGATGGTACTCAGTTTGTGAACCAA
GGCAGTGGTGTATTCGTCCTAGAAATCGATGCACAAGATTTGGATAAAGTGGTCTTCAAT
TCGGGTGATCGTAACGATAACTCTTGGAATGGTACGCTTGAGTTTAAAGTTCAAGCCGTG
GATACCGGTCTAGATGGAAGCCAAAGCTTAGGCACTCCACAGCAATTTGATGTAAATGTT
GAGGTTGAGGCGATTAACGACCGTCCTGAATTCGTTAATACCGTAGATGTTGAAACGCCG
GAAGACACACCATTACTCCTTGATGGCTTTAGTGTTTCGGATGTTGATGCCGTTCTGGAT
GACCCGAGTGCTGAGTACGTATTGGATGTGACGGTCGATAGCGGAACGTTGGTTCTGGAC
CCTGCGCTTGTCACTACTTACAACTTAACCGTGCAAGGTGATGGCTCTGATACTCTTGAA
TTGAAAGGGACAGTGGCTGATCTCAACAATGCTATTGCCAATGGTTTGATAGAGTTCAAC
CCTGATTTGAACTTCTTTGGTGACGTTACCGTTGGCGTTACTGTCGATGACCAAGGTAAC
GAAGGTCTAGTGATCAGTGGCGTCGATGACACACTCAATACCAACAGCACTAGCTTTAAT
ATCGAAGTGACTGAGGTCAATGATACACCAGAGACAACACCAGTTACCTTGCCGGATATC
GAAGAAGACAGTGGCGTATTCTCTATTTCTGAAGCAGACCTAATTGCGAACGCGACGGAT
ATTGAAAACGACAACCTCACAGTAAGTAATGTGCAGGTGGCGGATCCAAACGCTGGTAGC
GTGAATTTTAACAATGTGACGGGAGAGTGGGAGTTCACGCCAGCGTCGGATTATAACGGT
CCAGTCGAGCTCACTTACACGATAACAGATGATGGTACAACAGACGGCGCATTGGATCCT
AAGTCGGTAAATGGCACCGCTTCATTCAATGTAACGGAAGTGAATGATGCACCAACCACA
TCACAAGTTGCGCTCTCTGACATAGCTGAAGACAGTGCGGCGGTCGAAATTACTCAAGCC
GATCTGCTCGTTAACGCATCTGACATCGAAAACGACACCTTGACTGTAAGTAACGTGCAA
TTGGTTGATCCAAGTAGTGGCTCACTCACCTTTGATAGCATTGCGGGTACATGGTCTTTT
ACACCAGCGCCAGGTTACAACGGCACAGTAAATCTGACTTACGACATTACCGATGATGGT
ACAACCAATGGCGCTTCTGACCCACAGACTGCGTCAGGAACCGCAACCTTTGAGGTGACG
GAAGTCAATGATGCACCAGTGACTTCTGAAGTGACGCTGAGCAGTGCGGAAGAAGATGGC
GGTACCGTGACAATTACGGCGACAGAATTGTTAAGTAATGCCACGGATCCTGAATCGGAC
AACCTGACCATTAGTAACCTTGCTCTCGCTAATCCTACTGACGGCGTTTTAACTCAAGTG
AGCGCAACGGAATGGACGTTTGAACCTGCTTCAAACTTCTTCGGAGATGTGAATTTTACC
TACGAAATCACCGACGATGGTACGACCAATGGTTCACCAGACCCAATTACGGTCGCTGGT
ACAGCAGTGATTAACGTTGAAGCTACCAATGATGCACCACAAATTATGGCAACATCGGTT
ACGGATACCATTAATGAAGCAGATGGGCAGAAAATCACAGGCATCAGTGTCAGTGATATC
GATTTTACAGGTGCACAAGCGAACGAAATTATGACAGTAACACTCAGTTTGACCGAAGGC
GATGTTCGTGTTGAGCCACCTGCGGGCAGTGGTGTCACTGTTGGAAATGGGATGGCGGGT
GAAGTTATTCTTATGGGGACACCTGACAATATTAATGCCGTTCTTGGGGCAACGGATGCT
GCTGAAGGTGTATTTGTGGATGCAGGAGACGTTAACGCGGCTTCTATCTCGTTGTCTGTC
AAAGTCGAAGATAATGGCGTCTACTTTGAGAATACAGCGGGCACGGCGCTAGAGGCAAAC
CAGGACTTTGCTATCAACGTGACACCGGTAGCTGACGCTCCGACATTAGGTATTGACCCT
CAGTTTAACTACATTCGTCAAATTGCGGCGAGCCAAACGGCGAGTGCTCAAGGTTTAGCC
ATTGTCGGTATCATGGCGGCACTGACGGATATTGATGAAGTGCTATCTCTTGAATTAACC
GGCGTACCCGCGAGTGCGAACGTGACCAGTGGTATTGCACCGTCAAACATTACGTTTGAT
GGCACAACATGGACGGTTCCAAGTGATGAGATTGATACACTGCAAATTGTCGCAACGGAT
ACAAACAGCGGTATCGATGTGGGTAGTTACGATATCTCCGTAACGGCGCTATCAACCGAA
TCTAATGGCGATGAAGCGCAATCATCACCCGTTCAAATTAGTTTAGATGTTAGTAGCGAT
GGAGACGACATTGATCAATCGAGCGCATCGGACGACAGTTACCTCGCTGGTGGCGATACG
GGCATTAGCCTAACTGGTGGTGACGGTGACGACCTGATCGTTGGTGGTGATGGCGATGAC
GTCCTTATTGGCGGTTTGGGTTCCGATATCTTAACTGGTGGTGATGGTAGTGATATCTTT
AAATGGACAATCGATTCTGTAGATGAGGGGGCGATTGATACCATTACGGACTTCACTCTT
AACGAAGACAGTATCGACCTACGCGAAGTAATTTCTGACCTAAGTAGCCCAATGATCGAT
ATGGATGATTTGTTGAGTCATATCTCTGCAGACTACGATGCGTCAACAGAGGCTGTGTCA
TTGAACATCACGACCGATGCCAATGTTCATCAAACTATCGTGGTTGAACATCTAGGTGAT
TCAATTGATTTCAATGGGTTAACCTCTAATGAAATTGTTGAGTCATTGTTGAATAATAAC
GTTCTTGCCAATGGTTAA
>GDNDDLFJ_00357 hypothetical protein
ATGCCAGTATCAGGAATACAGTCCGGATATAATATGATTCAGCTATCGCATAAGATGGCT
GAAGGTGCTGCGCATGAAATTCAGCAAGACTTCATAAAAGAAAATGATCTCGCCTTCAAT
AAAGTCGATTTAGTAAAAGGCAACGAACTTGAGTTCAATAAGGCTTCTGATTTGCCTTCT
AACCCAATCGAACCCTTGGTAAATCTCACCCAAGCCTCAACCTACAATCGCATTGGTGCT
TCCGTTGTTGATAAAAACAACGAAGTCATCGGCAGCTTACTCGATATCCACGTTTAA
>GDNDDLFJ_00358 hypothetical protein
ATGACTACTCAAGAATTTTATGAATTAAGAAAGAAGATTAATGAACTGACGGCTTCTCAG
TTAAAGTCACTTCAAGGTGAAATTAATCTATCCCTTAATAAAAAAGAGAGTCCGCTTCTT
TCTTCGGAAGAGCGTGATATGCTTTCAAAACTGTTTGCGTAA
>GDNDDLFJ_00359 Inner membrane protein YccS
GTGCAAGCAGCTTTAAAATTCCGCCTCTTTTGGGCAAACAAAACTCTCAACTACAGCATT
CTTATTCTGATCACTTTACTAGGCGTCGTGATCCCCGCATGGTACTTCCAGCAAAACACA
TTAATCACGCCCCTGATTCTAGGTGTCATTGCCGCTGCACTTGCAGAGAGTGATGACAGC
TTTACAGGTAGGATAAAAGCCCTCTTTCTCACCTTTATCTGTTTTGCGGTTGCTGCTTTC
TCAATAGAGATCTTATTTGATACGCCATGGGCATTTGCGATCGGTCTGTTTATCTCGACG
TTCGGCTTCATCATGCTAGGAGCAATCGGACCTAAGTACGCCAGCATTGCATTTGGCTCA
TTGTTGATCGCCATCTACACCATGCTTGGGGCACATGAGAGTACCAATATTTGGTTCCAA
CCATTGCTGCTTTTAACGGGCGCTGCGTGGTATTACTTTATGTCGATGATTTGGCAGATG
TTTTGGCCAATGCAGCCTGTTCAGCAAAGTCTGGCAACTGTGTTCCTGCAAATCGCCAAT
TACCTTGATGCGAAAGCCAAGCTGTTTCATCCAGTAACGAACTTAACCCCGCAGCCGATG
CGTATTGAAGCAGCAAGATTAAACGCAGCCACCGTAAATGCATTGAATGCTTGTAAGGCA
ACCCTGCTTAGCCGCTCCAAACGCGGGCATATTGATGGTCCGAGTGACCGCTTTCTCAAT
ATCTACTTTATTGCACAAGACATTCACGAGCGCGTGAGTTCCAGCCATTATCGCTATCAA
GATTTGGCGACGGAATTCGAACGCTCTGACGTCTTATTCCGCTTTAAGTATTTGCTTGAG
TCTCAAGCCCAAGCTTGCCGCGATATCGCTCATGCGATTCGGTTGGGAAACGAGTACACG
CACACTGATCAATCCATATTGGCATTAGCGGAATTACAAAACTCATTGGGTTATTTAGAA
GAACAACAGCAAAGTCACTGGAAGCGCTTATTGGCTCAGTTAACGTACCTGTTCAATAAC
CTTGCGACCGTGGAAAAGCAGCTGAGTAACATCAACAACCCAGATGCTGAACGATTGGAA
GAAGACGTACTGGATGACACCAATCCGCACACGCTTAAAGCAATGTGGCAACGTATTTCA
GCTAACTTGAACAAGGATTCAATGTTGTTTCGTCATGCCTTACGCATGTCGATTGCGCTT
ACTGCAGGGTATGGGATCATTCAAGCGTTCGATATTGATCGTGGATACTGGATATTGCTG
ACCACGTTGTTTGTCTGCCAACCAAACTACAGTGCGACAAGACAGAAGCTTACTGCGCGC
GTGATTGGCACGTTAGCGGGCTTGTTGATTGGCGTACCACTGCTCACCTTCTTTCCTTCC
CAAGAAAGCCAGTTGGTCTTCATTGTGATATCCGGCGTGATGTTCTTTGCGTTTCGCATC
AACAACTATGGTTATGCGACAGGCTTTATCACCTTACTCGTGCTGTTCCTATTTAACCAA
TTGGGCGAAGGCTACGCTGTGGTGCTCCCTCGCCTTGCAGATACCTTGATTGGCTGTGTG
TTAGCGGTTGGTGCTGTTATGGTGATTCTGCCTGATTGGCAATCAAAACGTCTGCATAAA
GTCATGTCTGATGCAATCGACGCCAACAAGCAATATCTTGGACAGATCATCGGTCAGTAC
CGAATTGGTAAGAAAGATAACTTGAGCTATCGAATTGCTCGTCGTCAGGCGCACAATACC
GATGCCAACCTCTCTTCAGCCATCAGCACTATGCTGGCGGAACCGGGTAAGTACCGTACA
GCCGTGGATGAGAGTTTCCGCTTCCTTACGCTAAACCACGCGATGTTGAGTTACATTTCA
GCACTGGGCGCACACCGGACAAGGATTGAGGATGAGTCAATTCACCAACTCGTTCTGGAT
GCACACCGTTGTATTCACCAGCACCTAGATGTACTGCACCGACAACTGCATCAACACTGT
GAAGAATGCGATTTGTCCTCGATCGATGACACGAATTTGGAACAACGATTAAATGAGTGG
CGTGATGAAGATGATCATTCTGCACGAATGGTGCTTCAACAGCTTCACCTAATCTATCGC
ATGTTACCCGAGTTGCATTCACTGGCTTCTAAGTTTGCCGTGCGCGTAAACTGA
>GDNDDLFJ_00360 DNA helicase IV
ATGCAGCTTACTGCCTCTAATAAAGCACAGTTTTTTATTCAAAATGAGTATTACCAAGTC
GAAATAAAAGAAAACAGTGTTTTATTAAGCTCAGTGGGTAGTGAAGAACACATCCCGTTT
ACGATTTGGAATGGCAAAGTTAGCGTGAAACGTGGTCTTCTCTGGAGCTCACTTCAGTTT
TTTGCTCATGAGCAAGATGGCAAGCAACAAAGCTGGCTTGTGCAAGGTTTACCTTGGCCG
CAATGTCGTAAGTTTGCGGTCGAAGCCGTGCGTCAGTATCAAGATTGGCATAACACCCAA
TGCCGTAAACTCGCGGAATATCTTCCCAAGTGGGAAGATGAGCTGTATCAACTCAAACAT
CTTCCAGCCTACTTACCTCACTCAAAAGTGCAGTCTTGGGTGACTCAACTGAACGAAGAG
CTCATTGAAATCAAAACCAGTTTGGCAGAAGCGAAAATGCGCATGCCTAAACGTATGGCG
GAGATTGAACCATGGCTTGCACAAACCTCGCAGACGTTGAGTGAGCGTAACCATGAATGG
TTAGAGAACGAACGCCCAAACTGGGAAGTGTTGTTTAGCCGAATTGAATCTTCGCCGCTT
AACCTTTCTCAGCAGCATGCGGTGCTCCTTAACGATGACCATAACTTGGTACTAGCCGGA
GCTGGTTCAGGTAAAACTAGTGTGCTGACAGCGCGTGTGGCGTACCTTCTACAAAGCCAT
CAAGCGCAGGCAGAAGAGCTGCTGATGCTGGCCTTTGGTCGTGACGCTGCCAAAGAGATG
AAAGAGCGATTGGTCGAAAAAGTTGGCTTGGCGGCAGAAAGTGTTCGCGTTAATACATTC
CATCAACTTGGTTTGCGCATCCTAAATCAAGTTGAGACTCAACCCGTTGAAATCAGCCCA
TTAGCGCTCGATGATAATCAGCGCTCAGCCTGGTGTATTGATTGGCTTAAGAAACATTGG
ATGACACCAACAAACTTTAAGCGTTGGCAAAAGCATCTAGATAAATGGCCGATTGCGTAC
TTGAAAGGTGACGATGAGCTCGGCAGCCACTCGGAAAATCCTAAACTGATTGCTTGGTTA
GATAACCAATTGTCTCAACTTGCATCGGTTGGTTTAACCAAGAAACAAGTACAAGAAAAG
CTCGTTAATCACCAAGACTACACTCGTTTAAACAGTGAGTTGGCACTTTGCTGGCCGTGC
TTTAGTGCGTGGCAAAAGATGCTCAAAGAAACCAATCAAGTGGACTTCCCAACCATGATC
AGTCGTGCGACCGATTACGTTAAGAAAGGGAAATTCAGTTCACCTTGGCGTTTTATTATG
GTGGATGAATACCAAGATATTTCTCCTGATCGCTTGGCGTTGATTGAGGCTCTATGTGAA
TCCACAGAGAAGCAAGCAGGTGCAACCTTGTTTGCTGTAGGTGATGACTGGCAAGCGATC
TACCAATTTGCGGGCGCAGATGTGGATTTGACGACAGGATTCCAAGATAGATTCATTCAT
TCGACGGTGCATCACTTGGATACGACGTATCGCTTCAACAATCAAATTGGTGATGTAGCA
AATACCTTTGTGCAAGAAAACCCGTCGCAATTACCGAAGACACTAAACAGTCACAAACAA
CGTAAGCAGAAAAGCGTTCACACAGCACCAAGCAACCAAGTTGAGAAGATTCTTGACCAG
CTTAACCAACAGGCGAAGAAAACCAAATCTGTGTTGTTGTTAGGACGTAATCATTACCAC
AAACCAGACTTATACGATGACTGGTTGAAGCGATTCCCGAACTTGGATATTCGCTTTATG
ACTTGTCACGCGAGTAAGGGTAGAGAAGCAGACTTTGTAATTATCCTATCAGTGGACGAA
GGGCAATTCCCTGCGAAGAAAAAACAAGCTCATATTGATGGTGCGCTATGTGAGTCGAAA
GACAAGTATCCATACGCAGAAGAACGTCGTTTATTCTATGTGGCAATTACGCGTGCGAAG
GAAAAAGTGTGGATCACGCACACGGGAGCAGGGTCCTCATTTGTACAAGAGCTGGTAAAT
GGTGATTATCCCATCGTGACGTCAAGATAA
>GDNDDLFJ_00361 Methylglyoxal synthase
ATGCAAAAAACAACTCGTACCATGCCTGCGCACAAACATGTGGCATTGGTTGCCCACGAT
AATTGCAAACCTGAACTGCTTCGTTGGGTAAAAGAGAACAAAGAAAAGCTACAAAGCCAT
TTCTTGTATGCGACTGGCACAACGGGTCACATGCTAAGCAAAGAAACGGGCTTAGCGATC
AAGAGCATGATCAGTGGTCCAATGGGAGGCGACCAGCAACTTGGAGCGCTGATTTCTGAA
GGCAATATCGATGTTCTTGTGTTCTTCTGGGATCCGCTAAATGCTGTACCACATGACCCA
GATGTAAAGGCACTACTACGTATTGCAAGTGTTTGGAACATTCCTGTAGCAACGAACCGC
GCGACAGCGAAGTTCCTATTCAACTCTCCACTGATCGACCAAGAAGTTGATATTGAAGTG
CCAGACTACGACGCATATATAGCAGAGCGCACTTAA
>GDNDDLFJ_00362 Periplasmic protein TorT
ATGGTTATAAATCAGCGTTCATTTCGCACAATTTTCAAACAATCTGCGCTAGCAATGACA
CTTTTCGCTTCAGTGCCGAGTTTTGCAGCAGAGAAAATCTGTGCCATTTACCCTCATTTA
AAGGATTCATACTGGCTATCAGTAAACTATGGAATGGTTTCCGAAGCGGAAAAACTGGGT
GTTAACCTGCGCGTACTTGAGGCAGGCGGTTATCCCAATAAAACGCGCCAAGAGCAACAA
TTGGCTTTGTGTACTCAATGGGGTGCCGATGCCATTATCCTTGGTACCGTTGATCCACAA
GCTTATGAGCACAACCTGAGAAACTGGGTTGGTAATACGCCTGTATTTGCTACCGTAAAT
CAACTCGACCTTGATGTAGAGCAAGCCAAACTGCTTAAAGGCGTAGTTGGTGTGGACTGG
TATTGGATGGGCTATGAAGCCGGCAAATACCTTGCAGAAAAGCACCCTAAAGGCTCGGGT
AAAACCAATATTGCCCTACTGCTTGGTCCAAGAACGCGTGGTGGTACCAAACCGGTTACC
ACAGGTTTCTACGAAGCAATAAAGAACAGCGATATTCACATCGTGGATTCTTACTGGGCT
GACAATGACAAAGAGTTACAGCGTAACCTAGTTCAGCGTGTTATTGATATGGGCGATATC
GACTACATTGTCGGTAGTGCCGTTGCGATCGAAGCCGCGATCAGTGAACTACGCAGTGCA
AACAAAACCAAGGACATTGGTTTGGTTTCCGTGTATCTCAGTCATGGTGTGTATCGTGGA
CTATTGCGTCATAAGGTGTTATTCGCTCCAACCGATAAGATGGTGGAACAAGGCCGTTTG
TCTGTCCTTCAAGCGACGCACTATTTGCGTCATCAACCGTATGAAAAACATGCGTCTCCA
CAGATCAAACCATTGACGCCAAAGACACTTCACGACGATACAATTGAAGAATCGTTATCT
CCGTCAGAATATAGGCCGACATTCAGCGTTAAGGCTGTTGATTGA
>GDNDDLFJ_00363 Sensor protein TorS
ATGTTGCTAGCTACCGCAAGCATCGGTCGTAAACTGTTATTGTCCTTCATTGCGATGGCA
ATGTTGGTGATGTTATCAGCATTAATCGGTGTATCAGGGTTTTCTCTGGTGGCAAAAACG
GAAAGAAACGTGGTAGATGCTGCCATACCAGCAATGATTGAAGCTCGACAAGTGTCAGAG
CTTAGTACCCGCATCATTTCATCGGTTCAAATGTTGTCCAATGCGCAAAACGAACAGGAG
CGTAAAGAGGCGGGGCGCGTCTTATTTGATCAGCTTGAGTCCTTACTTACTCACATCAAA
GAGCTGGGTGGAGAGTCTTTTGATTCACAATTGCTAGAGGCATTGGAAAATAACGTCCAG
AACGTCATTAACAACCTGGCGGAGTTAGGTGTCACGGTAGAACGCAAGCTTTGGCTAGCG
AAAGAGATCGATACGCGTGTAGAAGAAATGCGCTTATTGAGTGAAGAGTTGGAGCAACTT
ACGCGTACTCAAGTGCAAAACACCAGTACCATTGCCGTTGCGAACGTGACGCATATTTAT
GATTTGCTTGAATCCAACAAGAAAGATCAAGTGTATCAAGCGCTAGATGCGTTAGTGGAA
GTCGACCTAGACCTGACCGAACGACTTCACGAGCTGCATTTACTCGCCTTCAAGATGCTC
AACCAAATTGAAGAAGCGCGCACACTGACTAACGTAGACCGCATTCAACAGATCCAAACA
GCGTTCGAAGACAACCTAAAAATCATGAAACGCCGAGTGTTAGCGGTAGAAGACCCAACG
CGCTCAGAGCAAATGAGCCAACTTCTTACTGAACTGGGTAAACGTCAAGTTGTCTTCACC
ATTTTGCTTCAACAATATGAGAACAACGAGCAGTCTCAGCAACTAATGCAAAAAACGCTT
GAGCTTTTCTCTGAGTTAAACAGCACCGTAAACAAGCTGGTGGATGACTCTAACCAGACT
ACCCGTATTGCGGTTGAACAACTGACAAGTACCTTGAAATTTGCTCAGTGGTCGCTGACG
GTCATTTCGATCATTGGTTTGATCATTGTTGTGCTTATTCTTTGGCGTGTGGTTTACGTG
TCGGTCGTGAAGCGCTTGACAGAATACTCTTCGGCGCTGCTTTCTGTTGCGCAGGGCAAC
CTAGCGGTAGAGCTGGAAGTGAAAGGAAAAGATGAGCTGGCGCATATGGGGCAAGCCATC
ATTACTGCTCGTAATACGGCGCAAGCCCTCAAGGTGGTTGCTGAGGGCGAAGCGAAAGCC
AAGCGTGAATTGGAAGAGCATAAAGAGCACCTCGAAGAGCTGGTTGAGCAACGAACTTCT
CAGCTGAAACAAGCAAACCGCCGTTTGAATGAAGAGGTGTTGAACCACGCGAAAGCACGT
AGGCAAGCAGAACAAGCCAGCCGAGCGAAGTCTGCCTTCCTTGCTACTATGAGTCATGAG
ATTCGTACGCCGATGAATGGTGTGCTTGGTACGGCACGTCTGCTGATTGATTCCGGTCTG
AACCCAATTCAAAAGCGTTACGCAGAAATCATCAACCGCAGTGGTAAAACGTTGCTGGCG
ATTTTGAATGACGTTCTGGATTACTCGAAAATCGAAGCCGGGCATTTGGAGATCCGCAGT
TTAGGTTTCGACTTGCACCAAATGATTGAAGACACATTCCAGTTGATGAACGGCAAAGCG
CAAGAGAAAAAACTGCTGTTCTCTTACCATATCGAAAGTGATGTAGGGCGTTACTGGAAA
GGGGATGTTACGCGCATCAATCAAGTTCTAAATAACTTAGTGGGTAATGCGATTAAGTTC
ACCGAACAAGGTGAGATTGACATCTATGTCAGCTTGAACCCAGAAGATGAATCGCAAGTT
CTGTTCGAAGTCTCGGATACCGGTATTGGTATTGCAAAGAAAGACCAAAAAACCTTATTC
GATGCCTTTACACAAGCTGAAGGCGGTTTGAACCAAACTGGTGGTACTGGGTTAGGTCTT
GCTATTAGCCGCCGTATTATTCAAGCAATGGGGGGCCGTTTGGATGTGGATTCGGACGAA
GGACATGGCAGCCGTTTCTGGTTCTCCATTCCTTTAGAAGAGAGTGAGCCTGTAGAGACG
GTTTCCATCGCGAGCGCTCGTTGTAAAGTGAAAGCGAAAGTTCTGCTAGTAGAAGACAAT
CCTGTAAACCGTGTTGTGGCGGAAGGTTTCTTAGAGAGCATGGGACACCAAGTTATCATG
GCAGAAAATGGCTTAGAGGCGGAGCAGATCATTGACAAGCACGATTTCGACATTGCACTG
GTCGATATCAACTTGCCAGATTGTAACGGTGCTGATTTAATCCACCGCCTTAAACGCATA
GAGCGCAACAAACCAGCGGATAAAGCACTTGCACCTACGCCAATGGTGGCGGTTTCTGCT
CATGTATTTGCTGAAGAAGTGGAAAGCTATTTGGCGGCGGGATTTGATGGCTACTTACCA
AAACCTATGGAAAAAGAAGCTCTTGCTGCGCTCATCCAAGATATGTTGGATGGCAAACAG
TTGCTGCTTCCTCAAAGCGGGGAATGCATCCCACATAATGAAATAACAACAACGACCGAC
AACAACGAATCGGCGGTCACAACAGACACGATAGCAGAGGAGCCAGCAATGGTTATCATC
AACCCTAATGTGATTCAGTCAGACATGAAGATTTTGGGCAGAGAAAAGATGCTGCACATC
ATTGATTTGTTCAGACAAACCAGCGCTGATGTACTAAGCCAAATGGAAACGTCTTCAGAA
AGCGGTGACAGCCGAGGCGTGAAAGATCTTGCCCACAAATTGAAAGGCAGCGCAGGCAGT
TTAGGTCTGACGGCATTAATGAATACATGCCAATGTGTTGAGATTGCCGCTGAGCCATTG
GAGGCGTACGCCATACACCAAGGTGCGCTAAAAGAGCAAGTTGATGAGTCGATTCATGCC
CTTGATAACCTGATGGCTGAATAA
>GDNDDLFJ_00364 hypothetical protein
ATGAGTATCCGAGACAACATTGCCGCTCTCGAGCAACAGATTTACGTTGCTTGCTCAGAG
GGGGATTACGATACGGTCAACATGCTTGAGCACCAACTCGAATACTTGCGTGGCAGAATG
GAGCATCCGTTCGAAGATGATCCTTATGCATTAGACACTCGGTTTGAGTGGGAAGATGAT
CTGACCGAATAG
>GDNDDLFJ_00365 hypothetical protein
ATGAATTTACGTTTAATTTTTACACTGTCTATTGCCACTCTATTTGCGGGTTGTGCGACC
TATGCAGGACTAAACTACGATAAACTGTTTGGTCCTGAGCAAGTTCGCGAGCGAACCGCA
ACGATTGATACGCCACAAGCGGATTTCTTTCAACATGACGTCAAACCTATTGTTGATAAT
CGCTGTGTGGTTTGCCATGCCTGCTACGATGCCCCTTGTCAGCTCAAACTTTCTTCCGTA
GAAGGCATAGACCGCGGAGCAAGCAAAGCTTTAGTATATGAAGGCACTCGCCTCACTGCC
GCAGCCCCAACTCGTCTATTTGAAGATGCACAAACCACTCAGGAGTGGCGTGACGCTGGC
TTCCATCCTGTGCTTAACGAACGTGAGCAGAGCATGGCGGCTAACATGGATGCAGGTCTA
ATTGCACGAATGCTGCAACAAAAGGAACGTCACCCTCTTCCCGACCAAGTTCAGCTAGAA
GGCTTCGATTTTTCTATCGATCGTGAACAAACCTGTCCGACCATTGAAGAATACGCGCAA
TATGAGCAAGACAACCCAACATGGGGAATGCCTTTTGGTATGCCGAACTTAACTTCAGCG
GAGTATCAAACATTGATGCTTTGGTTAAAGAACGGCGCGATCATGAACGCACATGTACCG
TTAACCGAGCAACAACAAACAGAAGTAGACAAGTACGAAGCGTTACTCAACAAGGGCTCT
CGTAAGAATCAACTTGCTGCTCGTTACATTTACGAACATCTGTTCTTATCTCACCTATAT
TTCTCTGAATTAGATGGAGAACAACCTCGATTCTTTATATTAGTTCGCTCTGCGACGCCT
CCCGGCGAGCCTGTAAAACGCATTACAACACGTCGTCCATATGATGATCCCAAAGTGGAA
CGCGTTTACTACCGTATTATTCCAGAGCAAGGCACTATCGTGGATAAGACCCACATGCCG
TTTGCCTTGAATAAACAACGCATTGATAACTGGGAAAAGTGGTTCATTGATGCCGATTAC
AAAGTGGCACAACTGCCAAGCTACGAGCCAGAAGTCGCTGCTAACCCAATGACTGCATTC
ATTGACCTACCAGTGAAATCTCGCTTCAAGTTCATGCTGGATAATGCACAAAACACCATT
ATGGCTTACATCAAAGGTCCGGTGTGTCGCGGTCAATTAGCATTGAATGTAATTAACGAC
CGTTTCTGGGTGTTCTTCCTCGATCCAGACAAAGCGGATATTCCCGAGGTGAACGAGTTT
TATCGTTCCCAAGCAGACAATTTGAAGCTTCCGGGCGAGTTAGAAAGCAATACCGTACCA
GTAACAAACTGGGTGAAGTACTCGCGCCAGCAAGCTCGTTACCTAGAGGCTAAATCAGAC
TTCATCAACAAATGGTTCAAAAACGGCGAGCATCTTTCTACGGATGTGATTTGGGATGGT
AACGGCACCAATCAGAATGCAGCGCTAACGGTATTCCGCCACTTTGACAGTGCATCTGTC
GTGCAGGGTTTAGTCGGAGAACAACCAAAAACAGCTTGGGTGCTGGACTATGCCCTACTT
GAGCGAATTCACTACCTTCTCGTTGCTGGGTTTGATGTTTACGGCAACTTTGGTCATCAG
TTGATCACTCGTATGTTCATGGACTTCCTTCGTCTTGAAGGGGAGAGTAATTTCATTGCC
CTATTGCCTGCCGATATGCGTCATCAAGAGCACTCAAGTTGGTACCAAGATCAACCGCGT
CAGCTAAGCGACTTCTTGCAGCGTAATGTCGCACCATTTAGCCAACCGACTAGCGTTGTG
TACCATACTGACGACCCGAAATCCGAACTGCTTGATATCTTGCGCAAGCAGGTTTCACCT
ATCCTGTTACCACGTTATGACATTGTAGATACCGCACTAACGGTGGAGAATGAGCAGCAG
TTGGCAAGCATCAACCAAGTTCGTGGAGAGGGACTCCAAACTGTGCCGCAAATCACAATG
CTGATGGTGCGCAGTAATTCCGGTCAAGATGAGCTGTTTACCCTGCTGCATAATAACGCG
CATATCAATATTTCTAGTTTGTTTGATGAAGAAAGTAACCGTGACTTCGCAAACGATGAT
ATGACCATCGTTCGAGGTGTTGTTGGCAGTTACCCAGCTGCGTTTTTCTCAATTAACGAA
AATCAGGTAAAAGAATTTGTCGATCAATTTAGTGCTCTAAAATCCGAGTCAGATTACGTT
AAGTTACTGGATAATTTTGCGATTCGCCGAAGCTCAGAAAAGTTCTGGCCGTTTAGCGAT
CGTATCCACGATTGGTATCGTACAAATCAACCGATCGAATTTGGTTTACTTGACTATAAT
CGTTTTGAGAATCGATGA
>GDNDDLFJ_00366 Heme transporter BhuA
GTGTCTGCTTCAACCGTATTTAAGCTAAGCCCACTTACCATCGCGCTTTTGGTTGCATCA
CAAGCGACATACGCCAAGGATGACATCGAAATTGTCGAAGTTACTGGGCACACGCCTGAA
GGCGTCGATATCACAATCGATTCCGATCAGCTCGCTAAATCCCAAGCGCAAGACTTGAAC
GACATTTTCCGTAAAGATGCAGAAGTTAGCGTCGGTGGCTCTTCTGGCGTTTCTCAAAAG
GTCTATGTCCGTGGTCTGGAAGATACCATGTTGAATGTATCTATCGACGGTGCGGAGCAA
TCCGGTAACCTATTCCACCATCAAGGTCGACTCTCTATTGAACCTGAACTTCTCAAGCAA
GTTGATGTGAGTGCTGGTACAGGTCGTGCAACAGACGGACCAGGTGCACTCGGTGGCGCG
ATTAAGTTCACCACTAAAGATGCACACGATCTCCTTGCCGCAGGTGAAACCTATGGTGCG
ATGCTAAAAGGCGGTTATTACACCAATAATGAGGGTTACAAGGTTTCAGCAAGTTTATAC
GGAGAAGTCGCTGATCAGCTTGGTCTTCTGGCTTCATTTGGTTACGTCGACGGCGATAAC
ATCGAAGACGGTAAAGGTCAGGAACAACCCTACACAGCGTTAGAGCAACAAATTGCGCTT
CTAAAGCTTTCTGGTCAGTTGAATGACGAACATTACTTATCTATCAGTTACGATTACCGC
AATGATGATGGTCGACGTTTAAATCGCCCTCACTTCCAGCCAAGCTTTAAAAATGCGCCT
CTCGATCAAGAAACCGATCGTTCTACTTTTACTCTGAATCACAAATACGCAGCAAGCGAA
TTGTTTAATTTAGACACCACGCTCTACTACACCGATAGTCGCTTAGCTCATAAAGATCAC
CCCCGCTGGGGCACCAGTGATGGTTCGATCCAGACTACTGGTATAAAGATATTCAACACG
AGTAAATTGACTGACCACACTTTGGTCTATGGCTTGGATTACAAGAAAGACAAATCGGAA
TTTGAAACCAACTACGATGGTAAAAAGGATGATGAAGAAAAAGGCACAGTCTATGGTCTG
TTTGTCCAAGATGATTGGATGTTAACAGAAACCATCATTCTAACCGCTGGTGCTCGTTAC
GATTGGTACGAGTTAACCGATAACAAGGACCAAGACTTCGACTCAAACGGTTTTAGCCCT
AACGTAGGTATTAATTACAATGCGTTGGAAGGCTTGAACCTATTTGCTAGTTATGCGGAA
GCGTTCCGTGGTCAACAAATCAAAGAACTGTTTGTTATCGATTACCGCGAAAATGACCCA
AATCGTAAGCCTGAGGAAGCACGCAACTTAGAGCTAGGGGCAAATTACCAATACGATGAT
TTCTTTGCTGGCGTCACCTTCTTCGATAGCACAATCAAAGACGTGGTAACAAACCAAGGC
GCGGTTTACACCAACGTGGGCGATTTAGATAACCAAGGTGTTACCGCTTACTTAGGCTAT
GCAATTGCTGACGTATCAGCTCGATTGAGTTACAACCAATCCCGTCCAGAGCTAAACGGC
ACACCGCTTTCTGATGAAGATTCCACATTGGGAACATCGATTGGTGATACTTGGGTACTT
GATCTTATCTATCAACCAATGGAAACCCTTGAGTTTGGTTGGAATGCACGATTTGTTGAA
CGCTTGACCGATGTAGCGGATCCAACCGTCCATCCAGAAAAGCCAGGCTATGGTGTGCAT
GACGTTTACGCATACTGGATGCCATTAGCTGATGAAGAACTTTCCTTAACCCTATCGGTG
AAGAACGTCTTTGATAAGTACTACTTCGACCATGCCTCATACATGGCATACATCGGAAGC
CCGGTAGCACAAGGTTATGCGAGCCCTGGTCGAGACTTCCGATTTAACGTCACTTACGCG
TTCTAG
>GDNDDLFJ_00367 Sensor protein PfeS
ATGAAAAAAATGCTGTTTTGGCGGCTATTTATCGTCTTATCCCTTGGAGTGGTGATCTTT
TTCTCTCTGATTCATAGTGCTGCCATCCTCTCTAACGAGAAAATGAGCTATTTAAAGAAG
TCTCATCGTCAACAAATTTTAGATTGGGGCAATACCGCACAAACCTTCATTGACCAACAA
GATTGGCACGGACTTGATGTTTGGCTGGAAGAGCTTGCTATCAAAGAATCAACTTGGGCA
ACCGTGTTGCAATCCCATCTTGACGTGAAAGGAGGGAACCCGCTCAACCAACGTTTTTGG
CAAGGTTATGGAATTGGTCGAAGTGTAGAGTGGAAGATTCACCTCGATTTCCCAGACAAC
CCAATTATGGAAGTCCCACTCTCTCCATTCGGATACCACTTTTTGATTCTGCTACCAGAT
CGAATGCGACCGGGAACCTACATGTCTCACGCGTTTTGGTTGTTTCGCTTTGTGATTCCC
TTTCTTTCTCTACTAGCACTTACTGTGTATTTGTACCGTTATGTCATGCGCCCCTTGCAG
CAGTTTCATCGTGCCAGTCAAGCTTTCAGTCAGGGCGATTACTCTGCCCGTATTGGGCAT
ACCATGAAACTAGGCAACGACGAGATTAGCCAAGTCGCTCGTACTTTCGACAAAATGGCG
GAACGAACGTCAGATGTGATTCAGCACAACCGCAACCTTATTGCGGACATGTCACATGAG
ATACGTACCCCACTCGCTCGAATTGAGATGGCAATTGACTGCGTAGATAAAAATATCGAA
CGCGAGCAAATGCTAGAACGAATCAAAAGCGATACTCAAAAAATGCGAGCGACCGCCGAA
GACACACTGACCCTTGCGTGGATTGAAAATGAGCAACCAAACTTAAGAACCGAGTCGTTT
GATCTCGCCGAGCTAATTGAAATCATCGTAGAAGATGCGCGTTTTGAATACCCGGATAAA
CAGGTTTCATTGCTGCAAGATCATTCTCTTCCTCTACAAGATTCGAACCAAATGGCGCTC
AGCCAATCTTTGGAGAACATCATTCGTAACGGTCTGCGATACACACAAACAAAAGAAACG
TTAGACATTCGTGTTCTCACCAAATCCAATCATTATCAAATCTTGATTACTGATTCAGGT
CCGGGTATCGACCCTAGTCTGTATCGACAAATCTTCAAACCCTTCTTTAAAGCAAATAAC
CAAGTCACATCTCGAAAAGGCTTTGGTGTAGGTCTTGCGCTCGCCAAGCGTCACATCGAA
GCAGTAGGCGGCAAGATCACCGCTTACAACGCAGAACCAAAGGGATTGACGATGGATATT
TCATTACCTAAACGACGCTAA
>GDNDDLFJ_00368 Transcriptional regulatory protein CpxR
ATGTTCAGTCCAACGTCAGCCGCTAGCACTTCTCATCAAAACTGGTCTTCTAGTGCTCCC
TCAACTGCTCCTTCTATTTTGTTAGTTGAAGATGATCCCGACCTCAACCTTCAACTCACA
GAACTACTCAAAGAGCAAGGTTACAACGTGAGTTCTATGTACAGTGGTGACGATGGAGTA
AGCGCATTTCATCAACAAACGTTCGACTTGGTGATTTTAGATGTGAACCTACCTAACCTT
GATGGATTTGAAGTGCTCAATGTGATTCGATCTCAGTCACAAACCCCCGTTGTCATGCTC
ACCGCTTACGGTGCGGAAGAATATCGAATTCAAGGTCTTAAATGTGGTGCTGATGATTAC
ATTACTAAACCCTGTAACTTCACCGAGGTTAGCTTACGTGTTGAAGCGATACTGCGCCGA
ACCCAACTGATTCAACAACCTAACTCTGCCACAAAACTCAGTGATAGAGAGCTTCTTCTC
AGTAAGCAGACGCATTCCGTTACGCTTCATCACCACCCAGAAATGGAACCTGTTCAACTC
ACACCGATTCAGTTCAAGTTACTTTGGACTTTAATCGAACATCGCGGTGAAGTGTTAAGT
AAACCCTTTCTCTATCAGACCGTTCTAGAGCGTCAGTTCAGTCAATACGACCGTGCTCTT
GATATGCACTTAAGCCGAGTACGCAAGCGCCTCATCGCAGAGGGAATGTCTAACGACCGC
ATCCAAACCGTTCATGGCAAGGGATACATTTTTAAATGA
>GDNDDLFJ_00369 Arylsulfatase
ATGGCTAACCAAATGAGCAAGCTGGCTGTCGGTCTCGGCGTACTGGCAACCTCAAGCGCA
GCAGTGGCGGCAGACAAACCGAATATCCTAGCGATTTTTGGTGATGATGTTGGTTACTGG
AACATCAGTGCATACAACCAAGGTATGATGGGTTACGAAACCCCGAATATCGACCGTATC
GCAAACGAAGGTGCACTATTTACTGATCACTACGGTCAGCAATCTTGTACTGCAGGCCGT
GCAGCATTCATCACAGGCCAAGAACCGTTCCGTACTGGCTTGCTTACAATTGGTATGCCA
GGCTCAACTCACGGCATCCCTGATTGGGCACCGACCATTGCAGACTTGTTAAAAGAGCAA
GGCTACATGACGGCTCAGTTCGGTAAGAACCACTTGGGTGACCAAGACCAACACTTGCCA
ACTAACCATGGTTTCGACGAGTTCTTTGGTAACCTTTACCACCTAAACGCTGAAGAAGAG
CCAGAAACATATTACTACCCGAAAGACCCTGAATTCCGTAAAAACTACGGCCCTCGCGGT
GTAATCAAGTCATTTGCTGACGGTAAGATCGAAGACACAGGTCCTATGACACGTAAGCGT
ATGGAGCATGCCGATGAAGAATTCCTAGAAACGTCATTGGCGTTCATGGAAAAAGCCGTA
AAAGCGGACAAGCCTTTCTTCATCTGGCATAACACAACACGCATGCACGTATGGACTCGC
CTTCAAGAGAAATACCAAGGTAAATCAGGCATCAGTATCTACGCCGATGGCATGTTAGAG
CATGATGATCAAGTGGGTATTCTACTGGACAAATTGGATGAGCTAGGCGTCGCAGACAAC
ACCATCGTTATCTACTCAACCGATAACGGTGCAGAGACTGTATCGTGGCCTGACGGCGGT
GCAACACCATTCCACGGTGAAAAAGGCACGACATGGGAAGGCGGTATGCGTGTTCCTCAG
CTCGTTCGTTGGCCTGGCGTAATCGAACCAGGTACTAAGATCAACGAAATGATGGCGCAC
CAAGACTGGTTACCAACACTGATGGCAGCAGCAGGCGTTCCTGACGTGAAAGAGAAACTG
GCTAAAGGCTACAAAGCAAATGGCAAAGACTGGCGCGTACATATTGATGGCTACAACTTC
ATGCCTTACTTCCAAGGTAAAGAGGAGAAAGGTCCGCGTGAATCACTACTGTACTTCACA
GCAAACGGTGAGCTAAACGCAGTTCGCTGGAACGATTGGAAACTGCATTTCGCAACACTA
GAAGGTAACATTACGGACGCTGTACGCTTCGCACCAAACTGGCCGAAGATCATCCACCTA
CGTGCTGACCCATTCGAGAAAGCGCCTCACGAATCTGGTATGTACCTGCGCTGGATGGCT
GACAACATGTGGTTGTTTGTACCTATCCAAGACGTGCTAGGTGAGTTCTTCAAAACACTA
CCGGATTACCCAATGCAGCAAGGTCAAATGATGAACCCTGCATCAATTAGCTACCAATCT
CTTGGTCTACAAGGGAAAATGAAACAGCTAGAACAACTTCAGCAAGAAGTTAAGAAAATG
AAATAG
>GDNDDLFJ_00370 Arylsulfatase
ATGACAGCGAATTATGGCGTTAAACGCCGATTAGCGATTCTTGCCGCTGCTTTTATCGGC
GCGACAAGTAGCAGTATCGCAGCAGAAAAACCGAACATTCTGGTTATCTGGGGTGATGAT
ATTGGTCAGTCGAATATCAGCGCCTATACGTTCGGCCTCATGGGCTACAAAACCCCAAAC
ATCGATAGAATCGCAAAAGAAGGTATGATGTTCACCGACTACTATGGCGAACAATCATGT
ACCGCGGGTCGCTCCACCTTTATTACGGGTCAAACAGTGCTGCGAACCGGCTTGAGTAAA
GTTGGTCTTCCGGGGGCTGACCTAGGCTTGCAAGCAGAAGATGCAACGATTGCAGAAATG
CTTAAACCTTTAGGTTATATGACGGGGCAATTTGGTAAAAACCATTTAGGCGATAAAGAC
GAACATCTTCCTACCAATCATGGCTTCGACGAATTTTTTGGCAACCTTTATCACTTGAAC
GCCGAGGAGGAACCGGAAAATGTTGATTACCCGAAAGACCCAGAATTCCGTAAGAAATTT
GGTCCTCGTGGTGTCATTAAATCCTTTGCTGATGGCAAAATTGAAGATACGGGACCGCTC
ACTCGTAAGCGAATGGAAACCGTAGATGAAGAAACGCTAGATGCGGCACTTGATTTTATG
GATCGTGCGGTGAAAGCCGACAAACCGTTCTTCGTCTGGTGGAATGCCACACGCATGCAT
TTCCGTACTCACGTTAAAGAAGACAACTTGGGCAAAACTGGCATCAGTTTTTATGCCGAC
GGTATGGTTGAGCACGATAACCATGTTGGTCAGCTATTGAAGAAAGTGGATGATCTTGGC
[truncated: 4,816,321 more chars]
