# Supplementary material for: Bacterial diversity in the jelly of shark Ampullae of Lorenzini: a holobiont perspective
Source: PeerJ. 2026 Jan 5;14:e20461. doi: 10.7717/peerj.20461 (PMC12782034; doi:10.7717/peerj.20461)
Supplement: Supplemental Information 3 [file peerj-14-20461-s003.zip › mandar_natali_28junparaarticulo/5N_12032019.ffn]

>IFLFFFIN_00001 Aerotaxis receptor
ATGTCAGCCTCAACTTCCAATAAAGCTCAAGAAAACCTCGTAGGAGATTCTGACGAACTG
GTCTCCACCACCGATCTCAAAGGTGTTATCACTTATTGCAATGATGCGTTTTGCAGAATT
GCTGAATACAGTCACGATGAACTGCTCGGACAAAACCACAATATCGTTCGCCACGGAGAT
ATGCCCAAAGCCGCTTTTGGTGATATGTGGGCTCGCCTAAAACAAGGTAAAGCGTGGCGC
GGAATTGTAAAAAACAGTACGAAGTCGGGTGGTTACTATTGGGTCGATGCTTACGTAACC
CCAATTTATGAAGGCCATCAAGTTGTGGGTTATCAATCGGTTCGTGTTAAGCCCAAGCGA
GAGTGGGTGGATATCGCTTCTAAAGCGTACCAAGGGCTTCTAAAAGCAGAGAAATCCGGT
CGAGCGTGGGCGTTGAAGTTAAATGACACCTTACGCTATGCAATTCTTCTTGGTGCGTTA
GTAGCACCAGTAACGAGCTTGGCTCTGTCACTTGAAGGTCCTCTTGCTTGGTTAACGACA
TTGTTACCGGCAGGTGTTTTAGCTGTTCTCTTCCGCCAGGAACTTGTTGATACGCCTCTG
CAATTTAAAAGGTTACAAGCGCAGTACGACAGTGTAAGTCGTCTGGTGTATTCCGGAAAT
AAACCATTCTCGATTGCAGATTTCCATATCAAGATGCTCTCTGCCCGTATTCGCACCGTG
TTAGGACGTATGACGGACTCAGCTCTGCCTTTACAAAGTTGCGCGGAAGAGCTTAGCAGC
ACGACGGCAGAAGTTTCATCAGCGCTAACTCAGCAGAATATAGACATTCGGCAAGTTCGC
GATGCGACAGAGTCGATGGAAGCGTCTGCAAATTCAGTTTCATCCAGCACTAACGACGCG
CATCTACTGATAGACGATACGTTGCAGTCATGTCTGATGGCGAAAGAGACCATCGACCAA
ACTCATACCAACTTAGCGCAACTTAGCTTACAAGCTGAGAAAGCGACAGAAACGACTTAT
CAATTGAGCGATCAAGCGCAAAAGGTAAGCCAATTAATGGAAGAGATTGGCGGGATTGCC
GACCAAACTAATCTGCTAGCACTTAATGCTGCAATTGAAGCTGCGCGAGCGGGTGAACAA
GGTCGTGGTTTTGCTGTTGTTGCTGATGAAGTAAGAGCGCTCTCAGGGCGTACTTCGAAT
GCGACTGAGCAAATTAAAGCATCCATTGAAACCATGCTTACAACGATTCAAGGTTGGCAG
AAAGACATTATTGCCAACAAAGAACAAACGGACACTTGTTCAAATGTCGCAGAGCAAAGT
GCATTGCGATTATCTGAAGTCGAGCAGATGATGCAAACCATGAGTGGTTTGATGGTGAAT
GTCGCGGACTCTGCTAATAAGCAGTTGCAGCTTTCTAGCGACGTAAATCAGCACATTCAT
TCTATTGCTTCGACAGCAGAGCAGAACTTAGCGGCAACACATTCTGTAGAGCAAAACAGT
AAGCAGTTGAAAGAGCAAGTCCAAGATTTCTATCGACTAGCCATTCAGTTTGAAGAGAAG
TGA
>IFLFFFIN_00002 Riboflavin transporter RfnT
ATGAATAGAAACGTCTGGCTATTATCACTTTGCCAAGCCTTATTGATGACGGGAAACATA
CTTCTGATTTCTGTCATTGCGCTTATCGGTAAACAAATTGCGCCTTCTTCAAGCATGATC
ACTTTGCCAGTAGCGTTGCAGTTTCTCGGATTAATGTCTGCGACGATCCCGGCGTCCTTA
ATTATGGGAAAGCTGGGACGCCGTCTGGGTTTTAGCTTAGGTAACATCATAGGTATAGCT
GGAGCGTCGTTGGCAACCTATGCGCTATCTCTGCAAAACTTTACTTTGTTTTGTGCTTCC
ACTTTTTTGCTAGGGGTAGGGATTGGCTTTGGTACTTTATATCGATTTGCTGCGATAGAA
GTGTGTGATGAATCAGCACGGCATCGAGCAATCTCGATTTCTATGGCAGGTGGCGTGCTA
GCTGCCGTTTTGGGACCAAACCTCGCTATCTATTCGCAAAAGTGGTCGACAGATGGGCTT
TATATTAGTGCTTTTGCTGTACTCATTGTCTTGTATATAACGGCATTAGTTTTACTACAG
ACGATACGATTTCCAGCGGCGCATACGCAAAATTGCTATGCAAAACCAGACTCTCTCAAG
AACATTATTTATCGTCCTAACTTTATGATTGCGGTGTTAGCAGCGATGGTTGCCTATGCC
GTGATGAATATACTAATGACAGCGACACCGTTAGCCATGATTGGCTGTGGGTTTGATTTC
ACAAGAGCTGCTGGGGTTATTGAATGGCATGTATTGGGCATGTTTGTGCCTGCTTTTTTT
ACTGGTCGGTTAATTGAACTATTCGGTGCAAAGAAAATGATTTTAGCTGGTGGTGTGCTG
TTCATCGCGTGCATAGCAATTAACATGCATGGGTTATCTATATGGCACTTCAGTACGGCG
TTGATCTTACTTGGTGTTGGATGGAATTTTATGTTCATTGCCGCAACCAGTTTGTTTAGT
CAGAGCTATGAAGTGAAAAATAAAAGCAAAGCGCAGGCGTTCAACGAGTTCTTCGTATTT
AGTTGCGTCACCATTACTGCACTTTTGTCTGGTTGGTTGGAGTCGACAGTAGGGTGGCAA
AATTTGAATTTGTACGTCTTACCTTTTGTCTTATTGGTGATGGCAATCTTTATTGTTAAA
ACGAATAATAATTCTGAATCTCAAATTGCATAA
>IFLFFFIN_00003 Phospho-2-dehydro-3-deoxyheptonate aldolase, Phe-sensitive
ATGTTTCAAACTGATGATGTAAGAATTAATAAAGTAAAAGAGCTATTGCCACCTGTTGCA
GTGCTTGAAAAATTTCCGGCGACCGAAACTGCTTCCACAACTACTTTTGAATGTCGTAAC
GCCATCCACAATATTCTTGAAGGTAAAGACGATCGCCTACTAGTGATTGTTGGTCCATGT
TCTATTCATGACCCAGAGGCGGCGGTAGAGTACGGTAAAAAACTGAAAGTACTTCGTGAT
GAACTCGGTGAGCAACTAGAAGTTGTGATGCGCGTTTACTTTGAAAAACCACGTACTACG
GTAGGTTGGAAAGGTCTGATTAATGACCCATACCTTAACGATACTTACAAACTTAACGAC
GGTCTTCGCATTGGACGTAAGCTTCTGCTTGATCTAACTGATATGGGGCTTCCAACGGCA
AGCGAGTTTCTAGATATGATCACGCCCCAATACGTTGCCGACCTGATCAGTTGGGGGGCG
ATTGGTGCTCGTACAACAGAGTCTCAGGTTCACCGTGAGCTTGCGTCTGGTCTGTCTTGC
CCTGTTGGCTTTAAAAACGGTACAGATGGCAACATCAAGATCGCAAGTGATGCAATCCGT
TCGGCAAGCGCATCTCACCATTTCTTGTCAGTCACTAAGTACGGTCATTCTGCTATCGTT
GAAACGGCAGGTAACCCTGATTGCCACATTATTCTGCGTGGTGGTAAGGAGCCAAACTAT
AGCGCATCTCATGTAGACCAAATTAAGGATGAGCTGGATGCTGCCGGTCTGCCTAAGAAA
GTGATGATCGACTTCAGCCACGCGAACAGCTCTAAGCAATTTAAACGCCAAATGTTAGTT
TCTGATGATGTGTCAGAGCAAATTTCTGGCGGTGAAGATGCTATTTTCGGTGTGATGATT
GAGTCGCATCTTGTTGAAGGTCGTCAAGACTTGGTTGATGGCAAAGTTTCAACTTACGGT
CAATCGATTACTGATGCATGTATCGGCTGGGAAGATACGGAAACAGTTCTACGTCAGCTA
TCCGACGCAGTAAAAGCGCGTCGTGCCAAATAA
>IFLFFFIN_00004 Outer membrane protein A
ATGAACAAAGTAGCAATTGCAGTAGCAGCAGTGGTAGCTGGTGGTTTAATTAACTCTGCT
CAAGCTGAAATGTATATCGGGGGCAAAGTGGGCATGACTACGCTAGATGATGCTTGCTAT
TTAAACAGCCCTTGTGATGATGATGCTTTCGGTGCCGGAATGCACATCGGTTACGACTTT
ACCGATATCATTGGCCTTGAGTACGGTGTTGATTACTTAGGTGACTACGAAGCTAATTTC
AAGTCAGGGGCTAATACAGTAAATACGATCGACGGTGATCTTTGGGCATTAACGCTTGCG
CCTAAATTCAACTGGCATCTAAACGATACGTGGAATCTATTCGCGAAAATCGGTGGTGCT
TACATGATTTCGGGTGACGAAAAAGATTTCGTTCCTACAGGCTCGCTTGGTGCTGAATAC
ACTATCGATAGAAACTGGAGTGTTCGTGCTGAATACCAACGTTACCAAGATATCTCTGAT
GATGTCCTAGATGATATGGATGCAAACTTCTTTGGTATCGGTGTTAACTACAAGTTCGCA
GCAGCACCTGTTGTTGCAGCAGTAGTAACAGAAGAAGTGGTTGCAGAGCCAGAACCAGTA
ATGATGACGAAGACGCACAAAGAAGAGTACGGTACAGGTACGTTTGAATTCGACAGTGCG
AAGCTAACTGATTCAGTATCTGAGCGTCTAGACAACTTCGTAAACTTCTTGAACGAGTAC
CCACAAGCTCAAGTTGAAATCACTGGTTACACAGATAGCTCTGGTCCAGCAGCTTACAAC
CAAAAACTGTCTGAGCGTCGTGCTCAATCTGTTGCGGATTACCTAATCGCAGCAGGCATC
GATGCAGACCGCTTCACAGTTACTGGTATGGGTGAAGAAAACCCAGTTGCAGACAACAGC
ACTCACGAAGGTCGCGAGAAGAACCGTCGTGTTGAAGTTGTCGTACCTGAGTTCCAATAC
GAAGAATTGGTACAACCAGAATAA
>IFLFFFIN_00005 Protoheme IX farnesyltransferase
ATGAGTAAAGAGATCGCGCTACCTCTAGAAAGTGGTAAGAGAAAGATTGGGTCAATCTAT
TTAAAACTAACAAAGCCGAAAGTCGTCGCTCTTATGTTAATTACGGCTATTGTTGGGATG
AGCTTAGCTCCGATTGCTGACTTTCCTTGGTTACAAGCTGCCATTGGTCTTACTGGTATC
GGCCTAATGGCAGGCTCTGCTGCAGCGTTTAATCACCTGATTGATCGCCGTATTGATGCG
CGAATGGCTCGCACGCACAAGCGACCTTTGCCTTCCGGTGATACTAACCCTTTGTCTGTT
GCGATTTTTGCTACTGCTCTGGGGGGAATTGGGTTTGTGTTGCTTCATGCCTTGGTCAAC
CCACTGACGGCATGGATGACCTTCTTAAGCTTGTTAGGTTATGCGGTGGTTTATACCATG
TATCTTAAGCGAGCAACCCCGCAGAATATTGTGATTGCAGGGATTGCAGGCGCAATGCCG
CCACTACTCGGTTGGACGGCGGTAACTGGAGAGTTACACGCGCATGCTTGGCTATTGGTA
ATGATTATTTTTATTTGGACGCCGCCACATTTCTGGGCGCTCGCAATTCATCGTGTCGAA
GACTATCGCAAAGTGGATATCCCAATGCTTCCAGTCACTCATGGCATTGAGTACACCAAG
ACATCAATTCTTTTGTATACGATTCTACTCACGCTTGTCTGTATTTTGCCTGTGCTGGTG
GGGATGGTCGGCTCTGTATATTTATTCTCTTCATTGCTCCTCAATGCTGGCTTTATGTAT
CACGCGTGGAAGTTAAAGTTTTCACCGGAATTAAATAGCGCAATGGAAACGTTTAAATTC
TCCATCTATCACTTATTGGCGCTGTTTGTTGCGTTATTGGTGGATCACTATATTAGTGTG
TTTTTATGA
>IFLFFFIN_00006 Heme A synthase
ATGACGTTAAGTCGTTTGGTTAAGTTCAGCCTGTGTCTTACTCTTGTAGTCATTATGTTG
GGAGCATATACACGCTTGGCTGATGCGGGGTTGGGATGTCCAGATTGGCCTGGTTGCTAT
GGTCAGTTATTTGTACCCCAAACTGAAGCTGAAGTTACTAAGGCAAATGCTCTGTTTCCG
GAGCGAGCGGTGGAGCAAGGAAAAGCGTGGTTAGAGATGATTCATCGTTACTTCGCTGGA
ACTTTAGGCTTAGTCATTCTGATGATGGCAATCATGGCGGTGAGAGCAGAGCGAGTTGAT
CCGACAATTCCGGTTTTGCTTTGCGTTCTTGTTTTGGGCCAAGCGGCATTAGGAATGTGG
ACGGTAACGTTAAAGCTGATGCCAGTGGTCGTTATGCTTCATCTACTTGGCGGCTTTACG
TTGCTTGCACTTCAAGCGCTGTTCTACTGCCAATTACAATCTAAAAACAGCCTCTACTTT
TCTCCTTCTTCCAAGAGCGTGAGAACGTTCTCTTTGATGGCTTTTGGTGTGGTGTTGTTG
CAGGTGTTGCTTGGCGGATGGACATCATCAAATTATGCCGCATTAATGTGTACCACTTTG
CCAATATGTGAAGGTAACTGGACAAGCTATTTGTCTTGGAAAGAGGCATTTTCGCTTTGG
CAGACAGGTTTTGATAACTATGAGTTCGGTGTCCTAGATTACCCTGCCAGAATGACTATT
CATGTGAGCCACCGTATTGGTGCCATTATTACCGCATGCGTGGTGTTGATTTACTGCATC
TTACTATTAAAACAAGATTCACATCATTCCCAACGCCTCGGTATCTGGATTGGATTCACC
TTGGTATGTCAGATCTTATTGGGCGTGAGTAACGTTGTGTTCCAGCTCCCTATTTATGTT
GCGGTGGCACACAACCTCGGTGCTGCCATTATGCTTACACTTATTTGCGTTAGTCAGTTC
TACCTATGGCAGGGTAAAGCTTGTTGGTGTCATCAAGCGAAAGGAGTTCGCTATGAGTAA
>IFLFFFIN_00007 hypothetical protein
ATGACAAATGCAGTCACGAAAGGACGAATTGTATTGGTGTCTCTGATTTGTCTATTTGCG
CTCCCCGCGATTATTGCCAAGGTTGTATTGAGTCAAGGTTGGTACGAAACGGGGGTAACC
AATCGAGGTGAATTGGTTGAGCCATATATCACGCTCGAACAATTAGGTCAGCCATCACCG
TTAGACGAAAAAGGTTGGCAATTAGCATATGTGTTGCCTCCGGAGTGTAAAGAACAATGC
CAGCAACAAATACATTTGATGCAACAAAGCCACATTGCATTAGGTAAATATCAGGAGCGT
GTGGTGCCAGTTATCTGGACTTCGGAAGAGACCAATAATGTTGCCCAGAGCATTGTGGTG
ATGCAAATGAATGATTCGTTGTCATCGAGAGTGAAAGCAGGGCAGATGTTGATCGTCGAC
CCTCTCGGGCAGCTAGTTATGTCCTATACGCCAGAAGCCAACGAGGATTTGGTGCGGTTA
AGTAAAGATGTATTGGCGGACTTACGAAAGCTATTGAAGTTATCACGCGTAGGCTAG
>IFLFFFIN_00008 hypothetical protein
ATGATGAAAAGCAGCAAAAGGACAAGCGTTAACTTAAACAGAAATACGGTGGACATGGCA
CCTCCGGTTTCGTCGTCGATATTATCGAAATGGGTTTGGGTTGCTGTATTTTTAACTGTG
GCTGTGTTTTCTCTATTGGTCAAACTGGGCTTTTGGCAATTGGAACGTGGTAATGAAAAG
CAGCTTTTGGAACAAGCGATTTTAGCAAGGGAAAATACCTCTTATCAGGACATATCTGAA
GTACTGGAAAAGAACGATTGGCGAGAAGAAAGTGTTATAGGGATTAAAGTAAAAGCAAAT
GTGACGCCTGAATCACTCCCAATTATTTTATTAGATAACCAGACCTATCAGGGTGAAGTG
GGTTACCTAGCGTTTCAAATCGTATCGATGTCTCATGATCCTGCGACTCTGACGCTGCTT
GAACTTGGATTTGTGAAGGGGAAAAGATCCAGAGCCGTACTTCCGAAGGTTGAATATCTG
ACAACGCCATATGACATCACAGGGCGTTTGTATCGTAAATCTACTAATCCACTAAGTTCA
GACCTAATGGCTGAAATGGGCGATACGATAAGAGTGCAAAACCTCAACATTAATCAACTT
AGCCAACTGCTTAATATTGAGTTAATGCCTACGGTCATTCAACCTGACAATCTAACGCAA
TGGTCGTACCCATTTCCTTGGAATCCCTTACCGTTAACCAGTGCAAAGCACTTTGGTTAT
TCTTTTCAATGGTTTGCTATGTCTGGCGTATTTTTGTTTATCACAATCCTGATTTTTATT
CGTTGGATTCGACAACCACGCTCACAAGGAGGTGAGAAATGA
>IFLFFFIN_00009 Cytochrome c oxidase subunit 3
ATGAGTAACAAGCCTGAGACCTATTATGTTCCCGCACAAAGCAGTTGGCCAATCGTAGGA
GCTTTTGCGCTGTTCCTCGTTGCTGTCGGTGCCGGAATGACCGTTCAAGGTACTCAAAGT
GATGGCGCGGTTGGTACGTTAGGCGGCATCATTCTCGCCATTGGTATGTTGTTTTTGCTC
TATATGCTGGCAGGGTGGTTCAGCAACGTCATCACAGAATCTCTTACTGGAAAGTACAGT
GCGCAAATCACGCGTTCATTTCGACAAGGGATGAGCTGGTTCATCTTTTCGGAAGTGATG
TTCTTTGGTGCTTTTTTTGGTGCTCTTTTCTACGCAAGAATGATTTCCGTGCCTTGGTTA
GGTGGTGCAGATAATAACTTAATGACACATGAGGTATTGTGGCCGAGTTTCGAAGCAATC
TGGCCACTCACCACCACGCCGGGTGGTGATACGACCCAAGCAATGCCTTGGCAGGGTATC
CCATTAACCAACACCATCTTGCTGCTATTGTCATCGATTACGTTACATATGGCACACATC
AGTTTAGAGCAAGATAAACGAACTGCACTGATTGTCTGGTTGGAAATCACCATCGTCTTG
GCAGGCTTCTTCCTCTATTACCAAGCCGTTGAATATGCACACGCTTATCAAGATATTGGG
CTGACGTTGCAGTCCGGTATTTACGGTAATACCTTCTTTATGCTCACGGGCTTTCACGGT
TTGCACGTTTGTCTCGGTACCATTTTCCTCATTGTGCTGTTATTCCGCATCGCCAAGGAC
CACTTTTCTCCGAAAGACCATTTCGCATTCCAAGCTGGCAGTTGGTATTGGCACTTCGTT
GACGTGGTTTGGCTATGCTTATTTGTTTTCGTTTATGTGCTGTAA
>IFLFFFIN_00010 Cytochrome c oxidase assembly protein CtaG
ATGCCAAGTAATTCATCCAATAAGAGACTCACTATCAAGTTGCTGCTAGCGACAGCGCTG
ATGTTCGGCTTCGGTTTTGCTCTTGTGCCACTCTACGACATCATGTGTGATGCATTGGGC
ATTAACGGTAAAACCAGTGATGTGGCCGCAATTCAACCGACGGGTATGCAGGCGGATATT
ACCAGAACGATTCGTGTGGAATTTATGGCGCACGTTAGCCCGGACATGCCTTGGGAGTTC
AAACCAAAAGTCGTTTTTATGGATGTTCACCCTGGTGAAGTGATTCAAACCGAATATCTT
GCTTTTAATCAGAGCGGTGAAGATTTGGTAGGGCAAGCTGTGCCATCCGTATCGCCGGGT
ACTGGTGCAGCTTACTTCAATAAAATCGAGTGTTTTTGCTTTAATCAACAGCCATTGAAA
GGTAAGCAGCAAGCGAGTATGCCTTTGATTTTCTACATTGAGCCGGAAGTGCCGGATTCA
ATTCATACGTTGACCTTGTCTTACACACTCTACAAATTTCCTCCTCAATCGGGCGAGTCT
TCAACAGCTAGCCTCTCAGGGAGCGAGAAACAGACCTTAACGCCGCAAACCAAAGCGCAT
CTGTAA
>IFLFFFIN_00011 Cytochrome c oxidase subunit 1
ATGAGTAAGCCAATTGAAAAAGCGGTGAAGTCTGCTCCTGCTGAAGCGCAAACTACTGCA
AACACGACCATTGCGATTGAAGACGACCACGATCATCATCACGCACCAAAAGGGCTAGCG
CGTTGGCTTTATTCCACCAGCCATAAAGACATCGGTACGCTTTATTTATGGTTTAGCTTT
GCTATGTTCCTCACTGGCGGTGCGATGGCGATGATCATCCGTGCTGAGCTATTCCAACCG
GGTCTGCAATTGGTTGACCCTCAGTTCTTTAACCAAATGACGACCGTACATGGACTAGTG
ATGGTGTTTGGTGCCGTCATGCCAGCGTTTACTGGTTTAGCCAACTGGATGATTCCAATG
ATGATTGGCGCCCCGGATATGGCTTTACCACGGATGAACAACTTGAGTTTTTGGATCTTA
CCTTTTGCGTTCCTCATTTTGATCGGCTCTTTGTTCTTACCGGGTGGTGGTCCTGATTTC
GGTTGGACTTTTTATGCGCCGCTTTCCACAACTTATGGTCCTGATAGTACGGCGTTGTTT
GTGTTCTCAGTCCATATCATGGGTATCAGTTCCATTATGGGTGCCATCAACGTTATCGTG
ACTATCGTAAACATGCGTGCACCAGGCATGACTTGGTTCAAGCTACCAATGTTTGTTTGG
ACTTGGTTAATCACGGCGTTCTTGTTGATCGCGGTTATGCCCGTATTAGCCGGTGCGGTC
ACCATGGTTCTGACCGACAAATACTTCGGTACAAGTTTCTTTGATGCCGCTGGTGGCGGT
GACCCTGTGATGTTCCAACACATCTTCTGGTTCTTTGGTCACCCTGAGGTATACATCATG
ATCCTGCCTTCGTTCGGGATTATCTCGGCAATCATTCCGGCTTTCAGTGGCAAGAAACTG
TTCGGCTATCATTCGATGGTTTACGCAACCTGCAGTATTGCATTGCTGTCATTCCTAGTG
TGGGCACACCATATGTTTACGACGGGGATGCCAGTATTCGCCGAACTCTTCTTTATGTAC
TGCACCATGTTGATTGCAGTGCCAACTGGCGTGAAAGTGTTTAACTGGGTGGCGACTATG
TGGCGGGGCGCAATGACGTTTGAGACACCGATGTTGTTTGCCATTGCTTTTATTGTCTTA
TTTACAATAGGTGGCTTCTCAGGCTTGATGTTGGCGATTGTACCTGCGGATTTCCAATAC
CATGACACTTACTTTGTTGTTGCGCATTTCCATTATGTCTTGGTATCCGGTGCGGTGTTT
TCGATTATGGCAGCGGCGTATTACTGGCTACCGAAGTGGACAGGCAATATGTATGACCAC
AAGCTGAGTCTATGGCACTTCTGGTGTTCAATCATTTCGGTCAATGTGTTGTTCTTCCCA
ATGCATTTCTTGGGTTTAGCAGGGATGCCAAGACGCATTCCTGATTACGCTATCCAGTTT
GCCGACGTTAACCAAATCGTATCGATAGGTGGCTTTGCCTTCGGTCTGTCTCAATTGATC
TTTCTGTGGCTAGTCATCAAATGTATTCGTGGTGGTGAAAAAGCAACGGCAAAACCTTGG
GAACGTGCAGAGGGTTTAGAGTGGACGGTACCTAGCCCAGCCCCACATCATACATTCACA
ACTCCGCCAAAAGTCGATTAA
>IFLFFFIN_00012 Cytochrome c oxidase subunit 2
ATGACGCGAGGTGTTACGGGGATCAGTGAGCAAGTGTATGAATTACATATGCTGATCTTC
TACATTTGTTGCGCTATCGCTTTTGTTGTATTCGGTGTGATGTTCTATTCCATCTTCAAA
CATCGCAAGTCAAAAGGGGCAGTTGCCGCTAATTTCCACGAAAGCACTAAAGTGGAGATC
ATCTGGACCGTTATTCCGGTCATTATTCTTATCGCTATGGCGATTCCTGCGACCAAAACG
CTGGTGGCGATGGAAGACACCAGCCAATCTGACCTTACTGTGAAGATCACCGGCTCTCAA
TGGAAGTGGCACTACAGTTATTTCGGCGAGGATGTCGAATTTTTCAGCCTACTTGCTACC
AGCCAGAAAGAAATCGATGGCATCGAAGCGAAAGGAGCGCACTACTTGCTCGAAGTGGAT
AACCCGCTGGTTTTGCCTATCAACCGTAAAGTTCGCTTCTTAATGACTTCTGATGACGTA
ATTCACTCTTGGTGGGTACCTGATTTTGCTGTTAAGAAAGATACGATCCCTGGTTTCATT
AATGAGGCTTGGACCAAGATTGATGAACCGGGCGTATATCGTGGTCAGTGCGCGGAGCTT
TGTGGTCGAGCGCATGGTTTCATGCCAGTTGTTGTTCATGCGATGGCGGAAGATGATTTC
GACCAGTGGATGGCAGACAAGAAACAAGAAATTGCCTTACAAAAGGCGGCTGCCCAAGAA
GCATTGACGCAAGACCTTTCAATGGAAGATTTGATGGGACAAGGCGAGTCGGTTTACACC
GCGCGCTGTGCTGTGTGTCATCAAGCGAACGGCGAAGGCATTCCGGGCGCGTTCCCGGCA
ATCAAAGGCAGCGAGATAGCCAAAGGTCCGGTTGTTGCTCACATCGATGTATTGGTGAAC
GGTCGAGCTGGCACCGCCATGCAAGCTTTTGCTAACCAACTAAGCGATCAAGAAATTGCC
GCTGTAATTACCTATCAACGTAATGCTTGGGGAAATGATACTGGCGATACCGTTCAAGCA
TCCGATGTTAACGCCTTTAAGGCACAAGACAGTGCCAAGGAGGAAATATGA
>IFLFFFIN_00013 Phosphoglucomutase
ATGACAGCACAAATTACTCAATGGCTAGCACGAGACCCAGATCCAAAAACTCGTGAAGAG
CTTCAACACCTAGTCGATACAAATAACGAACAAGAACTGACAGATCGATTTGGTTCACGC
TTAGCATTTGGTACCGCAGGTCTGCGCGGTAAAGTCGGTGCGGGTCCAAATCGCATGAAC
CGTTTAGTGATTCAAGAGACAGCAACAGGTCTCGGTCACTATCTGATTGAACAAGTGAAA
GACGCATCGTCTCGCGGTGTTGTTATTGGCTACGATGGTCGCCCAGATTCTAAACAGTTC
GCACACGATACAGCTTCTGTACTTACTGCTTTGGGCATCAAGGTTTACCTAACCTATAAA
GTAGCGGCAACACCAATTGTTGCTTTTGGTGTTCGTGAATTAAATGCAGCCGCTGCTGTG
GTTGTTACCGCAAGCCACAACCCACCAGAATACAATGGCTTTAAAGTGTACTGGGAAAAT
GGCGCACAGATTATTCCACCTCACGATTCTGGTATTGCTGCAAAAATCGATGAAGCAACA
ACAAAACCGCTTCCTCTGATGTCATTGGACGATGCAAAACAAAAAGGTTTGTTAGTTTGG
CTTGAAGACGAGTACTACCAAACTTATCGCAAAACAATGAACGACAATGCCCTGCTAACA
CCGGACAGCGACACAGATATCTCGATTGTTTACACGGCAATGCACGGTGTCGGTGCGGAC
ATGGCAGAAACGTTGCTCGCAGACGCTGGCTTTAAAAAAGTCGCAAGCGTTCCAGAACAG
CGTGAACCGGACGGTACGTTCCCTACCGTAAACTTCCCGAATCCTGAAGAAGCAGGCGCA
ATGGACATGGTGATGGCACTGGGTAAATCTGTCGATGCGGACATTGCTTGCGCGAACGAT
CCTGATGCAGACCGTTTTGCTGTGGCTGTAAAACGCCCAGATGGCGAATATCAGATGCTA
ACAGGTGACCAAGTGGGTTCATTGTTTGGTGACTACTTACTGCAAGGTCAACCAAATGCG
CTTGTTGGGAATACCATTGTGTCTTCTCGTCTATTGAGCAGTATTGCGAAAGCACACGGC
GCAGAATACTACCAAACGTTAACTGGCTTTAAATGGCTAACTAACGTAGCAATGACACAA
GAAACTGAAGCGAACCCATTCCTATTCGCTTACGAAGAAGCACTAGGCTACACAGTAGGT
AATAAGGTATGGGATAAAGATGGTTTGTCAGCACTGGTCGCTTTCTCTCAATTGACAGGA
AAATTGAAAGCACAAGGCAAAACGCTGTGGGATAAGTTAGAAGAACTATACCGCCAGCAC
GGTTTCTACTTCAACGCGCAGCGCAGCATTGCACTTGACCCTAAATCACCACCAATCGGT
GACAAACTTCGCGCAAACCCACCGAAAGAGATTGCGGGTAAACGTATCGAAGTGATTGAA
GATCTGAAGTCATCACTTCGCTTTGTGACCGATGGTCCAACAGAAGCGATTAACTTGCCA
GCAAGTGACGTACTGGTTTACCACTTAGAAGACAAATCACGTGTGATTGTTCGCCCTTCT
GGTACTGAGCCTAAGTTGAAGTGTTACTACGAGGTAATCAGCGACTTCCCAGCAGAGATG
GATTACGCGCAAGCTAACCAAGCAGCGGAAGCGAAAATGAACGCACTTATCGAAGCGCAT
CAACAAAGCTTGTAA
>IFLFFFIN_00014 Acetyltransferase
ATGAAACTTGAATTTAAACTCAATCCAGAACAAAACGATCTCGATTTTATCCGTGATGGC
ATCCGAGCTTATAACAACATGCATCTACCGGATGGGGATGTAAATGCTATTGGCTGTTTT
GCCCGTAATGACGAGGGTAAAGTGATTGGTGGACTCACGGGAGAGATGTTCAATAACACC
GTGTTTGTTGAATACCTGTGGGTTGATGCAGAGGCACGCACTTCGGGATTAGGAAGCAAG
CTGATCGCTCTACTGGAAGAGCAAGTGAAACCGCGTGGAGTCACGCATTTGTATCTCGAT
ACTTATAGCTTTCAAGCGCTCGATTTTTACTTGAAATTGGGTTTTGAAAAAGTCGGGCAA
TATTCAGGCTACCCAGCAGCAGGCATTGATAAACATTTCCTGCAAAAACAGATTGTTTGA
>IFLFFFIN_00015 Leucine efflux protein
ATGATCGATTTATCTGTACTCCCTGTTTATCTCACCGCTGTTATTGCACTTCTTTTGTTG
CCTGGACCTGACATGTTGTTGATTGCCAGCTCTAGCATGAGTTATGGCAAAAAAGTTGGT
CTGTTTGCAAGCTTAGGCAACGCGACATCCGGCGTGATCTTAACGTTATTGGCAGCTATG
GGTGTGTCGACCTTGATTGCCATGAGCCCAATCGCGTTAAAAGTGCTTCATCTACTGGGG
GGCGCGTACTTGCTCAAAATGGGGTGGGACTGTTTACGAGCGGACGTTTCTGCTGCACCA
GAGCTTGACCAGAAAAACAAGATGGCATCGACTTACTATCAACGCGCTTTGATGAGTAAC
CTGCTGAACCCGAAAGCCTTGGTGTTTTTCGTGATGTTTTTACCTCAGTTTGTCTCTAGC
AACATTACCGCATCGTCGGGTGAGCAAATGCTCGCACTTGGTCTGCTGCTAAACGTATTA
GGCTTGCTATTCAATGTCTTGCTGGTTGCCTTGGCGGGTACATTGGGTAAAGGATTATTG
GAAAACGATAAATTCCGCATGTATCAAGGCAAACTGATGGGCTTGGTGTTCGTTATTCTT
GCGGTATGGATGCTCAGTAGCTTCGCGATGTAG
>IFLFFFIN_00016 HTH-type transcriptional activator Btr
ATGAAAGAAAAGAATAAGGAAATCGCGACTTTTAAGATTGCTCAAGAGTTGGGCGGGTTA
GAGCTGCTCGATGCAAAATACGAAAAACAAAACTTCTCTCGCCATAGCCATGAAGGCTAC
ACCATTGGGGTGATTGAAAAAGGCGCACAGCAATTCTTTCGTACAGGTGGCAACCACATT
GCACCGCAAGACAGTATCATTCTTGTAAACGCTGATGAGGTGCATAATGGTCACTCAGCG
TCAGAAGGTGGCTGGGAATACAAAGCCATGTATCCCGTACCTGAGCAGTTTCAAACGCTT
GGGAAAGAGCTTGGCGCGCCCAATGTCGCGCAGCCCTACTTCCCGCAGCCCGTCGTTTAC
GATCCAGAACTCGCAAACCAACTGCGATTAGTGTTCGATACTCTCGAGAAATCCGATAAC
CGCTTATTAAGAGAGACTCTTGTCTACGGTACGTTGGTTAAACTTGCCAGCAAGCACAGT
ACACATCGAGCTCCTCTTCAAGATGCAACCAAAGCGCAAAAGCAAGTACATCTGGTCAAA
GAGTTTCTTGAAGACTTTCCTCAAGCCGATGTATCTTTAGAAGAACTGGCGAAATTAGCG
GGATTAAGTCCTTTTCATTTGTTGCGTGAGTTTCAAAAGCAGTTTGGTTTCCCACCGCAC
GCATTTCAGATTCAACAGAGACTCCGAATGGCGAAAAAGCTGCTCAAGCTAGGACAAAAG
ATTTCCGATGTTGCTCAAGAATGTGGTTTTCACGACCAAAGCCACTTGCATCGTCATTTT
AAAAAAGCCATGGGGGTAACGCCTGGGCAGTACATCAAGCACTGTTAG
>IFLFFFIN_00017 Inner membrane protein YgaZ
ATGATGCCATTAAGCATCGCCGTACTGCCTTGGGGATTACTTGCGGGCTCATTTGCCATC
GATACTGGCTTACACCCGCTAGAAGGTCAGGCGCTTTCCGCCATTCTGTTTGCTGGCTCC
GCACAACTTGTTGCCATGGGCATGATTAAAGCTGGTGCAGGCTTAACCACCATGTTGCTG
ACGACCTTTTTCATTACCTCTCGCCATTTTCTTTATAGTGTTTCGATGCGCAGTAAAATT
TCGCCATTGCCCTTAAAGTGGCGTCTTTCACTTGGCTTCTTACTCACTGATGAGCTATTT
GCCATCGTCGGGCACCAATCCGATAAGCAATTTGATCGATGGTACGCCCTTGGCGCTGGA
TTAAGCTTCTACTTATTTTGGAACTTCGCAACACTTGCTGGCATTGTCGCTGGCAGTTTG
ATACCTGAATTAAATGAGCTCGGCTTAGAATTTGCCGTTGCTGCCACCTTTATCGCGATT
GTGGTGCCAACGATAAAAAGCATTCCCGTGCTATGCAGTGTATTGGTAGCATTAGTTAGC
TCAGTGACGCTGAATTATTACCAAGTGGAAGGAAGCTTGATGTTCGCGAGTATTCTCGCC
ATGTTAACGGGCTATTTGGTTGAACAGTTTACGACGAAAGCCCCAAACATTGAGAATACA
CCGGAGGAACGCCAATGA
>IFLFFFIN_00018 hypothetical protein
ATGATCTTTTTGTCTATCTTAGCCATGACAGCCTTGGTATTCACTAGCCGTTATCTATTT
CTCGAACCAAAATTGCCGCTTAAATTGGGGGTAAGAACTCAAAAGATATTAAGCTACGCA
AGCCCTGCAGTGCTCACCGCGATCTGGGCTCCTATCGTGTTTATGCCAGAAGGTGAACTG
AGCATCACATGGCAAAACCCATTTCTATTGGCTGCCCTATTAGCTGCTGCGATTGCATAC
CTCACAAAGAATGTATTGCTCACCACCATCGTAAGTATGGTCGCGTTTTTACTGCTTCGA
ATTTGGCTATAA
>IFLFFFIN_00019 Fumarylpyruvate hydrolase
ATGAGCGTCGTTCAGGTTGAAGAGAAGAAAATCAAAGTCGGCAAAGTTCTGTGTGTCGGG
CGTAATTACGTTGAGCATATTCAAGAGCTAGATAATGCCGTACCAGAGCAAATGGTAGTG
TTCAATAAACCGGCGACTTCCGTTTCAACCAAACTCACCTCATTCCATCAAGAGCCTTTG
CATTACGAAGCCGAAATCTGCTTTGTGATCAAAAACGGTCAATACTGCGCGGTTGGGCTC
GGCTTAGATCTGACCAAACGCGGTTTACAATCTAACCTCAAAGAAAAAGGATTACCTTGG
GAACGTGCCAAAGCGTTTGATGGCTCAGCGGTATTCAGCCGTTTCCGTTCTCTTCAAGGT
GTCGATATTGACGATCTCAACTTAGAGCTTTTGATTAACTGTGTTCATGTTCAAAAAGGG
CATGTTAAGCAAATGCTTTACCCACCGATGAACATTCTCGATGAGTTGAAGAGCTACACA
ACGCTAGAAGATGGCGATATCGTGATGACAGGGACACCAAAGGGCGTGGGTGAAGTGCAT
CAAGGCGATGTCTTCCTTGGACGTTTGAAGTGTGGAGACATCACCTTATTAGAGATTGAA
TGGTTGGCTGTTTAG
>IFLFFFIN_00020 Outer membrane protein F
ATGAACAAAAAATTCCTAGCAGCAGCGATCGCAGCAGCAACATTCGGTACACAAGCAGTA
GCAGTGGAGCTTTACAACAACGATGGCACAACGTTCTCTGTTGGCGGTCACGTATCTATT
AACGTGAACGGTTCAGAGCAAGGTGACACTGATGTAGGTACTAACTCTCCACGTATCAAC
TTCACAGCAACTCAGGATCTAGGCAACGGCTTTACTGCTGACGCTCGCGGTGAATGGGCT
CTTAACTACCTAGATGGTGGTGACGAAACATTTACTACTCGTCTTGGTTACCTAGGTCTA
ACTCACGATGTTTACGGTCGTGCAGTTGGTGGTACTCAGTGGGCACCTTACTACGATGTA
GCTGGCGTTGCTGATATGCCTATCGCGTTTGCGAACGACTTTATCTACGACGATCACGGT
AACCTAGGTACAGGTCGTGCGGACAAGATGCTTTCTTACCGTAACGCGATTGAGCTGGGC
GAAGCTGGTGCAATCAACTTCGGTCTAGGTTGGCAAGGTTCTCAAACAGACGCTGATACC
TCTCTAAACTACGATGACCGTGTTCAAGCAGCTCTTTCTTACGAAATCATGGGTGCTAAG
ATCGGTTACACATACACTGGCGGCGACATTAAAGATGGCGTGAGCAAAGAATCTGCTGAA
TCTCACCTAGTATCTGCAGCGTACGGCTCATACGGTCAAGGTCTATACATTGCAGCAGTT
TACGGCTCAAACGAGAACATGAACTTCAGCACTACTGGTGATCGCTTAGTTGATAGCGAT
GCGTACGAAGCGCTACTAGCTTACGCACTACCAAGCAGCCTTAACCTAAGCATTAACTAC
GAAATGGTTGAAGGTAAAACATTTAAGAACTCTAAAACTGAAACTGCTCGTGAAGAGATG
GCTGTACAGGCTGAATACAACTTCACTCCTAAGTTTGTTGGTTACGCTGGCTACCAGTTC
GACCTAAACGATGCAAACGATCGTAAAACAGATGACAAATGGGCACTTGGTGCTCGTTAC
TACCTATAA
>IFLFFFIN_00021 Porin-like protein L
ATGAAAAAGGCAGCACTAACTACTGCAGTGTTAACAGCATTGGTATCAGCACCATCTTTT
GCGGCGACAGTGTACAAAGATGGCGGCACTGAATTGAAGGTTGGCGGTCGCGTCGAGTTT
CGTGGTGACTTTATTGGTTCAGGCGGTGCTGAAGTAGACGGTTCTATGGAAGATAAGTCA
CGTGCGCGTCTAAACCTCAAAGGTAAGGCTGACATCGGTAACGGTCTGTCTGCATTTGGT
GTTTACGAAGCGGAACAAAAAACCGGTAAGAGCGAATTTAAAAACCGCTACATGTACGCA
GGAGTAAGTGCAGATGCAGGTAGCTTCTCTGTAGGTCGTCAAGACATGGCTGCCGTTATC
ATCTCAGACATGACGGATATCACCGAGTTTTCTGGCGTTCAGCAAGTCATTGACTCATCT
TCGGATAAGCAAGATAGCGTTTTCGCTTACCGTGGTGAATTCGATGCTCTACAAGTTCAA
GCCACTTACCAAGCTAACTCCGAGGATAGCCAAGATAAATACGGCATTTCTGGTCTTTAC
TCTCTACCAATCGGTCTTGACCTAGGTCTTGCATACTCAGGCGGTGATGTAGACAAAGAC
AATTCAGAAGACCAAATCCTTGGTGGTATCGCTTACTCACTGGATAACCTCTACCTTGCA
GGTACGTACTCACAAGGTGCACTGACAGATTCTGAAGACTTTACCGCTTATGAGCTAGTT
GCAAGCTACAAGATCGCAAGTAAGTTTACCGTCGCTGGTCTTTACACTTTCCAAGAAAAC
GATCCAAATGGCGCTGCAAAGTACGATGCAGTTGAAGGTTTTGAGCTTGTGGGATACTAC
AAACTGAATAGCAACTTCCGCACTTACCTTTCTTACTACATGAACCAACTTGATGAAGCG
AAAGACGCGGAAGGTAAAGTAACCGAAGGCGAAGATACACTTCGTCTTGGCGTACGCTAC
GACTTCTAA
>IFLFFFIN_00022 Riboflavin transporter
ATGCTTACCGCAGGCTTGGCTTTTGCCATCGTTAATAGCTTTGCTCAAATCGCAAGTATT
CACTTTGGTGTGTCATCCACGACATTTGCACTCTTCCAATACGCTATCGCCTTTTTCGCT
ATCTTGCCGTATCTGCGAACATTAGGAATTCGTCAGTCTCTACGTACTAACCACTTTGGG
TGGCATGCATTGCGCATCTTCTTGGCGGTTATCGGTATCCAGCTTTGGTTATGGGCTCTC
GCTTATCCGGTTCCTATCTGGCAAGGCATCGCTTTGCTTATGACTTCACCGTTGTTTGCA
ACGGTAGGTTCAGGTTTAATTCTGAAGGAAAAAGTAGGTGTTGCTCGTTGGATCGCGACG
CTTACTGGCTTTATTGGCGCAATGATCATTCTTGAGCCTTGGTCAGACTCTTTTACCTGG
GCAACGTTACTGCCTGTCGGCGCGGCTTTTTTCTGGGCATCTTATTCTTTAATGGTGAAA
AAGCTGTCGGTGAACGATCCACCATCAACCATGGTGGTTTACTTACTGCTCTTGATCACG
CCCTTTAATATTTTGCTGGCGGCACCTACATTTGCAATGCCTGAAGGCTGGAACATTTGG
GGAATCTTAATCGCCGCAGGCATACTTACGGCACTAGCCCAGTGGGCAGTAGTCAAAGCT
TACGCTGTCGCTGATGCATCGTTTGTACAACCATTCGACCACGCGAAACTGCCCTTAAAT
GTCTTTGCAGGCTGGCTAGTATTCAACTGGGTGCCACCAGGTCGACTATGGCTTGGTGCT
GCAATCATTATCGGCTCCATTGCTTTCATTACTCATTGGGAAGCGAAAAAAAGAAAGTAA
>IFLFFFIN_00023 Glutaredoxin 3
ATGACACAGCCAATCAAAATTACATTGTATCGTTGGGCCGGCAGTTGGGGACCATTCAAA
GTCAATATCCCATGCGGGGAATGTACATTAACCAAAGATATTCTTGCTGACACATTTGAA
AATGAATTAGCAGATGTGCCAGTCGAGCTAGAAGTGAAAGATTGGTTGTCTCATTGGTGG
GAGCCATTAAAACTTGGAGCATGGCATGCCCCTATCCTAGTCGTTGAAGGCAAAGTCGTC
AGCCAAGGGGAAGCGCTAAACCGAGGCGTGCTTGTTCAATCTGTCATTGCTGAATGGACC
AAGCGAGATCAGCTTAAAGGCAACATCGTTTACGGTAAGGCGACATGCCCTTACTGTGTT
AAAGCGAAAAAGTTGCTTGATGAAGCTGGCGTTGACTACAAATATCACGATGTAGTGAAA
GACAGCGCAGCCCTATATCGTATGATCCCTGAAGTGAAAGCCATCATTGGTGAAAAAACA
CCAGTGACCGTGCCACAAATATGGTTAGACGGTAAGTACATTGGAGGCGCGGATAATCTG
GAAAAGTGGTTGGCTGAGAAAGGATTAGATAGCGTGCCAGATAACGTTGTCGAGATCCCA
AGTCAAACGGCCTAA
>IFLFFFIN_00024 hypothetical protein
ATGGGTTACGAACTTGGTGGTGTTTACTTTGGTCAAATGATGGCTAAAGACGCGATGCAC
AAAGCGCTTTACGGTAAAGCGAAGAAGAAAAAGCCTTCTATGTTTGCTCGCGTAATGAAA
AAACTAGCGAATTAA
>IFLFFFIN_00025 hypothetical protein
ATGCAACAAAACGAATTTGAAGCTCTACTGAAAGAAATCGGTCAACAAGAAAACCTACCT
CAAGCGCTAGAGCTATTAAAAGCATCTGAGGAAGAAGAAGTCGCTCAGGCTGCTGAATCG
CTAACAGGTCAATTCGGTCTTGCTGAAGTAGAAGGTGAAAAACGCATTTACCACATTACG
GTTCAAGCAGATGAGTCTGGTGAAGAGAAAGAGTTCGTTGAGCATGTAATGAATGAAGGT
GACCACCTGATCAAGTTTGCGGCTTGGTTCTTCGAGACTTTCTTTGAAATTAAACCGAAA
GACACCTATAAAGCAGCAGGTAAAACATACCAGCAACCTAAACGTTAA
>IFLFFFIN_00026 Multidrug resistance protein MdtL
TTGCGTAAAACACCATTATTGTTGGCGATGATGATTATCGCGACTGGTCAAGTAGGCGTC
AGTATCTATCTTCCCTCTTTGCCTTTGATTGGTCACGATTTGAATCTTCCTCAGCATACG
ATTCAAAACTTGGTTACGCTGTTTCTTGTCGGATTTGGTGTCTCACAGCTAATTTATGGC
CCTTTATCCGACGCAATTGGTCGCCGTCCTGTATTTATCTTGGGACAAAGTGTGTATCTC
GTCGGAACCATCATCTGTATTGCCTTTGCGGACCACATTTTTGCACTTGAGACCGGACGT
CTACTACAAGGTCTTGGGGCTGGGAGTGCCTCTGTTCTTGGGCGCTCTGTGTTGCGAGAT
AGCTATGATGGAGCGCAGCTCACAAAGGCGTTGTCATACATCTCGGTGACTGCTTCTGTG
ATGCCGATTGTTGCGCCTTTGTTTGGTGGATGGATTGCTTATCACATTAGTTGGCATGCG
GTTTTTGTCTTCGTTCTTATTTATCTTACGGCGATCTTTACCCTTGGCTTTATTGTGCTG
CATGAAACGTTGCCATACCCCAAACGCCGCTTTGAGCCAAAGCGTGTGATGCGCAATTAC
TTTGAGTTGTTGACCAACAAACAAGTAATAGGCAGCGCAAGCTACAACTGGTTGAGTTAC
TTATCAGCTTTGGTGACACTGTCGCTCTATCCGTTCTTAATGCAACAAGAGCTTGGTCTC
ACTGCTGCCGATTACGGTACCTTGATGATTGTGCCTTCGGCAGGTTTATTGATGGGGAGT
TTAGTTCTCAACATCATCAATGCTCGATACAAAGAGCAACAGATCCTTTTGATGAGTTTT
GTCACTGTTGCCTTTTCAGGAGTGATGCTTCTTATATTGCCGTTTACAGCGACATCTTTG
CTCATAGCCTTTACGTGTTTGAGCTTCGCGCAAGGCATGTCTTTCCCTGTTTCGATCAGT
TTACTGCTATCGCCTCATAAACAACAGGCAGGTGCGGTATCTGCATTGTCGGGTTCTATT
CAGATGTGTTTAGCAGGGCTATTTGGCGGCTATTTGGTAGAAACTTGGGTAACAACTCAA
CATCAACTCGGCGTCTTTTATATTTCGATTGCTGTGATTTCTTGTTTGGTGCTGGTGGCT
GGACAGTTCCGTACCCCTTCTGGTGGTTTAGTCCAACCAGAGCGTTCTTAG
>IFLFFFIN_00027 HTH-type transcriptional regulator DmlR
ATGGATTGGATTCAGAGCGTTAATAGCTATATTCGCGTAGTCGAGGAAGGTAGCTTTAAC
GCAGCAGCGAGAAAACTCAACACCACCAGCTCCGCCATCAGTAAACGTATCCAATGGTTA
GAGGACAAGATTGGTGTTCAATTATTAAAGCGAACCACTCGCTCGATCAGCCAAACTGAA
GCAGGCGCTTTGTTTTATGAACGAGCCAAAGTCCAACTCGACTCTTGGCAATCCGTTTTA
GATGAAACCCGCTCTGTTAACCAATCACCAGCAGGACTACTTAAAATTGGTGCGACTTTG
GCGGTAGGCTCTAAGTTTTTAGTACATTATCTTGATGATTTTCTTGAAAAATACCCTGAT
ATTAAACTTCAGCTGATCACCACGCTACCAGGTCAGATACCAGAACTTAGCCTAGATTTG
TTTATCAGCCGTGAGTTGGAGCAACTCAATTCCCTCAGCTTTAAAGCCAGCCCATTGTTC
GAGCACAAAGCTCAGTTTTATGCTGCGCCAAGTTATCTAGAGAAACACGGTACACCAAAA
ACAATCGAAGAATTGTCGCAGCATAACGTTTTAATCTGGGGTGAGAAACCAGTACGAGAA
ATCAAGACCAATCGTGGAAAACGTGTCAGCCTATCGGGAAATTTCGCCACGACGAACCCA
GAAGCCCTCTTCCATGGTGCTAAACGAGGCATGGGAATCTTGCTGTCTAATAACGTGATG
ATCAAAGAAGACCTAAAATCCGGCGCTTTAGTACCCATTCTTCCGGAAGTGACCGCTGAT
GAAGCGACTGTATATGCCTACTACCCAAAGCTGGACTATCAACACACCCGAACTCAACTG
TTTCTCGACTATCTAAAAACGCGCTTAGAAGAAGAGAAACGTGCCTAA
>IFLFFFIN_00028 Phytochrome-like protein cph2
ATGGATCATGAACAAAAAAGTATCCAGTTACTTGATGAAATTCTAAAGCTCAATGGTAGC
GCACTACTCGACAGAGTAACGCTTGAGCTCCATCAGCAATTTCAAAGCTACTGTACTTGC
GTAGTTGAGATAGCACACCTACAACATTGTGCGGTGACACTTTCCAACTCTAGTGGCGGA
ACCATCGCAGACAGCATGTGTTACGGATTAGAAGGCACTCCTTGTGAGCAAGTCGCACAA
GACATTGGCGAACTCATCTTCTATCAAGATGAAGTTTACAAGCTATTTCCTGAAGACCAA
ATGTTTCAGGACGCTGGCATTCAAGCGTATATCGGACTTCCTTTAAAAACACATACAGGT
GAAGTGTTAGGCATCTTAGTGTCAACATTTACTCACTCCATCAGTGAAGCTGAAGCCGAA
GAAATCATCTTCCATCACCGTTTTTATGCAAACATCATCATCCATAGTTTGCGAGAAAAG
TGGATCAGTGAACGCTCAGACAAACTTCTCAACCAACTCAGTTACGAAGTCTCTCATGAC
AATCTAACAGGGCTGCTCAATCGCAGTTGTTTAGCTGATACGTTGGAGACCTTAACTCAG
CAGGCAACTCGCCCTTTTAGTCTTGCGTATCTAGATATCGACAACTTTAAATCCATCAAT
GACATCAACGGTAACTACATCGGTGACCAAATCATTAAGTTCACTGCAAATGCGATTCAA
CAAAGCTTAACCTCGCCCAACAATGCGTTTCGAGTCGCAGGTGACGAGTTTGCTTTTATT
ACCTATGACGAAGATCCTGTTAGCGTCTGCCAAGAAATCCTCGATAAAATCGAAGCAGGC
TATTCAGACAAATCCAATCGTATTTCTTTCACTGTCAGTATCGGGATCGCGAGAGCGCCT
GTGCATATGCTGAATAGTGATGACTTAATACTGAATGCGAGCCTTGCGCTAAAAGACTGT
AAAAAACGCCGAGATACCCGTATTCAACATTACGACACCCACTTAAGTGCACTTTACCAT
CGCCAGACACAACTGATTGAAGCACTGCGTGAGCAGCTTCGTTTAAGCATTGATGAAAAT
GAAGAGCTTTATGTCGTAGTCCAGCCAATTGTTGACATCACCAGTGACCGTTGGGACTAC
TTTGAAATCCTCGCGCGTTGGAACAGCAGCGTTTATGGCAACGTCTCGCCAGTGGAATTT
ATTGAAGCCGCCGAACAATCGGGGTTAATCATTGAGTTAGGCGAGCGCATCGTGGAACTC
GCCTGCCGCGCAAAACAAAACTTAGAACGACAACTGGGTTACACCGTCAAGCTTTCAATT
AACTGTTCAGCTCATGAACTTATTGATTCTAATCGCTACATGAACTTCCTTACTCGGATT
CTAGAAAAATACCATCACCAAGCTACAGACTTTGTTATCGAGCTTACAGAGACAGTCTTG
CTGTCACAAAGTGGTCGAGAACAGATGGTATTGAATTCGTTACGCTATCTAGGCTTTAAG
GTCGCATTAGATGATTTCGGCACAGGCTACTCAAGCTTAAACTACATTCACAACTACCCT
ATCGATAGCATCAAAATCGACGCGACATTTGTACGCAACATGCTCTCAAATACGACGTCA
GAACAAGTCGTTTTGTTGATCGCTCAACTGGCTCAGTTGCTTGAGGTTGATCTTATTGCT
GAGGGGGTTGAGGATGACAGAGCCTTGCAAAAGCTCATTGAAATGGGTTGCCACCATATT
CAAGGTTATTTTTATTCGAGACCACACAATGTTGACGAGCTAATTGGCATCATCAACGAA
AAGCAGATGAAAAGCGCATAA
>IFLFFFIN_00029 Murein DD-endopeptidase MepM
GTGTCTACAAATGAAATTACAACAAGACGGTTGCCGAATCTGACAAGTCGTAAAGCGCTA
CTGTTGTACTCCTTGCCAGTATTAGTTGCGATTGGTGTTTCTAACTCTCTCAAAGAGTCT
TCCCTTACTAAAACCATCGCCCTTAACTTGCCTGAATCGCGAGTTGTAGAAAATATTCTT
GAGGCAACAACAGCAGAAGTTGTCTCTCCCCCAAATTTTGAATACCAAATCCAAGCAGGT
GACAACCTGAGCTCCATTTTTAGCCAACTGGGCTTCGGCTACAGTTCGTTGATGAAAGTG
ATGGAGACGGATTTGAACTTCCTTGCTCTTGATACTTTAAAACCCGGCAACACATTGCGT
TTTTGGCGTGATGAGTCGACGGGTGAATTGGAAAAGATGGAGCTTCAATTTTCTATCGCC
GACAAAGTCGTTTATCGTCGTAATGCTGATGGCAGCTACGATTTCTCGGACATCTCAATC
CCAGGTGTTTGGCATCAAGAACCTTTAGTTGGCGTGATTCATGGTAGTTTCTCGTCATCA
GCAAATCGTTTGGGCTTGAGCTCAGCGGAAATCAGCCAAGTAGTGAACCTACTAAAAGAG
CAGGTTAACTTCGGTAAAGACTTACGCGCAGGTGACCGATTCGAAGTTGTTCGTCGTTCT
CAAAGTATTGATGGCGTGCCGACTGGCAAGAACGAAATCGAAGCAATTAAGATCTACAAC
CGTGGTCGTGAAGTGACTGCTTATCTTCATACCGACGGTCAATTCTATAATGCGAAAGGT
GAGAGCCTACAGCGTGCCTTCCAACGTTACCCTGTTAGTCGAGGCTGGCGTATCAGCTCA
GGCTTTAACCCGAAACGTCTTCATCCTGTAACGGGTCGAGTTGCACCTCATAACGGTACT
GACTGGGCTGTGCCTATCGGTACACCAGTAGAAGCAACGGGGGATGGCACGGTTATCATG
ACACGTAAACACCCATATGCGGGTAACTACGTAGTGATTGAGCACGGCAGTAAGTACAAG
ACGCGCTATCTGCACCTAAGTAAGATCCTAGTGAAGAAAGGTCAGAAAGTTTCTCGTGGT
CAACGTATTGGCTTATCGGGTAAAACGGGACGTGTAACAGGTCCGCACCTTCACTACGAA
TTGATCGAATACGGTCGTCCTGTTAATGCAATGCGAGCGAAGATCCCGATGGCAAGCTCT
GTGCCTAAAAAGGAAATGGCGAGCTTTATTGCTACTCGAGACGAGATGGACAAACTGCTT
AAAGACAAAGAACAAGCCGTTTTATAA
>IFLFFFIN_00030 hypothetical protein
ATGACTCGTAAGAGAATCCTACCTATTCCCCTCATTCTCCTGATCCCAATCGTACTGTTA
GCTGTGGTTATTATTGCGGGCATTTACCGGTTTAGCCTTTCTGATGATGAGATCATGGCA
AAGTTTCCTCAAGCGCAGGCACAATCTAATTCAATCGTAGCGGAAGTGCTGGGTATTCAG
TCACGAAATCCGTGGACTGTTCAAGTTCCAGAGCAGGGTGCGGTGACTTTTCTTGATGAG
TGGGATAAAGAGCATGGCTTTTTAAAAGGTCAGTATGATGCCGGTGCAACAAAAGGCGAG
GTACTGGTACCTACCGAGTTTATTGCGCAGCGTAACGTAAGTGAGACCCCTTGGATTGTG
GCTCCTGTGATCGTGACAACACAAGGTTCTGGGGCGTTTTACTACATCGGTTTATTTAAG
TTTGATGCTGTACCAAGCCGTGTTGTATTGCTTAACAGCGTTTTCATTGGTGATCGAATC
AAGATGTCTTCATTGAAATGGAACAGCGATACACAAATTTCGCTTTCATATCTTCAACAT
GGAGAAGATCAAGCGATGGCAGAACAACCAAATCAATTGATTACAACCACTCTTAAACGT
GTAGGTAATAACTTACATATGCAACAGTAA
>IFLFFFIN_00031 Glutathione-dependent formaldehyde-activating enzyme
ATGACAAAAATCACCCACACATGCGAGTGTGCCTGTGGCTTAGTCCAACTGCGTTGCACG
GCGGAGCCCATTCGCACTTCTATTTGCCACTGTTTCGAATGTCAAAAGCGCACGGGGAGT
GTGTTTGGTGTTCAAGCTCGGTTTCACAAAGACCAAGTAATATTAGATGGCGATACCACC
AGTTATACTCGTATCGCCGATTCAGGAAATCAAGTGCATTACGAATTTTGCCCGGCATGC
GGTACAACAATGCGCTTACTGCTTTCAGACGCCCCAGACTACGTGGTGATCCCAATGGGG
TTGTTTAACAATAAAGAGTTTCCACAACCCACTATTTCCATTTATGAGCAAAGAAAACAG
GGATGGGTCAGCTTTGATTGCACCATGGAACACGTTAGATAA
>IFLFFFIN_00032 hypothetical protein
GTGATTTCCAGACTTCCTCGTTGGGTGGAATATGGCGCTTTTCTGCTTGCTCTTCTCGCA
GGCTGCGTCAATGCCGTGGGTCTTCTCGGCTTTCAACATCAAGCGATAACGCATCTTTCC
GGAACCGTAACTCAGCTAGGGAACAGCTTGCTAACAGGTGTGGATACAACCATTCACCTG
CTCCTTATTGTATTTAGCTTTTTGATTGGCTCTGCATTTAGTGGATTCTTTATCGAAAGC
AGCGCGCTCAAGCTTGGTCGTCGCTATGGTGTAGCTCTTTGCATAGAGGGTAGCCTGCTG
TTGCTCAGCTTGGGCTTTCTGGTACAAGGTAATGTTTATGGTCAATACCTTGCCTCTGCC
GCTTGTGGCTTACAAAATGCGATGATCACAACATTCAGCGGAGCTGTCGTCCGAACCACT
CACATGACCGGTATTATTACTGACCTCGGTATTATGATTGGAGAGAGCTTGCGAGGACGT
CAGTTTGACCGACGTAAAGCCAAGCTGTTTATCTTTATCTTCCTTGGCTTCTTATTAGGC
GGTACAGCTGGTGCAGGTTTATTTAACGTTTATGAGCTGTACGCATTAGCCTTCCCGGCT
CTGTTAGCTTTTATAATTGCCATTGCATACTGGAGTTACCTCTACTTGCAGAGCCGCAAC
CAAACCGCCTAG
>IFLFFFIN_00033 hypothetical protein
ATGCATAACAACACTAATGCTGCTGAAGCGCCTAAGGGCAACTTTTGGATGTTCTTCATC
CCATCCCTAATCGGTCTTCTACTTTTCATGGCACCAATCTCTTACGATGGTGGTCTGACA
ATCCCTGTCGCGGTAATGGCAAAAGTCATTCCTGCAGTTCTTGGCGATACTTTAATTGCT
ATCGTAACCGCTATTGTTGCTTTCATGGCGCTAGCTTCTGTTCTTTGCAAAATTTTCAAG
CCAGCAGCAATCCTACGTAACGGTTTCTTGAACGGTCTATTTAATCCGTCTCCACTTTGG
TTGTTGGTTCGCCTAATTGGTGGTGCAGCGGTGCTGATGACGTTCTTCCAAGTGGGTCCA
AAAGCAATTTGGGAAGAAAACACAGGCGGTCTTGTTCTTACTGGTCTGCTACCAACGCTA
TTCGCGGTATTTATTTTCGCAGGTCTATTGCTGCCTTTATTACTTAATTTTGGTCTATTA
GAACTGTTCGGTGCCCTACTAAGTAAAGTAATGCGCCCAGTCTTCAACTTGCCAGGTCGT
AGCGCGATCGACTGTATGGCTTCTTGGTTGGGTGATGGTAGTGTGGGTATCCTACTAACC
AGTAAACAATACGAAAACAACTTCTACACTCAACGTGAAGCTGCGGTTGTAGGTACGACT
TTCTCAGCAGTATCGATTACCTTTAGTTTGGTTGTCCTTGCTCAGGTTCAACTAGAGCAC
CTATTCCTGCCTTTCTACGGCGCAATCTGTCTAGCTGGCGTTATTGCAGCAATTATCATC
CCTCGCCTACCACCATTGAGCCTAAAGAAAGACCGTTACATGGATGGCAGCGAACCGAAA
AAAGATGCGGACGCAGTACCTGCTGGTCACACGACTTTTTCTTGGGGTATGGATCTTGCG
CTAAAACGCGCTGGTCAAGTGACTTCTGTACAGTCGGTATTTAAAGAAGGCGTACATAAC
GCAATCGACATGGTGTTTGGCGTACTTCCTGTGGTTATGGGTCTTGGTACCGTGGCATTA
ATCATTGCAGAATACACGTCTGTATTTGAGATCCTAGGTCAACCATTTATCCCTTACCTA
GAATTGCTACAAATCCCTGAAGCAGCAGCAGCGTCTCAAACTATCGTTGTTGGTTTTGCA
GATATGTTTATCCCAGCAATCCTAGCGGCATCTATCGATAACGAAATGACTCGCTTTGTA
ATTGCAGCAATGTCAGTAACTCAGCTTATCTACATGTCAGAAGTGGGCGCTCTGCTTCTA
GGTAGTAAGATTCCAGTGAACATCGTAGAACTGTTCGTAATCTTCATTCTACGCACGCTG
ATTACGCTACCAGTCATTGCAGGTGTAGCTCATCTTATTTTCTAA
>IFLFFFIN_00034 Methyl-accepting chemotaxis protein PctB
ATGAAATTCAGACATAAGGTTGTAACTGCCTCTTCTATTTTACTGCTTGTTACTGTGGCA
TTGCTGTCGACACAACAGGTTATGACTATCCGTTCGCAGATCGAAGAAAACATTGATACG
AGTGTGAACGAAATTCTCTCCAGTGTGGGGAACACTGTAGAGTCCGAAATGAACGCGAAG
AAAGATCTTGCTCAATCGATGACCGAGATCTTGGAAATTAATCCAAGCGATCACGATTAC
GTAAAAGATGTACTAGAAAAGCCAATGCCAAAATCAAGCTTCTTGGCAATCGGGTACGCA
TACGACCACGATGGTTCCTTAATCGAAAACGATGACGGCTGGGAAGCTGGTGCCGACTAT
GATCCTCGTGTTCGCCCTTGGTTTGTCTCTGCAAAAGCACAGGGCAAACTTATCGTCACT
GACCCTTATGTTGATGTCTCTTCTAAGAAGGTCATTATTTCTATCGGTACGCCAGTTCGC
GAAGCCGGTCGATTCCTAGCAGCGATGTTCTACGATATGGAGCTGACCACCCTTTCTGAC
TTGGTAAACCAAGTCAATCTATTTGATGCCGGCTACCTCTTCCTCGTTACTGCAGACGGC
ACGACGATTGCTCACCCAGAAGCGAAATACAATGGTGAGAAGCTATCGAGCTACTTGCCA
CAAGTCGAGATCAAACCTGGCGCTCAACACATTGAGATTAACGGCAACAAATACATGGCG
AGCCTGTCGCACATTGCGGGTGAAAATTGGTATGTAGGCGCGCTTGTCGACGAAAGCATT
GCGTATTCTGCAGTAGGTAAGCTGCGTAATAGTGCAATCATCTACTCATTGATTGCCGTG
ATTGCCTCTATCATCGCACTGACTATCCTTATCCGTACCTTGATGCGCCCTCTTGATGAG
CTAAACACAGCAATCCAAGCCGTCGCATCAGGCAAAGGCGATTTAACGCAGCGTTTGGAC
ACCAATACCGATCAAGAATTCTCTGAACTAGCAAAAGGTTTCAATACCTTTATGGAGAAC
TTGCAGCACCAGATCATCGAATCGAAGAGTATCTCTGATCAGATCCTCAGCGGAACGCAA
ATTACTGCTGAAGGTGCACGTGACTCTGCGTCTGCGATTCAGACTCAACTTCAAGAGCTA
GAGCAACTTGCAACAGCTATGCACGAAATGTCAGTAACGGCAACCGAAGTAGCTAACAAC
GCGCAAGGCGCAGCAAGTGCAGCGAAAGAAGCGGATGAAGCGACCATGCAAGGCTCCTCT
ATCGTAAATGAGTCGACAGAAACGATTAACCTACTTTCTGACAGCATCGATCAAGCGGTT
GAAGAAGTTCAAGGTTTAGAGTCTGCGACAGCTAACATTGAGACTATTCTTAAAGTTATC
AACGATATTGCAGACCAAACGAACCTACTTGCACTGAATGCGGCAATCGAAGCGGCGCGT
GCAGGTGAATCTGGTCGTGGCTTCGCAGTGGTAGCCGATGAAGTACGTACTCTTGCACAA
CGTACTCAAGAGTCTACGACCGAAATTCGCAGCATGATTGAGCAATTGCAATCAGGCGCA
TCTTCTGTTGCAAGCGCAATGCACCAAAGCAAAGGCAGCGCAGTAGAAGCGGTAGAAAAA
GCAGGACACGCAAATGACGCTCTGCAACGCATCCGCGATGCGATTCAACGTATCTCGGAT
ATGAACTTGCAGATTGCTTCGGCAGCTGAAGAGCAAAGCTTGGTAGCAGAAGAGATCAAC
AACAACACGGTCAACATCAAAGATCTATCGACTCAAGTTGCTGACTCTGCAAACCGCACC
AACGATGCAATGCAAGCGCAGAATGAAGACGTTCGTAAACAAGACGAAATCCTTAACCGC
TTTACGGTGTAA
>IFLFFFIN_00035 Tyrosine-specific transport protein
GTGAACCTAAAACTTGTCGGCAGCTCCCTGATCGTAGCAGGTACTGCTCTTGGCGCTGGT
ATGCTTGCCATACCAATGGTGCTTGCTCAATTTGGCCTTCTTTGGGGCACTCTCCTTATG
CTGTTCATTTGGGCAGGTACAACTTACGCTGCACTTCTTCTATTAGAAGCAAGCTGCAAA
GTAGGTGGTGGTGTCAGCATGAATGCAATCGCTCGCGAAACCCTTGGTAAAGGTGGTCAG
CTTGTTACTAATGGTCTTTTGTATGCACTACTTGTTTGTCTGCTAATGGCTTACATTATT
GGTGCGGGTGACTTGGTACAAAAAGTCACCACGTCAATGGGACTACCACTTTCTACGATT
TCTAGCCAAGTTGGCTTTACTGTGCTGGTTGGTCTTATCGTATCTGCGGGTACTGGTGTG
GTGGATAAGCTAAACCGTGGCTTGTTCATCGGTATGATTGTCGCGCTCATTCTAACGCTA
TTCTCTCTTGCGCCAAATGTGTCGTTTGAAGGTCTAAGTGAAGTGGTAAACGCAGACAAA
ATGGCATTGATTAAACAGAGCTCAGTTCTATTCACCAGCTTCGGCTTTATGGTGGTGATT
CCTTCTTTGGTGACCTACAACAAAGAAGCAAGTAAGAATCAACTGCGCAACATGATCATT
GTTGGCTCTACGATTCCTCTTGTGTGCTACCTACTTTGGTTGTTTGCAGTCGTGGGTAAC
CTACCTCCACACGAGCTTATTCAATTCTCTAACGTATCTGAGTTGATCTCTGTGCTTGGT
CAACAATACTCGGGTCTAGAATTCATTCTATCGATGTTCACTGGTCTGGCGCTTCTAACG
TCTTTCTTGGGTGTGGCAATGGCGTTGTATGACCAAAATGCGGACCTTCTTAAAGCTAGC
AAGCCTGTGGTATTTGTGACAACGTTCATCCTACCGCTGCTTGGTGCCGTGTTTGCTCCA
GAACACTTTCTCGCAATCCTAAGCTACGCAGGTATTATCCTCGTGTTCTTAGCAGTTTTT
GTCCCACTATCAATGACGATGAAAGTACGTCGTGTGCCTGTGGATGATGACAATGTGTAC
GAAGCAGGTGGCGGTGCGATGGGCATGAGCGTGATCTTCCTATTTGGTTGTTTCCTGTTG
TTTGCACAAGCGGTGTAG
>IFLFFFIN_00036 hypothetical protein
ATGGAAAAATATCAGTTTTATAAATCAATTTCTGGCGAAGTTAATATTCGCAAAATGCAA
CGCATTTTAGATCAACTTCTTGATGAAATTCGCAATCGTAGCCGGGATACAAGATTAGAT
GTTACTTGGCTAACGCGAGAATCCCAAAAGCGATTGATGAACTATAAAGAGCTGTTTTTA
CATCGCAGTGATATTGAACAACAGGAGTTGGTTCAATCATATGAACACTTGAGTTTGATG
GAACGTTCGGTTGCTGATTTGGGGATTGCTGTGCTGACATACATTATTGATGCGCTAGAC
AAGGAGATGTAA
>IFLFFFIN_00037 hypothetical protein
ATGCAAGTAGACCCGTTGATTGAAGTTCTGATTAGGCGACGCAAAATGAAAGGCGTGTCA
CGCGAACAAATGGCAAAAATTGCCGGAATGAGTGAAAAGACGTATCAGCGAATAGAGCGA
GGCGAATCTGATTTAAAACTCTCACAATACCGTTCAATTTTGCGTGCATTAAACCTGACC
GATTTAGACATCGCATTGGATGCAAGAGGTGTTGATTACATTTCTGCAGAAGACGTTGCG
TCTGCGGCAAGATTACTTCCCCCGGAAGCACAATCTATGCTGACCAAGCTTATCTTCTTA
GTGCTAGAGCAAAAAACTAAGGCATCCCAAAAGTAG
>IFLFFFIN_00038 hypothetical protein
ATGAGAAGCATCTGGGTAATCGCCACCACCCTACTCTGCTTGGTTGGGTCAACAAAACTT
TCTGCACAGTCACAGGTGAAACCAGCAGTAAAACCGATAACTCAACCGGGTAACAAACAC
GATTTACGCCCAGTAAACCGCCCTTACCGTCCCATTAAGCCACCGCACCATTACCGTCCG
CCTTACTACCGACCACCCTACTATCATCGACCTCATTATGTCGTGAGACCACCCCGTTAT
CATTCGTCGTTTATCTATGTAAGACCGGGGTATTGGTATCCACCTTATCGTGGACGTTAC
TATTATTATCACAGTGATTTAGTAGACATTGCGACCTTTGCTGTCTTCGCTGGTATTACT
TATGCCATTGTTCAAGATTCCTATTACCGTCGTGATGGTGTCCGCTATGTGTACGTTCGT
TATCCACCAAGTGGTAACTACACCATATTGCGCGATGACCGTGTGATAACGTCATCGACG
ACCAATGATGCTCCGCCTTCAAGGCAGATCATTTCGCCATCATTAAGCTCAAATACAGCA
AGAGTGAGTCCAATACCACCAGCGCCAAAGCCTGAGCCAAGCCCCTATAAACTTGGTGAA
ATCGTAGACTCGCTGCCTCACACTAAAGAAACTGTCGTCGTTAACGGGCAAAGTTATTTC
AAATATAAAAATACTTGGTTTGCACCACTCAGAGCCGAGCGCAAATTTGTTGTGGTAGAG
CCTCCGTTGTAG
>IFLFFFIN_00039 putative phosphatase YcdX
ATGGATATCGTGATTGATAGCCACACCCATACTATTGCCAGTGGACACGCTTATAGCACA
ATTTTAGAGAATGCGTTGGCTGCCAAGAATAAGGGGCTAAAACTTCTTTGTACCACCGAT
CATGCTCCTGAGATGCCAGGCGCCCCTCACTACTGGCATTTCAATAATCAAAGAATTTTG
CCCCGCTTTTTACATGAGGTTGGTATTCTTCGTGGCGTCGAAGCCAACACGCTGAATGTG
AAGGGGGAGATCGATTTACCGCCTTCTTCTGATCAACATCTTGATTGGGTGATAGCGAGC
TTTCATGAACCCGTGTTTAAGCCTGCATCGGAAGTTGAGCATACCGCCGCTCTGATTAAT
GCAATCAAAAGTGGCAGAGTGGATGTTCTCGGTCACTTAGGTAACCCGAATTACCCATTC
GATATGGAGCGGGTTCTGCGTTGTGCAAAAGAGCACAATGTCGCGGTAGAAGTAAACAAT
ACGTCTTTGACAGGTAAAAGCCGTAAGGGCAGTGATAGTCGCTGTGACCGTATTGTGGAG
CTAGGTAAAGAAATTGGCGTTTACTTCACCACAGGATCGGATGCTCACTTCAGTGAAGAG
ATTTCCAAGTTAGAGTTGGCCATTGCTTTGCTGGAAAAACATGGTGTTGAAGAAGAGAAA
ATACTCACTACATCAACGAGCCGGTTCTTGAACTTCTTACTGCTGAGGGGCAAGGCGAAA
ATTCCAGAGTTCGAAGCGCTGTATTGA
>IFLFFFIN_00040 Pantothenate kinase
ATGAAAGTGAATTTAAACGTCAGTGGTTTTGAGACCGAAGCTACCTTTCCTGAAGCCGAC
GTAAAGCGAATCCATCAACCTCTTATCGAAAAGTTTACCCGCCTTTATCACGAGAAGCAG
GAGCGTATTGTTGTGTTCTTGTGCGCCCCTCCGGGTAGTGGAAAGTCTACGCTAGCAGCC
TTTTGGGAATATTTATCAGAACAAGATGAAAACCAAGAGCCACTTCAGGTTCTGCCTTTT
GATGGTTTTCACTACCCGAATGAAATCCTCGACAGCAACACCATTGAGCGTAATGGTGAA
CGTGTTCCACTGCGCAGCATTAAAGGCTCTTACGAGACGTTCAATCTCACGGAGCTTATC
GACAAGCTGAAACAACTGAAAGTGAAAGACAGTAAGTGGCCTTACTACGACCGCAACTTA
CATGACCCAGTTGATGATGCCATTCAAGTTAATCGCAACATTGTCGTTGTTGAAGGTAAC
TGGCTGCTGCTTGATGAACCAGTATGGAAAGAACTGCATCGTTTGGCAGATTTTACGGTG
TTTATTGATACCCAAGCGGAGTTTCTACAAGATCGTTTGGTCAATCGTAAAATCCGCGGC
GGTACAGACCCAGAAGCGGCATTGGAGTTCTATTTACGTTCTGATGCGGTCAACGTTGAT
AAAGTTCTGAATCATTCGGTTCCTGCTGACTTATCTTTGTTCCTTAATCAAAACGGCTCG
TTCGAAATTCGATAG
>IFLFFFIN_00041 Mannitol operon repressor
TTGTCACGTGAAGATGAATTACTGGAGAAGCTGGACGAGTGCGAAAATGCCACTGCGTTT
CTTCAGGTTTCTAACAAAATAATTAACCTCAAGTTAAAAGCACTGCTTCCGAAAGTGTTC
GTTCAAGACGACCTCGTGAAGGAGTATGCTGTGGATCCTTTATTGAAAGAAGATGGTCCG
TTAGCAACAACCGATGTGGTGTCTAAGTTGATGTTTGCAATGGGCAAGATCTCACTGGAA
ACTTACGCTGACATTGGGTTGTACGATCAGGTGTTGGAGTTCGTGGTCACTCAGCCGGAA
AAGGTAGAGTTTGCCGATGACGTGATTTACGACTTCATCAAAAACCAATCAGTACTCTCT
TCCCAGCAAGACAGCTTTTATCTTGAGTCGATCAATCAGCTTAAGTTCTCTTCGTTTGAG
TCCTTTTCGCAAATGAGATACGAAGCGCTCATCAAAACAGTATTAAAGCTGTCGTGCGAA
ATGTTGATAGAAAGAATCGAAGGGGAGATAAATCAATAA
>IFLFFFIN_00042 Sorbitol dehydrogenase
ATGGTACAAACAACGGCAGCAGTTATCTGTGGCGAGAAAGATGTTCAACTAAGAACTTTT
GATTTGCCAAACATTTCAGCCGATGAACTTCTGGTTAAAAACATTTCAAACAGCATCTGC
CTTTCCACTTACAAAGCGGCATTGCTAGGCAGCAAACACAAACGCGTACCTGAGAACATT
GATGAAGTGCCGGTGATGACGGGCCATGAGTACGCCGGTGTGATTGTTGAAGTCGGTGAG
AACCTAAAAGACCAATACAGAGCAGGCGATTACTTTGTTCTGCAACCTGCAATGGGTCTG
CCTACTGGTTACTCGGCAGGCTACAGCTATGAGACTTTTGGCGGCAACGCAACGTATTCT
ATCATTCCTAAAATCGCTATCGACTTAGGTTGCGTTTTGCCTTACCACGGTGACTACTTT
GCAGATGCGTCTTTGGCTGAGCCAATGTCATGCATCATCGGCGCTTACCATGCTAGTTAC
CACACTAAACAATACGTGTACGAGCACGATATGGGCATCAAAGAGGGTGGTGCGTTAGCG
CTGTTAGCTTGTGCTGGTCCAATGGGGATTGGCGCGATTGATTACGCGATTAACGGACCA
GTGAAGCCAAAATTGATCGTGGTGACGGACATCGACGCCGCACGTTTAGACCGAGCAGAG
TGCTTAATTCCGGTTGAGAAAGCAAAAGAGCAAGGCGTTGAGCTGCATTACGTGAATACA
GCCCAAGTTGATGATCCTGTCACTTATTTGAAAGCGCTTAACGACGGCAAAGGCTACGAT
GACGTGATGGTATACGCAGCAGTATCGCAAGTATTAGAGCAAGCCGACGAGCTGTTGGGT
AACGACGGCTGCTTGAACTTCTTCGCAGGACCTACCGATAAGAAATTTAAAGTACCGTTT
AACTTCTACAATGTGCATTACGAGTCAACGCATATTGTGGGCACGTCTGGTGGCTCAACT
GGCGACATGGTGGAGTCTATCGACTTGTCTTCACAAGGTAAGATCAATCCATCGTTCATG
ATCACACACGTTGGTGGTCTGCAAGCTGCGCCACATACGATTTTGAATCAGTTGGATATT
CCGGGTGGTAAAAAGTTGATTTACCCGCATATTGACCTGCCGTTGACCGCGATTGATGAC
TTTTTATCGTTGGCAGACCAAGACCCGTTCTTCGTCGAATTAGACGCAATTTTGAACGCA
AACAACTATGTGTGGAATGCTCATGCAGAAAAAGCGTTACTTGAGTTTTATGACGTGAGC
TTAACGGTTTAG
>IFLFFFIN_00043 PTS system mannitol-specific EIICB component
GTGAAACCAAACATGCGAGCCAATGTGCAAGCCTTCGGGGGGCATTTGACCGCCATGGTG
CTGCCAAATATCGGAGCCTTTATCGCTTGGGGCTTTATTACTGCACTCTTTATTCCAACG
GGTTGGATGCCAAACGAAGCATTTGGTGAACTTGTTGGTCCAATGATCACTTACTTATTG
CCGCTGTTAATTGGATATACGGGCGGTCAGATTGTTGGTGACAAACGCGGAGCGGTTGCT
GGTGCCATCGGTACCATGGGCGTTATTGTTGGTGCTGACATTCCAATGTTCGTCGGCGCA
ATGATTATGGGTCCGCTCAGTGCTTGGGTTGTGGTGCAAATGGATAAACGAATCCAACAC
CGCATCCCTTCGGGCTTTGAGATGGTGGTGAACAATTTCTCATTGGGTATTGTGGGCATG
ATTTTATGTCTATTCGCCTATGAGATTGTTGGTCCTGCAGTAACGGCGGCTAACTTATTC
GTGAAATCGGGCATTGAAGCTTTGGTTGCAACGGGATTTCTTCCTTTGCTTGCGATCATC
AATGAACCAGCGAAAGTGCTGTTCCTTAACAATGCCATCGACCAAGGGATTTACTACCCG
TTAGGTCTGCAGGCAGCAGCTGAAACAGGCAAATCTATCTTCTTTATGGTGGCATCTAAC
CCAGGTCCGGGTCTTGGTATGCTGTTGGCTTACGCGAAGTTTGGTCAAGGTCTGTCTAAA
CGTTCTGCGCCAAGTGCCATCATCATTCACTTCTTTGGTGGTATTCACGAGCTGTACTTC
CCGTACGTGCTAATGAAGCCAATTATGATTGTGGCAATGATTGCAGGTGCGGCGACTGGT
ATCGCAACCTTCAACCTACTGGATGCAGGTTTGGTAGCAGGTCCAAGTCCAGGTTCAATC
TTCTCTTACCTAGCTCTTACTCCAAAAGGCAGTTTCCTAGCGACCATCGCAGGTGTCACA
ACAGCAACAATAGTTTCCTTCCTTGTCGCAAGTGCGATTCTGAAGATGAGCAAAGCAGAA
AACAAAGAAGACGAGTTTGAACAGTCTGTCTCTGAGATGAAAGACATGAAAGCGGAAGGT
GCAATTAAACCTGCAACGCAACAAGTAAACAAACCAATTTCATTTGTCGCATTTGCTTGT
GACGCTGGTATGGGCTCAAGCGCGATGGGGGCTTCAACCTTCAAGCGCAAGTTAGTACAA
GCCGGGATTGATATTGAAGTGAAGAACTTTGCCATCGAAAAAGTGCCAAGTGAGGCCGAC
ATTGTCGTGACACACGAAAGTTTAGAAAGCCGCGCAGTAAACGCAACAGGCTTGCCTGTC
GTGACAATTAAGAACTTTCTTAATGACCCAGCGCTTGACGAGCTGATGGATAAGATTAAG
CAACAAACGGTCGCGACTGAGCAACCAGCCTAA
>IFLFFFIN_00044 Mannitol-specific cryptic phosphotransferase enzyme IIA component
ATGCTGTATGAATTAATCGACCACGAACTAGTAGATGTTATTAATGACCGCGCTTACCAA
TGGCAAGACGCAGTTAAAAAGACAACGCAATACCTAGAAGACAAAGGTTACGTTTCTCAG
CAATACGCGGATGCCATCATCCAATCGACCGAAGAAAATGGTCCTTACTATGTGTTGTGC
CCAGGACTGGCAATGCCACATGCTCGTCCAGAAACCGGTGTGCTAAAAACGGGCTTGGGC
ATTCATATCTTCCCTTCACCAGTTGATTTTGGTTCGGACCTTGGTCCTGCCAACATTCTT
ATTACCCTAGCTGCAAAAGACTCTGATACCCACATTAAGGTGATTCAAGCGTTAAGCGAG
ATGTTTGTGGACGAAGAGAACATTGCAAAGCTGGCACAAGCCTCATCTAAGGAGCAAGTG
CTAGACATAATAAAAGCATACTAA
>IFLFFFIN_00045 Mannosyl-D-glycerate transport/metabolism system repressor MngR
ATGGCAAGACTGCCAATGTATCGCCAGATTGCGGATGCGATTCGTGAAAAGATCAGCGAT
GGCGAATACAAAGTAGGAACCGCTCTTCCTACCGAAGCCCAGTTACGCGAGGAATTCTCT
TGTAGCCGAGTCACGGTTCGCCAAGCGTTAAAATTGCTGATTGAAAATGGTGAACTGGAA
AGCGTGCAGGGTAGTGGTACCTATGTGAAAGAGAACAAGGTTAACTACGATATTTACCAG
CAGACCAGCTTTGCAGAGAAGTGGGCACATTTAAATGCGGTGACGCACAGTGACGTGGTT
GCGTTCGAGATCACCAAAGCGTCGTTAACTATGGCTGAAGCTCTGAACATTAATGAGGAC
GACAAAATCTTTTACGTGAAGCGTGTTCGTTATCTTGATAACAACCCAATTACAGTAGAA
GAAACCTGGCTACCAACAGAGATGTTCCCTGATCTCACCTACCAAGTGATGCAAGGCTCT
AAGTATCACTTTATCGAGAAAGAGAAGGGCATGGTGATTGATCGCAGCGAACAAGAAATC
ATCCCGGTATTGCCGCCGCAAGACATTGCAGACTTGTTAGACATCGACCCAGCACAACCG
ATCATTGAGAAGCGCACACGTGGTTTCTTACAAGGTGATGTGGTGTTTGAATACAGCCGC
AACTATTTTAAATCGACCGACTATAAGTTTACGCTGGTGGCGAAACGTCATAAGTCGTAA
>IFLFFFIN_00046 PTS system 2-O-alpha-mannosyl-D-glycerate-specific EIIABC component
ATGAAATTAACCTCTCTTACAAACCCATCGCTGATAAACCTACAAACGACGTTTGAAAGT
CGTGACGCAGCGATTCGTGCACTTGCCGACCAGCTAAACCAGGAAGGCAAACTGCATAAC
AAGGAAGAATACCTACAAGCAGTGTTTGCTCGCGAAGAGCAAGGTCCGACGGCGCTAGGC
GAAGGCTTAGCAGTACCGCACGGTAAGACAGATGCAGTAAAAGAGGCGGCATTTGCCGTA
GCCACACTAAAGCAAGACTTAAAGTGGCAAGGTCTGGATGAAGACGAAGACGTAAACCTG
ATCTTCTTAATCGCAATTCCAAATGCGGAAGCAGGTTCAACACACATGCACCTGTTGACC
GAACTGACCACAACCCTAGTGGATGACGATGTTCGTGAGGCAGTGCTAAATGCTACAAAT
GTAGAACAAATTTTCGCTTTGCTTGATGGCCAAGCAGAGCAAGAAGAAAAACAAGACCAA
TTAGATACAAATGCACCAACCATCGTTTGTGTGACAGCTTGCCCTGCTGGTATTGCGCAC
ACTTACATGGCAGCAGAATACCTAGAGAAGACAGGTAAGAAGCTGGGTTACAACGTGCAT
GTTGAAAAGCAAGGTGCGAACGGTATTGAAGATCGTCTGACTGCCGAACAGCTAAACAGT
GCAACGGCAGTCGTTTTCGCGGCAGAAGTGGCGATCAAAGAACTTGAACGTTTTGAAGGC
ATTCCTCGTGTAGAAGTGCCAGTTGCTGAGCCAATCAAACACTCTGAGCGCATTCTTAAC
GAAGCGATTGAAGCAGGTAAAGCAGGTCGAAGCGCAGGCGCTGCGGTTGCAACCAATGAC
AAACCGAAGAAGCTACCACTTAAAACTGAACTAAAACAAGCACTGCTATCAGGTATCTCT
TACGCCGTTCCTCTTATCGTCGCTGGCGGTACCGTACTTGCTGTTGCCGTGCTATTGGCA
CAAATGTTCAACCTACAAGATTTGTATGCAGAAGAAGGCTCTTGGCTGTGGATGTACCGC
AAGCTAGGTGGTGGTCTACTGGGTACATTGATGGTTCCTGTACTGGCAGCATACACCGCT
TACTCATTGGCAGATAAACCAGCGCTTGGTCCAGGCTTTGCCGCAGGTATCGCCGCGAAC
CTTATCGGCTCTGGCTTCCTTGGCGGTGTTGTCGGTGGCTTGATTGCCGGTTACGTCATG
CGTTGGGTAAAAGAAAACGTACGTCTAAACCCTGCGTTCAACGGCTTCCTAACCTTCTAC
CTATACCCGGTTATCGGTACTTTGGTTGCTGGCTCATTGATGCTGTTCGTTATCGGTAAA
CCTGTTGCTTGGCTAAACCAAGGTTTGACGGACTGGCTAAACGGCATGTCTGGTACCAAC
GCCCTACTTCTAGGCGCAGTAATTGGTTTATTCGTATCGTTTGACCTTGGTGGTCCTGTC
AACAAAGCCGCTTACGCATTCTGTCTGGGTGCAATGGCGAACGGCGTTTACGGCCCATAC
GCTATCTTCGGTTCGGTGAAAATGGTCTCTGCGTTCACGGTAACGGCTTCAACCATGCTT
GCACCTCGCCTGTTTAAAGATTTTGAAATCGAGACGGGTAAATCGACTTGGTTGCTTGGT
CTAGCGGGCATCACTGAAGGTGCGATTCCGATGGCTATCGAAGATCCAATCCGCGTTATT
GGCTCGTTCTTACTTGGCTCTGTCGTAACAGGTGCAATGGTGGGAGCTGCTGGCGTAGGT
CTATCGACTCCGGGTGCAGGTATCTTCTCAATCTTCCTACTACACGATGCAGGTCTAGGC
GCATTCACGGCTGCGGCAATCTGGTTTGGCGCTGCGCTGATTGGTGCAACTATCTCGACC
ATCACTCTCATCATGTGGCGAGCACACGCAGTAAAAAAGGGCAAATTTGTCACTGAGGCT
GCAGCTCAACATTAA
>IFLFFFIN_00047 Mannosylglycerate hydrolase
ATGACTACATCTCGCGTTCATATTACTCCTCACATGCACTGGGATCGTGAATGGTACTTC
ACTACAGAAGAGTCTCGCATTCTGCTAGTGAACAACATGGAAGAAATCATGACTCGTCTG
GAAAACGATCCAGACTACAAATACTACGTTCTAGACGGTCAAACCGCAGTTCTAGAAGAT
TACTTCGCAATCAAGCCAGAAAACAAAGAGCGCGTACGTGAGCTAGTACAAGCAGGCAAA
CTGATTGTTGGCCCTTGGTACTCTCAAACGGATACGATGCAAGTATCTGGTGAATCTATC
GTACGTAACATGCTTTACGGATTGCGCGACTGTCTAGCGCTAGGCGAGCCAATGAAGATT
GGTTACCTACCAGATTCATTCTCTATGAGCTCTCAGCTACCAGCTATCTACAACGGTTTT
GGCATCAATCGCGCGATGTTCTGGCGTGGTTGTTCAGAGCGTCACGGCACAGATAAAACC
GAGTTTTTGTGGCAATCAAACGATGGCAGTGAAGTCTCTGCGCAAGTACTGCCACTGGGC
TACGCGATTGGTAAATACCTACCGCAAGACGAAGAAGGTCTGCGCGCACGTCTAGATAAG
TACTTCCCAGTGCTAGAAAAACCGTCGGTAACTAAAGACATCTTACTACCAAACGGTCAC
GACCAAATGCCTATCCAAAAAGACATCTTCGAGGTGATGGATAAGCTACGTGAAATCTAC
CCAGACAAAGAATTCAAAATGAGCCGCTTTGAAGAAGTATTCGAGCGTATTGAAGCCGAG
CGCGATCAGCTTGATACCATCAAAGGCGAGTTCAACGACGGTAAATACATGCGTGTTCAC
CGTACTATTTCTTCAACGCGTATGGACATCAAACTGATCCACGCAGAAGTAGAAAACAAG
ATCGTAAACATTCTTGAGCCACTAGCGTCTATCGCATGGACACTGGGCTTTGAATACCAC
CACGGTCTAATCGAGAAGATGTGGAAAGAGAGCATGAAGAACCACGCTCACGACTCGATT
GGCTGCTGCTGTTCAGACAAGGTACACGCAGAGATCTTGAACCGTTACATCCTTGCTGAC
GACATGGCGACCAACCTGATCAACTTCTACAAACGTAAGATTGTTGACCACATGCCAGCG
CGCGAAGGTTGTGACAAGCTAGCACTATTCAACCTATCGCCATACGCTCGTGAAGAAGTG
GTAAACACCACCATCACTATCCGTGCAGAACAGTTCAACCTGTTTGATGAAAACGGCACG
CCAGTTGAGTACTTCATCCAAGATCAACGCGTAATCGATCCAGGTAAGATTGACCGTCAA
ATCGTTCACTACGGTAACTACGACCCGTTCATCGAATACGACATTCAAATCAAGCACACT
GTGCCAGCGATGGGCTTCATTACCCTACACATTCAAGCGAATGAGAAAGGTACGCAAAAA
GTGGCTGAGCAGAAGGAGTTCCTGCTGGAGAACGAATTCTACCGCATCAACGTCAACGCA
AATGGCACTCTGAACATCTTCGACAAAGAGACAGAGCACCTTTACGAACAAGCGCTGCGC
ATTGAAGACGGCTCTGACGATGGCGACGAATACGACTACTCACCTTCTCGTAAAGAGTGG
CTACTGTACTCAGACGAATTCGATGCAGAAGTGAATGTGAAGCACGAAGGTTTCCAATCT
GTGGCAACCATCAAGCTGCGCATGAACTTGCCTGAGAACCTACAACAACGTGAAGAGCGC
ACAGGTCAAAACGGTTACCTAGACGTGAACTGCCAAGTGGTTCTAAAACAAGGTACACGC
CGTATTGAAGTTCGCATGGAGCTGGATAAGCAAGCTGACGACCACCGCGTTCGCGTATTA
GTACCAACACCGTTTGTGTCTGAAACCGTAGTAGCAGACAACCAGTTCGGTTTGATCACT
CGCCCAACGAACGATCCAGAAATGGCGAACTGGGAAGCAGACGGCTGGAAAGAAGCACCA
GTGCCGGTTTACCAGCTAATGAACTTTGCCGCGGTTGAAAACGCGCAAGGTGGTATGGCG
CTAATGAGCAACGGTCTGCGTGAGTTTGAAGTGATTTCAAGCCAAGGCAATGAAGAGCGT
GACACATTCGCCCTAACCCTTCTCCGTGGTATCGGCGTATTGGGTAAAGAAGAGTTGTTG
CTTCGTCCGGGTCGTCCATCTGGTATCAAGATCCCGACGCCAGATTCACAAGTACGCGGC
AAGATCGTTTGTGAGTTCGCACTGTTTGGTTTCGCGGGCAACCACATCGAAGCAAACGTA
ATGGCAGCGGCGCGTGACAACGTGACCCCAATCCAGTGCTACAACAAGATCCCTTACAAC
GCGATGAAGCTGAACGTAGGCGAGCAAAACCTACCGCTAACGCACAGCTTGCTAAACAAA
TCGCTTGAAGGCGCGGTACTGAGCGTACTGAAGAAGGCAGAAGACGAGGATGCACTCATC
CTGCGCGTCTACAACCCATCAGAGAGCGAAGTGATTAACGACACAGTGACGTTTACTTCA
GAAGTAACGTCATGGAAAGAAACTCAGCTAGACGAGAAAGTGCTACCAAATGAGGTAGAG
ACAGCATCGTTCGGCACGCTGAAGCCGTGTCAGGTTAAGTCTTTCCAAGTGAAGTTCTAA
>IFLFFFIN_00048 Mannose-6-phosphate isomerase
ATGCAACACGCTCTATTCAAACTGGACAATGTAATTCAAAACTACGCTTGGGGCAGCCAC
ACCTCGATCCATGATTTATTCGGCATCGACAATCCAGCGAACGAACCACAAGCAGAAATC
TGGATGGGTACTCATCCAAATGGTTGTTCAAAACTTGCCGACACTAAACAACTGTTGTCA
GAAGTCATCAACCAAAACAAAACGCAATCGCTGGGTGATTACACCGCGGCGCGTTTTGGT
GAACTGCCGTTCCTATTCAAAGTACTTGCCGCTGAAACACCGCTGTCTATCCAAGTACAC
CCTAGTAAGCACAAAGCGGAAATTGGCTTCGCTCGTGAAAACGAACAAGGCATCCCGCTG
AATGCTGCAAACCGTAACTACAAAGATCCAAACCATAAACCGGAGTTGGTTTATGCGCTG
ACGTTTTACAAAGCGATGAACGGCTTCCGCCCGATTGAGCAGATCTTATCTCTGTTTGAG
CAAGCGAATATCACTGCTCTAGAGACTGAAATCAACGCACTGAAAACCACACCAAACAGT
GAAGGTCTTAAAGTGTTCTTCTCAGCAATTATGTCGTTAGAAGGCGAACGCAAACAGCAG
GCTTTGAATGAGCTATACGCAAGCCTAGAGTGCCCTGCGAAAACCGCTATGGCACGAGAA
GCTTACGGTTATATTCAAGACTTCCGTCAGCATTACGCGGACGATATTGGTCTGTTTTCG
CCATTGATGTTGAACACGATTGAACTCGCTCCGGGCGAAGCGATGTTCCTCCATGCAGAA
ACGCCGCACGCATATGTTCAAGGGACAGGTTTGGAGATCATGGCGAACTCAGACAACGTG
CTGCGCGCTGGCTTAACACCTAAGTACATCGACGTTGCTGAGCTTATCGACAACACCATC
TTCAACGCGATTGACCCAGAACAAATCAAGCTCGCGCCCGTGCATAAACAAGGCAAGCTT
AGTTACCCAATTCCGGTGGATGATTTCGGCTTTGAAGTGATGGCAGTTGAAGACACTGCA
ACGACTCAATTCGTGCGTAGCGCAGAGATTTTGTTTTGTATCGAAGGGGAAATCTCGGTT
TCTAGCCAAGACGATCACATCACATTGAAAGCGGGTGAATCGGTTTTCGTCTGCAGCAAC
TCAGTGAAGTACGTTTGCCAAGGTCACGGCACCTTAGCTCGCGCCTTTAACTGA
>IFLFFFIN_00049 HTH-type transcriptional regulator SgrR
GTGTCTGATCTCAACTTGTTTCGTTATTACCAACGGCTTACTCCACTTGGCATTGGTGGT
GAAGTCAAAACCACATTGCAGGAAGTTGCTGACTTGCTGTTTACTTCTCCTCGCCATGCA
CGCAGCTTGCTGTCTCAAATGCAAGAGCAAGAATGGTTGAGTTGGCAACCAAAAGCAGGG
CGAAATCAACGTTCGACGCTTCTGTTAAATATTGAGCTGAGCGCACTAAAGGAAAGCCTC
GCACTGGAGCGGATCAAACGAGGGAAATATGAAAAAGCGCTAGCGATCCTTGATGAAGAC
GAGGCGGCATTTGGTCGACTACTCAAGACCACATCAGGTGCATCCGTTCAAGAAGGTCGA
CTCAATATTCAGCTCACTTATAAACGCATGTTTGAACGTATTGTCCCGCACCAATTGCAC
CGCAGCAGTGAACGCTTTTTCTTGCGCCAAATTTATTGCTGCTTGGTATCGAGTGACTAC
TACGGTGTGGTGAAGCCAGAGCTGGCACACCATTGGCGATATGATGAGAAAAGCTATGAG
TGGACGTTTTATCTTCGTCCGGGGCTAACATTCCACAATGGCACACCGATAAATGCCGAT
ACAGTCGTTAGTCTTTTTGCCAAACTCAGTTCACTCGAACTGTATGAAAAAGAACTTGCC
CATGTGGCAAACATTACTGCGCCAAATCCTCTAAAAGTGGTCTTTACCCTTAGTAAGCCA
GATTTGGGTTTTGCTGGGCTTATTTCTGGCGTGAAGTACGGTATCCAACCTGTTAGCCAA
GTGAACGTTGCCAATAACAATTTGGTCGTTGGCAGTGGCCCTTTCTCTGTGATTGAACAC
AGTGCTCATCGATTAAAACTGCAAGCTTTTGACGGCTATTACGCCTGTCGAGTACTGACC
GACATGGTGACAATCTGGATCGTCAATGATGAGAAAATGGAGAACCCATCCCTAGCCGCG
AATACACCGTCTAAGCAGGTAGAAAAAGCGGACGACGAGCTTGCCGACAGCATGTGCGGG
CACTATATGTCGACACAAGATGCAGAGGCGGCTCCGGCGAGTCAGCACAGTCGCACCGAG
GACGGCTGCTTGTTCGCCTTGTTTAATCAACATGCCAAGTACCCGCTGTCTCAAGCGCAG
CGTCGCTACATTGCTGAGTTGATTCAACCGGAACGACTTGCGGATGTGATGCGCAAAGAA
AAGATCGTGTTTGGCAGCGTACCTGCTTACAACATGCTGCCAACGTGGAAGCCCGTACTA
AGACCGTTTGGTGAAGAGAGCAAACTGCCTAAACATATCACCATCGCAGGGTACAACTAC
ACGGCATTGAGACGATGTGCGCGTGCAATTGCGAGTCGTTTAGAAGGAACGGGAAGTAAG
GTTGATATCGTCATGTACACCTACCGAGAGTTAAGTGAAAAAGCTCGAAATGGTACCCTT
GATGAGACGTTAGTGATCACCAATATCAACTTGGATGACAATCGCCACGCTTCGGCGTTT
ACTAACTTTTTCAGCAACGTCGTATTACATCACACCTTGGGAGAAGAGAATGCCGAATGG
TTGAATGAGCAACTAGAGAATGTACGTGGCTATACGGCGTTAGAGGATTATCTCAAAGCG
TTAGAGCCGATCGCCTCAACACTGGTCAGTGAGTATTGGATAGCGCCTATGTTCCATCAT
ACGCAAACTTTACGCTTTCAAGGTGTTCTAGAAGACGTTGCCCTAACCAACTGGGGCTGG
CCGGATATTCGCTCGGTGTGGTCGGCAGATTAA
>IFLFFFIN_00050 hypothetical protein
ATGCGATGTAGAAGCACAACTCAATCGACTGAAACGTTGCCTACCATGGCAGCTTATTTC
CAAAAGCGCGTAGCGCAATCAGAAAACAAACTTGAAGTTTTAGCTCTGACTTACATGATC
GAATTGTTTAATTGGTCATAA
>IFLFFFIN_00051 Putative peroxiredoxin
ATGACCGATTCAGGAGTCAATATGGCAACTTCAGTAAAACTTAAAGCGGGCGACAATTTC
CCTTCTCTTCAAGCAACTTTGCTAGATGGTTCAAGCGTGACATTAGGTCAGCCGCAAGGT
GATGCGACTTGGCAAGCTGTATTCGTTTATCGTGGTAAGCACTGTCCTCTGTGTACCAAA
TACCTCAACGAGTTAGAGGGATACAAACAAGCTTTCTCGGAAGCGGGTGTTGATATTCTT
GCAGTTTCAGGCGATTCAAAAGAGCAGCTAGAAGGACACCTAGAGAAACTCGAAATCAGC
TTCCCTATTGCTTACGGGCTCACCGAAGAGCAAATGAAAACGTTGGGTCTGTACATTTCC
ATACCGCGTTCAGAACAAGAGACCGACCACAATTTCGCAGAACCCGGTTTGTTTGTGGTG
AATGAACATGGCAACTTGCATGTCGTCGATATCTCAAACAACCCGTTTGTTCGACCAGAA
CTTGGGGCGTTATCACGTGGTTTAGCTTGGATCCGTAATCCAGATAATAACTACCCTATC
CGAGGTACGTTAGATTACTAA
>IFLFFFIN_00052 putative HTH-type transcriptional regulator YybR
GTGGAAAGTAGAATCAGTGTGGATAACAAAGGTCGCAAGTCTGTGGCGAATGTGTGCTCA
GAGCCGTGTGCTATTGAAAAAGGGATGCGCTTAATTGGTGGCAAATGGAAAGGTTCTCTG
ATTTATCACTTGAAAGATGGTCCAGTTCGTTTCAATGATTTAGCGCGAATGCTTGGCGGC
GCCAGTAAGAAGATGATTGACCAACGTTTAAAAGAGTTGGAAGCCGAAGGCATGGTAGTA
CGCCAAGTTATCAGTGACCGCCCAATAGCAGTCAGTTACGAGCTGACCGAATTTGGGCGT
ACGGCACTTAAGATCCTTGATGATTTGCGAATTTGGTCTGAAACACACCAAATTGAGTTA
CGAAAGTAA
>IFLFFFIN_00053 Modulator of drug activity B
ATGAGCAATGTACTGATCATCAATGCACACGAGCCATCTCCATACTCTGAAGGTCGTCTA
AACGCTTCTCTTGTCGAGAAAGCACAGACGCTTCTACAAGCAAAAGACCATGAGGTTCGC
GTTGTGACAATGCAAGATGAAATCAACGTAGAGGAGCAACTCGCGCACTTTGAATGGGCT
GATCGAGTGATCATCCAAAGTCCAATAAACTGGATGTCTGTGCCTTGGTCATTCAAAAAA
TACATGGATGACGTGTTTACTGCTGGCATGGGGGGCGCGCTATGTGCTTTCGATGGACGT
AGTGCAGAGGACCCAAAGAAAAACTACGGTACGGGTGGTACTCAAACAAACAGCAAATAC
ATGCTGTCACTGACATTCAATGCACCAAAAGAATCGTTTGATGATGAGAACGAATACTTA
TTCCAAGGTAAAAGTGTGGACGATTTAATGCTTCATATGCACGCTAACTTCCGCTTCTTT
GGTATGGGTGCACTACCGACTTTTGCTTGCTATGACGTAATGAAGAATGGCGACATTGAA
AATGATTTTGCTCGTTTCGAAGCGCATATAAACGAAAACTTCTAA
>IFLFFFIN_00054 putative HTH-type transcriptional regulator
ATGAGTGATAAATGCAACACAACTTGCGGCGTAGCTTTTGAGACCACACAGCAGCAACTT
GAGAAGGAACAAGCGTTAGCGGCTCAAGCTAAGGCGCTGTCACATCCCGCTCGTTTGCGC
ATCCTTCATATTCTGCATACGCTTGATACCATGGGCGGTTGCCTAAACAGTGATTTGGTC
TCTGAGCTTGGCCTTGCACAATCTACCGTTTCAGAGCATTTACGTATTCTTAAGCAGGCT
GGCTTTATCAGTGCAGAGCCAAATCCTCCTAAGGTTTGCTACCGCATTCAGCGCGACGCG
TTTGATCAATTCAATCTAGATTTTTCCAAACTATTTAACTAA
>IFLFFFIN_00055 Arsenical-resistance protein Acr3
ATGACTACTCAAGTTTTAAATAGTGCCAGCGACAAAATGAGCTTCTTGGACCGTTACCTA
ACGGTTTGGATTTTTGTGGCAATGGCAATCGGTGTAGGTATTGGCGCTGCATTCCCTCAA
GTTGCAGAGTGGAACGAGTCAATGTCTGTTGGCAGTACAAACGTACCGTTAGCGATTGGT
TTGATTTTGATGATGTACCCACCACTCGCAAAAGTGAACTACAACCTACTAGGCACGGTG
ACTAAAGACAAAAAAGCCATAACGCTGTCCTTGGTCATGAACTGGATTGTCGGCCCTATT
TTGATGTTCATCCTTGCATTGACTTTCCTAGGTGATCATCCGGGGTACATGGTCGGCATT
ATTCTTATCGGTCTTGCTCGCTGTATCGCGATGGTATTGGTGTGGAACGACATTGGCGGT
GGTAACAAAGAATACGGTGCAGCGTTGGTTGCGTTGAACAGTGCATTCCAAATCGTGACT
TACAGTGTGATGGCATGGCTATTCATTACTGTCTTGCCACCTGTCTTTGGTTACGAAGGT
TTCGTGGTTGATATCTCAATGATGGACATCGCTGAAAGCGTGCTAATTTACCTTGGTATT
CCATTTTTAGCAGGCTTCCTAAGCCGTAAATGGCTGGTCGCAGCAAAAGGTGAACAATGG
TACAACGAGGTATTTATTCCGCGCATTTCACCAATTACTTTGATTGCCCTTCTGGCGACG
ATCGTGCTGATGTTCAGCTTGAAAGGCGAAATGATTCTAGAACTGCCAATGGACGTATTC
CGAGTGGCCATTCCGCTCGCAATCTACTTCGTATTGATGTTCTTCGTGAGTTTCTTCGTT
GGTAAGAAAATGGGTATCGATTACGACAAGAACGCATCAATTGCCTTCACCGCAACGGGT
AACAACTTCGAACTTGCTATTGCAGTTTCCATTGCAGTATTCGGTCTGAACTCAGATCAA
GCGTTTGCAGGTGTAATTGGTCCGCTTATCGAGGTACCCGTATTGATTGCTCTGGTGAAC
GTTGCGCTTAAAATGAAGCAGAAATACTATAAATAA
>IFLFFFIN_00056 hypothetical protein
ATGAATTTAGAATATAAAAAACTGAAGTGGCATGCTGTTCTCAAGCTTTCCCAAGAAACG
ATTAAATACTTGAATGAAGAAAACAGCAGCAAGCTGAATGACACCGATAAAGTCAGGGCG
AACGTTCACGCAGCACAGTTACTTCAGCAACTCTTAACAGAACTCGCTACAACCGATTTA
ACCCCGCTCCCACCGCAACAAGGGTTCAAGTGA
>IFLFFFIN_00057 HTH-type transcriptional regulator AppY
ATGAGCCACCAATATCAAGTCACGTTGTTTCGTGCAGAGCAGTTACAAAAACTGCGTAAT
GTGAGGATTCATTCCCCTAGTATTGTGCAGATCATCACGGGCAGTAAGCGTTTATTTTGG
AAAGAGTCGGCACTGGATCTCTCTCATTCTGAATTACTGTTGTGTGAAGCCTCTGCATCG
CTGAGCTTTGAGAACTTGCCACAGAAAGGAAAGTTCCTTTCGCGAATGTTCAGTTTTCAC
TGTTTGCCAACAGAGACCATGCTTGAACTTAGTATGAGCATTGGTGGAGAAGGCGAACAA
CCGACACTGTTGGCGGATAAAGCATTGGAAGATACGTTAAACGCCCTGTTTTCATTTGAC
CAGCAGTCGATGAGTCAAGAAACCCAGACCTTCTGGGTGATGGGGTTGTATCAACAACTC
GCGGAACGAGGTGTTTTGCACCACTTGTTTGCCAGCGCCAATACTACGTTCAGTCAAAAA
TTAAGCCGTTACTTATCACATTCACCTGGTGAAGAGCACTCACTAGAAGGGGTCGCTGAG
CGTTTTGCAATGAGCCGAGCAACCATGATCAGAAAGCTCAAGCAAGAGGGAACGCAATAC
CGAGAAGTTCTCGCAGAAGTACGCTTAAATCATGCTCTGTATTTAATGCAAAACGGTCAC
TACAACGTTGCCATGTTGGCACAATTGTGTGGTTACCAATCCGAAGGACGCTTTAGCCAA
CGCTTCAAAGGGAAGTTTGGACTTACTCCAAGCGATTACATCAAAACGGTTGTTGTGAAC
TAA
>IFLFFFIN_00058 Putative lipoprotein LppC
ATGAAAGCAATGACTAAATCTGTATTGGCACTCAGTTTACTTACCATTGGTTCGGCTCAA
GCGTTTGAGCTGTCGAGTAAAGATATTCAAGAAGGTCACCCAATGGCGAAGACTTTTGAA
TACAACAGTTGGGGATGTGATGGTGGAAACCATTCACCACAATTGATGTGGAAAGATGCA
CCGGCTGGTACAAAGAGCTTTGCTATCACGGCGTACGACCCAGATGCGCCAACAGGTAGT
GGCTTTTGGCATTGGATTGCATTCAATATCCCGGCGTCGGTAAGTGAGTTACCTCGTGAT
GTTAATATTGCTAAATTGGGTGGTAAAGAATCTCGCATCGATTATGGAACGGTTGGTTTC
GGTGGCGCATGCCCTCCAAAAGCTGACGGCATGCACCGTTACCAATTTACGGTTTGGGCA
CTGCCAACAGATAAACTGAATTTAGATGAAAATACACCAGCAGCTGTGGTTGGTTTCACA
CTGAATAGCATGGCGTTAGACAAAGCTAAGCTGACGGCGACTTACACCCGCTAA
>IFLFFFIN_00059 putative isomerase YddE
ATGGAATTAGATATTTATATCGTCGACGCATTTACTGACACTCAGTTTAAAGGTAACTCT
GCTGCAGTCGTCCCATTAAAAGAATGGTTAACCCCAGACCTCATGCAGAGCATTGCTACT
GAAAATAACCTTTCTGAAACTGCTTTTCTCAAGTCTGTCGGTGAAAACCAATATGAGATT
CGCTGGTTCTCGCCAATGACAGAAATCGATTTCTGCGGTCACGCCACTCTCGCCGCTTCA
CTGGTGTTGTTTGAGAAATTAGGCGTACAGGAAAAAATCGAGTTTCATACGTTAGAGGTG
GGAACACTCAGCGTAGAAAAAAACGCATTGGGTAAGATCGAAATGACCTTCCCTTTACGA
ATCCCTCAACCTATTTCCGATATTCCACAAGCACTGATTGAAGGCTTAAGCTGCAAAGTA
GAGCGCGTGTTATTGAGCCCACAAGCGTACTTTGTAGTGCTCGAAAACCAAGACGAAATA
CTTGAGGTTCAATATCAATCCGAACAGCTTAAAACACTTGCTCCTTATGATGTTGTCGTC
ACAGCAAAAGGAGAAGAGCATGATTTCGTTTCACGCTACTTTTGGCCAGCTAACGGCGGT
GATGAAGATCCAGTAACTGGATCAATTCATGCCGGCTTGGCACCTTTGTGGGCAGAAGAA
CTAGGAAAAACCTCTCTCGTGGCGTATCAAGCTTCCACACGCGGAGGCATTCTTCATTGT
GAGGTTAAAGCAGAGCAGGTAAAAGTCTCGGGCGATGGTGTGCTTTACATGCACGGAAAA
ATCTTCGTGTAA
>IFLFFFIN_00060 General stress protein 14
ATGATAAATAAAAAAGTCCTCATTCTCTTTGCGCATCCTTCCCAGCATCGCTCTGAAGTG
AATGCTCCTCTTTTTAAAGCAGCTAATACCGTTGAAGGCGTGACCTGTGTCGATCTCTAC
GCAGAATACCCGCACTTCAATATCAACATTGACCGCGAACAGCAGCGATTGCGTGACCAC
GATGTGGTGATCTTTCAATTCCCATTGTACTGGTACTCCACACCAGCCATTTTAAAAGAG
TGGCAAGATCTCGTGTTGGAATATGGCTTTGCTTATGGCTCTGAAGGCACAGAGCTTCAT
GGCAAAACCCTACTTTGCGTGTTATCTGCTGGCGGTAAAGAGGAAGCGTACAAAGCTGAA
GGTTATAACCATTTCACCATTCGAGAGCTGCTTGCTCCAATCGAGCAAATGTCAGCACTC
ACGGGGATGAATTACATCGCACCACTCGCGCTATTTGGTTCTCGTACTGCACAAGAAGAA
AACCGAATCGATCAGCATGTTGAACGCTACAAAACACTGCTCAATGCGTTAGTTAGCGAC
ACGCTAGACATTGAAGCCGCCGCTTCGCTTATCAAGCTTAACAGCGCACTACCACAACTA
ATTAAGGAAGCGTCATGA
>IFLFFFIN_00061 Glutathione-regulated potassium-efflux system protein KefC
ATGACAGGGATATTCTTACAAGCCTTTGTTTACCTTATTGCCGCCGTCATAGCCGTTCCT
TTAGCAAAACGTTTAGGCTTAGGCTCGGTGCTTGGGTATCTCATCGCCGGTGTGGTTATT
GGTCCAATCATTGGTTTAGTTGGTGAAGAAACAACGACAATTCAACACTTTGCTGAATTT
GGCGTAGTGATGATGCTGTTCCTCGTTGGTTTGGAGCTTGAACCCAAAATGCTCTGGGCG
ATGCGTAATCGCTTAATGGGCTTAGGTGGACTCCAAGTTGGTGGTACAGCAGCACTGATC
ATGGCGATTGCGCTTTACTTTGGTCAGCCATGGACGATTGCATTAGCGATCGGTCTGATT
TTTGCGCTTTCATCCACGGCGATTGTTTTGCAAACCTTTAGCGAAAAAGGGTTAACTAAA
ACCGAAGGGGGTCAAAACGCATTCTCGGTACTGCTTTTCCAAGATATTGCCGTTATTCCA
ATGTTGGCGTTCATTCCACTATTGGCACTCCCTGAACTTGTGGAGCAGGCACAGTCTGCA
GCGCAATCTGCGGCGGAGCATCACGAAGAGCTCAGCTTAGTTGCTGGACTTCCTGGCTGG
GCGTACGGCATGGTCATTACGGCTTCCATCGCTATCGTAGTCGTTGGTGGGCATTTCTTA
AGTCGTCCACTATTCCGCTACGTAGCAAGCTCGGGATTACGTGAAATCTTTACTGCTACA
GCATTGATGCTAGTGATCGGTATCGCTGCGTTAATGAGCTTAGTCGGTCTCTCCCCTGCT
CTAGGTACTTTCCTAGCAGGCGTAGTATTGGCGAACAGTGAATTCCGCCACGAGTTAGAA
TCAAACATTGAGCCATTCAAAGGACTCTTGCTTGGTCTGTTTTTCATTACCGTCGGTGCT
GGCATCGACTTCTCTGTGCTGTTCAGCGACTTTGGTTTGATCATCGGCTTGACGCTTGGC
GTAATGGTCCTGAAAGCGGCGATTCTCTTTATCCTTGCTTTTATCTTCCGTATCAAAGGG
AGCAACCGTTGGTTATTTACCTTGAGCTTGGCGCAAGCGGGTGAATTTGGCTTCGTATTG
CTGAGCTTCTCAGTTCAAAACCACGTCATTCCGTTCGAACTTTCGCAAACACTGGCATTA
GTCGTTGCGATCTCTATGTTCCTAACGCCCGGCTTATTTATCTTATTCGACAAGGTTATT
CTTCCTCGCTTCGAGAGTGAATCGAATGAGCGTGAAAGTGACACCATTGAAGAACAAGGC
ACAGTCATCATTGCGGGCATCGGTCGTTTTGGTCAGATCATCAATCGCTTGTTGGTTTCT
AACGGCGTTCAAACGGTCGTATTAGACCACCAAGCAAGCCAAGTAGATAACATGCGCCAA
ATCGGCACACGCGCTTACTTTGGTGATGCTATGCGCCCAGATATGTTGCACACGGCAGGC
ATTGAGCACGCAGCAGCACTTGTGGTTGCCATAGATAACCAAGAAGCGAGTGTTGAATTG
GTCAAATACGTTAAGCACACCTATCCGAAAGTGAAAGTGATCGCGCGCGCTTTCGACCGT
GGTCACGGTTATCTGCTTCGACAGGCGGGTGCTGACATCATTGAATCCGAAACATACCAC
TCCGCTTTAGAAATGGGCGGTCATGTGATGAAGTCTTTAGGGATTCATCCGTTCTTCGTT
GAGCAACAAAAAGCGACTTACAAACGAGTAGAAGATCGTAAGTCCGACATGCTTTATGAA
GCGTGGGCAGATGATTCGGAAGGCGAACGTTACGACAATAACTTCCGTCAGCTATTTATT
CATCTAGAAGAAAAAATGGCAGAGGAAATGCAGAAGGATCGTCACGATAAGCTTTCGCGT
TCCGAACGTGGTTGGACTCCACCACCAAAAGGGTACGCGGACGACTTCAACGAAGAAAAT
GTTCAAGAACTTCACCTTCCGAAAGAAGACGCTCAATAA
>IFLFFFIN_00062 hypothetical protein
ATGATTGCAGTTCATCGAGAGTATTGTTTATCGAATAGCCCAGATTTACACGCCCATGTT
GAAGTCAATCCCGTCGGCAAATTGGAAGTCGAAATTGTCGAACTTCAAGAGCACCATACC
ACCGAGTTTGATGATCTTTCTTTTGAAAGCAGCGGTGCCCAAACTCGTATTTGTGGTAAA
GAAGATACGGTCCCATGGCAGTTTAATCTTGCTAAGACCGATGCGTTAGAGCTTTCCCAT
TTAGTGGATGAAGCGAATGAAGAGTACGAGATCTTAATGAGTGATCTTATGTAA
>IFLFFFIN_00063 HTH-type transcriptional regulator DmlR
ATGAATAAGCTGCGTTTGATGTCTCTATTCGTTCATATTGTAGAGTGTGGGTCGATCTCC
AAAGCCGCAGAGAAGTTAGAACTTTCTAAATCTGTACTGAGCTCTGCACTCAAACAACTT
GAGGGGGAGTTGGATACGTGTTTACTTAAACGCACGACCAGAAAGCAAACGTTGACACCC
TCTGGTAAGCGCTTTTATCAGCAGTGCGCGCAAATGACGAAGCAAGCGGAAGAGGCATGG
CTAGAAGCAGCAGAGTTGAAGCAAATCCCAGTGGGAGTGATCACCGTGACGGCTCCCAAC
GCATTAATGCGCTCGATCGTATTACCTGCCTTAACGGCTGCTTTTGCCGATTACCCCGAT
GTGCATTTAAATTTGATCAGTGATGATAAACATGTCGATATCATTCAGCAGAATATTGAC
CTTGCGATCCGAGTTGGAGCGTCTGGTGATTCAAACATTAAACAGCGGAAAGTTGGGCAG
TTTTGTGACGTATTGTGCCGCGCGAGAGGGGAGCAATCTGACATTGAAGATGCTTCTTAT
ATCGCTCAACATTGGCAGGTCGAACCCATTGTTCATACGTTCTTTTTGGAGAAACAAGAC
CACCAAGTTCAATACCCAGTGAAGCATCGAGCGAACAGCGTGTTTGATGTGGTGAGTCTT
TTAGAGATGGGATTGGGCTTTGGGGTTGTTCCTGAATTTATTCTGGACTCGAATCCACTC
CTTGAACCAGTACCTAATGCACAAGCCTCAAAAGTGAATCCAATTTACGTATTACATCCT
TATCATGCTCATGTGCCGATGTCTGTGACATTAGCGATTCAAGCAATTGAAGAACGTATT
GAGCAAGTGATTACATGCAGAAGCTAA
>IFLFFFIN_00064 hypothetical protein
ATGACTCAATCAGTTTTAGAACGCGCTCAAGCAGGCATTTCAGCATGGCAAATCGCTTTT
AATAATCAGGACGCTGCAGGATGCGCAGCACAATACGCCGAAGATGCAATCATGGTTGCC
AAACCTTTTGGTACATTTGAAGGTCGTGAAGCAATTCAAGCATTCTGGCAAAACATCATG
GACCAAGGTTTTAACAGCGTGGACTACACCAACACGAAATGGGAACAAGATAGCGAACAA
GGTTACATTCTGACGTCCGATTGGACCATGAACAAAGCGTTTGGTGTGGTGCATAAAGAA
CTATGGGAGATCCAAGCTGACGGTCTTTCTCGTCTGACCTATGACGAGTTCGAAGTACTT
GGCGAACGATAA
>IFLFFFIN_00065 hypothetical protein
GTGAACGAACATCACAATAATTATAATTATCCGTCTATTAATAAACAATTGGTTGAATAT
TTAATCATGTCAAAACTCTTTTTTGCGTCACTTTTGATGCTTTTATCATTTCAGTCTGCG
GCGTTTACGCCCAAAGAAGTGTGCTTCGATCAAGATTCGGAGTTTATTGGATGGCTTACC
GACGAAGAGTGTGCCGCTTTAAATGGCAACAGTCCTGATGACTTTACTCAAAACTCGGAA
TATTCACATCCTACGCGAGAGCCAATCGCAGAATCAGAAGAACCCGTAGTCATTGTCTTA
TAG
>IFLFFFIN_00066 hypothetical protein
ATGAATCCAGAAATCATGACAATGGCCAAAGAAGCGCTTGATATGTTTGCGTTTCTTGCA
ACCGAACTAATCATTCTATTCCTAGCAATTAGCTATATCGTGGGTGTGTTGCAAGACTTT
CTAACACCAGAAAAAATTCAGTCTATCCTGAGCTCTAAAAAGGGTAAGGGCTACTTTATT
GCAGCGTTGCTAGGCTCGATTACGCCTTTCTGTTCATGTTCAACGATTCCTTTCCTAAAA
GGATTGTTGCGTGCAAGGGCGGGTTTTGGACCAATGATGGTGTTCCTATTTGCAAGTCCA
CTGCTTAACCCAGTGATCATTGGCTTGTTTGTGGTGACCTTTGGTTGGAAAGTGGCAGTA
TTCTACTTTGCTATTGCGATGACAGTATCAGTAGTAGCAGGTTATGTACTTGAAAAACTT
GGGTTTGAGCGCTACGTAAAACCAGAAGCATACGAAGCAGTAGGTTCTTCTTCATGCGGT
ACTTCTTGCGGTGACTCAAGCAAGAAAAAAGAAGAAGCGAAACCAGCATCTAGCTGTGGT
ACCAGCGCTTGTGGTGAACCAGCTCCAGTTGTGGCGAAAACATCTTGTTGTGGTGAAGCG
CCAAAAGCTGAACCTAAAGTGGAAGTATCTTGCTGTTCATCAGACGGTACTGCAACAGCG
ACGATTGTCGAAGAGAAGCAACCAAGCCGTTGGGTTCGTATTTGGCACTCAACTTGGAAA
GACTTTAAACAAGTGTTCCCTTACCTAATGATGGGGATTGCGATTGGTTCATTCATTTAT
GGTTTCATCCCTACGGATCTGATTGCAGAATACGCAGGTGAAGCGAAGTGGTACGCGATT
CCGGTAGCAGCAATCATTGGTATTCCATTGTACATCCGTGCAGAGGCAGTGATTCCACTA
AGTGCGGCGTTAGTACAAAAAGGCATGGCATTGGGCTCAGTTATGGCATTGATCATTGGT
AGCGCTGGCGCAAGTCTTACAGAAGTGATTTTGTTGAAATCTATCTTTAAGAACCAAATG
ATTGCAGCTTTCCTATTTGTCATCCTAAGTATGGCAATGGGCGCGGGTTACTTATACAGC
TTTATCTTTGCTTAA
>IFLFFFIN_00067 HTH-type transcriptional repressor CzrA
ATGGAACTCGAAGCTGTAGCAAAAGCGCTCAAAGAGCTAGGACACCCTACCCGTCTATGT
ATCTATAAAGAGGTGGTTAAAGCGGGCTATGAAGGTATCGCAGTTGGTGGCGTACAAGAT
AAACTTGGCATTCCAGCTTCTACTCTTTCTCATCACATCTCGAGCCTTGCCTCAGCTGGC
TTAATCAGTCAGCGTCGTGAAGGTCGTACTTTGTATTGTGTTGCTGAGTATGAATGTTTA
GATACGGTTATTGGCTTCCTGCGTGACGAGTGTTGTATCAATGAAAACTGCTAA
>IFLFFFIN_00068 ECF RNA polymerase sigma factor SigM
ATGAAAACTGCTAACCTTGAATCGATTTGGAGCGAATACGAACACGCTATTCACGCCTTC
TTGCGCTCTAAAGTCAGTAATGAAGATGACGTAGACGACCTCAAACAAGAGATCTTACTT
AAGACTTATCAGAATCTCGGGGATATTCGTGATGTATCGAGCGTCAAGTCATGGCTATTC
CAAATCGCTAATAACGCCATCATCGATTTCTACCGCAAACGTGCACGAAACCAGCGTGAT
AATGACCTTATCGCTGAAGATCTGTGGTTTGAAGAACAAGCAGCGAGTCTTAAACAAGAG
TTGTCAAAGTGCATTGCACCGTTTGTGCAGGCGCTACCAGAAGAGCAATCGCAACTGCTC
TCTTCTATTGAGCTTGAAGGTATGAGCCAAAAGAAGCTCGCAGAACAGCAAGGCATCAGC
TACTCGACTCTCAAATCACGTGTTCAGAAAGGACGGGTAGAATTGAAAAAGCTGTTTGAA
GAATGTTGTAGCTTCTCATTCGATAAACAAGGTCGCATGACAGATTGCAACCAAAACGGT
TCTTCTTGCGATAAATGCTAA
>IFLFFFIN_00069 putative HTH-type transcriptional regulator YahB
ATGCCCAGAGCCAGTTTTGACCAACTTACTGCATTTGTTGCTGTCGCGGAGCATGGATCG
TTTAGCCAAGCCGCAAGGGTAATCGGGAAAGACAGGGCGACGCTGCATCACCAAGTCAGC
GATCTCGAAATTGATTGGGATGTGATCTTGTTTGAACGCAAAGGAAGAACACCAGTCTTG
ACGGAAGTAGGGGCGACGTTACTTACTCAAGCCAAGCACATCCTTTACCAAATGCAGTCT
TTAGAACTTTCTCGTGATAGCTACTCTCAAGGGGATGTTCCGGAAATAACGATTTGTCAC
GACATGTCGGTGCCGTGTGATGCCATCGCAGACATCGACCTGTCTCTGCGCAAGCAATAC
AAAAATACGGCGATTCATTGGTTACATCGCAGCCGAGATGAAGCGCTAGACATGCTTATG
GCGAAACACGCGGATTTTGCGGTGGTACTTAACAGTGGTAAAGCGTTCCCAACTGAAGGG
ATGTCTTTTATAAACTTGGGCTATCCGAGGTTTACCTTCTATGCGCACCGGAAAAGCTCG
ATAGCGCAGAACCCCGTTGTGACTCTGCAGGACCTCGCATCACATCACCAATACATTGCA
GAGAATTTCAGTACCAGTGCACTTGGCAATCAACAGGTGATGTCACCAAATATCTCCCGA
ATCAGCAACATTGATGTGTTGATGCGACTATTGAAAAATGATGGCTTTGCCTTGCTTCCT
CATCATTTAGTGCAAGCTCATGATGAAAAGAGCGAATTTGTCCCTTTAAACATAGACTTT
ATGGCGAACGAAGGTCGTGCAGGTTATGTATTATTAAAGCGAGGCAATACGTTAAGCCCT
GTGCATCAAAAGCTGGTGGCGTTGGTGACCGAATGGTTTGATAAGCAGGTTTAA
>IFLFFFIN_00070 Penicillin acylase
ATGGTGAATATTCCACGTAATAATGACCTCGTATTGAAACGTTACGAGGGCAATTCAATG
AAAGGTTTTAGCAAAAAAGTACTTCTAGCAGCATCAGTCGCAATGGCAGTCGGCAGCATC
TCTACCGCAGCAAATGCGTGTTCACGTTTGGTTTGGGAGACTCAAGACCACGGTGTATTT
GTCTCTCGTACCATGGATTGGATGGAAGCCAATCAGCCAACTATTGATGTTCGCCACGCA
GGTCAAACCTACCGTGGATACGATAAAGGCGATGCGCTTACGTGGACATCGAAATACGCT
TCTATCGGTGTGAGTATCTACGGCGTGGGCATTATTGACGGCTTTAACGAGAAAGGATTT
GCGGCGAATGCATTGTTCTTGGATGAAGAGAACTCTGGCGCGCCACAAGCGGGAAAACAA
CAAGTTGAAAACTCGCGCTTTGTCGCTTACCTGATCGATAGTTTTGCATCCGTTGATGAA
GCATTGAAGCACCTAGATTCAATCCAAATACAACAGTTCAGTCACAATGGCATTGAAATG
AAGGGACATTACTCACTAGAGGATGCAAGTGGCGATTCTGCCGTATTGGAATACATTGAT
GGTGCTTGGCAAGTGCATCATGGCAAACAATATGACGTGATGACTAACAGCCCAGAGTAC
GCGCAACACTTGAAAAACTGGCAAGAAGCGCAACCAAAAGCGAAGAGTGATGTGAATGGT
GAGTTCCCAATTCCGGGTAACATCAACTCTGCTCAGCGCTTTATCTGGAACAGCTATATG
AAGGATCAGCTTAAAGAGCCAAGTAGCTACACCAATGGCATTGCGAAACTCGACAGTGTG
ACCTACAAAATCCCATTGGATGCAGCAAACCGCCCTGTGAATGGTGAAATGCGCGGCTAC
GCGACCATCTATGGTTTGGTGTACAACTTAGACCAAAAAGTGATGAACGTACGCTATCAG
TATGATGACAGCTACACACAGTACTCAGTGGACTTTAATAAGTTGAATGACGGTCATAAC
TACACGATCAAAGCCGACTTACCGGATCTGTTTGGTGACATTTCATCTCGCTTAGAAAAA
GGCGACGGTGTAATGGGTCAGCACTTAGTGAAATAG
>IFLFFFIN_00071 hypothetical protein
ATGATCAAGCGAGCGAGTCAGTTCAGCGTACCTCAGAGTTGGAAAGTGCTGCTTAACGAT
ATGGATATCGACCCGCAATTGGTGCTGGCATACGCCAAGTTACCTGCCGACTCATTCATT
CGAGCGTATAGCACTTGGAGGGGAGTCTCCCCTGGGCATTATCGAGAGCAGCGTCATTGA
>IFLFFFIN_00072 putative oxidoreductase
ATGGCAAATACAGCATTAATTACAGGCGCATCAGGTGGTATCGGTGAAGAATTAGCGCGT
ATACACGCCGAAAAGGGTGGAGACTTAGTGCTTGTAGCCCGCTCTAAAGACAAGCTAGAG
GCACTGGCATCAGAGCTTCGCGATAAACACAAGGTTCAGGTTGCTGTGATTGCAGAGGAT
TTGACTCAGGCTGATTCTGCTACATGTGTGTTTGAGCAAACCGAAGCGCAACGGTTGCAA
ATTGATATGCTCATTAACAACGCTGGCTTTGGTGGTCACGGAAAATTCCATGAACGTGAT
CTCGTGGCGGACCAAGCCATGATGCAACTTAATATGGTGACGTTAACCAATCTGACTCAC
TTGTATCTGCAAGGTATGGTGGCACGCAATCATGGTAAGATCTTAAATGTGTCATCAACG
GCGTCGTTTATGCCAGGTCCATTGCAAGCGGTGTACTACGCAACTAAGGCTTATGTTACT
TCGTTTACCCAAGCGATAGCAGAAGAGCTTAGAGACACCAACGTAACTGCCACAGCTTTG
TGTCCGGGTGCGGTAGCGACGGGTTTTGTTGCCGCAGGGGATCTACAAGGAGTGGAAGTC
TTCAAAAATGCTAAGTCTCCTCGTTCTGTTGCTGAGTGTGGCTATAGCGCTATGGAACAA
GGCAAGTTGGTGGCGTTCAACGAAGGCGGTTTGAAGTTCATCCTTGAGTGGATCGTCCCT
TTTCTACCAAGAAAATTGGTGCTAAAAATATCGCGTCAAACTATGGAAAAAAGTGCTTAG
>IFLFFFIN_00073 Zinc-type alcohol dehydrogenase-like protein
ATGAAAGCAATCACCTATCAAAAAGATCAAGATACCTTTACTTATACTGACATCGATACG
CCAGAGATAAACGGCAGCTTCGATGTACTAGTGAAAGTTCATGCCGTTGGGCTCAATCCT
GTCGATGCAAAAGTAAACCTTTGGCACGAGATGGTCGACGGGATAGATGATACATTCGTT
GGTGGTCTCGATGTTTCGGGGGAAATCGTTGCCATTGGCGACAAGGTATCAGGTTGGCAG
GTGGGCGATCGCGTACTCTACCATGGCAACATGCGTCGAATGAGCGGTGGCTTTGCCGAA
TACGCAATTCAGGACTCGCGCACGCTGGTTACGCATCCTGATGTTGATCCAGAAATCGCA
GCCGCTTCTCCATGTGCAGGTTGGACGGCTTATCGAGCCCTTGTCGACAAGCTGAACATT
TCTACCCGTAAGAGTATCTTTATTGCGGGCGGCTCTGGTGGTGTTGGTAGTTTTGCTATT
CAGTTAGCTCGCTTCTTTGGCGTAGAAACCATCATAACCACAAGCTCTGCTGCAAACCAT
GAGTTCGTACGTTCGTTGGGTGCTACGCACGTAATTGACTACAAACAAGAGAATGTACGT
GAGCAAGTTATGTCAATTACTGAAGACTTAGGAGTGGAAGTATCTTTGGATTGCGTTGGT
GGCGACAACGACATCTTATGCGCCTCTGTGCTTGGCTTTGAAGGTGAAATGGTTGAACTA
GTAAGAACAACTCGCGCAACAGAATACCCAGGCGCTTTCCTGCAAGGACTTACTTTTCAT
CAGTTGAGTCTAGGCTCAGGGCATGTTCATGGTGAACAAGGCTTTGCTTCTATGGTTAAC
GCTGGGGTGGAATTCTCGCATATGTTAGAACGCGGAGAGGTTATGGTGCCAAAATTGGAA
GTGGTAGAACTAAAAGACGTCGCTCAAGCTCTAGTCTTTATTCGTCAGCAACGAACGGTC
GGAAAAATCGTCGCGAAGCTCATCGACTAA
>IFLFFFIN_00074 Alpha-amylase
ATGAGTGGCTTACAGGAAACACTATCAACAGGTGCAAATGTTATCTTGCACGCTTTTGAT
TGGAAGTATGCTGACATTGCCCAACGCGCATCGGAAATCAGCGAGCTAGGTTATGGCTCG
GTGTTGGTTTCTCCACCGATGAAAAGCGCACAAGACGAACGCTGGTGGCAGCGTTACCAA
CCTCAAGATTATCGGATTATCGACAATGCACTCGGTAACACAGTAGATTTCAAAAACATG
ATTGAAGCACTCAATCATGTAGGCGTACTGGTTTATGCCGATGTCGTTTTTAATCATATG
GCGAACGAAGCGCACCTTCGTCCGGATCTACAGTACCCACGTCAAGGCGTGATGGACGAC
TACCAACAAAATGCGAGCAAGTATCAAGACCTGATTCTATTTGGCGATTTATCTGAGCCG
CTATTTGACGAAAATGACTTTGTTGAAGCCTTTGGGATCAAAGATTGGAAAGACAAATGG
CAAGTGCAAAACGGTCGAATCACTGGTGGTCCTACCGATCCTGGCTTACCAACTTTGCGT
GTATGTAAGCACGTTGTTGAGCAGCAAAAAGCGTATTTAAAGGCGCTTAAGTCAATGGGT
GTGAAAGGTTTCCGTATCGATGCTGCGAAGCATATGACCCTAGAGCACCTAAAGCTGGTT
TGGACAGAAGAGATCACGCGAGATGTGCATATCTTTGGTGAGATCATCACCGATGGTGGC
GCAACAGAAGAAGAGTATGAGCTGTTCTTGGAACCGTATTTGAAAGAGACACGATTGGGT
GCATATGACTTTCCGTTGTTCTCAACCATCTTTAAGGCGTTCTCAAAGAAAGGCAGCTTT
AAGTCTTTGATCGACCCGTACTGTTTTGGTCAAGCGTTGTCGAACCGTCGAGCCATTACT
TTTGCCATCACTCACGATATTCCAAATAACGATGTGTTCTTGGATTTAGTCATGGATGAA
GAGAATGAGTGGCTAGCGTATGCCTATATCCTAGGCCGCGATGGAGGTGTACCACTTGTT
TACACAGATTTGGATACCAGTGGCATAAAGGGCGCAGATGGTCGACCAAGATGGCAAAAT
GCGTGGCAAGATGCGCGTATGGCGAAGATGGTAGCGTTCCATAACCTAGTGCATGGTGAA
CCGATGACGGTGCTTGAAGGTAACGACGATATGTTGGTGTTGCAACGTGGTGAAAAGGGC
ATCTTAGTGCTGAATAAATCTTCACGAGCGCAATCACTACAACTTACCTTGAATAAAGCC
TTGGTAGACATGATGACAGGCGAAGAGATGCCTTGTACTGAAGAGATTAAAGTGGCAGCA
AAATCGGCGATGCTGCTTGTAGAGAAATAA
>IFLFFFIN_00075 hypothetical protein
ATGTCTTTTTGGGGAGTTACATTCGCGATCTGCATTCAGCTGGTTACTGCAGGCATTTTT
GGAATGGTCGTAACGGCTTGGATTGCTTTTAAAGCAGAAACTTATGATAAAAACGATTAC
CAACATATGTTTTTCCTCGTTAATTTTATCTGCTTTATCCTAGCGCTATTTGCCTCTGTC
GGGTTACTAATCTACGGTCTTATTTTTAGTGACTCATCTCATTACTATCAATATCTAGGG
CTACCTTGGTTTTTTGCTCTGACTGGTTTTTCGTACCACATATACTGCCATTTAAGGTAC
AGCAAAGCATACCGCATGAAGGAAATGCAAATGTGGCGTGAGCACTGGTATGAGACGTTA
GAAATAGAGACCGATGAGGATTTATCTAAGTTTAAACTTGACGATGTCATTCGATTTGGC
GCTTGGAAAGCAAGCCCAGAAAAGCAAGCCTCTTGTCTCGATATTTTACCTGCAGGAGAA
GAGGTCTATCAGCGGGTTCAACAAGCAAAAGCACTGGCGGCAACCAAAGTACCAGCAGGC
GACCAGACGGTGCTCAATAAGCTAAAAGAGTTCGAAGCCTCTGTTTCAACAGTGTATCGC
CTCTCATGCAAAGCAAGTCATGCGTTTGGGTTCAAGAATGACGAATCTCACTCCTTTCAA
CGTAATGTCCGTAGAGGGAACAAAGATACCTACCCAGACCTTGAAGACGAAGTTTCGAAA
GTACTGGATGCTCTAAATGAAATTGCCATCGTCACGATATCCAACAACTCGGGCGAGACA
ATGATCGATGCGCACATCTTTTTGCAATATGCATTAGAAGGGTTATTTGGTGAGCAGGAA
ATACTGACGAACTATGTACTATGGACTTATGTAGAACACTTTTATCACGTCAACCCATTC
CAATTAGCACTAGAGTTATCGCAAATGGGCGTGAAGGTCCTCAAGAAAGACGGTGAAATC
TTTGTCTTTGTCGAAGAGCCAGAACAATCATCGCTACGGTTAGAGGACTTCAATTCAGGA
ACTCAGTATGCAATGAGTACTAGCTAA
>IFLFFFIN_00076 hypothetical protein
ATGCCATTTACAATCGAACCAATTACACACAAACACATCGACTCTGTAGCTAAAGTTATT
TTCGACTCGTTTGCTAGCAATCAAGTTGACAGCGAACATGTCAACGAGGAGTTTCTAGAT
TACTTGACATATATGAGTGTGACCAACGTGGAAAGCAATCTAGGTTATGTCGCAGTTGAT
AGCAACAATGAAATTATTGCTGGCGTATTGTGTTGTGACCTCAAAGAAGCATTATCTTTT
GACAATGCTGATGATGATTCAATGATGGCTATTCTCAAAGAGCTCAATTCAAAATACTTT
GAGACGCTTACTGTTCCTGAGTGTTCTTATTTACAAGTTAAGTTTATCGGTGTTCGCAAT
GATCACAGTGGTCAAGGTATTGCCTCTGCGTTGATTAACGCAGCGCTTAATAATGGTCGG
GCACTTGGTTTCCGTTTTGTGCAAGCTGAATCTGCGGGTTCTCGTTCACAATATGTGTTT
GAAAGAATGGGGTTCAGTGCAAAAGCAAGTGTGAAATATGACGAATTTCTTTTTAATGGT
ACGAAGCCGTTTCATGCTACAGAAGAACACCAATCAATAAAACTTATGATCAAAAAGTTG
TAA
>IFLFFFIN_00077 Peptidyl-prolyl cis-trans isomerase C
ATGGCAAATACAGCAGCCGCTTTACACATTCTGGTAAAGCACAAAGAACAAGCTGAAGAC
ATCATTAAGCAACTTAAGAAAGGTGCTAAATTCCAGACGTTGGCAAAGAAATACTCAACT
TGTCCATCTGGTAAACGTGGTGGCGACCTAGGTGAGTTTCGCCGTGGTCAAATGGTGCCA
CAGTTCGACAAAGTTTGCTTTTCAGGTGAGGTTCTAACTCCGCACCTAGTAAAAACTAAA
TTCGGCTGGCACGTTGTGAAGGTTCTTTACCGTACTTAG
>IFLFFFIN_00078 Chemotaxis protein CheV
ATGGCAAAAGTCGCAAGTAAAGCGAACCAATCTCAGGGCATGTTGGTGTTTAAACTCACC
CTGCAACAGAACTTCGCAATTGGCACACTTAAAGTCCGTGAAATTGTTCCTTACATGCCA
ACGACCAAGATTCCATATTCTCATCACCACGTGATTGGGACCGTCACGATTCGTGACTTA
ACGGTACCAGTGATTGATATGGCAGCAGCGATTGGATTCCGTCCGATTCAAGAAGAGGAA
TACAAAAACTGCTATCTGATCGTGACAGATTGCTTGCGCACGGTGGTTGCGTTCATGGTA
CGAAGTATCGAGAAAATCATCGAATGTGACTGGAAAGCAATTGAAACGCCACCAGAAAGT
GCAGGTCACAACATCTTTGTTACTGGCATTACTCGCTATGAAGAGAAAATCGTCCAAATG
TTAGATGTCGAGCTTCTGCTTTCGAAGATCTACCCTCAATATGAAAACACTAAGATTCCT
ATGCTGACAGACATTGAACGTGAACGCCTGAAAGCCTTGAGTATCCTTTTAGTTGACGAC
TCTTCGATTGCACGCAAACAGTTAAGTGACGCGTTGGATCGCATCAATATCCCTTATCAA
ATTTGCAAAAATGGCTCTGATGCACTCGATTTAATGAAGCGAGAAGCAGAAGAAAACCGC
CCTATTGATCTTCTAGTAAGTGATATCGAAATGCCAGGATTGGACGGTTATGAACTTGCA
TTTGAAGTTCAAAACGATTCCGCACTGAACAACTCTTACCGTATTCTTCACACCTCTCTC
TCTAGCGAGATTTGTGTTGACCGAGCTCACCAAGTTGGCGCTCATGAAGCGTTAGAGAAG
TTCAATGCAGGAGAATTGATTGAAGCTATGCTGCGCGGCGCAAAAGAGCTAGAAGCAAAA
GCAATGGCATCATAA
>IFLFFFIN_00079 Cob(I)yrinic acid a,c-diamide adenosyltransferase
ATGAGACCAGTAAGTAAGGAACTTGGCGAGATTTGTTACCCATTCATTTATGAAGACAGT
CCGGTCTGCGATTTTGAAATTACGGCAGACGAGTTGTGCAGTCGAATTGGGCTTGTGCTA
TCGATGGAGTTAGATGATTTTAGTCGCGACGTCCTAACTCGCATGCAGCCAAACGTGTAC
CATGTGAACGGCTCTATCCGCGGCAAGCTCGCAATCACAGAAGCGGAAGTTGATGAGTTA
AAAGCTGACTACGACGCAATCAAAGCGCGCATTGACGGTGGTTTTAAGGGGTTTGTACTT
CCCGGTGGTCACCCAACTTCCAGCCAATTACATTTGTGTCGCTGCCAAGCCAAGAAGGTC
GTTCGCGCATTGGTTGCGGTAGAGCATTCAGGTAAGAAGCAACCCGCCCCAATTTTGTTC
CGCTATTCAAACCTGCTAGCTAACGTGCTTTATAGCTTGGCTTCCTATATCAATCACATT
TATCAAGTGGAAGAAACGGAGTTTGTGTCTCGCAGCTACACGATGCCAAGTAAATAA
>IFLFFFIN_00080 hypothetical protein
ATGGATCAGCAAGTTAAACAAGAGCGTTTACAAGGTCGTCTAGGACCAGAAATTAAGGAA
TTTCGTCAGGAGCGCCGTACGATTCAACTAGCAACAGTTGATGCGGAAGGTCGTCCAAAC
GTAAGTTACGCCCCATACGTACAAAACCAGGAAGGTTACTTCGTTCTTATTTCTCAGATT
GCTCGTCACGCGCGCAATCTGCTTGAGAATCCAAACGTATCTTTGATGATGATTGAAGAT
GAGGATTCATCTAAGCAGTTGTTTGCTCGCAAGCGGCTAACGTTTGATGCGGTTGCGACA
GTTGTAGAACGTGACTCTGAAATGTGGCAGCAAGTTGTTGGTCAAATGAAAGATCGTTTT
GGTGAAATCATCGACGGTCTAAGCCAACTTGAAGACTTTGTTCTATTTAACCTAAAAGCA
GAACAAGGTCTATTCGTAAAAGGTTTTGGTCAGGCTTACCAAGTGTCTGGTGATGATTTG
GTTGATTTTGTTCACCTTCAAGAAGGTCACAAGAGAGTCGAAAAAGCGTAA
>IFLFFFIN_00081 hypothetical protein
ATGGAATCAATTAAGCAACAGGTTGAAAGCCTACTAGAACAAGAACCACAACTGCTACCT
GCGGCGATGGCAGAGCGCCTTGGCGTATCGGAATTTGATGTGGTTGCAGCACTACCTCAA
GAAATGGTAGCGGTGGCTCCGGGAGAGCAAGCTCAAAGCATTTTAGAAGGTCTTGTAGGC
TTTGGTCCTGTAACGACGATTGTTCATTCTTTCGGCTCAATCTTTGAAGTGAAAGCACCG
TTCCCGAAAGGCAAAGTGGCACGTGGTTACTACAACTTAATGGGCAAAGAAGGGGAGCTT
CACGGTCACCTTAAACTGGATAACGTGAAAAACATCGCGCTAGTAAGTAAGCCGTTTATG
GGGCGTGAAAGCCACTACTTTGGTTTCTTCTCTGAGTGCGGTAGCAACATCTTTAAGATC
TACCTCGGTCGTAATGAAAAGCGCGAACTGATTGAAGAGCAAGTAACGGCATTTCGCGCA
ATGCAAGCTGAGTTCAATCAGTAG
>IFLFFFIN_00082 Oxygen-independent coproporphyrinogen-III oxidase-like protein YqeR
ATGAGCGTCGACATTTATAAATTTGACGAATCAATTCTCGGGAGTGACAGCCCCGATCCG
CTGCGTTTTGCGTTTGTGAAAAAACACTCTGCGCACGCGGGTGGTAGCAGTATGCCTGTG
CCACCGCCACAACAAGGTGAAATCCTGTCACGGATCACTTCTGAAACAACGCAAAAGAAC
AATAAGCGTTGCTTGTACATTCATGTGCCATTTTGTCGTGTACGCTGCACTTTTTGTAAC
TTCTTCCAAAATGCTGCGAGCCGTAAGCTTGTTGATGAGTACTTTGAAGCGCTGATGAAA
GAGCTGAAAGAGAAAGCAGCACTGTCATGGACACAAAGTGGCATTTTTCATGCGGTTTAT
ATCGGTGGGGGCACGCCTACAGATTTATCTGCAGATCAGGTTCGTATTCTTGGTCAGGCA
ATTCATGACTATTTCCCTTTAGCCGCTGATTGTGAAATTACCCTAGAAGGACGTATTAAC
CGATTCTCGGACGAGCTGTATCAGGGAGCGCTAGACGGAGGTTTCAACCGTTTTTCATTT
GGTGTGCAAAGCTTCAATACCAAAGTGCGTCGTAGTGCTAAGCGTTTAGATGATCGTGAA
GATGTCTTGAACCGCGTTGCTGAGCTCGCTAAAGAAGACAAAATTCCCGTCATTATAGAT
CTGCTATATGGCTTGCCTTATCAGACAAAGGAAGTGCTCGAACAAGATTTGCACGACTTT
ATGTCTACTGGTGCGCACGGTTTGGACCTATATCAACTGGTTGTTGGTGGGACAGCCCCA
ATGTTGAACCTAGTTGAGAAGGGTAAGATGCCGCCACCGGCAACCACGCCTGAAAAAGCT
GGTATGTACGAGCTCGGTGCGAAATTCATGTCGAAACACCATATGAAGCAGCTCAGTGTA
AACCATTGGGCGATCGATAACCGTGAGCGCAGCTTATACAACAGCTTAGCGAAGACGTAT
GCAGAAGTGCTTCCGGTTGGTTGTGGTGCCGGCGGTAACATCGGTGGTTACGGCATGATG
CAACATCGCACGCTAGACACTTATGTCAAAGCCGTCAATGAAGGGCAAAGCACCATCGCG
ATGATGATGAAACAAAGCCCGCTAGAGCCACTCTTTGCTGCGCTAAAGTCAGGTTTCGAC
CGTGGCATTGTTCAAGGGAACAAACTGCCAAACTTCATGGGTGAAAACACCTTTAACTTC
CTAATGCCGTTGTTCAAAGTATGGCACGACAAGGGCTTGGTCGAGCTTCAAGAGCGTAGC
TTAGTGCTAACTCTTGCAGGGAGCTTCTGGGCTGTTTCTCTCGCACAGGCATGTATTCAG
GTACTAACGTCGGAAATGAACGAAAACGTACCAAAAGTATCTAACATCTAA
>IFLFFFIN_00083 hypothetical protein
GTGAACGTAAAAAGATATGCCATTGCCGGTGGCGCCTCTTTAGTGGTGCACGCAGCGCTT
CTTTTTGTCTCCCAAGAGACAAAAGTGTTTGCAATGCCAGCAGGCAATCCCACCAGTTCG
GTAAGCTTGAATTTAGTCTCAGCGCCAAAACCGGTACAAGCGGCTCCTACGCCACAAGAA
GTGGTGGAAGAGAAGCACCCGGAGCCAAAGAAACAACCTGAGCCTCCGAAGCCAAAACCA
AAGCCTGAGACGATTAAAAAGACGGTAGAAAAGCCGATCGTAAAAAAAGAAGCGGTGAAG
AAAAAACCAGTCCAAAAGAAACCTGAACCGGTTAAAAAACCTCAACCACCAAAACCCGTT
GCAAAGAAAGATCCGCAACCAAAAGAAAAAGTGGAAGAGAAAGTCGCAAAAGAACCTCAA
CCACAACAAGCGGCTCCTACTGATCAATCGAAAGGGGCGACATCACAGCCAGTGATGATT
GACCAACCGACGTTTGTTTCTCAACCAGTACAACCTCGTTACCCACGTTCAGCGCAAAAG
CGTGGTATTGAAGGGGTTGCGCTGTATGAAATTTGGCTTGACGAAAACGGCAACCAAATT
AAACAAGTACTTATCGAATCATCTGGTGCAGAAATGCTCGATCTTTCTGCTCTACGTGCC
ATTAAACAATGGCAGTTTTCACCTCATATTTCTGGCGGGCACAAAGTCGCTCACCGAGTT
CAAATCCCAGTTCGTTTTAAGTTGGATGGATAA
>IFLFFFIN_00084 Biopolymer transport protein ExbB
ATGGAACAGCTACAACATTTACAAACCCAATTTGGTCTTATGACTTGGCCTTTAGTTATT
TGCTCTGCACTTACAGTCATGATCATTGCGGAAAGACTCTTTCAAGTATTCATTAGCCTA
GGAGTTGGTAAACGCGCGATTCGCCAAAAGCTGACCAAGCTTGACCCAACCAACAACAAA
GACATCGAAGCACTAGCGGATGAGTTTTCGGGTAAACGACCTCTTTTATATCGTGGTGTT
GCAATGCTGCTTGCGCATCACTCTTTTTCTAAATCACTGCGTGAAGATGCGGCTGGTATT
TGGCTTCAAGAAAAACGTCATCAGTTGCACTCAGGTCTGCGTCTGTTGACCTTGATTGGC
GTGATCAGCCCCCTGATTGGTCTATTAGGTACCGTTCTTGGTCTTATCGACATGTTTAAA
GGTATTGCTTCTTCTACCGGTAACATTACGCCAAACGACTTGGCAGATGGCTTGGGTCTT
GCGATGCGTACGACTGCAGCTGGTTTGATCATTGCGTTACCTGCTATTTCTGGCGCGCAA
CTGATTGGTCTTTGGGCAGATCGTGTTATCGCTAAGCTTGAACACACTCTGAACTATGTA
AATCTGTGGCTCGAAGGCATTTCTCTACAGCATGTATCTCCGGAAAACAGCAAAGAAGTC
GCGACTGTTGCAAATCATGTTGAAGCGAGAAGTTCATGA
>IFLFFFIN_00085 hypothetical protein
ATGATTAAGGCACCACAAGACAACAACAGTCATGGCTTAACACCAGACTTAACGCCACTG
CTCGACATCATTTTCATCGTAATGGTGTTTTTGATGCTCACTGCAGCAGTGAAGTTAGAT
TCCCTAGATGTGAACCTACCAAGCACCGATTCCCAAGCTGTGGCTGAGGTGGACAAACAA
TCAATCACGGTGAACATCCTTAAAGAAGAGCCACACTGGGCGATCAACGGTAAGGCGTAC
ATCGATTGGGAAAACTTTACGATGGCTCTGTTAGAAGAGAGCAAATCAACCGACAAACCT
ATTGTGATTGGTGCGGAAAAAACCGCAGACATTCAGTCACTGGTTAAGCTTCTTGGCTTT
TTACAAGAAAACGGAATTCAAGCGACTCAACTGCTCACTGAAGAGTCGCAATAG
>IFLFFFIN_00086 Hemin-binding periplasmic protein HmuT
ATGAATAAAACACTTTCGCCCGTTCGTACCGCATTGACTGCAGCCATTACTATGCTTGCT
AGTGCGAGCCTATTTGCCAACGAAGCTCCATCAAATGAACGCGTGGTCAGTGCTGGCAGC
GCTGTCACTGAACTGTTGCTTGCTCTTGATGCAAAAGATAGCCTTGTTGCTGTCGACGTA
ACAAGCCAACTACCGGAAGGTATGGAGTTACCAAAAGTTGGTTACCACCGTCGTCTTTCT
GCTGAAGGTCTACTGGGATTAAGCCCGACTAAATTGATTGGATCAGATGAAATGGGACCA
AACACCACGCTAGACCAATTGAAATCAGCAGGTGTTGATGTTGAAGTCGTTAATACAGAA
GCAAACGTGGAAGGTTTGGTTGATCGTATCGACCAAATTGCGACCATCATGCATCGCGAA
GCTCAAGCGACAGCGCTAAAAACTGAAGTTGAAGCACAAGTGAAAGCACTGGAAGGCAAC
CAACCAGCAAAAGCTGACAAAAAGAAAGTACTTTTCCTACTGATTCACGAAGGTCGCCCA
GCAAACGTAGCGGGGTCAGAAACAACACCAGATGCAATCATTCAACTTGCAGGTGGAGAA
AACCCAGCAGCAAGCAAACTCTCTTCATACAAGCCACTATCAACAGAAGCTATGGTCGAG
ATGCAACCAGACGTGATTCTTGTGAGTGGGCGTAGCTATCAAACAATGGGCGGTGCAGAT
GCCATTCTGAAAGCAATGCCTCTCCTTGCCGCGACTCCAGCAGGTATGAACAAAAACATC
GTGACAATTGACGGTCATGCGCTTGTTGGTGGTTTAGGACTTAAGAGCCTTTCAGAGGCG
AAGCGCCTAAACGAGCTGCTTTACCCGTAG
>IFLFFFIN_00087 Hemin transport system permease protein HmuU
ATGCTGTTAAGACGAATTCCTTTATCTACTACCCTACTCGCGTTATCTGGCATTTTAGCT
TTTATCGCAGTAGCGTCCATTACAGTAGGTCCAATGAATATTAGCTTCTCAGACAGTCTG
AGAAGCTTAACAGGAGCAGGTTCAGACCTTGCTCCTCATATTCAGTTAGTCATCAACGAA
ATCCGCCTTCCACGCACCATTCTTTGTATGTTTATTGGTGCGATCCTCGCTATCTGTGGT
GTTGTGATGCAGGGGTTATTCCGAAACCCTCTAGCTGAGCCAGGCATCATCGGTGTTTCC
GCTGGCGCGGCGCTTGGTGGCGCATTTGCAATCGTCGTATTTGCCGATTTCAGTCAAAAC
TACCCGACACTAATGAACTTAGCTGCCTTGCCATTTTTCGCCTTCCTCGGCGGTGCAATT
ACCACGGTATTAGTTTACTGGTTAGGTACGAATAAGTTTGGTACGTCAGTCACCATCATG
TTGCTTGCAGGGGTTGCAATCAGCGCACTCTCGGGCGCTGCGATTGGTTTTATGAACTTC
ATCGCCGATGATCAAATGCTGCGAGACTTAACTCTTTGGTCGATGGGATCGCTGGCTGGG
GCAAACTGGTCAGGGATTGGTTTAGCTGCGGTGACTCTCATCGTCTTGATGTTCTGGTTC
CAGAGAAAAGCCATGTCATTAAATGCGTTGCTTTTGGGAGAATCCGAAGCCAAACACCTA
GGTGTGCCAGTACAGAAGCTCAAACGCCAACTTATCCTGTTGTCTGCAGTTGGTGTGGGT
ATTACGGTGAGTATCTGTGGTGCAATTGGATTTATCGGTCTGGTGATTCCGCATTTAGGT
CGTATGCTTGCCGGTCCAGACCATCGCACGCTGCTGCCTATTTCAGCGCTTATGGGCGCA
CTACTTCTTACCGCTGCTGATATGTTTGCACGAGTCGTTGTTGCACCCGCAGAGTTGCCT
GTAGGCATTGTAACCGCATTGATTGGCGCGCCATTCTTTATCTACTTACTGTTCCAACAA
AAAGGGAAGATTCTGTAA
>IFLFFFIN_00088 Hemin import ATP-binding protein HmuV
ATGAATGACATCGTTCTGTCTGGCAGAAACATCTCCATGAGATATGGGAGCCGAGTGGTA
CTAGACGACATCAGTATTGATATTCGTGCAGGCGAGGTCACCGCATTATTAGGCCCTAAT
GGCGCGGGTAAGAGTACGCTGCTGAAGTTATTGTGTGGCGAGATTCCGTCTCAGAATGAT
ATCCAGTTCTTTGGTAAACAAAAAAACGACTGGGAGCCTTCGGAGAGCGCCAAACACGTG
GCGATGTTGCCGCAGCACAGCACGCTGACCTTCCCGTTCTTAGCGAGAGAAGTGGTCGAA
CTAGGTGCGATTCCTCTGTCCATTTCTAATAAAGAGACCACCGAGCTTGCTCTGCAATAC
ATGAAGCAAACCGATGTTTTGCATTTGGCTGATAACCTCTACCCTGCTCTCTCTGGTGGT
GAGAAACAACGTTTACATTTGGCTCGCGTATTAACACAACTTCATCTATCCGGTGATAAG
AAGATCTTAATGCTGGACGAACCTACCTCTGCATTGGATTTAGCTCATCAACACAATACA
TTAAAAATCGCTCGTCAAGCGGCAAAAGAGCACAACGCAGCGGTTGTAGTCGTATTACAC
GACCTTAATTTGGCCTCCCAGTATGCAGATCGCCTTGTACTACTGCACGACGGTAAACTT
GTCTGTGACGATACGCCATGGAACGCATTAACACCGGAACGCATAGAACAGGTTTACGGC
TATCACTCCATTGTGACCAAACACCCTACGTTGGATTTCCCACAAGTTCACGCTGCGGCA
TAA
>IFLFFFIN_00089 Methyl-accepting chemotaxis protein McpQ
ATGAAGCTTTCTAACTTAAGTATTAAAAGTAAAATTAGTGCGTTGATATTAATTATCTCC
GCCGCCGTAATTGCACTCTCTTTCTTCTTTAACTCTCAAATTAAATTAATCGACGGAAAG
ATGTCGGAATTTTCTGACACCACAGTTCCGAGTATTTTGTTAGTTAAAAACATTGAAATC
GAAGTCGGCATTTTAAGAAAAGATGAATTTTCTTTATTGACGAATGTAAACCATGCTGAG
TTTAAAACATGGTTGAAAGGTCTAGATGAATCAGAAAGTAAAGTTGACAACTATATTAAA
AAGTATGGTCAGTCGTTATGGGATCAACGTGACCGTGATGCCTTCAACCGTGTCAACGAT
GCATGGGAAAAATACCGTAGCTTCAATGAAAAATACTCCGCACTGCTTCTAACCAAGCAA
GTTGATGAAGCCAACGCAATGCTGCTTGATGGCTTCCCTGCTTTCCAAGAGCTACAAAAC
GCTATCATCGCTCTTGTTGAGCTAAACCAAACCTTCATTAAAGAAGACATCGACAGCACG
CATATCGTGGTAACCGATGCGATTACTTATGGCATCATTGCTATTGTAGCCTTGTTAGCT
TTGGGTTTTTCTCTAGGGCTATTCCTTACCAAGCAAATTTGCTCGCCACTTAACTATGTT
GTTGAAATGGCGTCTAAAATTGCCTCTGGTGATCTTACTTACCAACTGCCACGCAATAAG
ATTGGTAATGATGAACTTGGTATCCTTGCCGATGCATGTATTGATATGCAGGCGAAGCTT
TTAAGTCTGGTTGACAGCATTTCTTCAACTACCGCACAAGTAAGTACAGCAACAGAAGAA
GTGAGCGCGATTTCGGAACAAACTTCATCTGGTATGGACGAGCAGCAACAACAGCTTAAC
CTGATTGCAACCGCAATGAACGAGATGCAAGCAACAGTTAACGATGTCGCCAACAATACC
GAAGCCGCATCTGAAACCGCGAATGGTGCGTCGAACGATGCGAAACAAGGTTTAGAAGTC
GTTCAAGAGTGTATCTCGCAAATCAATGAAGCATCTGTTGCGATCCAATCTGTTGGCACC
ATGGTCAGCGAGCTTGAGCAAGACGCATCAAACATCAGCGTTGTCGTCGACGTGATTCAA
GATATTGCTGAGCAGACCAACCTTCTGGCTCTCAATGCAGCGATCGAGGCAGCACGCGCT
GGCGAACAAGGTCGAGGCTTCGCGGTTGTTGCAGACGAGGTACGTACACTAGCAAGTCGC
ACGCAATCATCCACAGAAGAGATCGTCTCCATCATTAGCAAGCTACAAAACTGCTCTAAA
ACCGCAGTGTCTGCGACAAACAACAGCAATGATTTGATTCAAGTGTGTGTTGAACAAGCA
CAAAACGCAGGTGCAACCATTGGTCAAATCGAGCAAAGCGTGGACAACATTGCAGAGAAA
AGCATTCAAATTGCAAGCGCATGTAGCGAGCAGAGCTCAGTCACTGAAGAATTGCATCGT
AACGTAGAACACATCAATCAGTTCTCTAGTGAAGTGGCAACGGGCTCTCGCCAAACCGCG
GTTGCTTGTCGTGACTTAAGTGAGCTGGCTGTTGGTCTACAAGAAATTGTAAGTCAATTT
AAAACGGCTTAG
>IFLFFFIN_00090 hypothetical protein
ATGATGAAGCGAATCATTCTTGGCACCTTTGTTATTACCCTTTTGACCGCTTGCTCAAAA
GACGATGGTCAGCAAGCTCTTGGTACACTAGAACGTGACCGCGTCACCTTTACAGCCACC
TCAAGCGAAATCATTCGTGCTCTACCCATTAAAGAAGGCAGCCAAGTAACTGAAGGTGAG
GTGCTAGTTCAACTCGATACTAAGAACCAAGAAGCGATATTGGCCCGCGCCGTAGCTGAG
CAAGCTAAAGCAGATGCTTACCTATTAAAGCTGACCAATGGCGAACGTCCTGAAGATATT
GCAGCAGCCCAAGCAAGAGTTGCAAGAGCAGAAGCGCAATTAACCGAAGCTCAAAAGAAC
TACCAACGTAAAGCAGAATTGGTACGTAAGAAACTCATCAGCCAATCGGAAAAAGACACC
GCATTGGCAGCAAGAGATTCTGCGCGTGCCGAGTTAGACTCGTCACAAGAAGAGTTCAGC
AAACTTACCGCAGGCTCACGTCCAGAAGACATTGAACAAGCCAAAGCCGAACTGATGGCA
GCAAAAGCAGATGTGGCTCTTCAACAGCAAAAACTAGCAGAGCTAACCATTACCGCTACC
CGTGATGGTTTGCTCGACAATCTACCTTTTAACTTAGGCGAGCGCGTTCCAGTCAATGGC
ATCGTTGCCGTGATTCAAGCAAGCCGTGTCCCTTATGCACGTGTTTATGTCCCTGCGACT
TATCGAGTTAACTTTATTCCCGGTAAAGCCGTACAAGTCCATGTGGATGGCATCGAAAAA
CCTTTAGAAGGAACCGTGCGCTGGGTTGCTACTGAGCCATCATTTACCCCCTACTTCGCC
CTAACAGAGGAAGAGCGTTCGCGCTTGATGTACCTTGCAGAAGTCGATTTACAAGACTCT
GCTGAATCTCTACCTTCAGGCATTCCTGCACAAGTGGATTTAGTGGAGTAA
>IFLFFFIN_00091 putative ABC transporter ATP-binding protein YbhF
ATGACTGAATACGCAATTCAAGCAGAGAATGTGGTAAAGAAGTTCGGTGACTTTACTGCC
ATCAATAACATCACGCTCAATGTGCCCAAAGGCAGTATTTATGGCTTTCTGGGTCCAAAT
GGTTGCGGTAAATCTACCACCATTCGTGTGTTAACGGGTCTACTCAGCCCAAGTGAAGGC
AATGTTGATGTTTTAGGGTTAGAGATCCCAAGACAATCTGAGCTATTGCGACTCAAAATT
GGTTACATGACGCAAAAATTCTCCCTCTACGATGATCTTTCCGTTCAAGAAAACCTCGAG
TTTATTGGGCAGATCTTTGGCATGGATACTAAAGCACTTAAAGCTCGCATCGAAGAACAA
TTAGCGACATATGGACTTGATCAATTACGTAAGCAACGCGTTGGTGGCATGAGTGGTGGA
CAAAAGCAGCGACTTTCTCTTGCGGCAGCGACCATGCACAAACCTGAATTGTTGTTTCTC
GATGAGCCAACTTCCGCCGTAGACCCGGAGAACCGTCGTGACTTCTGGGAGCAATTATTT
GATCTCTCCGATCAAGGCACCACAATTTTGGTCACCACTCACTATATGGACGAGGCAGAA
CGCTGCCATCGACTTGCTATTATGGAGGCTGGAGAAATCCGTGCTGATGGTGAGCCGGAG
CAACTCATGGCGCAAATGGGTGTGAATATTGTCGAGGTCAAAGCGGATAACTTGCGTGAA
CTGAAAGAGAAAGTCATAAAACGTGAAGAAGTCCGTTCTGCTGCCCAGTTAGGTATCCGC
TTACGCATCCTAATTCATCAACATATCGAACAACCGATTAATTGGTTAATACAAACCTTC
CCAGAGCTTGAAGGCTGCGAGATGAACATCGCGCGTCCTAGCTTAGAAGATGTATTCGTT
AGTGTAACGGGGGAAGGTCGCCAATGA
>IFLFFFIN_00092 Inner membrane transport permease YbhS
ATGATGAAGTCCATTGCTCGAATGAAGGCGGTGATGATCAAAGAGATTCGACAGCTTTCT
CGTGACCGAATCACCTTTGGCATGGTGGTCATGATTCCTCTGATCCAATTATTGTTATTT
GGATTCGCCATCAATACCGATATTCGCAATATTCCCGTCGGCGTTGTGGACCAAAGCGGT
AGCACCGCAGGTCGCGTTATTACTGAATCGGTAAAAGTGACTCAAGTTGTCGATGTGGTC
GAAACCTTTGCCACCGCTTCAGAGGCGGAACAAGCGATACAAGACGGTCTCGTGCGCGCG
GCACTCATTCTGCCAAGCGATTTAACTCAGCGTATGGTGCAAGGTCGAGAGCTGGGACAG
TGGATTGTAGACGGCTCTGATACCATGATCAGTTCAGCCATTCTCTCGCTGCAGACCATG
CCATTGACTGATTTCGACTTTGAGATCCGCCCTGCTCCCACCAAAACTTTTGAAGTCGCG
TTGTATTACAACCCGAGTCGGCGCTCGGCAGTGAACATCGTACCCGGTTTACTTGGGGTC
ATACTTACAATGACGATGATCTTGTTTACCAGTGCTGCCATTGTGAGAGAAAGAGAGCGA
GGCAATTTGGAATTACTCATCACCACGCCAATTCACTCTATTGAGCTCATGGTCGCGAAA
ATTATTCCGTACATCTTTGTCGGTTTAATTCAGGTATTTATTATTCTTGGCTTGGGGCAT
TGGATCTTTGGCGTGCCGATAAATGGAGCCATTAGCCAGATATTATTTGGCACCTTGTTG
TTTATAGCCGCCAGTTTAACGCTCGGTTTGGTGATATCCACCATCGCCACAACACAGCTT
CAAGCCATGCAGATGACGGTATTTATTCTCCTCCCGTCTATACTTCTGTCTGGTTTTATG
TTCCCTTATGAAGGGATGCCAGTCGCAGCTCAATGGATATCAGAGGCTCTGCCCGCGACC
CACTTTATGCGCATCATTCGTGGTGTGGTGCTTCGTGGTGCCGATCTAATGGAGTTATGG
CGAGACACAATATGGTTGCTTGGTTTTACCGTGGTGGGCTTAGTCGTCGCCTCTTTGCGC
TTTAAGAAATCACTCGATTAG
>IFLFFFIN_00093 Putative aminoacrylate peracid reductase RutC
ATGACAATTCATCGTATTAATCCATGTAAACGTTGGTCTGATGTAACGGTGTTCAACGGT
ATTGCCAACTTTGTTGAGGTGGCAGAAGCAGATACAACTGCGGATATGAAAGGGCAAGTA
CAACAGATTTTCGACCAAGCTGAGCAAATGCTAGCCAGTGTTGATAGCGATAAGTCGCGC
ATTATATCTGTGACGATTTACGTGACAGATTTTGCTAACTTCGATGCCCTTAACGAAGTG
TGGGATGCGTGGTTCCCTGAGGGCTGCGCACCGAGCCGTGCTTGCGTCAAAGTTGAATTG
GCGAATCCTGAACTCTTAGTCGAAATGGCGTTCGTTGCAGCTGCAGGTGAGAAGTACCAG
TAA
>IFLFFFIN_00094 6-phosphogluconolactonase
ATGACAGTAAATGGTCACTTACATTTTTATGTAGGCACCTATACCGATTCACCAAGCCAA
AGTCAGGGCATCGCGTGTGTTTCTCTCGATATTGCTACTGGCGCATTAACGCTCACCAAT
GAACTTGTTCCTGAAGCGGTGAAAACGGTTCGTAACCCTTCTTACCTTGCGCTCAAAGGA
GAGGGGTTATATACCTTTAATGAAGTAGAATGCTTGGAAGGTGCAGAACTGATTTTTGCT
GAAAAAACAGACAGCTATGCATTACCAATTGAAGGTGACTACCCTTGCCATATCGACATT
AAAGAGCCGCTAATTGCTGTTGCAAACTACGGTTCCGGGAATGTAAGTGTTTACCAACTT
TATGAGCAAGGTAAGCCTTTGAAATCCATAGCAGAATTATATGTGGAAGGCAGTGGTCCC
AATACTGAACGTCAAGCCTCGCCTCATGCGCATCAAGCAACGTTTCTCAACCACTCCGAG
CAATTTTCTGTGGTCGATTTAGGCACAGACAGTGTTCATTTCTATGACTATAAAAAAGAT
GGTGAGACAGTTAAGTTTTCACTTTCTCAAAGCATCGCGATGCCTCCTGGTTCTGGCCCT
CGTCATTTGGTCTTCGATAGTGATGAGTCTGTCGCGTACGTTGTCTGCGAACTGTCCGAA
ACGCTGGTGGTACTCCGTAGGCAAAGCGGGCAGTGGAATCTGACTCAACAAGTGAAGCTG
CTAGCCGATGAAGAGAACAAAGAAGCGGCGTCGGCAATTCGTCTCTCTGCGGATGAGCGT
TTTGTCTATGTCTCATGTCGTGCGCAAAATCTGATCAGCACATTTGATATAACGAGTAAT
ACTCCGGTTCAAATTGCCGCGTCCGATTGCGGCGGCGCGTTTCCAAGAGATTTTGTTTTA
TCCCTTGACGGGCAGTGGATGCTCGTTGCCAATCAACATTCGAATAATGTCGCTAGCTTC
CATAGGAATCCGGAAACTGGCGTTATCACTCCAACCGGATATTCGTGCGACATCGGTGCG
CCTGTGTGTTTGGTTGAGAAGCAGTAA
>IFLFFFIN_00095 Beta-hexosaminidase
ATGAACAAAGGTACATTAGCACTACTCATTTCAGGCTTAATCACAATTCCAACGGCAGCG
ATGGCGATGACTCCCAACACCGATCTTAACCTAATGCCTTACCCACAAAATGTAGAGTTG
GGGCAGGGTAAAATCACACTGGATAAATCCTTCAGCATTTACATCAAAGGCTACGATTCA
CCGCGTGTGCAGTTCAACGCCAAGCGCACCATGGACCGTCTATATCGTCAAACCGGCTTA
CCAATGTTGAACTGGCATGCCGAGTCGGAAAAAGACGCGACTCTGGTGATTGATATTCGT
AATGCGCCCAAGTCAGAGGTGCAAGACATTAACAGTGATGAATCGTATCAACTTGAATCG
CGTAATGGTCAGATCATCATTCGCTCCGAACGACCTTACGGCGCTTTCCATGGTTTAGAA
ACCTTCTTGCAGCTGGTGACTACGGACGCGACTGGCTACTTTGTGCCTGCGGTGTCGATT
CAAGATGAGCCGCGTTTTCCTTGGCGTGGTGTTTCTTATGATACTTCTCGTCACTTCATT
GAACTCGACGTGATTCTTCGTCAACTCGATGCAATGGCATCAGCAAAAATGAACGTCTTC
CATTGGCATATTTGGGATGACCAAGCGATTCGTATCCAGCTCGATAATTACCAAAAACTG
TGGCAAGACACCGCAGATGGTGATTACTACACCAAAGATGAAATCCGCTATGTGGTGAAT
TACGCGCGTAACCTTGGCATTCGAGTTATCCCTGAAATCTCTTTGCCGGGACATGCTTCG
GCAGTAGCGCACGCTTACCCTGAATTAATGTCTGGCATGGGTGAGCAATCTTATCCGCAT
CAACGTGGCTGGGGTGTGTTTGAGCCGTTAATGGACCCGACCAACCCTGAACTCTACAAG
ATGCTGGCGAGCGTGTTTGACGAAGTGGTTGCGCTCTTCCCTGATGAGTACTTCCATATC
GGTGGTGATGAACCAAATTACCAACAGTGGAAAGATAACCCGAAGATTCAGCAATTCATC
AAAGACAACAATCTGGATGGTGAGCGTGGTCTTCAATCGTATCTGAACACCAAGGTTGAA
CAGATGCTGGAACAGCGCGGTAAGAAGATGACTGGCTGGGATGAAATCTGGCACAAAGAC
CTTCCAACCTCGATTGTGATCCAAAGCTGGCAAGGGCACGACAGTATCGGTCGAGCAGCA
AAAGAGGGCTACCAAGGCATTCTCTCAACAGGCTATTACCTAGACCAGCCCCAACCAACC
AGTTACCACTACCGAAATGACCCAATGCCGAAAGGAATCACGGTAGATGACCAACTTCAT
CAAGGTGAGAAATTCGCGACTTACGATTGGGTGAAACCGCGCAACAAAGGCGGTCCGCGC
ACCGGCAATCTAACCATTATTGAAGCAACAGACGGCAGCTATCGTGCGTTTACCGATTAC
AACGGTAAGTCCCGCGAAGAGGTGTTCATCATTGAGTATGTGCCGGGTGTGAAGTTTAAA
GGCCACTTCGATAACTTTATGTCTTACACCGAATTCAACTATGACTTCGCGGATGGCAAG
TTGAAAGACACTAGTTACCAGTTGATAGGCAATGTTCGTTGGCCTGCGACTGGAGAGTTG
GTTGCGAGCAGTGACATGGCAGGGAGTGTCATTCCTGAGCCGAACGGTGGCTATCCGGCT
GAGCTGACCGAGAAAGAACAGCAGCTAATCTTAGGTGGAGAAATTACCATTTGGGGTGAG
AACCTCGATTCAATGACCATCGAGCAACGTTTATGGCCCAGAAGCTACGCGATTGCTGAG
CGCCTATGGTCGAGCCAAGACCTGACCGATGAGCGCAGCATGTACAAGCGCATGAAGGTG
ATGGATACATGGTCTGAGATTTCGCTTGGTCTGCGCCATCATGCCGATGCCAATATGATG
TTGAAACGTCTTGCTAATGGTGCGAACGAAGCACCGTTACAAACGTTAGCGAAGTACATC
GAGCCGGCTCAATACTACGCTCGTCATTGGGAGAAGTGGATCTCTACGCCAAACGAGGGT
GATTTGTACAACCAGTATGAGCGACTAAACCGCTTTGCGGATGCATTGCCAGTAGAAAGC
CTAGCAGTGTACGAGATGAAAGATTTGGTCGCAGTTTATGCTCAAGGTGATAAAACCGCG
TTGGATGCGTTAGCGATGCATTATCAAAGCGTTAAGTTAGCGGCGCAGCTAGCCAAACCT
ATTTTCGCAGCCAACGTGGCGTCAGTAGAAACGGTGCCAGTTGCAGAGTCTGCCATCAAA
GTTGCCGACTTAAGTTTAACCTTGATTGAGCTCGCCAAGCAGGGCCGTGGTATTAGTCAA
TCTGATGCTAAAGCGTATCAACAAATCATCAATGAAAATGCGATTATCTTTGATGAAACC
ATTGTCGCTATTGTCGTACCAACTGAGCGGTTGCTTCACACTTTAACCGATTGA
>IFLFFFIN_00096 Putative KHG/KDPG aldolase
ATGTCCCAAGCAATGATTAAGCAACTTCAGCAATTCAAAGTTATTCCTGTTATTCAAATC
AATAAGGTTGAGCACGCGATTCCACTGGCGAAAGTGTTAGTAGAAAACGGTCTGCCAGTC
GCAGAAGTAACGTTTCGAACAGAAGCCGCTGCCGATGCGATTAAAGCCATGCGTGATGCT
TACCCGCAAATGTGCATCGGTGCTGGCACGGTACTGACGCCGGAGCAAATTACTCAAGCG
AAAGACGCGGGCGCGGAGTTTATTGTCGCGCCGGGTTTGAACCCAAATACTGTGCGTCGT
TGCCAAGAGATCAATATGCCAATCGTACCGGGCGTTAATAACCCAAGTCAGGTTGAACAA
GCACTAGAGCTGGGCTTGAACTTCCTCAAATTCTTCCCGGCAGAAGCGAGCGGTGGTATC
GCGATGGTGAAGTCGCTACTCGCACCTTATGTTGATGTGAGTCTGATGCCGACAGGCGGT
ATCGGTAAGAGCAACGTCAATGATTACCTAGCCATCGACCGTGTGGTTTGTTGCGGTGGC
ACTTGGATGGTGGCACCGAGCTTAATTGAAAACGAGCAGTGGGATGAAATTGGCAAGCTG
GTTCGTGAAGCAGTAGAGCTGGTTGCGTAA
>IFLFFFIN_00097 2-dehydro-3-deoxygluconokinase
ATGACCGATTCATCCCAGACTAAAATTGCTTTCTTTGGCGAATGCATGATTGAACTGAGC
GGCGACCCAATTCGCAAAGGTTTTGGTGGCGACACGCTCAATACCGCACTTTACCTCTCT
CGACTAACGGCTCAACAACCTGTCCAAGTGTCTTACGCGACCGGTCTTGGGGAGGACGTA
CTTTCTCAAGTGCTTCTGGAAAACTGGCAACAAGAAGGCATTGCGACTGATCTTGTCGAG
ATCTTCCCAGCTCAGCTTCCGGGTTTGTACATGGTGCAGACTGACCAAGAAGGCGAACGC
AGCTTTCTTTATTGGCGTGACAGCGCAGCCGTTAAAAGCTACTTCTCTACCTCTTCGCTC
AACAAATTAGAAGCCGCGATTGCGAACCGAGAGCTGCATTATCTCTATCTGAGTGGCATC
AGCATTGCGATTCTAAATGACGATAGCAAAGTAAGGCTTAAAAAGGCGTTAAGTCAGTTC
TCACAAGCTGGAGGCAAGGTTATCTTCGATAATAACTTCCGTCCTCAACTTTGGTCTGCA
CAAGAGGCAAAGCATTGGTACAGCCAAATTCTGCCATTGGTCGACATTGCACTTATCACT
GAAGACGATGATGTCTTGGTATGGGGTGAAGAGGAAAGTGCCGAGCAGCGCTGCCTTCGC
TTCGGTTGCCAAGAAATCGTGATTAAACGTGGCTGTGAGCCTTGCAAATTGGTTTGGTCG
CAAGGTGACGACAAGCAAAGTGCTTACGTAGCCGCAGAAAAGGTCGTCAAAGTGATCGAC
ACCTGTGCCGCTGGCGATTCATTTGCTGCTGGTTACCTTGCTGGTCGATTGACCGGACAA
AGCTGTGAGCAGTCTGCCCAACTCGGTCACGCACTAGCAGCAACCGTTATTCAATATCCT
GGCGCGATCATTCCAAACGACGCCATGACTCATCTAATTCGATAA
>IFLFFFIN_00098 Sodium/glucose cotransporter
ATGAACAGTACACTTTTTCTTACCGGCTTCGGTGCGTATGTCTTATTTTTAATTTGGTTG
GGATGGTTTGTCTCTCGCAACCAAAAATCAGGTGAAGACTTTCTACTCGGTGGTCGAGGC
TTACCTCTGTTCCTCGTATTAGGTACCACGGTAGCAACCATGGTTGGCACGGGCTCAAGT
ATGGGCGCGGTTGGCTTTGGTTACTCAAACGGTTGGGCTGGTGCGCTTTACGGCATTGGC
GGCGCAATTGGTATCTTGTTATTGGCGCTGTGGTTTGCGCCAGTCCGTAAACTCAACTTT
ATGACCATGAGTGAAGAGCTCGCATACTACGTAGGTGCAAACCGCATCGTGAAGAACGTG
GTTGGTCTGCTTATCTTTATCGCTTCTATTGGCTGGTTGGGCGCACACATCCTTGGTGGT
GGTATGTACCTAGCGTGGATTGCCGATATTGAGCTGAGCACTGCGAAGATGATCATCGCA
GCAGCGTTTACCATTTACGTTGTTATTGGCGGCTACACTGCGGTGGTTTGGACGGACACC
ATTCAAGCTATCATCTTATTCGTTGGCTTCATTCTAATGGCGGTACTGTCAGTGCAGCAC
ATTGGCGGCTTGGATAACCTGTACTCTGCCATGGACCCAGAAGCGGTTAGCTTCCTTGCG
ATTGATAAGCTTGGTTTAATCCCTGCGGTTTCTCTTGCTGTTGTGATTGGTGTGGGTGTA
CTTGCAACGCCTTCATTCCGCCAACGCATCTACTCAGGCAAAGATGTATCAACTATCCGC
CGTTCGTTCGTGGCTTCTGGTGTGCTGTACTTGTTCTTCTCCATCATCCCTGCAGTCATT
GGTATGGCAGCGCATGCGATTGACCCTGAACTGAACAACGCGAACTTTGCTTTCCCATAC
ATCGCGGCAACGGTATTGCCAGTAGGTGTTGGTCTTATCGTTCTGATTGCTGGTCTATCG
GCAACCATGTCGAGTGCGAGTTCCGATGCGATTGCGGGCGTTTCTATCCTACTGCGTGAT
GTTTACGTCATGTTCACCGGTCGCGTGCCAAACAAAGAATCTATGTTGAATTATTCTCGC
TTGGCTTTGGTTGTGGTGATCGGTTGTGCATTGCTGTTCGCGCTAACTTCGAACGACATC
ATCGGCTACATCACTAAGATGATCTCGACAGTTATGTCTGGCATGTTCGTGTGCGGTATG
TTGGGTCGCTTCTGGAAGCGTTACAACTGGCAAGGTGCATTGGCAACATTGGCAGGTGCG
TCTATCGCTTCATTTGCTGTAATGATGAGCCCAGACCTAACCGCTTTCTGGGGCAACCCA
GTCATTCCATCTTGTTTGTTTGCCCTAACAGCGGGCGTAGCAATGAGCCTAGTGACTCCA
GCTAACCAAGTATCACCAGAAATGGCACGAGCAATCCTTGATGATGAGCGTGCTCTGATG
GAAATGGAACTGTCTGACAAAGGCGTTCTGGAAGAAGATGTTTCATTAAAAAAACGCACA
ACAGCAAATCAAAACGCTTAG
>IFLFFFIN_00099 2-iminobutanoate/2-iminopropanoate deaminase
ATGTCAATTAAACGTTATGGTGTAGAAGGCGGCGTAGGTACTGGCGGTCAACATTTACCA
TTTGCACGTGCAACGGAAGCGGGTGGCTTCTTATACGTATCGGGTCAAACACCAATGACT
GACGGCGAAGTGGTAGAAGGCGGTATCGTTGACCAGTCTCGCCTAGCGATTCAAAACTGT
GTTGATATCATGGAGGAAGCAGGCTATACGCTAGCTGACGTGGTACACGTGAAAGTGGTG
CTAACGGATTCTCGTTACTTCCAATCGTTCAATAAAGTGTTCAGAGAGTTCTTTGGTGAT
CACCCACCTGCACGTATTTGCATGGTATGTGATCTCGTGGTGGACGTGAAAGTTGAAGTC
GATGTGACTTGCTACCGCGAAGATCGCCGATAA
>IFLFFFIN_00100 D-aminoacylase
ATGTTGTTCGATACCATTATCAAAAGCGTAGAGGTATTTGACGGTACGGGTGCAGCACCA
TTCATTGCTGATGTTGCGATTCGTCAAGATCGTATTGAGCAAGTAGGGCAGCTAGACGAG
CTTTCTGCAAAGAAGGTTATCAACGGTCAGGGTCTTGCGTTGGCTCCGGGATTTATTGAT
GTGCATACGCACGATGACACTAATGTGATTCGTTACCCTGACTGCTTGCCAAAGATCAGC
CAAGGCGTGACGACGGTAATCGTAGGCAATTGCGGAATTAGCGCGAGCCCTGCGGTACTC
AGTGATACTCCGCCTGACCCAATGAATCTATTGGGCAAGCAGGAAGATTTCAAATACCCA
ACTTTTTCGGAATATGCGAAGGCGGTACAAGCGGCGAACCCTGCGGTCAACGTTGCAGCG
TTAGTCGGTCACACCACTTTACGTAACAACGTGATGGACGACTTACTGCGCACGGCAACC
GATGAAGAAATCGAGCAAATGCGTCAAACATTGGCGCAAGCGATGGAAGAGGGTGCATTG
GGTTTGAGCTCGGGTCTTGCTTATGCGAGTGCCAAGCAAGCCAACGCGGATGAAGTGATG
CGCTTAGCGGAAATTCTCGGTCATCACGGTGGTATCTACACCACACACATGCGCACCGAG
TTTGAAGAAATCATCAGTGCAATGGAAGAAGCCTTTGAAACTGGGCAGTACGCCAAAGTG
CCAGTGGTGATTTCTCATCTGAAATGTGCAGGTGCAGGCAACTGGGGACGCACGGTAGAA
GTGCTGGATTTGATGGATAAGGTTTCTGAGCATCAAGACGTGTCTTGCGATTGCTACCCA
TACTCCGCCAGTTCTTCAACGCTGGATTTAAAACAGGTGACGGATGAAATCGACATCTTC
ATCACTTGGTCTGAAAGTAAACCTGAACACGCTGGCAAGATGCTGAAAGACATTGCTGAC
GAGATGCAACTGCCTCTTATGGAAGCAGCAAAAGCGTTGCAACCTGCGGGTGCGGTTTAT
CACTGCATGGATGAAAACGACGTCAAACGTGTCCTTAAGTATAAGTTGACCATGGTGGGC
TCGGATGGATTACCAAATGACCCGCATCCACATCCACGTTTGTGGGGCACATTCCCGAAA
GTCTTGGGGCATTACTGTCGTGAAGAGCAGCTTTTCCCATTGGCAGAAGCGATTCACAAG
ATGACGGGGATGTCAGCAACACGCTACCAATTAAAAGATCGTGGGGAAATAAAAACAGGC
GCTTACGCAGACTTGGTTTTATTTAACCCAAATACAATTAAAGATACTGCAACGTTCGAA
AATCCAATTTCCGTCGCGCAAGGTATTGAATCTGTATTTGTAAATGGCGAACTATCTTAT
TTAAAAGATAAAGTCACCGAAAATAGAAATGGCGTATTTATTTATAGAAATAATACCCAT
CAATAA
>IFLFFFIN_00101 D-threonine aldolase
ATGAAAGACAATCGCCAAAAGTGTGATAAAAACTATCATAATGAGTGTGTTACCACGCCA
GGTTACGGAGAAAAGGCTCAACCTGTTGCGTGCAATTCCGATGGGTTACACAGTTTGATC
CATGAAGAGATCACCTTGCCCGCTGCAGTGATCAAATCTTCTTCATTGAAAAACAACCTC
GATTGGATGCAGCGTTTCGCCAATCAGCACAAAGTGAAGTTGTCACCGCACGGTAAAACC
ACCATGACTCCCGCTTTCTTCCAGCAGCAATTAGAAAACGGCGCTTGGGGCATTACCGTC
GCAACGCCGGCTCAGGCAGAGATTGCGGCGCTAGGCGGAGCGAAAAACATCATCATGGCG
AACCAACTAGTCGGGCGCGCGAACATGACCATCATCGCCAACTTGATTGAAACCCACGAG
ATCAACTTCTATTGCTGTGTGGACTCAAGCCGAAACGTCAAAGCGCTAGAGCGTGCCTTC
GCTGAACATCAATTGCCGCTTAATTTACTGATTGAGTTTGGTGTCGAAGGCGGTCGCTGT
GGGTGCCGAAATCAACAAGATGTGGTTGAGCTCGCCACACTCATCCACCAGCAACCTCAC
CTTACGCTCAAAGGTATCGAGGTTTACGAAGGTGTCATTCATGGTGACAATGCTGAACAA
GACATCCGTGACTTCCTCAACACCACATTAGAAATCGCAGCCCAACTACAAAACGACAAG
TTGATTGAATCTAAACCTCTGGTCACAGGCGCAGGCTCTGCTTGGTATGACGTGGTTTCT
GAATGCTTCGCCAACCTAGAAGATTTTGATGCCATCATTCGCCCAGGTTGCTACGCGATT
CATGACACAGGCATTTACCTAGACGCACAAAACAAAGTCATGCAACGTGCTGAAAACAAC
CAAGGTGCGGCGTGTGAATTAGGTGGTGATTTAGAATCGGCACTAGAGCTTTGGGCTTAT
GTCATTTCTCGCCCCGAGCCAACCAAGCTAGTTGCCGGCTTTGGCAAACGTGACGTGGCG
TTTGATGCCGGATTACCAATCCCCGAGCGTGCTTACCGCGATGGTGAGTCAATCTCTATT
GAAAGTGCGGTAACGACCGCGGTGATGGATCAGCACGCGTTCATCGAAGTAGACGCAAAC
AGCGACCTGCAAGTGGGTGATATGATTGCCTTCTCAACCTCTCATCCATGTTTAACGTTT
GATAAGTGGCGTGCCGTGGCGGTTTGTAATGATGACTATCAAGTCACTCATTGGGTGAAA
ACCCGTTTCTGA
>IFLFFFIN_00102 HTH-type transcriptional regulator HexR
TTGAGTTTAGAAGTCGATATTATCTCTCAAATCACTGAACGTTTCAGTGCGCTGCGCGAT
GCCGAAAAGAAGGTCGCGAAGTTGATCATGGACGACATTCAAACTGCCGCCAACGCCAGC
ATTACTGAACTGGCAGAAAGCGCAGAAGTGAGTGAAGCCACCATCACCCGTTTTGCTAAA
GCTGCTGGCTGCAAAAACGTGCGTGATATGAAGATCAAACTGGCACAAACCTTAACGGTT
GGACAACGATTCATCCTTGAGCCACCTGATCAAAGTGGCTACCAAGGCATTTATGAGTCG
ATCAAGCAATCCCTTGATGTAAACCGCAGTTTGATTGTTGAAGAAGATATCGACACTGCT
GTGAACTGGCTGCACAACGCAAGGCAAGTGATCTGTATTGGTATGGGTGGCGGCTCAACC
ATTGCAGCACAGGAGATGCAGCATCGTTTGTTCCGCCTGGGCTACCCTGTTGTGGCGTAC
AACGATGGCTTGTTATCGCGCATGATTGCAGCGACGGCAGACGCGAACGATGTGTTGGTG
ATGATCTCAGCCACTGGCTATACCCCTGCGATCATAGAAACCGCGCAATTAGCCAAGCAG
TACGGCGTAAAAGTCATTGTGATTACTCCAAAAGACACACCTTTGACTGAGCAAGCCGAT
TTGGTTCTGCCTATTGAGCACCAAGAGACGGACTTCATCTACAAGCCATCGGCTTCTCGT
TACGCGATGTTGGCTTTGGTTGATGTACTTTCTATGGCATTAGCCGTTAATCATAAGCGA
CGCTCGCGCGATAAACTTCGTCGACTCAAAGTTGCCCTCGACTCTTATCGTGGCGGTTTG
GAAAGACAGCCTCTTGGTGATTAA
>IFLFFFIN_00103 hypothetical protein
ATGACAAGAACTACCTCAGCAGTGTTAATACTTATTTTAATGAGCGCTTACTTTGCCTAT
AACCGCTTTTACGTTTATCCGCAAAAGTTAGAAACGCAGGCGGAATCGATGCTGATCCAA
ATGGCGAACCGAGAAGAGTGGCTGGATGTACATGAGATGATGGCGCGTGTAGAAGAGCAC
AAAGCTCATCTAGAACTCAATGCCGACATTACCTCGACCAACGGTAAGCGGGCTTACAGT
GAAGGTTATATCACTTACAGCGACCGCAGCCGAAATGTCTGCAAGCAAGTAGTCTTCAAT
TTTAAAATCAACTCACTAAGAAGCTACATAATCTCTGATTTGCATGATTGCTCTTGGGGC
GAATACTACTGA
>IFLFFFIN_00104 hypothetical protein
GTGCTGAGAGTCATTAAATGGATCATGTTGTTTCTACCTGCATCAATTTGGCTGGTGGCA
AGGCAATATCATGATATCTGGTGGGCGGAGAATCTAACCTCGATTCCCGCCCTCATTTTA
TTCATCTATTTCAGTCTCGCTCTCGTGCTTTTAGTCTTTCGTCGCTGGGCGAAGGCGCTC
ACCTCAATCGTGATCAGCGGTGCTTTTGTTCCATTTCTCTTACCTGCACACATCAACCGC
AGCGAAGCCTGTGAGCACCCACTGACAATCATCCAGTTCAATCTGTTCTACGCAAACCCA
GACATCAATCAGTTTATTAACTACTTGCTAAAACATCCCGTGGATTTGGTGGTGATGCAA
GAGCTCTCGCCACAAGTAGGGAATAAGTTGCACCTTCTCGATGACATTTATCCTTTTTAT
TACGGAGGGCAGCGTGGCGTTGGTTACCCTTCTAACCAGATGATTCTAAGTCGTTATCCT
TTGGAGTCAGTCTCGATTTATCACACCCCTGATGGGCAAGAAGTCATTCGCGCTGTATGG
CAAGTAGATGAGCCTATTACTTTGATGACAGCACATCCTCCTTCGCCAAGAACTGAGCTG
TTGTGGCAACGCAGAAATGCACTGATTCGAACCATAGAAACTCTTACTGATTTGTACCCA
ACACCGGAAATGATTGTGATTGGGGACTTTAACCTATCTGCAGTAAGTCCTAGGTTTAAT
GAGTTGTTTTCACGTTTTCATTCCCAACCTGTCGCCAGTTGGCCTGCGTCACTCAAAGGC
ATATCTGTCCCCTCGATCGCGATGATAGGCATCGATCACCTTTGGCTTAAATCAGAAAAG
GCTGACAGAAAAATTTGCTCACGTTTATCGTCGAGCCAGCCAAAGGGGTCAGATCATAGG
TTAGTTACGACTCTAATAGGACAATGA
>IFLFFFIN_00105 Formate dehydrogenase H
ATGCATGGTTTTACTTGTGCAGATTTGGATTTGCTTTGCTGCGGGGGTTGCATGATAGAA
ATTGTCATCGATGGAAAATATAGAATTGTAGAAGAGGGTTTAACCCTTTTAGAAGCAGCA
AAAGTGTGTGGGGTCGAGATCCCATCGCTGTGCGGAATGAACAAAAGTAATGAAAAAGTG
CCGTGCGACTTGTGTGTGGTTGAAGTCGAAAGTGGCGGCACTAAACGCGCGTGTGAACTC
GAAGTTTACCGTGGTCTCAATGTGGTTACGCAATCAGAGCAGTTAAGCGAGCACCGCAGA
AAAGCACTTAACCGCATCATGACGGACCATTACGCCGATTGTGAAGCGCCATGTAAAACC
GCGTGTCCAGCGGGTGTAGACATCCAATCCTACCTTTATCACATCGCACAGAACGATCAT
CAAAAAGCGATTGAAGTGATTAAGCGTACGCTTCCTATGCCGTTATCGATTGGTCGTGTG
TGTCCGGCATTCTGTGAGAGCGAATGTCGCCGCTCGTTAGTCGATGAGCCTATTGCAATT
CGTCAGCTTAAACGTCATGCCGCGGATGCGGATTTGTCTGCGCATGAAGCCTATGTACCA
GAAAAGAAATCAAGCAAAGGTTTGAACATTGCCGTCGTCGGCAGTGGTCCTGGTGGTCTA
ACGGCTGGCTACTACTTATCGAATGAAGGCTACGACGTCACTGTCTTTGAATCCATGCCA
AAAGCGGGCGGTTGGTTGCGTTATGGTATTCCTGAATATCGCCTACCAAAAGACATTCTC
GATAAAGAAATCGAACTGATGTGCCGCAATGGCATGCAGGTTCGCACCAACCAAAAACTG
GGTGTGGATTTCACGCTTTCTCAATTGAGCGAAGAATACGATGCAGTGTGTTTGGCTGTC
GGTGCGTCTCAAGCGGTTGAAATGCATTACACAGGCAGCGACCTTGAAGGTTGTTACCTG
GGCGTTGATTACCTGAAAGATTACGTTACCGAGCAAAACTACGTTACGGGTCAGAAAGTC
GCGGTGATTGGTGGTGGTAATACGGCAATTGACTGTGCTCGTACTGCGCGTCGTGCTGGT
GCAGACACCACATTGATTTATCGTCGTACACGTGACGAAATGCCGGCAGAAGACTACGAG
ATTGTCGAAGCGGAACACGAAGGGGTGAAATTCCACTTTTTGACCAACCCTGCAGAAAAC
CTTGCCGGTGAAACCGGACGCGTGAGTGCGATTCGCCTAGAGCGCATGGCGTTGGGTGAT
CCGGATGCATCTGGTCGTCGAAGCCCTAAACCAACCGGCGAGTTCTTTACCGAAGAGTTC
GACACCGTGATTGCGGCAGTATCGCAAAAGCCAGATCTGAGCTTCCTCGAAGGCGAAGAT
TTGTCGATTCCGCTTACGCGCTGGAACACCTCTGATGCCGATGAAAAGACCATGCACACC
GGCACGGGTAACATCTTCAGTATCGGTGATTTCCGCCGTGGTCCAGCAACGGCGGTTGAA
GCCGTGGGTGATGGTCGCGTTGCGGCAAAAGCCATTGACCTGTTTTTGAATGGCGATATG
GCGGATATGCCAAAGGCGGCGTTCAACTCGCGCAAAGAGAAGAAACTTTCTCAAGTCGAT
CCGCTTCACTTCGAGAACATCCAAAAAGTCGCTCGCTCTATCATGCCTGAACTGACTCCA
GCACAACGCGAGCAAAGCTTCGCTGAAGTGGAATTAGGCTTTGATAACGAAGAAGCGATG
AAGGAAGCTGCGCGCTGTCTAGAATGTGGTTGTCAGGCAAATACCGATTGTGCGCTGCGT
GATTACTCCACCGAATATGAAGCTGAGCAAAGCTTTGACTTCTCCTTGCAGATTAAATCG
CATCAAGATTGGTTAGATCTTCGTGCGAAAGACTTGCGTCATAAGTACGAAGTTGACCGC
AGTTCTGAGTTTATTGAGTTTGATGCTAACCGCTGTATTAGCTGCGGTCAGTGCATCCAA
GCGTGTCGCGACAAAGCCGTGCACGGTGTACTGAACTTTGTGTGCGATAAACAAGGTCGC
CCCGCGTTACGTCCAGACGATCGTCCACACTTTGGAAGTAACAAGAATGGTTTAACTCTG
ATGGGCGATTCGAACTGCGTGCAATGTGGCGCGTGTGTTCAAGTGTGTCCAACGGGGGCG
ATGGTCGATAGTCGTGACCGTTCGCAAGGTCGTACTGAAGATCTGAAAGCGGTCGACACC
ATTTGTACATACTGTGGTGTGGGTTGTAAGTTGACCATGTTCGTGGACGAAGCAACCAAT
ACGATTCGTTACGTGAAAGGCGGTGACTCGCCGGTGAACCAAGGCATGCTGTGTGTGAAA
GGGCGCTTTGGTTTTGACTTCATTGGCAGTGAAGAGCGTCTTACCACGCCATTGATTCGT
AAAGACGGTTGGTTGCAGCCTGCAAGTTGGGAAGAGGCGATTCAGCTGGTTGCGAGCAAG
TTCTCTGGCATCAAGCAAGATTTTGGCAGCAACGCATTGGCGGGTTTCTCTTCAGCGAAA
ACCACCAACGAAGACAACTACGCGTTCCAAAAATTTGTCCGCCGTGAATTGGGCACCAAT
AACGTCGACCACTGTGCGCGTTTGTGTCACGCATCGAGTGTAACCGGTCTTGAGGCATCA
CTCGGTAGTGGTGCAATGACCAACGACATTCCGAGCATTAAGCACTCTGATGTGATCTTT
ATTATTGGTTCGGATACCACATCGGCGCACCCGATTATCGCTTCACATATCAAACAAGCA
ATTCGTCATCACGGCGCTCGTTTGATTGTAGCTGACCCGAAACGTGTCGATATGGCAGAG
CATGCTGAGTTGTACATGGCGCACCGTCCGGGTACTGATGTGATGCTCCTGAACGGCGTC
ATGCAACAGATCATCAAGAACGGTTGGTACGATCAAGAGTACATCGAAGAACGTGTCGAC
GGCTTTGATACCTTACTGCAAGAGGTGATGTCGCCAGCTTACAACCTCGATAAAGTGGAG
TTGGTTACAGGTGTTAAAGCCGAAGACATTCAAGCAATGGCGCGTATGATTGGCACGGCA
GATCGTACCGCTGTGTACTACTCGATGGGTATTACTCAGCACACGACAGGTCATGACAAC
GTGCGTTCTATCGCTAACCTGCAATTACTGTGTGGCAACATCGGTATTGAAGGTGGTGGC
ATCAACCCGCTACGTGGTCAATCAAACGTGCAAGGCGCGTGTGATATGGGTGCTTTGCCA
AACAGTTTCCCGGGTTACCAAAAGGTATACAACCCAATTGTGCGTCAGAAGTTTGCGATT
GAATGGAACGCGCCAAATCTGCCTTCTGAGCAAGGTCTAACCCTGACAGAAATCATTGAT
GCGACTTGCCATCGTGACGTTCGTGGTATGTACATCATGGGTGAGAACCCAGTATTGAGT
GACCCGAACCAAGCGCATGTGATTGAAGGCTTAGAAGCGCTCGATTTCTTGGTGGTTCAA
GACATCTTCCTAACGGAAACCGCTCAATACGCGGATGTGGTTCTGCCTTCTTGCTCGTTT
GCAGAGAAAGCGGGGCACTTCACCAATACGGAACGTCGTGTTCAGCGTGTGAATCCGGTT
GTAACGGCACCGGGTGAAGCGAAAGAAGATTGGTGGATTATTCAAGAAATCGCCAATGCA
ATGGGCAGTGATTGGGACTACCACTGCGTGTCTGATATCACTAACGAGATTGCACGAGTG
ACGCCTCAATACGCAGGTCTTTGTTGGGAGGCGATAACGCCAAACGGAGTGCAGTGGCCG
AGCAACAAGAACAACCCAGCAGGTACTCGCATCATGCACCAAACCCAGTTTACTCGTGGT
AAAGGTCAAATGGTGGGCGTACCGTTCCGTTATGCGGCTGAGCTGCCAGATGAGGAGTAT
CCGCTTGTGTTAACGACTGGTCGTGTGCTTGAGCAGTTCCACACCGGCACTATGACGCGC
AAAACCAAAGGGTTGGATAATCTTGCTGGTCCACGTGCGATGGTGAGCGTGGAAGACGCA
GAAGCGCTCGGCATCAGTAATGGTCAGCGTTTGAAGGTGTCTACACGTCGCGGCAGCATT
GAGATTGATGCCTTTGTGACTAAGCGCATTCAAAAAGGTGTGGTGTTCATTCCATTCCAC
TTTGTTGAATCCCCGGTGAACCGCCTAACGACAACAGCGACTGATCCGCATGCGAAGATC
CCTGAATTCAAGGTTGCCGCGGTTAAGGTGGAAGTAAGCGAAAAGGTTCTACATACAGAG
CCTGCAACGGAAGCAGTTCATACTATTTAA
>IFLFFFIN_00106 hypothetical protein
ATGCGCCTAAAATCGCTGCATACAACTTGGTTAACTCTCTTCACAACGCTGATGCTATTA
GTATCAAGCGTGGCGAATAGTGCCCCTTTGATGAACATCCAAATGATGTCAAATGGCGTG
ATGAATCATGGACAATCTATGATGATGGACGACAGTGAACATTGTGGCATGCCCGGAATG
ATGGACGTATCCATCACCGAAGACGGTGAAGTGAGAGAAAGCCGAATGAACTGCGGTGGA
GGCTCCGGCATGGTTCACACCTGCTGCACGGCGGCTTGTTCTCTGGTTTTCCTCCCCCTA
CCTGTCCCTGTCAATCGCGCATTGCCGATCGTTTATCGTGCGGCAATTACTCCTGAAGTC
ACCTCCCCTGTTGTACACGTCAGCCGTGACCTGTACCGACCTCCAATAATTTAA
>IFLFFFIN_00107 hypothetical protein
ATGGATTTTAGACCATACCGCCTTGCTGCACCTATGTGTGCCTTGGCTTTGGTTTCTGCT
CCAACTTTGGTGAATGCGGCGATGCCAAATACAAAAGTGCCGAGCAAAGAAACCAAAGCA
GCAAACCTTACTGCGCCAGAGATGCGCACATCATCAAAAAAACTCGCGCAACTGATCAAT
GTTGCCCTGAGCAATGATGGCAACCGCCAACAATATTCAGCGCAATCCGCTGCGATGCGT
GAAACGGGTGTTGCAAGTTCTACCTTGATGGATCCAAAACTCAAAGTGGGTTTTGGTGGT
TTACCTGTCGACAGCTTTAAGTTCGATGACGACCCAATGACCAACATCTCTGTTGGTTTA
ATGCAGCAATTCGAACGTGGCTCCACGCTCGATCTGCAACAGAAAAAAGCCAATCAACAA
GCCGATGGGCTTGGGCTTCAAGTTCATACTCGCGAACTTGAGGTTGCCAACAGCATGACT
CAACTATGGTTAGAGCTTGGATATCAGCAAAAAGCTGAGCAAATCTTGCTTGAGAACCGA
AAGTTGATGAAGGAGATGGAAAGCTTTATTCAAACCAACTATTCGATTGGTAAGAGTGAG
GCGCAAGACCTACTTAACGCTCAATTACAAGTGAGCAAGCTGGATGAAAAACTGCAAGCC
AATGCGCAAATGCAGCGACGTCTTGTTTCTCAGCTTTCGGAATGGCTAGGCTCGGACTGG
TTAGCGACGGAACAGGCTCTGTACGCTACCAATCAACTCAACTGGGATACACTGAATCGC
AAACTTGCTTCCAGCAAAGATTCCACCAAGCACTACCAACAACTTAGTCAGCACCCAATG
GTTAAAATGGCCGATGTGAGTATTTCTGCCAATAAAACTCAGGTAGAGATTGCTGAACAA
GCTTATAACCCACAGTTTGGTGTGGAGGTTATGTACGCTTATCGTCAAGCCAATAACATG
AAGGGTGAGCCAGCATCAGACTTGGTCAGCGCTTATCTAACCATGGACATTCCACTGTTC
ACGGGTGATCGCCAAGATCGCAATCTCGCTGCCGCACAATACCAAGTTGGTGCAGCACAA
TCACAAAAAGACACCTTATTAACGCAGATGAATGCCAAGGTGAACACTTTGCTGGTTGAT
CGCGGCAACTTAACCCAACGTTTAGAACGTTACCAATCCACCTTATTGCCCCAAGCGAAA
GCGCGCATTCAAGCCGTTGAGCGGGGCTACCAAAACAACACAGCGCAGTTTAACGATGTG
ATTTCAGCCACGACAGACGAATTGGCTCTGCAATTAGAGCAACAACGTCTGCTCACCGAT
CTCAACATCGCAAACAGCAATTTAGCCACCCTACTCGGTGGTTTCGATTATCAAGTGGCT
TCTCCAGAAGCTCGCTCTATCTCGACATATTAA
>IFLFFFIN_00108 Cation efflux system protein CusB
ATGAAAACATTACAAGTTGCAACCATCGCGCTGATTGTTGGTGGTGCTTTAGGGTTTGGT
GCTAATCATTTTCTTGCGGGCTCAGCTCACGACATGAGTGCGATGGGTGGAACTTCCGCA
GCAAGTTCTAATGATCCACTCTATTGGGTTGCTCCAATGGATCCCAACTACAAACGTGAT
AAACCGGGTAAATCTCCAATGGGCATGGATTTGATTCCGGTTTACGCAGAAGACCTCTCC
GGTGAACAAGAGGCGCCCGGTACGGTGACTATCGATCCTTCAGTAGAAAATAACCTCGGG
GTCAAAACCGCAAATGTGGCACTACAACAGTTATCACCACGCATCGAAACGGTTGGTTAT
ATCGCCTTCGATGAAAGTCTGTTATGGCAAACCAACGTTCGTGTTGCGGGTTGGGTAGAA
AAACTCTACATAAATGCTGTGGGTGAGAAGGTGAAGAAAGGCGATGTGCTTTTCACTCTC
TACTCTCCGGAACTGGTAAAGGCACAGGAAGAACTGCTGAATGCTTACCGTACTGGTCGT
AAAGGGCTAGTGAAAGGGGCGACTGAGCGCTTAGTAACGCTTGGTGTTGACCGTGCACAA
ATCAAATCCATTACTCGTCGTGGCAAAGCATCCCAAACCATTGAAATTAAAGCACCTGCT
GATGGCGTTATCGCGAGCTTAAACGTGCGAGAAGGTGGCTATTTGTCCCCGGCTCAAGCG
GTGATCAGTGCTGGTCCTTTGGACAATGTTTGGGTTGATGCGGAAGTCTTTGAGCGTCAA
GCACATTGGATGAAAGCCGGCTCTCAAGCCACGATGACCCTTGACGCCATTCCGGGTACT
GAATGGCAAGGTGTCGTGGATTACGTGTACCCAATCCTCGACCCGAAAACACGTACATTA
CGCGTACGTCTCAAGTTCCCTAACCCAAATGGCGATCTAAAGCCTAACATGTTTGCCAAT
ATTGCGTTGCAGCCTGTCACTGACGATGCGGTATTAACCATTCCTAAGTCATCCGTTATT
CGCTCCGGCGGTATGACTCGCGTTGTTCTGGCTGAAGGTAATGGCAAATACCGTTCTGCT
CGAATTGAAGTCGGTCGTGAAGCTGGCGAACAAATCGAAGTATTACAAGGACTTAAACAA
GACGACAAGATCGTAACGTCATCTCACTTCATGCTTGACTCTGAATCAAGCCAGTCAGCA
GATCTGTCTCGCATCAACGGCATAGAAGCAGCGGCAGAGACGGCATGGGCAAAAGGCGAA
ATCACAGATGTAATGAGAGATCACCGCATGCTGACCATTAACCACCAGCCGGTACCAGAA
TGGGATTGGCCAGGCATGGTGATGAACTTTACTTTTGCTGATGGCGTCGAGATGGGTGAC
TTGAAAAAAGGTCAGGCTATCGAATTTGAAATGCAGAAAACAGAATCTGGTCAGTACCAA
ATCGTTGACTATAAGGCAGACAACAGCGTCATTGCAGCTGAAGTTTGGCTAACTGGTGAC
ATCACGATGCTGATGGCTGATTTTGGCATGATTACCTTAAACCACCTACCAGTAGCAGAA
TGGAATTGGGATGCGGGCGAAATGAACTTCTCTGTCGGTGAAGAGGTGGATTTATCAGGT
TTTGAAGAAGGAGAAAAAGTTCGGTTTCTAGTTGAAAAACAAGGATCTGATTACATTCTT
AAACAGCTAACGCCAGCAACAGAGGCGGTTGAGGAATCACTATGA
>IFLFFFIN_00109 Cation efflux system protein CusA
ATGATCAGTGCAATTATTCGTTGGTCATTGAGCAACCGTTTCTTAGTGTTGATCGCGACC
TTAGCTCTTGTATTAGGCGGACTTTACAGTGTAAAGAATACGCCTGTTGATGCCATTCCG
GATCTTTCTGATGTGCAAGTGATCATCAAGACAAGCTATCCGGGTCAGGCTCCTCAAGTC
GTCGAGGATCAAGTCACTTACCCACTTACAACCGCCATGCTTGCCGTGCCGGGTGCTGAG
ACGGTTCGTGGCTACTCCTTCTTTGGTGACTCTTATGTTTATATCATTTTCAACGATGAT
ACCGACATGTACTGGGCACGTTCTCGCGTTTTGGAGTACTTAAGCCAAGTAGCACCAAAG
CTCCCACCGAACGCAAAACCAACCTTAGGTCCTGATGCGACAGGCGTAGGCTGGGTTTAC
AGCTACGTATTACAAGACAAAACCGGCAAGCATGATTTGGCTGATCTTCGCAGCCTGCAA
GACTGGTTCTTGAAGTACGAGTTGCAAACCGTTGATGGCGTTTCTGAAGTCGCTACCGTG
GGCGGTATGGTGAAGCAATACCAAGTACAGATTGATCCTGCCAAGCTGCGTGCTTACAAC
CTCACTTTGCAACAAGTGAACATGGCAATCCAAAACGGCAACCAAGAAACCGGCGCGTCC
GTTATCGAAGTTGCGGAAGCCGAACACATGGTTCGTACCACGGGTTACTTAACCAGCATT
GAAGATATCAAATCACTGCCTCTAAAAGTCACCGAGAAAGGCACTCCGTTACTATTAGGA
GACATCGCAGACATTAACCTTGGTCCACAAATGCGCCGTGGTATCTCTGAGTTGAATGGC
GAAGGTGAAGCTGTGGGTGGGGTTATCGTGATGCGCTTTGGTGAAAACGCCAGTGAAGTG
ATTGCGAAAGTCAAAGACAAACTTGCAGACCTGCAACGCAGCCTACCAGAAGGCGTAGAA
ATTGTGGCAACCTACGACCGCTCTACCCTTATCGATTCAGCGGTAGAAAACCTATGGAAG
AAGCTTGCAGAAGAGTTCATCGTCGTTGCGATTGTGTGTGCGTTGTTCCTATTCCACATT
CGTTCTTCATTGGTTATCGCTCTGAGTCTACCTGTCGGTATTCTTAGTGCGTTTATCGTG
ATGCATTGGCAAGGCATCAACGCCAACATCATGTCCTTGGGTGGTATTGCGATAGCCATT
GGTGCCATGGTGGATGGCGCAATCGTGATGATTGAAAACGTTCATAAGCACATTGAACGA
ACGCCACTGACCGACAAGAACCGCTGGCAAGTAATTGGCAAAGCCGCAGAGGAGGTCGGC
GCACCGCTGTTCTTCTCGTTGCTGATCATTACACTTAGCTTCGTACCGGTGTTCGCCTTA
GAAGGTCAGGAAGGCAAGATGTTCTCGCCGCTTGCGTTCACTAAGACTTACGCCATGGCA
GCGGCAGCAGGTTTGGCAATCACACTCGTCCCTGTTCTTATGGGCTACTTCATTCGTGGT
AAGGTGTTACCGGAACACAAAAACCCGGTTAACCGCGGCTTGGTCGCGTTGTACCGCCCG
TTGTTGAACACCAGCTTAAAATACCCTAAGACCATGATTGTTATAGCATTGGGTCTAATG
GCGTCGGCTTACTACCCAACCAGTAAACTGGGTAGCGAGTTCATCCCACCGCTGGATGAA
GGCGACTTGATGTACATGCCAACGACCTACCCAGGTATCTCGATTGGTAAAGCGCGCGAG
CTTCTACAACAAACCAACAAGCTGATCAAAACCGTTCCAGAAGTGAAAACCGTATGGGGC
AAGATTGGTCGTGCTGAGACTGCAACCGATCCAGCGCCACTCACCATGATAGAAACCGTG
ATTCAGTTGAAGCCACGCGATCAATGGCGTGAAGGCGTAACAACCGAATCGCTACGCAAA
GAGTTCGATAGTCTGGTTCAGTTCCCTGGTCTTACTAACGCTTGGGTTATGCCGATCAAA
ACGCGTATCGACATGCTGGCAACGGGCATCAAAACCCCTATCGGTATTAAGATCGCCGGA
CCCGATCTGAAAGTGATCGAGAAAATCGGTTCTCAGTTGGAGCCAATTCTTAATGGTGTA
CAAGGCACGGCATCGGTTTATGCAGAGCGTGTAGCAGGAGGCCGCTATGTCACGATCGAC
ATTAAACGTCGTGCGGCAGCGCGTTATGGTTTAAGCATCAAAGATGTTCAGCAGGTGATC
TCGACCGCGGTGGGCGGCATGAATGTGGGTGAAACCATCGAAGGCTTGGAGCGTTACCCA
ATCAACGTTCGTTACCCACAAGACTACCGTGACTCAGTGGTAAAACTGCAAAACTTACCG
TTAGTGACACCAAATGGCGCTCGTATTGCACTGGCTGACGTAGCAGGCATTCGTTACGAA
GACGGTCCTCCAATGATCAAGACGGAAAACGCACGTCCAAACGGCTGGGTGTTTGTCGAC
ATCGATGGTCGTGACCTTGGTTCTTACGTCGTGGAAGCGCAACAGGTCGTGGCAGATCAA
CTGGAGCTTCCTGCGGGCTACTCGTTGGCTTGGTCTGGTCAATACGAATACATGGAGCGT
GCGAAAGATCGCTTGAGTGTCGTGGTACCAATCACCATCGCCATCATTATGCTGCTGCTT
TACTTCAGTTTCCGTCGTGTCGGTGAAGTGATGATCATCATGCTTACCCTACCGCTCGCT
ATGGTCGGTGGTTTGTGGCTCATGCATATCCTCAACTACAACTTCTCGATTGCCGTCGGG
GTCGGCTTTATTGCCCTAGCAGGTGTCGCAGTTGAGATTGGGGTCATCATGCTCGTCTAC
CTCAACCAAGCGTGGCACTACAAAAAACTCGATGCGGAAGAGAGCCAACAAAAGCTTGAG
GCGAAAGACCTAACCGATGCCATTCGCGAAGGTGCAGGCTTACGTGTTCGCCCAGTAATG
ATGACGGTACTAACGGTCATTATTGGTCTGATTCCGATCATGTACGGCGAAGGTACAGGG
TCAGAAGTGATGCAACGTATCGCCGCGCCAATGATTGGTGGTATGGCATCAGCACTGCTA
CTGACGCTCTTGGTACTTCCTGCCATTTTCAAGCTGTGGAAACAACGCGAGTTGCGCCCA
AGTAACTCAACTCCTAGTCATACAAGTACGCAAGCTGGTAATCAAATCGAAAACGCCGAC
AACAAAGATCGCACTGGCAACAAGGCGTAA
>IFLFFFIN_00110 hypothetical protein
ATGAAAAAGACACTAATCACTCTTGCTCTAGCCTTAACTACAACGGCTGCCTTTGCCCAA
ATGGATCATTCAAGCATGGACCACGCAAACATGGATCATGGCAATATGAAACATGAAAAT
ATGGACCACGGCAGCATGAAGATGGACCACAGTAAAATGGACCATTCAAACATGATGGAT
ATGCCGGGCATGTCGGCAGTTGGTATGCCAGCAAAAGGCGCAAAACCAGATAAAGTGGTA
CACGTTATCTTAGGTGATGACATGACAATCAAGTTCAAGAAGGACGTTAAGATTGAGCCA
AACGATGTGGTGCAGTTTGTAGTCATGAACACGGGTAAAATCGACCACGAGTTCACTATC
GGTTCTGCCAAAGAGCAGCTAGAGCATCGTGAAATGATGAAGACAATGACTGGTGGGCAC
ATGCACGACTCAGGCAATTCTGTGACGGTAGAACCGGGCAAAGCGAAGCAGTTATTGTGG
CATTTCCACGGTGACAACAACGTTGAGTTCGCGTGCAACATTCCGGGGCATGCGGAAGCT
GGCATGGTTAAAAGTATCGAGCTGTAG
>IFLFFFIN_00111 Anthranilate 1,2-dioxygenase electron transfer component
ATGAAAACAATCCGCAATATCATCTGGGCAATGATCGCCGTGATGTCCGTATTATGGTTT
GCGATGGAGCCGCAGCTTTTCTCTTCCAGCAATGTCTTTGAATGGCGATCTGCCATGATC
CAATATTCAGGCATTCTGTCTTTGATGTTGATGTCGGTCTCCATGGTGTTGGCGATGCGT
CTGCCCGTGGTTGAAAACTGGCTTCATGGCATGGACAAAGCGTATCGAGTGCATAAATGG
TTAGGTATTAGCGGTGTTGCATTGGGTATTGTGCACTGGCTGTGGTATCAAGTGCCGAAA
TGGTTGGTTATGTCGGGAGTATTGGCGAGACCAGTAAAACACTCGGGAGTAGGACCTGCT
GGTAATTTGTCTGGCATTGAAGCTTGGGTTAGTGGTTTACGTGAATTTGGGCAGAGCCTT
GGTGAGTGGGGCTTCTACTTACTGTTGGTGTTGTTGGTGGTTTCTTTGTGGAGTGCGATA
AAATACAAACCGTTCAAACTCTCTCACCGTTTGATGTCGGCTGCTTATCTATTGATTGCT
ATCCATTCCGTGCTGTTGTTAAAACGCGCGTACTGGGGTGAGCCTGTTTACTACGTTACG
GTCGCCTTTGCAGTCGTTGGTTCGATCGCCGCACTTTACAGTTTGTTTGGCTTGGTTGGA
CGTCGGAATAAACACTCCGCTATGGTGACTTCTACACGTTACTTCCCACAAGCAGAGGTG
ATGGAGTTAGTTTTAAAATCAGACGCGTCTAGGCAAGGACATAATGTGGGGCAATTTGCC
TACTTACGCTTTGGTGACGAAGATGCGCATCCATTTACCATTGTATCCGGTAGTGAAAGT
AACGAACTGCGTTTCTTAATCAAGGAGCTGGGTGACTTTACCACTGGGCTTTATGAACGA
GTGCGAAATGGGGACGCAGTCACGATAGAAGGTCCTTACGGTCGTTTAGCATTTGATTTA
GATAAACCGCAAATTTGGGTTGCTGGTGGGGTAGGTATTGCTTCTTTCTTCGCTGCTTTG
GAAGCATTAAAAACGAAAGCGAGTAACAATAACGTGCACTTGTTTTATTGTACACGTGGT
GTGGATAGCCATTTAGTTGATGAGCTATGGCACCTTGCTCACCAAGCCAACGTCAACTTG
CATGTGATAGACACACTGAAAGCACCACGTTTAAATGCTGAACGTATCATCGCGCAATGT
GGTCATTTGAATCAGTATGAAATGTACTTCTGTGGACCTGAAGCGTTCTCAAAAACATTG
AAAAAAGAGCTCGAGGCGTGTCAATTTAATATTGAAAGAAGCTATCACGAAGAGCTGTTT
GTAATGAGATAA
>IFLFFFIN_00112 Beta-lactamase PSE-4
ATGAAAAAGCTATTTCTGCTGCTCGGATTGTTAGCCTGTTCAAGTGCAACTTACGCCGCC
AAAATCAATGAAGACCTCGCTGCAATAGAAGAACATATCTCAGGTCGCATCGGTGTTTCG
GTTTGGGATACACAAACCGATGAGCATTGGGATTATCGTGGCGATGAGCGCTTTCCCATG
ATGAGCACCTTCAAAACACTCGCATGTGCGACCATGCTCAATGACATGGATAATGAAAAG
CTCGATAAGAACGCGACCGCTAAAGTAGAAGAACGCAACATGGTGGTGTGGTCTCCGGTG
ATGGACCGCATGGCTGGTCAAACGACTCGCATTGAGCATGCTTGTGAAGCCGCGATGCTG
ATGAGTGACAACACCGCAGCCAACATTGTTTTGCGCAGTGTGGGTGGACCTCGTGGTGTG
ACAATGTTCTTGCGTACCATTGGAGACAAAGCAACCCGACTTGACCGTTTTGAGCCGAGA
TTGAATGAAGCGAAACCGGGCGACAAGCAAGACACGACAACACCTAACGCCATGGTAAAC
ACCCTGCACACCCTACTAGAAGGCGACGCGCTATCGTATGAATCTCGCATTCAATTAAAG
ATCTGGATGCAAGACAACAAGGTATCTGACTCTCTAATGCGTTCTGTGTTGCCTAAAGGC
TGGTCAATTGCAGATCGTTCTGGCGCAGGCGGTTTTGGCTCACGTGGTATCACCGCGATG
ATCTGGAAAGAAAATCACAAGCCTGTTTACATCAGTATCTATATCACCGGCACCGATCTG
TCACTGCAAGCTCGTGACCAAGTGATTGCTCAGATTAGCCAACTGGTGTTGGACGAATAC
AAAAATATTTAA
>IFLFFFIN_00113 hypothetical protein
ATGTTGAAAGAACAGATCGCCGCCAATTTAGAACAAGCTTTTAGCGAACTTGGGTTTGCA
GAGCCGAGTGTCGCGCAGCTCAAAGCCGCTTGTGGCGTGAGCTTGCGAACTTTGTACAAG
CATTATCCTTCGAAAGAAGAAATGATCGTTGCCGCACTAGAACACCGTCACCAACGCTAC
CTGAATTTCCTGTTGGATAACTCTCCACAAACAGGGTTAGAGGCGACTCAGCATATCTTC
AGTAAGCTCAAACAATGGATGGAAGACTACGCACCGCATGGTTGCATGTCGATGAACGCG
GTTGCGGCATTTCCCGAACACGACATCATCAACCAAACCGTGAAAGCACATAAAGAAGAC
GTTCGACATTTTTTGGGTAAACAGAGCCTTCGCCAAGACCTCGGCACACAGCTGTTCTTA
TTACACGAAGGGGTATCCAGCGCTTGGCCGGTACTGGGTAACGAGGCTCTGAACTCTGCG
CAACAAGCTGTTTTAAGATTGCTAAAGGAAGATTAA
>IFLFFFIN_00114 Phthiocerol/phenolphthiocerol synthesis polyketide synthase type I PpsC
ATGACAACACTACCAACCACAATGAAAGGTGTTCTATTGACCGGTCACGGCGGACCAGAA
ATGTTGGAATACCGCCAAGATATTCCTGTCCCAACGCCAAAAGAGAACGAAGTGCTGATT
CGTGTATCCGCAGCGGGCGTGAACAATACCGATATCAATACGCGTATTGGCTGGTATTCA
AAAGGCGACAACGACAGCGAGGATGCAAGTTGGAGCGGCAATGCACTGGTTCTTCCACGC
ATTCAAGGCGCTGACGTCTGTGGCGAGATCGTTGCCGTGGGTAGTATGGTAGATGAACGC
CGCATAGGTGAACGCGTTCTAATTGAGCCTTGCTTAAGCGATGTAAATGGCGAAACCATT
AATCCACCTTGGTACTTTGGCTCAGAATGCGACGGTGGATTTGCTGAATACACCGTGGTT
TCAGCTACGCACGCATACAAACTAAACACGAATTTGAGCGATGTAGAGCTTGCGTCTTTC
CCATGTTCGTACTCAACGGCAGAAAACATACTCACGCGCTCTCGTGTTGCCAAGGGAGAT
CGTGTCTTGATTTCTGGTGCTTCCGGCGGGGTCGGTTCTGCAGCGATTCAACTTGCCAAA
GCACGCGGTGCCATCGTTATTGCCATCACAAGTCCAAGCAAAAATGAACAAGTGCTAGAA
CTGGGCGCAGATGAAGTCGTGCCACGCAACGCAAATCTTGTTGAAGCACTTGGCAACAAC
AGCGTCGATGTGGTGATTGATTTAGTTGCTGGCGACCAGTGGTCACAGTTTCTCGATGTA
TTACGCCCGAAAGGTCGCTACGCGGTCTCAGGTGCCATTGGCGGCGCGATGGTTGAGTTA
GATGTGCGCACTCTGTATCTCAAAGATCTCAGCTTCTTTGGTTGTACCGTCCTTGAGCCT
GAAGTGTTTGGAAACTTGGTTCATCATATTGAACAAGGCAACATCAAACCATTGGTCGCG
CAGACTTTCCCACTTGAAGACATCAACCAAGCGCAAGCGGCATTCCAAGAGAAGGGGCAC
GTAGGCAAGATGGTCCTTACCGTGAAATAA
>IFLFFFIN_00115 Cysteine protease YopT
ATGCAAGGTGTTACTAATGTTTCTCCTATCAGTCGACCAATCATCTCTACACCAGTTACA
CAAGCACAAAATCAAGGTCAACTCGGTGGTTTGAGTGTGAGCACACAAACACCGTCAGAT
GCGATCCGCAATATGATGCTAGAACGTCTTAATAACGTTGCAGCAGCCAACCCAGCACCG
ATCAGTTCATTATCTCTGAAAAGCGCGACACCAGAACAAAGTGCAGAACCTAGATCAAGG
CTACAAAACTTTAAAACAGCAGTACAAACTCTAGGCGATCGTATTTTGCATGCTCTGGTC
AGTACGAAAACCGCTTCGTTACGCAATTCAGTAGCAAAACATAACGGCGAGGTAACCATG
CAGCTCTCCCAAGTAACGGGCAGCATCAAAAACGCCATTTTGAAAGACACCAATACCTCT
GGCGGATGCTGTGAAGCACTCAGCGCACATTGGATGAAGGCAAGAGCGGAAGGTTCTAAT
TTAGGGGAGCAGTTATTTCAATCAGGAACAGCAAGCGATAAAGGCAAGTTGAATAAAGAG
ACAATGCAGTCCGTCGCGCAACTGCAAACCGATGGCATGCTTGGCAATCACCAAGAAACT
ATCACAGAAGGTTGGTTAAGAAGCAATAACATCGAATCGCCTTATAGAGAACTCGGTTCA
TTATCACGCGTGAGTGGGCAAACAAGCCGTGGCAAAAATGGAGCGGCAGAACTCGCTGCG
AAGATCGTTGATAATGGTCCTAAAACATCACTATTTAAGAAGATTGGTCTGGAAGGACCA
AGTAATGCACATGCCGTTGCTGCGGCTGTAGATGGGGATAACGTGACGTTCTTTGACCCT
AACTTCGGCGAGTTTTCTTTCTCAAGCAAAGAAGATTTCACCAACTGGTTTACTCAGGAT
TTCTGGCATAAATCAGGCTACGACCTACCAAAATTTGGTTTATCCGGAGAGTTTAGCATC
GTCAACTTGGAGGCTAACCATTAA
>IFLFFFIN_00116 Chaperone protein SycT
ATGACAACCACATTCGAGTACCTAGTTAGCAGCTTTTTTGAAAAGAATGGTCTAGAGAGC
CCAATCGTAAAAGATGGCATTTACAGTCTGCTTATCAACGAAAAATATCAACTTCACTTC
ACGCATCAGAATGAAGAGTGGATGGTCCTATATGCAGAGCTGGGTGAGATGAACCCAATA
TCAGAGCAACTGGCAAAGAGCAATATCTTTGGTGAATATTGGCCTTCTCACGTTGTTTCT
CATCAAGAAAACACCGCGGTTTTATGGTCTCAACAACCTATTGCGATGCTTAATGTGGCA
GCATTAGAAGCATGGGTAGAGTGCTTTATTCAGGACCTTATCGAAAAACAGGCTGCGATT
TCTGATGTGGATCCAACCCCAGAAAACACTCAGCCAACAAATATCCGACCGCATATGCTC
TCAGTGTAA
>IFLFFFIN_00117 hypothetical protein
ATGAGCAGCGAGATGATCGCTTTATTTACTCAAACCTTTTCTGATTCCGAAGGCGAAGTA
GAAGGCAAAACCATCGGCTCGCTCGTCGGTGACTTACTGAAAACAACCCCAGAACAGGAG
CTAAAAGGCTTTGTGGCTAAACAAGGTGAACGTTTAATTGCAGGTGTGTTGTTTACGCCG
CTACGCTTTGAGAGTGGTGAAGTAGGTTATCTATTATCACCAATGGCAACTCTGACAGAA
TGCCAAGGAAAAGGCGTAGGACAAGCCTTGATCAACTTTGGTCTGGAACACTTAAAACAA
CAAGGCATTGAGTTGGTATTTACCTACGGCGATCCTAACTTCTATTCGTGCGTTGGGTTC
CAACAAGTCTCCGACGAACAGTTCAAAGCGCCACATGCCTTGAGCTTTCCACATGGTTGG
TTGGCACAATCACTTACAGGTGAGTTGACGCCAACTCAAGGCTCATCTTCTTGCGTGCAA
GGTTTGGATAGTCCTGCGTATTGGTAA
>IFLFFFIN_00118 HTH-type transcriptional regulator ZntR
ATGTATCGGATATCGGAACTGGCAGAGATGCTGGGTTTGTCTCGCACCACATTGCTCTAT
TACGAGAAGATTGAGCTCATCAAAGGGCAACGGTTAAGCAACGGCTACCGCGCTTATAGC
GATGCGGATCTACAACGCTTGCGTTTGATCCAGCAATTGCAAAGCGGCGGACTGACGCTC
AAGGAGTGTAAAGCCTGTCTGGAAGCTAAAGTAGATCGCCAATTGATGCTAGAAAGGCTC
AGGCTCCTCGATGAAGAGATTGAGCAAAAGCAGAAATCACGTCAGCTTTTGGCGGCGCTG
CTGGGCGAAACACCGTTAACCGATTGGCATGAATCGTTGGATGAAGTTGCACCGGATGCG
CACTTGAAATGGCTTATGACGCAAGGTTTTAGCGAGAAAGAGGCCCTTCACTTACGTTGG
TTATCAAAAGATATGAACACTCATGAAGATTACATGGCGGACTTCTTCCGCGTATATGAA
GCCTTGGAATTTTGGGGGCCGGGAGCAGAGCAAGACACCTTGAAGGCATTGAGTATGCTA
CCTACGCAACCTGATGAAATTCTGGAAATCGGCTGTGGACAAGGTATCGCGACTCGCACG
CTGGCTCAACACGCACATGTTACTGCTGTTGATAATGACGAACCATCGTTGCAGCGCCTG
AAAGGCAAAGCTCAAACTCTCGGTTTAAGGGACAAGATCACAACGGTGTGTGCCAGCATG
ACAGAGCTCCCGTTTGCAGAAGGCTCGGCCGATGTCATTTGGGCAGAAGGCAGTGCATAC
ATCATGGGTGTGGAGAACGCATTCAAAGCATGGCGTCTATTGCTTAAAGAAGGCGGTATT
TTAGTGCTGAGTGATTTGGTTTGGAACACCGATACACCAAGCGAAGATACGGTAGCGTTC
TGGAAGAAAGAGTACCCAGATGTGGGCAGTGTCGAGAAGCGAATTAAGCAAGCAAATGCA
GCGGGATACCATGCGCTAGAGACGTTCCCAATTAGCCAACAGGCATGGGATAACTACTAC
GTTCCTTTAGATGAGCGTGTGCAAAGTTTGAAAGCTGAGATGCCGGAATCACAAGCATTA
AAAGACATACAAGTTGAATTAGATATCGTTAAGCGCCGCGGTAACGAAGTGGCGTATCAG
ATGTATATCTTACAAAAAGATTGA
>IFLFFFIN_00119 hypothetical protein
ATGGAATCAGTAATCAAAATCGACGTAGTCTCAGATGTGGTTTGCCCTTGGTGCATCATC
GGCTACAAACGCTTACAACAAGCAATTCAAGAGCTAGGATTGGAAGACAAAATTGAGTTG
GAATGGCAACCGTTCGAATTGAACCCAAACATGCCAGCAGAAGGAGAAAACCTACGCCAG
CACCTAGCGAATAAATACGGCACAACACCGGAAGACAGTGTTCGTGCACGTGATAACCTG
ACTAATCTAGGCAAAGAAGTGGGGTTCGACTTTGATTACTTTGATGCCATGAAGATGGTC
AATACGCGAGATGCGCACGTACTGCTGCAATGGGCGGAGCAATTTGATAAGCAAACTGAA
CTGAAGTTAGCCCTATTTACGGCGTTCTTTGGTCAACGCAAAGATGTCTCTGACCGAAGC
ACACTGGCAGCAATTCTGACTGAGATTGGTTTAGATGCAAATATGGGCATCGCCACCCTA
GACGATGCAAGTAATGCTGACTCTATCGAGTATCAAGAAAGCCAATGGCATCAACTTGGC
GTAAGCTCAGTGCCAACGGTAGTCTTCAATATGGAAAGTGCCGTGACAGGCGCACAACCA
GTGGAAGTGTATAAACAAATCCTAACAGAGTATGCGGAGAAGTTAGGACAGTAA
>IFLFFFIN_00120 hypothetical protein
ATGAAAAAACAACGACTAATAGGATTATTAGCAACGGTCGCATTTAGCGCAAATGCAGGT
TTGGAACTGACTAACACCTATCAAGATTGGGAACACTACGAATCTAAGAATTTTGATACC
GGCGAAGCTGTCATCCTTGGGGTTTCAAGTGTCAAAAGTGACGCTAACGTTGATACTGTT
GCATTGCGATGCACGACAGAAGGTGTGAACTTACTCTTTTTTAACGGCTTGTTACGAGAA
GAGTTGGGCTACGCAGCGAAAGCATCATTAGACAATGGACAAGTGTTTACTATGGATGTT
TGGATCAAAGGAAAGACACATTGGGCTACAGTGCCAGTCGAGCAACTTAATGATTTTTAC
CAAGCGAATTCGCTGAAGGTTGAGTTGCAAGGCGATGCACCAAAAGTTGAAAAGGTAGAC
GTGTCTTTGCGAGGTTTTAAAACCATGTATCAGACCTTGATACCAAGCTGTAAGTAA
>IFLFFFIN_00121 putative zinc protease
ATGAAGATTAATAAATTACTGATCCTGACAAGCGGCGTCTTTTTAAGTGCTTGTCAGGTA
CTTGCGCCAAATAAAACGGTGGAGTCGTCCCTCGATCTTACACAAGCACTGACTTTTGAT
CGTCGTGCGGACGTTGGGCAACTAGAAAATGGGCTGAGCTATTACATAGCAGAAAACACC
AATCCTGAATCGCGGGTCTACGTTCGTCTGGTTGTGAATGCTGGCTCAATGAACGAGGAA
GATGACCAGCGTGGTGTTGCTCATATTGTTGAACATATGGCGTTTAATGGCACCAAGCAT
TACCCCGAGAATGAAGTAATCAAGGTTTTGGAAGAAGCGGGCATGAAGTTTGGCGTGGAC
ATCAATGCTTTTACGGACTTTGAGAACACCGTCTACACATTGAATCTTCCAAACAACAAT
CCAGAAACTCTCGAGTTGGTGATGGATGTTGTGTCAGATTGGGCAAGTAATGTCACCATG
CTGAAAGGCGACTTAGACGCAGAGCGTGGCATTGTATTGGAGGAATGGCGCGCTCGATTG
GGACCAATGTTACGTTTAGGGGATAAGAAGAGTGCGATTGAGATGGCCGGTTCCCGATAC
GTAACTCGTGACCCAATTGGTGATCCTTATACCATCCAACATGTCTCGAAATATCGTGTT
GCTGATTTCTATAACAAGTGGTATCGCCCGGACAATATGTCGATTGTCATCGTGGGTGAC
GTCAACACTGAGCAAATGAAACAACTCATTTCGCGTAAGCTAGGTCATGACCGCACGCCA
GATACGCCGCTGGAAAAAGTAGATTATAGTATTCCGCTCATCGATGGTTGGCGCAGCGAC
ACGGTTTCTGAAGAGGGATATTCATCACCTTCCGTTGAAGTCAGTTTCTTTTCTGAGTTC
AAGCCTGATCTCAGCTACGCACGCTACCAAGATGATCTTGCACATCAAATCGCGACTCGT
TTGCTCAATGTACGTTTGCAACGTTGGGAACAAGATGAAGACAATGTAGTTAATGCGGCA
AACTTCTATTCATCAAATGTTGGAAGAGAAACGACGCAAGCAGTGTTCTCTCTACAGTTG
GTTGACGGTGATTATGAGCAAGCAACTCAGGGCTTATTTAAGTTTGTTTCTCAGCTAGCT
CAACACGGCTTTTCTGAGCAAGAGATCAACGGCGAAATCAGCCGCTTGAAAGGTGTGATT
GAAAGAGGGAAAGACAAAAAAGACTATAGCATCGATCTTGCTGGCGACTTAATGGTGTCA
GCGGCAAGTGGACAAACCTTGATCGACAAGGAACAAGCTTATCAGCTTAACAAGTACTTC
TTAGAGCGCATTACGCAGCAACAAGTGAATGATGCTTTCAAGCAGATCATCGCACCTAAG
TCACGATTGATTCTGTTAACCCAACCTTCTGATAAGCGTAAGCCAAAACTAGATGAGAAA
TGGGTAGAAGGAGTATGGCAAACCACGATGCAAGAGCAGCAACCACCGTGGTTTATTGAT
GAAAGCCAAGCCGTATTGCCTGTGGTCGATCCGAAAGTGGGGAGCGTAAAGCAAGAACGA
AAGTGGGCGGAGCACCGAATCACTGAGTATCGCCTAAGTAACGGGAGCAAATTGGTTTAC
CGTTATAGTGATAGCAATCCGGGTCAGGTGCACTTTAAAGCGCTTACTGCTGGTGGGACG
CGCTCAATTCCTCAACAAGATTATCATGCGTTAAAAACGGCGGTTAGCTTAGTGGATGAT
ACCGGAGTGGGCGTTGTACCTCAGGCGGATATTCAAACTATTTTCCGCGGCAATCCAGTG
GTGATGTCTACACTCGTCGATGAGTACCAACAAGGATTCTCTGGTTGGGCGAAGACTGAG
AGCTTCGAAAAAATGTTGAAGCTTTTTCATCTTAAATTAGCCGCAAGCCCTATTTCGGAG
AAGTCGTTGAAAGAGTATCAAGTTGAGATGGCGCAAAAACTTAATGGTGCTCGATTTGAT
GGTGCAGATCGATTTGTTCGCAAAGTCTCAGAGTTACGTTTCCCTGATATTCCTACGGTT
TATAGCGACAACGGGGAACGTGCTGCAAGCTATACAGCTCAAGGTCTGAGCGAGGTGTAT
CAGAAGTATGTTGCGGGCAAAACGGACTATACCTATTTCGTTGTGGGTGACATATCTGCG
GCTCAAATTGAATCTCTGGCTGCGCGCTACCTTGCTTCAATCAAGGTAAAAGAAGTTTCT
CGTGAGTACTATGAAGTGAAAGCGTCTTCACCAAAAGTACGTTACAGCACGCCAGATTCA
AAAGAGCCGAGGGCAGAAGTCGAAATCTACCTAACTCAAGATTCACAGTGGCGACCTGAC
AATGCTTACTATTTGGAGCTCAGTGGCGAACTGGTTCAGGAGCAACTTCGCCTTAAACTT
CGTGAGCAGGCCTCAGGTGTTTATGGTGTAGCGAGTTGGTTCTGGCAAGATGTTCATAGC
CCTCAAGCGGAAGGGCGAATCCTATTCACTTGTGCACCTGAGCGCGTGGATGAATTGATC
TCTCTGACTCATTCGGTGTTGAGCTCTGCGGCTGAAACAGGGGCTGATGAACAAGTATTA
GAAAACAAACTGCTGCAACGTGATGATCAGATTGATCGTTATCTACGTTCTGATTTAGGG
ATGTTAAATGCGATGGAGCAATCTTACCTTCTTACCGATAGCCCACGATTGATTCAAGCA
CAACGTAGAGCAAACAGTGAAGCAAGCAAACAGAAAGTGGATGCGATTATGCGTCAGTTC
TTGAATCAAGCGACACGTTTTGAAGCAGTGTTATTACCAGAAAACACAGCTAAATAA
>IFLFFFIN_00122 Inner membrane ABC transporter ATP-binding protein YddA
ATGTCTAACCATTCTCCCCTGTCTTTAAAAGACAAACCTTTCCTCGCGCAAGTATGGTCA
CTTGCACACCCTTATTGGCGTAGTGATGAAAAGCGCATTGCTTGGCTGCTTTTGGGCTTA
GTCGTCGGTTTAAATTATCTGATCGTTGAGGTAGCGGTTCTTTACAGTAACTGGAACCGT
GACTTCTTCAATCTTATGCAAAACGAAGAATGGAATAACTTTTGGAATATGCTGGGTCAA
TTTGTGTTGATCATGGCGGTTTACACGGTTGTTGATTTGGCCGAGGAGTATTTACGCAGA
ACATTGCGGATCCGTTGGCGTCGGTGGTTAACCCATGCATTTTTACAAAAATGGTTGGGT
GGAAAGCGTTTGTACCGACATCAACTGACCTATCCGGACAGTGATAACCCAGATCAGCGT
ATCTCTCAGGATGTGAAGGATTTTTGCGATAATACTTTAAAGATGGGACTTGGTTTACTT
CGAACTGTGACAAGTCTATTCTCGTTTGTGGTCATCTTGTGGAACCTGTCTGGCACCTTT
ACGTTTGAGTTTGCTGGGAGCGAATGGGTGCTTCCGGGCTACATGGTTTGGGTTGCTATC
ATTTACTCTATCGTCGGTACTTGGTTAACACACAAGATCGCAAAGCGTTTGGTGCCACTT
AACTTTGAACAAGAAAAAAGTGAAGCAGACTTTCGCTTTCATTTGATGCGAGTGCGTGAA
CATGCTGAATCCATTGCATTACAGCGTGGTGAACTTGCTGAAAACCATCGCACACAAAAT
CTGTTTAGCAAGGTTTGGGACAACTGGCAGCAACTTACAGGTATGAAGCTAAAATACGGC
GCGTTCACGAGTGGCTATAACGAAGTTGCGCGTATTTTTCCATATTTGGTCGCTTCGCCG
CGCTTGATGAGCGGCGCACTTCAATTGGGCGATATGATGCAAACTGCGACTGGCTTCTAC
CGAGTACAAGAAGCCTTCAGTTGGTTTGTTGACTCTTATGAAGAGGTCGCAGATTGGCGT
GCAGTCACTGATCGTCTTATTACTTTCCACACTCAGTTAGAGATGTTACCGACTACTAAC
GCTCTACCACTATCAAAACAACCGGAGTGGCGCGATCTCAACTTGTTCTCTCCGAACCAG
CAGACTTTGTTGTCTGAACAAAGCGGATCTATTCATCAAAGCATCACTATTAAAGGTGTT
TCTGGCGGTGGTAAAAGTACCTTTATTCGCTCGCTTGCGGGTTTATGGCCATATCAAAGT
GGCGACATCAGCATGCCTGACGACAGCGAGTGTATGTTTATTCCTCAGAAACCGTATTTG
CCGAACGCAACATTACGCGAAATCTTATTGTATCCAAGCGGCGGTTTAGTCTCTGACGAT
GTGCTCATCGATGCATTAAATCAAGCCGGTATTGCGAAGTTTGCTGAACAAATGGATCGG
CAAAGTAACTGGCAACAAAGCGTTTCTGGCGGCGAGCTTCAGAAAATAATGTTAGCGAGA
AGCCTAGTTCAAAAACCGCAGTGGTTGTTCTTAGATGAGGCAATGTCAGCACTTGATCCT
GAAAGTTATCGTTCTATTCGCGCGGTTATGGCAGAGCAGTTACCAGAGACACATGTTGTA
GAAGTCTCTCATCGTGAAGGTGGGGCAGAAGAACAAAATCAGATCACCTTATGTACTCAA
ACTCAATCGTTCAAATATTCATGA
>IFLFFFIN_00123 hypothetical protein
ATGCACCCTTTCAATAAAACTTTGCTTGCAGCGACCATTGCGTCGCTATGTTCCGTATCT
AACGTTTATGCAGAAACGGAAACGCCGTCCGAAACTCCATCTGATCTAACTGTAAATGTG
ACAGACACAAGAGATGATGAGCTTTCAACTAAACAAACACTTGATGCTGATGACATTAAA
GACACTCCTTCATCTAACGGCAACTTAACTGACTACCTAAAAGACAACCCAAATGTTCGT
TTTGCTGGGGGTGATTTAGATGGTTTACAAGGTGGTGAGATTAAGCCTACGTCAATATCG
ATCAATGGCGCTGAGCCTGAGCAAACGGCTTATCTGCTAGATGGTATTAATGTAAACAAC
GATATCGACCCTAGTCACTCATTGTTCGATGGCTCAATGGCGGTAAACCCAAGTAAAAGT
TCTGAGCAAGCGTATTTCTTTGATGCAAACCTTTTGTCGGGAATTACGACATACACTAGT
GATGTTCCAGTAAGTCTAGGTGGTTTTACCGGAGGTGCTGTTGTTGCTGAAACTCGCCAA
TACAGCGGTGAGAATCGAGTAAAACTTCGTTATAGAGGTACACAGTCTGATTGGGCTTCT
ATTCATATTGATGATCATGTAAAAGCGGCTACTGAGAGTCTTGAACCACTTGGTGCTGAC
GCGACATATCAGCCTAAATACAAAAAGAATTTCTTTAGCGTGATGGCTGAGCAAGCGCTA
ACTGATGACGTTGGTATGGTGCTTGGTTTTAGCCGCCGAGATTCTGATATCCAGCAAACA
AGACTTTTGAACCCAACAGGTAAGCGTGACAAACAAGATCACACTCGTCGTTCTGATAAC
TTTTTGGCGAACTTCAACTGGACGCCAGATGTGGATCATAGATTAGAGTTTGGCTTGCGT
TTGTCTGACTACAGTGAAGGTAAATACTATGCTACCAACACCGAAGGGGATGTAACGGAT
ACTCACTTAGCATACGGTTCAACGATCAAATGGACACAGAAGCTTGGTGCAGGTTCTTTC
TCAGCAACTGCAGCTTACGACAAATTCAGAGACGAGAGAGATTCATCATCAAACGATGCT
AACGTTTATATCGAATTTGATCCTTCGTTTGAATACTACGAAGGCGGTTACGGTGATAGT
CAAATGACTCAGCAGAATATTAATCTGAAGCTTACCTATGACTTTGATTTAATTGAAACT
GGTCCGCTAACACACTTAATCTCATTGGGTGCTGATTACCGCAAAACAGACTTCAAGTTT
AATCGTGATCATGATGTAAACATCAACACGCTTATGACTTGGGGCGGTGTGGAGTTCAAT
AGATCTGCTGAAACGCTAAATGCTGGTTCGGTTGATACTGACTACCAAGATTACGCGCTG
TATGTTGAGGACCAAATCCAAATTGGTAATTTGACGCTTCGCCCGGGTATCCGAGTTGAT
CGCGACGACTTTTTAGAAAATACCAACGTGGCACCGCGCTTTGTTTCTTCGTTGCAAGTA
ACGAGAGATACCAATGTTAGCTTTGGTCTAAACCGTTACTACGGTCGTTCTTTCGCTATG
ATGAAGCTGACTGGTGAGATTCAAGAGCTTAACAAAGATACATCACGCGATTACTCGTCT
CTGAACAACCTAGAGACCCCGCATGCAGATGAAGTGACGTTTGGTGTAACTCAAAATATC
GATAACTTCGTGCTCTCAGCTAACTATGTTAGCCGTAATTACAAAGATCGAATTCGAGCG
AAAGAACTCGGTGGAAGCGGCTCTAAAGTTGTTTCTTACGTGAATACTGAAAGCTACAAC
GTAGATGTATACACGATTCAAGCAAGAAACATTAAGCCTTGGGTATTAGGTCCGACTTAC
TGGACAACAACCTTGGCTGCAGATTTGACTAAGACTGATGAGTCTACTCTTGGCAATGGT
TACAACGATAATGACCTTATTTATCTCGACGGTAAATTGATGACTCGTAAAGAAGCGGAA
CGTCAAGTTAACAGCAGTGGAGAAGAGTGGATCATTCGCCTAGGTCTTGATATGGCTGTA
CCTGAATATGACGTTGTTTGGGCGAACAAAGTGTACATTAAAGCACCAGTGAAAGACACC
GAGTACTCAACGGATTCAGCTGAAGGTATCGAGATGTACTACAGCTATGATCACGGTACT
CACACTCAATGGGATACTCGCCTACGTTACCAACCAAGCTTGTACGGCACTCACTCTGGT
TACATTCAAATTGATGTACTTAACGTATTAGATGATGTTCGCCAGAAGGGATTATCTTCG
ACGTCTAGCAACGCAACCTTCTCTCCAGGTCGTGAGTTCTGGCTAGAGCTAGGTTACGAA
TTCTAA
>IFLFFFIN_00124 hypothetical protein
ATGATTCAACCTCGTTTTACACCCTTAGCAATACTCTCACTTTGTCTGCAAAACACAGCT
TTTGCAGAATCAAACACTATCCAGCACCTTCAAGAGCAAGTTGGTAATATCGAATTATCA
TCTTCGGAGCAAAAAAAGGTCGAGAGCATTGATGACCAAACACAATTGCAACGTGAAGTG
GTAAGAAACCTCGACCACGAAATCCGGTTACAGTCTCGCTACCAGCAGCAGCTCACCAAA
CAGCTTCAACAACTGGAAAATGCGATTCAAAACTTAGATGGCAAGATGGAGAACATCCGC
CAAACTAAAGTGAACTTGTATCCGTTATTAGAGCAAATGACGACGACGCTCAAGGAACTG
GTTTTAGCGGATATCCCTTTTGATAGAGATTCAAGACTTGAACGGGTACAGCAACTGACA
TCAGAGCTAGATAACCCTCAACTGACCGATGCGGAAAAACTCGAACACATCCTTATCGCT
TATCAAACCGAGCTCCAATACGGGTCTCAAGTAAAAGCTTGGTTTGGTCGATTAACGCCT
AATCAAGAAGTTCAATACCTGAGAGTTGGCCGTCTAGGTTATTACTACCTATCACTTGAT
GCTGCAACTGCTGGCGTATGGCAATCAGAAAGCCAACAATGGATGACATTATCAGTGGAT
GAGACCAAGCAGGTTGAGCGAGCACTTACCGCGTTCAACAGCGGCATGACCTACCCTGTT
CTTACCCTTCCAAAGGCGCAGTAA
>IFLFFFIN_00125 Biopolymer transport protein ExbB
ATGAAAAACTTCCTCTGGAAACCAAACTATTCACGCCTGTTGAGTGCCATTTTACTGGTT
ATTTTTAATATTGCTCCAGCAGTAGGTGCCAATACCATCGAAGAACGTAGCGGAAGTGAC
ACTCTTCAAGAGATTTTTAAGCGTGTAGAACAAAGCAGCAAAGAAGACATTCAACGTTAC
AAGCAATTGAAATCACAAAAAAGTCATCAGCTTCAAGAGGTTAATGGGCAGGTTGAATCC
CTACAACTCAAGCTGCAAGAGTTGAATTCAAGCAATGCGAAGCTTGAAGAAGCCATTATC
GCACTTCAAGAAAAGCTAAGTGACAAACAAAAACAAGTGCAGCTTGCACAGGCGGATATT
GAAGAGGTTATAGAGCTGACATCCGCGCAACAAAACAACTTTATCTCTAACAATAAACCT
CTCGCTACATGGTTTGATAGCCAAACACTCTTACCTGTTCAGAAAAATAATTTCAGCATT
GCTTCTATCAATAACCTCTGGCTTGCGATGGTTCAACAAATCTCAGCCTCCAGCCGAGTA
AACGTTGTAAAGGGAGAGATACTACTTCCCAACGGAAACATTGAAAAAGCACCAGTTCAA
CTAGTGGGGGCATTTAGTCAGTTTTCGCAAGATTATGGTTGGTTGAAATTTGATGGTGCT
CGTCAACAATGGCGACAAGTCTCACCACAACCGCAGCTTGATATCACACAAGGACAATGG
GCAGTCGATCCAAGCTTTGGATTTGGTTTTGATGTTTTAGCGAATCAACCGAAATGGTAC
GAGAGCTACTTGGCTGCAGGCATGGTTGGTGCGCTTATTGTTGTTCTAGCCATAATTGGC
TTTTCTATCGGAATTGCTCGCTTGATTACTTTGACGAAAGAAAAGCAGGCGGTAAAAAAA
CAAGCGAGTCAGTTGGATGAACTTTCAGAAAACAACATGTTAGGTCGTGTACTCATGCAA
CTGAAAAACTGCAATGCTCATCAGCAAATGGAAGATGTAGTAGATGCAAACGTGAGTCGA
GAAATGCCTTGGCTGCACAGAGGTATAGGTACCTTGGCCGTACTAGCAGCCATTGCTCCG
TTAATGGGACTGCTCGGAACCGTTGGCGGCATGATTGAGACCTTTTCAGTGATCACCTCT
CAAGGGGTCACAGATGGAGAACTGCTTTCTGGCGGTATTGCTGAGGCACTACTCACGACC
AAGCTGGGACTTCTGGTTGCTGTTCCTCTGCTCATCTTGCATTGCTTAGTTAAAACTCAA
GCTCAGCAACTTGCAGAAATCATAGAGCATCAAGTAACCAGTTTGGTTGTAGATATTCGT
TATGGGAACCAAGGAACATGCTAG
>IFLFFFIN_00126 hypothetical protein
ATGCTAGAGCAAGTGCTCGCTGCACGCTTACCGATGGGTCACCCAATTATGTGGTCTATC
GGCTTAGTTTCACTTGTTATGTGGGGTCTCATCCTACATTGTTACTTGCGTTTTCATACC
TTAAAGAGCACGAACTTAAACACTCAGTTCTCGCAAAAGATCAAGCAATACTCCAGTATT
CAGGACAACGAGCGCCTCTACCTTGAAAATGGGTGGTTAAGCGAGATTAGGCAACACCTC
AGTGTTGGACTTAATGAGATACGTCTTTTTGTCCGAATTCTGCCAATGCTTGGGTTACTC
GGCACAGTGGATGGCATGATGACCTGTTTTGAGCAATTGAATAGCGATGATGTTCTAAAC
GCAGTGTCAGAAGGCATCAGCCAAGCGATGCTTACCACACTAGCAGCATTGCTCGCAGCA
CTGTCTGGTATGTACCTAGCTTACAACCTCAAGAGACAGCAGGAAAAACTTTTAGTCCAC
TTCGCCAATCAATGGAAGTCCTATGAAAATTAA
>IFLFFFIN_00127 Biopolymer transport protein ExbD
ATGAAAATTAAATCCTTCACAGATAAAGAAGAGTCACCTCAAGTTGACCTTACTCCTTTG
ATCGACGTGGTCTTTATTCTGTTGATCTTTTTTATTCTATCGGCGAACTTTCAAAAAGAG
TCGACGATGGAAGTCGATAGACCCAGTGCATCCAGCTCATCATTGAAACCAAAAGCTGAG
ACCATTTCGGTGAGTGTCGATCGCGATCATAATATTTGGTTTAACGGACAAAACGTCAAC
CTCAGCCAGCTTCAATTCCAAGTAAAAGCTTACTTGGTCGATAAGAAGCCAATCAATGCG
ATCGTAAATGCTGACCGCAGCTTAGATACGGGAACGCTCATTTCCGTCATTGACACTTTA
CGCTTATCAGGGCTAAACAATGTTGCTATCGCTACCAAAGAGCAGTAA
>IFLFFFIN_00128 hypothetical protein
ATGTTGCTATCGCTACCAAAGAGCAGTAAATCAAAACTGCTAGGTATATTGGCAGCTGCT
GTATTCATCAACTTGCTATTGGTTGCTCTCCTGCACCTTTTGATATCAACGCCTAGGGCA
AAACCAGAACGCAGTTCAAACCAGATCTATGTCCAAACAATCACGTCGCACAAAAAGCCC
AAGGAGCTTGAGGTTACTAAGCCTGTCGTGGTTGCAAGCGCGCCTACTTCAGCTCCTGCT
CGTCCTGCGTTGGTTGACTTTACCATCCCAGATATGGACAGCATGGTCACGTTGCCGGAG
GTTACTTTTAAACCCAGTGATGAAATAGATGTCCATTTAACTTTTGATTTTTCTTTTTCG
GGAGCGGGTGTTCATCAAGGCAGTCAATTTCAATCTCAGGTTGTGATGGCAAAACCCACT
TATCAGATTCCCCCAAAATACCCGACGAAAGCCAAACGAAACGGTATTGAAGGGCACATC
ACTTTCTCTTTGTTAATAAGCCAACAAGGTGAAGCAATACAGTACAAAGTGGTTGAAGAG
TCTCCGAAAGGCGTTTTTCTTCGCTCATCATTGCGCTCCGTAATGCGCTGGAAGTTTGTT
CCTCCACAATCTGGAGAACAGTGGCAACAAGTTACATTGAACTACAGCTTAGAGGACTAA
>IFLFFFIN_00129 hypothetical protein
GTGAGATTTACAGCCCTGCTCTGCTTAGCCTTTCTCAGCTTTACAACGCATGCACAAGTG
GACATTGAGACATTTGAGCAATACCAGAAATTAAGCCGTTTTTTGGAGCGTGACGACTTC
GAGATAAATGCCTTTGCACGATTTCACGATAACCACCAAGGTAGTAATGCGGAAACTCAA
GAACTGACAAAAAGCCTTTATTTACAAGCTTGCTTAAAGCTAGAAATGTTGTCGTGTGCC
CTCGACAGAACAAACGAATTGCTGACACTAACAAGGAATTCCGCTAATCGTGAACAACTC
CTTCGTCTCGCCGTGCAGCTCAATTATCAAAACCAACGTTACCTCGATGTATTGAACCAA
TTCGCAGTATGGAAAAAACTCTACCAATCAGAGTTGGAAAAAGGACAAGTCAAACTGACG
GACGCACTAATTGCTGAGGTTAGCACCATCGCAGGACATAGTGCTTATCAGCTTGAGAAG
TGGCAAGAAACTGCAACCATTATGAAAGCTGCAGTAAAGCTCGACGCTACACAGCAACGT
TATCAATTACTTTTAGCAAGCTATCAACGATTAGAAGCATTTGAAAAAGAGTATGCCTTG
CTGTTGAAAGTAACCGAGCTCTATCCAAACCAAGATAAATTCTGGTCGCGTTTGGCTCAA
TCACACATTCACTATGGGCAGAATGCGAAGGCAGTTGCCTCACTTCTCGTCGTTAAAGAT
TTACATAAACTCACCGAGCCGCAACGAATTCTTCTTGCGCAGTTGCAACTTGAAGCTAAA
ACTCCGGCTCTTGCTTATCACACTTTGAGTGAATATACGCCTTCTTCAGAATACCAAGAG
AAGGTCAACAAGTTGAAACTTCACGCGCTGCTAAAGTCCCGTCAGCGTGACCAGGCAATT
AAGTTGTTAGACTCGTTATCTCAAGCAAGTTCATTAGCCATCAAAGCACAGCTGGCTTAT
TCAGAACAACGCTGGGAGCAAGCCGTCCCGCTATTAAAGCAACAAATTAAGCAGCAACCA
GAGAACCAGAGGTGGCAACTGCTTAAAGCAATTGCTCATTTTGAATTGCATCAGTACCGA
CAAGCAAAACCATTATTGGAATCTTTACTTGGAGGCAAGTTTGACAGCTCTGCCAAACAA
TGGCTGATTCAAATCGATTATCTGAATAGCGATTAG
>IFLFFFIN_00130 8-oxo-dGTP diphosphatase
ATGTACAATATGCATAAGTCAGCAGGTATCATCATTAAAAACGGCGCACTTCTGGTGTTA
CGTTCAAAAGGCAAAGACACCTTCTACGCGCCAGGTGGCAAACTTGATAGTGGCGAAACT
TCAGAGCAAGCATTATGTCGTGAGCTACATGAAGAAGTGGGGATTAAGGTAACGGAAGAG
AACTTGGTATTGTTTGGGCGATTTGAAGCACCAGCGCACGATAAAGACGGCATTACTTTG
GTCATGGATGTGTTCTTCGTTAGCGATTACTCGGGCGAGGTGGTTGCCAGTAATGAAATC
GAAGAGTGCCAATGGGTAGATTCTTCGAGCGTCGATGACGTCGCGATAAGTACGATTTTT
CGCAATAACGTATTCCCTCAGTTGGTGGAACAAGGACTGGTTAAATAG
>IFLFFFIN_00131 Phosphinothricin N-acetyltransferase
ATGAAAGTGATAGTTAAGAACGCACAAAAACAACACGCTCAAGGCATTACCGAAGTGTTG
AACCCAATTATCGAAGAGGGCTTATATACGATTCTTGATACCACCTTTACGACAGAAGAG
GAAGAAAGCTTTATTGAGAGCTTTCCTGAAATGGGCGTATTTAATGTGGCATTGAACCCA
ATCGATGAGAGTGAAGAAGAGGGCACTGTGCTGGGTTTCCAAAACGTAGAGCCTTTCGCG
AGTTATACCAAGGCGTTTGCGCACGTTGGTATTATCGGTACCTTCGTTGATGCAAAATAT
CGTCGCCAAGGTGTGGCTTCGGCTCTGTTTACCGCTACCTTTGCTGATGCGAAATCGAAA
GGTTATGAAAAGCTGTTTGCGTATGTGAGAGAAGACAACCCTAACGCACTTGCCACGTAT
CTAAAACATGGTTTTGAAGTAGTTGGTACGGCAAAGAAGCACGCCAAGATTAACGGTCAG
TATATCAATGAAGTTCTGATTGAGAAGTTTCTCTAA
>IFLFFFIN_00132 Cytochrome c551 peroxidase
ATGAATAAAAAGAAAATAGCACTAGGGATCGTGGGAGTTGGTTTGGTGGCTTACTTCGGT
ACCGTTTACATGGTGAACCAAGACGATAAAAAGGTAGCTCAACAGAATCTGACGCAATTT
AGCTCGTTAGATCAATCTACGTTGGATTACCAAGCAATGAAAGTACTGGCAGACAAAGGC
TGCGGTTACTGCCATACACCAAATAGCGAAATGCCTTTCTACTCAGAAATGCCAGTCGCG
AAACAGATAATGGAAGCGGACGTCAAAGTCGCGATGCGCCACTTTGATATGACCAATTTG
TTTGATGACGTGAAGCAAAGTGACCCGGTGTCTGAGGTTGCGCTTGCTCGACTTGAGAAA
GTGCTTTACGACGATTCCATGCCGCCAGCGATTTACCTGACCATGCACTGGTCAGCAAGC
ATGTCAAAAGATGAAAAGCACACGCTGTTAAAGTGGATTCGCGAAAAACGATCAGAGCGT
CATGCGCAATCGCCTGTATCTGAAGAGCGTAAAGGCAAAGTCCTACAGCCAATTTACACC
ACGTTTGAAACTGATGCAGATAAAGCTGAGTTGGGTAAGGTGCTTTATCATGACACGCGA
TTGTCAGGAGACAATAGTGTCTCATGTGCATCATGCCATAGCCTTGATACAGGCGGCGTG
GACCGACTAGTAACCTCTGTCGGTATTCATGGTCAAGTCGGCGGCATTAACGCGCCAACT
GTTTTTAACGCCGTGTACAACAAACTGCAATTCTGGGATGGTCGTGCTGCAGATCTGCAA
GATCAGGCTGGTGGTCCTCCATTTAACCCAATTGAAATGGGCTCTGTGGATTGGGATGAA
ATTGTCGACAAGTTAAGCCAAGACCCAGAAATGGTCGCGATGTTCAAAAAGGTTTATTCA
GGTGACATCAATGGCAACAACATTACGGACGCGATTGCCGAGTTTGAGAAAACGCTTACC
ACACCAAACAGCCGTTTCGACCAGTATTTGATGGGTAATACGGATGCACTGGACTCACAT
GAGAAATATGGTTTGATGTTGTTCAAGAAATACGACTGCCAAACCTGTCACGCAGGTGAA
GCCATGGGTGGTGAAACGTTTGAAACCATGGGTATGAAAGCCGATTACTTCGCAGACCGT
GGCACAGAAATGACCGATGCAGATCTTGGCCGCTACAACTTCACTGGCAATAAAGAAGAT
AAGCATAAGTTCAAAGTGCCAACATTACGCAACATTGAACTGACGCCGCCATACTTCCAT
GATGGTCATGCGGATACGTTAAACAAAGCCATCTACGACATGGGTAAGTATCAAGTCGGT
GTGGAGATGTCAGAACAAGAAGTTGACGCTATCAAAGCCTTCCTCAAAACCTTGACGGGT
GACTATGAAGGCCGCCCATTGAGTTAA
>IFLFFFIN_00133 hypothetical protein
ATGTTTTCAATCGGTGACGTAGTAGTAGCTACTAAAGGTATCGAGCTAGGCGAAATGGTT
GTTACAGGTCTAAGCAGCGGCGGTTTTTACGCGCACGTTAAAGCTGGCGAAAAAACGCTA
ACTTACCCAGCTAAAGATCTTAAGAAAGCATAA
>IFLFFFIN_00134 Spermidine N(1)-acetyltransferase
ATGAAAAATGGTCTCACTATTCGTGCTTTAGAACGTTCAGACCTGCGCTTTATTCACGAC
CTCAACAACAACCGCAATATTATGACGTATTGGTTTGAAGAGCCGTACGAATCCCATGAT
GAATTAGAGGAACTTTACCGCAAGCACATTCACGATGATGCTGAGCGCCGCTTTGTCGTA
GAAGATGAACATGGTGTATTAATTGGTCTGGTAGAGTTAATAGAGATTAATTACATTCAC
CGTAGTGCAGAATTTCAAATCATCATCGCACCAGACCATCAAGGACGTGGCTACGCGGAA
GAGGTCATCAATCGAGCTTTGGATTATTCGTTCTCGATTCTTAACCTGCACAAAATCTAT
CTTTTGGTTGCTTTAGACAACGAAAAAGCCGTTCACCTATATCAAAAGTGCGGCTTTATT
GAAGAGGGGCATTTGGTGCAAGAGTTCTTTATCAACGGCAGCTACCGTGACGTAAAACGC
ATGTACATTCTACAAGAACAATACCGCGAAAAACTCGAGAACAATCAATAA
>IFLFFFIN_00135 Outer membrane protein P1
ATGAAAAATCTTACCAAATTCGTTGCTGTGGGGTCCCTCCTTTCATGTGCAGCAGCTCAG
GCTGGAGGCTTGTACTTGTACGAGACTTCTACCACAGATATTGGTTTAGCCTCTGCTGGT
ATGGCAGCGCGAGCGCATGATGCCTCAGTAATGGCGGCTAACCCCGCAGGTTTATCCAAT
GTAGCGGGTCAATCTTTCTCTGGTCATCTGATTAGCTTGTATGGTGATGCAACGCTAGAC
ACCATCGATGGTGGAGATGCCGGTAATATCATAGGTTACGTGCCTGTTGGCTCAGCCTTC
TATAGCCAACAGGTAAACGACAAGTGGACTTTAGGCATTGGTATGTATGGGAATTATGGT
CTGGGATTGGAATATGACCAGCTTTTTAACCGTATCGATATTCCTAATGCCATCACTCAA
GCCGTAACGGTTCAGCCTTCTGCTTCTTACCGTATCAACGAACAGTGGTCTGTGGGTGCT
GCGCTTGGCATTCACTACGGGATTCTTGATATGGATGTAAAAGTGGACGGAACTTCGCTA
GCCGGTGGTATTGAAGATACCGATGTCCAAGTGAATGGTCGTGTTGGCGCGCTTTATGAG
CTGAACTCGGGGACACGTTTAGGTTTATCTTATTCTAGTGAAGCAGAATTCGACTTCGCA
GATAAAGACCTGACAACCAGCGCAGTGTTACCTCAACAGGTAGTATTTAGTGCTTATCAT
GAGCTAAACGACAAACTTGCCCTTATGGGTAACTTGAATTGGCAAGATTGGAGCGCGTAC
GACACCTTGATGGGAGTGGAAACACAAGATACTTATCAAGTCGCGATTGGATCCCAATAC
AAGATCAACAGTAAGGTGACATGGAATGCGGGTTTTGCGTTTGATACGAGTATGTACGCA
GATCAGTCAAACGGTGACCTTACGATTCCTGCTGGTAAATCTTATCGTTTGGGTACTGGT
TTTGATTACAAGATTGATGAAGCAAGCTCGGTATCTGTAGCATTTGAAGCAATGCTAATT
GATTCATCTGAAATCAAATTGGCGGGCATTCCCGTTGCGAACTTTGATGACCCAGCGTTG
TATTTCCTAAGTGTCGGTTACAACTGGAAAAACCAATAA
>IFLFFFIN_00136 Prolyl endopeptidase
ATGAAAAAGAAAACCTTAGCACTGGTGACCGCGTTTGCGATGACGGGCATATTGCCGAGT
GCTTATGCCGAAGACTCAACAAAGGAGTTGGTTGAACACGTACACAAAATGGCGGTGAAG
TACCCAACGACAAAGAAAGTCGATGTAGTGGACGAGTATTTTGGTACCAAAGTCAGTGAC
CCATATCGCTGGTTAGAGGACGACCGCAGTAAAGAAACGGCTGATTGGGTCAAAGCGCAG
AACCAAGTCACGTTCGATTACTTGGCGCAAATTCCTTATCGTCACCAGATTGAAGAACGC
TTAACTCAGTTGATGGATTACGAGAAGTTAGGGCGTCCATTCAAAGAAGGTAAATACACC
TATTTCTACAAGAACGACGGTTTGCAAAACCAAGACGTGCTTTACCGCCAACTTGATGAT
GGCAAGCCTGAGGTTTTTCTCGATCCAAATACCTTTAGCGAAGATGGCACGACCTCGTTG
GCGAACGTGAGCTTCACCAAAGATGGTTCTTTAGTCGCTTACAGCATTTCAGAAGGCGGT
AGCGACTGGCGCAAAGTGATTGTGCTTGATGCCGAAACCAAAAAGCCTGTCGGTGAGACG
CTAGTGGATATTAAGTTCAGCGGCGTAAACTGGCTGGGGAATAAAGGTTTCTACTACTCA
AGTTACGACAAGCCAGAAGGCAGCGAGCTTTCGGCAAAAACCGACCAACACAAGCTTTAC
TATCACGAGCTAGGCACTAAGCAGAGTGAGGATAAGCTTATCTTCGGCGGTACAGAGGAA
GAGAAGCACCGATACGTTCGTGGTTACACTTCGGACGACCAACGTTACCTGTTTATTTCG
GCAAGTACTTCAACGTCTGGCAATAAGCTGTTCTTCAAAGATTTGACCAAGCCAGACAGT
CCGCTGCAAACCATTTTGGATGACACTAATTCTGATACTTGGGTGATTGATAGCAAAGGC
ACCAAGCTGTATTTGGTCACTAACTTAGATGCTCCAAACAAACGCGTGGTGACGGTGGAT
GCGAGCAACCCTGAGCCGAAGAATTGGAAAGATTTAATCCCTGAAACTGACAACGTGCTT
AGCCCATCAACCGCGGGCGGTTATCTATTCGCAAGCTACATTGTTGATGCCCTTTCTATG
GTCAAACAATACGACATGGACGGCAAGTTCATTCGTGAAATCAAGCTGCCAGACATCGGC
AGTGCTTACGGCTTTTGGGGTAAGAAAGAAGACGCTGAAGTCTACTACTCTTTCACCAAT
TACAAGACACCAAGCACGACCTATCGTTTAGACATCAAAGACGGTGACAGCGAGGTTTAC
CACAAATCGAACGCGCCATTCGATCCGGCACAATTTGAATCTCGTCAGGTGTTCTACAAA
TCGAAAGACGGTACTAAGATTCCAATGATCATCACCTACAAGAAAGGCACTCCGATGGAC
GGCAGTGCGCCAACGATCTTGTATGGTTATGGTGGTTTCAATATCAGCCTGACGCCTTAC
TTCAGCCCAAGCCGAGCAGCATGGTTAGAAATGGGTGGTATCTACGCTGTCGCGAACATT
CGTGGCGGTGGCGAGTACGGTAAAGAGTGGCACAATGCTGGCACCAAATTAGAGAAGCAA
AACTCGTTTGATGACTTTATTGCTGGAGCTGAGTTCCTTATCGATAAAGACTACACCTCG
TCAGACAAGCTCGCGATTAACGGTGGCTCGAACGGTGGCTTGCTTGTTGGTGCAGTGATG
ACGCAGCGCCCAGAGCTGTTCAAAGTGGCACTGCCAGCGGTGGGTGTATTGGATATGCTT
CGCTACCACACCTTTACGGCAGGAGCGGGCTGGGCTTATGACTACGGTACAGCAGAGCAA
AGTAAAGAGATGTTTGATTACCTCAAAGGATACTCGCCAGTACACAACGTCAAAGCCGGC
GTTAAGTACCCTGCAACCATGGTAACAACGGGTGATCACGATGACCGAGTGGTGCCTGCG
CACTCTTACAAATTTGCGGCTGAGCTACAGTCGAAACAAGCGGGTACAAACCCAACTTTG
ATTCGAATCGAAACCAATGCAGGTCACGGTGCAGGCACACCGACTAGTAAGGTTATCGAG
AAAACCGCCGATGTTTACAGCTTTACGTTGTTCAATATGGGTGTTGAAAAGCTGTAA
>IFLFFFIN_00137 ABC transporter ATP-binding protein uup
ATGCCAGTCTTACAGGCTTACAATATCAGTCATCAATTTGGTAATGGCGAAACACTGTTT
CAGCAAATCTCATGTTCAATGACCAAACGTCGTGTTGGGTTAGTTGGACGTAACGGTGTC
GGAAAATCAGTGTTTGCATCGATACTCAGCGGTGAGCAAATCCCAACCAGCGGTACAGTA
ACTTTACCAAGGTCCTTTGCTGTGTATCGCCAGCAACCATCTCACTTGTTGGGGGGCGAT
CTTTCGATTGCCCAGTTTTTAGCAAAGGACAAAGTGCTAAGCGCGCTCAAGCAGATCGAA
ATGGGCGATTGCTCTGAGCATCTGTTTGAGGTGGTGGGTGAACAATGGGATTTGCCCATC
CAACTTGCCAAGCAGTTAGAAACTATGAGCTTGCCGCCACAGCCAGACTTCCCTTGCTCG
CAGTTAAGTGGCGGAGAGTTAGCGCGTTTGCAACTGTGGCAGTTATTCGAAAGCGAAGTG
GAATTGCTGATCCTTGATGAACCGTCGAACCATCTTGATACACATGCCAAGCAGTGGTTG
ATTCATTCGATGTGCAGTTTCTCAGGCGCGATTCTGCTTATAAGTCACGACCGAGAATTG
TTGCGCGAGACGGAGGAAATCTGGGAGCTATCCGGTTTAGGCTTACAAGTGTTTGGCGGT
AATTACGACGTGTATGCCGAGCAAAAGCGCACCGAACTACAAGCGGTGGAACGCCAATTA
GCTGCTGTCGATAAACAAAAAAAGCAATTGGAAGAGCAAGCTCAGCGCAATCGGGAGAAA
GCAGAACAAAGAGCGGCTCAAGGTAACAAGCTGAGAAAGGATGGCAGTCAGCCGAAAATT
TTACTGGATGGTATGAAGGATAAAGCCACAGCCCGAGCCGCCAGTCGTAATAAAAACGAG
CAACTTCGCCAAGCGCATCTGCAAGAGAAAGAGCAAAGCTTGCGAGTGCGCAAAGAGCAA
ATCAAAGGGCAAAAACTGTATTTGGCAGACAGTCAAAGTCGCTCGCGAAAAGTCGTGTCG
CTTTTAGAAGGCGAGTTGCCATTTGGGTCGGCTCAACCCATCACTGCGCAAGTTCATGCG
GATGATAAATTGCATTTGCTGGGCAAAAACGGGTGCGGTAAATCGACTTTACTGAAAACC
CTCTTGGGGGAGTTCTCACTGCAAAGTGGTGAGCTTCAAATCAATACGCCGCTTTATTAT
CTCGACCAACACTTTGGTGCGATACAGCCTGAACTCTCCATGTTGGAAAACCTGATGCAA
CATTGTGAGGGGATGAAAGAGAGCGATGCCAGAACATTACTCGCAGGCATTGGTTTTCGC
CGAGACAGTGTATTTCGTTTGGGCAGCGTATTGAGTGGCGGCGAGAAAATGAAGCTCGCG
ATGCTGATTGTCAGTCATCAACCAACGCAGCCTTTGTTGCTCTTGGATGAGCCAGATAAT
CACCTCGATTTGGATTCGAAAATCATGCTTGCTCAGGCACTAAGCGCGTATCGAGGCGGC
TTTATTCTTATCAGTCACGACCAAGATTTTGCCGCGGAGTCGGGTGTGTCTCGAAGCATT
GAACTGAGTTAA
>IFLFFFIN_00138 S-adenosyl-L-methionine-binding protein
ATGAACACAAATCAAACCCCACAACTTGAGTTTATTGGGCAAATTCGTACGCCATATACT
GAGGTTTCTCAGTGCCCAAATAACATTCAGCCACAAGATGGACCTGTGTGTGAAATTCAA
CTTAAATCTCAGTATCACCAAGGGCTCGTAGGACTTGAAGTTGGGCAGAAAATACTGGTT
CTGTATTGGCTTTCTGGTGCGAACCGCCAACCTGAAATGATGCAAGGAAAAAAGGGCACC
TTTGCTTTACGTTCACCGCACAGACCAAACTCTATTGGCGCGGCGGTCTTACCGATTGAG
TCTATCGACGAGGGAGCAATTAAAGTGCGTGGTTTGGATTGCTTAGATGGCACGCCTTTG
GTTGATATCAAACCTGCAATTTACTTTGAAGCATAG
>IFLFFFIN_00139 hypothetical protein
ATGACGACGGCATTAATGAATAACCTAAACGCCAAAGGCGCACGCTTTGCCGGGGTGATG
ATCACCTTGGTTGGTGCACTGCTGATGAGCCTAGACCCAATTTTTATTCGCTTCTCGGGC
GTGAGTGGTGTGGATACCGCATTTCTATTTGGCTTGTTTACCGCGATTTCGATGCCAATA
TTTATCCAGCTTCGCGATAAGCGCGGTCTGGTTCGAGCGGTGAAAGAGAGCGGCTGGCAT
GTATTGTTATCTGGCTTATTGATGCTCGGCAGTGCTGCTGGTTTGGTGATGAGCATTAAG
CTAACCACGGTTGCGAATACCTTTGTGATTCTGAGCGCAGCACCAGCTTTGGCTGCATTG
TTTAGCTGGTGGTTTTTGGGTGAAGTGACCCAGCGCTCGACGTGGATTGCGATTGTTGCT
GTGATGGTGGGTATTGCGATTGTGGTGTCTGGTTCTTTTAAATCGGGTAACTGGATTGGC
GATGGCTTAGCAGTGTTTGCCGTGGTGTGTTTGTCGCTCAACCAGGTGCAACTGCGTAAG
CATCAGCACGTAAGCCGCATGGCAAGTGTTGGTTTTGGTGGACTGTTTTTAGCGATGGCA
ATGCTGTTTTGGGCAACGCCTTCAACTTACAGCGCGAATACTTGGCTGATTATGGGCTTG
ATGGGGCTATTTACTGCGCCGTTTGGGCGTGTGCTTTCACAAGTCGCGACCCGTTACATC
ACGGCACCAGAAGTTGGCATGATTCTGATGATTGAAACCGTGCTAGCACCACTTTGGGCA
TTAATCTTCTTTGATGAAATCCCAGCAATGGCAAGCATTCTTGGCGGTTCAATCATCTTG
GTCACCATTTCCATTTACGCTTTTTCAGCGATGAAGTCAGAACAAAAATAG
>IFLFFFIN_00140 HTH-type transcriptional regulator RutR
ATGAGCAAGATCGAGCAAAACCGAGAGAAGAAACGCCGAGCTATTTTGGAAGCCGCGAAA
GAGAACTTTTTGTCCGAGGGATATGTGTTAGCGAACATGGATAAAATCTCCGCCCAAGCA
GGCATGACAAAGCAAACCGTGTATCGCTACTTTCCATCTAAAGCAGCGCTATTTGAAGCA
ACATTGCGCCAGATAGGTGAAAACATGGATGGTGGTTTCGTTACTCACCTACAAAAGGAT
GATCTGCGAGGAGCGCTGAACTCATTTGGTGAACACTTTGTTTCTTTCCACCTTTCTGAT
GAGCACTTGGCGACCTTCCGCTTGTTGATTGCAGAAAGCGCCAAAGCGCCTGAGATCACG
ACGATCTTCCGCGAAGTCGGTCCGGACGATACCGATGCCAAGCTCACTCAGTTCTTCCGA
GATCGTTTCGATATTAAGGAACCAGGAACACAAATTCGCCTCTGGACAGGTATGCTACTG
TCGATCCGCTCTGGCGTTCTAATGGGAATGGAAAAGCCAACGCAAGCTGAGATTAAGGAG
CACGTTCAAGAAGTGACTGAGTTTTTGTTGGCAGCAATCGAGCATCAGAAGTGA
>IFLFFFIN_00141 hypothetical protein
ATGAATCTTTTGATTGAATCGGTTGAGGGTGGTATCTACCTCGCTTACAACGTAGAAAAC
CAAACAAGATCGTTGATCTTGAACGAGCACAAGAGCCCACTCACATTCGCTAGCCTCTGT
GAGGCAAGAGACCACTTTCGAGGAGAAGGATACTCCTCTGCAAAACTGGTTCACCTCAAC
GCGTCCGACGAAATGTGTGGAGAAAGAATACGCTGTGACATGCCATTAGAGATTGAATTG
AGCTGGTATTAA
>IFLFFFIN_00142 Multidrug resistance protein MdtL
ATGGAGAAGGCAGGTAATAGGCTTTTGCCACTGATTGTTGTTTTCGCTTTAGTACCACTT
GGACCTCTTGCTATTGACGTGTATTTGCCGTCCATTCCTCAGATGATGGATGTGTTTGGT
GCTAGCGATGGTGATATGCGCCAAACCATCTCTATCTATATTCTTGCTCTGGGGGTGAGC
CAGTTATTAGCTGGGCCAATCTCAGACCGATTTGGTCGTCGGTTTTCGGCTGTGCTTGGT
ACGTTGGTTTACGCGATGGGCAGTATTCTTGCGTCATTGTCACCGAATATGGAAGTACTA
TATATCGCGAGAGGAATGCAGGGCATTGGGGCTTCCTTTACCATGATCACTGCTATGGCG
TGGGTACGAGACAATTACCAAGGAAATGATGCTGGAAGGCTGTTGAGCTACATCGGCGGT
GTTACTAGTGCGATTCCAACCATCGCGCCATTGATTGGTAGTGGTTTAGCCATGGCTTGG
GGATGGGCTGGTGGCTTCTATATGATGGCAGGGTTAGCACTGCTACTGATGGTGTTAGCG
ACCGTCGGATTTGACAGCCCAAAGCCAGTTAAGGTGTCGGTTGATATCGAGAACACGGTG
GTATTGCGTTGCAATATCAAAGACATTCTAAGTAATAAGAACTTCCAGGTGTTTGCATTG
GCAAACCTGTTGAGTTTTGGCGGACTTTTAACTTATGTCTCTGTCGCTCCAGTAGTGGCA
ATGCAGCAAGGAGGTTTAAGCCAAGTCGAGTTCTCTATGATGTTTGGCTTGATTGGCGGT
TCTCAAATCCTATTTAGTGTGATTGCACCTAAAGTGATGAACAGGTTGGGACGTATTGAT
ACGGTATTAACCGGCACGATCATGGTTGCAATGGCAGGAATAGGCTTGGTATTAATGCCC
GAAGGTGAAGTTGGTGGATTTTTCCTGATGGCAGGAATGGCGAGCGGCGGATTTAGCTTG
TTGGCTGGCGCAGCGACTTCCATGGCGTTGGAACCATTTCAGTATTGTGCTGGTTTAGCT
TCTTCCATTGATGGCTTTTTGAGAATGATGGGAGGTGCAGTCCTCGTCGCTATAGCGAGC
GCGTTGAATGTGGATGGCACAACTGCGCTGGCAATAGTGTATATGATGTCACTGTTGTCA
ACCATGGTCTTGATGATGAGGAAGCGCCAAATCGCTGTAGGCAAAGCTCAGGTCTGA
>IFLFFFIN_00143 Glutaredoxin 2
ATGATGACATTACATACGTTTGATAGCTGTCCTTACTGTACGCGAGTTAAAGCATTAATT
GGGTTGAAGAATCTGGATGTTAAGGTCAAAACATTCCCATTGGGAGAGCTCGAACCATCG
GTCGCTGCGAAACTAGAAAAGTTTACCGTTCCTATTTTGCAGCTCACTTCTGCTGCGGAA
AAGCAAACAGAGCTTATGACGGAGAGTCTCGATATTTTTGCTTTTTTGGACCAACTTCCT
AGTTCCCTTAACGTCGAGCCTTATTTTAGTCGCTATACACTATCGACCATCGTTCAGGAT
ATGTTGGATGATTTGAAGCCATATACTGCCAAGCTGTGTTATCCGCGCATGCCATTGCTT
GGGCTCCCTGAACTCAGCACGGAGTCGGCAATGGCATTATTTGTTCACTCTAGAGAAGAG
TATTTAGGTGCTTCTTTAGCTGAGTTGCTGAGCAAGACCGAAGATTACTTACCTCAACTG
GAGTGCGCACTGCTCAAGATGGTGCCTGAGGTTGATATGATGTCTGTTGCAAACACAACA
CGAGATCTGACGATTGATGACATCGTGCTGTTTTCGGAGCTGAGAAATCTAACCATGATC
GGTGAGCTTTCGATACCTCAGATAATGCGCGATTATTTAGAGATCATTTCACAGCGAACT
CAAGTGGCACTCTTTGCTCCAGTTTATGCTGATCGCACGGTGAGGTAG
>IFLFFFIN_00144 2,4-dinitroanisole O-demethylase subunit alpha
ATGAAGATGATTTACCAAGCTATGATTGGCGGGCTTTTGATGAGCTCAACGGTAGCGGCT
GAAGCGGTGCAATTTGACCCAACCAAACCAGTGATGATTGAGTTGAAAGATGGTGTTTAT
CAATACTCGCAGTATTTCTATAACAGCTTAGTCGTTGTAACGCCTGAAGGGGTGATTGTG
ACGGACCCATCCGGTGAAGCGCGATCCAAGCAAATGATGCAAGAAATTAGCAAGCTAACC
AAGCAACCAGTCAAAAAAGTGATTTATTCACACGACCATTTTGACCACTCTCGCGGTGGT
CAGATCTTTAAAGAGCAGGGAGCAGAGTTCATCTCTCAAGAAAAGTGTGTTGAGCTTTTA
AGTCGAGACTTAGAGAACCGCGTTGTTCAACCAGATCAAACATATGATGACACCATGAGC
GTGAGTTTAGGTGGCAAACAAGTCGATTTGCATTACTACGGTCCTAATGATGGGGATTGC
ATGAGCATCATTCATATGCCGAAAGACAAAGTCCTACTCGCTGTTGATTGGCATTTGCCG
GGTATGGTTAATGAACCACACCGTTTGAATACGCATAACTACGTCAGCATTTTGAATACC
TTTGAACGTGCGCGGAATGAATTAGCATTTGACACTGTCATTAGTGGTCACATGCCTGTC
TCATCAGCCGAAGCATTTGAAGAAGATTATCAATTTAACAAAGCGTTGTTTGATGCGGTT
TGGAGTGGTTTGCAAGCTGGTAAGACTCCAGAAGAACTCAAGAATTCAGTGAAGCTACCA
AAGTTCGAACATTGGGTGGGCTATGAACAAAACCTTCCTGCTCATGTAGAGCGTATGGCT
TATTCCATCTGGCATGGCAACTAG
>IFLFFFIN_00145 HTH-type transcriptional regulator DmlR
ATGGACAAATACAAAAACATGCAACTGCTCTGCACCGTGGTAGAGAAAGGCAGTTTCGCA
AAAGCAGCAAAAGCATTAGGTGTCACTCCCGCGATTGTCGGGCGACATATTGCAGCCATG
GAAAGCGAGTTAGGGTTTGTACTTCTTAATCGCACAACTCGGAGCATGCAACTGACCCCA
GGAGGCAGAGCCTATTACGAGGGGTCACGTGCGATTCTCGAAAACATAGAGCAGTTAGAA
GACTCTTTAACTAGCGCCCACCAACTGAATCCAACCGGATTAATCAGACTTTCAGCCCCA
GATGCAATGGGACCTTTTCTGATGAAAGCGATTAAGGTATTTCGCCAAACCTATCAGCAC
ATCCGCTTTGATTTGGTGTTGTCCAATAGTCACGTAAACCTGATTGAAGAAGAGATTGAC
CTAACTATCCGTCTCTCATATGACTTACAGGATTCTTCCTATATTGCAACGAAACTAGGC
AGTTCTAGCTTTGGATTGTACGCAGCACCAAGCTATATCCTTGAACACGGGCAGCCAAAT
CACTACAAAGAGTTGGAGCAGCATGATTGCTTACACATGGGGCGCTCGCGTTACGGTGAT
AACTGGGTGCTGCAGGTAGAAGGTAAGAGCATCACCTATCGCCAACCATGGGCGGCAGTC
ATTTCCGATACCCATACTCTAATCGCCGCCATGGTAGATGGCATGGGAATCTCTATGATG
CCGAGTTTGTTTGTGCACAAAGAACTAAAACAAAATACTCTTGTTGAAATCAAAGGCGTG
GCTGAATTCCCGCTGGTCAATATTTACGGAATGTATCCTACACGTAAACATGTACCCTAC
CGTTTATCTTTGTTCTTAAATCACTTAAAAGCATGGTTTCCAAAGCATTTGCAACAAGCA
TAA
>IFLFFFIN_00146 Universal stress protein A
ATGAAATACAAACATATCCTAGTCGCACTGGAACTGTCTGATGAGAGTACTGTGTTGATT
GACCGAGCGGTATCTATGGCGAGTTATCTCGATGCCGAGATTTCTTTTATTCATATCGAT
GGTACTCATGGCGAAATTTATCGTGAGCTTGTCGATATTAAAGCAAACCCAGACCAAAGA
CCGTTGAATGAACATTCAATGGAGTGCTTGAAGTCCTTTAGCGATTACATGGAGCAACCA
TTGAAGCACTTCTTCGTAGGCACTGGTGATTTAGCGGACAAACTGGAAGTGACTATCAAA
GAACAAGAAGTTGATCTGCTGATTTGTGGTCACCATCAAGACTTCTGGAGCAAGATCATT
TCTTACTCAAGACATCTGATCAACAAGTCTCCGGTTGATATTCTAGTTGTACCAATTCAC
GAATAG
>IFLFFFIN_00147 hypothetical protein
ATGTTTGAATCGGATAAAACCAAAGTGAAAAACTTGCTTATTGCAACGCGTTTTGGTGTC
TCTGCCTCTGAAATGCCGACCATTATTGGTGTGAAGCAAGATAAAGCGCTCAAACTGATT
AACGAGCTCAAACAAGAAGGGGAAGACATTCACTCGTTAGGGGAAGGGAATAACCCACAA
GAGTTGGTGCTGTATTCGATTGGTGAAATAGAGCCTTAA
>IFLFFFIN_00148 Glycerol-3-phosphate regulon repressor
ATGAATAACCTCAACGTCCGTCAGCAAAGCATCATTGAACTGGTTCATCAGCAAGAATAT
TGTGCGATAGAAGAACTTGCTCAGCGCTTCAAAGTCACGACGCAAACCATTCGACGTGAC
ATTAATCAGCTTTGCCAATTAGGACTGACCCGACGCCATCATGGTGGTGTCGGATTGCCT
GCTACCTTGAGTAATCGCAGCTATGCTTCTCGCCAAGTCACCAATCAACAAGAAAAGCAG
ATCATTGCAGATGAAGTGGTCAAAGCCATCCCGAACGGCGCGACTTTGTTTTTGGGTATC
GGTACTACCATTGCATTGATTGCAGAGCGTTTAGTCCACCACAGTGAGCTTCGCGTGGTG
ACGAATAACTTCGAAGCGGCGCACATTCTTTCTCATTTTGAGAACATTGAAACTTGGATT
CCGGGTGGGCGTATTCGTACCAATGACCGCGATGTAGTAGATGGTGCGGCGGAGCACTTT
TTCGCTCAGTTTTCCGCAGATATTGGCATTATCGGTTGCGCTGGTGTAACCGAAATCGCC
GAACTTCATTCCGCGCAGATCAATCTTGGTAGCACTAAAGGTGATACTCATGCTTTTGCG
ATGGAACATGAGTTGCGAGAAGCCAGAGTGAGCCAAGCGATTTTAGCCAACTCAGAACAA
AAGTGGCTGGTGGCGAACAGCAGCAAGTGGCAACGAAGAGCCAATACCAAGGTGGCGCCA
CTCAGTTATTTTGACCGCGTTTTCAGTAACTAA
>IFLFFFIN_00149 Glycerophosphodiester phosphodiesterase, cytoplasmic
ATGACAATAACGGCACACCGTGGCTTATCCAGTTTGGCTCCAGAAAACACCTTATCGGCA
ATGCAACGCGCTATTGAGTTTGGCTGTGAATGGATTGAAATTGACGTTCAACTCTGCGCA
GACAACATCCCTGTGGTTATCCATGACAAAACCGTAAACCGCTGCACAAATGGTCGCGGC
AAAGTGAAAGAGCTGACTTGGCACGAGCTAAGGTTACTTGATGCTGGCTTATGGTTCGGT
GATGACTTCGCTGGTGAGCATATCCCGAGCTTAGAAGAGACGCTTGAACTCACCGCAAAG
GCTGGCGTGAAGCTCAATATTGAATTGAAGATCTACTCAGGCGATGAAATTGATTTGTTG
TGTGAAAAGGTGGCACAGGTAATTGAGCGCTTGGATGTGGATACGGACATGATTCTGTTC
TCTAGCTTTAATACGGAAGCTTTGGTGACGATGAGAAACTATCTGCCAGAAGTAAGAAGA
GGACAGTTGTGGCAAGAGATTCCTGATGATTTTGCTATCGTGCTACAACACATTGATGCT
TACAGCGTGCATTGTGATTACCGTTTCCTGACCGAATCGCAGGCTAAGCAAATCAAGCAG
TTTGGCTACCAACTATTTTGTTATACACCGAACTTCCCTCAATTAGTTGAAGCGCATTGG
CTGTGGGGTGTGGACATGATGATCACAGACACACCACAGAGTTATAAAGTTGAAGCGACT
GCAGTCAGACGAGAAGCAGCATTGAATGAATAA
>IFLFFFIN_00150 sn-glycerol-3-phosphate-binding periplasmic protein UgpB
ATGGCTATTAAACACCTCGCCGGACTTGCAATTGCAGCGGCATTCATCAGCACGCAAGCA
CAAGCAAAAACAGAGGTTGAGTGGTGGCACGCAATGGGTGGCGCACTAGGTAAAAAGGTC
AACGAAATTGCCGCAGACTTTAACGCAAGCCAATCAGAATACGAGATCAAGCCAGTTTAC
AAAGGCAGCTACGCAGAAACCATGACCAGTGCAATCGCCGCATTCAGAGCGAAAGAGCAA
CCAGCTATCGTGCAAGTGTTCGAAGTGGGCACGGCGACAATGATGGGGGCAGATAAAGCG
ATTTATCCCGTTTATCAATTGATGAAAGACACCAAAGAGTCGTTTAATCCAGATGATTAT
CTTGCGGCAGTAACGGGTTACTACACCACCAATGAAGGCAACATGCTTTCACTGCCATTC
AACAGCTCCACTCCTGTGCTTTATTACAACAAAGACATGTTTAAGAAGGCAGGCGTAGCA
AATCCACCTAAGACGTGGAAAGAGATGGAAGAAGTGTCTCGTAAACTACTGGCGTCTGGT
GCGAAATGTGGTTTCAGCACAACCTGGCAATCATGGACTCAAATCGAAAACTTTGGTGCG
CGTAACAACGTTCCTGTTGCCAATAACAACAACGGCTTTGCTGGCTTAGACACAAAATTC
AAGTTCAATGACTCAGCGTTCGTACATCATATCGAACAGATGGGTAAATGGTCGAAAGAA
GGCATCTTTAAGTACGGTGGTCGTCAGTCTGATGGTATGCCACTGTTTTACACCCAAGAG
TGTGCAATGACCATGGGCTCTTCCGCAGGTCTGGCGGGCATCAAAGAGAACATGAAAGGC
ATTGATATCGGCGTAGCACAATTGCCATACGATTCAGAGCTAGTATCTAAGCCACAAAAC
ACCATTATCGGAGGGGCCTCTCTTTGGGTGCTTCGTGGTCACTCAAGCGAAGAATACAAA
GGCGTGGCGAAGTTTTTCTCTTACCTTTCAAGCCCTGAAGTTCAAGCAGATTGGCACCAA
TTCACTGGTTACTTACCAATCACTAAAGCGGCTTATGAGCTAACGAAAGAGCAAGGCTTC
TACACTAAGAACCCAGGCACCGACACAGCCGTTCTGCAAATGACATCGACAAAGCCAACG
GAAAACTCGAAAGGCATTCGCTTTGGTAACTTCCTGCAAACTCGCGACATCATCAACGAA
GAGCTGGAAGCGGTTTGGGCAGGAAAAGCAACAGCACAAGCTGCGCTAAATAATGCGGTT
CGTCGTGGTGACGAGCAGCTACGTCGCTTTGAGCGCACACAGAAATAA
>IFLFFFIN_00151 sn-glycerol-3-phosphate transport system permease protein UgpA
ATGGGTGGGGAATTCGTTTACACACCTTGCCTGTTTTATTTTGGTATTTGTATGTCCTCA
CCTGTTGTTTTTAAACACAAATGGCTTCCGGTTGCGCTGATTGCGCCTCAGTTGGTGATC
ACCTTGGTGTTCTTCATCTGGCCGGCAGGACAAGCCATTTTCCAATCTTCACAACTTGAA
GATGCTTTCGGTATGAGCCGTGAGTTTGTGGGTTTAGAGAACTTTGAAACGCTCTTCCAT
GATCCACTTTACCTAGATTCGTTAATGACCACGCTGCAATTTAGCATCAGTGTTGCGGTG
CTTGCTCTGGTCAGTGCGCTGATCCTTTCCGCTTTTGCCGAGCAAATCATCCGTGGCGCG
ACCATGTATCGCACTTTCTTGATTTGGCCTTATGCGGTGGCTCCGGTTGTCGCAGGTTCA
CTATGGCTATTTCTATTCGATCCAACCATCGGTGTGATGACCGAACTGTTGAATCTGTTT
GGCGTAGACTGGAATCCAACGCTTAATGGCACCCATGCTATGTGGATGGTGATCATCACC
TCGACATGGAAGCAAATCAGCTACAACTTTCTGTTCTTCCTTGCGGCGCTTCAATCAGTA
CCCAAGTCTCTGCACGAAGCCGCGGCCATTGACGGCAGTGGTCCAATCAAACGCTTTATC
ACCATTAGCTTCCCGCTGATTTCACCAACCAGTTTCTTTTTGTTGGTCGTGAACTTCGTT
TACGCGTTCTTCGATACCTTCGCCATCATCCATGCGATGACACAAGGCGGTCCGAGTAAC
AGCACTTCCACCTTGGTTTATAAAGTCTATAACGATGGTTTTATTGGTCTGGACTTAGGC
TCATCAGCAGCGCAATCCGTCATCCTGATGATCTTGGTGGCTTCCCTAACCGTGATTCAA
TTTAAGTATGTTGAGAAGAAGGTGGCGTACTAA
>IFLFFFIN_00152 L-arabinose transport system permease protein AraQ
ATGGTAGAAAGAAGACCGTTTTTTAATCTGTTTTGTCATGTCATTTTAATTCTTGGCATT
ATTTCGATTGCGCTTCCCGTTTGGATTGCGATCGTAGCAACCACACATGAGAACAGCGCG
TTCGCTACTGGTACACCGTTGTGGTTTGGCGATTTGGGCTTTAGCGTTTTCACTGACTTG
TTGAGTAACGACACCCAATACAACAACAATACATTGCCGATTGGTAGCATGTTGCTGAAC
TCATTCATCATGGCAATGTGCATTACCATCGGCAAGTTAAGCATTTCCATCCTGTCCGCC
TATGCAGTGGTATTCTTCCGTTTTCCGGGACGAATGCTGGCGTTCTGGATGATCTTCTTC
ACGCTGATGTTACCAGTAGAAGTGCGCATCATGCCGACATTTGAGGTGATTACGAACCTC
AATATGCTGAACTCATTTTACGGCTTAACCATTCCATTGATCGCCAGTGCAACGGCTACT
TTCTTGTTCCGTCAGTTCTTCTTAACGGTACCAAATGAGTTGGTGGAAGCAGCGCGAATT
GATGGCGCAGGACCAATCAAGTTCTTCTTCGATATCTTGTTGCCCCTATCGTGCACCAAC
ATCGCCGCACTGTTCGTCATCACCTTCATTTACGGCTGGAACCAATATTTGTGGCCGCTT
TTGATCACCACAGACGTGCAGTACTACACCATCGTGATGGGCATTAAACAGATGCTTGGA
GTGGTTGATGGCGTGATCGAATGGAACAAAATTATGGCCACCACCATTATCGCCATGTTG
CCACCCGTGATTGTGGTAATTGCAATGCAAAAAGCCTTTGTTAAAGGTCTGGTAGATTCG
GAGAAATAA
>IFLFFFIN_00153 sn-glycerol-3-phosphate import ATP-binding protein UgpC
ATGTCCACATTAACTCTTTCTAATATCGCTAAATGTTATCCGAACGGCTATCAGGCGATC
CAAAAACTTAATCTCAATATCTGCGACGGCGAAATGGTCGTGCTGGTTGGTCCGAGTGGC
TGCGGTAAATCCACCTTACTTCGCATGATTGCAGGGCTAGAGGAAATCAGCTCAGGAGAG
CTGAAGATCGACACCACAACCGTCAACGATTTCGAACCTGGCGAGCGAGACATTGCCATG
GTATTCCAGAACTACGCCTTGTACCCACACATGACGGTGTACAACAACATGGCTTACGGT
CTGCGCAACCGCAGAACACCGAAAGCGGAAATCGAACGATTGGTTCACGAAGCGGCAAAG
ATGCTGGAGTTGGATCACCTACTCGACCGCAAACCAGGGCAGCTTTCTGGAGGACAACGT
CAACGTGTGGCGATGGGGCGCGCAATTGTACGTGAACCAAAGGTGTTTCTGTTTGACGAG
CCACTGTCCAATCTAGACGCCAAACTGCGTGTTCAAATGCGTTTGGAAATCAAGAAGCTT
CAGCGTCGCCTCGGAACAACATCGGTTTACGTTACCCACGACCAAGTTGAAGCAATGACG
CTGGCGGACAAACTTGTTGTTTTGAACAAAGGTAATGTCGAACAAGTTGGCACACCGCTA
GAGATATACGACAATCCTGCATCTTTGTTCGTCGCGACCTTTATTGGTTCACCATCCATG
AACATCTTAGATGGCAATGTTAGCGTTGACGGCATCACTATCGGTGACGCGCTGCTTCCT
GTCTCCACAGCAAACTTGGCTCTTGGTGAAATAAAGCTAGGACTTCGTCCAGAGCATTTA
CAAATCAGCCAAGGTAACCCATGGTTGCAAGTAGAAGTCGAATTGATTGAATCGCTCGGT
GCCGATCTGTTGCTTTACTGCCACACAGAAGGTGGTGACTCACAAAAGCTTGTTGTTCGT
GTAGAGGGGCATACGCCAATTCAAATTGGCGACAAGCTTGGTCTAGACATAAAGCCAAAA
CATGTTCATCTATTTGATGCCAACACAGAAAAGCGTATCGAGAGTACACTGGCTTCCGCG
GTATCACTACAAGGCATCAGTGACGAAACACAAGCAATCAACCCTAGAGTAAACAAGCAA
GGAGTGGTGAATGCCTAA
>IFLFFFIN_00154 hypothetical protein
ATGCCTAACCCGTTATCAGAGCTCAAGTTAAAGAGCCTGAAACAGATCGAATGGCTGCTA
ACCGACGTGGATGACACGTTGACTTGGCAAGGCAAGCTGCCACCTGAAACACTCATTGCG
TTAGCCGAGCTAGAGCGTGTGGGCGTAAAAGTGGTGGCAGTAACAGGCGCATGTGCCGGT
TGGTGTGACCAAATGGCAAAGATGTGGTCACTGCATGGTGTGATTGGTGAAAATGGCGCG
TTTTGGATGAGAAAAGACGCGGCAGGATTCCACACCACCTTTGCTCGCCCAGCCGAAGCA
ATGCGCAAAGAACAACGCGCATTACAAGAAAGTATTACCGGCATTTTGGCAGGCTATCCC
AATGTCGAGTTCAGCCAAGATCAGAGTTTTCGCTACTGTGACGTTGCGGTGAACATAGCG
CAAGATAGAACGCCTGTTTCCCCTTCCACGACAATGGAAATTCTTAACCACATTATGAAT
TTGAATGTGGAGTCTAATCCCGTCAATGCAACATTGAGTTCGATTCACATCAATGCTTGG
GTCGGTAGTCACAGCAAGCGTACAAGTGGTGAAGCGTACATTAGGCAGTTCAATAACGGC
GAATTACCGAGCTTAGAGCGCATCACGTATGTGGGAGATTCACTCAATGATGAAGGCATG
TTTGAGTGGTTGCCAATGACCTTTGGCGTGAACAACATTCGCCCTTTATTGGCAAAACTG
AACCATCAACCTAACTATGTCACACAAGAGAACGGCGGCTACGGATTTGCTCAATTGGCA
AGCTTGATCGTTCAAGCAAAAAGCCTGTAA
>IFLFFFIN_00155 hypothetical protein
GTGGATAAATATCGAACTGCATACGCTAAGCGTCTAGAAAAACTGAAGGGCAATCGTTCG
CCAAAAACTATTGCACGTATTTCGGCGTGGGATGCATTTTTTAACAAAGAATACGAGATG
CAAGATCTAGAGTCTCAAATGGCAGACTCTGCTCGTCATCACTATGAGCAATCTGACGTT
AAAAATGAAATCAGCTTTGGTTCATTTAAACGCGCATTCTATAAAGAATCGATCGTGATT
TATGACCTAACCGATGGCGCTTCAATTCAGAAAGTGTTCACACCGTTACTTGTGCTAACA
ACAGCATGGGTACTGTTCGTGTGTTTTACCCAGTAA
>IFLFFFIN_00156 hypothetical protein
ATGAAAGGAAGAAACATTGCGGCATTTGCCATTGTGGTGGCAGCATTTGCGTTTGGTTAT
GGCTTTAAATCCTATCAAGAAGCGAATGGTGTCATTTACCCAACCTTTAAGAAGGAGTTT
AATCTCTGA
>IFLFFFIN_00157 hypothetical protein
ATGCCTAAGATTACCCTTCTGCTACTTGCAACGACTGTCGGTATTGGCGTTACCGGTGCT
GCATTCTGTGTTGGCATTACGTATGCGTTCACACAACTGCCAATCGAACAAATTCTATCG
AGCTTATAA
>IFLFFFIN_00158 Multiple antibiotic resistance protein MarR
ATGCGCGAATTAGAAAAGCTGAATCAAACGCTTACCGAGTTCTATGACAAAATGTCTTCT
TGGGAGCAATCTGTAGTAAAAGGCACGGGTTACTCACTGGCTCAAATCCACACGATTGAA
GTACTGGGTGGGCATGGTGCGTTGCGTATGAAAGAACTGGCGGAAAAGCTTGGGATTACG
ACAGGCACGTTAACGGTTCAAATTGAGAAACTGGTGAAAGCGGAGCTTATTGAGCGCTGT
CCGCATCCAGAAGATCGTCGCGCTATCGTAGTAAAGCTTACACCAGCGGGTGAAGAGATT
CACCGTCATCACAATCAGCTGCATTTAGATTTGGTTCAAGACTTAACGCGCAATATCGAA
CCTGAGCATCAAGCGATCTTGTTTGCTTGCTTACAGAAGATGAATAAAGAGTTCTGA
>IFLFFFIN_00159 Cadmium, cobalt and zinc/H(+)-K(+) antiporter
ATGGCTGTATCGCAACATTCACATGATTTCGTTTCTCACAACCAAAAGGGTGAAAAACGC
ACGCTCTACGTATTGATCCTAACCGTGACCACCATGGTGGTGGAGATTGCTGCCGGGACC
ATGTTTGGTTCAATGGCATTGTTAGCGGATGGTTGGCATATGGGTACACACGCAGCGGCA
TTTTGTATCACCTTGTTTGCTTACCGCTACGCGAAACAAAATGCCCATAATGACCGCTTC
TCATTTGGTACGGGTAAGGTGAGTGTGCTCGGCGGTTTTACCAGTGCCATTGCGTTGGGG
ATTGTGGCATTGATGATGATGGTCGAGTCGATTCATCGTCTCTTCAACCCAGAAAGCATT
CAGTTTAACGAAGCTATTATGGTGGCGGTGATTGGTTTAGTGGTGAACCTTGCAAGCATG
CTGCTTCTGCAAGATCACCATCATCATGGGCATGACCATCATGATCACCATTCTCACGAT
CATGAGCACGAACATCATCACGATCACAACCTAACTGCTGCGTACTTCCACGTGTTAGCG
GATACGCTGACCTCTCTACTTGCGATTGTCGCGTTGATTGTCGGTAAGTTTTACGGCTGG
GTTTGGTTAGATGCCATGATGGGGATTGTTGGTGCTGTTGTGATTGGTAAGTGGACCTTG
GGTTTAATGAAACAAACCGCACCAGTCTTGTTGGATGAGAGCATCAACAAGTCATACCGA
GATGAGATTACTGAAACACTTACTCCTTATGCCGAGATTGTTGATTTACACATCTGGAAG
GTGAGTGGTCATCATTATTCTGCGGCTATCGCGCTTAAAAATCATAGCAACAAAACGCTG
GATGAATTTAAGCAATTATTGAGTAAATTTGATAAGATTCACCACCTAACTTTGGAAGTT
CAAACGACTGAGTGA
>IFLFFFIN_00160 hypothetical protein
ATGATCGACAAGCTACCTGGCATTCTTACTTTTTTGCGCGAGGCTGAGCAGCTCAAAAGC
ACCTTACGCACCGCATGGACGTCTTCTGGTCGCCATGAAAGTACTGCTGAGCACACGTGG
CGATTATGCTTACTTGCCATGCTGGTAGCAGAACATTATCCACATTTGGATAGCTTGAAA
GTGCTAAAACTCTGTGTTGTTCATGACTTGGCAGAAGCGGTCAGCGGTGACATTTCGGCG
TTGGAGCAACACGATGGGCTGGATAAAAGCGCACTAGAACTGGCGGATTTGAAGCAACTC
ATCGCTCCGTTAGACGCTTCTCTGCAAAAGGATCTGCTGGAGCTATGGTTGGAATACGAC
AGTGCTACTACCGCAGAAGCTCGACTCACCAAAGCGTTGGATAAATTGGAAACCATTCTG
CAGCACACTCAAGGCGATAACCCTACCGATTTCAATTACGCCTTTAATCTGGAATACGGC
AAAAAGCACACGGACTTTGATGATCTGACCAAAGCGCTTCGGGCGATCATCGATGAAGAT
ACCCGTCGATTAGCTGAGCGCTAG
>IFLFFFIN_00161 Zinc-binding GTPase YeiR
ATGAGCTCTGAGAGCCAACCCATACTTGGTGTTCCTACCAACATCATTACGGGGTTTCTT
GGTGTAGGAAAGACCTCAGCGATTTTGAATTTAATGGCGAATAAGCCGGAGAACGAGCGC
TGGGCGGTATTAGTGAATGAGTTTGGTGAAATCGGCGTTGATGGTAGCTTGGTTCAGGGG
CAACAAAGCGAAGAGCAACAAGTGTTTATTCGCGAAGTACCCGGCGGCTGCATGTGCTGC
GCGGCGGGGTTGCCAATGCAAATCGCCTTAAATCAACTGCTTAATGAAGCAAAGCCAGAC
CGTCTGCTGATTGAGCCTACTGGGCTTGGCCACCCGAAAGAAGTGCTGCAAGTGTTGTCG
ACAGATCATTATCGCCAAGTGCTTTCGCTACAAAAGAACATCACTTTGGTCGACGCGCGT
AAGCTTGCGGATGAGCGCTATACACAGCATGACACGTTCAACCAACAAATTGCGATTGCC
GATACAGTGGTGGGTAACAAGCTTGATTTGTATCAAGAGGGAGACACCCAGAAGCTAGAA
GCTTACGTGGCGCAAGTTGGGCGCCCAAATACCAAAGTGGTTTTTGCTCAGCATGGTGTG
ATTCCGTTTGCCGAATTTGAAGGTGAGACCACCATTCATGAACATCCCCCGCATCACCAC
CATCATGCGAGTGACAAGCCTTTGGCTTCAGACATGCCAATGCCTGAGAGTGGTATGCTC
AAAGCGACCAATTCAGGCGAAGGTTTCCAGAGTGTCGGTTGGCGCTTTTCACCTGAGAAA
GTGTTCGATCGCCGCAAGCTGATTCCTCTGTTGGTTGAGCTGGAAGTGGAGCGCATGAAA
GCGGTGTTTATTACTGGTGATGGCATTTATGGCTACAACCTAACGCCAGATGGGCTACAG
GAAGTGGAGTTGGATGACTGTGCTGAAAGCCGAATTGAACTGATTGCAGACTGCATTGAT
GAGCACTTTGAAGCCAAACTGCTTTCTTGCGAATTGGCGTGA
>IFLFFFIN_00162 Carnitine operon protein CaiE
ATGTTAAGAAGAAATCCCACAGGTCACATGCCCGAAGTGTCGGAAACAGCCTTCATCGAT
CCGACGGCAATCATCTGTGGCAAAGTGATCATTGAAGATAACGTTTTTATTGGTCCTTAC
GCGGTGATTCGTGCTGATGAGGTGAACGAGCAAGGCGATATGGAAGCCATTGTCATCAAG
CGCGATACCAACATTCAAGATGGCGTGGTCATTCACTCAAAGGCAGGCGCTGCCGTGACC
ATTGGTGAGCGCTCTTCCATTGCACACCGATCAATTATTCATGGTCCGTGTGAAGTTAGC
GATGATGTGTTCATCGGTTTTAACTCGGTGGTGTTTAATGCTGTGATTGGGAAGGGTTGT
GTTATTCGCCATAACTGTGTGGTAGATGGTCTAGACTTGCCAGAGAATTTCCATGTTCCG
CCAATGACGAATATTGGTGCTGACTTTGATTTGAATAGCATCTCGAAAGTGCCACCTGAG
TACTCGGCGTTTTCAGAGTCTGTGGTTTCAGCAAACCACGAACTGGTGCAAGGTTACAGG
AGAATTGCCAATGAGCTCTGA
>IFLFFFIN_00163 Allantoinase
ATGCCTGCAACACTGATTAAAAACGCCCTTGTCGTCAACGAAGGAACCATTACCGAGACC
GATTTACGAATTGTCGATCAGCGAATTGAAGCTATCTCGACCGATATCGCCTCAAAACCG
GAAGACACGGTGATTGATGCTAAAGGGTGTTATCTAATCCCCGGTATGATAGACGACCAA
GTACACTTTCGTGAGCCGGGTTTAACGCACAAAGGTTCGATTGCAACAGAATCCCGTGCA
GCGGTTGCAGGTGGTATCACAAGCTATATGGAAATGCCGAACGTAAACCCTGCCACGACG
ACCATCGAAGCGTTAGAAAGCAAATTCTCCATTGCCGAGCAGAGCTCCCTCGCGAACTAC
TCTTTCTATCTTGGTGCGACCGAAGACAACCTTGAGCAAATCAAACAGCTTGATCCAAAG
AGACATTGTGGCGTGAAGGTTTTTATGGGGGCTTCGACGGGGGATTTGTTGGTGGAAGCG
CCTCAAGCCTTGGAGGAAATTTTCCGTGATTCGCCGGTGCTCATCGTAACGCACTGTGAA
AGTGGACCTGTGATTGCGCAAAACAAACAGCGACTACTCAAAGAGAAGTCGGAATTCACC
ATTGAAGATCATCCGATACTGCGTGATGACGAAGCGTGTTATGCGTCCTCTTCTTATGCG
GTAGAACTAGCTAAGAAGTACAACAGTCAGTTGCATGTTCTGCATATCACAACGGCAAAA
GAGTTAGCACTGTTTGATGCAGGTCCAATCGAGAACAAAAACATTACTGCTGAAGCTTGC
GTTCATCACCTGTGGTTTAGCAATGAAGATTACGCAGAGCGTGGTAACCAAATCAAATGT
AACCCAGCGGTGAAATACCCAAATGACCGTGAGGCTATTCTAAAAGCACTTAATACAGGT
CAAATTGACATTATCGCGACAGACCACGCCCCCCACACGAGGGAAGAAAAACAGGTGCCT
TACGAACAAGCGCCAGCGGGGTTACCTTTGGTACAGCACGCACTATTGTCTTTATTTGAT
CAAGTCGCTCGCGGACATATGACGATGGAGCAAGTGGTTCAAAAGACGGCACATAACCCA
GCCATCCGCTACGGTATTGAGCAACGTGGCTTTATCCGTGAAGGGTATTTCGCTGATTTG
GTGCTGGTGGATACAAAAATGCCGACCTTAGTCACCAATGACAATAGCTTGTACCACTGT
GGTTGGTCGCCTTTTGCTGGCCATCAGTTCTCCTCACAAATCAAGAAAACTTGGGTCAAC
GGTGGGTTGGTGTATGTCGATCAACAAGTCAATGAGCAGGCAGTACATGCTATGCGATTG
GTATTTGATCGCTAA
>IFLFFFIN_00164 Zinc uptake regulation protein
ATGAGCGATATTGACGCCATTATTAAGCATGTTGAGGTGAGCTTTAAAGCTCAAGGAAAG
CAATTAACTTCCAAGAGAAAACTGGTGTTGAAAGCGTTGGTCCATGCCGATAGAGCCTTG
TCAGCTTATGAGTTGGTGGATTATTGCAAAGCCCATTTTGAACAAAATATTCAGGCAATG
TCGGTGTATCGAATCTTGGATTTTCTTGAAGGTGAGCACTTGGCTCACAAGCTTAAAGTT
TCTAATAAATACATCGTCTGCTCCCATATCCTCTGCGAGCACGAACATGGCGTCCCTCAA
TTTCTCATCTGCTCCAAATGCAACAAAATTAGCGAGCAAGCCATCGACCCAAGCTTGATT
CACGGTCTGCAATCCCATGCAAAAGAAGAAGGCTTCACCGTTGTCAGCCCTCAACTAGAG
ATTAATTGTGTTTGTGATGACTGTGCGAAATCCCAGTAA
>IFLFFFIN_00165 hypothetical protein
ATGGAACATGTTGGTTCTCGAGCGTTGATTGTAGAAGGCGGCGCGATGCGCGGGGTGTTC
TCCTGCGGCATACTCGATCACTTTATGGCACAAGATTTCTCCCCTTTTGACAGCTTTTGG
GGTGTCTCGGCGGGCGCAAGTAACTTAGCGGCTTACCTTGCTAAAATGCCGGGCAGAAAC
CTCAAAATCTATCTCGACTACAGTCTACGAAAAGAATTTATCTCCCCCACTCAACTCGTA
CGCGGTGGCGATATGATGGATTTAGATTGGATGTGGGACGTCACGCTTAAAGAGTTGGGC
ATTGATCGAGCCGTACTCTCTGCCGATCCTCGACCATTCTTTTTAGGTGTCACACGACAA
GACAACGGACAACCAGAATACCTAACACCTTCCGTAGAAATGTTGGCGGAAACCATGAAA
GCCAGCAGCGCCTTACCAATCATGTACCGCAATGGTGTGCCATTAGATGGCGTAAGGTAT
GTGGATGGTGGTGTAGCGGATGCAATCCCTATTGCCGAAGCCATCAAACGCGGTGCAACC
AAAATCATGGTGCTACGAAGCCGCCCTGCCAGCTATCGCAAATCCAAGCCTAAGTTTGAA
AAGCTAACTTCACGTTTACTGAAAGATCATCCAGCGTTAATCGAGCCAATGCTCACGCGC
CATATTCGTTACAACCAGAGTCTGGAACTGATAGAGAACCCGCCAGTTGGCGTTGAGATC
ATCCAAATCTGTCCACCAGAAGGCTTTAAGTTAAAGCGTTTAAGCCGCTCGCCAGAACCT
TTACGTCAAGCTTATGAGCTGGGTGTGGAATGTGGTCCACAAGCCATTGAACGCTGGGAG
CAAAGCTAA
>IFLFFFIN_00166 Putative quercetin 2,3-dioxygenase
ATGAGCACAGTGAGAGAGATTCGTCAGATCATTCCATCGCATGCAACCGCAGATGGTGAT
GGGGTTAAAATTCGTCGCGTAGCCGGATTCAATAACACGAGCTTTTCACCATTCTTGATG
GTCGATGAGCTTAAGTCAGACCAACGTGCAGATTATGTGGGTGGTTTCCCTCCACATCCA
CATCGGGGCATTGAAACACTAACTTATATGCTCACCGGTCATTTCCAACATCGTGACCAT
ATGGACAACATTGGTGAGCTTCGTTCTGGCGGTGCGCAATGGATGGCTGCTGGTCGTGGT
GTGATTCACAGTGAAATGTCAATCATGGAAGATGGCGAGCTGCACGGTTTCCAAATTTGG
ATTAACCAACCTGCACGAGACAAGATGTCTCCGGCGCAATATCACGACTTCCAACCGGAA
ACTATTACCGAGCATCGCGCAGAGTCCCATGGTTTGGTTCGTGTTATTTCTGGCGAGTTA
AGCATCGGCGATGAGGTTGTCAAAGGGCCGCTAAGTAAAACAGGTGTACCAGTGACGGTT
GCTGATTGGCAATCGCATCCAGGTGCGACAATGACATTAATGACACCGAAACATCACAAT
ATGATGACCTATGCTTATAAAGGAAGTATTAAGGTGGGCGAGCGCGTGGTCATGCAAGGT
GAGATGGCACTGCTTTCGCAAGGTGAGTGGGTAGAGCTGCAAGCCAATGACGCTAGCGGA
GTACTGCTCTTTATTGGCGAACCGATTAATGAACCTGTTGTGCATTATGGTCCATTTGTG
ATGAACAGCATCGACGAGATTGAACAAGCGATTCAAGACTACAATTCTGGTGTATTTGAA
ACTTATTAA
>IFLFFFIN_00167 Cold shock protein CspV
ATGTCTGGTAAAGTAACTGGTTCAGTAAAATGGTTTAACGAAACTAAAGGCTTTGGTTTC
CTAACTCAAGACAACGGCGGTCAAGATGTATTCGTACACTTCAACGCAATCGTTGCTGAC
GGTTTCAAAACTTTGACTGAAGGTCAGAAAGTAAGCTTCAATGTAGAAGAAGGTAAAAAA
GGTCCTCAAGCGACTGAAGTTACTCCTCTATAA
>IFLFFFIN_00168 hypothetical protein
ATGATAGAGATTGAATTCCGTTTAAAACAACCCGACATCTCTTGGAACGCCAAAATTCAT
CAACTCAATAGTGATATTTTAAGGCGCCATATATTGCCAAAACTCCAATCTGCTTGTTAT
CTCATTGATTTTAAATACTGTGAGAAAACCTACTCCGGAGACATTCTGTGTGACTCAGGT
TCAAAGCTAGGAAGTTTTATTATTAAATAA
>IFLFFFIN_00169 hypothetical protein
ATGGCAAAGAAAAGCAAGAAGCAAATTGAGCAAGAAAAGAAAGAGTCCGAACAAAACGCC
GCTGCGATTAAACAACAAACGCGCCGCCGAATTGAGGACATCATGGAGCAAAGAGAATTT
GATAAAATGTTCGAACTATAA
>IFLFFFIN_00170 Adenine deaminase
ATGAACGCATTTATTCAAGGTCTTCCAAAGGTAGAGTTACACTTACATATCGAAGGTTCG
CTAGAGCCAGAACTGTTGTTTGAGCTTGCACAGCGCAACAACATCGACATCCCATACGAA
TCACCACAGGCACTGCGCAAAGCGTACGAATTCGAAGATTTACAGTCTTTCCTAGATATC
TATTATCAAGGTGCTAACGCGCTGCGTACAGAACAAGATTTCTATGATTTGACTTGGGCA
TACTTAGAGCGCTGCAAAGCCGACAACGTCATCCATACTGAGATCTTCTTTGACCCGCAA
ACCCACACCGACCGTGGCATTGAGTTTGAAACGGTCATCAACGGTATTCACCGAGCAATG
CAAGATGGTAACGAGCAGTTAGGTATTACGTCTCAAATTATCGCATGCTTTTTGCGCCAC
CTATCGGAAGAAAGCGCCATTGAAACGCTGCAATCAATCATCAAACATCAAGACAAAATC
ATCGGTGTAGGTTTGGACTCTTCAGAACTCGGTCACCCGCCAGAGAAATTCAAACGCGCT
TTCCAACAAGCAAAAGCAGCAGGCTTATTGACGGTAGCACACGCGGGTGAAGAGGGTCCG
GCGCAAAACATCATTGATTCTGTTGAGATGCTTAGCGTTAGTCGTGTGGACCATGGCGTT
CGCTGTGTTGAAGATGCTTCATTGGTAGATGCGCTTATCGAAAGTAAAATGCCACTAACG
GTTTGTCCATTGTCGAATATTAAGCTGTGTGTGTTTGACCAAATGGAGCAGCACAACATA
GTCGATTTGCTGCGTAAGGGGGTCGCGGTGACGATTAACTCGGATGACCCGGCGTACTTT
GGCGGCTACATGACGGATAACTTTAAAGCGGTCAGCGATGCTCATCCAATGACGAAATCA
GAACTAGCTCAGTTTACGGTTAATGCAATCAACGCCAGTTTCATTGATGAAGCGCTTAAA
GCGAAATACCTTACTCAAGTCGCGAACTACTTGGCAAGCCACTAA
>IFLFFFIN_00171 Response regulator PleD
ATGACGATTTGCTTTGTTTTGATTTTGTTTGGTGCCCTTTATTTTAAAGAGCAGCAACGT
GTGTTTAGTGTTGCCTTAAAAAACTCGATTCAAGTTTCAAACCTCCATTCTGATGTGATT
AGCCAAGAGCTACAAAGAAACGTCGCCTCACTTCAAACCATCAGTGGGCATCAAAGGGTT
CAGCATGGTGATGTTCCATTCATTATTGAAGAACTGAAATGGCTGCAAAGCATGTCGAAA
CATGCGGTGGTCAATACTTTGTTCGTCGACAATGAATGGAACTTGGTCGATTACCAAGGT
CGCAGAACCAAAGTGACGCTGGCAGACATAACTGAGGATGTTAACTGGCAACAGGCAAAA
TACCATGTCACTAAGCCGCACATTGGTTTGGTGACAGGAGAGCCGTTGATTGCATTGGGT
GTCCCTGTTTTTAATTCACAAAATGAGTGGAGTGGTATTGTTGGAGTATCCATCTCTATT
GACTATTTGAGTAAGAGACTGTCCAAAGTCAAACTTGGAAACAGTAGTTATGCATGGATT
GCCGACAATTACGGAAATGTGGTCTCCCACCCAAATAACACGCTTATTTTAGCGGCAAAT
ATCTTTGATTCTGACAGTATCGGTTTTGAAGGCTTTGGGAATATTGCCTTGCAAACACGA
CAGCACGATATCGGCTACGGACATTATTATGATGAGAATGTGGGTGAATCCAAGATCGTT
ACCTTTTCTGCCATTGATAGTCTGCCGGGTTGGACGTTGTTTGTCACAACGGAAGAGTCA
GACATATTCCTTGATATCAAAGCACTAGTAGAAGACGTCACCATTACCTTATCGGTGGTG
ATCATCGTTTTTCTACCGATTATCATCTATCTGACCAACTCTGTGACGTTACCGATTGTG
GAGTTAACGCAGGACGTTAAAAATTCGGTCAGCAGTCACTACACCGAATTTGCTGGGCAA
AACTCTTTGGATGAAATTGGGCAATTGTCTAACGCATTTAAAAACACCATAGAAGAGATT
CAACAGCATAATCGAAACTTGGAAGATGTGGTGGCGAGCAGAACTAACGAGCTGAACGAT
GCCAATCACGACCTCGCGATGTCTGTGAAATTACTCAACGAAAATAATCAGAAGTTAACT
TGGTTAGCCATGTATGACCCATTGACGAACTTATTCAATCGACGAGCTTTAATTAACCAA
GTACATCAAGAATTGACCAATAAGACGATACCTTTTCACTCTACTTCTCTGATTCTTATT
GATCTTGACTATTTTAAAGTGGTGAATGACACCTTTGGGCACGATGTGGGTGACCAAGTG
CTAATGCATATAGCCGATTTCCTGAGTAACAATGTGAGAAAGCAAGATCTTATTGCAAGA
TGGGGCGGGGAAGAGTTTGTCATTCTACTGAGAGATACATCGATTGAGCAAGGCGAACAA
ATCGCTCTCAATTTACAAGAGAAAATGAAGCAGGAGAACTTTTCGCCCGTGATGTGCATG
ACATTTAGCGCGGGTGTTGCAACGTTAGAAGTTGGGCAAAACTTCGATGAACTGGTTGCC
TGCGCTGATAAGGCGCTTTATCTTGCCAAGAATTCAGGAAGAAATTGTGTCAAAACCAGT
TTAAGCGTAGCGTCGTGA
>IFLFFFIN_00172 HTH-type transcriptional regulator LeuO
ATGAAGCACTCAGATTACAGTCTTATCCCGACCTTTGTGGCGATTGTGGAAGAGAAGAGT
TACACCAAAGCGGCGCAACGTTTGGGTGTGAGTCAATCTGCGGTCAGCCAAGCGGTAGTC
AGGCTTCGTGAGGTGTTTAAGGATGCGTTATTCATTCGTGAAAGCCACGGCGTTGCACCA
ACGGCGTTTGCAGTTGATATCTACCCGACATTAGCGAGTGCAGTAGAGAGCATCGCATAT
ATGCTGCCAGAACATACTCGGTTTGATCCTGCTGAGTGCGATAAGCGTTTTGTGATCTCT
TCCCTTAGTGTGTTCGGTTTTACTCTTCTTCCTGAACTTTCCGCTTTGATCAGTGAGAGA
GCGCCAAAAGCCAGCACACGCATTGAACCGTTATACACCATGGATTTGACGAACCTACTG
AGAACCCAGCAGTGTGACTTGGTGATAGAGGCTCACACTAATCTGCACCCACATTTACGT
TCTAAAGTATTGATGTCTGATAAGTTGACCGTGGTGTGTCGCAAAGATCATCCTCGCTTA
ACGGGCAACAGGATCAGTGTCAAAGAGTACCTCAATGAAAAGCACGTCACTTTGTCTCAG
TTCAATCAACAAAATGGTTACCTAATTGGTCGAGGAATCAAGGATGAAAAACTCTTAGGT
CAACGTGATGTGGCATGGCAGGCGAGTAGCATTATTGAAGTATTGCCGGTTGTGCAGCGT
TGTGATTATCTCGCTCTGATGCCACAAACCTTGCTGAAGCAGTATTGCGACCTCTATCAG
CTCAAAGAGCTAAAAGCAGACTTCATGAAAGATCCAATTGATGTCGCCATGTACTGGCAT
TCTTCTCGCACAAATGATCCTAGTCATCAGTGGTTGAGAGAGCAGTGTTTATTAGCCGCT
GAGAAATTTACCGAAAATCATTAG
>IFLFFFIN_00173 hypothetical protein
ATGAACGTCATAAAAGCCATAGGTCGTGTCATTTTTGCGATTTTTATGGTGCTATTAAAG
TTCTCACTTTTCATGGCTCTAATGCTCGGTGGAGCTTACTTGCTTGCGCCTATGGGTACG
ATCAATTCGAAAGATATTGATATGAGCTTGTTTACCAATACCCCTAACGACACCATGATG
GTGATCTTCAACTCCGAGTACTTCAGCGGTTATCTATTTTCCGTCACCATAGCGCTTGCC
CTTTTTGTCATCTATTTGCTATGGCAGATCCACGAAGTTGCGGTACATCGAGCTCAAGAG
AAGAAAAGCTCTCATATCCAATTGGTATTTGCGCTTTCTCTATGTGGTTTGTTCATCCAT
AAAGCGTGGTGGGTGCTGGCGTTAATCATTGCGTTCGCCAACTGGGAACACATCGGCAGC
TCACTGAGTAACATCATTCGCAATAGTCGATTGGCTTCACAGCCACAAACAACGACCAAA
ACAGCAGGGGAATAA
>IFLFFFIN_00174 Inner membrane protein YiaV
ATGAAAGAGGTAATGATTCCGTACATTCTGATCATGTGGATTTTGGTCTCAACGGGTGCG
ATAAAATGGACGTTCAAAAGCGCATTTTGGATTATCTCTGGTGGTGCATTTATTCTGGTG
GTATTAGGGATACTCTCACGCCTTTGGGCTCCGGTTGATTTGACCTACTCATCCACCGTA
AAAGCACCTCATTCGGTTCTTTCTCCCCTATTTAGAGAACAGATTGACCACATCTATGTC
GACCACAACCAAGAAGTGAAGAAAGGCGATGTGATTTATACCCTTGTCGATACCACCTCT
TTGGCAGACGTAGAAAAAATTAAAGCAGGGATTGTTCAGCAAGAAGAAAATGTGGCGCAG
TTGAAGCGCGACATCATTCGCGGCAAAACATCACCAGAGATCTTTAAAGGTCGAGACATC
GAATACTACGAGTCTCAACTGCGCGTTGCAGAAGCCTCGTTAAAATCCCTGCATGCCGAC
CTACAAAAGACCCAATTTGAGCAAGAGCGTAAGACAGTTCGAGCGCCTTATGATGGGCAA
GTTGCGGTAGTGAATGTCGCGGATGGGAGCCGTGTCGGCAATATGCACATCTACGATACG
TCACGTAAGTTCTTAGAAATGCGTATTCCAGACCAAACCTACCGCTATGTTGAAAAAGGA
CAGTTTGCCGAATTTTACGTCGATGCTTACCCAGGCGAAGTATTCCGCGCTCGCGTACAC
AGCATTACGGCAGGCACTGGGGAATCCTCTGTCTCACCATTGCAAGGACCACAAAGCGTC
CGTCAGCATGTCGGCGCAAATACCAGTAGCCATGGTCGTACTGTGATTCTGGAGATCTTC
GAACCGGAAGGCAAAACCATCCCGATCGGAGCCACTGGTTCAGCATGGATTGCAGCGAAT
AAGCCACACAGTTTGTTCGGTTTCATTGACGTTATCGGCGCAGCAACCGTCCGACTTCAT
TCTTACAAGTCTTATCTAAACGCAATGTAA
>IFLFFFIN_00175 Glutathione amide-dependent peroxidase
ATGATTCAACAAGGTCAAGCACTGCCAGCGGCAACGCTAAGCGAACTGACTGCCGATGGT
ATGGTTAACCACCAAGTGACAGAGCTGTTTGCGGATAAGAAAGTGGTTCTGTTTGCGGTT
CCTGGAGCATTTACGCCAACGTGTTCAGAAGCGCACTTGCCAGGTTATGTCGTATTGGCT
GACCAACTTAAAGCGAAAGGTGTGGACCTGATTGCGTGTGTTTCTGTTAACGATGCATTC
GTGATGCAAGCTTGGGGTGAAGCGCAAAACGCGTCTGAGTTATTAATGCTTGGCGATGGC
GACGCAAGCTTTACCAAAGCACTGGGTCTAGAAATGGACACCGGCGGTTTTGGCGGCGTT
CGTTCACAGCGTTACGCGATGATCATCGACAACGGTGTGGTCACCACATTAAACGTTGAA
GAGCCAAAGACATTTGAAGCAAGCAAAGCGGAAACCATTCTCGCAGCGCTGTAA
>IFLFFFIN_00176 Ubiquinone biosynthesis O-methyltransferase
ATGAAGCAAGAAATGTACACCACCTACGCAAAGCAATACGATGTGGCAGCACAAGATAAC
CTGTACAACGCGCATTTTGAGCGTCCAAATACCTTTGAACTTATCGGTGATGTTACAGGT
AAAAGGGTGCTGGATTTAGGCTGCGGTTCGGGTATTTACGCACAGCTTCTATTGGCGCGA
GGCGCAAGCTCTGTGACTTGTATTGATGCTGCGCAAGAGATGATTGATATCGTTAAGGGT
AAGTTGGGTGATTCAGTTACAGCTTATGCGCAAAACTTGGCGTTAGGCTTACCAGAAGAG
CGAGATGCGCAATATGATCTTGTTATTTGTCCGCTCATGGTTCATTACATCGAAGATCTT
CGCCCTTTGTTTAATGATATCCAACGTGTGTTAACAGCAGGTGGTCAGTTCGTATTTTCG
ACTCATCATCCATTTGCGGATTTTGAGTGTTCTGCTTCAGGCAATTATTACGACAAAGAG
CTTGTAGAAGATATGTGGAACACCGTTGGTGAGCCAGTTCCTGTGGCATTCTATCGTCGC
TCTTTGCAAGACATTACCGATGCGATCAGTGGGGCTGGCATGGCGATGTTGGCGATCTCA
GAAGGTAAGGTGAATGAGAAGATTCGTGAAATCTCAGAAGAACATTACCAACGCTTGGCG
ACATTCCCGAACTTCATCTTCATTAAATGTGTGGCGCTGAGCTAG
>IFLFFFIN_00177 Cell division protein DamX
GTGCGCAAGATTCTATCTTTGACCTTGGCTATGTCACTTACTGGCTGTGTTATGCCTCAG
CATCAACCTGTAGAAACGGGGCAATGTGTGGGGGTAATGTCATCACAAGATGCTTACGGC
TACCTCAACCCAAACCATTACACCATGCAAGTGTTGGCATTGAAGAAAGAAAAAGATGTC
AAAGAGTACATTCGTTACATTGACCCGAAACATCCGGTATGGGTGAACTGGAAAAACAGC
CGCGGCACTCGTTGGTACACAGTGACGGTGGGTGACTTCAAGACCAAGCAAGATGCCTAC
AGTGCACTCTCTTCTTTACCAAGTCGAGTTAAGCAATCTTCTCCTTTCGTCATGACGTTT
GCTGAAATGCAACGCAAGCAAGAAACCAGTGTAGTACGTATGCGCTAG
>IFLFFFIN_00178 Response regulator PleD
GTGAGAAAAAGCTATGTTGTCACTTTGCTAGCGGCACTGCTTTGGGTAGTGGTCGCTTTT
GCTTTACACGATTACTGGCGTAAGGATTCGCCAAGTGAAAATATTCAACAAATCATCAGC
CAAGATCCTCAGGTTTTGCTTGCTAAATCAGCTCAAGGTGAAGCATTGCTGGATGTCAGT
GCATTGGCGTACAGTGATCCGGAACGCGCACAACAAGCACTGGCTGCAATCGGCAACACC
TTTTCGACTGAGCTTGAAAAATCCTACGCCTTGTATCAGCAATATCGTGTTGCTCGTGCG
AACGATGAGCCACAACTGGCGGCAGAGCATCGTAGGCAGCTCCAGACCATCGCTCGTGAA
ACTGAACAACCTTGGCTTGATGCAGTACTTTTGGCAGACAGTGCCATGCAGCACACCTTG
CACGGGCGTAATGATGTTGGTTTGACTGAAATAAAACTTGCCATTGATATCGCCAAAAAA
GAACAAATTAACTCACTATTGCCACGGTTCTACAATATCGCGGGGGCGCTGAATAATGCG
ACCAATCAATTAGTCGATGCCCAGCGCTATTTCCTTGATGCAATAGATATCGCCAATAAA
GTGGGGCAAGAGGCCTACAAAGGGACAATCTATAACAACCTAGGGCTGCTTTATCTGCAT
ATTGAAAGCTGGGATAGGGCGTTAGAGTTCATCCAAAAAGCGCAGCAGATTTATCTAAAG
CGTCACGCTCAAGGGCATAAAGCGCGAGGGCTACAGATTCTGTATCTCAACGAAGCGCAT
GTTTATAACCGACAGGGTAACGTTGAGCTCGCTCGTGCTGCTTATGAGAAATCTCAAGAG
TTCTATAAGGCAACCTCAACGAACCTTCGCCATCATCTAATCCAGCTGAAAGGCAAAGCG
GACATGCTGTTGTTGGAAAAGCAGTTTACTAAAGCGCTCGAAACTACGCAGCAGTGTGTT
ATGTTGCCTTCTGCTGCTGACTTTCCAATTGAATATGGACAGTGTTATTTGATTATGTCG
AAGTCTCAATTGGCGCTCGGTGACTTAGATAAGGCGATGCAAAGTGCGGCATTGAGTGCG
GCTGCGTTTCGTTCGATAGAGCATCAACGTTGGCTGATTCGAGTTGAAGAACAGAAGGCA
AAGATATTCGAACAACTTGGCGAGTATGAGAACGCTTTGAATTCCTTTAAGCATTTTTCT
GCTAACAGTAAGAAGCAGTTACTCGGCAAAGTGTATGATTTAGAACAGGCGTTTGCGACA
GAGCACATCCAGCGTGAAAGAGACGTATTGGAAGTAGAAAAACGTTTGGCGGAATCGGAG
CTGGATCAAGAGAAGCTGCGCTTTCAGATTGCTATTATCTGGATAGCGGTTTGTGCTGTC
GTACTGGCGCTTACGGTGTCTAAAGTCTTAGCAACGCAGCGCAAAAACCAAGAGCTTCAT
CAGCTTTCTTTGCTTGACCCACTGACTCAATTACATAACAGACGCTTTTACTATGATCAG
ATTGATCACCCTGCACAGTTAGATGCAAAAACAGAGTATCGTGTTGTGTTGTTTGATATT
GATAACTTCAAAGACGTTAACGATATTCACGGACATGAGGCAGGCGACCGCGTTTTGGAA
CGTTTTGCAGAACGATTGAGGCTTCATGTTCATGCCCAAGAGTTGTTGATTCGTTGGGGC
GGTGAAGAGTTCTTGATGCTATTAAGAGCAACCGATGACCTAGCGAAACGTCTTGAAGAA
ATTCGTCAGCACATTGATGACGCGTTGTTCGAAACCGAAGAGGGAAGTTTGCACATCACT
ACCTCAGTTGGGGTAAGTCATGGTGGGCAGATTGATACCTTCACGTACAATGACGAATAT
TTCCGCCGCGCAGATAAAAGCCTCTATGAAGCGAAGCAAAACGGTAAGAATCAGGTGGTA
TTTCCTGACGGACGATAA
>IFLFFFIN_00179 D-alanyl-D-alanine carboxypeptidase DacA
ATGGATTACCACACTGGCACTGTGCTGGTGGAACGTGATGCCGACAAACGCCTAAACCCG
GCGAGTTTGACTAAGCTGATGACCGCTTATGTCGCGGGGCAAGAGGTGAAGTCAGGCAGC
ATTAGCCTAGACGATGAAGTGGTGATCAGCCGCAATGCGTGGGCGAAGAACTTCCCTGAT
TCTTCAAAAATGTTTATCGAAGTTGGTACCTCGGTTTCGCTTTCCGATCTTTACCGCGGT
TTGATTGTGCAATCAGGTAACGACGCCAGTGTCGCGATTGCTGAGCACGTCGCCGGAAGT
GAAGCAGGCTTTGTTGGTTTGATGAATAGCTGGGCGAACCAGCTTGGTTTATCGAACTCT
GCCTTTACCAACCCACATGGTCTAGACAGTGACGGTTTGTACTCGACCCCGCGTGACATC
GCAACGCTAGGTCGTGCCATCATCCGTGATCTTCCTGATATCTACCCGCTGTACAGTGAA
ACGTCGTTTACCTACAACGGCATTACTCAATACAACCGTAATGGTTTGCTGCGTGACCGT
AGTATGAGCGTTGACGGTATGAAGACGGGTTACACCAGCGGTGCCGGTTACAGCCTTGCA
ACGTCTGCTACCAATGGCGACATGCGTTTAGTCGCGGTTGTTATGGGAGCAAAAAGCCCG
AGTGTACGTGAATCAGAGAGCAAACAGCTTCTGAGTTACGGTTTCCGTTTCTTCGATACT
GTTGTGCCAACGCAAGCGGGTACAGAAGTCGCAACAGCACGTGTTTGGATGGGTAACCAA
GACGAACTTAAAGTTGGCGTTGAACGCGATATTTACCTAACGCTACCGAAAGGTGACGTG
AACAAGTTGGAAGCAGAAGTGGAATACAACGGTGACCTAATGGCTCCGATTCAACAAGAT
CAAATTGTTGGTAAAGTCCTATATAAAGTGGACGGTGATGTAGTGAAAGAAGCGGATCTC
GTCGCACTTGAGCCAGTAGAAGAAGGCGGTATCTTTAAGCGCCTAGTGGATTGGTTCAAG
CGTTTGGTTGCAAGCTGGTTCTAA
>IFLFFFIN_00180 Glycine betaine/proline betaine transporter BetS
ATGGATAATGCACTAAAAAAATATAGTATCGACACTACCGACTATCAGGTTGGTCAAGAT
AACGTTCAAAAATGGGGATTTGATATCCACAATCCAGTATTTGGGATTAGTGCTGGTCTT
GTTCTTCTCTGTCTTGCTTCTCTATTAATCGTTGATCCTTCAACAGCCCGTGATGCCTTA
AATGGCGTAAAGAACAGCATCATTTCTGACTTCGATGTGTTCTTCATGTGGTCAACAAAC
TTCTTCATCGTATTTGCTATCGCAGTCTTACTGTCACCACTAGGTAAAATCCGCATTGGT
GGTAAAGATGCACAAGCAGAACACTCAACCGTTTCTTGGTTATCAATGCTCTTTGCCGCA
GGTATGGGTATCGGTCTTCTGTTTTGGAGTGTATCTGAACCAACGGCTTATTTCACTGAC
TGGTATGGCACGCCCCTGAATGTTGAGCCTTACACAGAGGAAGCGAAATCCCTGGCTATG
GGTGCAACCATGTTCCACTGGGGTATTCACGGTTGGGCAATTTACGCCATCGTGGCACTT
TCGCTAGCTTTCTTCGCCTTCAACAAAGGCTTACCACTTTCATTACGCTCTGCGTTCTAC
CCGCTATTTGGTGATAGAGCTTGGGGCTGGTTAGGTCACGTCATTGATATTCTTGCGGTA
CTTTCAACCCTGTTTGGTCTAGCGACTTCGCTTGGTCTGGGTGCACAGCAAGCAACGAGC
GGCATCAACCATGTATTTGGTCTGGATGGCGGCATTGGCATGCAAATGATCGTTATCGCA
TTCGTAACCTTTATTGCCGTACTTTCTGTTGTTCGAGGCATCGACGGTGGCGTTAAGCTA
CTGAGTAACATCAACATGGCGGTGGCATTTGCTCTACTGGCTTTTGTGCTATTCATCAGC
TTTGATGTAGCAACAACGTCGATCTGGGATACCACAGTCGCATACGCAAAAGACATCTTC
GCACTGAGTAACCCTCACGGTCGAGATGATACCGAATGGATGCATGGTTGGACGGTCTTC
TACTGGGCGTGGTGGGTATCTTGGTCACCATTCGTCGGTATGTTTATCGCTCGAGTTTCG
AAAGGTCGTACGGTTCGTGAATTCCTATTCGCTGTTATCGTTATTCCAACCACAGTAACA
CTGATTTGGATGGCAGTATTCGGCGGTATCGCGCTTGATCAAGTGGTCAACAAAGTCGGC
GAGCTGGGTGCGAATGGTCTTACAGATATCTCACTAACCCTTTTCCACGTTTACGATGCA
ATGCCGTTTAGCTCGGTCATCTCGGTATTATCTATTGTTCTGATTTTAGTGTTCTTTATC
ACTTCTTCAGATTCTGGTTCACTGGTTATCGATAGCATCACTGCTGGTGGTAAAATTGAT
GCGCCGGTACCACAACGCATTTTCTGGGCATGTATCGAAGGCTCTATCGCTGCGGTAATG
CTGTGGATTGGTGGTAAAGAGGCCTTGCAAGCGCTTCAATCCGGGGTGGTGGCAACAGGT
TTACCTTTCACTTTTGTTCTATTGCTGATGTGTGTCAGCTTGATCAAAGGCTTGAGATCG
GAATTACCTGCCTATCAGAACACCGCGCGGGAACAATCTGTTGCTTAA
>IFLFFFIN_00181 General stress protein 14
ATGAGCAAAGTACTGGTAATTTCAGGTCACCCAAACCTAGATGAGTCATACACCAACACA
GTTATCCTAGACGAGCTAAAAGCAGGGCTTAGTGATATTGAAGTTCGTCGTTTAGACACT
CTGTATCCGAACTACCAAATTGATGTTGAGGCAGAGCAAACTGCGCTTATGAGTGCTGAT
GTGGTTGTGTTGCAATTCCCATTTTACTGGTACTCAGCACCGGCGTTGTTGAAAAAGTGG
GTAGATGATGTATTCAGTTTTAACTTCGCTTACGGTCCTGAAGGCGACAAGCTAAAAGGC
AAAGACTTCATTCTGTCATTTACGATTGGTGGACCTGCAGAGTCTTACGATCCACTTGGT
TACAACCACTTTACTATCGAGCAGTTTGTTTACCCATTCCAACAAACGGCTTATTTGGCG
GGCATGAACTATCGTAAGCCAGTTTATACCCATCGTATGGTGTACATTCCAAATGTGTAT
AACAAGTTGGAAGAAGTGCAAGCACGTGCAAAAGATCATGCGAGCCGCTTAGCTGCACAG
ATTGAAGAAATCACCGCTTCACCAGAGAGACGTATGCAGACATTTGTTGCTGAGTGGTTC
GCCAAATTTGATGTTTTAGAAGAAGGGACGGAGTTCTTCACAGACAAGCTAGCGCAAGAC
GTGAAATGGTCGATGCCAGAAGGTGAATTTTTAGGTCATGATGGCTTTCGTGATTGGTAT
GCGATTGCCCGTTCGACTTTTAAACCAAACTGTGACCACGACGTTCAGCAGATCGAAGTG
AAACCTAATGGTGATCGTTTTCAAGTGGAACTGCGTATTCGATTAACAGCAGACAGTTAT
GATGATTCGATGATGAAAGGTGAAGCAGTCAACTTAAACGTTAATGAGACATGGCAAGTG
TCGATTGATGAGAGTGGACGAGTCATCATTCATGAATACAGCGTTGTTCCAGTGGTGAGT
TAA
>IFLFFFIN_00182 HTH-type transcriptional regulator PgrR
ATGAACGGCACCACCTACAATCAATTAATGATGTTCCATACTATTGCACAAGAAGGCAGC
ATCACCGCCGCAGCGCGTAAGTTAGAAATCGCACCACCATCGGTGAGTCAGGCACTAAAA
ATGCTGGAAGAACAACTCGGCTTGCCATTATTTACCCGCACCACTCGTCGCATTGAGCTG
ACAGAAGCAGGGCAACGCTTATACGATCGAACACTGACTACCATGTCTGATCTTAACCTC
GCAGTCGAGAGTGTAAGTGATTTGAGCCGAGTGCCATCGGGCAAAGTTCGTATCACGGTG
CCACGCTTTGTTTATCAATCTTTGCTCAAACCTATCTACATTGAGTTTTGCCAACGTTAT
CCCGATATCCAGTTGGAAATTTCTGTTTCCGATAAAACTGTCGATATCATTCGTGAAGGG
TTCGATATGGGTATCCGCTTTGGCGATAAAGTGGAAGAAGGAATGATTGCACGTCAGCTC
ACTCACCCAGTGAAAGAAGCGTTATTTGCATCACCAAGCTATGTCGCGCAGTTCGGCTTA
CCCAATACGCCAGAAGACTTAAAAAAGCATAAGTTGATTCAATACCGCTTTATCTCTTCT
AATCAAATCGCACCGCTGAAGTTGAACAACAAAGGGGAAGCCATCACCGTCGACATGCCA
AGCGCGCTGATCGTCAACGACACCGATCTCATGGTTGACGCTGCCATCAACGGGTTAGGC
ATTGGTCGTATTGTGACGCCTATCGTACAAGAGGGCTTTCGCACTGGAGAGTTGGTGCCT
GTGCTTGAAGAATATTGGCAGCCCTATTCTGGCTTATATGTTTACTTTCACAAGAACACC
CAAAAAGCTAAGCGGGTTCGTGTGCTTATCGACTTCTTAATCGAGAAAACACACCACTAG
>IFLFFFIN_00183 Disulfide-bond oxidoreductase YghU
ATGGCTAACGAATACATTCCACCAAAAGTTTGGACAAACGATAATGAAAATGGCGGTCAG
TGGGCGAGCATTAACCGTCCGGATTCTGGCGCGCGTCATGAGCAAGAGCTTCCAGTTGGT
GAGCACCCATTTCAGCTTTACTCAATGGGTACGCCAAATGGTCAGAAAGTGACGATCATG
TTTGAGGAGCTTTTGGCGGCAGGCGTAACAGCAGCTGAATACGACGCATACCTGATCAAG
ATCGGCGATGGTGACCAATTTGGTTCAGGCTTTGTGTCAGTAAACCCGAACTCGAAGATT
CCGGCTTTGGTTGACCGTTCAGGTGCTGAACCGGTGAATGTTTTTGAGTCTGGCAACATC
TTGTTTTACCTAGCAGAGAAGTTTGGTCACTTCCTACCAACAGAAGGCGCGAAGCGCGCT
GAGGTAATGAACTGGTTGTTCTGGTTGCAAGGTTCTGCGCCATACCTAGGCGGGGGTTTT
GGTCATTTCTACGCGTATGCACCAGAGAAGTTCGAGTACCCAATTAACCGCTTCACTATG
GAAGCTAAGCGTCAGCTAGACGTGCTGGATAAGCGCCTTGCGAACAACGAATTCCTAGGT
GGTGACGAGTACAGTATTGCCGATATCGCAACATGGCCATGGTACGGCAACCTTGTTCTG
GGTCGTGCGTATGATGCGGCAGAGTTCCTAGATGTGGAGAGCTACAAGAATGTTGTGCGT
TGGGCGAAAGCGATTGATGAACGCGAAGCAGTACAACGTGGTCGTATTGTTAACCGTTCA
TGGGGTGAAGAGTGGGAACAAGTACCTGAGCGTCACAGCGCTGCAGACATTGATTCCGCA
CTAGCGAAAAAGTCTGCGTAA
>IFLFFFIN_00184 Tetracycline repressor protein class D
ATGTCTGTCAACGAAAAGAAACGTGGAAGACCGACCGCAAAGCAGTCACAACTGAGTGCA
GAAAGCATTTTGGAGTCGGCTAAGTTATTGATGAAAAAGGAAGGAAAGGTACCAAGTATT
CGCCTGCTGGCGACCCAATTGAATGTGGACCCTATGGCGATCTATTACTACTTCAAAAAC
AAAAATGCTTTGCTTGAAGCGTTAACAAGATCGCTGGTGGAAGACATTTATCAACCGCAA
GCAAATGAAGATTGGCAAAGCGAACTCAAACACCTGTGCGCTAGTTATATTGAGCTGTTG
CGTGAATATAACGGGCTGTTGCAAACCATGTTGAGCATGACATCCCACGGACCGGCTCAA
GTGTTTACTGAGCGCTATCAATTGATTGTTCAACCCTTGGGTTTATCCCAGCAAGTAGAG
AAAGACAGTTTGGATCTGCTGGCGGATTACTTACACGGTTTTGCGCTGTCGATTAGCTGT
TGCCATGATGCGAGCTTGATTAAGACTGATATGTTGGATGGACCGTTAAGTCTGATCTGC
TCATCATTGTTGGTATCTCGAACCTAG
>IFLFFFIN_00185 Dihydrofolate reductase
ATGGCAAATATCGTATTTATTGCAACCAGCCTGGACGGTTACATCGCAGATAAACAAGGC
AAACTCGACTGGCTACAATCCGTACCAAATCCCGACAATATTGATACTGGCTTCTTCCCA
TTAATGGAACGTATTGACGGCTTAGTCATGGGGCGTAATACCTTAGATGTTGTGCTGAGT
TTTGATTGTGATTGGCCGTACAGTAAACCCGTGTTCGTACTCAGCAATACCATGACAGAA
GTCCCACAGGGCTACGAAGACAAAGTCTTTTTAGTAAAAGGCGAGCTAAAAGATGTGCTT
ACTGACCTGAATGCAAAAGGCTTTAACGAGCTATACATCGACGGCGGTGTGACGATTCAG
AACTTTTTGAAAGAAGATCTTATCGATGAAATGGTGATCACGCGCTTCCCTATTCTACTT
GGCGGCGGCGCACCTTTATTTGGTGATTTGCAACAGCCACTCAATTTTAAAGTGACCAAG
AGCGAAGTGGTGCTAGACACCTTGGTTCAAACGACCTACGTGCGTGAAAGGTAA
>IFLFFFIN_00186 hypothetical protein
GTGAATAAGCTAACAAATGCTTTTTTACTTTGCATGGTGCTTCCCGTGCATGTTAGTGCG
AACTCCTGTGATATAGAAGGATACACAATAAGTTTTTTTAATGGTGTCGCTACATCGCGA
GACTCGGCTAAGGAGGGGAAGTACAAAATAGAGTCGACTCTTGGTATCGAACAGTTCAAC
GGTGAGCCCGTTGAATACCAACTGTTCTATAATGACTCTTACATTGAAAGTAACGGGTTG
AATGTTTTAGCTGATTTTGCTGAAACTTTTGACCAAAGAACAGAAGAGTTGGGTCAAAAG
CAGTTTGACCGATGGGAAGCGTTTTGGGAAATTGTTAGCGGACGTCAGGACAGTTCCATT
ATCCAAAAAATTAGCGCGACTTTTTCATGGTTTAAAGGGTTTGTTTCTGATCTTGTCAGC
CAAGGTATGAATACGATGATTCGTGAGTTTTTACAACTCTTGAGTGCTTCGATTGATTCA
CCTGATACTGAAAAAACTCAGATGCAGCATAAACTCATCAATGATTCCAATACATGGAAA
GGCAAAAAGCTAATTTATATTGCTCACTCGCAAGGAAACTTATGGGTGAATCAATCTTAC
GAGTATGTTGTTTCTCAATTAGGATACGACGCAGATAATATTCACGTGGTTCATATTGCG
CCGGCCTCGCCAACATTAACCCCCGATAGTGACTATATTTTATCAACGTCTGACCTTGTT
ATTAATGGCTTGCAACTAACAGGAATCGGCTCTGTCCCTGTACCAAATACCGTTATAGCA
CCGAGTACGGCAGATATTGCAGGGCACGGTTTAATTGAAATCTATTTAACTCATCCTGAC
TCGATTAGCAAAATCAAGAAATCCGTGGGACGAGCGTTTGATTCACTGACCAACCCAGAC
ATGGAAGAGCATCTTTTTGAAGTGACCTATCAATACACGCCTTCTTTTGTCGAAAGTCAC
GCTGCACCAGAGATTAAATTTGTCGATAATCCAAGTGGGGATTGGTTTGAAAAGGCTATG
TATCCACATTACGATGACTCGTACTTTGAATATGATTCTGCCAACTACAACTATAAACTC
AAACCGGTTGCAGGCTTGAAATACTTATCTCACCAACACGACAAGAAAGACAGAGAAAAC
CAAACGTTTACCGTTGTTCAATGCTCAGATATCCCAAACGATGACCCATTTATACTGGGT
GAAAAATCCCAGGCATTAATATGGTACGGATATGATGAGCAGCCGGAAAATACAAAAGTT
ATTGTGACAGTCAGAGATAGGTATGGAAGAAAGCTACAAAGTGGAGAGCAATCAGTGAGT
AAGTTGCGTCGTAAAGGGTGGAGTTATCAAGGTATTTTCCTTGATTTGGAGGCGAAAAAA
CCTTACTCGCAGAAAGAAAAGAATTTCATAGAGAAACAAAACCTAGAGAGTAAGTACGAG
CTTTATTCTTACGCAATTCTACTGCCGACTACATCATGA
>IFLFFFIN_00187 hypothetical protein
ATGAAAAAATTATCGCTACTCGCTCTGCTTGTTCTCTCTGGCTGTAACCAGCAAAACACC
ACGCCTTCAGCGCCAAATCACAATAGCCAATATCAGAGTTTTAAAAAAACACCGGAGCTT
GCTGAAGAACTTAAAGCTCAGCCTACAATTGATGACCAATTTGCTCTGCTATATCGAAAA
TTTGATTACACACTAGACAGAAGCGACTCCCTGACTGGTCGTGATGAAAACAAGGACGGA
ATACGCGACGATATTGAGGCATTCATCAATGCGTTAGAAGTGTCAGAGGCGGTGCGCAGT
GCGCTTAAGCAAAACGCGCGTTACTCTCAAAAGAATCTATATCATGATTGGAGTGAGAAG
ACTGAGGCTAATATTGACAAAGCCATGGCGATTGGTGACGAATACGATAAAGTCATCGCT
TGCAAAGATTTTGTGGGTATCCCAGTAGATGATTTAATCGAAACTTCTAAAACAATCAGA
GCATTAACATACAATACAAAAGCCAGAACTATGGCTTATCTGGCTTACAATCATTTGCAA
GATGGTGCAGTCAGTACATCGCTTCCAGCTGAGGAAAAGTACTGTGAATAA
>IFLFFFIN_00188 hypothetical protein
ATGTTTAGAAAGAAAACAGTTCAGCTTTTCCCTCCAGTGGCTGGAAAACTTACCAACAAT
GGTTCCCCTTTACCAGATGTTAAATTAAAAAGAAGCTATGAATTTATCGATGTTACTGAT
GGTGAAATACATGATTACACGACAACTGACAGCGAGGGACGCTTTAGTTTTCCTGAGTTA
ACCATGCAATCACACCATGCCGACAATCCCTTTGCTACCAATGTTATCTGGCAAGGTATT
CGTATTGAAAGTGATGATCCAAGCAATGCTGAAGATGATGAAATCTACCTTTGGAGTGCT
AACTCTCGCGGGGTTAAACATAATGCTTATTTTGTCGAGATGTTATCTGCTCTAAATTGC
GATCTATTGAATCGTGAAGAAGTGATTTATGTGTATAACTCAAATTACCCCAGTGGCGTA
ATTGAATACCCTATAAGTAGTATTTGCAGATGGCCTAAACGATCTGAAATTGAAAAAAGA
AAAGCCGCAGACATTGAAGAGTTTGGTGAGCTTAAAAATTTGGATAAATACGGAAATATT
AATGGATTAATTTAG
>IFLFFFIN_00189 hypothetical protein
ATGTTTAGAAAGAAAACAGTTCAGCTTTTCCCTCCAGTGGCTGGAAAACTTACCAACAAT
GGTTCCCCTTTACCAGATGTTAAATTAAAAAGAAGCTATGAATTTATCGATGTTACTGAT
GGTGAAATACATGATTACACGACAACTGACAGCGAGGGACGCTTTAGTTTTCCTGAGTTA
ACCATGCAATCACGCCATGCCGACAATCCCTTTGCTACCAATGTTATCTGGCAGGGAATT
CGTATTGACGATGATGATCAAAACAAGGTAGAAGATGATGAAATCTACCTTTGGGATGCG
AACTCTCGAGGAGTTAAACATAATGCTTACTTTGTAGAGATGTTATCTGCTCTAAATTGC
GATCTATCGAATAGTGAAGAAGTGATTTATGTGTATAACTCAAAATACCCCAGTGGCGTA
ATTGTATACCCTATAGTCAGTATTTGCAGATGGCCTAAACGATCTGAAATTGAAAAAAGA
AAAGCCGCAGACATTGAAGAGTTTGATGAGCTAAAAAATTTGGATAAGTACGGTAATATT
AATGGATTAATTTAA
>IFLFFFIN_00190 hypothetical protein
ATGACAACACTTTCTCCAAGGTTAGCCTCTGAGCTAGCTAACTTTGCCTATTCTATTCGT
GAAAGCAAACGAAGAATTGAGCCCTTACCTTACATACAAAAGTATTTCGAAACTCAACAT
AGGGCAACTAGCAAAACTGGTGGTTATATTTTCAATAAAGAAACAGGTTTTGCCGCTTTA
GGATATGGTAAAGAGAGATACAAAGGTGATGCAATCATTGCCATAAGAGGTACAAAAATG
ACCTCTGGTCACGATTGGGGGACTAACGCTCAAGTTGGCTTAAAGGGCAGCGATAATGGA
CAGACAGTACATGCGGGATTTCAACGTACGTTTTCATTATTACGTCCCCAACTAAAAAAG
TTTCTTGATGAGTGGTACGGACATTCAAATTCTGGAATCGTGCATTGTGTTGGACATAGC
CTAGGAGGTGCCTTAGCCACGCTTACTGCCGACTGGTTGGCGACAAGCTCTCTTGCTAGC
AATGTGAACTTATATACCTTTGGCGCTCCTCGTGCAGGTCTATCTGGTTTTGCTATGGCA
AATACAAATAGAGTTAACAACATTTATCGCTGCACTCATGGCGCAGATGTCGTGCCTAAA
GTGCCTCTTTGGCCCTTTGTTCATTCTCCGTATAAAGGCTTTGAGTTCCGACTCGATGGT
GGACGGGGAATCTGCCCTAGCGCTCATGGTATGGATCCTGAAGCAGGTGCTATTCCGGGG
TATCTTGCTACAGCAAAAAAAGAAGATTGGGGAACATTGCAAAAAACTGCTAGTGATTAT
CTTTCCCCTGTACGGCTAGATTATGATAAGCGCAACCAAGCTAGTTACAATAATTACTGG
ACTGACCGATTAAGCGCCGCTCTACTAACGCTTCTTAAAGACGCAGGTTATTATACTGCA
GTGGTCGCTCAAGCTGCCATCAGCAGTGGAGCGACTTTATATGATTTTATCGCTCAAACT
TTGGTTAAAATAACAGAAGCCGGAAAAACTGCAGCATCACAAGTAAAAGGCTTGTTGGGT
CATATGTTGGTATTTGCTGGTTCAGCTAGTTCAATTGTTAAAGATTTAACCTTTAAAACC
ATTAGAGGTATCTTCAATAAAATGCTCAATCGTTTATATCGAGGCGTCAATGAAGCTATT
AAGCGTTTTTATGATTAA
>IFLFFFIN_00191 3-oxoacyl-[acyl-carrier-protein] reductase FabG
ATGAAACCGGAAAAAGTAGCAGTAGTCACTGGTGCGGCTCGTGGTATTGGCCAAGCTATT
TGTGAGCAATTACTGGAGGATGGATTCCACGTAGTCGGACTGGATATATCGCCTGTGGAA
TGGAGCCAGTCAGCGCAGTTAAGCAGTTATCAAGTCAATTTGTGCGATGCCGCAACCGTT
AGCGAAGTGGTAGATAGTATCGTAAAACAGCATGGCAGAATTGATGCGCTGGTAAACAAC
GCGGGCATTACTCGTGATGCATTGCTGCCAGACATGCTAGAGCAAGATTGGGACAGCGTT
ATCGACGTGAACTTAAAAGCCGTATTCTTACTAACTCAACGTGTTGCCCCTGTCATGCTA
GAGCAGGGGGAGGGCAGTATTGTAAGCATTTCTTCTATCGTGGGAACGGATGGCAATATC
GGTCAGAGCAACTATGGCGCAAGTAAAGGCGGCGTTATTTCGATGAGCAAAGGCTGGGCG
AAAGAGCTATCGAGAAAGGGGGCACAGATCCGCGTCAATTGTGTCGCGCCAGGTTTTATC
GCCACCGACATGACCAAAAACCTACCAGAAAAAGTCATTGAAATGATGGAAGGCAAAACC
CCATTAGGTCGAATGGGGTCAGTACAAGACATCGCTAATGGTGTGTCCTTCCTCACCTCC
GACAAGAGCGCTTACATTACAGGACAAGTGCTCAAGATTGACGGTGGTTTAGTGCTTTAA
>IFLFFFIN_00192 hypothetical protein
ATGAATCAGGCTTACATAGATGCAGCAAGAACGCTGCAACAGTGCACATTTGGGCCATCC
CAACGTGACATTAATGACCTCGTTCAATCAGGAAGCATTGAAAACTGGGTCGCTCAACAA
ACACTTATCCCTTCTTCATCTTGGCTTACTCACTTTGAACAAGATGAGTTGAATGTTCCC
GACTTAGGACAGGGCTTGTATTACGCCAGCAGTTGGACGCGCATGACGGTGGAAGGCAAC
GATATTCTGCGTCAACGCATCGGTTATACCCTTTCTCAACTGTTTGTCGTGAGCGTAAAA
GACCCAGCATTTAGTGCAGCGTCTAAGCGTCGTTACATGTGTAATTACTTCGATGGGCTG
CTCGATAACGCTTTTGCGAACTTCCGTGATGTGATTCGCTTTGTATCAAAATCGCCAATC
ATGGGCGAATACCTAACCTTCGTAAACAACGTTTCTAATGAGCTCACTGCACCAGATGAA
AACTACGCGCGAGAGCTGTTGCAGTTATTCACTCTTGGTCCTGTCAAGCTGCGTAATAAC
GGTGAAGTCCGTTTGGATGCCGAAGGTAACGAAATGGCATCTTACACCCAAGAAGATATT
GAACAACTGGCCCGCGTGTTTACCGGCTGGAAGTTCATTGATATCCGCGGTAATGACAAA
TACAGCCAACCGATGTTGCCACGCGGCGAGCATGACATGGGCGAAAAACGTATTCTTGGT
AAAACCTTCCCCGCCGGTGTGGGTGCAGAGGATGAGCTGGAAGCAGTGATTGAGCATTTG
ATGAAGCAGAACACACTCTACACTTTTGTAACCAAGTTCTTCATCAATAAGCTTGTGACC
AGTAACCCGAGAGCGGGCTACATTCGCCGTGTCCGCCGGGCATTTAAACACTCTGATGGC
GACATGCAAACTCTAGTAGTTGCGATTTTAACTGACAAAGACGCCCTGCGTTCTGGTAAC
TCAGTGGGCAAATTGCGTGACCCGCTATCTGTCTTTACTCATGCGATGCGCGCTCTGCAA
GTGAAGCGTCGTGACGGTGCGATGATGTGGCCAAAACAATTCAATTGGTATAGTCGAACG
CTGCCTTTATCTGCCCCATCTGTGTTTTATTACTATCAACCTGATGACGCGCCAAATCAT
CCTGATTTTAATGGTTTGGTGGCACCCGAGTTTAATGTGTATCAATGGCATGACATTTAC
CAATACGGGATTCAGTTCCGTGAGTTGATTGCTCGCTTCGAACAGGAAAACAAAGATTGG
TACATGGATGAAACCTTGTTCACCCGTTACCTTGCGTTTGATGATGAAGGGGTTGTTGAT
TACCTCAACGAGCATTTGTTCGCTTTTCAAATGAGTGAGCAAGCGCGCCAATGCTATCTC
GATTACCTCGCTCAGTGTCCGGGACGCAAACCGGAATGGCGCAAAGAGATTAAGAATCTC
GTCATGAACGCACTGCTTTCACCAGAATTCATCACACAGGGGTAA
>IFLFFFIN_00193 hypothetical protein
ATGAACTTAACTCGACGTCGATTTTTACAAGCAAGTTCCGCTGGTGTGGGTATTTCTGCG
CTGAACCTAGCGGCATTTCCTGCCTTTGCTGACTCGTTTAGTCAATGCCAAAACGGATAT
CGCGCTGTTGTCGGCATTGACCTTGCAGGCGGTAATGATGGCTACAACATGCTTATTCCA
ACGGCAGCCAATGCCAACGCTCAATATCGCGCCCTACGTGGCAATTTGGCTTTGGATGAA
ACTACGTGTATTTACCTAGATGCCGTGAACGACACCGCAAAACTGGCGCTCAACCCTGCC
ATGGCGGCGCTCAAACCTTACTGGGACAGCGCGAACCTTGTACCTGTGATTAACCTAGGA
CCACTGACTCAACGCGTAAACAACGTGATATATGGCGAAAGTACGCGACCAGCGCATCTG
TTCAGCCACTCGCATCAATCCACCATGGTTCAGTCTCATGCGACCAAGTCTTTATCGAAA
GAAGGCTTTGGTGCAAAGACATCCACCGAGCTAGGTACCATGCTGCGCAATCTAAACGAA
CTATCGCCAATGTTTGATATTGGCGGTACACAGGTGTGGACAAATTGTATTGAAGCACAA
TCCAACTCGGTGGGATCTCAACCTCCAAGCGATATTTTTAATGATCAACGTTCACGCGAC
TTGTTCGATAAACTGCAAAGTACCGGCAGTTACAACAATATTTTTCAATCGCATTACGCA
GGTGTCGCGGTAGATTCCACCAGAATGTATGAGCAGTTTAGTTCGATTCTGAATTCCGAG
ATCACCGATGCTTTCCCGGAGACACGAATCGGTAAGCAATTGAAAGCGGTGTTCAAGCTG
ATTCTGCATAAAGATCAATTCCAACATCCTGCTCAGTACTTCAGTTGTAAGTTGGGAGGG
TTTGATACTCACTCAGCACAAACCAGCCGTCAAACTGGCTTGTTGCTAGAGTTGGCAGAA
GCAATGGCAGCGTTCCAATTAGCATTACAAAACAATGGGTTGTTTGAGCAAGTGACGACA
TTTACTCACTCTGAGTTTGGTCGAACTCTGATTCCAAACGGCACCGATGGCACGGATCAC
GGCTGGGCAAGTCACGCCTTAGTCATGGGCGGTGGTGTAGCAGGAAAAGCAATTGTGGGT
GAGTACCCAGATTTATCTGAACAGAGTCCGTATTTGCTTTCTCGTGGGCGTGTTATTCCC
ACCATTTCTTCAGATCAATTGCATGCAAGTTTGATGGCGTGGTTGGGCTTATCGGAAACC
GGAATCAATCAATTATTCCCTGCGTTGGATAACACTTTGACAGATTCGATTCAGCCTCAA
ATTCTCCCTATTTTCAAATCTTGCTAA
>IFLFFFIN_00194 hypothetical protein
ATGGCTGAGTATGCATGGTTATTGCCAGCGGTGTTGTGCGGCTTAATTGCTCTGGTTGGC
AATGTGGTTCTTGGGCAACAAGTTCTCAATCGACAGATCATCTTTATTGATTTGGCGGTG
GCACAAATTGCCGCTTTGGGAGCTGCGCTCAGCCATTATTGGTTGAACCAATACGCACTG
TTTTCAGGCTCCTTCTTTGGTGAGATGGTTGGTCCTTGGGTGATGTCGTTATTGCTTTGT
GGTCTGATCGCTGTAATGGAGAAGCGATACCAACAGCATTTAGAGCCGATGATCGGCAGC
CTGTTTGTAGTATCTGCATCGCTGGCGATTTTGCTCGTGAGCAAAGACCCACATGGCGGT
GACTTCATTCAAGGCATCCTTAATGGTCAGTTGTTGTGGGCAACGTGGGCGGACGTTTGG
CCTTTGGCTTTGATAACCGCGGCGATGCTGCTGTTGGTATGGTTCAAGCCTGAGTTTATG
CAGGGCAGTGGCTTCTATCTTATCTTTGCTATCTTGATGCCGATTACGGTTAAGCTCACG
GGGATTTACTTAGAATTTGCGTTGTTGGTGATTCCGGCTTTGTGCGCCGCAGCATTGAAA
GGGATTCGGTTCTTTATTGCGAGTATCAGCATTGGTATTGTCGGAATACTATCGGGCATT
GCTGTTTCGGCTCGTTACGATTTACCAAGCGGGGCGAGTATTGTCATCACCTTGTTTATC
GCAGGTATGTTGTTCAATCTTTTGCTGCAACCTTGGTTGCTCAAATCGCAATCTGCTTGC
AAAGGTCAAGAGCATATCGCGCAATGA
>IFLFFFIN_00195 Manganese ABC transporter substrate-binding lipoprotein
ATGCGTTCTAAGCTGACACTGACTCAATGCAGTTTAGCGATGATGGCGGCGGGGGCTGCC
ATCATCTCTTCGCCTGCTTTGGCTCTCAACATCTTCGTTTGTGAGCCAGAATGGAAAGCC
TTGCTCGAAAGCCACGCACCAGAAGCTACCATCTATTCTGCGACCACAGCAAAGCAAGAT
CCGCATTACGTCCAAGCTCGCCCTTCTCTAATTGCTAAGATGCGCCAAGCTGATATGGCA
ATGTGTTCCGGCGCCGAGTTGGAAGTAGGGTGGCTACCCATGTTGCAAGTACGCAGTAGC
AATGCTGCGGTACAAAACGGCGCACCGAGTATGATTTACGCAACGGATTTCGTTCGAATG
TTAGATACTCATGACCACGTCGACCGTAGCATGGGGGACATTCACGCCCATGGCAATCCG
CACGTGCAGTTTGCAGCCAACGATATGATTCCACTCTCGCATGCGATCACCGAGCGTTTG
AAAACCATCGATCCAGATAATGCGCAAACGTACCAGTTTAATGGCATGAAGTTTCGTGCG
CATTGGCGTAAAAAACTCAATGAATGGAATGAAAAAGCCGCGCCATTAAAAGGGAAGCAA
GTGGTGGGATATCATGCGACTTATCGTTATTTGTACGATTGGCTTGGCATGGAGCAAATT
GCTGACTTAGAACCAAAACCGGGTATCTCGCCAACCACATCTCACCTGCAATCACTCACC
AAGTTAGATGCCAATAGTTTTGATGCGATTGTTTACTCATCTCACCAAGACCAGCGTCCA
GCAAATTGGTTACAGCAGCATACAAACAAACCTGTGATTCAACTGCCACTGACGGTTTCT
AAAGGTGAAAGCTTGGATGAAATGTACGATCAAGTTATCGACGATTTATTGGACGTGCTC
GTGCAGCCCATTCCGGTGAAGATCTAA
>IFLFFFIN_00196 hypothetical protein
GTGAATAAGAAATTGGTCTCTTTAGCGGTTGGTAGCTTGTTTGTTTCCCCAGTTTTTGCC
GATGCGCTTTCGAACCCTCAGATTGGCGTAGTGCTAGACGGTTACTATCAAGATGGCCAA
CGTCATAACTCAGAGCGTGAAGAAGGTTTTGGTCTTGGTCACACTGAGTTGAACATGTCT
GCAAACATTGATGACAAATTCCACGGTGCGCTAACAGCAGTATTAGAAAGCCATGGCAAT
GAAACAGAATTGATGCTTGAAGAAGCTTTTGTCGAGACACTGGCACTTCCATACGGTCTC
AATGTTCGTGCTGGTCGATTCCTGTCTGATTTTGGTTACCTGAACAATCAACACATGCAC
ACCGACAGTTTTGTGGAGCGTCCGATTGCTTACCGCACATTCCTAGGCTCGCACTACTAC
GATGATGGTGTACGCGTAAACATTGTGTTGCCAACGGATCTGTACGTGAAATTTGGCGTT
GAAGCATTAAGTGGTAGCAAGATGTCTTCTGTTGAAGAAGGCTCCAAAGTAGGCGTTTAT
ACTTCTACGCTGAAACTAGGTAATGATTTCTCTGAGTCGTCTAGCTGGCAGTTTGGTTTA
AGCTACCTGCGTAACGAAAACGGGAAAGTGAAAGAGTTCGAAGATCACGACCACGGTCAT
GGTCACGAAGAGGAGCAAGGTCACGACCATAATCATAGTGCAGCAGTCACTGGTGCAAAC
CTTTACGGTGCAGATTTCGTATGGAAATGGGCTCCAGATGGTAATTACAAATACAGCAAC
TTGACACTATCAGCGGAATACATGTTGTTGGACGGCGTGGTAGACAGCAAGTTTAAAGAT
GAAGCGGAGTCGCCAGATAACCTAAGCGCATACTACGTATCAGGTGTTTACCGATTTAAC
CCAAGCTGGTCAGCAGGTCTACGTTACGGTGAAGCAGAAAGCTACGATGGTCATGCTCAC
GGCGACCATATGCACTTCACTGCACTGAGTGATAAAGAGATGGATGCGATGATCGCGTGG
GATTCTTCTCACTTTGGTACTATCCGTGCGCAATACACTCGTATCGATAACCAAGACAGC
GAAACAGATAACGTATTTACTCTGCAATACGTTATGACATTTGGAGCGCACGGTGCACAT
GCGTTCTAA
>IFLFFFIN_00197 hypothetical protein
ATGTTAAACATGGATTTTTCACAACGCTTGGTGATTAAAACCGCAGAACAGGAATGGATC
GCTAGCCCTGCTGTTGGCGTGTGGCGTAAACCGTTAGAGCGTGAAGCTAAAGAGTCAGGA
CATACCACCAGCATAGTGAAGTACGAGCCAAATTCAGCGTTTGCTACCCACCCTCATCCG
TATGGGGAAGAAATCCTAGTGCTTGAGGGGGTGTTTTCCGATGAACATGGCGACTACCCT
GCCGGAACTTATATACGCAACCCTCCGGGCAGCCAACACGCACCTTTTAGTCGTGAAGGC
TGCGTAATCTTGGTAAAACTCAACCAGTTTGATCCAAGCGATCTTGAAACGGTACGAATT
CATACTCATCAAGCAGATTGGCTACCGGGTATTGGCGGATTGCAGGTGATGCCATTGCAC
GATTTCAAACACGAACATGTGGCGCTGGTAAAGTGGCCAAAAGACGAAAGATTCCAGCCA
CACCGTCACTTTGGTGGCGAAGAGATCTTTGTATTGTCGGGCGAGTTTAGAGACGAATTT
GGTGAGTATCCAACTCACACATGGTTGCGCAGTCCGCACATGAGTGAGCACTTTCCTTTT
GTGGAACAAGAAACGGTGATCTGGGTGAAGACTGGGCATCTACCCGTGGAATAG
>IFLFFFIN_00198 hypothetical protein
ATGTTAGGTGAAAATCACTCATTAACTCATGAATTCCCAGAACATTTGGATACCATCACT
CAACTGACAGCTAACGACTCCGCGTTTGCTGAAAACGCTAAAAACTACAACACGCTCGAC
AAAGAAATCCGTGAACTCGAATTGCGAGGAAACCCAATCGACGACCATGAAATGAACACT
TTAAAACACAACCGTGCAGAACTAAAAGACTGGCTTTACTCAAAAATAATGAGCGCATAA
>IFLFFFIN_00199 Putative ketoacyl reductase
ATGCAAAAAATCATCCTGATCACAGGCTCTACAGACGGCATTGGTTTAGAAACAGCGAAA
ATGTTAGTGGCTGACGGGCATCATGTGATCGTGCACGGTCGTAACCAAGAAAAAGTCCAA
AACGTAGAACAGAGCTTGATTGAGATAAACGCAGGTAAAGTCGAAAGTATTGTTGCGGAT
TTGTCTTCTCCACGCGCCGTGAAACAGATGGTTGCAGAAATAGCAGAGCGCTTTGGCAAG
CTGGACGTCATCATCAATAACGCTGGCGTATACGCAACACCAAACGCAAGAACTCAAGAT
AACCTAGATGTGCGTTTTGCAGTCAACACCATTGCGCCTTACCTACTGACAAAAGAGTTA
CTTCCGTTGCTTGGCAATACAGGGCGTGTAGTGAACTTGTCTTCTGCTGCGCAAGCTCCT
GTTAGCATTGAGGCATTAATGGGTGACAAACCGTTGTCAGACGGTGAAGCTTATGCACAA
AGCAAACTGGCACTTACCATGTGGTCACGCGTGATGGGATTACAGTTGAAAAACGTCGGT
CCTATGGTTGTATCAGTCAATCCAAAGTCTCTACTTGGTAGCAAGATGGTAAAAGACGCT
TACGGCATTGCTGGCGGCGATATTCGCTTGGGTGCTGACATTTTAATTCGTGCCGCACTA
TCGGATGAGTTTGCACAAGCACATGGCGCTTACTTCGATAACGACATTGAAGCTTTTGCG
ACACCTCATCGTGACGCCTTAAACGAGCCAAAGTCACAGCAAGTGGTTGATGCCATTGAA
ACTGTGATTGCGAAGCTTGTCTAA
>IFLFFFIN_00200 Oxygen-independent coproporphyrinogen-III oxidase-like protein YqeR
ATGAACTATGAGGGCAAAGTTTACCGACCATGGCCGGAATACCGCAGCATTCTTATCCAA
ACTACACTGGGCTGTAGCATCAATACGTGCACGTTTTGTAGCATGTTTGATGATAAGCGC
TTTAAAGTGCGTCCCATTGAGGATGTGTTTAAAGATATTGAGGAAGCGCGCCTTATCTAC
CCACACGTAGAGTCGATCTTTCTAATCGACGGTAACGTCATGGCAGCACGTACGGATTAC
TTGCTCAAGATCTTCGACAAACTGCGCTCCACGTTCCCTGAGTGCAAAAAGACTTCACTT
TACAGTGGCATGAACGATTTCCGCCGTAAAACCATTGCAGAGCTAAAAGAGCTCAAAGAT
GCTGGACTTGATATGGCGTATTCCGGTCTTGAATCGGGTGATCGAATTGTTCTAGAGCGC
ATCAAAAAGCGCATGTCACCAGAACAAGCCATTGAAGGCATGGCAATGGCGAAAGAAGCT
GGCATCGAAGTATTGCTCTCTTTCATCTTTGGACTTGGTGGGCGTGAGCGTTCAAAAGAG
CACATCATCGCCACAACCGATATTTTGAACCAAATGAATCCTGAGCAAATTGCCCCAATG
GCACTTGCGATTCAACCGGGAACGGTGATGGAGCAGGAAGTGAAGAATGGTGAGTTCATT
ATGCCGACACAACTGCAGGTGTTGGAAGAGGAAAAATACCTGCTTGAAAACCTGAACATT
GATACTTTTTACTGGGGCGACCATGGCAACAACATCGTTCCTCAAAAAGGCTGGCTGTTG
GATTCTCGCGACGATTTTCTAAGAAACATCAATCACGCGATTGCGTCTAACCCAATGGCA
AAAGACAACGTCATCCAAACCTTTTCGTGGTAA
>IFLFFFIN_00201 Proton/glutamate-aspartate symporter
ATGCGTCATTTGCAACTCTCTTTGCCCGTTCAACTTCTTATTTCTGCCCTACTTGCGTGG
AGTGGGGCTCAAGCCATCCTTCTTCTTATGGACCATGGACTGGTCGACAAATCGCTTTTA
CTGTCGGGTGATTACTACCAAATTTTAATGTTGGGCAAAACGGTCTATCTCGGCTTACTG
AAAATGGTAGTGGGTTTGATGGTGCTGTTTTCTCTTGTCGAAGGCATCACCAATATTGGT
TCAACCGTTCGTCTTAAAGCTCTGGGTGGGCGAACACTGCTTTTCTACAGTTTCACCACC
TTAATTGCCATTAGTTTAGGGCTTGGTGCGTCGTTAGCATTGCCTGCATGGGAACCACTT
AATCAAAGCGTTTCTGTGGGTAGTAATGTTCATTTGATTGACGAGCAAGGTGCTAGTGGT
GCCGCCATACTCACCAACCTTGTCAAGATGGCGATGGTGAATCCATTTGCTGCACTGGCG
AATGGTAACTTGCTGGCGATTGTGGTTTTCTCCTTTATGGTAGGCGTTGCGATTTTGCTT
TCTGTTCCATCGGGTCATCCGTTGCTAGCGGTGATTTCGGGGCTGAACAAAAGTGTCAAC
ACCATGATTCGAGGCATCGTTAAGCTGTCTCCGATTGCTATTTTTGCGATCGTGTTTGAT
ATTACGCTGACCTCAAGTGGGAATCTGATTCAGCAACTCGCGTTGTTTGCGTTACTGGTG
TTTGTGCTCACGATGGTGCACGGGCTAGTGGTATTACCGACGATTGCTAAGGTAATGACC
GGGATTTCTCCAGTTGCACTGTTTAAAGCGATTTCAGCCCCATTAGCCATGGCGTTCGCA
ACGTCATCAAGTGCGGCGGCGCTGCCTTTGGCAAAACAAAGTGCGGAAGATAATTTAGAT
GTCGCGCCAGAAGTCAGCAGTATGGTGCTGCCGCTCGGCTCTGTAATGAATATGGACGGC
ACCGCGTTATTTGAGGGTGTCGCTGCAATTTTCCTAGCACAGTTGTTTGGGGTGGATTTG
AGTACCACAGGGTTGGTGATGATCTTTATCATGGCAATGGTCTCTTCTGTTGGTGCGCCA
GGCATGCCTTCGGGCTCCATGTCGGGTATGCAGTTAGTACTACTAGCTGCGGGCATTCCA
TTGGAAGCGATAGCCATTTTATTAGTGATAGAAAGGCCGTTGGATACGTTCCGCACCGCC
GTCAATGTGGAAGGGGATTTGATTGCGACGCTTGTCATCGACCGTTGGCAAAAGAAACAA
GCTGGTGATGTTTTTGACCAACCTACAGCGGCTTCGGTGAGTTAA
>IFLFFFIN_00202 NADH dehydrogenase
ATGTCGAACTTTGTTGTTGTCGGTGGTGGTGCTGCGGGTCTAGAAATGGTCACGCGTTTA
GCGAGCAGTTTTGCAGGCAAATCTGACCATACCGTTACTTTGGTTGAGCCATCTTCTCAT
CACTTATGGAAGCCAAGGCTGCATGAGATTGCGGCGGGCACGTTTGATAATGAGCTCGAT
TCGGTTGCGTTTCGTCTTCATGCTGCTTGCCACGGTTACCAATATGTTCAAGCGCGCATG
TCAGGCTTAGACCGTGCGAACAAAACCATCACTGTGAGTACTGAGTTTTCACCAGAGCAG
ACCGGGCTATCGCAGCAGTTAACACTGGATTACGATTACCTCGTGATTGCCGTTGGTGCG
ATCAGTAACGATTTCAAAATTCCGGGCGTGAGCGATCATTGCTTATTCTTAGATTCCGCT
TCTCAAGCAGAAAAAGCGTGGGAACAGATGAAGCAAATGCTAGCAAATGGTGGTTCACAT
CGTGTTTCTATCGTGGGTGCCGGCGCAACTGGTGTTGAGTTAGCGGCTGAATGGGCGAAA
GTCAGTAAGCAATTAAACCGCTACCAAAATGATACTCAACTTTCCATTACGCTCATCGAA
GCGGCGGATCGTGTGCTACCTGCAAGTGCTGAGTGCATGTCTGCCAAGGTACTGAAGAAA
CTACAAAAGCAAGGCGTTAATGTTCGCTTAAACACCAAAGTTCAACGTGCAGAAGCAGAC
CGTATCGTGACGGAAAATGAAGTCATTCTTGCCGATCTACAAATTTGGGCAGCAGGGATT
CGATGTCCAGATTGGATAGCGAATCTCGATGGTCTAGAAAGTAACCGCATTAACCAACTT
AAAGTGCTGCCAACACTGCAAACTACTCTCGATGATAGCGTGTTTGTTATTGGTGATAGT
GCTGAATGCCCACAAGAAGATGGAAACATTGTGCCGCCACGAGCGCAAGCTGCCAATCAA
GCTGCAACACATTTGGCGAAGCAATTTAAACGCTTAGTGAAAGGCAAAGAGTTAAAACCG
TTTGTGTTCAAAGACGGTGGGATGGTCGTCGCGCTTGGGCATGACTACGCGGTTGGCGCA
TTGATGAATGACAAAGTCGTATTGCGTGGACGCTACGTTCGCCGCTTGTACGACACGATC
TTTAGGCTGCATCAGCGCGTTATTTTCGGTTGGTTCCGCGTGTCGGCTTTGGTAGTGCTT
AAACGCGTAAAAGGTTTATTGAACCCATATTACAAAGGCTCTTGGTCTTAA
>IFLFFFIN_00203 Chitodextrinase
ATGAGAAAGAATACGCTAGCGATCATGCCAAGTGTTTTAGCACTGGCGATCGGTATGGGG
TTGCCTGCTGCACACGCAGGAGTGATCACAGACGCAACTATCGTCGGCTCAGAAAGCCAG
TGGTGGAACACTTACAAAGTGATCCTAACGAACGACGGTTCAAAGCCAGTTGAACTTCGT
GATGCGAAAGTGACGTTTGATTCAAACCTATCAATGTCGACTCCCTCTTGGTCTGCGACT
GGCATCAGCTACCCGGGCATGAAGTTCACCAGCGACGCACAAGGCAACGTATTCAAGAAC
ACGCTCGCGTTGGCTTTTGATAGTGGTAGCTGGGTGAAATCACAACTTCCGGCAGGTGAG
CGTATTGAGCTAACTCTGGGTGTGAGTGGTGTATTGGATCTGACTCTTCTTCAAAATACC
ATTCGTCTGATCGCTGATGACGAAGGTGAAGTAGGTGAACCAGAAATTTCTCTTCAATTA
GCTTCGCCAGTGAACGGTGCTGAGTTTGAAGACGGTCAAGCGGTTGCCATGCTAGCGAAC
GTTACGGCAACCAACACCAGCGTTAAAGCTGTGACTTTCTTTGTCGACAACAAACAAGTT
GCTCGTGTAACGCAAGCCCCATTCCAAGCAACTTGGACTTCTGTTGGCGCAGGCACTCAC
ACGATCAAAGCTGTAGTAGAAGACACCTCTGGTTTAACCCAACAACAAGCGGTCAGCATT
TCGGTAAAAGAGAAGCCAGTTGAGCCACCAGTGGTACCTGAAGTCCATGAGCTAACATTC
GTCGCGCCTACACAGGGTCAAGCATTGATGGTGGGTCAGGCAACGACGATTAAAGCCCGT
GTTGATGGTGAATTGATCTCTAAACTGGAGTTTTGGGCGAATGACCGCAAGTTAGGTCAA
CGTAACATCACAGCAGGTCAAACGACGTATTCTCAATCTTGGACGCCAAATGAAGTGGGT
AATGCGACACTTAAAGTGGTGGTTCTCGATCAGAACAACCAAATGGTTGAGCAACGCAGC
ATCGCAGTTGCAGTTGAAGCAGCCCCAAGCTTTGTTAAGCCAGAAGTGAGCTTCTCTTCG
CCTTCGAACGGTTCTAAGTTTGAAAAAGGTGAAGCGGTATCCATTTCTGTTCGTGCAACG
GATGCTGATGACGATTTGTCTCGCGTTATCGTGAAAGCAAACAACAAGCAAATCTGTGAT
TTCAACGCATCAACTACAAACCAGTTCTCTTGTAACTGGACGGCGTCAGAAGTCGGTGCA
GTTAAGCTAGAAGCGATCGCAACAGATGCTGAGAATCTAACGGCGACAGCACGTGTAAAC
ATCACAGTTGAAAAAGTAGAAACACCGACGCCTCCGCCAACAGGTGGACTGTGTGCTGAT
TTTAATGTGTACCCAGACTGGACTCGTGGTGATCACGCAGCAGGCGGCGACATTATGGTT
CATAAGAACATTGCTTATTCAGCGGTGTACTGGACTCAATCTATTCCTGGCAGCGATAGC
TCATGGTCATTACATCTAAACTGTGATGGTACTGAGCCGGGTACAGCGCCAGCGCTATCA
TTGCGTAACCCAATGGACCCAGTGCGTCTAGAAGTGGCAGGTTGGCCAAACACATTCGTA
GTGGCAAGCCCATCCACTCAAGCACCAAGCACACTGACTATTGCAGCAAGCAGTAGTGAT
GCGCTCACAGACCTAGAGCAACTGACACGTTCGTTTGTGTCGGCTATCGAACAAGCAGAG
AACGCGGGTACTGCATCTGTCGTGATTCGATCGGATGTTCTGGATCTCGCTACGCAAGAC
AAAGGTGCATCTTTTGGTCCCGTTGCGGTTAAACAAGCACTGACGAATGCCATTGATATT
ACGGGTAGCCGTATTGATATCGATGCGATCAACGCACTGAGCGATGACGTGAAAGGCTGG
GCACATGCTTACAACTTGATCTTCACAACCCTTGCGCCACAAGCGACATTTGGTTGGTCA
TTAAGCATTGGTGAGTTTGCTTACGATACGCACTCTGGTCGTCAGTCTGTATGGGATGAA
GCGTCCGTTTTCACTGCCGATCTACTTGATAGTTTCGAGCTTTACAAAGCAGGTACTGCG
AACAAAGCTGACTTTGTGGTGTTTACTAAATCGAATGCAACCACGGCGCTAACCAGCGAG
CAGTGGCATCACGCACTTGAATACGTAAAACAGGTGACAGATTACGTTGATGCGCCTGCA
ATGTTAGCGAACATGCCAACAGAGCAAACCGCAAATTACTTCATGGGCAATACTCAAACC
GATCAGCAAATCCGTAAAGCCGCGTACAGCAACGTATTTGCATTGATGTTTGATCAAGAC
TCTCAAGCTCTAACCAGCAAAATTGAGCTTTACCAAACGGCGAAAGTGCCACTGTACTAC
GTAGGTGAAGAGTTAGAGAAAGGTTCATTGACTCGCATTGAAGCGCTAAACCAAGAGTTA
GCAAATGCTGAAAGCGTAATGGATAACGAGGCCTTCCTATACGAAACGCCACAGTCTCAA
TGGGTTCCGTCAACGGTTTACAAGTGGAACGACTTCTTAGATGGCTTGAACGCAATGCAC
AACATTGGTGTGGCGGGCAATAAGTTCTGGTTGATGAACGATGAAGTTGATGATGCAACC
AACATCAAATACGCGAAAGTCGCGATTGCTGCGTTCCTTGCGCAAAGTATGCAAGAGACC
ATCCGCTACAACGCGTGTGATGAAAACAACTGGTCTGAAGTGAAATACGGCGCGCCTGCG
GATTACCCAATGACAGCAAGTTGTGGTCAACTGGGTCAGAAATACGCAGATTACGGTGTA
AATCCAGTTTCAGGTTTAGATCATGCGTACTCTTGTCCTCGTGATGACAAGATGGAAGTC
AGTGCGTTGACTCATGCGAAATGGTATGGCGCACCAGCTCCAGTCTTTGCAGCACCTGAT
GCAGTGCTTGAAGAGCGTGGTCTATTGGTGAATGGTGCAGCAGGTCGTTGGACAAACAAC
GGTCACTGTAACGATGTTCCAGAAAACGTAGATACGTCTAAGCAAGTGTGGGAACGCGAC
GAGTGTAAGACTTACGTTGGTCAGAAAGCAGGTAAGTTCATTTGGGACGGCAGCAGCCAA
GAAAGCGTTGAAGGCTGTGGCTGGTGGGGGCGTGGTGTAATCCAAACCACAGGTCGTCAG
AACTTTGGTACGCTTAACCACTACCTAGGTCGCTCGCACGTTGATCCATCAACCATTGGT
AAGACAATTGATGGCGTAACGGTAGAAGCGCCACCGGCGAACCCACTTTATGCTGAGCTA
GACTTCTGTTCTAACCCAGGTCTGATTTGTAGCTCGGAAGAGAACAAAGAGATCAAGTGG
ATCGCAGGTCTGTTCTACTGGGTAACGTCAGTTCAGGCATACAACGATGAAGGCGGTCAG
TACGCTGATTGGAACTACCACAATGAGCTGAAGAAGTATGTAGATAGTGGTCTGCAAGGT
TCTCAATTTATCGATGACGTTTCAGGCATCGTTAACCGTGGTTGTCCGGACCTGACGTGT
TCGACAGGTGATGTTCACAATGTGAAAGAGCGCCGCGAGAACTTCAAACTGGTACTACAA
AAGCTAGGTCTTGATCCTCGCTAA
>IFLFFFIN_00204 hypothetical protein
ATGAAAAAGATGTTAGACCAGTTAGTACAGAGAAAAATGAATATAGGAAAAGCGGCAGAG
AAGGCTTCACCACAAGCCAATTGGCAACGCTGTGGTCATATTTATTATTTACTTGATACG
CTGAAGTTAACTTACGAAAGCCATTGCGGACGTGTTACGTATGAGAAGTTGAATCTCGAC
AGTCTCCACGAGCTGTGCAATGAACTTCAACGAGGTCGACACATCGCCCCCAAATATACT
GCGCATCTACCTGAGCTATTCAGTTTGTCAGTGTGTGGTGTGTGTTGGGAGGAGTTAGGT
TCTCAAGTTCGCACCAAGGCGATTCCAGACGCGGCATGTATTCGTTTTGAGAGCATCGAC
CATGTTGCCTCAGAAGCGAAGTTTCAAATGTCTTATCGATTGTCTGATGACGGCATGACA
CCACTTGCTAATCAAGCAGGGTTCGATCGAGCTGTTCGTCGCGTGACCAATATTTCTGTT
GCTGAATTCATCCGATTCTTGAAAGCTTGTAACACGCATATTCCTCAACATTTGGTAAGC
AAGTTGGCGATTCGTAGTGAAAACTTCGATTCAATTTTTACCCCGACAGAGTCTCATTTG
CTTAGCCAAACTCTTGAACAAGAGAGCCTGATTTATTTCAAATAG
>IFLFFFIN_00205 Dihydroorotate dehydrogenase (quinone)
ATGAGCACCCTCATAGGATTACGTAACTTTTTGCTCAAGATCGTTTACCGCATCGCCCGC
CCTGTCATTTTTTTAATGGAACCAGAAGATGCACATTACATGTTTAAACGTGTCGGTGTC
TTTCTCGGTAAGTATTCCATTACCCGCTCCCTAACTTCCCTTTTCTTCAACTATGACCAT
AAGAGTTTGAACACCACTGTTGATGGGATCGAATATCGCAACCCTGTAGGCTTATCTGCT
GGTTTTGACAAAGACGGAGAGTTGACAAGCATTTACCCTTCAATTGGCTTTGGTCTAGCT
GAATTAGGATCTTTCACTGGTGAAGTTTGTCCTGGGAACCCAGGAAAACGTCTCTTCCGC
ATGATCAAGTCCAAGTCAATTCTGGTTTGGTATGGTTTGAACAACCAAGGAGCAGAAAAA
ATTTCATCACGCTTACAAGGTACGGATTTCGGTCCACTTCGTGTAGGTATCAACGCGGCA
AAATCAAACATTACGCCAGAGTTTGATCTGCAAGAATCCATTGATGATTACGTGAAAACA
TTGCGTCTGTTTAAAGACATCGGTGACTACTTCACAATTAACATCAGCTGTCCTAACACC
CAAGATGGCGAACCGTTTGTTGACCCAGTCAAACTCGGTGCTCTACTAACCGCGGTAAAC
GAAAACCGTGTCGCTGGTAGACCGGTTTACGTCAAGTTAGCCGCAGATCTAGAGCTGGAA
GAAATTGATGTGATCGTGGATACGTGTTTGGAATACAACATTGATGGTGTAGTGCTAACC
AACTTGGCGAAACCATCACACAACCAAGAGTTTGTGAAAGAAGAACTGCCATACCACAAA
GGTGCTATGAGTGGCTTACCGCTTCAGCGTATCTCTACCAACGTAATTCGACATGTTTAC
CGACGCACCCGTGGCAAATTGACCATCGTTGGTGTTGGCGGTGTTTTCACAGCCAAAGAT
GCGTATGAAAAAATTACCTCAGGTGCCAGCTTACTGCATATGATCACCACAATGATTTTC
GATGGTCCGCAGAACATCAATGAAATCAACCGTGGTTTAGTGAAGCTACTAGAAGCAGAC
GGATTCAAATCTATTGAAGAAGCAGTCGGCTCTCGTAATCCACTTCCAAAACTTAGAGAA
GAAATCCAGAAGCAACCTGAAGGCGTTAAGGACGTTGCATAA
>IFLFFFIN_00206 Azurin
ATGTCTTTACGTTTAGTAGCAGCAACCTTTGCACTAGTTGGATTAAGCTTTGGCGCGCAA
GCAAGCGCAGAGTGTGAAGTGTCCATCGATGCTAACGATATGATGCAGTTTTCGACCAAA
ACACTGAGCGTGCCAGCGACGTGTAAAGAAGTGAAACTGACGCTGAACCACACTGGTAAA
ATGCCTGCGCAATCAATGGGTCATAACGTGGTGATTACTGATACGGCAAACCTTCAAGCA
GTGGGTACAGAAGGCATGTCTGCTGGTCTAGAAAACAACTACGTGAAACCAAACGATGAC
CGTGTTTATGCCTTCACTAAAGTGGTTGGCGGTGGTGAAAGCACTTCTATCACGTTCAGC
ACTGAGAAGATGACTCCGGGAGGCGATTACTCGTTCTTCTGTTCTTTCCCAGGTCACTGG
GCAATCATGCAGGGTAAATTCGAGTTCAAATAA
>IFLFFFIN_00207 Lichenan permease IIC component
ATGAACAATCGATACATTAATCGGCTTTTTACTGTAATTTCTTCCAACTTATACATTAAT
GGTTTGTGTAACGTCTTAGTGATGTTGCTGCCTGTTTCATTGATTTCTGCATTCAGTACA
TTGTTAAGCAATCTACTGATGATCGCAGGCTATGAACAACTTGGTATGACTGTTGGGGCA
GCAAGCGCCATTATTTGGAAGCTATTTCCCATTTTGCTTCTAGTGTACTTCTCGCAGTTC
CTTTCCTCTTTGCTAAAAGTCTCGCGAGTAAACGTGATAACGCCTTCGTTGATGATTTAC
TTTATCGTCTGTAACGAATGGGGCTTATTGCAAGATGGTACTGTTGTTCCGAGTAACTAC
CCATTAGCGATTCTGGTTCCGACAGTCGTCGCTTGGTCTGTACGCTTCATGCAAAACCGC
AGATGGTTTATGCGTTCCGATTTACCAAATGTGGTGGATCAATCATACAACCTCATCATG
GCGACCGTAGTCTTGGTGGTTGGTTACACTGTGTTGGGCTATGCACTTGGACAGGCATTC
TGTGCCGCTGATATTGCAGATCTGTTACTGCCGAAACTAGACCCAAACTCGTTGCTTGAT
GGGATCATTTATGAGTTTGTGCGTAACCTATTTTGGTCGATTGGCATCAATGGTCACATC
ATTTTTGCCCCTTACAAGTCAGAGCTTTATGAGGTAACTCGTGTCGCGATAGAAAACCAC
GAAGCGCTGGGCACACCACTGCCAATTTTAACCACAAACTTCTTTGATTTTTATGCAGGA
ATGGGTGGTGCAGGGAACACCATTTCGTTGGTGCTGTGTATGCTGTTTCTGACTAAAAAT
CGCAGTTATAAAGCCTTGGCGGCAACAGCACTGGTGTTGAGCTTGTTTAATATTAACGAG
CCCATTATTTATGGCTTACCCATCATGTTCAATCCAGTCATGATTGTGCCATTTTTAATC
GCACCGGTTGTGGGGTTAGTCATCGCGTATATTGCAACAGCAATGGGGTTGGTGGCACCG
ATTACCGAGATCGTTAGCTGGATGACTCCGCCGCTCGCCAGTGGTTACATCGGGACTGGT
TACACATGGACTGGCGTGGTATTACAACTGATCATCATCTTAGTCGGTGTGTTGATTTAC
TATCCGTTCTTCAAGCAAATGGACAAGATTGGGAATGCGAATACGTTGTTTGCAAAGTCA
GTCTCTGATGATTTCTTCAATTACGAGGGATTAGACAATGGCAAAGTCGCTGGGGCATTT
TTCCCTGAAATTACCAATAAGTTCGCGGCACAAAAACGTATCAGTGATCTGAAAAAGCAT
GGCGAGTTCGTGTTGTTCTACCAACCGCAGGTTAATGCTCGCACAGGGGAGATTCGGTCG
CTTGAAGTACTGATTCGTCACCGCTCAGAAACGGGCGAGATCAAGCCTCCAACGTTTCTT
GAGGACTTTGCCAAAGTCGGCTTAATGAGTGAGTTGGATTTATGGGTGGTTGAGACCACA
CTGCGTGAAGTGGCGCCTTTGGCGAATCGACCAAATTTTAAGGTCTCGATTAACTTATCT
CCAGAAACTTGCTTGGTGCCAGACTTCACCGAAAAAGTATTGACGATGATTAACGAAAGC
GCGTTGTCTTGCTCGCAAGTTGAGTTTGAAATTACTGAAGACATGTTGATTCAAGATGAG
CATCGTACACACCGTGTGTTGAGCACACTGCGAGAAGCTGGGGTGAGGATTGCCTTGGAC
GATTTTGGTTCTGGTTATTCGTCAATTGGTTACTTGTCGAAATACGATTTTGATAAAGTG
AAAATAGATCGTTCGTTGGTGCTTAATCTCAACAAAAAAAATGGTCGTGAGCTGTTTAGG
TTAACGGCGAAACTCGTAAAAATTACTGGTGCTGTTACGGTGGCAGAAGGCATAGAGACA
GAAAGCGAACTGGAGTTTATGGCAGAGCTCGGTATCGATCTGATCCAAGGCTTCTATTTC
TATCAACCAATGCCCTTCGACGATGTTGTAAAGCTTGAATACAGTCAGCGAGAAGAGAGT
CTGGATTACGATCACTTTGCATTTTAA
>IFLFFFIN_00208 Lichenan permease IIC component
ATGCAAACTGGCTTTAAAATCAAATTTTCGCCTTCTCAACGTTTATTCCCATTGATGGGG
CAGTGGCAGTCAGCGTCGAAATCCTATTTAACGGATTTGGCGTCAATCGCATTGCTGCTG
TTACCTTTGATTCTGTCTAATGCGTTGGCAGTTTTTTTTGGACACGTATTCCGTTTTACT
GGCTTAGCGGATTTTTCCCAACTGCTGTTTCATGTATCAGATATCCTGATCAACTTATAT
CCAAGTGCATTCTGCGTGGTGGCGGGTTACTACCTTTCCCATAAAACCAACGTTTCGAGT
GCCGTGTTCATCATCTATTCGTTGATCATGTTCTACTTGATCTCAATAGAGAATGGCAGT
CTTTCACAGACTTACATGTTACCGAACAACCCATTGTTGGCGTTATTGAGCGCGACAATG
ACGTACGTTTACTGCAGCATTTTCAAGATACGTCTGTTAGAACCCCAAGCCCTCGACTTT
TCATCACGACTGCTTAAGCACGTGGTGCACTTTTTCTTATTTGTGCTCATTGCGTTGGTG
ATGTCCCATTTCACGGCGATCTTTATGGCGTTGTCAGGTGGCATGGTTAGTGAGCTCGGC
GTAGACCCGCTGACATTCAAAGGTGGTTTGATCTATCAAACTGTGCTGGGTTTACTTGGC
TCGATTGGCATCAATGGACACAACCTGTTGTTTGCGATTAAGCAGCAGATCTTTGCCGCA
ACCGAAGCCAATGTAATGGCGTGGCAGGCCGGAGAGGCGTCACTGAATGTGATTAGCCAA
GGCTTTTACGACGCATTTATGTCGATGGGCGGATCTGGCAACTCGATCAGTTTGCTTTTC
TGTGTGCTGATGTTTGCTAAAGAGCGCAATCATTTGATGCTTGCTCTGGCAGCGATGCCT
CTGGTGATCTTTAACATCAACGAGGTTTTGTTGTTTGGTTTGCCAATCATCTTCAACCCG
ATTTTGATCATTCCTTTTGTGCTCGTGCCGCTAGTGAGCTTTGTCATCACCTTTTTGTGC
ATTTCATCGGGGTTGGTACCGCCGGTAGAGAATATTGTGAACTGGATGACACCACCCTTG
TTCAGTGGCTATATGGCGATGGGGAATCAAATAGAAGGTTCGATTCTTCAAGCCTTCATC
ATTGTATTGGGCATCTTCATCTATCGACCGTTCTATTTGGCGTACGCAGGAAAATACTCA
GCACAGTTTCGTGCGAATACGGCTTATACCGGTATCGAAAGCTCGATATTTAAATCACTG
CTAAGTAACGTAAAGGCGTCGAACAACTCCAGTATCAGTAAGTCGACGGCGCAGAAACGC
TTAACCACGATTTTGCGTGAAGGTGAGTTAGTGATGTTCTATCAAAAGCTCCAGTCGACC
AAAAACGTCAGTGAGTTTTCTTATGAAGCGCTACTTCGTTACATCGATAAAGATGGCACG
TTATGCCCGCCGACGTTTGTGAGTGATTTTCAGATGCTCAACTCGATGCCATTGCTGGAT
AAGTTGGTGATAGAGAAAGTCTTGGCAGACATGCAGAAAATGCACTTATCGAAAGATCGT
CGTATTGCCATCAACATCGCGGTGGCGACGATAGAACAAGAAGAGTTTGTGCCGCATTTG
CTTTCGCGTTTAGCCCATTACGGTATTTCTCCTGAGTGGTTGGAAATTGAAATCACAGAA
GAAGCGATTCTCAGCAATAAGGTTTTTTTGATCAAAACAATGGAAGCGCTTCAGGCACAG
GGTATTCGTATTGCAATGGATGATTTTGGTACAGGCTATGCATCGTTTCCACACCTGCTG
AAATACCCATTCGACAAGATCAAACTAGACCGTTCACTTTTGTTGGATGCAAACAATCAA
AAGGGCAAAGATCTCTACAAGTTGGTTGCGAAACTGGGTCACATCACCCATTGTGAAGTC
GTGGCAGAAGGGGTGGAGACGCAAGCGGAATATGACTTTGTTAAACGCTGCGGCGTGGAC
AAAGTGCAAGGTTATTTCTTTGCTCGTCCATCGACTTTATTAGACATTCTTGGTGAACAG
CAAGAAAAACCATTTCTATCGTCACAATTACAAAGTCGAGTGGAAATATAG
>IFLFFFIN_00209 hypothetical protein
ATGGAGAAAGTGCAGTTAGTCGTCGATTTTCTTCTCACTCACAAAATTTTATTTTCCGCA
TTAATCCTGCTGTTCATCATTGTTCTGCGTCGTTTGATTCTGTCTCGAATTCGTGGCGAC
GATGCCTTCATTACGGAAGAACAACGCAGTTGGATGTCGAGAACCAAAAACGGTACGTTC
GCTCTTACGCTGATCCTGTTGTTCATCTTATGGCAATCAGAAATCAGCGAGTTCGCCCTA
AGCGTTACCGCGATTGCAGTAGCGATTGTTGTCGCATCTAAAGAGATTATTCTTTGTTTT
ACTGGTTCGATTCAACGAGCCAGTTCTCGTTCATTTCGCATTGGTGACTGGATTGAAGTC
GGTAAGCTATGTGGCGAAGTGATTGAGCACAACATGATGGCGACAGTGATTCAAGAAATC
GACCTGTATCATGGGCAATACCACTTCACAGGAAAAACCGCGACGTTGCCTAACAGCATG
TTTTTCACCTACCCAGTGAAGAACCTCAACTTTATGAAGCGTTACGTTTACCATGACTTT
TCTGTTGTGGTGAAAGACTTCGTCAACCTATACCCAATTTTGCCATTACTGACCGATAAG
ATTGACGAACATTGCAGTTACTTTGCTGATGTCGCGCATCGCTACAACGCGATGATTGAA
AAACACGCCGGTGTCGATCTTCCGGGTGCAGAGCCGCATATCCATATCTCAAGCAACATC
AATGGTGAGCAAATCGTGCATATCATGATTTTCTGTCCAACGGACAAAGCCAACCACTTA
GAACACCTGATTCGCAAAGACTTTATGGGGCTGTATGAGCAACGATTCCCGATGAATCCG
GAACACTGA
>IFLFFFIN_00210 Outer membrane protein A
ATGAAAACGACGATTCGTTTGTTAAGTGGCATGATCGCAGGGGCAATATTGGCAGGTTGT
TCGGCGGATGCGTATGTAAGCCAAGAGAACCGAGAAAAGTTTGCGGACGTGAATGTCTCC
AAGTTTCTGATCAGTGAATGTTTGGCGCCGCAGCGCGAAATTCATATCGCGGTTGCCGAA
CATTTCGATTTCGATAAGTCCACCATTCGTGAAGCCGATGCGGCAAGTCTAGATGCGTTC
ATCCATGATATTCAAGGCTTGAGTGGGCGCATCACGATTGTTGGTCATACCGACTTTAAA
GGCTCTGATGAGTACAATGAGAAGCTGTCTATGCGCCGTGCTGAATCGGTAGAAGCGTAT
CTTCAGCAACAACTCAACCCAAAGCAATACGATTGGGAAGTGAAGCACTTTGGTGAGTCG
CAGCCGCTAGCGTTGGGTAAATCGGATCAAGCTCGCGCCGAAAACCGTCGTGCTTACGTT
ATGTTTGAAGAGGCGAAGAAATACGAAGAGATGCCTTTCTGTGAGCCGCCAAAACCAGAA
CGCAAGATCTACATGGCGATGACACCACACTTTGATTTCGATAAGTCGGAATTAAAACCG
GAAGACCTTTCACAATTAGATGACTTCATCGCCAAACTGCAAGGTTTAGAAGGTAGCATT
ATGGTGGCTGGTCATACCGACCAAGTGGGCTCGCTCTCTTATAATGAACAACTGGCGGAG
CGAAGAGCGCAAACCGTAGTGGCGTATCTCAAGACGAAACTCGATCCATCGCAGTTTGTG
TGGGAGGTAAAAGCCTTTGGTGAGCTTCAACCTGTGATCAACGAAGAATCTCCAGAAGCC
AATGCTTTAAACCGCCGTGCGTTTATCGTATTTAAAGAGAGCGAACTGGGGCAACCGACG
GAATAA
>IFLFFFIN_00211 hypothetical protein
ATGATTAGATTGAGACCATCAAAACTGACAATGTGCATCGCGGCTGGTTTGCCGATACTT
TCCTACGCGAAAGACACCAGCCAATTGGAAAAACTTGACAGTGACTCTCTGGGTATTGAA
GTTAAAGCTCACGAACAAACAGATAACTCGCGCATCTACTTAGATCAAGGTGCGATTTGG
GTAAGCCGCGACATTATGCGTTTTGACCCAGTGCTCGACCTGAGCATCAGCAGTGATGTG
GAAGTGAAAGATGGCAAGCCATTACAAGAGATGAGCTTCGCTATTACGACCAACTTTAGC
TACTACGTCGATCATTACCAACTTGAGGTGTTTCGTGGTGGAGACCGCGGTTTAGTGAAC
CCATTAGCCGTGGTAGAAGGACAGCTATTTGCTAATGACTTCAACATTGTTTGGGACGGC
GCTACCACGCAAGACTACCAATTTGAATCGAACACACAGCTGTTGTTCCGCCTAAAAGCC
TTCGATAAAGACGGCAATATGGACGTGACTACAGTTGGTGTGATTGACCTTGTTGAGCCT
GATTCTGAAGTTGATATTGACAAGAATGACGGCGAAGAGGATCAAAGCCGCAAACTTGGT
AAAGCCCAATTAATGCGTCACAACATTCCAACTTCTGCGGGTCTGGCAAGATTCATGGGT
ACAGGGTTAAAAGGTGTCGACAAAGTTGTGATTGGCGAAGATGAGTTCGATGTGGAAGAA
GGTGAGCTATACGCAGAGCAATACCTACCAGCAGACGCTTATTTATTCCCAACTCGCGTG
GTGTTCGACAATGGTGAAGAGCGCCGTTATCAGCTTTATGTACGTATTCCAGATGAGTAT
TGGGTACAAGCGGGTCTTGCTGACTTCTACATTGGTAAAAACAAGGTCACCGGTAACTCA
GCGGCATTGGCCGTCGACGACCAATACCAAGATGACATCTACAACCAAGGACGCTTAGCG
TACTTTGGACAGGGTAAGTTTGGTGACAAACTCAGAATTACTACTCACTTTGATACCAAA
GAGAGTGACGTTCGAGACATGTTTAAGCACCCGTTTGCCTCTGATTCATCCAGTGTATTC
GACATTCTAGAAGACGACGATGAGATGTATTACGGCAACTACGGTGACAGTTCGAACATC
TACAAAGTGGTCAATACCAAAGGTAAGGTTTATCTCAACGTCGAATACGATAAATCCAAT
GTGTTGTGGGGTAACTACAACACCGGAATCACGGGTACAGACAACAACGATTACAACCGT
AGCTTATATGGTTTCAAAGGTGATTATCGTACTCGCTCTACCACTAAGTTTGGTGAAGAT
CGCCTGAACATCGTTGGTTTTGCGGCTGAATCGGACTCGCTCTTTGCTCACGATGAATTC
TTAGGCACTGGTGGTTCGTTGTACTTCTTACGTCATGGTGAAGTGGTTCCGGGCAGCGAC
AAGGTGATGGTGAAAGTTGTTGACCCTGACAGCAGCATTACGGTTCAGGAAATGCCACTG
CAATCGGGACGAGACTATGAAATCGACCCGTATCAAGGCCGCATCATTCTAACCAGACCA
CTAAACAACATCATTTCTGACAACTTTGGTTCGGTTATCAACGACCAGCCTTCTTCTGGC
TACGACAACTATCTTGCGGTGGATTATGAGTACGTGCCTCAAGGCACTGATGCGATAGAT
TCTATGACTGCTGGTGGTCGCGTGAAAGGTTGGGTGAACGATTACATCGGCGTCGGGGCA
AACTACCAAACCGAAGAAAAAGACAATCAAGATTACGAAGCATACGGCACAGACTTAACC
TTGCGTGCTTCAGAAGGCACCTATTTAAAAGCCGAATTCGGGCACAGTAAAGGTCGACAA
ACTGATTCTAACTACGTCTCTTTAGACGGAGGTTTAACTTTCACCCCAATTGGCAATAAC
GCAGAAGATCGCGAAGGTGATATCTACCAAGTGAAAGGGGTGATGAACCTATACGATCTC
GCTCCGAACGTCTTTTCTGCAGTGGGTAACGACGTCAAAGCTTGGTATAAATCCAAAGAT
GCAGGCTACAGTTTTGCCAGCCAAGATGACGACTTAGAGCAAGAGTCATACGGTACCGAA
ATTCGTTTCCAAGCCACTGACCGACTTGCAGTAAAGACGCGCTTTACCTCGGTTGAAGAA
CGTGAATCAGACGGTGATTTACGCACCGATACCCAACAAGCGGAATTGGAAACTCAAGTT
AAGGTCACCAAACACATCAAGATCTCGGCGGCGGGTAAACAAGTTGAAGAGCTAAACAAC
CAAGATGAAAAAGGCAAAGGCACCTTAGCGGGTCTGCGTGCTGACTACATCTGGGATAGC
GATAACAACGTTTATATCAAAGGTCAGAAAACCGTAGGTCAAACGGATGAATACGACGAG
AACGACAGCGTCACTCTGGGTGGTGAAACCCGGATTCTAGAAGACTTTGTGGTAGGTGCT
GAATACACCACTGGCGATCGTGGCGATGCCGCAGAAGCGAGTGTGACTTATGACGTAACC
GAAGATTACAGTACGTATTTAACCTATGTAGATGACACATACGAAGGCAAAAACAATGTG
ATTGTTGGTCAGCGTGCAGACCTAACTTCTACGGTTGATTTCTACCAAGAAAACCAATTT
GTTGATGAAAACAACGGCAAAGGTCGTATTGACTCGTTTGGCTTTGGTTACGACATGAAC
GACGACATCGACATGGGCATCGGCTACCAAAAAGGCGAAATCGAAGACGAACAGAAGATC
ACTACTGAGCGCCAAGCGGTGAGTGTTAGCACTTCGATTGATATCGATGACGTGCTGTTC
AAGAACAAAGTGGAGTACCGTGTCGACAAGACCGATGATTCCGCAGACCCAGATAAGAAA
CGTATCGACCAATGGGTGACGACTAACCGTTACACGCATCACCTGACGGAAGAGTACACC
TTATTTGGCAAGTTCAACTACTCGCGCTCTGAGAGTAAGTCGAGCGATAAAGTATTGGCT
CGCTTTATTGAGTCGACGGCAGGACTGGCGTATCGCCCAATCTACAACGACCGTTTGAAC
TTGTTATCTCGCTACACCTATTTGGTGGATTTCGACCAGCTCAACCGCGATGTAGATTAC
AAAGATGAAGAGAGCCATATCATCGAAATTGAAGGTATCTATTCGTTGGATGCAAACTGG
GATTTAGGCGCGAAATACGCTTATAAGGACAAACATGAAATCTTCACTCGTCAGTCAGGC
GAAGACATTCCTGTCGATAGCAAAATTTCATTGTACGGCTTGAGTGCATCTTATCGTGTC
ATGAAAGATTGGGATGTTACCGGCGAGTACCATTGGAAGACGGACAGCACCTACGATGAG
CTAGAGCAGGGCGCATTGGTTTCCGTTAACAAACATTTGAGTGATAACTTCAAAGTCGGC
GTGGGTTACAACTTCTCGGGCTTTGATGGCAACCTAGCGAATGATGACGATTACGACGCA
TCAGGCGTGTTCATTAACCTAGTTGGTAAGCTATAA
>IFLFFFIN_00212 hypothetical protein
GTGCCAGTGATTCAACGTTATCTCGCTTTATTCTTTTTGATGTTTTTAGTTTCCGCCCAA
GCGATGGCCGCGGGGGAAATTGAAATATCGTTTAGTCCCACATCAGGAACTGCTTATGAA
AATGGGGAAGTAATCAGTTATTCCATTGATGTGAAAAATACAACAGCGAATACTATTAGT
AATGTTGCTGTAACGAATAAGATATGGGAAGTCATGTCTGGTTCGAATAAAGCATTTAGT
CGCTTAACAATCTCTGATTCTCATACATTAGGTTCGAGCCCAGGCACTTACACCGCAAGT
AACAGTAACCTCGATGTGAATGGGGCTAGCCTACTCTCTTTTGGACGGGTTACTTACCAA
ATTGAAGCGACCGTTGCGGATGACGCCGCTGAGGATATTGTCTTAGGCAACACCGAGGTA
AAAGGTACCGTTTCCGGCACAGAAACGACGTTTACCAATACATCAACGATTACGTTTACT
CCTGCGGATTACGACTACACGTTAGAAGCTTCCGTTCAGCCGGCTCAATACCAAGTGGGG
AGTAAGCTAACTTATAAGCTGATTGCGACCAACAGAGGCTCTGTTACCGTTAAAGGCTTA
GATATCGAGCAAGCGTTCGAGACGCTGACGGCTCAAAAACAAGATGGCTCAACAGGTGCA
GTTTTCAGTGATGTTCATATCAGTGCTAAAGCCTCGTCCGGCAGCAAAACGGGTACTTTT
GCTACTTCTGGTGATTTGTCGGTTAAAGACGCTGAGCTCTCTGTTGGTGGTCACGTCACC
TACACCATCAAAGCGACCGTTGTTGATGACCTTGTTGGCGACATTGTCACCAAAGCGACA
TCAACGACTCGTGCTGGCACTGTTAACAGTAGTGAACTTACAGCGCCTCCGGCAGATCCA
GATATCGCTCTGGCGCATACTTTACAGTCGACATCTCCTTACTTAATTAACGGTGAGGTT
GATTTTCAAATCAAAGTCACCAACAACGGCGGAGCGATTGCTCACAATTTTCATGTAAAA
CAGAATATTAAAGATTTGGTTAGCCCAAATGGTCTAGCTAATGATCGTACTTCTTCCTAC
AACAATACGGATGTGGACGGAAATCCTTTTGATGCTTGGGACATCACGGTATCAAACATT
GGTGGAAAGTCAGATTCATCTTATGCGGGCAGTACGCAAACGAACGTTGACTTTAATGAT
ATCGTTTCGATTTATCCAGGAGAGTCGATTACCTACCAAGTTAAAGCAACGTTAACCCCT
GTTACCATTGGATCTCTGCAAGGTTTCACTGCGTCAGTGACGGATCAAGCTGACACCCTA
GTTAAGAGTTCAAGTATTTCAGACACGGTAAATGCAGAGAAAGTACTGAGTGTTGCGGAT
TCCGACATTTCAATTACCAAAACGACCTCGGCGTCAGAGTATGTGCCAGGTGGTGAGATT
GAATACGAAATCACGGTTACCAATGGCTCTTCCAAGTATTTTGCCAATAACCTTTTGGTG
CAAGATAACCTGACTTGTGTGGTGACTGAACAAGCAGGCGGCGCGGGCGATGGTCAAGCT
TTTGAAAAGTGGAAAGTGGATGTTATTTCAGGTGAGGATTCCATTGGTTCGGACCCTGGT
TCGTTTAGTTATGGTACTTGGACGTCAAGCCCGCTTTCACTGACACCGGATATCGCGCCG
GGCAAAACGATCAAATACAAGCTAACGGCAAAAACGAGTGATACGAGTACCGGTCTTATT
TTGGATGACAGTGCAAGCTGTGCCAATGATAACGTGACGGAAGAAGGATCTGGTGTACAA
ACGCCGGACGATAATTTACGTGCGAGCAAAGATGTCGACAGTCGTTTCTACTCTTCCGGT
CAGGCTCTGACTTACACCATCACAGTAACCAATGATGGTGATGGTTTCGCTAACCAAGTT
CAGGTTTTGGATGACCTTAAGTCAGTCAAAACTCAAGATATTCATGGTGGTGAGATCGCC
GCGTATACGGGCTGGACCATTACCGCACAGGCTTTCAAAGACGACGGAAGTACTGCAACC
GCAAGTGACACCGGCATTGCTGGTGAGGTGAAGTTCCCGGATAACCTAAATGTGATTGCG
ACGCTTCAGCCTCACTCTTACATCGAATACACCATTGTTGCTGAAACCAATCCGCTCGCA
AATGGACATATCTCTAACCAAGTGACTGTGGATGGCTCGGTTTATGCCGACCGTGGCTCT
GACCCGCGTGACTTTGTGATTCAGTTAAACAAGCGAGTAAAAACAAACACAGATTCAAGC
TTCCATGGTGAGCAGACGGCTTACTCAAAATTAGACAACGAAGTGACGTACCAAATCAGT
CTAAAGAACGCGAAAGAGAATGGCTACGCGACTGACGTTGAAGTAAAAGATCTATTGTCG
ACGATTAAAGCTGGCGTCCTTGAGCCAGATGGCATGACGAAACTAGTGTTTAAGTCTTGG
CAAATTAGTGCAGAGATTATTTCGGATGACCCTCGCCTAGATGGAAACGCTACATATACC
GATGTTGGTACGTTCGCTGACAACACGGACTTAAATACCAAAGTGCAGATTCCACCGAAC
GTGGAAGTGCTATACACCATTGTGGCTCAAATAGATCGTGATACGCCTGATGAAATCCTC
TTTACTCGCTTTAACAACACTGCGGATGTCAAAACGCCAGATTCAGGCATTCAATCTTCT
GTGGCTGATACGGTTACCGTGTATCCACATGATCCAAAAATCATTGTTGTGAAGACAACT
CCAGATGATGATTTTATTCCAGGAAAAGAGGTATCTTTCAAAATAACGGTAAGAAACAGA
GGGCTTGGTTATGCAGACGAAGTTCGTGTATTTGATGATATCAAAGCTCTTAATGCCTTC
TCTACCTGGAGTTACACCTCTGAAACTGACTCAAACAATTCGCCATATAAAACAGGCAGC
TATGCAGGGGATCCAAGTGGTTACCAAACGGATGAAAATCTTGATGCCCGAGTCGATATT
GACCCCAATGTAAATGGAGTTGATGGCTCTGTAACATTCGTTGTAACTGGTGTCGTTAAG
AACGACTACAAGGAGAGTGAAATCTCTAACACGGCTGAAACCTACGATCCTTCGACCAAT
TTGAATCAGTCTTCTTCTGCTGAAATCGGTCATGTATCTGGGGATTCATTAAACGTTTCG
ATTCTTAAAACAGCCAATAAAGTTCGCTTTATTCCTGGTGAGGACGTGATTTATGAAATC
CGTGTCAAAAACAATGGTTCAACTACAGAACATGGACTCAAAGTCTACGACTATCTGAAT
GATATCAAATCAGTTCTAGCGAACGACAAAGACAATCAGTTCCAAGATTTTCCTGACCAA
AACCCGTTTGAATACTGGCAGTTTAAGACTGGTTCAGATTTCGAGCCTGCCACTAACGAT
GATTTTATCTACCCACCGGGTGGTAAAGGCGCGACAATGAGCCTAGACCCTGGAGAGATT
CGTACTTTTCAGATCAAAGCACGCGTCAAAGATAACGTTGTTGGCTCACTGGATGGAACC
ACTCTCAACAACAAGATTGAAAATGATGCTTACGTGTATCGTTATGTCGGCAACGACGAA
GATTCACACGTTTCTCACCACGAAATGGAGCGCGCTTACAATGGCGGTGACGTGGTCAGA
AAGCTGCTGGTTAACGGTAAAGAATCAAATTTCTACTCGCCGGGTGATACTTTAACCTAT
CAAGTGATCGTTTCTTCTCAAACGGGCTATGTGAATGATCATCCAGTTCAAGAAGATATT
GATAGTGTTAAGACTCAGCTACTTGATGGTAGCAAAGATACGCCATATGCGTCTGGCTAT
ACCGTTGATGTAAGTAAGCAAGATAGCAAAGGTGGTAAAGGAACCACCGATGGTACTTTG
GATGGCACCGTTGCAGATAACCAGAACATCGATACAACGATTGATGTGGCTGGTGGTGAT
TCGGTGACTTTTGAAGTGGAAGGTGTTGTTCGTGAGGACGCCGTAGGCACGATTACTATC
GGTGGTATCACAGTTGTTCCAAATGGCTACCATCTTTCATTTAGTAAAACGGTCGATCAA
TCCAGCTATGAGCCAGGGAAGCCATTGGTTTACCGATTAACCATTGAAAACGATGGTAAA
GGTAACGCCTACAACATCCCAGTGATTGATGAATTGTCGGGTATCACGGTTGATCTCGTC
GATGGTAAAAATGAAAAAGCCTTTGATTCTGGTTGGACGGTAGCGCCACGTATTGTGAGT
GGCAGTGATAAAGCGATCCTCGATTTAGATAGCAGTATTGCGGATAACAAAGACATCAAT
ACCCATGCCTCCATCCCGACGGGTACAAAGATTGAATATGTAGTTACTGCAACCGTCAAT
AAAAATGCGGTGGGTAAGATCCTAAACCTATTGACCGTCGACGGCGATACCGTGAGTGCA
GAGACTAAGGCATCTGCCGAGAAATACGATTTCTCTAAACACGTCGTAAAACTCTATGAC
CAAGATGGCACCACCGAATTGACAGGTGGATACACGCCTGGTGGTTACATCGAATACGAA
ATCTTATTGAAGAACTTAAACAACGTTCACATCAATCAGATGCCAATCAAAGATGAAATC
AGCAAAATTCAAACGGATTACTTTGGCGGTGTGAAAGGTCGTGCGTTTGACTCATGGACG
ATTACTCCGAGTGTGGACGCGAGTACGATCAGTGATGCGGGTAAAGTCAGTAACAACACG
GACATCAATACTAACTTCAACCTCGCGGCAAATGAGTTTGTAACCGGCGGTACGTTTGTT
AAGTACACCATTAAGGCGAAGATTAGTGAGCAAGCCGTAGGGCAAATTCTCAACGTAGCC
GTCGTTGATAACAGCCATAACTTGCCATCAGAGCCAGTGAACATGCTGCCAGCAAATATC
TCTAAAACGCATAAAGCGTATACGGATACAACGTTTGCTACGCATAAAACCACTTACAAT
CACACAACGAGTAGCGAGAAGATCGTTTACCACTTGCGTATCGAGAACAAGGGTAAAGGT
CTGGAGTACAACAAATCTCTCGAAGAGTTTTTCTCGAAAGTCAAAGTTCGTACTGCACAG
AATGCGGATGGTGAAGCAGACTCACAGACGCTACCAGCATTCGATCAATATGGTTGGACT
GTGAAGGCAACGACTTCTGGAGAAGCAACGACGCTGATCGATGGGTATGTAGGCGGTGCT
GATGTCGATATTGATATCGCCAAGCTGTCTATTGCTCCAGGTGGTTGGATTGACTTTGTT
ATGGAGTCGCAAATTCGTCAAGACGCACTTGATCAAATCGTAGTGAAGCCGAAATACAAT
GGCTCTAACTTTAGTGCAGCGACGGTTACTCCGGAAGGCAGCAACCTTGCCGTGAGCAAA
GAAATTGTGTCTATTGCAGGTAAATCTTACACATCGGGCGATACTTACAAGCCTAACGAT
GAGGTGATTTACAAGTTCACTGTTACTAATACAGAGCCTGTTTGGCGTGACCAGACGGTA
ATCCAAGACATCGTGTCTGGCGTTCGTGTTGAAGTCGTAGGTGGAACCACAAAGTCGGCA
TTCTCAGAGATATCAATCTCTCATATCTTTACCTCTACAGGTACCTCGGGAACGCAGGAT
ACCTACATTGAAACTTATGATGCATCCGATAACTTGGACCTGTTAGTTGATATCGCTCCC
GAAGAAGTCATAGAGTTTACGGTGAAAGGAAAAGTTCGTCCTGACGCGTTAGGAGACATT
GATGGCAACACCGGGCGAGCAGGCAATCAAAGCGATACCACAGATGTGATTCCACCAGTG
GCTCCTGTATTGAGCTTTGAAAAGTCGGTACTGAGTACAACGGCTGACAGCAGCACTTGT
ACCTTCCCATCGACCTCGGGCTCTGGGTGTCATTACAACCCGAATGGTCAAGTGCAATAC
CAAGTCAGTGTTACTAATACCGGTGAGAGTATTGCTAACGATGCCACAATCGTGGATGAA
CTGAACACAATTAACACATCCGATGGCAAGCCAGCATTCCAAGATTACAGTGTTGCCATT
ATCAGTGCTCCAGATGCGGATAGATTCTCTATCACTGGTGATTATCAAGGCACAGTGCCA
CTTAATGCGGCATTTGATTTGATGCCGGGAGATACCGTGGTATTCGAAGTTGATGGTACG
GTAGCTGCAGACGCAACAGGCACTATCACTAACATCGCCAAGGTGAATGGTGACGATAGT
AATCCCGTTGTTCTTGACCCAGGCACGTCGAGCCTAATCGCGCAAAAATCTACAGATACA
CCGACCTACACGCCTGGTTCAGAAGTTCGTTATCAAATGCGTATTCGAAACCAAACATCG
AATAACGAGAAGATTGATATTCGAGATGCTATTAGCAGTTATAAGGTAAAAGTGGCTGAC
GGTTCAGAGCAGGTAGCATTAAAAGATTGGACAGTCAGCGCTCGTGTGATTTCTGATGGC
AACCCGTCATATACGGATATTACTAACCTCAATAGCATTGCCGCGAATAGCGACATTGAT
GTCACAGTACAAATGGGCGGTAAAGCGACTGACGATACTTACACTGAGATTTTAATTGAG
GTTGTAGGGCATGTTCGTGATGACGCAGTTGGTGAGTTTACCAACCAACTACAAGGTAAG
TTGAACTCGGGGTCGACCTTTTTCACTTATAACCTAAAAGAGAAGGTGATTGTCCCAGAA
CCGGGCAGCTTGACAGTAACGAAAGTCACGTCGACTACGCCGGCTATCTACCACCCTGGT
GACACCATTGGTTATGACATCGAAGTCAAAAATACCGGTGATGGTTACGCAACGAATGTC
CTGATCGCTGATCTTTGGAAAAATATTCGCGCCGATAAAGCGGGCTCTACATTACCAGTG
CGCGCGTTTGATGCTTGGTCTGCTACCTCAATCAATGTTGTGGGCACTACCCCAAATCTG
ACGCAACAGATTGCTGGCTCGGAGATTACAGGCGATAAAGGCGAAGGCTATCAAGTTCGT
TACAACATTCACCCTGACCATACGGTTCAATTGCATGTTGAAGGTGTCGTAAAAGCGGAC
CTTGTTGGCGACATTACTAACCTGGTGGAAGTGAGTGATTCAAGCGGCTCCCAAACAGCT
GAAGCAACTTATGTTGCTGCGACGGCAGATCTTTCTGTCGATAAAACGGTTGATAAGAAC
CAGTATGAATCTGGCGATACACTGACTTATACAATCAAAATTGAAAACACGACCGCGAAC
TGGGCGAATGACGTTCAAGTTAAAGACCTTGTAAACGACATCACCTCTACCAACATTACT
GGTGCAACGGTGAAAGCGTTTGAGTCTGGCACTATCTTCTTTAATGCAGCTTCGCAAACT
GGTGATACAAAGTTCCCATCAGCGACAGGGGAGTTCTTGGACGGTAGTTTGGATATTGGT
CCAAATGACGTTGTGACTCTGATCGTAGAAGGGGAGCTAGATCCGGAAGTTGTCGGGGAT
GTCACTAACAAGGTCGAAGTGACTTATAACGGCACGACCAAGACTGCTGACGCGACCAGT
ACAGCAAAAATCCCAGATTTAACCTTCACAAAAGAACCGATGGTTGAGTTCTATAGTCCG
AACCAAGCAGTTGGCTACATCTTGAAGATCGTTAACCAAGATAATAGCTACGCCAATGAC
ATCAACCTGAAAGATGAGATTGGCGCATTGACAGTAACGACGGTAGATGGTTCGACCAAT
CAAGCCTTCTTGCAATGGGCAGTGCAATACGTCTCGGGCAGTTCATTAACAACGGTGGAT
GCAAACTCTCTAGTCGTGGACAAGGACATTGACTACAACATCGACCTTGCGCCAAATGAC
ACCATCACACTGTACGTGATTGGTCTCGTCAATGCTGAGGCTACAGGAGATATCGTTAAC
CAAGCGACCTTGAACCATAACAGCACAGACTTTACTGCGACTGCGACGCTGAAACCTCGC
CCGGGTGACATCGTTCTGGAGAAAACCACTGATGAGCGTTACTACCAGCCGGGTGAGTTC
TCTACTTTCCGCGTCAAAGTGACCAACAACGGTTCAGGCTTTGCGTCAGATGTCAAAGTG
GAAGACTTCATTTCTGCTCTGGAAGTGGAGACATCGGGCGGCGCTATGGCACCAGCATTC
AAAGACTGGACAATCGTGACTACGAAGGGCGACCCTCGCACCAATATCGAGAAGGTCCCA
GGACCAAATGATGATATCTCTACCAATATTGATATTGCGCCAGGTGATTCGGTGGAGTTT
GCCATTACGGGTACGGTCAATGTCAGTGCGGTCGCAAACGTTGTAAACACTGCCACAGCA
GAGTTTGGCGGTGCAACGATTGATGCTACGGCAACTTTGGAAACCTTACCTGAGGAAGTA
TGGATAGAGAAAACGGTGGAATCACCTATCTACATTCCGGGTGAGGACGCGGTATTCCAC
GTTCGCGTATATAACGGTACCGATGGCTTTGATAACGACATCAAACTCGATGACATTCTG
TCGGGTATCAGAACGACTAACGTGAATGGTGTCAGTGATCGCGCGTTTATCAGTTGGACA
ATTAAAACCACTAGCAAAGACACTCGTACGACGATTACGCCAATGCCGGTAGATGATCGA
GACATTCGTTCGGTTATTGATATCGCGCCACATGACATCGTTGAATTCACGATTACCGCG
AAAACGAATCCGTTGGCAGCAAGTGACATTACCAACATTGCCACTGCGGACTTGAATGGC
ACCACGCAGCAATCGAGCGCGACGATTCAACCGCAGTCTCAGGGTATTTCTATCGAGAAG
ACCACCGACAGTGAGTACTACATTCCGGGTAAAGAAGCGACTTTCCGTGTCAAAGTGAAG
AACGAAGGTACAGTGCCAGCAACAGACGTTGAGGTGAAAGATGCCATCAGCGATCTTGAC
GTAGTGCGCCTTGATGGCACCACCGTTAAAGCCTTCGACTCTTGGCGTATTGATGTGAAT
AAGAGCAATCCAGAAACAGACATCACTAACATTCCGGGAGTGAATGCAGACATTGACTCA
ATGCTGACGATTGCCGCGAATGATGAAGTTGAGTTTGTGGTCACAGGGCTTGTTAATCAA
TATGCGACGGGTGAGATTGAAAACACCGCAAGTGCCACATTCCGCGGTGATACTCAAGAA
GCGAGTGCAACGCTGCTATCGATGCCAGAGTCCGTCAAGCTTGAGAAAACCGTTGACGAG
GAATATTACCGTCCGGGCGAAAATGCAACTTACCATGTCGTGCTGAGTAACGAATCTGGC
TCATTCACCGAAGAGATTGTACTTAAAGACCTGCTCTCTGAATTGAAGGTGAATACGATT
CATGACACCGAAGCCGCTGCATTCACCAGTTGGAGAATGACAAGTTCATACAGTGATGAT
CGAACCATCGTGTTGCCAAAAATCCAAGGTGATAACGTGGATATCAATAGTCGTGTAGTT
CTTGCTCCAAACGACAAACTGGAAATCGAAATCACAGGTGTCGTGAATGTGGATGCCATG
GGGGAAATTACCAACCATGCGTATGCGTACGATAAAACAGAGAGTGATGTGCTTGCTGAC
GATTTCGTTACGATTAAGCCACAGCCGATCATCCTAGCCGTCACCAAGGTTGCGGATAAA
ACCGAATACACCAATGATGACGATGAAATCACCTTTACCATGACGGCAACCAACCGTGGT
TCTGCTGATGCTGACAACGTTAACTTGTTGGATGAAATCGATAAGTTGATTGGCAGCAAT
GGAAATGCGTTATTTACCTCGTGGACGGCGACCATCACCGAGCTTAAATCTGGTGCTGTG
GTATCGGTTGACTCAGATAATAACGTTGACTCAAACCACACCATGAAAGCCTACCAAGGT
AACGAGTATCAAATTGTGGTGGCAGGCGAGATCAATCAAGGTATTGATGACAACTTCACC
AACGTTTTCACTGCGACCGCGCCGACGGGCGAAGTTGCGACCGCCAATGTCACTATCAAA
GTGAAGAAACAAGCTTACAACGAAGGCATGCTGACCGTAACTAAGGTTGCGAGTAAGTCA
GAAGCGAGTGTAGGTGAAGTGGTGGAGTACGAAGTAACCATCACTAACGAAGATAAAGAA
AACCCATTCACGGGTGTGCGTTTGGTGGACCGTTACCCAGGTGGCTTTGCTTATATCCCA
GACTCTACTGAGATGGTGAATAGCGGTCCTGATGGTGTATTTGACACTTCAGATGATATT
CAAATTTCAGTGGACCCGACCAAAACCAATCAGCTGATCTTTGACGTTGGTGACATGAAT
ATTTACGGCAAAGGCGATTCTAAAACGGCTGATTCTGTTCGTATTCGTTACCTAATGCGG
GTCAGTGTCGGTGCCACCTTTGGTGTCTATACCAACACTGCATGGGCAGAAGCGCCACTA
GCAGAGAGCTTCTCTGCTCAGAGTGCGACCACAAGCTATGTGGTGAAATCTAATCTAGCT
AGTGCAACGGTGGAAGTGATGCCAGATAAGGTATTCGACACCGCTTCGATCATCGGCAAG
GTGTTTGAGGATCACAATGGTGACGGTTTCCAAGCAGATGCGACAGCGGATGATATTTAT
ATCGATGTCGATTTAACCGCAGGTGACTACATTCCCGGTTCAACCTTCATTACGCAAGAT
GGTGTTGAAACGCAGCTTAAAGACGTTCAAGTCACGCAACAAGGTCAAGGTGTGCTGATG
TCGAGCATCGACAAAGGCTACGAAGTGGATGAGTTATACGGCTTGTCACGCAATCGAACG
CTTAAGCACAGCAACAAAGTGGCATTCCAATTCAAGACTCGAACTCGCCAAGGCTTCCCA
TTCAAGGTGACCACGGATAACGGCACGCATATCGAGTTCGACAAGCAAGGTAATGCGATT
ACCAAGCACAAAGGAGACAAGAAAAAAGGTCTGTCAGCAGAGAACATTGATGTAGTGAGA
AACCTCTACCGAGATGGTGATGCGTATTTATGGGAAATCATCGTAGAGAACAAAGGGCTA
TACGAAGATGGCATTCCAGGCGTTCGATTACTGACCGTCGAAGGCATCATTATCGAGACA
GACCAATATGGTCGATACCACGTTCCAGATCAGTGGGTGTTGAATAAGAAAGGTAAGCAG
TTTTTGGTCAAAGTTGACACAGACTCGCTACCAACAGGCATGAAGGTGATCAGTGAGAAC
CCGAAAGTACGCCGAATTACACCAAACAAGCTGACGAAATTTAACTTCAGTATTCAAAGC
AGTGGGGATGATTAA
>IFLFFFIN_00213 hypothetical protein
ATGAAATGGATTTTATTGCTTGTGAGCCACATCTTGTTTGCAGTGGCGGGTTTTGCTGCG
GGTATTTATGCACTGCCTATTCTTATCCAACCTGATTCACCAGATGTTTCGGTTGTGTCT
AACTCTTCGGAAGGTGTTCTCTACCGTGGCATGTTCGAGCGAAATCGAACAGATAGTGAC
TTTCTTCATTGGGGAGAAGGGGATCTATGGGTCACTGAAGATACGATTGCTTTTCAAGGA
GAATTGGCTCCCGGACCGGATTATAAGCTGTATCTCTCACCAACGTTTGTTGAAACCGAG
GCGGATTTTAATCGCTTGAAGTCACAAATGGTGAAGGTGGGAGAGGTGAAAACATTTGAC
CGTTTTATGGTCACTCTTCCTCAAGACCTGCCCTTAGATAACTACACGTCAGTCATTGTT
TGGTGTGAAACCTTTGGTGAATTTATTACGTCTGCACAGCTCAAATCTGTCGCAAAAATG
AATCAGAGCTAA
>IFLFFFIN_00214 3-oxoacyl-[acyl-carrier-protein] reductase FabG
ATGTACAAAAACAAAGTGGTGGTTATTACAGGCGGCAGCCAAGGTATTGGTAAGTATCTC
GCGCAGGCTTATTTAGACCAACAAGCGAAGGTCATTGTGTTTGATATTGCCGTAAACCAA
AATCCGAGCGTCGAGTTTTATCACGTCGATCTAGGGCAGCTTACGCAGATTGAGCTCGCT
TTTGATGAGATCCAACGAGCACACGGTAAGGTTGATATTCTGATCAACAACGGTGCAATC
GCTAACTTTAACAAACCAGTTGAACAACTGACTTTTGAAGAATTCTCTCGAGTCATTGAT
GTCAATCTCAAAGGGGCGTTTGCGTGTTCACGTCGATTTATTGCATTAAACCGTGCTCAA
CCTTTTGGAAGAATTGTCAACATTGCCTCGACACGTTGGAATCAAAATGAAGCTGGTTGG
GATGCGTATGGTGCATCTAAAGGAGGCTTAGTTTCGATGACTCAATCCATGGCGATTTCT
CTGTCTGATACTCCCATTACCGTTAATGCTGTAAGCCCTGGTTGGATACAAGTTGAAGGG
TATGAAGATTTAGATAGCTTTGACCATCAGCAGCATCCATCGGGTCGAGTAGGTAAGGCA
AAAGATATTGTAAATGCGTGTTTGTTCTTAACTCATCCAGAGAATGACTTTATTAATGGA
CACAACTTGGTTGTCGATGGTGGAATGAGTAAGAAAATGATCTATCAAGACAGTTTGATT
GATTAA
>IFLFFFIN_00215 Phosphate import ATP-binding protein PstB
ATGAACACGGCAACATTAAATCCAGTCAGAGCAAGCATGAATGAATCCACTATGAATACT
TTGGTACACAGTGTTAGCGCCAACGATGTCTCAGCAAGTTTGACTCATCGTATGGACATT
CAAAACTTAAATTTTTACTACAACAAAGGCTCTGATGCAGCGTTGAAATCCGTATCAATG
CCAATCTATAAAAACCGAGTGACGGCACTGATTGGTCCATCGGGCTGCGGTAAGTCTACA
CTGCTTCGTACGTTAAATCGTATATATGACTTGTATGGGTATCAGTACGCTGAAGGCGAA
ATCTTACTTGATGGTGAGAGCATCTTTAGCAATACGGACGTCAATGAACTGCGTTCCAAA
GTGGGCATGGTTTTCCAAAAACCAACGCCATTTCCCATGTCGATATACGAAAACATGGCA
TTTGGATTGAAGATACAAGGTACATTTAGCAAAGCCGAAGTTAGAGAGCGTGTCGAGTCT
GCACTAAAGCGTGCACACTTGTGGGAAGAGGTGAAAGATAAGCTAGATGCAGATGCGAAT
GGTTTATCAGGTGGTCAGCAGCAGCGCTTATGTATTGCTCGAACGATTGCGCTAGAACCA
GAGGTTATTTTAATGGATGAGCCGACTTCCGCGCTGGATCCTATTGCCACCGCCGCCATT
GAAACTCTGATAACAGAGCTGCGTGAAAAGTACACCATCGTTATCGTAACGCACAACATG
CAGCAAGCGATGCGCATCTCCGATTACACGGGTTTTATGTATCTAGGAAAGCTCGAAGAA
TTTGGTAAGACTGAAAACATTTTCCATCACCCAGACAACGACCGTACTAAACGTTATATC
TCAGGGGACTTTGGATAA
>IFLFFFIN_00216 Phosphate transport system permease protein PstA
ATGAATAGCAGAAAATTAAAGAACTTTAGCTTTCTAACATTTTGCACTTTGTCGGCAGCG
TTCGGTGTCTTCGTTCTCGCGAGCATCTTATACACCTTGATTGGTGAAGGAATAAAGGGC
TTGAGCTTCGCTATCTTCACCGAGTTAACGCCTGGTCCGGGCAGTGAAGGTGGCTTAAAA
AATGCCATTGTGGGGAGCTTAATGCTGACTGGCTTGGGCATTCTGATTGCTGCACCGATT
GGGGTTCTTGCGGGCACGTGGTTGGCAGAAGCCGATAAAGAAAACACAGTGGCCGAATCG
CTGCGCTTTCTTAACGGTATGTTAATGAGTGCTCCCTCTATCTTGGTCGGGTTGTTTGTC
TACGCCATGATTGTGGTACCGACAGGCGGTTATTCTGGATGGGCAGGTGCCATCGCATTA
GCCGTTCTCGCACTACCAGTGATCGTTGCTTCAACGGAAGAGATGCTACGTTTGGTCCCG
CCAACGTTGAAAGAAGCGGGAAGCGGTGTAGGGGCGCCTAAATGGCGAGTGATCACCCAA
CTTAGTTACCGCGCCGCAGCTCCGGGGATTATCACTGCCATTCTTTTATCCATCGCTCGT
ATTTCTGGGGAGACGGCACCGCTTTTGTTTACTGCGTTAAACAGTAGCTTTATGACGACC
GACATGAGCAAACCGATGGCAAACTTACCAGTGACGATATACCAATTTGCTATGAGCCCT
TACAGCTCATGGCAAGAGCTGGCATGGGCTGGCGCATTGATTATCACCAGTTTTATTTTG
ATTGTTAACGTACTGGCGACGTCGTTGCCGCAATTATTAAAAGCGAGAAGAGCATGA
>IFLFFFIN_00217 Phosphate transport system permease protein PstC
ATGACTACTTTAGCTATTAAAAGTAAAGTGAACGGCGATTCGGTTTTTAATAAGCTGAGC
TTTGCTAGTGCTTTATTAATTTTCGTAACTTTAATTGGTATTTTATTATCTCTTATTGAA
GGTGGTTGGCCAGCCTTTAAGGAATTTGGTTCAGGCTTCATTTTTAGAGATATTTGGGAT
CCCATTAACGGTCAATTTGGCGCTGCCTCAGCAATTTATGGCACGCTGGTTACTTCTTTC
ATCGCTATTGTTATTGCTGCACCGATTGCGTTAGGTACGGCGGTGTTCCTTGCTGAGTTA
GCTCCTAAATGGTTGAGTCAACCAGTAAGTAAAGCCATTGAACTGCTTGCTGCTGTACCA
AGTATCATCTACGGCATGTGGGGACTGTTTGTCTTCGTTCCTTGGTTTTCTGAAGGTTTC
CAAATGTGGGCCGGTGTGCACTTGGTCGATATCCCTTTGGTAGGTGGTTGGTTTAATGGT
CCGCCGATTGGGATAGGCTTATTGGCGGCGGGGATCATCTTGTCATTCATGATTCTGCCT
ATCATGACTTCTTTAACGCGTGATGCATTGAAATCCATTCCGGATGTCCTCCGTGAAGCG
GCATATGGAACGGGAGCGACACCATTTGAAGTCATCACCAAGGTGCTTATCCCTAAAGTT
AAGAATGCAACAGTGAGTGCTGGCATTTTAGGTCTCGGTCGCGCTCTCGGTGAAACCATG
GCTGTCGCCTTTGTTATTGGTGGTGCGAGCCGTATTGAATTTTCATTCTTTATGCCAGCA
AGCTCCATTTCTTCGACGATTGCTCAGCAATTTAACGAGGCAACAGATCCAATCCATATC
GCATCGTTAATTGGTCTGGGAGTGGTGTTGTTTCTTATCACTTTCTTTGTGATGGGTTTT
GCTCGTCGTTTGTTAAGGAAGTCATCATGA
>IFLFFFIN_00218 Phosphate-binding protein PstS
GTGAAATTTATGAAATCAGCTCTAGTGTCTTCAGTTCTGGTTGCAGCATCATTTGGCGTT
GCTGCTAAAACAACGATCAACGGCGCTGGTGCGACATTCCCTCATCCAATTTATGCGAAA
TGGGCTGAGCAATACCAGAAGGAAACGGGTGTTCAGATTAATTACCAAGCTATTGGTTCT
GGTGGTGGTATTCGCCAGATTACAGCAAACACAGTGGACTTTGGTGCGACTGACGCGCCA
CTGACTATCGAGGAGCTGAACAAAGAGGGCATGATTCAGTTTCCAATGGTGATGGGGGCT
ATTGTTCCTGTAGTGAACATCCCTGGTATTGATGCTGGAGAGGTGAAACTAACAGGTAAA
GTTCTCGCAGACATTTTCCTTGGTAACATCAAAAACTGGAATGACCCTGCGATTGTTGCA
CTCAATAAAGGTGTCGACCTACCTAATCAACCTATCTATGTTGTCCACCGTTCAGATGGT
TCTGGCACCACCTACAATTTTACGGACTACCTCGACCGTGTAAGCCCCGAATGGCATCAG
TCTATTGGTGTTGGCAAAGACATTACATGGCCGAAAAAAGCAACAACCATTGGCGGGAAC
GGCAATGCCGGTGTAGCAAACTTTGTTAACCGTACCCGAGGAGCCATTGGGTATGTAGAG
TATGCCTTTGCTAAGCAAAATGATCTCGCCTATACACAAATGCAATCTAAAGATGGCAAG
TTTCTAAACCCAGGCATGGACACTTTCCAATCTGCAGCTGCCAATGCTGATTGGGATAAT
GCTCCGGGTTACCACTTATTGTTAAACGACCAACCGGGTGCAAACTCATGGCCAATGACA
GCAGCGACGTTTATTCTTATGCATAAAGAGCAGGCGGATGCGAACAAAGCGAAAGAAATC
GTGAAATTCTTTGAATGGAGCTATAAGCAAGGTCAACTTGCAGAAGAGTTGGATTACATC
CCAATGCCAAATAAAGTCGTTAACATGGTTAATGAGACTTGGAAAGAGGGTTTGAAATCT
AACGGTCACACGATTATTCAATAA
>IFLFFFIN_00219 Sensor kinase CckA
ATGATGGATATGTTACTCATCTTCAAAATTTACCTCTTCTATGGCTTAGCTTTCTTCGCC
ATCTTTTTTGCGATTCTGTTTCGAGATCTACGCAAAAGTCGCATTGCTATTGCTTCTGCT
CTGCCCATTCTGGCTTTATTTGGTTTCATCCACGGCTTCCATGAATGGTCCGAACTTTAC
TTGGTGATGTATGAACACGAATTTACCCTGACTAAAGGCATAGAGACTTTCAAAGTATTT
AAGCTCTTGTTCTCATTCATTGCTCTTGGGGCTTTCGCTTGGAAGATGCTAGATCTGACC
AGTTGGAAGAAGGTCAAGTACATCAAATACGCCGCGATTGCGGTTCTGACTCTATTTATC
GTTAGCTTGGTTTACCGCTTCGGCAACAAAGAATACGCCATTTATGTCCATAACACCGCT
AACCAAGTACGCTGGATTTTTGGTTTAGGCTCTGGAGTCATCTCTGGCCTAGCCATGATG
AGCTACGCCAATATTCTTGAAAAAGAAGGTCATGGCGCTTCACTGCCTTTTAAGCTGACG
GGGCTTTCTCTCGTTGCTTATGGCATTGCCGCAGGCGCGCTGACGGTCGATTTAGGACTT
TGGGTGCTGATCGTTAGAATGGTGTGTGCGCTCTCTATCTTGTGCACTCTTTGGATTGCC
CTCAGAGTATTTGACGATGAAAAGAACAAGCAGCTTGAAAGTCATATCCAACTCTCTCAA
CAAGACGCTAAATTAAAAGAACTTGGTGAACTGACCTCAGCGGTTGCACATGAGATTAAA
ACACCACTCTCCAGCGCAACCATGAGCTGCGATTTATTGGAAAAGCAGCTGCCGGATAAC
GAAGCAACTCATCGACAACTGGCTCGAATTCGGCAGGGTCTTGAGCGCGCAGCAGAGATC
AGCCACGAAGTACTTAACTACGCTCACCATAAGCCAATACGACGTGAGGTGGTTTCGCTC
AAAGAGGTTGTTGAACATGCTTTGTCTCTCAATCAATACCGCCTAGAAGGCTTTATTGTC
AGTACATCACTAGACGATAAATTGAGTGTGCGAGGCGATGCGGGCCAGTTAGAAGAAGTG
GTAACAAACCTCATCGGCAACGCTATCGATGCAAGCCAAGAACATAAACAGATTTATATC
GAAACTTATCAAGACAAACTCGTAGCAACACTCTCAATTTCGGATTGGGGAACAGGGATG
CCACAAGACAAAATCGCCAAAGCAAAGACGCCGTTCTACACCACAAAACCTCGGGGAGAA
GGTACGGGAATGGGACTGGCTATCAGTAATCAAATTATCTTACAACACGGTGGCGAGCTA
AACTTGAGGAACTCGAAGAAGAGTGATCAGGTAACAGGCTTAACAGTTGAAATCCGCTTA
CCAAGGAACATTGAATGA
>IFLFFFIN_00220 Transcriptional regulatory protein ZraR
ATGACATTAAAACTCTTACTTGCAGAAGACGATGTAGAATTGAGAGAGGTCCTCGTTGAG
GCATTAACCTTGGAATCGTTTGAAGTCATCGCATGTGATAATGCAGAGGATGCGTTAGAT
ATTGCTAGCGAGCAACATTTTGACTTAGCGCTATTCGACGTGGTGATGACTGGGATGACA
GGTATTGAAGCTCTCTCCACTTTAAGACGTCAACATCCCAACATTGGTATTATCATCACA
ACGGCATTTGCTACTGTTGACGTTGCTGTCGACGCTATGAAAAAAGGGGCAGATGAGTTT
CTCACTAAGCCTTTTAACCTCGCTGCACTATCGGTCACCTTAAAGCGCGTCCATGCTGAA
CGCTCACCAAAATCCCCTCTTGATGAAAGAAAGCATGACCAAATCTTTAGTGCGTTATCC
AATCCAATTCGCCGCTCGGTAATCAAGCAACTTAAAATCCATCGTAAAATGAAGTTTATG
GATCTATGTCGAGTGGTGGGTATTGAGGATCACACCAAGTTTAATTTCCACTTAAAACAG
TTGGTCAATAGTGGTTTGGTGATCAAGGAAGACGGTCGTATTTATTCACTGACCGAACAA
GGTCAACAAGTACATTCCAGTATGCTTTAG
>IFLFFFIN_00221 Maltose O-acetyltransferase
ATGAGAACAGAAAAAGAAAAAATGCTGGCAGGCGAGCCATACGATGCTTGGGACCAAGAG
CTCTACCAAGCGCGAATTGAATGCCGAAAGGTTCTGCAAAAGATTAACAACAGCATTCCT
GATACGGATGAATGGCGAAATGCGATTGATGAATTGATCCCTGATTCTGAAGGGGCGTAC
CTTGAACCGCCATTTCGGTGCGACTACGGCTCAAACATTAAAGTGGGTAAAAACTTCTAT
GCCAACTTCAATTGCGTGGTGTTAGATGTCGCGGAAGTCCACATTGGGGACAATGTTTTG
TTTGCTCCTAATGTGCAAATTTACACTGCGGGTCACCCTCTCGATGTCAGAGGACGCGTG
GAAGAAGGCGTTGAATTTGGCACGCCAATTACGATTGGTGACAATGTATGGCTGGGGGGC
GGTGTGATTGTTTGCCCTGGTGTCACTATCGGTGAGAATTCTGTTATTGGGGCGGGTAGT
GTCGTGACAAAGGATGTCCCAGCGAATGTTGTAGCCGCTGGTAACCCATGCAAAGTAATT
CGTTCTATTGAGCAGTAA
>IFLFFFIN_00222 Type I secretion system membrane fusion protein PrsE
ATGAGCAATCAACTGCCAACCGTTAACGAGTTAGCTGCTGAAAAGGTGGTGCGCTTTATG
CCATCTTCGGAGCTTCGTTTAAAAGGTCCCATTTTGCTTGGCGTACTTACACTATCGCTA
TTTTTAGGTGGGCTTGGCTATTGGGCGGCGACGTCTAAGCTTGAGAGTGCAGCTATTGCT
TATGGTGATCTTTCTGTATTGAGCAAACGACAAGAGATCCAACATCTAGAGGGGGGCATT
ATTGATAAGCTCTACGTTCAAGAAGGCGACTTGGTTGAAAAAGGGCAATTACTTATTCAG
CTCTCGCAGCGTCAAGCTAACGCTAAGCTGGACTCTGTTGGCGGTCAGTACATCCACACT
ATCGCAAAAGAAAATCGTCTCAATGCAGAGTTGGATGAGCTTCCAGAGATTGTTTGGTCG
CAAGATCTAACAATGTTCGTGAACAGTGAGATTGTTGCCGAAGCAAAGTCTGTTCAAAAC
AAGATTTTTGAGGCAAGAAAACGCTTTTTTAACAGCAAGTTAAACATCATTGCGCAGAGT
GTTTCCGGTGCGAGTTTGGAATTGGATAACCTTAAGGAAACCAAAGTAATTGAGAGGGAG
CGCCTCAAATTTATCGAAGAGGAAATTGCGAGCAATCAAGCTTTGGTACAGAAAGGGTTT
TCAGGTAAGTCAGCTTTATTACAGCTAAAGCGCCTTGCTGCAGAAGTACGAAGCACCTTA
AGTCAGCTTGATCGCCAGTCTCTCACCGTCAGCAAGCGTTTGGATGAGAACCAAGCTAAA
GTTGAAGAGCTAAAACTTGAACGGCTCAATGAAATCGTAGAAGAGTTGCGTAACACTAAG
AAAGAGATCGTTTCAATTCGTGAGGAGTACCGTTCGGCGAAAGACGTCGTTGCGCGTACT
GCCATTGTTGCACCAATCTCTGGCAGAGTGGTCAATATGCAAGTATTTACCGAGCAAGGT
GTTATCGGCTCTGGTGAAACCTTATTGGAATTGGTTCCTCAAGACGATAAGTTGTTGGTG
GAAGCTCGAGTAAGCCCTCAAGATATTGATTTGATCAGTCCAGGGCAACATGCTCAAGTG
CGTTTAACGGCTTTAAATGCAAGAACACTTGCACCGCTAGATGGCACAGTATTAACCGTC
TCTGCTGATAAATTATCTGAGCAGAATCAAGATGACTTTTATCTCGCTCGTATTGCGCTG
TCTCAAGACGATGTTGCGAAGCATAGGCTGACATCTGGTATGAATGCAGAAGTGTTGATT
CTGTCTGAACCGAGAACACCCCTAAGTTATTTGGTTAAACCATTAACGGAGAGTATGAAT
CGCGCATTCCGAGAAGATTGA
>IFLFFFIN_00223 Type I secretion system ATP-binding protein PrsD
GTGCAAAATACGGTTTTCAAAGAAGTTAAACAGAAACTGTGCACGCTCACAGGTTTGCTG
ATTGGCTTTAGTTTATTTATAAATTTATTAGTACTTTCAATCCCTTTGTACATGTTGCAG
GTGTACAATCGTGTAATCTCTTCCTATTCCATTGATACGCTTTTCTTATTAACGGTTATC
GTACTTGCAGCGCTACTAACCATGTCGTTTATCGATATTGCTCGCGCTCAAATGAGTAAA
TCCTTCGGTTATTGGATAGATTCAAAACTGTCGGTATTTATGCTTAAACGCAGTATTCAA
TACCAAGCCCACACGGGTAAAAGCTACACCTCTCAAGTGCTGAGAGACATTCAAAACATC
AAAAGCTTTTTAAGTAGCCAAGCGCCATACCCTTTACTTGATGCTCCTTGGACCCCCGTT
TTCATTTTATTCGTTTATCTGCTGCACCCTATGTTGGGTCACATAGCCCTAGGTGGCTCT
ATTGTGCTGTTTAGTTTGGGGTTAATTAATGAGCTTGTGACACGCAAAACCTTACAAGAG
AGTGAAGTTCGTTCGATTTCTCATATCAATCAAGCAGAAGTCGCGACTCAAAACTCAAAC
TCAATCATTGCGATGGGCATGATGAACGCCTTTTTAGAGCGTTGGTATTCTAGAGTGAAT
GAATCCAACCAGTTGGAGCAGCGTGTGGCGGGTAAATCGATCTACCTTGCTAATTTCTCC
AAGTTTGTTCGAGGCTCATTACAAATTTGTTTGTTAGGTGGCGGCGCATGGTTGGTAATC
CAGCATGAGATCACTGCAGGCGCGATGATTGCGAGCTCAATTTTAATGAGTCGAGCACTA
TCACCGATGGAGCAAGCGATCGGCACTTGGCGCAGTGCAATGTCGGCAAAAAACGCTTAC
AGCCGTCTGTTTGAAATAGACAAGATTGTCAAACACGATGAGTCTGATATGCCTTTGCCT
CGACCTAAGGGGCACTTCGAATTGACAGGTTTAGCCTATCGCCACCCTGGTGCAACGGAG
CCAGTTTTGTCTGCCATTACGCTGTCTATCCCTCCCGGCGTGTCTGTTGGCGTAATTGGT
CCTTCAGGCACTGGTAAATCGACCTTTGCTAGATTGCTCCTTGGTAATATCAAGCCTCTT
GCGGGCAAAGTGACGTTAGATGGCATGGAAGTCTCTACATGGGCTTCTGAAGATCGGGGA
GCACATTTCGGTTACTTAGCACAAGAAGTGGAATTGTTTCCTGGGACTATTCGGGAAAAT
ATTGCGCGTTTCAAAGACGAAGACCCCGCTAAAGTGATTCAAGCCGCTCAGCTAGCTGGT
TGTCATGAGCTCATACTAAAGAAAAACAAAGGCTATGATTTCATGGTTGGTGAAAATGGA
CGAGGTTTATCGGGTGGAGAACGCCAACGAATTGCTTTAGCCAGAGCCGTTTATGGTGAT
CCTTCGGTCGTTGTATTTGATGAAGCAAACGCAAACTTAGACGGAGAGGGGGAAGCGGCG
TACCAACGCTTGATTGCTCACCTTAAATCCCAAGGTTCTACCGTGATTGTGATTGCCCAT
AACCCAAGCACGTTAAGGCAAATGGACCGATTGCTCTACTTGGCTGAGGGGCGTGTGAAG
CTGTATGGAGCGAGAGATGAAGTTCTTAAGCGTTTAATGGGTGAAGAGAGAACAGATATA
CCGAGGGTGCGAAATGAGCAATCAACTGCCAACCGTTAA
>IFLFFFIN_00224 Leukotoxin
ATGAGTATAAATCATACGCACAACGGTGATTCAGGTGACAACCATAAAACTGACTTTGAT
GGCGGCAACGACATCTTTGTTGGATTTGGTGGCAATGACTCCTTTGTTGCGGGCGGCGGC
AATGACTACGTCGTAGGTGGCGCGGGAGACGATCGTCTTATTGGCGGTGCCGGAGATGAT
ATTTTGAAGGCTGGTGAAGGCAATGATTACTTGGGCGGAGGTACAGGTAATGACAAATTG
CTAGGGCTATTAGGTGACAACAAGCTTAACGGTGGTGTCGGTGACGATACGCTTCTATCT
GGTTCAGGTGACAATGTGCTGATCGGTGGTACTGGCGCAGATAAGTTTATCTTCACAGAT
AAGTTTGGTGGTCATGGTGAGGCGAAGGTCGTTGATTTCACTATTGGTGAAGATTCACTT
CATATCGTCAGTGATTCAGTAACATCATATGAAGACCTGACGTTTACTTACGATGCGAAC
GGCAGCGCGGTGTTCACGGACGGTGCAGACTTAACTGTGAAACTAATTGGCGTCACGCAA
GAAGATATCGAGTCATACGGAAGCGACTTATTCATTATCTAA
>IFLFFFIN_00225 CsgBAC operon transcriptional regulatory protein
ATGGAAAACAATAAGGATAAGCCTGAAATCCTAATGATCACTCAGCAAAGTTTACAGAGT
GAAAACTTCAAGGAGATGCTTTCTAAGAATACCGAAACCAAGATTACGATTATTGATAAC
AAGAATCCTAGTTACCACGAACTTATTCCAGAGAAGTATTTTCTACTTGTTGACTTTTCT
ATAGATACTCCTTCTGAAACTTTAGATTATTTAAAAAATAATGAAAAAGTACTAGGAACA
ATAATGCTTAACCTTGGGCATGAGCTTCAAATAGAAGAGTTGGCTGCGTGGCCTTTCGTG
AAAGGGATTTTTGGTCCCAATGATTCTATGAACAAGTTATGTCAGGGCTTAGAGGCAATT
ATAAAAGGCGAAAACTGGTTATCACGTCGACTGTTAGAACAGTTACTTACTTATTACAAA
GATAAGGAAGTGAATCGAATTATTGAGCCAGCTATAGAAGTGGAGTTAACCCGACGAGAA
ATACAAGTGCTACAGATTTTGAAAGAAGGTGGCTCAAATATGGAAATTGCCGATTCTTTA
TTTATCAGTGAACATACAATTAAATCTCATCTTTATAACATTTTTAGAAAAATTGAAGTA
AAGAATCGAACCCAAGCAACAAGTTGGGCAAAAAGAAATCTTTAG
>IFLFFFIN_00226 CsgBAC operon transcriptional regulatory protein
ATGGAGCACAAAGATATAAGGAACGTAATTTTAATTACTGAGGATAGCTTGCAGTCTTCA
TTGTTGAGAGATGTTCTTGAAACCAAACTCGGTATTAATGTCTTTCTGATAGCCCCTGAA
AAGCTCACCAAGCACACAATTCCATTGGAAGCAGTCTCCGCTATATTACTCGATTATAGT
GTTATGACTGATGAAGTCTTCTCTCGTTACATGGAGTTTAAAAAAGCAGAGCTAAAAGAT
GCCATTGAAGTTCTGTTAAATTGTGACAAATCGATTTCAACGGAAGAGCTATTTGTATGG
CAGACACTCGCGGGTATCTTCTACACATCGGACGATATCAGCACATTACAGGCTGGAATT
GGCAAAGTATTACAGGGTGACATGTGGTTTAGCCGTAAGTTTTCTCAGCAATACATCACC
CATCTGCGCAGACATAGCAGACCAGTTAATAAGAGCGTGTCCGCAATTTTGACCAAAAGA
GAGCAACAAATCATCACCTTCCTTTCTATGGGGGCTTCGAATCAACAGATCGCTGAGCAA
CTATTTGTGAGCGAAAATACTGTTAAGACTCACCTCCACAATATTTTCAAGAAGATTGAT
GTAAAAAACAGAGTGCAAGCATTAATTTGGGCTAAAGAAAACATTTCAGGTTTATCGATT
GCCGTATAA
>IFLFFFIN_00227 hypothetical protein
ATGAATGATTTCGAAAAAGAACTAGAACTGATCTCACAAGAAGCCGGTGACGAGCCTGAA
GTGAAGCTACCATCTCTTGAAGAACAACAAGAAATCGTAGCGGAACTGAAGAAGCTAGAA
GCTGAAGGAAAGCTGACACCAGAGGTTCTTGAGCAATACTTTGGTAAGTTCAATCAGAAA
AATTCAGTGCCAGTTCACTAA
>IFLFFFIN_00228 Methyl-accepting chemotaxis protein McpH
ATGTTGAAACTTAATTCCCTGAGTATCAAACAGAAGGTTGTCATCGGTATTACTTTTGCC
GTTCTTGCTTCTACAATTATTGTCGGTGTGATGGCTCAGCGCCATGCACGTGAGGTGCTA
AGTCACCGCTTAATCGACATTGAGCTGCCTGCTATGTTGCAGCAAATTAATACTGAAATT
GACCGCGAAGTTGTACAGATGCAACAAGCGGCAAAACAACTTGCTACTAATGAATTTGTC
GTTGAAGCCCTATCAACGACAGACCGTAATCCATCAGTAGAAGCACAACTTGTTCAACAG
CTTAACAATGTTAAATCCCAATATCAGTTGAACGACGCTTCCGTTGCGAACCGACAAACG
GCTTACTACTGGAACCAAAATGGTTTCCTGCGTCAACTTAACCACTCACAAGACGCATGG
TTCTTTGGTTTTACTTCTTCTGGTCAAGATACGTCAGTTAGCGTATTCCAAGAAGCGAAT
GGCGACGTGAAAATGTTTGCCAACTACCAAGACGTAAACGGTATTTCGATGTCTGGTCTG
TCTAAGTCGATGGATGACATGGTATCGCTACTTAATGGATTTAAAATTGAGAAAACGGGT
TATGTGTTCCTAACAAATAGTAAAGGTGACATCCAAATCCATCGCCAACAAGGTAAGAAC
AAAACATCTATTAATCAATTGTTCGGCGGCGCAGCATCTCAATTGCTAAATAAAGGTCAC
TTTAATCTAGTTACGACTGAGTTCGAAGGGCAAGACATGTTTGTGTCGAGCCTATACGTG
CCGTCAATGGACTGGTTTGTTGTTGGTGTGGTTCCTGTGAATGAAGTGTTTGCTGATCTG
GATGCAACCGCAGAGAAAATGTTGTTCACAACAGCAATCGTGGCGCTGATCTTCATTGCG
ATGGGTGTTCTACTTGCCAACAGTATTACTAACCCTATTCGTCAAATCGCTGACCGCTTC
ACTGACCTCGGTGAAGGTGAGGGTGATCTTGCTCAGCGTATTGAAATCAAAGGTAACGAC
GAAATCGCTCAGCTATCAAAAGGCTTTAACGGCTTTATTGAGAAGATCCACGCTACCATG
AAAGAAGTATCACTAACTAGTGGTGCGCTAAGCCAAGCAGCAGACAGTGTTTCAAGTAAG
GCAACATCTACGCACGATAATAGCCAAGAGCAACGCGACCAAACTATTCAGGTAGTAACA
GCGATCAACCAAATGGGTGCGACGATCAGTGAGATCGCATCTAATGCGGCAACAGCGGCA
GATACGGCAAACCAAGCGTCTGATAACACCCAAACAGGCCGTCAAGTCGTAACGCAAGCA
AAAGAAGTGATCAGTCGCCTTGCTGGTGATGTGGAAACCACAAGCATGGTGGTCACTCAA
CTTGCGACAACGACCAAAGACATTGGCTCAATTTTGGATGTGATTCGTGATATCTCTGAG
CAAACCAACTTACTTGCGCTTAACGCTGCGATCGAAGCTGCGCGTGCGGGTGAGCAAGGT
CGAGGCTTTGCTGTGGTAGCGGATGAAGTGCGTAATCTTGCGTCTCGAACTGCTGATTCT
ACTGAAGAGATCCAGAAGATGATTAACCAACTTCAAAGTGATGCTCAAGATGCTGTGACA
GCAATGGAAGCGGGTAAAGCGGTAACGTTTGAAGGTGTGGCATCAACAGATGAAGCCGTG
GATGTTCTGATGAATATCTCTGAGCGTATCGCCGATATTTCAGATCGAAATACGCAAGTC
GCGACAGCAACAGAAGAGCAATCAACCGTTGTACATACCATCAACCAGAACATTGAAGAA
ATTAACGCTATCAATGAAATGACCACTGCGACGGCAGAAGAGTTGGCTGGCGCAAGTCGA
GATCTACAAGAACTGTCATCTCGCTTGGATAAGATGGTTGGTAGCTTCAAGCTCTAG
>IFLFFFIN_00229 ATPase RavA
ATGCACAAAACAAACTTCGAAACTCTTCAAAGCTACTTAGAGTCTCAGATCATTGGTCAG
CATGATCTCGTTAAACAGCTTCTTATTGCTCTACTTGCCGATGGGCACATCTTGGTTGAA
GGTCCTCCAGGGTTGGCTAAGACTCGTGCGGTTAAGTCTCTGTCGGATTGTGTAGAAGGT
GATTTCCACCGAATTCAGTTCACACCTGACTTACTGCCAGCAGACTTGACGGGCACCGAT
ATCTTCCGTCCAGAAACAGGCGAGTTTACCTTCCAGTCTGGTCCAATTTTCAACTCATTG
ATCCTTGCCGATGAGATCAACCGTGCGCCGGCTAAAGTGCAAGCTGCGATGCTTGAAGCA
ATGGCTGAGAAGCAAGTGACAGCGGGAAGAAACACCTATGCCCTACCAGAGCTATTTTTG
GTGATGGCGACACAAAACCCGATTGAACAAGAAGGTACTTACCCACTTCCAGAAGCGCAG
CTCGACCGCTTCTTGTTGCACCTTGATGTAGATTACCCAGATGCAGAGCATGAACTGGCG
ATCTTGCGCATCAATCGTGGGGAGGCAAAAGGTGAAGCAACGGTTGAGCGTCCAAGCTTA
AGTCAAGAAGACATCTTCACTGCGCGTAAAGAAGTACTCAATATCCATATGGCAGATGCG
ATTGAGCAATACATCGTTCGTCTTGTTATGGCAACTCGACAGCCAAGTGACTACGACTCA
GAATTAGCAAAATGGTTGTCTATGGGGGTGAGCCCACGCGCGACAATCGCCCTTGACCGT
TGTGCTCGCGCTCATGCATGGCTAGCAGGTCGTGACTTCGTCTCACCAGAAGATGTTCAA
GCCATGGCCTACCCTGTGCTACGCCACCGTCTTCTACTTAGCTACCACGCTCAAGCAGAA
GGCATTACAGCGAATCAGGTTATCGACAAACTTCTTAGCCTTGTAGGTAGCGCATAA
>IFLFFFIN_00230 hypothetical protein
ATGTCTGCATCATATACATTGCCACCTCATGCGAATGGGGTGACATTGACCCTAGAAGAG
CTGCTTCACTATCGCACTCAATCGGTTCGTTGGTTGCCACCAGCCCAGAGTATTTGGTCA
CAAATGAGTGGTAATCATACCAGCCGTCAAAAAGGTCGTGGTATGGACTTTATGGAAGTG
CGCCAATACCAAGCGGGTGATGATATCCGCAGCATCGATTGGCGAGTTACTGCTCGAACG
GGAAAAGCGCACACCAAGTTGTTTGCTGAAGACAAAGAACAAGCGGTGATTTTGTACATC
GACTTGAGTCCTAGTATGCACTTCGGATCGCAATACGTGTTGAAATCGGTTCAACTGGCG
CACTTCGCTAGCGTCTTGATTTGGCTAACATTAGCCAAGAAAGACCGCATTGGCGCGGTG
ATTGATGATGGTTCCCAGTGCATTGAGTTCCGCCCTTCCTCTTTACAAAAGCAAGGGCTG
AGAATTCTTGACGCGATAGTGAACACTCACAATCAATTACTTACAAATCAACAAGCTGCC
AGCACACGCACGTTGCCATACATGAGTGCAATTGAAACGCTGCACAACCTCACTCCGAAA
GGCAGTGAACTGATTCTGCTGAGTGATTTTGCTCAAGTTGAAGAGAAAGAGTTGGTTCAA
CTACGCCGGTTAAAACAACACAACAGTGTTCGTGCAGTGCAGTTTTATGATCCTATAGAG
CGAGGTGAAACTGACTTTAGAGGACAAGCAAAAGCGTCTGATGGACACCGTAGTCAATGG
TTTAACTTCGGCTCAAAGGGACAACGTAAGGAATTAGAGTCTCACTTTGTCAAACATCAG
CAAGCAATCAAACAACAATGTCATTCCATGGCAATTCCGTTTAATAGCCTATCGAGCGGG
TTACCGCTGGTTCAGCAATTAAGCTAA
>IFLFFFIN_00231 hypothetical protein
ATGACAACGAATAACCAAAGCCTAAACCTTGAACCTTTGATCCTACCTAATGCACCTGAT
TGGTTCCCACTCGCTTGGGGATGGTGGGCTGTTTTGGGCGGTGTAGTTCTTTCCATCTTA
ATTGTCGCATTGTACTTAAGGTGGCGTTCAAAGCGTCTTGTTGCAAAGAAGACCGCATTG
AAACTGTTAACCAACCCAATAACACCACATACGCCTTCTTCTGCATTAGAGGTTCTTCGT
CAAGCAGCTTTGAGTTACTTCCCTCGTGAAGACATCGCGCCATTAACAGGCTCTGCTTGG
TACGAGTTTCTTGATAGTTACACCAAAGAAACTCGATTCGTCGACAAACAACAACAGTGG
CAAGCGGCGCTGTATCAAAAATCTGGTCAAGAGCAACATCAGGATTTGATTGATGATTGC
ACTTTCTGGATTTCGACCGCATTGCCACCAAAGAAAAAGGCAAAAACTCGTGACTGA
>IFLFFFIN_00232 hypothetical protein
GTGACTGAGGCAACTCTCGTTTCGAGCCTTTCTCAGTGGATGAACATTGAGTTTGTCTGG
TGGTGGGCACTGCTATTACTGCCCCTACCTTGGATAATTTTTAAGTTCTTCCCTGAAGAG
ACTCAGCAAGCTGAAATTAAACTGGCGTATTTGCCAGATAATCAGCACAACAGTAAACCA
AAGCAACTGGTACAAAAAGCCCTGTCTGTTGGAGTATGGGCTCTATTGGTCATCGCCTGT
GCTCGCCCCGTTTGGTATGGCGATCCGGTCGACTTCCAACCCAAGTACCGCGATATGATG
TTAGTGGTCGACTTATCTGGCTCAATGCAGAAAGAAGACATGAACTACAATGGCGAATAC
ATCGACCGCCTAACCGCAGTCAAAAAAGTCTTATCCGACTTCGTAGCAAAGCGCCAAGGT
GATCGTTTAGGTGTGGTTTTATTCGGTGACCACGCTTATCTGCAAACGCCTTTGACCGCA
GATCGCAAAACCGTGATGCAACAAATCAACCAAACCGTAATTGGTTTGGTGGGCAATAGC
ACCGCGATTGGTGATGGTATCGGTCTAGGAACAAAAACCTTTGTCGATAGTGATGCGCCA
CAACGTGTCATGATCTTGCTTAGTGACGGAAGCAACACATCGGGAGTTCTCGATCCTATC
GAAGCGGCTAAGATTGCCAAAAAATACAATGCCACTATTTACACCGTTGGCGTAGGTGCT
GGCGAAATGATGGTGAAAGACTTCTTCATGACGCGCAAAGTAAATACGGCTTCAGATCTT
GATGAGCAGACACTTACAAAGATCGCAGAAATGACAGGTGGTCAGTACTTCCGAGCGCGT
GATGCTAAAGAACTTGAAAAGATCTACGACACCATTAACCAACTAGAACCAGTCTCTAGT
GAAACCCAAACCTGGCGTCCTCAGTCGGAATGGTTCCCTTATCCACTAGGCGCAGCACTT
GCACTTTCCGTGTTCTTGTTTGTAGTAAGGAGAAAACATGGCTGA
>IFLFFFIN_00233 hypothetical protein
ATGGCTGAGTTTACTTTCTTACACCCATATTGGTTGCTAGGCTTGCTCGTCGTTCCTGTC
GCGCTTGCCCTTAATAGTCAGTACAGAACGAAAAAGTCATCATTAATTGCTCCTCATTTA
GCAAAGATGCTTGGTCATTCAGTCAAAACCAAACATTACTTTGCAGTATGGGGAGTGGCT
TGGGCAGTAGCATGTATCGCCTTGGCAGGTCCTAGTTGGCAAACCAACACTCGCCCAAGC
TTTGAGTTGAGCCAAAATCGAGTGCTAGTTCTGGACATGTCACGCTCTATGTACGCAACG
GACGTGAAGCCAAATCGACTGTCACAAACGCGCTATAAAGCACTGGATTTACTGCCGAAA
TGGAAAGAAGGCTCCACTGGTTTGGTCGCCTACGCTGGTGACGCTTATACACTTAGTCCA
CTCACGACAGACTCCAGCACACTTGCAGGCATTATCGAAAACTTGTCTCCAGAGTTAATG
CCCTACCAAGGCTCTAACTTACCATCAGCAATTGAAACAGCAGTGAACCAGTTCACTCAA
GCAGGCGTGAGTCAAGGTGATATCGTTCTATTAGCGGACGATTTAGATGACACCGAGCTT
TCTCGCTCATTGGCATTGCTTAACGGCAAAAACATCCGTGTGTCAGTACTCGCTATCGGC
ACAGCAACAGGTGCGCCTATTGCCTTGCCTGACGGTTCATTAATGAAGAACCGACAAGGT
AATACTGTGGTAGCCAAAACAAACCTAAAAAATTTGCAAAAGCTAGCAAAGGAAACCGGC
GGACTGTTTGTGCCAATTCAGCACAATAACCGTGATGTTGAGAACATCGCAGCCTTTACC
AACAACGCTAGCCACAGCCTAGGTGCGAAACAAAGTGACGATTTCAAAACCGATTCTCGC
TTGAATGGTGGTTTCTGGTTGCTACCTTTGTTGCTTTTTCCTGCCGCTCTGCTCTTTCGA
CGCGGCATGATTTGGGTACTCATCGCAACAGTATTGCCAATGACTTGGGCGCCGAAAGCA
GAAGCTAATGCCTTCCTAAACCAAAATCAGAAAGGTGAGCAACTCTACCAGCAAGGTGAG
TTTGAGAAAGCGCAAAGTACCTTTACCGATCCAAATTGGAAAGGCGCGGCAAGTTATCAA
GCGGGCGACTATGAAAGCGCTATTGAAGCATTCTCAAATAACCCAAGTTTGAATGGGCGT
TATAACCTTGCGAACGCGCTTGCCCAAAACGGGCAATTGGAAGATGCAGAAAAACTCTAC
GAACAGTTAATCAAAGAAAAACCTAACTTTGATGCTGCGAAAAAGAACCTGTCGGTTGTA
GAGGAGAAACTGAAACAGCAACAGCAACAGCAACAGCAACAGCAACAGCAACAGCAACAG
CAACAGCAACAGCAACAGCAACAGCAACAGCAACAGCAACAGCAACAGCAACAGCAACAG
CAACAGCAACAGCAACAAAAGTCTCAAAATGAGGCTAAGAAAGAGCAAGGACAACAGTCA
CAAAATCAGCAAGAATCTGAAAATAAAAAAGAAAAGCAGAAAGCCGAGCAGCAACGCGCT
AAACAAGGAAAAGAGAAACTGGATGAGCAGAAAGGTCAGCCAATGCAGGCTCAAGCTCAA
CCAGAGAAAACGCATCAGGATGACCCTGAGTTCCGACGCTTAGAAGCGGTGGAAAGTGCT
CGTGACCCAAGCTTCCTGATTCGTGCTCAAATGCAGTTGCAAGCTCAACAAAAACAACCT
CCACAACAATCAAATAAGGAGTGGTAA
>IFLFFFIN_00234 hypothetical protein
ATGATGAAAAAAGGCGCAAAACTGGTCTTTGTTCTAATGGCCAGCCTACTAACTAGCTTT
TCGGTTTTTGCTCAAAGCCTTCAAGCCAGCGTAAATAAGACTCAGGTGGCTAAAAACGAA
GTGATCAACCTTAGGATCATGGCAGACACAGAGCTAGGCTCAGATGCGATTAACTTTGAT
GCTCTGAAAGATGATTTCTTTTTGGGTCAGCCGCGTTATGGTCGCTCGAGTAATAACATC
AATGGTCATAAAACCGTTCGCACTGAATGGAGTATTTCAATTGCTCCAATGAAAGAAGGT
GTCGTGACCATCCCTAGCTTCTCTGCTGATGGAATGACAACAGAGCCTATCAAACTGCGC
GTCACCAAAGATCAAACAGAACCAGACATGGATGAACTGTTTAGTTTCAACATGGACGTG
GATAACCATACGCTTTATCCCCAGCAGTCTACGACGGTGCGAATGCAGTTAGTCATAAAG
GCAGATCCTCGTCGCCTTGATAACCCTCAAATCCTCCCACCAAGTATTGAAGGGATGAAA
ATCGAGCCAGCAAGCGATGCCAAACAAGGTCGTCGCGTTATAGATGGACTTGAAGTTACG
GTGTTAGAACAGTCATTCCACATTACTGCGGATCAACCAGGCACGTACACGCTTAACGGC
CCTAAGCTGACTGGTTCATATATCTATGGGGACAGCTTAACTGGCTCAACCAAGATCATG
CCAATCAACACAAAAACAGAGCAAATGACAATTACCGTCAAGCCAATTCCAAAAGACTTC
AAAGGAAACTGGCTGCCTGCAAGTGCGTTAGAAATGACACAGAGCTGGCAAGATGATCAG
GGTAATCCTCTGTCTGTGAATAAGATAAACACTGTGAAGCAAGGTTCTTCTATCACTCGT
ACGATTCGCATTCGAGCACATGGTACTCAAGCGGAATACTTGCCACGTATTGGTATTATT
TACCCAAGTACATTACGTGTTTACCCTGAACAACCACAGTTTGAAACCTCGCGCGATGGC
ACAGTGACGATGACCGTCAAACAAGTGCTAATCCCTACCGAGGCAGGCAGCCTGACACTT
CCGGGGTATTCTGTAAATTGGTGGGATAGCAATCGAGATCAAGAGAGAAAAGCAGAGATC
ACCCAGCTCAAATTGAATGTCGAAAAAAGTGATAGTGGTTTAATTACCTTGCCAGAAAGT
GCGTTACCAACGCAACCTGCATCTACTTCGGCACCCACTGTGCCAAGTGGTGTAGATTCA
ATTTGGCAAACACTCACTTTCGTATTCGGCGTATTGTGGCTTGTCACTTCTGCTATCGCG
TTTGGACTATGGAAAACACGCGCAACTCAACAAACAGAAAAGGCAGTAAGCGCGCGTCAT
GGTTCGCCAATTCAAGATTTAGAGCGCACCATCAAACAAGGTGACAGCGTGATGATTGAC
AGAGCAGTTAATGACTACCTAAACACCCATCATAGCAGCAGCGAATCTGACGCAGTAAGA
GCGGTGAAAGAGGAGTTAGCCGTTATGAACCAATCTCGCTTTAGTGCGACACAACAAGTG
TGGAAAGCAGAAACTCTACTCGTCAAACTTAAACAACTGGCGAAAGAGAAGCACACTAAA
TCTAGCCACCAGCTAGAAAAGTTGTAA
>IFLFFFIN_00235 Phytochrome-like protein cph2
GTGAGTTTAAAAAGTTTTACAAGAACAGTCTCTTCGACGAGAGATCATAGGCTCTTGGCG
GAAGCCATCTTCGAGCATCTAGAACAGCACTTTTCCCCCAGCGCGATAGCGATTTTCGAC
GATCCGCTGACTAATCCAGCCGGGACCATTCTTTTTTCCCGTGGTGACTTATTTCCAATT
CGTCAGTATCCAGAAGCTTTTTGGGATTGGGCAAGCCAGTTTGATACCTCAGAAAGTATT
ATTCCCCTTGCGATCAACACCTGCAATTGGGAACACATTCAAGATCTGGGTGGCGACAGC
TACATCATGATGCTCGATAACACACCGATTAAGCGCACCTATCTACTAGTACAAAACGTT
CAAGCCCGATCAGCTCACAATATTTACGAAGAAAGCTACGACGCTATGCAGCTCGCTGCA
GCTCGTTGGCAGTGCATTCGAGCTGAAAAACACGCGTCGCTTGAGATGAAGCATCGCGAT
GTACGAGAAGCCCAATATGTTGATGAACTCAGCCAACGTGAACGGTTCATCGAAAATATG
AAGCTCGTACAACAAGTCGCTTTAGAAATTTCCAACCCAGACTCTTTGAAAGATCTGTAT
TTAAAAGCAGTAGAGGCACTGCGTGAGCGTCTAGGCTTTGATCGCTCAACCTTGATGCTG
CTTGATATGAAAAAGCGCAGTTTCAGTGGCACGTACGGTACAGATGAGTCGGGTACTACT
ATTGACGAGTTCCACACTCAGTATGATCTTCACCAATTGAGTGAAGAGTACATCGCCGCT
TTGTCGAGCATAGAGCGCAATCTGGTCATCGTTGAAGATGCCCCTATATATACCGCAGGC
AAAGTTGTCGGGCAGGGATGGAACGCGATGTTGATTTTACGCGATGGGAATGAGCCGTTT
GGCTGGTTTGCGTTGGACAACTTCATTCACCGTAAACCGATTACCGCTTACCAAAAGCAA
ATGCTGGAGTCTTTTGGTTCGCTTTTCTCTCAAATTTTTATCCGAAAACGCCAAGAGCAA
AATGTGCGTATGCTGCACTCCAGTATGGTTGAATTATCACGTTGTACGACCGTGAGTGAT
GTCTGTAAATCTGCGGTGACGTTTGCAATTAAGAACCTTGGCATTGACCGTATGGCCGTG
TTCTTAACCGATGAAAATTGTTCTTATATGCAAGGAACGTGGGGAACCGACATTCAAGGG
AATGTGGTTGATGAATCTTACTTTTTTGGTGAGACGCAAGACTTCTCTTTGATCAATTTA
GCCCGCTCGATGCCAAATGAGGTCGCCTTTGAAGAATCGGTACCTATTTACCATGACTGT
AACATTGTAGGGTTCGGTTGGGCTGCCATGACAGTGCTGACATCGAATAGCAGCGGTCCT
ATCGCTTTTATCGCCGTGGATAACCTCCTTACCCGTGCACCGTTGACATCTCAGCTACGT
GAAGTGATTCGAATGTTTGCTTCAAGCCTTGCTGAAGTGCTGCAAAGAACGCAAGCGCAG
GAAGCGATTAGAGAGCTCAATGAGAACCTAGAGCTTGAAGTCAAGAATCGAACAAAAGAG
CTGGAAGAAGCGAATCGACAATTGGAGGTTTTGTCCAAACTTGATCCGCTAACACGTTTG
GGCAACCGCCGCATGTTAGAGCATGTGATGCAAAAGTACTGTTATATCGAACATAATGAG
GTGATGCCTTTCGGTCTTATTCTGATCGATATTGACCATTTTGGTTTGTTTAACAACCAT
TATGGGCACTTAGAAGGGGATATTGCCTTAATGAGAATTGGCAATATTCTTGAGCATCAT
ACCAAAGATGAAGACGAAGTGTTTTGTCGCATTGGTGGTGAGGAGTTTGTCCTTCTGATG
ATCGGATCTGACCAAGAAGAGGTTAGGCTACGTGCGGAGTGTATTCGACGTTGTATCGAG
GATGAAGGAATCAAGCATTGTCACAACCCAGAAGGTGAATTGCTTACGGTTTCTGTCGGT
TATTCCTGTTATCAAACTCAAGGAAAAGATTTTAATTTTGATCACCTTTATCAACTTTCA
GATAAAGCGCTTTATCAGGCGAAAAATAGCGGTCGAAATTGTGTTCGTATGTTCGACACG
CCGGATCAAATCGTTGCTTAA
>IFLFFFIN_00236 Phosphate import ATP-binding protein PstB 3
ATGAACAAGTTTGATATTGAAAACCTAGATCTGTTTTACGGTGACAACCAAGCACTGAAA
TCAATCAACTTACCAATCCCAGTACGCCAAGTGACGGCGCTAATCGGTCCTTCAGGTTGT
GGTAAATCAACATTGCTACGTTGCTTGAACCGCATGAATGACCTGATTGAAGGCGTGAAG
ATCACGGGTAAGTTGGCAATGGACGGTGAAGATATTTACGGCAATATCGATGTTGCTGAT
CTTCGTATTAAGGTTGGTATGGTATTCCAGAAGCCAAACCCATTCCCAATGAGTATCTAT
GAAAACGTGGCGTACGGTCTGCGAGCTCAAGGCATTAAAGACAAAAAGCACATCGATGAA
GTCGTGGAACGATCCCTGCGTGGTGCAGCACTTTGGGATGAAGTAAAAGACCGTCTTAAG
TCTCACGCGTTTGGTCTGTCTGGCGGTCAGCAGCAGCGTCTATGTATAGCACGTACAATC
GCAATGGAGCCTGATGTGATTCTAATGGATGAGCCAACATCAGCACTTGACCCGATTGCG
ACCCACAAAATCGAAGAATTGATGGAAGAGTTGAAGAAGAACTACACCATCGTGATCGTA
ACGCACTCAATGCAGCAGGCGCGTCGTATCTCAGATCGTACTGCGTTTTTCCTAATGGGC
GAATTGGTTGAGCATGACGATACACAAGTTATCTTTAGCGATCCAAAAGACGACCGCACC
CAAGGTTATGTAAACGGTGACTTTGGTTAA
>IFLFFFIN_00237 Phosphate transport system permease protein PstA 1
ATGGATCGCGCAAAACTTAAAAAAGCACGCCAGTTCAAAGATAATGTCTTTAGCGCATTT
GTCTGGATCTCGGCAGCACTGACGGTAGGTTTTTTGTTCTGGATTATCTGGTACATCCTA
TCAAACGGTCTACAACACGTAGATTGGAACTTCATTACTGATAACTATACGCGTACAGGT
GAAGAGCAGGGCATCTTCCCAATGATTGTGGCGACAATTTACATGGTTATCGCATCTATC
GCAGTGGCTGCTCCACTCGGTATCATGACAGCAATCTACTTGACCGAATACGCGAAAGTA
GGCAGTCGTTTAGTGAAGATTATCCGATTTTGTACTGAGTCATTGGCGGGTATCCCGTCG
ATCATCTTCGGTCTATTCGGTATGACTTTCTTTGTGGCAATTCTTGGTCTTGGCTTCTCG
ATTCTATCAGGTGCCCTAACGCTAAGTATCCTTATCCTGCCAGTGATCATCCGTACTACG
GAAGAGGCGTTGATGGCAGTACCGCAAACATACCGTGAAGGTTCTTACGGTCTGGGTGCT
TCTAAGATTTACACTATCTGGCGTTTAATTCTTCCAAGCGCAATGCCAGGTATCTTAACC
TCGGTCATTCTAAGTATTGGTCGTGTCATTGGTGAGTCTGCTCCAGTATTCCTGACAGCA
GGTATGGTTGCACGTATTCCGGATTCTCTATTGGATTCAGGTCGTACGTTAACCGTTCAC
CTATACAAACTGACTACCGAACTGTTTACCATTGAAGAATGGAATCAGGCTTACGGTACC
GCGACAGTTCTGATTGTTGTTGTTCTACTGATCAACATGTTTACAAAACTTATCGCACGA
CGTTTTAACACCGCAACTTACTAA
>IFLFFFIN_00238 Phosphate transport system permease protein PstC
ATGACCATCGCAACAAATAGTGAAAAGCTTATGACTACTGACGCTAAAGCGATCAGCAAG
CCAGGTTTACGCGAAAAACGCCGCGTCGATTGGAGAGAACGCATCTTCCACGGCTTGTTC
CTAACGAGTGCTGTTATCGGCATCGTATCATTAGCAGTTATCGCATACTTCATCGTTCGA
GAGAGTATCCCAGCATTCCAAGAAGCGGGCGTCTCGGGCATTGTCCTAGGTCAAAACTGG
TTACCACCTGCACTATACGGTGTTGCCACTATGATCGTCGCTTCTATCGTATCGACAGCT
GGCGCGGTTTTAGTGGGTGTTCCAATTGGTGTTTTGACTGCTATCTTTATCGCGGAAATC
GCACCAAAGCGCTTGGCGGACATTATTCGCCCGGCAGTAGAACTGCTCGCAGGTATCCCT
TCCGTCGTTTACGGTTTCTTTGGTCTAGTTATTATCGTTCCACTGATTCAAAACGTTTTT
GATGTGCCAGCGGGTAACACTATCCTTGCAGGTATCATCGTTCTTGGTGTGATGATTCTA
CCAACGGTAATTACGGTTTCTGAAACGTCTATCCGCGCGGTTCCTCGTACTTACAAAGAA
GGTTCTTTGGCGCTAGGCGCATCTAAAATCTACACCATCTTTAAATTGCTCGTTCCAGCG
GCTCGCTCAGGCATCATGACAGGTGTGATTCTGGGTATCGGTCGTGCGTTGGGTGAGACC
ATGGCGATCATTATGGTTATGGGTAACGCGCCAGCTATGCCAGAAGGCATCTTGGATTCG
GCTCGTACGCTAACGGCAAACATCGCTATTGAAATGTCTTACGCAAGTGGTGTTCACGCA
AACGCACTTTACGCTACAGGTGTGGTACTTCTTGTTTTCATCATGTCGTTGAACGCTGTA
CTACTTTACCTAAACCGAGAAAAAGCGAAGTAA
>IFLFFFIN_00239 Phosphate-binding protein PstS 1
ATGAAAAAGACAGTAATCGGTGCAATCGCACTTCTAGGCGCAATGGCAGTGACTCCTGTT
TCTGCTAAAGAAACTATCTCTGCAGTGGGTTCTAGCAGCGTAACTCCACTGATGGAAGTT
TTCTCTGAAACATACATGAAGACAAACCCGAACGTATTTATCGAAGTTCAAGGTCCTGGT
TCATCTGCTGGTGTTAAAGCAGCGAAAAACGGTTCTGCAGACTTAGGTATGTCTTCTCGT
AACCTAAAAGACTCTGAGAAAGAGCCTGCTCTAAAAGAAGAGACAGTTGCTCTAGACGGT
ATCGCAGTTGTTGTAAACCCACAAAACAAACTATCAGGTCTAACGGCTGAGCAAGTTACT
GCTATCTACAAAGGCGAAGTGACAAACTGGAAAGATGTTGGCGGTGCAGATAAGCCAATC
GTAGCAATCACTCGTGATACGGCTTCTGGTACTCGTGGCGCATTCGAAGACATCATGTCT
CTAAAAATGAAAATTTCTGGTAAGAAAGTATCTGCAATCTCTCAACGCGCTCAAGTTGCT
AACGGCAACGGTGCACTGAAGACTATGGTTGCTTCTAACCCATACGCAATCGGCTACATT
TCTCTTGGTACTGTTGATGGCTCTGTAAACGCGCTTCCAATCGATGGTATCGAAGCATCG
GTAGACAATGTGAAGAACGGTTCTTACAAAGTTGCTCGTCCTTTCCTTGTCCTTTACAAA
GATGGCAAGCCATCTGCTGAAACTCAAAAATTCCTAGACTGGATGCTAACTGACGAAGCG
CAAGCGCTAGTTGACCAAAAAGGTTACATCTCAGTTAACTAA
>IFLFFFIN_00240 Methyl-accepting chemotaxis protein CtpH
ATGCGTCAATTACTTAGTGCGCTGTCTATTAAGCTACAGGTTTTCGTGCCCGTACTTTTC
ACTGTCATACTTCTCATCGTAGGTTTGAGCGTAGGCATAGGAAAATTAGAGCAAGCGTTC
GATAAAGTTACGGTTTCAACAAATAACCTTATCGTGCACAAAGAAGAACTGAGCTCAATC
GTAGACAACACTTATGCCATGCGCATTAAGGCTATCTACAGTCTTTTCAGGACTGAAGAT
GTCAAAACACTTAACCAAGAATTACAACGACGTCAGGCGACAAACCAAGAATTTTTAAAC
TCAATCGATCAAATTGAAGGGATTCATGCAGAGGTAAATGCCATGCGTGAGGCGATGAAC
CACTATGTGGATTTCACTCGAGTCACCATGACACCTCTGTTAAATACCAAGCATTCATCG
GACTACACAACATCGTATTTTGACCGAGAATACGAAACCGCAATGGGCAAATACCGCCTC
GCTGGTGAGGCAATGATCAATGCCATTGACAGCTTGTCTAAAAAGCTCAATCAAATCGTA
ACGGATGAAGTAGAAGAAAACGGAGTATTGCACTCTAATACGCTAACCTACAGCACCATC
TCGCTAGTCATCATCCTTTCTATTGCTTCATTAATCAGTTGGCTGCTGGCAAGCTATATT
GTTGCGCCTATTCGTAATCTGCAACAAACCATGAGAGAAGTAGCAAAAGGCAACTTGCTT
GTAGAAGCAGAAGAAGTAGGTAAAAACGAAGTATCCGAATTAGCAAGTGACGTTAACCAA
ACGATCCATCAGCTTCGTGGCACCGTCGATTCTCTAGTACGAATCAGTGAAGATGTCGCT
TCGGCCTCTACTGAGCTTGCGACAGTCATGACACAAAGCAGCGCAAACTCTGATCAAGAA
AAACAAGAAGTAGAACAAGTCGCTTCTGCAATTAATCAACTTGAATCTACCGCTGCGGAA
GTGTCAACTAACGCACAGCAAGCGGATAGCGCGTCTAATGAAGCGACGAAATTAACTTCA
CAAAGTTTGAGCATGTTTGAGGAAAGCACGCGTGCAAGTACTAAGATGGCAGATCAACTC
AACGAAGCTGCCCACGTAGTGACATCACTAAAAGACCAGTCGGAACAGATTGGTAAAGTG
ATTGAGGTTATTGAAAGTATCTCTGAACAAACCAACCTGTTGGCACTCAATGCCGCTATT
GAGGCAGCACGCGCAGGTGAAAGTGGTCGTGGATTTGCCGTAGTTGCAGATGAAGTACGT
ATGCTTGCAGCAAGAACTCAAGAATCGACCAAAGAGATCCAAACCATCATTGAAGAGCTA
CAACAACAGTCTGGTCAGGCAAACGAAAGCATGCATTCAAGCTTAGCCATGCTAGAAGAC
AACCAGGCGCTTGCTGCAGAAGTAAGCCGTTCTCTGAGCGACATCAACAGCGCGATTTCT
GACTTGAACGCGATCAATACTCAAGTCGCGACCGCTTCAGAAGAACAGAAACAAGTCACC
TCTGACATCAACAACAACTTAAGCACTATTTATGAGTTGGTCAGCCAGAACGTAACGGGT
ATCACCCAATCAGCCGCTGCAGCGCAAGAGTTATCTGGTTTGGCAGAAAATCAGAAACAC
CAGCTTAAGCAGTTCCAAATCTAA
>IFLFFFIN_00241 hypothetical protein
ATGATTACTGAGAAATCACAGATGGGGGAGTTGATAAAATCCATTGTTGTTTCCTCACTT
TATTTTGTTGGCTTCCTCGCTCTAATTTGGGTTGTAACGACACATCTTTTCTAA
>IFLFFFIN_00242 hypothetical protein
ATGCAGCAGCAAGATATTCAGCAACAAAAAGATCAATGGTTAGAAGAAATAGACATGACC
CTTACCGAGCAACAATGTCGAGAACTAGGGTGGGAACAAACAACTGTGTTCGTTGAGATG
TTTTCGTTTCTCTGTATGGCAGTAATAAGCTGTGCTTTGGTTATGTATCGTGGAGGAACT
CATGATTACTGA
>IFLFFFIN_00243 ATP-dependent RNA helicase CshA
TTGCAATTTAAAGATCTAGGCCTAGACAACCGATTGTTGAAGAACCTAAAACACTACGAT
TTCAAAAAAGCGACTGACATTCAGCAGCAGGCGATTCCTGTTGCGATTGCAGGCAAGGAT
CTATTGGCATCTTCGAAAACGGGTTCGGGTAAGACTTTGGCGTTTGTATTGCCAATGCTA
CATAAGTCACTAAAGAATAAGTCGTTTTCTGCAAAAGACCCACGAGCTGTGATTCTTGCG
CCAACGCGTGAGCTAGCAAAACAAGTATATGGTGAGCTTCGCTCAATGCTTGGTGGTTTG
TCCTACGACGCTGCATTGATTCTTGGTGGTGAAAACTTTAACGATCAGGTTAAAGCACTG
CGTCGCTACCCTAAGTTTATCGTTGCCACTCCAGGTCGTTTGGCTGATCATCTGGAGCAC
CGTTCTTTGTTCCTTGATGGTCTGGAAACATTGGTTCTAGATGAAGCTGACCGTATGTTG
GATCTGGGCTTTGCTCCGGAGTTGCGTCGCATTCATAAAGCGGCAAAACACCGTCGTCGT
CAAACTTTGATGTTCTCTGCAACACTTGATCACGCAGAAGTGAATGACATCGCGGCAGAA
ATGCTGAATGCGCCAAAACGTATTGCAATTGGTGTTTCGAACGAAGAACACAAAGACATT
ACTCAGAAATTCTACCTATGTGATCACTTAGATCACAAAGAAGCGATTCTTGAACGAGTT
CTAGAAGAAGCTGAATACCGTCAGGTGATCATCTTTACTGCGACTCGCGATGATACTGAG
CGTCTAACAGCGAAGTTGAACGAGAAGAAACTGAAAGCTATCGCACTAAGCGGTAACTTG
AACCAGACTCAACGTAATACCATCATGAGCCAGTTTGAGCGTGCGGTATTTAAGATTCTG
GTGACAACGGACGTTGCTTCTCGTGGTCTTGATATCGCGACTGTGACACACGTAATTAAC
TTCGATATGCCTAAGCATACAGAAGAATACGTTCACCGTGTTGGTCGTACTGGTCGTGCA
GGTAACAAAGGTGATGCAGTTTCGTTGGTCGGCCCGAAAGATTGGGATAGCTTCAAGCGC
GTAGAAACTTACTTACAGCAAGATTTGAGCTTCTCTGTGTTTGAAGATCTAAAAGGTAAA
TTCAAAGGTCTGAAGCCACGTAAGCCAGATTTCCGCAATAAGAAAGTGGCTCCTAAGAAA
GCACGTCCTCAAGCTAAGAAAACGCCGAAGAAACCAGCTCAGCGCGACAAAGGTTTCTAT
CAAAACGTGGCAGTGGGTGATAACGTGTTTATCCCTAAAAAGAAGCCAGCAGCACCAAGT
TCTGAAGATTAA
>IFLFFFIN_00244 Major outer membrane lipoprotein Lpp
ATGAACAAAACGTTGATCGCAGCTGCAGCAACTTCAGTACTTCTACTAGCAGGTTGTGCT
TCTTCTGACGAAGCAGCAACAGCTACTAAACTAGACGAACTAAGCAACCAAGTTAGCCAA
CTAAGCCAAGACGTACAGTCTCTACAATCTGACGTTCAAAAGTCTAACGACGCGGCTATG
GCAGCTCAAGAAGAAGCTGCACGTGCTAACGAGCGTATCGACAACATCGCTCAGTCTTAC
ACTAAGTAA
>IFLFFFIN_00245 putative L,D-transpeptidase YcfS
ATGCCTAGCAAGAAGCGTCCAATGAGTATCGCTAAAAGAACCCTGTTGTCTATATCGTTG
TCTTTAGTGAGTAGTTTGTCATTCGCTAAAATGTACCAACTACCAGAGGACGGAGCTCGC
GTTATAGGTCGCATGGAAAACCATGTGGTTGAACAAGGCGAAACCATGGCGAATATTGCG
AAGCGATATGATGTTGGCATGCTTGCGCTAATGGCTGCAAACAAAGGGGTTGACCCGTTT
CTCCCTCAAGATGGTCACGTTTTAACGATCCCTACTCAGCTTATTCTTCCTGATGTCCCT
CATAAAGGTATTGTCATTAACCTTGCCGAATTGCGACTTTACTATTTCCCAGAAAACGAA
AACGTGGTTCATGTTTTTCCTGTAGGTATAGGTCGAATTGGTCGAGACACTCCAGAAATG
ACTACAAGCATCAGTCAAAAGCGTCCTAATCCGACTTGGACGCCACCTGCCTCTATTCGT
GCAGAGTACAAAGCAAAGGGGATTGACCTACCTGCTGTCGTTCCTGCTGGACCAGATAAC
CCACTAGGTATGTTTGCACTTCGTTTGGCATATGGGCATGGTGAATACTTGATCCACGGC
ACCAATAAAGATTTTGGTATTGGTATGCGTGTGAGTGCGGGTTGTATTCGTATGGACCCA
AGAGACATCGAATGGTTATTTGATAAAGTACGTCGTGGCGAAAAAGTAAAAATCATCAAT
CAACCGGTTAAAGTCGCATTAGAACCAGATCGTAGTGTGTTTGTTGAAGCCCACGAGCCG
TTGACTCGCAGCAATGGCGAGAAGGATCACTTAGTCATTCCAAAAGAATTGGACTGGTGG
CTTGATGAGTTTGGTATGACGAATGCTAAAGCGAAAGCAGCGATTGCTGCGCAGAATGGT
GTCCCAGTTGAAATAACCGCGCCTTAA
>IFLFFFIN_00246 Deoxyribodipyrimidine photo-lyase
ATGATTCTTGTATGGTTTCGACGTGACCTAAGAACGTTAGACCACACAGCACTTAAGGCT
GCATTGGATACTGGGCTTCCGGTTGTTGCTTGTTTTGTTTCGACCCCTGAGCAGTGGCGA
GAGCACCATATGGCACCGATGCAAGCTGATTTGATTGCTCGACGTTTATCTCACCTTAAT
GAAGAGCTCGCCAAACTCAACATCCCATTTTTATACAAAGAGGTGCCCGAGTTTGCCGAT
GTAACAGAGGTCATAAATGATTGGGCTACTTCTTTAAGCGCTCAACGTGTCATGGCGAAC
ATCCATTACGAGGTGAATGAACAAGCACTAGATAGAGAGGTTTCTCACGCACTTTCAATT
CGAGGCATTGCCTTTGATACTTTTCACGATAAGTGCGTTCATGCTCCGACTACCGTTTTA
AATAAACAGGGGGAGTACTTTAAAGTATTCACCCCGTTTAAACGTGCTTGGTTGGCAAAG
TTTCAAATGCCAGTGGTATCGAAACCTGAGCCGCAAGCCGAGCTGTCACCGTCTACCATC
CAGCCAATTCAGCCAGATCGCTACCATGATGGTGTCGCATTCTCTTATCCTAGAGAATCT
AGCAAGCGATGGTTCGCAGCAACCAGTGATATTGTTCAGCATTTGCGAGAATTTGCTCGA
GACCGTAGTGATGCCTACCAAGCTGAAAGGGATATCCCTTCTGTTGATGGTACGAGTCAA
TTGTCTCCGTATTTGGCTATCGGCGCTCTGTCACCAAGGCAGTGCATCGCTAGGTTGTAT
GCTGAAAGCCCTATGGTTGACCTATCAGATGGTAAAGCGACGTGGCTGAGCGAAATCATT
TGGCGAGAATTTTATCAACACTTATTGGTATTCGAGCCAAAGTTGGTCAAGGGCAGAGGC
TTCATTGCTTGGGAAGACAAGATTCAGTGGTCGTACGATGAGCAAGCCTTCGAGCGCTGG
AAAGCAGGAAATACTGGGTACCCTATCGTGGATGCGGCAATGCGCCAACTTAATACAACA
GGTTGGATGCACAATCGACTACGTATGATAGTGGCAAGCTTCTTAACCAAAGATCTTCAT
ATCGATTGGCGGTGGGGTGAAGCTTATTTTATGAGTAAGCTGGTGGATGGAGACTTTGCC
GCCAACAATGGTGGGTGGCAATGGTCGGCATCAACAGGGTGCGACGGGCAGCCTTACTTC
CGCATATTCAATCCGATCAGCCAAGGCGAGAAATTTGACTCTGACGGAACCTTTGTTCGC
CATTGGGTGCCGGAAATAAAACAAGTACCAAACAAATTCATTCATAACCCTTGGCTATGG
AGTGGCTTTAATTTACTGGATTATCACAAGCCGATGGTTGATCACAAGGTGGAAAGAGAG
ATAACCTTACGGCTCTTCAAAAATGCCAAGGAATAG
>IFLFFFIN_00247 HTH-type transcriptional repressor BluR
ATGGATTGTAGCCAAGAAGAAAAACTATACGCAATTCGAGATGTATCAGAGTTAACGGGA
GTAAAACCCGTTACTCTGCGCGCTTGGCAAAGACGCTATAACTTGATCCAACCACAAAGA
ACAGAGAAGGGTCACCGCCTGTATCGACAGCAGGATTTAGATACTATTCGTGAAATTCAA
GGTTGGCTTGCAAAAGGCGTTGCGATTGGCAAAGTTAAAGGCTTGCTAGGTCAGGAATCA
GATGTGGATTTAGTGACCGATATCCAACGACTAGAAGAAGTGGAGTCAATGCTCAAAGCG
TTATCTGAACTCAATCGTGGCAAAACAGAAACGCTGTTATCGAATGTGCTAAAAGAGTAC
CCACTCAACATTGTCATTGAACAGCTGGTCAATCCTGTGTTTGAAGCGTTAGATTTGGTG
AAAGTCTCGCTACGTTCTTTACAGCTTGGTTTGTTCCAAACTTGCTTGATTACTCGATTA
GCCTTGGTTGTCGATTCGGAAAATAAGGCATCTTCCAAGGGAAAATGTTTGCTTTTGAGT
TTTGAACAAGTTCGTGACTCAGAGAGCTGGATTCAGGCGGCAAAGCTGTGTGAACAGGGG
TATCACATTACTCTGATTGATAAAGTCGAAGACATCTCGGGTTTAGTTGAGCATGATGTG
ATGTCACGTTACCAATACGTGCATTTCTTCTCGAATAAAGCGCTGCCTATCAAGCAAGTT
GAAGCTTTGGCGACGTTATTAGAGCAAGCTCCGAAGCAAGTGCAGCTATCTGAAGTCATC
GAAAAACTGCATTTCCCGCAATAA
>IFLFFFIN_00248 hypothetical protein
ATGGAATCTTCAATCAAAGTTGGTATCAGTTCTTGTGTACTAGGCGAACGAGTTCGTTTC
GATTCGGGACATAAAATCAGTAACTTCGTAACGAAAGAGCTCGACGGCTACTTTAGCTTT
GTTCCCGTATGTCCAGAAGTCGGTGTTGGTATGTCTGTTCCACGCCCTACCATTCGTTTG
GTAAGCAATGAGGAGCGAATCGCGCTGGTAGAAACGAAAAATCCAGAAAACGACCACACT
GACAACATGCTTGCGTACTCAGAAAATAAAGTGAACGAATTAGAGGGTGAAGAGCTGTGT
GGTTACATCGTCTGTGCGAAGTCACCAACGTGTGGCATGGAGCGAGTGAAGGTATACAGC
AAAAATAGTGCGGCGAAAGAAGGTATCGGTTTGTATACCAGAACATTAATGGAAAAAATG
CCGTGGTTGCCTGTAGAAGAAGACGGTCGTCTAAACGATCCGGTTTTAAAAGAAAATTTC
ATTACGCGTGTTTACTGTTTGAATGACTTTTATGAGTCGATGGGCGGCGAGCCCACACGC
GGCAAAATTATTGATTTTCACTCTCGCTATAAGCTGACTTTAATGGCGCACCATCCAGAG
TCTTATCGTTCGCTGGGACGCTTGGTTGCAGATGTATCAAGTTACGAAATGGAACAGTTT
TACAACGAATATCGTCTAGGTCTGATGAAAGCGTTACAGAATCGCGCCAGTCGAAAAAAC
AACACGAACGTCCTGATGCATTTGCAAGGCTATTTTAAACGCTCTTTAACCGCTAATGAA
AAAGCGGAGCTGGCGACGGTGATCAGTGATTATCGTACGGGCTTGTTACCATTACTTGCC
CCGTTAACGTTAATTAAGCACTATCTCAATACGTACCCCGACGCGTACTTACAGAAACAA
AAATACTTAGAACCGTATCCACAGGAGATGAGACTTCGTTATGGATTGTAG
>IFLFFFIN_00249 Purine nucleoside phosphorylase DeoD-type
ATGGCAACCCCACACATCAACGCACAACCAGGTGATTTCGCTGAAACAGTACTAATGCCA
GGCGACCCGTTGCGTGCAAAATACATCGCAGAAACTTTCCTAGAAGATGTGAAACAAGTT
TGTGACGTTCGCAACATGTTCGGCTTTACTGGCACATACAAAGGTAAGAAAGTGTCTGTT
ATGGGTCACGGTATGGGTATCCCATCTTGCTGTATCTACGTACACGAGCTAATCGCTGAA
TACGGCGTGAAAAACGTTATCCGCGTAGGTAGCTGTGGTGCAGTACGTGACGACGTGAAA
CTAATGGACGTTGTTATCGGTATGGGTGCTTCTACAGACTCTAAAGTTAACCGTATCCGT
TTCAACAACCACGATTTCGCAGCAATCGCTGATTACGGTCTTCTAGAAGAAGCGGTTAAC
CAAGCGCGTGCTCAAGAAGTACCAGTTAAAGTAGGTAACGTATTCTCTGCTGACCTATTC
TACACACCAGAAGCTGACATCTTTGAGAAGATGGAAAAACTAGGCATCCTAGGTGTAGAT
ATGGAAGCGGCAGGTATCTACGGCGTAGCTGCAGACCTAGGCGCGAAAGCTCTAACTATC
CTGACAGTTTCTGATCACATCATCCGTGGTGAAAAACTAAGCTCTGAAGAGCGTCAAAAG
TCGTTCAACGACATGATGAAAGTTGCTCTAGAAACAGCAATCAACATCTAA
>IFLFFFIN_00250 hypothetical protein
GTGTCTAACGGCGAACTGCCAAAGGACGCAGATGGGTTACAACTCAACTTTTGTAAAACA
TTGGCGTGTGACAACTTTGGATTGAGTGATGCAAAGCGTTACGTCTTGCAGCATGCTAAC
CCTAAACGTCCGGCGATGGTGTGCCGTGAATGTGGAGCTTTCCCCCCCTTACTTAACAAC
CGCGATGTGGTCAACGAACTTCATCGTTTGAGACACGTCCACAGTGATGGACTACCTGCT
TGTCGCAATGATGACTGCGACAACTTCGGACTTTCTGTCCATACTCATAAACACCTCTAT
CACGCTTTTGGTTACAGTGGCGATCGCCAACGTTACCGCTGTAAAGTGTGTCAAAGTACT
TTTGTCGATAAATGGTCTGGTGCCAACAAAAAGCTTCAATTTCAAGAGAACTTGATGGGC
TTGCTGTTCACGGGATATTCCGTCCGAGAAATCTGCCGTAAACTGAGCATCAATCCAAAA
ACCTTTTACGATCATGTTGATCACATTGCTAGTCGTTGCCGCCGTAAGCTTGCAACCATT
GATGCACGCTGGGTAAACCACGCGCAGCATTATGAGCTCGCTTCTAGCTACGTTGCATTG
CAACCCCATAGTAATAATGGCGTGTATTGGATTGCTTCTGGTGAGGCACATTCGGGCTAC
ATTCTTTGTCAGCATGTGAACTATTCATCTGATGATGAGCCAGTGGCGTCCTTGGATCAC
AATCCATACGATGAAGTCTCTCGCTTTGTATCACAAGAATACACCGCTGAAGCAAGTGAA
CCACCACCAGAGCCATCAAAAAAGCTGCGTGAGCGCATCGATCAGAAATACCAAACGATT
TTGGCCCGTGGTAACGTCGAAGATCCAATGGGAAATCTCTCTGTTTTCCACTATCCGTCT
AAAGGTGCCTTAATTCGTCCACCTTATACCTCGTACGCACACTATCTTCATGTATTGGAT
ATGTGTTGCCCAGAGAAACGCGTATCGATCTACATGCCACAAGATCCCCTGCTCCGCTCA
GCGGCGTTGAGCGTCTGTTTGTCTCGTATTCAAGAGAAAAATGTCGATCTTATGTACGTA
GAAGAAGACGCAATTTGGGATATGAATGCCCCGTTTGGTAAGGTAGATATCGCTTATATG
AGTTGGTGGCGAGATCGCTGGGCGATTTCTAGTCAATACGAATGTAACAAAGGTATTTGT
TATCTAGCTGGTGATAAAAATGAACCTGAAGCTTGGTTCAATGTAGCAACAACTCGCCAC
ATCCAATTCTATCAAAACCGTTTCCAACTGCTGTTTGAGAGCTTCATCAACGAGCCACGT
CGCAAATTAAGACCTGCTGGTATATTGCCTCTTTTAGATATATTCAGAGCTTGGCATAAT
TTGTGCTATCAGGATAAGCAAGGACTCACTGCCGCTCAGAGACTGAAAGTCACCGACGCA
CCACTAACGATCAAACAATTGTTGTCATGA
>IFLFFFIN_00251 hypothetical protein
TTGGATAAAAGCCAAATTCAGCTCGAAACTGAGCTAACTGCGCTTGAAGGTCAGATAAAA
ACTGATCCTGAGCGCGCATTTCGAATTGCAGAACAATGCCGGATACGCGCAGAACAAATT
CTGTTTGTTGACGGTGAGATTCGTGCGCTTATTGTTATGTCCCATGCCTGCTGGTGTAGC
ATGGATTATCGACACGGCTTAAAGCTGGTTAAAGACGCCTATAACCTTCAAATTCAACTC
GACACTGACGACCACTTACCTGAAATACTTCACTTATTTGCCCTACAATACTGGGGACAA
GCTAAGTACTACTCTGCTCAGCAATACTGGATTAATGCCCTAGAGCAGTCTGCGCTAGTC
GACGATATCGAGATTCAAATCGAAGCTTTGATTGGTCTTGGTAATGTTTGGCGAATCACC
AATGAACACAAACTTGCCGCCTCAACCCATGAGCTCGCGGTAAAAGTGGCAAACAACGTT
CGCATAGCTTGGCTAGAAGGGAAAGCCAGAATCCTGCTTGCTTGGGATTACTACTTGCTG
AATAACTTTGTCGAAATGCTAACAGTGCTCGACGGTGCGACCGAAGTACTTCGAGATCAC
GAAGACAGCACTTGGCACGCAGAAATCTGGGATTTCAAAGGTCTCGCTCTACTGGGTTTA
GAACGTTTAGACGCAGCGGAAGAAGCTACTCAAAAAGCCCACCAACTCGCAATTGAACAA
GATCTTACGTGGATGAAAGCGCATTCTTTCATCAGCCGAGCAAGACTCGAATTACTACGT
AAAAATACCGAAAGTGCATCTGAGCTACTGCAATCAGCAGAACAATCCGCCCTCGCGTTT
GATAACGGCGAATTGCTCAGTCAAATTTGTTTCCAACAATCGCGCGTAGCGGAAGAGCAA
GGTGACTATCAAGGTGCTTTCCAAGCGTTCCAGAAATACCGCAAACACGCACTCAAAATG
CTGAAAGAGCAAACGCATCGAGTGAGCATGGACAAAGCACGAGGCTCAAAACGCCAGTTA
GAACAGCGAGCACGAAAGCTCATCAATCGTATCCGTGCTCAACATGAATATGACCCAGAA
AAGCAGTTCTCAAATGTAGTATCAGAAACTTACTGGTGGGAACAACTGGTTCTGTTTAAG
ACCGAATTAAAACGCTCTAATCATGCGATCATCATGATCCGCCACGCTGAGCCCGCATTT
CTCGATATTTGTACCGAGCTGGTTCACTCATTGACCACTTCCAGTGATTTAATTTCCCGC
CTAAGCAGCGATCGCTTAGCCATGCTTATCGCAGAAAAAGACCAAGCGGCAGAAGATTTG
TATCAAACCGTGTGTTCGATGTTAGACATCTATCCTTGGAAGCGTCGTGGTCTTGATGGT
CCAAAACCGACACTTTATCTACAGGACATCCTAACCTTCCCGTTCACCTTAGAGCAGTTG
GAAGAAAGCCATATTGAGGTATTGAAGAATGGAACAACTGCTTAG
>IFLFFFIN_00252 Response regulator PleD
ATGGAACAACTGCTTAGTAAGGTCACTGATGCGGGAATGGATCCCTCTTCTGTCGCCGGT
GAAGAGGCATTGATTCTGTGGGAGCACATTCGCCTTCATATCGCCTCGACCAACAAAGAA
AAAGCGCATTGCTACATCATTAGTGCTGAATATCGTAGCAAGATTAAACAGTTAACCGAG
AGTATTGAAGAGCTACGCCTCGCACTTGATCTACTAAAACTCCCAGAGGATGTAGAAGAT
ATCCTATCGGTAAAAGCGAGTTTAAGTGATCGCTTGGTAGAAAAAGGGGACTATAACTCA
GCACTGACCGAGTACATCGCCTCAACCAACATCGCCGTTGAGTACGGCTATATCGATGAA
TATGTTCTCGCCATCATTGGTATGGGCAATCTTTGTGATGCGTATGGGGATCATAATCGT
GCCCTACGTTATTACCAGAAAATCGACGCGATTGACCATGCAATCGGTAGCCGTTCACTA
AGACTGCGTTACAAACTCTACATGCTAGCGTGCTACATCAGCCTGCAACGCATCGGCGCA
GCAACCGAGCTACTAAGTGAATGCGAAGAACTGAGTATCCTAGTAAGTGATAAGAACTTA
ACTGGGCAAATTCATTTATATCGCGCCAAGTTATATCGTCTCCAAAAGGAATATGAACAA
GCCTTACTTGCGATTTCGCAAATCCAGTATGCGACAGGCAAGCAACATACTTACTGGCTC
TCAACCATGGTAAAAATTGAAACGGCTTACTGCTTAAATGAGGTCGGTCATCAATCTTTA
GCGAACTTGCTGCTGGCATCAACGGGCAAACGCATTAATGAGCACTCCTCACCACTTATT
GCGAACCGATTCTACAATGCAATGAGCCAAGTATGCGCGTCGCAAGGCTTGTTCAAAGAA
GCGTTAAACTACGAGAAGAAAGCTTTTCGAGTTGAGTCCGACTTAGTCAAACATATTCCG
ATTAGTGAGTTGGGACCAGCACAGTTGCGCCGCCTCACTCGCTTTGAGCTGCAACTAAAA
CTCATTCTGTCTGAGATTGAAAACAAAGAACTCAAAGAGACCACAAAGCAACACAAAAAT
ACCGTAGCTCAGCTTCAACAAGATGTATTCACCGATCCGCTGACTTCTCTACATAACCGA
CGTTGGTTGGAAGTGAAACTAAAAGATCTGCTGCTGCACGACACGCCATTTGCACTTATG
GTGATCGACATTGACCACTTCAAATCGATTAATGACGAACTCAGCCACCTTGTTGGTGAC
AAGGCGATCGTCAATGTGTCGAAAGAACTCTCAGGTTACTTCAAGTTCCGCGGTTCATCG
TGTGTGCGCTTCGGTGGAGAAGAGTTCTTGGTCATTTTAGAGAACACCGAAGTGAACAAA
GCAGAAATGCACGCAGAAAACTACCGAGAACGTATTTACCAATTTGGGTGGCATGAGATT
CTTGGTGAACGCGGTCTGACCGTGTCGATAGGCATTACTTTGCATCGGGAGGGAGAGAAT
ACGCAACGTACCTTCTATCGCGCTGACAAAGCCCTATACCGCGCCAAAGCCAATGGTCGA
AACCAAGTCTGCACTGAACTATAA
>IFLFFFIN_00253 hypothetical protein
GTGCATTATTCTGGTGAACTTGCCGCGATAAGTGCAGCCATCGTTTGGGCGGTTGCGACT
TGGATTTACAGCCAATTCAGCCACCGATTTTCAGCAATGCAGTTGAACATAGTAAAAGGT
GTGATCGCCTCAATGATGATGGTGGTCGTTATTCCTTTTCTACCTCAAGGTATACCTGCG
TACATTGAGCCGTTACATCTCGCGGTGTTGGCAATTTCTGGTGTGATTGGTATTGCTGTT
GGTGACAGTGCCTATTTTGCTGCATTAAAGCGCATTGGTCCGAACAAAACATTACTCTTA
GAATCCCTTGCACCGCCTTTATCCGGCGTGCTTGCCATGGCTTTTCTTGGGTCTGAGCTC
ACACTACAAAGTTGGCTGGGCGTGGTAGTGACCACGGTTGCGGTTACGTTTGTGGTATTT
CAACCATCAACCTCGGGAGCGGCAACAAACTGGAGCGGTATCGGATTTGGGTTACTCGCG
AGTGTGTGCCAAGCCTCAGGTGTGGTGATCTCTCACTATGCGTTGGTTGCGGGCGATCTT
CCACCGCTGCTCGGTGCTCTCATTCGTCTTAGTATTGGCGTGTTGGCAGTGTGTTTGGTG
GTGAAAATTGTCGAACCGGCGCCGTTTAGCAGCATTAAACAGCACCTAAAAGCAATGGGC
AACAAAGCGCTAGTTTGGCTGTTGTTGGCAATTTTCGTGGGGACATTTCTGGCATTATGG
TTACAACAAATCGCGTTGAAATACGCTAACCCCGCCATTGCTCAGACGTTAATTGCAACC
AGCCCACTGTTTATTTTGGTGATTTATGCTCTGCGAGGAGAAAAGGTCGGCGTGAAGAGT
ATGCTTGGTACATTAGTCGCACTTGGCGGTATTTCTTTGTTTTTTCTTTAA
>IFLFFFIN_00254 Inner membrane protein YiaW
ATGTTTCTAGACTATTTTGCACTTGGGTTACTCATTTTCGTTGCTCTGGTTATCTTCTAC
GGGATCATTGTCATTCACGATATTCCTTATGAAATAGCGAAGGAACGTGAACACCCTCAT
CAAGACGCCATTCACTATGCAGGCTGGGTCAGTCTTTTCACACTTCATGCTCTTTGGCCA
TTTCTGTGGATCTGGGCAACCTTATGGCGCAAAGAACGCGGATGGGGTTTCAAACAACTT
GAGCAAGAAACGCATGATATCCATCATCGCCTCGAAGAGCTAATTGACGAAGTCAATGAA
TTGAAAAAAGAAGTCTCAACACTCAAAGGTCAAAAACCTGCACAAAGTGTTCCTGCACAA
AAAGAACAAGGTAAGGAGGAGCAATAA
>IFLFFFIN_00255 Inner membrane protein YiaV
ATGGATTTACTACTGGTTCTGACTTACGCCGCATTATGTATCGCCATTTTCAAAATCTTT
AACATTCCACTTAACAAATGGACAGTGCCAACCGCAGTGCTTGGCGGCGTTGTATTGGTC
GGCACACTAATCTTGTTGATGAACTATAACCACCCGTTCACACAAATTGGTAATCAAGTA
TTCTCTACCACACCAGTGGTGTCAGGCGTTCGTGGGCGCGTCATTGAAGTGCCTGTACAA
CCAAACCAACCTCTACAAAAAGGCGACGTTCTTTTCCGTATCGACCCGATTCCATTCCAA
GCAGAAGTCGATAAGTTACGTGCAAAAGTGAAAGAGGCAAGCCAAGGTGCACTTGGGCTT
GAGTCTGGTGTGCAAGAAGCGGAAGCAGCGGTTATCAAAGCGCTTGCCGAGCGTGACAAA
GCACAGCGAGAATTTGACCGTTATCAACGCGGTTTTGATCGCGGAGCATTCACTGAGCAG
CAATTGGATACTCGACGCCAAGCATACAAAGCCGCACAAGCCGCATTGGAAGTCGCACAA
TCTAAGCAACAACAAGCGCAAATCGCGCTGGATTCTGAAGTGGGTGGTGAAAACACCCAA
GTCGCTTCATTGCTTGCAGAACTTCGCCAAGCAGAGTTCAACCTAGAACAGACCGTCGTT
ACAGCTCCTACTGATGGCTATGTTACCCAGCTCGCGCTGCGTCCTGGTGTTATGGCAGTA
CCATTGCCTCTTGCTCCAGTGATGACCTTTGTTCATACCGAAGATAAACTCTATACCGCT
GCGTTTCGCCAAAACTCACTACAGCGTTTAGAACCGGGATTTGAAGCGGAATTTATGTTC
CGCGCGCTACCGGGCAAAGTCTTTAAAGGTGAGGTTGTTGATGTATTGCCAGCCATCGGC
GAAAGCCAATTCCAAGCTCGTGGCTCCCTGCTTGGTACAGAGGCATTGCGTACCAGCGGT
CGTGTATTCGTGACGCTGAAAATTACCGATGACCTTGCTGAATATCACCTGCCTATGGGT
ACGGCGGTAGAGGTTGCCGTTTATTCTGACAGCTTCACTCATGTCTCCATCATGCGTAAG
GTTCTCATTCGAATGAAGAGCTGGCAAAACTACCTATACTTAGACCATTAA
>IFLFFFIN_00256 hypothetical protein
ATGAATCTTTCCGCTAAAACCGTTGTGGTTATTGCAATCGGTGCTGCATTGTACGGCATC
GGTGGTCTGCCAATGTTCGGTATTCCAGTATTTGCAAACACGACGCTAAAACCAGCAATG
GCGGTATTAGCATTGTTCTCAGTACTATTCGGTCCTCTTGTGGGCTTCTTGGTTGGCTTT
ATTGGCCACTGGGTCACTGACCTGTTCGCAGGTTGGGGGGTATGGCTTACTTGGGTACTT
GGTTCAGGTATTGTCGGTTTAATTATCGGTCTTTTCCCTTCTCTGACGCGTAACCGCTTG
GAGAAAGGTGATTTCAATATGAAAGACTTTGTGTTGTTCGTGGTACTTGCTCTATTGGGT
AACGTATTTGGTTACGGTTGCTCAGCCTTCCTAGACACCATCTTGTACGCAGAACCGTTC
ACTAAGGTATTTACTCAGCTATCTATCATTGCAGCTGGTAACACCATTCTTATTGCTATT
GTGGGCTTCTTCATTCTTAAGTCTGTCGCAAAACGTAACAAGCAAAGCCGCAACTTAACA
GAGGCTTAA
>IFLFFFIN_00257 Putative HMP/thiamine import ATP-binding protein YkoD
ATGACAATCGAATTTTCTAACTTCTCTTTTAGATATGAGTCGCTGGACAAACCGACGCTA
AAAAATATCAATCTAAGGATAGAGAAAGGAGAGAAAATCGTCATTATCGGTCCAAGTGGT
AGTGGTAAATCTACCCTTGGCCAATGTCTTAACGGACTAATCCCACACGCAATCAAAGGG
GAGAACAGTGGCAAACTGACCATCAATGGTCAAGACACAACCCCTTTTGACATGCACCAA
TACACCGAGCAAGTTGGCACCGTTTTACAAGATACAGATAGCCAATTTGTTGGGTTAAGC
ATCGGCGAAGACATCGCGTTTGCACTAGAAAACCAGCTCACTTCTAACATCGACATGTAC
CCGTTAGTCAAAGCAACGGCGAAAATGGTCGACCTAGAACAAATGCTAAACCGCTCCCCT
CATGATCTATCTGGTGGTCAGAAGCAGCGTGTTTCTTTGGCTGGTATTTTGGTGGACGAT
GTCGATATCCTACTGTTTGACGAGCCTCTAGCGGCACTCGACCCGAAAACCGGTAAAAAG
ACCATTGAAATCATCGATGACTTGCACCGTGAAACAGGGAAAACCATCATCATTATCGAG
CATCGTCTTGAGGATGTGCTGCACCGTTCTGTCGATCGCGTTATTTTGATGGAAAGTGGT
GAGATCATTGCCGATACAACACCTGATGCAATTTTGGCGTCCCCATTGCTGGAAGAATAT
GGCATTCGTGAACCTCTGTATCTTTCTGCATTGAAAGAAGCGGGCTGCGCGATTGAAGGT
GACGCGAAACCATCAAGCCTAGATACGTTGCCACTGGCTCAGTACCAAGCAGCTGTCGAC
TCTTGGTTTAACACTTCACAAGAGACTTCAATAGCCGCCCCACTCGACTCACTGCTAGAA
GTGCGTAACTTAACCTATTCTTATGACGGCGAGAAAAATGCCCTCGAAAACGTCAGCTTT
GATGTTAAACGTGGCGAGTTCGTTTCTGTTTTGGGAAAAAATGGTTCTGGTAAATCGACG
ATAACAAAGTTGGTGATGGGCGTTATCGAAGCTGATCAAGGCTCGATGTCGCTAAATGGT
CAAGACCTTAGTGAACTCTCCATCTTCGAACGCAGCCAAAAGGTTGGCGTAGTCATGCAA
AACCCAAATCATATGATTTCACATCACATGATTTTTGATGAAGTGGCATTTGGTCTGCGC
AACCGTGGTGTTGAAGAAAAACAAGTCGAAGCGAAAGTACTCGAAGTCTTAGAGTTATGC
GGTCTCAGTAAATACCGTCATTGGCCAATTGAAGCTCTTAGCTACGGTCAGAAAAAACGC
GTAACCATTGCTTCTATTTTGGTGCTAGAACCTGAGCTATTGATTCTTGATGAGCCTACA
GCTGGTCAAGATTACCGCAACTACACATCGATGCTGAGCTTTATCGAGAAACTCAACAGA
GAACTCGGCATCACCGTGATGATAATCTCTCATGACATGCATTTAGTCTTGGAGTACACC
ACTCGTTCCATCGTGATTGCCGACAGCAAACTCATTGCTGACGCGCCGATGACGGCGGTT
TTCAGCGACCCTGCACTGTTAGATCAAGCAAACTTAACGACCACCAGTTTGTATGAACTC
GCAACCAAGTTGAATATTGAGAATACGAACGGCTTTATGCAGCACTTTATCGATGTAGAG
AAAGCGAGGCGTGCAAACAAAACCGAAGCTGAGATTACCGTTCAAGCAAGAGAAAACGTT
GAGAAAGTAGTGGCATGA
>IFLFFFIN_00258 Energy-coupling factor transporter transmembrane protein EcfT
ATGAAAGACAACAAAATGAAGTTTGGTATCAACTATATTGATACACAGTCGCCACTGCAC
AAGCTGAACGGCATCACTAAGTTCTTGATGTTTATCGCTTGGGTGACAGTAGTGCTGACG
ACATTCGATTTACGCATCATCGCATTATTGATCATTGTCGGTCTTGCCCTGCTCAAAATG
ACTAAGGTGCCATTCCACGTATACAAGCCATTGTTAATTGGTACAGGTAGTGTATTGCTT
ATCAACGCATTGTTTATGTTTGCATTAGCCCCACAACAAGGCACTGAGTACATGGGGTCA
ACGACCGTTTTATTCTCATTGCCAGGTAACTACTCCCTGACTCAGGAAACCTTGTTTTAC
CTTGTAACGGTAACGCTGAAATACTTCAGTATGTTCCCTATCGCTTTGGTGTTTGTGTTT
ACGACACATCCTACTGAGTTTGCGGCAAGTTTGAACCGTTTGGGAGTGCCTTACAAAATC
GCTTATGCCGTCAGTTTGACCTTACGATACTTACCTGAGGTGAAGAAAGACTTTGTAAAT
ATCATGCATGCACAACAAGCTCGTGGCGTAGAACTTAGTAAGAAAGCACCGTTGTTTACT
CGAATGAAGAATGTCGCCAAGATTCTGGGGCCGTTGATTTTCTCTAGCCTAGATCGCGCA
GACCAAATCTCCAATGCAATGACATTACGTGGTTTTGGTCGTCACTCATCTCGCACTTGG
TATAGCTTAAAACCGCTAACTAAAGCAGACATGCTGTGTATGGCGGGCATCGCTGTTATT
GTTGCGGCAGCAATCGCTAAACGACTATTAGACGCTCAACTGTTCTGGTATCCGCTGTAA
>IFLFFFIN_00259 hypothetical protein
ATGAGCACGTCACCGAAAAGCTGGAGAACACCACAAAACTTTCTTCTGCTGATTTCCATT
ATCGTTCCTATCGCCTTCTCGACTTGGATGGCGCTGTTAAATAACTTTGTCATTGAAAAA
GCTAACTTTGATGGCGCAGATATCGGGTTACTACAGAGCGTGCGAGAGATCCCTGGCTTT
CTAGCCTTTACCGTCGTATTTGTATTGCTGTTTATTCGTGAGCAGCGCTTTATGTTGGTG
TCGTTGGCAATGCTGACGTTAGGGACGGCAATAACAGGTTACTTCCCATCTTTATTTGGA
CTTCTTTTTACTACTCTGTTGATGTCGACGGGCTTCCACTATTTTGAAACATTAAAGCAA
TCTTTGTCGCTGCAGTGGCTCTCTAAAGAAGAGGCGCCAGAGATGCTGGGTAAATTCATC
TCGGTTGGTGCGTTGGCTTCGCTCTTTACTTACGGTGCGATTTGGGTGCTGTTAGAGCAA
CTTAAGTTCGATTTCAAAACCGTTTACTTACTTGCTGGGGGGATTGGTTTTGTCTTGATT
ATCGTGATGGCGTTTGCTTTCCCTGAGTTTAAAACCGAAGTACCACAAAATAAGAAGCTG
GTTTTACGTAAGCGTTACTGGTTGTATTACGCTCTGACTTTTATGAGCGGGGCGCGTCGC
CAAATTTTCACCGTATTTGCTGGCTTTTTGATGGTAGAGAAGTTCGGTTATTCGGCTGCG
GACATTACGTTACTTTTCCTTATTAACTACGTCTTTAACTTTTTGTTTGCTAAACGTATT
GGACGTTTTATCGGCGCTGTTGGTGAGCGTAAGGCTTTGATGTTCGAATACGTTGGTTTG
ATTTTTGTTTTTGTTGGCTATGGTTTGGTTCAAACAGCGGAATGGGCAGCTGCGCTTTAC
GTTATTGATCATCTGTTCTTCGCGTTAGCATTGGCGATCAAAACGTATTTTCAAAAGATT
GCCGATCCTGCCGATATGGCTTCAACTGCCGGCGTGGCGTTTACGATTAACCACATTGCA
GCTGTCGTCATTCCAGTTACTTTCGGGGTGATTTGGTTGGTATCGCCATCAAGCGTATTT
TATATAGGCGCAGGCATGGCGGCGGTGAGCCTGTTGCTTTCGTTGAACATCCCAGCCAAG
CCGCAAGAGGGCAATGAAACACGCGTGTTGAGATGGAACTGA
>IFLFFFIN_00260 Arsenic resistance transcriptional regulator ArsR2
ATGATGAAAAAACAAGTTTTGTTCCTTTGCACAGGTAACTCCGCGCGCTCGCAACTTGCC
GAGGCAATTTTCAATCACATGGCGGGGGAGTTGTTTCATGCGGACAGCGCAGGTCTTCAT
CCTAGTGAGGTCGATGAAAGAGTATTTGAGGTATTACAAAGCCATGGAATGAGTGGCGAA
GGTTTACGCTCAAAAGATTACGCAGAAGTCGAAGACAATCACTACGATTTCGTTATCACG
CTGTGCGATAACGCAAAAGACGAATGTGTCATCTTCGAACAAGATATCGACCAGCTACAC
TGGAATCTTACCGACCCAAAACCGCTTGATGGTATTCAACCATTCCAGAATACGGCAAAA
GAGTTGGTCGAACGTATTAGCTTGTTTTTGTTGTTAAATAGCGAAGAAAACACCAGTCAT
GTGGACCCAAGCAGTTTCTTCAAACTGATGAGCGATCCCTTGCGTCTGAAAATTTTGATG
TTGCTGGAAGATGAGCAAGATCTGACGGTGACTGATCTTAAAAACGCACTAAATGAGAGC
CAACCAAAGGTATCTCGCCACTTGGCATTACTGCGTGATACCACGTTTTTAAAAGACACA
CGCCATGGGCTTTGGATTCATTATCGTCTCTCACCATCGCTACCAATGTGGATTAAGCAT
CTGTTGCAAACGGTGCGTGTCGGTAATCCTGGTATCATCAATATTGAAAAAACACGTCTG
AAATCACTCCAGAATCCAGAGTGA
>IFLFFFIN_00261 Putative electron transport protein YccM
ATGGCCAAGAATTTAGCGCAAGATGCTGGCAAAGAAGCTGTCGAGAAGCTTGGCTGGTGG
CAAGCGCATCGTTTTCTTATTGTACGCCGATTGTGCCAATTGACGATCATTGCTCTGTTT
ATGACCGGTCCCACATGGGGCATTCTGCAAGGTAACTTATCTTCGAGTATGTTGCTTAAT
ACAGTGCCGTTAAGCGATCCTCTGATTGTTCTCCAATCGCTGGCGACAGGTCATATCCCA
GAGTTTAATGCTCTGCTAGGGGTTGTGATTGTCTTAGTTTTTTACGCGATTCTTGCCCCG
AGAGCGTTTTGTGCTTGGGTGTGCCCTTTGAACATTGTCACAGACTTTGCGGCGTGGTTG
CGCAGAAAGCTTAACCTTAAAGCGAGCTACCGTTGGTCGCCGAACATCCGTTATTGGTTG
ATCCCTGCTCTAATGCTTGGCAGTGCGATATCAGGTTCTGTACTTTGGACATGGTTGGAC
CCCGTCGCCGCCCTTCATCGAGGCTTAGTCTTTGGCATGGGTGCTGGATGGGTATTGATA
CTACTTGTGTTTGTGCTGGATTTACTCTTGGTTGAGCATGGTTGGTGTGGTCACTTGTGC
CCTCTGGGAGCAACGTATGGCGTAATTGGTAGTAAGAGTTTGTTGCGAGTGACGGCTGTT
CGTCGAGAAGATTGTACCAAATGCATGGACTGTTTTTATGTATGTCCTGAACCAGATATT
CTGCGCCAACCCCTCAAAGAAGGTGACCGACGAGTCATGGATCAAACTTGTATGAGTTGC
GGTCGATGCTTAGATGTGTGCCCTGAAAAAGTGTTTGAATTCCAAAACCGACTCAAGGTG
AAGAACATTGATTAG
>IFLFFFIN_00262 NAD(P)H-quinone oxidoreductase subunit I, chloroplastic
ATGAAATCCTCTCAATCAAAAGTCTCGCAAAGTCGGCGACGATTCCTGCGTGACACCGCA
CGCACTGCGGCTGGTGTTGGTGCTGCGGCTTGTGTTCTTGGCTTGCAGTCAATGCAAAGC
CAAGCGCGAGAAACTAAAGGCGTACCGATTCGACCTCCTGGCGCGTTACCTGAAGGTGAA
TTTGAATCGGCTTGCATCCGTTGCGGGTTGTGCGTTCAAGCATGCCCTTACGACACGTTA
AAGCTTGCTAGTTTACTGTCTCCTGTCGCAACAGGTTCTCCTTACTTCACTGCGCGTGAT
ATTCCATGCGAAATGTGCGAAGACATCCCTTGCGTCGTCGCTTGCCCAAGCGGGGCTTTA
GACCATGATTTAACGGACATTGACGATGCAAGAATGGGAACGGCTGTGCTTATTGACCAT
GAAACCTGCCTCAACTGGCAAGGTTTACGCTGTGATGTTTGCTACCGCGTATGCCCGCTG
ATTGATGAAGCGATAACGCTAGAAAACATCCGAAATGATCGAACGGGTTATCACGCTAAA
TTGATTCCAACGGTTAATTCTGATGTGTGCACTGGTTGTGGTAAGTGTGAGCAAGCATGT
GTGCTAGATGTTGCGGCGATTAAAGTTGTTCCAACAGATTTAGCCAAGGGCAAAGTTGGT
AGTCACTACAATTTTGGCTGGCAAGAAATCGACAAGCCGCTCGAAAACGTATTGCCTGAA
GAAACACCTGTGCCTAGTGGTGCTCTAGAGTCGCTTAAAGGAGGTCAGTGA
>IFLFFFIN_00263 Spermidine N(1)-acetyltransferase
ATGGAAATTATCGTTCGTCCAACCACTGTTGAAGACGCTGCTGCGCTAGTCGAAATTTAT
TCACAACCAAAAGCACAACGTGAAACCCTGCAACTCCCTAAGCCATCTGTCGCTATGTGG
GTCGAACGGTTATCGAAGATACCAGCAGGTGTGTATAGCTATGTCGCAGAGATCGATGGC
AAAGTAGTCGGAAATATAGGCTTTCATCACTCACAGCGTCCAAGAACATCACATACCGCA
TCATTTGGTATTGGTGTTCATGATAAGTACCACGGTTTAGGGGTTGGCAGCGCATTGATC
AGCACGGTCACCGAGTTGGCGGATAATTGGTTGAATGTAAGACGCATACATATTGAAGTA
AACTCAGACAATGAGGCAGCCATTGGCTTGTACAAAAAACATGGCTTCGAGATAGAAGGC
GAGTTTGTCGATGCATCTTTTCGTGATGGTGAGTTTATAAATACTTACAGTATGGCTCGC
ATCAAAAAACCGAAAAACTAA
>IFLFFFIN_00264 hypothetical protein
ATGGAGCCAATGAATAATCCGCTTTATCAGAACATCGGTGACGAGCTAGCGCTTGGCACT
TTAGAGCACATCGATGTGATTCAATCTTTATGGGGCGGTTATGGGGAGTTAGTTCGACTG
ACTTTTCCAGACCGTTCCGTTATCGTAAAACACGTCAAATTACCAAGACCGTCACAACAT
CCGAGAGGGTGGAATACAGACCGCTCACATCAACGTAAACTGCATTCTTATCAAGTTGAA
GTGAGTTGGTATCAGCACTTCAGCCAACCTGTTGATGAACGTTGTCGAATTCCACAAGGA
TTGAAGTGCTTTCAGAATGAAACAGAGTGGTTGATTGTGATGGAAGATCTGGCTCTGGCG
GGTTATCCAAACGTCGTCAAAGACGCGACCAAAGGTCAGTTAAAAGCTTGCTTGACGTGG
TTAGCCAACTTTCATGCGCGCCATATTGGGGTTCGCCATGATGAACTTTGGCAAACCGGA
ACCTACTGGCATTTGCAAACGCGACCGGATGAATTGGTTGCGTTACAAGATAATAGGCTC
AAGCAACGCGCGGAGAGCATTGACCAAACGTTGCGTCAGGCTCGGTTTCAAACCTTAGTG
CATGGTGATGCCAAGCTGGCAAACTTTTGCTTTAACGAACAAGGCTCAGCGGCGGCAGCG
GTAGACTTCCAGTACGTGGGGCATGGCTGTGCGATGAAAGATGTTGCGTTGTTTATGAGC
AGTGCAATCGAGCCGAGTCAGTGTACTGAGATGGAGTCTTGGGTGTTAGATAACTATTTT
TCTGCGTTAACGAATGCGCTGAATCACTACCAGCCCGACCTTGATAACAACGTCGTCGAG
CAAGAATGGCGACCATTGTTCGCACTTGCTTGGGCTGATTTTCAACGATTTGTGAAAGGA
TGGAGTCCAGAGCACTGGAAAATTAATCCCTATACGGAATCACTCACCAAACGCGCCCTC
GATGAGCTCGATTTAGGTTCTCACCAGTAA
>IFLFFFIN_00265 hypothetical protein
ATGCAGAAAGTGACACAAGACACAACAAGCCAAATTTTTTGGGTCGATTTGGAGGAAAAC
CACAAAGCGAAAGTGGTTTATAAGCTCGATGGGCAAGAGATGCATATCATTTCAACGCTT
ATTCCTGAAGAAGTAAGAGGGAAGGGGTATGGCAAAGTGATGATGGAAGCTGTTTTACCA
GAGATCGAAGCGCAAGGTTATCGCATTGTACCCGTTTGCCCATACGTGATTAAATACATG
GCAACGCACCCTGAATGGGCACATTTACTCGCATAA
>IFLFFFIN_00266 Cyclic di-GMP binding protein
ATGACGAGTGCAAGGGACAATCGTTCGTCTCAGCCAAGCAAAAATGCACCTGAACGTCAG
GCAACAACATTAAACAGCACTGATGCAATGGCAATGGTGGAGCACGGTAGTGAAGTGACA
TTGAATGTTACGACGCCCGTGGGGACTAAGTTCATCACCACCAGCACCTTTATGGGCTGT
CATTCCAACAATACCGCGCTAATTGAGATCCCAAATATCTCCGATGACGATTTAAAGTTT
TATTTTCAAGAGGGATTTTGGATTAACGTGAAAGCTTATTCACACCGTGGTGAAGGCGCT
GTTATTCCTTTTCGAGCACAACTTCAACATCGCCTTGGAGACCCATATCCACTCTTAGTT
TTAGGCTTGCCAAATACCATGCAGGTCTACCAATTGAGAAAAGAAGTGCGATATGAAGTG
AACTTACGCTCTCGACTCCAGTTTGAACAATTCCGTGCAGAGTGCGAAATTCGAGATCTA
TCAAAAAGCGGTTGTCGCTTTGTGACTTCACCGATGAGCCGAACACTTCAAGTTGGTGAT
CTTGTCACGTTGGATATCGCGATGCCCGGGAATGGGCGTATGCTCGCACCACTCAAAGGG
CGAATCTGCAACTTACAGAAATCCACACATTATGCGCGATATGGCATGGAGTTTGATGAC
TTCGGCAAAGCAAATGCAAAGAACCTATTGAGCCATCTTAAATTTGATGGCACGAAACTG
AAGCTGAAGGGATAA
>IFLFFFIN_00267 Methyl-accepting chemotaxis protein McpQ
ATGCAGGTACTTTTGCCAGTTTTGGCAACGGCGTTAGCAGTGGTTATTGCTCTGTGGTTC
ACACGTAATGAGCTACAAGTAGAGTTAAAACGCAGTACGGAGAATAGCGAGTCTGTCATT
CTGTACAAAGACCTATTGTCAGAAATCGACAACTTGGTTTATCCCCTTCGAATTAACGGC
ATTTACGCCATGTACATCCCTGAGCGTCGCACAAATTACATCAATGAGCTCAACAACATC
GCAAAAGAGATAGACAATAAGGTAAGTCAAATTGGTGCGAACCCTGCTTACCATTCGCAA
ACTAACGATGTGCGCGAGAAAGTAAACGCATATATCGAGCAAGCACATCGAGTGATTGAT
GCTGTGACAAAATACGATCAAGGTTTACTCAGCGCAGAGCAGCGTGAGGAGATGATCACT
CAATACCGCCGTGCAGGTAACGACATGGTGACAGTAATGAATGCGTTGTCTAAGCGTGTT
AATGAAGTTGCTGCAGAAAGCATGGCAGAAAGTGAACGTCAAAACCTACGTGTACAAGAC
AATGCGACGTTCACGGTTCTGTCAGTGTTTGCCCTAACGCTTATCGGTGCATGGTTACTG
TCTGGCAAGATAGTGACACCAATCATCAATCTACAAGGTGTGATGCGTCAGCTTGCCCAG
GGTAATCTGAACGTGCGTGCGGAAGCGGATGGTGAAAACGAAATGGCGAAACTAAGCCAA
GATGTAAACCTAACCGCAGAACAATTGCGTAGCACCGTAGATCAATTGATGCGTATCAGT
GAAGAGGTTGCTTCGGCGTCAACCGAACTGGCTGCTGTGATGACTCAAGCAGAAGCTAAC
GCGCAACAAGAGTTGATCGAGATTGAACAAGTCGCGTCGGCAGTCGATGAATTGGCAAGT
ACCGCAGACAATGTAAGCAGTAATGCAACGGCAGCAGACTCCACGGCACGTGAAGCTGAT
GGCTTGGCGAAGTCGGGCTTGTCCATTTTCAAAGAGAGTGCACACGCTAGTGAACAGATG
TCAGAAGCACTGAACGACGCAGCTCAGGTGGTTCAGCGTCTTCAAACTCAGTCTGAGCAA
ATCAGCAACGTGGTTGAGGTGATTCGCGGTGTATCAGAACAAACGAATTTGTTGGCGCTG
AATGCTGCGATTGAAGCCGCTCGTGCAGGTGAATCCGGACGTGGTTTTGCGGTCGTAGCG
GATGAGGTTCGTATGCTGGCTGCTCGCACTCAGAAATCAACACAAGAGATCCAATCCATC
ATTGAAGAACTGCAAGCGCAATCGGGTTTGGCGAATGACAGCATGCAAGTGAGCTTAGAT
ATGTTGTCTCGCAACAACGAGTTGGCTCATCAAGCGAACCAAGCGTTGGTGGGAATTACA
GAGTCTGTTGCAGACATCAACGACTCAAATACACAAGTTGCAACGGCGGCAGAACAACAA
TCTCAGGTGACTCAAGACATCAACCGTAATGTGGTCAATATGTCTGAACTGGTCAACCAG
AACGTTGCTGGTATTAGCCAAAGTGCAAGTGCAAGCAGCGAGCTGTCTAAATTGGCGGAA
AAGCAAAAAGAGCAATTAAGCTTCTTCAAATTGTAA
>IFLFFFIN_00268 Methyl-accepting chemotaxis protein McpQ
ATGCAGCTATCACTGAAAAACTTGTCGGTACGTACGCAAGTTTTGGTTCCAGTTTTATTC
ACCGCGATCACTCTGTTTATTACATTGTGGATCACTCAAAACAACCTAGAAGCAGAGCAA
GAATTGGTTGCTTCTAACTCCGATTCTCTTGTGTTCTATAAAGACACATTAGCGAAAATC
GATGACCAAGTTTACCCATTGCGCATAAGCGCGGTTTACGCGATCTACGATGCTTCTCGT
CGTGATGCATTCCTTGCTGATCTAAAGTCAGGCGCGAAAGCGATTGATATCGACCTTGAT
CTTGTTGATGAGCGCGGCACGTTCAGTAAAGAAGCGCAAAAAGTACGTCAAAGCATCGAT
GCATACATTGATTACTCAACACGTGCTGTAGAGTTCTTCAACCGTCATGATCGTGGCTTA
GTTTCTGATAGCGAATACACAAACTTCATCTCAGGTTACCGCCGTGTTGGTAACGAAATG
GTGGCAACCATCAACGCACTATCACAACGTGTGAATGAGATTGCGACTGAAGCAACTGCA
GCAAGCGCTCGTGAGCATACTCGCGTACAAAACAACGCAATGATCTCTGTGATTGCGGTA
TTTGCGTTCTCTTTGCTGGGTGCTTGGTTCCTATCTGGCATGATTGTTACGCCAATCCAA
AAACTGCAAGAAGTGATGCGTAAGCTAGCAGGTGGTGACCTGTCTGTGCGTGCAGACATT
GATGGCGACAACGAAATTTCTCAGCTAAGCAAAGACGTAAACCAAACAGCGAAACAGCTT
CACGATACGGTTGATCAATTGATGCGCATCAGTGAAGAAGTGGCGTCTGCTTCAACAGAA
CTTGCAGCGGTAATGACGCAAGCTGAAGCGAATGCTCAACAAGAATTGGCTGAAATCGAG
CAAGTTGCATCAGCGGTTAACGAGCTAGCAAGCACAGCAAACAATGTAAGCGATAACGCG
ACATCTGCAGATGCGACTGCGCGTGAAGCTGATGGTCTAGCACAGTCTGGCTTGTCGATC
TTCCAAGAGAGCGCTCAAGCAAGCGAGCAGATGTCTCAAGCACTGAACGATGCAGCACAA
GTGGTATTGCGCCTAAAAGAGCAGTCTGTTCAAATCAACGATGTGATTGAAGTGATTCGT
GGCGTATCTGAGCAAACTAACCTTCTTGCACTGAACGCAGCGATCGAAGCTGCACGTGCT
GGTGAATCTGGTCGTGGTTTTGCTGTCGTAGCAGACGAAGTTCGTATGCTGGCAGCGCGC
ACTCAAGACTCAACGCAAGAAATCTCATCAATTATTGAAGAGCTCCAAGCGCAGTCTGGT
CTTGCAAACGACAGCATGCAGGTGAGCCTAGAAATGCTTAACCGCAACAACGAGCTGACA
CAACAAGCGAACGATGCGTTGATTGGTATTACAGAGTCTGTTGCAAACATTAACGATTCA
AACACGCAAGTTGCGACTGCCGCAGAAGAGCAATCTCAAGTTACTCAAGACATCAACCGT
AACGTGGTTAACATGTCTGAACTGGTAAACCAAAACGTAGCAGGCATCAGCCAAAGCGCA
AGCGCAAGTACAGAGCTTTCTCACCTTGCTGAGAAACAGAAAGAGCAATTGAGCTTCTTT
AAACTATAA
>IFLFFFIN_00269 Lon protease
ATGGCAGTACAAAGATTGGAAGCTAAACAGCTGTATTCTGTAGCTGAGTTAGAGAATATG
CCATGTAAGTCGACCAAGGAATTACCTCCGATTGACGAAATTGTTGGACAAGAGCGCGCA
CAAAAAGCGGTTGAGTTTGCTATGTCAATCAAGGAGAAAGGGTACAACATCTACGCCATA
GGTCAGAATGGTCTAGGTAAGCGCACGATGATCCTGCGCTATTTAAACCGTCATCAACAT
GATGCTGCGGCACTATTTGATTGGTGTTACGTTGCAAACTTTGAAGATACGCGTATACCG
AAAGTGCTTAAGCTGCCTTGTGGCATTGGTAATAAGCTGAAAGTGGATATTGAAAAGCTG
ATGGGCAAATTGCTTAACGCATTGCCACTCGCCTTCGATAACGAGATGTACTATAGCCGT
GCCGATCGCCTAAAAAACCAATTGGCGAATAAGCAGCAATCAGAGTTAGACAGTATCAGT
AAAGAAGCCAAAGAGAAGGGCATTAGTCTAACGATTACGGCACAAGGCGACTACCAATTT
GTGGCGATGAACGGTGAAGATCTGCACACCGAAGAATCTTTCGATGAGCTAAGTAAGAAA
GAACAAGAGTATTTCGGCAGCAGCATTGATGAATTGGAAATCAGCCTGCGCAACATGGTT
CGCGAGTTGACCGAGTGGGAAGACACGTTCAGTGAGAAGATCAAAAAACTCAACGATGAC
GTGACTCTGGATGTGATCACCCATTTCATTAAGCAATTGAAATTGGATTATGCAGAGTAC
CCAGAAATCAAAACGTACCTGACCGATCTGCAAAAAGACATTGTTGAAAATGCAGAGATC
TTCTTGGAGCAGAGTGGAGAGCAAGGTGAGATTGCAACAGCATCTTTAGATAAGAAGCTC
CCACGCCGCTACAAAGTAAACGTGTTGGTGAGTCGTAAAGATTGTGATTTCCCTATTGTG
GTGGAAGAAAACCCAAACTATCACTCACTGTTTGGCTCAATTGAAACGGCGACGTTCAAA
GGTACCGTGTTCACGGACTTTTCTTTGATTCGAGCTGGTAGCTTACACAAAGCGAACGGT
GGTGTGCTGCTGATGGATGCACAAAAGGTGCTTGAGCAACCTTATGTGTGGGATGGGTTG
AAGCGCGCATTGCGTTCTCGCCAATTGAGCTTCACTTCGCTAGAGAAAGAGGTGACGTTG
ACTGGGGCGGTTTCGCTCGATCCTGAGCCGATTCCATTGGATATCAAGATCATCTTGTTT
GGTGATTACCGCACTTACCAATTGCTACAGCACTACGATCCAGAATTTGGTGAACTATTC
CGTGTTACGGCTGATTTCGAAGATGAGATGAAGCGTACACCGGACTCGGAACTACAATAT
GCACGCTTTATTTCAAGCGTGGTGAACGACAATAATATGCTGCATTGCGATAAGAAAGCC
ATCGCACGCATCATTGAATACAGCTCTCGTTTGTCTGGTGACCAGACGAAGATTTCACTG
CACTCTGCCAACATTGCAAACCTATTACGTGAGTCTAACTACGTGGCTCGCCAAGCGAAC
TCTAATATGATTCGTATCGGGCACGTAGAAGAGGCGCTGAGTAATCAGGAAATGCGAGTG
AGTCGTTTGCAAGACAGCGTGATGGAAACCTTTGTCAACGGCACGACTTTGATCCATACC
GAAGGTTCTGCGGTAGGGCAGGTAAATGCATTGTCAGTGCTGAGCACCAGCGATCACATG
TTCGGTGCACCTAACCGAATTACAGCGACCACTTGTTACGGTGATGGCGACGTGATTGAT
ATCGAGCGAAGCGTTGATCTTGGCGGCAGCATTCACTCGAAAGGTGTGATGATTCTGTCG
GCTTATCTATCGTCTGTATTTGGTAAGACGGCACGTGTTCCACTGACAACCACGATTACT
TTCGAGCAATCATATGGTGGCGTTGACGGTGACAGTGCGAGTATGGCGGAGTTCTGTGCG
GTAGTATCGGCATTCTCGAAGCAGCCAAACCGTCAGGACATTGCTATCACAGGTTCGATG
AACCAATTTGGTGAAGCACAGCCTATCGGTGGGGTAAATGAGAAGATCGAAGGTTTCTAC
GATGTGTGCGAAATTAAAGGTCGTCACGATGGACAAGGGGTGATTATTCCGCGCTCAAAC
GTACATAACCTGATGCTTCGTTCTGACATTGTTAAAGCGGTAGAGAAAGGGGACTTTCAT
ATCTGGGCAATCGACCATGTTACTGAGGCTGTTGAGCTGTTCACTGGCAAAGCGGCGGGC
GAAGCAACAGATGAAGGCTCATACCCAATCGATACTATTTTTGGTTTGGCACAAGCTAAG
CTCAATGCGTTGAGAAAATAG
>IFLFFFIN_00270 hypothetical protein
ATGAATATTGAGCAATGCTGGATGCGCTACTTGAAAGCAGAGCAATTGATGGAGCAAGGT
CACTGGCCTGAAGCCCATCGTCTGTACGAAGATGTGCTCAACCATTTGCCAAATCACATT
CACTCCGCTCTTGAAAATGAACAAACTAAGCCATGCCAGTTCGTATGTTTAGTGAGTGGT
TTACGCGATGCCAGCGTGGCGCAATCTGAAATCCTAAACAAACTAGGAATGCAGCAAGAA
GCGTTCTCGGCTCTTAATCAATCTTATGCGCTACTCCAGTTTTTACAGCTAGAAAGCCAC
GATTTAATTGGTCGAGTGAGCCAGATGCTCAGCAAACACAGTGAAGATTTGTTGGCTCAT
ATGGCAGCGTTTTGCTCTGCTCAGAGAAATGCAGAGTGGATGATAGAGCTCGATCATGTC
ACTCGTGCTCATGAGCAGTTCTTGTATTTACAAACCATGAGTTCTGCAGAAACCGGAGCG
ACTCAGCTATATAATTGA
>IFLFFFIN_00271 Glutathione import ATP-binding protein GsiA
ATGTCCACACAAACCATTCTTTCGGTGAGTAACCTATCTGTCAGTTTTACGACAAACGAT
GGTATCGTCGATGCAGTAAAGAAGGTGAGCTTTGATCTCAAAGCTGGTGAAACACTGTCT
ATCGTAGGCGAATCCGGCTCAGGAAAATCAGTATCAACCAATGCGTTGATGAAACTGCTG
CCAGACAATGCCATTTTGCACACAGATTCTTCTATCTTCTTCGAAGGCGAGTCCATACTA
GATAAAACCGAACGTCAGATGCAGAGTATCCGCGGCGATCGTATTGGCATGATCTTCCAA
GAGCCGATGACCTCACTCAATCCTTACATGCGCGTTGGTATTCAAGTGGCAGAAGCCATT
ATGTGTCATCGTCCTGTAAGTAAAAAACAAGCCAAAGCAAAAGTACTTGAACTGTTCGAT
TTGGTGCATCTACCAAATCCTCAACAAGCTTATGATAAGTACCCGCACGAATTTTCAGGC
GGCCAGTTGCAACGCATCATGATTGCCATGGCATTGATCAACGAACCAGATATCCTGATT
GCTGATGAGCCAACCACTGCGCTCGATGTCACCGTCCAAGCAGAAGTGCTTTATCTGATT
AAAGAGATTCAAGCCAAGATGGGCATGGCGATCCTATTTATCACTCATGACTTAGGCGTT
GTGAAGCACTTTGCAGACCGAGTATTAGTCATGTGTAAAGGTGAAGTCGTCGAAGAGGGC
ATCACTGAAGCGCTCTTCTCAGACCCGCAACATGATTACACTAAGATGTTGATTAATTCG
ATTCCAAAAGGCAGCAAAGACCCAATTGAAGAAGATGCGACTGAACTGCTAAAAGCCGAT
GACATCCGCGTTAAGTTTCTTGTTAAACCTCACTTCATTGCGAGTAAAAATGAATACTTT
GAAGCCGTGAAAGGCATCTCCTTAGCGTTAAAACAAGGAGAGACCCTAGGTATCGTTGGC
GAATCAGGCTCCGGCAAATCAACCCTTGGTCGTGCATTGATTGGCTTACTGCCGTCAACG
GGTAAAATTCAGTTCAAAGGGCAAGACCTAGCGCTTCTGACGGACAAAGAACGCTTTGCG
CTGAAGAAAGACGTGCAGATGGTTTTCCAAGACCCATACGGTTCGCTTTCGCCTCGTATG
ACCGTTGGCGAAATCATTACTGAAGGACTAACCGTTCATCAACCTCAAATGAACAAAGCG
GAACGAATGCAAAAGGCGCGTGATGTGCTGCGTGAAGTGCGTCTAGATCCAGCATCTATT
AACCGTTACCCACACGAGTTTTCTGGCGGTCAGCGTCAACGTATTGCGATTGCGCGCGCG
TTGATTCTTGAGCCTTCTTTCATTTTGCTTGATGAGCCAACCTCAGCTCTCGACCGCTCT
GTTCAGTTAACCGTCATTGATTTGCTAAAAGATCTGCAGAAAAAGCACAATATTGGTTAC
CTCTTTATCAGCCATGACCTTTCTGTCGTTAAAGCACTCTCTGACCGTGTATTGGTCATG
CAAAAGGGTGAGGTAATGGAGCAAGGGACTGCGGAAGAGATCTTCCATAACCCGAAAAGT
GATTACACTAGAAAGCTGATTGATGCCTCATTTGATCTTGAAAACAATGAAAATCAACAT
GATGCTGCTTAG
>IFLFFFIN_00272 Prolyl endopeptidase
ATGCATTACCCAAAAACTCGTAAAGATTCTGTCGTCGACACTTATTTTGGTCACGACATC
GCAGACCCATATCGTTGGCTGGAAGACGATTTGAGCCAAGAAACCGCAGAGTGGGTTTCA
GGACAAAACTCAATCACCTTCGATTACTTAGGTCAGATTCCTTTCCGTCAACAAATTCGT
GAACTAGTGGCGAACAGTCAGAACTATGAAAAGTATTCTCAACCTTTTGTTCATGGTGAC
TATACCTACTTCTATAAAAATGACGGTTTGCAGAACCAGAGCGTTTTATACCGCCGTAAA
GGGGATGAAGAAGCGGAAATCTTTCTCGATCCAAACACGTTTTCAGAGGAAGGAACGACA
TCGCTTGGGGAAGTGAAGTTCTCTAATGACGACACTCTTGTCGCCTATTCAATTTCTGAG
GGTGGTAGTGATTGGCGTAAGATCTTTGTCATTGACGTCGAAACGAAAGAGCAACTTGAG
CCTGAAATCGTAGATGCTAAGTTCACTACGATTTCTTGGCTTGGCAACAAAGGCTTTTAT
TATGCAAGTTATGACAAACCAAAAGGCAGTGAGCTTTCAGCGCGCACTGAGCAGCACAAG
CTTTACTACCATGAGCTAGGCACATCACAATCTGAAGACAAAGTGATCTTTGGTGCATTG
GAGTCACAAAAGCACCGTTATGTAGGAGGAGTGACAACCAAAGATGATCGTTTCTTGATT
ATCACTGGTGCAGAATCGACATCAGGAAACAGACTGTTTTATGTCGATCTTACTTCAGAA
GAGCAAGCAGTGAGTACGCTTCAAGATACTGTCGAAGGTGATACTTATCTTATCGATAAC
CAAGATGACACATTGATCTTTTACACCAATTTGGATGCGCCAAACGGCAAGGTGGTTGGC
TACAACACTCAATCTCAACAATGGACAGAGATCATAGCCGAGCAGGAACAACCACTGGAT
ATCAGCAAAGGTGGTGGTTATTTGTTTGCCACTTACATGGTTGATGTTCTCTCCAAGGTT
CAGCAGTTTACTTATCAGGGGGAGTTGGTACGCGAAGTCACTCTACCCGATCAAGGCACC
GTATATGGCTTACAAGGCAAAGCAGAAGACAAGACGCTTTATTATACTTTTACTAACTAC
GTGACCCCTCCAACCATCTTCTCTTTTGATGTAGAAAGTGGTGGTTCAGCGCTTTACCAA
GAATCAAAAGCGCCGTTTGACCGTCAAGAATACGAATCTCAACAAGTGTTCTATACCTCG
AAAGATGGCACGCAAGTACCGATGATCATCTCTTACAAAAAAGGCACCAAACTCGATGGT
AGCGCACCAACCATGCTGTATGGCTACGGTGGTTTTAATATCAGTTTGACGCCGATGTTC
TCGGGAAATGTTGCGAACTGGCTAGAACTGGGCGGCATCTACGCGGTGGCAAACATGCGT
GGTGGCGGTGAGTATGGCAAAGCTTGGCACAATGCAGGTACTCAACAACAAAAGCAGAAT
GTGTTTGATGACTTTATTGCCGCAGCGGAATATTTGATTGAGAAGAACTACACCAGTTCA
GAGCGTCTTGCGATTCGTGGGGGCTCAAATGGCGGCTTGTTAGTTGGTGCGTGTATGACT
CAACGTCCAGAGCTGTTTAAAGTCGCGATTCCTGCGGTTGGTGTATTGGATATGCTTCGC
TACCACACCTTTACGTCTGGTGAAGGCTGGAAGTACGACTACGGCACGTCAGAGCAAACT
GAGGCTATGTTCAAGTATCTACTCGGTTATTCACCCGTACACAACGTGAAAGAGGGCGAG
TCGTACCCAGCGACGCTTGTCACGACCGCAGACCACGATGACCGTGTGGTACCTGCACAC
TCGTACAAATTCATCGCAGAGTTGCAAGACAAGCATCAGGGAGACAATCCAGTATTGATT
CGTATTGATGTTAACGCAGGACATGGCGCGGGTATGCCTTTGAGTAAACAAATCGATCTG
ACCACGGATGTTTACGCGTTTGCGTTACATAACATGGGCATTACAGCACTCGATATTTAA
>IFLFFFIN_00273 HTH-type transcriptional regulator DmlR
ATGCGTGCAGACGACCTAATCCTATTCTCTCAGGTAGTAGAAATGGGCAGCTTTAGTAAG
GTGGCTGAAGAAAATAACCTTACAAATTCGGTAGTTAGTAAAAGAATTGCTCGATTGGAA
GAAGAAATTGGCGCTCAGCTATTATATCGAACAACGCGTAAATTGACCCTGACCGAAGCG
GGAAAGGTTTTGTTACATAGTGCTAAAAATGTGAAGCAAGCCACTCAGGAGGCTATGGAT
GCAGTTTCAGGCTTTGGTGAGAATGTCAGTGGTCATATTAAAATGTCGGTGCCGACTATC
TCCGGTGATTTGATTCTAGCGGACGCGGTTGCAGAGTTTTGTAATATGCATCCTGGTTTA
ACAGTGGATATGTCGCTTGATAACCGCTTTGTCGACTTGGTTGCTGGTGGTTTTGACTTG
GTAATTCGTACCGGCTACTTGGAAGATTCCAGTCTGATTGCGAGGCATATTCTGGACTCT
CAATGGGTAGTATGTGCTTCTCCTTCTTACATTGCTAAACATGGTAAACCGATCGAACCG
ATCGATCTAACGACACACAACTGCTTGCAATACGCCTATCAAACCACGGGGGCAACAGAT
TGGCAGTTCAAAGGCAAAGATGGCGATTACATCGTTAGAGTCTCTGGATGTTTCTCGACA
GATAACGCTACTGCATTACGAAAAGCAGCTTTGGGTGGGCACGGCATTGCCTACGTACCG
CGTTGCTTGGTTTATCATGACATTCGTAGTGGGGAGTTGGTGGATATCTTCCCAGAATTG
GTTGGTAAAAAGCTAGGTATCTACGCGGTTTACCCTTTTACTCGTCAACCGCCTAACAAA
GTGAAGCTTTTAATAGAACACATTCGAGAGCGATATCTCACTATCTCACATTACTTTTAG
>IFLFFFIN_00274 L-lactate permease
ATGAGTGAAACCCTACTTGCCCTTGTGGCGTTTTCGCCAATTGTTGTCGCCGCCATATTA
TTGGTTGGTCTCAACTGGCCTGCTAAAAAAGCCATGCCTGTTGCGTTCGGTCTAACCGTC
GCTATCGCCCTAATGTTTTGGGATATGTCAGCTACTCGCGTACTGGCGTCTGTATTCCAA
GGGTTAGGAATTACTGTCTCCGTTCTATGGATCGTGTTCGGTGCCATCTTCTTGCTCAAC
ACTTTAAAACATACCGGAGCGATCACGACTATCCGCAATGGGTTTACTGATATTTCGGCA
GACCGTCGAGTGCAAGCCATCATCATCGCTTGGTGTTTTGGTTCATTCATTGAGGGTGCA
TCGGGCTTCGGTACACCTGCAGCCATCGCAGCACCACTATTGGTTGCGATTGGTTTCCCT
GCTCTTGCAGCGGTATTGATGGGCATGATGATCCAATCAACACCAGTATCATTTGGCGCG
GTTGGTACACCAATCATCGTGGGTGTGAATAAAGGTCTAGATACACACAACATTGGTGAA
GCACTTGTCGCACACGGTTCAACGTGGGATGCCTACCTGCAACAAATCACCGCAAGTGTG
GCAATGATTCACGCGACCGTTGGCACGCTAATTCCTGTACTAATGGCAATGATGCTGACT
CGCTTCTTCGGTAAAAACAAGAGCTGGAGCGAAGGTCTAGACATTCTGCCATTTGCACTA
TTTGCTGGTGTTGCTTTCACCGTTCCTTACGCACTTACAGGCGTGTTCTTGGGTGCAGAG
TTCCCATCACTCATTGGTGGTCTAGTGGGTCTAGCCATTGTGGTTACCGCGGCGAAGAAA
GGCTTCCTTGTTCCAAAAACAAAATGGGATTTCGAAAGCGAAGATAAATGGCCAGCAGAA
TGGCTCGGCTCTCTAAAGATCAATCTGGATGACAACCCAGGCAAACCAATGAGTCTGACC
AAAGCATGGGCTCCATACGTACTACTAGCGATTATCCTTGTTGCAAGCCGTGTTAGCCCT
GAGTTCAAAGGTCTACTTAAGAGCGTAAGCCTTTCGTTTGGTAATATTCTTGGCGAGACA
GGCATCAGCACAGCGATTCAACCTCTATACCTTCCTGGTGGCATCCTAGTCTTCGTAGCA
TTGCTTGCGGTTCTTCTACAAGGTGGTGGTGCGAAATCATTGGGTAAAGCGTTTGGCGAA
TCGAGTAAGACGTTAATTGGTGCAGGTTTTGTTCTTGTGTTCACCATTCCTATGGTTCGC
ATCTTCATTAACTCAGGTGTCAACGGTGCAGATCTCGCAAGTATGCCAGTAACCACGGCA
AACTTCGCAGCAGACCTAGTTGGCTCAGCATTTCCGGCGTTGAGTGCTACCGTTGGTGCC
CTTGGTGCATTCATCGCCGGCTCTAACACAGTGTCGAACATGATGTTCAGCCAATTCCAG
TTCGAAGTAGCACAGACACTGACCATCTCAAGTGCCATTGTCGTGGCTCTACAAGCGGTA
GGCGCAGCTGCGGGTAACATGATTGCTATCCACAACGTGGTTGCTGCATCCGCAACCGTT
GGCCTGTTAGGACGCGAAGGTGCAACGCTACGTAAGACGGTAATTCCAACGTTCTACTAC
CTCGTGGTAACTGGCATCATCGGTCTGATTCTAATTTACGGTTTCCAAATCACCGACGCT
TTAATGAATTAA
>IFLFFFIN_00275 L-lactate dehydrogenase
ATGATTATCTCTGCTTCTACAGATTACCGCGCTGCTGCGAAAGCCAAGCTGCCTCCATTT
CTTTTCCATTACATTGATGGTGGTTCATACGACGAGCGCACGCTGAAACGCAACACCGAT
GATTTAGGTGATGTTGCGTTGCGACAACGTGTTCTGCGTGACATGAGCGATCTAAGCCTA
GAGACTGAGATCTTCGGTGAGAAACTTGCTATGCCAATCGCACTTGCTCCTGTTGGTCTT
ACTGGTATGTACGCAAGACGTGGCGAAGTACAAGCCGCGAAAGCCGCAGAAAAGAAAGGC
ATTCCTTTCACCATGTCAACGGTATCCGTTTGTCCTATTGAAGAAGTCGCACCTGCGATC
GAACGCCCAATGTGGTTCCAACTGTATGTTCTAAAAGACCGAGGCTTTATGAAGAACGTA
CTTGAGCGCGCGAAAGCGGCAGGTGTAACGACACTGGTTTTCACCGTAGATATGCCAGTT
CCAGGTGCTCGTTACCGTGACATGCACTCTGGTATGAGTGGTCCAAATGCAGCGATGCGC
CGAGTATTCCAAGCCATGCGCCATCCAAGCTGGGCACTGGATGTCGGTGTATTAGGTAAA
CCTCATGACTTAGGGAACATTTCTACTTACCGTGGCGAACCAACGAAGCTGGAAGATTAC
ATTGGCTGGCTCGGTGCAAACTTTGATCCTTCGATTTCTTGGAAAGATCTAGAGTGGATT
CGTGACTTTTGGGACGGACCAATGGTCATCAAAGGCATCCTAGACGAAGAAGATGCAAAA
GACGCAGTTCGCTTCGGTGCAGACGGTATCGTTGTATCCAACCACGGTGGGCGTCAACTT
GACGGTGTCCTTTCGACAGCGAAAGCTCTGCCTAGCATCGCAGATGCAGTAAAAGGTGAC
CTAAAGATTTTCGTCGACTCCGGTATCCGCACTGGTCTGGATGTCGTTCGTATGTTGGCG
CTTGGTGCTGACTGTACGTTGCTTGGTCGCTCTTTTGTTTACGCACTAGCGGCACAAGGC
GGTGCGGGTGTTGAAAACTTGCTTGATTTGTATGACAAAGAGATGCGCGTAGCGATGACA
CTCACTGGCGCAAAAACTATCGCCGATCTGTCGCGTGATTCTTTGGTGAAGATTCCATAG
>IFLFFFIN_00276 hypothetical protein
ATGGAATTTACAGAGCTAGACCGAAATGCGCTCTACGACATTTGGATGTCGCAAAAAGCA
AAAATGCACCTTACCCAAATGGAGATGGCAAAACGTCTAGGTTTAAGTCTACATGAGTTC
TCTTCGTTGTTACGCGGTAACGCACCGTTGACTTTGGGCTTTGTTAAGCAGTTATGTGAG
CAATTGCACGTTCGTCCCGGACAAGTTATCCCATCAATGACCGAACGCGATGTATCGGGT
TCTGGTTCGGTTTACTTACAAAACAGAGTGACCGTAGACGGCGACATTCGTAACGTTTTT
ATTGAAGGCAACCAAGTGGTGATTGAATACGAACATCACGTCCGCTAA
>IFLFFFIN_00277 Low conductance mechanosensitive channel YnaI
ATGCCACAGTGGTTTACAGAACTTCAAACTTACGTCATGGCTAACCACCAAGATTGGAGC
AGCAGCGTTTTATTTATCACGATAGCCAGCTTCTTTGCGTGGATTGCTTGGCGTGTCTTG
CATTCGCGCCTCTCTATTCTTGTAGAGAAAACCCCCTTCCATTGGGATGACCTTTTATTA
GAAGCGTTAAAAACCCCCGTCAGCACACTCATTTGGTGTTGGCCCGCTACGGTATCAATC
GGCATTGTTCTGCAAAGTGAGTTAGGCAACGAGTTCAACTGGCTTAGCACACTCAAACTC
ATCCTAGTGATCAGCATATTAGTTTGGATAGTGATGCGTCTTATCACTAATGTTGAAGAC
TATGTGCTGGAACAGAAAACTCGTGATGAAACCACGGTGCAAGCGATCGCCAAAGTCGCG
CGCCTGTTCTTCATCGTGATTGGTGTGCTTACCGTCATGCAAGCATTCGGGCTTAGCCTT
TCTGGTTTGCTAACCTTTGGTGGCGTCGGTGGTTTGATTGTCGGTTTAGCAGCAAAAGAC
TTACTGTCCAACTTCTTTGGCGGCTTAATGATTTACTTCGATCGCCCATTTAAAGTTGGC
GATTGGATTCGCTCGCCAGATCGTAAAATCGAAGGCACTGTTGAACGTATTGGATGGCGC
ATGACCAGTATCCGTACTTTCGATAAAAGACCGCTCTATGTACCAAACTCAGTGTTCAGC
AATATCGTCGTAGAAAACCCATCGCGCATGCTAAACCGACGCATCTTTGAAACGATAGGA
TTACGTTATGATGATGCAGAAAAAGTCCCCGTCATCATCGATGCGGTACGTGAAATGCTA
CAAAACCACAAAGATATTGATACGCGTCAAACGCTGATTGTGAACTTTGATTCGTTTGGA
GCTTCCTCACTAAACTTCTTCATTTATACCTTCACTAAAACGGTGAACTGGGTGCGTTAC
CATGAAGTGAAGCAAGATGTGTTACTGCAAGTAATGGCGATCATTAAAGAACACGAAGCG
GACATCGCATTCCCAACTCAAACGCTCAAACTCGATCCAATTCAAATGGCGAAAGCACAA
GCGCAAGAAGATCAAGGCTACTAG
>IFLFFFIN_00278 HTH-type transcriptional regulator CynR
GTGAATTTAAGACAATTAGAAGTCTTTTACGCCATCATGCAAACCGGAACCGTTTCTGGT
GCCGCGCGCTTATTGCATGTATCGCAACCCAATGTCACTCGGGTACTTGCCCATACGGAG
CAACAACTTAGCTTTGCCCTGTTTGAGCGTGTCAAAGGTCGCTTAGTACCAACCCAAGAA
GCCAAAGCCCTACTGCCAGAAGCAGAGAAAGTCTACCAACAGCTTGGGCAATTTCGTTCC
CTCACCAGTAAAGTGAAACAAGGCACTCAGCACTTGAGAGTCGGAGCACCGCCTGTCTTA
GCTTCCCAACTGCTTGCTCCAACGGTTGCTGCACTGTCGAAGCAACAAGACATCTCATTT
GAACTATTAACGGCAAACCGTGATGAGCTGTGTTCAGGCTTACTTAAGCACGAATTGGAT
GTGGCGATTGCCTTCGGTGAAGAAGCGCCACCCGCAATTTTGAGTGAGGTGTTACTCAAG
CAACAACTTGTTCTGATTGCGCCAAAAGAAGCGCTCAGTTCAACTGAGGACTCGGTATCG
TTTGATGATTTGATTCAGCACGAATTGCCAATCATCGGCTTGGACAGTCGAGACCCACTC
GGTTTGTTGCTTCATCAAACACTCTCGGCACGCGACGAACATTATCACCACGCAATCACA
GTACGCAGTTACGCCGCTGCTGCTGAACTGGTCAAACACCATGCCGGCTTTGCGATTGTC
GACCCATGGACATCAAAACAGTATCAAGATGATGAATCGGTAAGCGTGCGCTCACTTTCT
CCTGCGCTGTCATTTTCAATCTCTATCATGTTTGCGGAACATACACCGCAATCCATTTCG
ACCAAGCTTTTTATTGATTCACTTAAGCGACATGTGAATCAGTAA
>IFLFFFIN_00279 hypothetical protein
ATGCAAATTGCTCAACCTTACTTACTTTTTCTTGGTGACGTCACCGATCCATTAGCCGCA
AAAACTGCGCGCGGTATCCATCAATGGCGCCCAGAGATTTGCTTAGGGCAGCTTCGTCTT
ACGTCAGAAACCGTTTCATTAGGTTTAACCGATATGACGCTGCAACAGGCTCAGCAGCAA
GGCGCAAAAACGCTCGTCATCGGCACAGCAAACCCTGGTGGTGTTATTCCTGAATCATGG
CAAGCGACGTTACTAGAAACGGCGGAAATGGGGTTTGAAATCGCCTCAGGTATGCACCAA
CGTCTTTCTGAATTCGCTCCTTTAGATGACTTACAACAACATGGCTTAACCAAGTTACAC
GATGTACGCCATTACGATGCCTCGCTCAAAGTGGGTAATGGTAAAGCGCGCTCGGGGAAA
CGCTTACTAACGGTTGGCACCGACTGCTCGGTTGGCAAGATGTTCTCTGCCCTCGCGATT
GAGAAAGCTTTACAGCAATCTGGTTGTAACGCTGAGTTCAAAGCCACAGGTCAAACGGGC
ATCTTAGTCGCGGGCAGTGGTATTTCGATTGATGCTGTTGTCGCGGACTTTATCTCTGGT
GCGGTGGAAGCCATCAGCCCTGAGTTCACAGACCATGAATGGGACATCATTGAAGGACAA
GGCTCGTTGTTCAATCCTTCTTTTGCGGGCGTGAGTTTAGGCTTGCTTCACGGCGCACAA
GCGGACGCTTTGGTATTGTGTCACGAGATCGGTCGCCCACACATTCGCAACCTTCCCCAT
GCGAAATTGCCAACGATTGAACAAACCATCGAGGCAAATTTACAAGCAGCACGTTTAACA
AACCCTGACACACAACTTGTTGGAATCTGCTTGAATACCTCTGCAATCAGTGAAGATGAT
GCCGCACAGCTTTGCCAAGAATGGACGGAGAAATACCAAGTATCCGTAACCGATCCTGTG
CGTTTTGGCGTAGAGCAAATTGCTCAACAGATTATTGCGATTTAA
>IFLFFFIN_00280 L-Ala-D/L-Glu epimerase
ATGAAAATTCATGTAGAGCCCGTCACCATTGCGATGGTGACGCCTTTTCGTATATCCCGT
GGCAGCCGAACCGAATGTCACGTGGTGCGCGTAACCGTAGAACAAAGTGGCATCAGTGCC
CAAGGTGAATGTACGCCTTACCCTCGTTACGGCGAGTCGGTGGAATCGGTAATCAAAGCC
ATTTCTCAAGCCGCTCATGAACTGCAAAGTTTGTTTGCCAAAGGTGACGCGAACATAGTC
TCCCTCAGAGAAAAACTACAAACTCTTCTCCCTGCCGGTGCGGCACGTAATGCGCTCGAC
TGCGCGATGTGGAACTTACAAGCCAAACTCGCAGGCAAACAACATGCCCAAGATCTATTT
GAATTGCCGGCATCGATTGTCACTGCGATGACCGTGTCGATTAACACGCCAGAGGCAATG
GCAAACCAGACCCGTAGTTACATCGAACAAGGCGCAAAACTACTTAAAGTGAAGCTCGAT
GGCGAACAAGTGATTGAACGCGTTCGCACTGTTCGTGAAGCGGCAGGCGATGCGATGATC
GTGCTGGATGCGAACGAAGCATGGCAAGAACTGGACTTAGACGCCACCTTTGCCGCGCTA
GCGCCACTGAATATTGCGATGATTGAGCAGCCTTTACCCTCGAATGACGATGACAAGCTA
AAAGACATTTCGCACCCAATTCCACTTTGTGCCGATGAAAGTTGCCATACACGCCAACAA
TTGCATGAATTGGTAGGCAAATACGAAATGGTCAACATCAAACTCGACAAGACGGGTGGT
CTTACCGAAGCCTTATTGCTTGCAGAAGAAGCGAAACACCTTGGTTTTACCTTGATGTCC
GGTTGCATGTTAGGCACTTCATTGGCGATGCGTGCAGCGCTACCCATCGCGGTCCAATCG
AAAGTGGTTGATTTAGATGGTCCGATTTTACTGGGTCAGGATATTGAGCCCGCTTTGGTA
TATCGAGAAGGAGAAATCGTTCTGTAA
>IFLFFFIN_00281 Elongation factor G
ATGCCTATCAATAAGATCCGCAACGTCGCCTTTGTCGGTCAAACGGGTACCGGCAAAACC
ACACTGATAGAAAAACTGCTCTACACCTGCCAAGCCACTAGCCATTTAGGGTGTGTGGAA
AAAGGCGATACGGTGACCGATTTCGACCAGCAATCCATCCAATATCAACACAGTATCGAA
GCCACGCCAGTCGCCCTCAGTTGGAACAAGCACCGCCTCAATATCATCGACACTCCCGGA
CAAAGTGAATTACTCGGACGCACACTCAGCGTGTTCCCTGCCGTTGAAACTTCCGCGTTG
ATCATCGACCCACAAATGCCCATCAACCAAACTTCTGACCGCTTGTTCGCCTTTGCTAAA
GAGCAGCAAAAGTGCCAGATGATCATCATCAACAAGCTCGACAATCACGGCAACCAACTT
GAAGCCGTGATGGAAAATATCATCGAACACTTTGGTGATAATTGCTTACCAATCAACTTA
CCTTCAGCCGATGCTCAATCGGTGGTGGATTGCTATTTCGAACCAGAGATCGAACGCGAC
ACTTTGCTCGCTAAAGTCGAAGAAGCGCATGAAACCTTAATAGACCAAGTGATTGAAGTC
GATGAAGAGCTGATGGAACTGTATCTCGAACAAGGCTCAGAACTGACAGCAGAACAGCTG
CATGATCCGTTTGAAGAAGCATTGAGAACCGGACACGTAATTCCAATCTGCTTTGTGTCG
TCCGAAACAGGCGCGGGGGTAGAACTGCTGCTGAGAACTCTTGCGGAAATCATGCCGATG
CCAAATGAAGGCAACCCACCGCTGTTGGAGAAAAACGGCAAGAAGGTCAAAGTAAACTGT
GAAGCACTTGAGCACAGCGTGGCGCATGTGTACAAGATCAGCGTCGGTCCTTACATGGGT
AAACTAGCCTATTTGCGTGTTTACCAAGGTGAAATCAACGCAGGCAGCCAACTCTACATT
GGTGAAAGCAACAAAGCGTTCAAAGTTGGTCATCTTTACCAGTTGCAAGGCAAAGACAGA
ACGGAGATCCCAAGGGCACTTGCCGGCGATTTCTGTGTGCTCGCCAAAGTGGATGAGTTG
GAATTTGATTCCATTGTTCATGACTCTCATGAAGAAGATGGCGTGCAACTCAAAACCCTC
AACTTCCCAGATTCGATGTACTCGCTGTGCCTAAAACCCGTTAAGCGTGGCGACGAGCAA
AAACTTGGGGATGTACTGAATAAAATTGCCAGTGAAGATCCTTCTCTTCGAATCGAACAT
CGTGCACGCACCAATGAAACCATCATCAGCGGTCAGGGTGAATTCCACCTCAAAGTAGCG
CTTGAGAAAATGTCTGCAGTCTACAAACTGGAAGTGGAAACCAGCCAGCCAAGCGTCGAA
TACTTTGAGACCATAACCAAACCAGCAGAAGGCCACTATCGTCATAAGAAACAAAGCGGC
GGCGCGGGTCAATTTGGTGAGGTGCAATTAAAAGTACGCCCACTCGAACGCGGTGCGGGC
TTCAAGTTCATTAATAAAGTGGTTGGCGGCGCGATTCCTACTGCACTCATCCCAGCAGTG
GAAAAAGGCATTGTTCAGGCATTGGAAGAAGGGGCGATTTCTGGCAACCCAATCAAAGAT
GTCGAAGTGACCGTTTACGATGGTAAATACCACTCGGTTGACTCGAAAGAAATCGCGTTT
GTCATCGCAGGTAAGAAAGCCTTCTTAGATGCGATCAACAATGCAGACCCGATAGTGCTC
GAACCGATTGTACAAATGGAGCTTCATATTCCAACTGCGAATGTGGGTGATGTATCCGGC
GACTTATCCGGTAATCGCGGACTAATTGAAGGAACAGAGCCTATCGACGCAAACTTCACC
ATGTTAAGAGCCAAGTCTCCAGTCAACGAACTGCAAGATTATGCTCGTCGTCTGCGCTCA
ATTACTGGCGGTGAAGGTAGCTTTAACATGACACTCAGCCACTACGAACCTGCTCCACCA
GCAGTGCAAAAACAAGTGTGTAATGAAGCGACGCAACAAAATTAA
>IFLFFFIN_00282 hypothetical protein
ATGGCATTTATGAAGCAGGATATCCCAAACCGTGTAACGGTGTACCATGACAATGTCGAT
CAGGAACAAGAACTCAAGAATGCGATGTTGCCTGAGAAGCCACGCTATTTTAACGGTTCT
CCTACCTATAAAGCCGACAGTGTTGAACAGTTCCAATCCAAGCTTGAACATATTGGTATG
TCGTTAGACAAATAA
>IFLFFFIN_00283 hypothetical protein
ATGGTTTGGTTGTTCACTTTTCTTGGGTTCTTAGCCATCATTTTGTTGATGTCACTGGGC
GTGATCTTTCATAATAAACGTATTCAAGGCAGTTGCGGTGGCTTGAATAACGTCGGCGTT
GACAAAGTGTGTAACTGTGAGACTACTTGCGCAGAGAATGAACGCCGCCTCTATCAGATC
CAAGAGCCAAGTTCGAAAGGTCAATAG
>IFLFFFIN_00284 hypothetical protein
ATGATTTACGCTATTCCGAATGACGGCGAACGCGTCGCCAATCATTTTGTAAAAGCCCCA
TACATTGCGATTTATTCCGATACGGAAGGGCTGTTGAAAAACCTAGCTAATATTGCTTCT
ATGCCACAAGCTGGCTGTAAAGCAAAATCTCAACTTATTCAATCTTTGCAAGAATATCAT
GTGGATGCAGTGTTGGTTCGCAACATTGGGGAACGTGCGCTTGGTAAGCTTTTGAGCAGT
GGTAAACAAGTCTTTAAGCTATCGACTCGCAGCTCACTGGATGATGTAATGGGTGTGCCT
CGATCGCCATTAACGGTTGCGACGCAAGGTCGCCCTTCGACCAATCACGTCAAAAAAGGT
GGTTGCGGTGGCTGTGGTAGCAAAAAAGCACCTTCGCTATTGATCAATCCTCAATCTCAA
TCAAAAAACACACTCATGACGTTGCGCCCAACTAAACTTAAAGCATTGGTTTCTTCTTAC
GTGAAAGAGGTGAAGTAA
>IFLFFFIN_00285 hypothetical protein
ATGGCGAGACCAAAAATAGAAAGACGCATATGTGGACGTGCAGCACACCATTGTTTTAAG
CCCAATGGCGTACCGTTTTATGAGCTGGAGAAAGTCAACATATTGCCAGAAGAACTAGAG
GCATTGCGATTAGCCGATCTGGAAGGATTGAGCCAGCAGCAAGCTGCCGACCAAATGGGA
GTCTCTCGCCAGACCTTTGGTAATACGGTTAAAAGCGCGCGTTTTAAAGTCGCGAAAAGC
CTAGTTGAGGGTCATGCACTTGTTTTTCCTGACCAGGAGTCAAACTCATGA
>IFLFFFIN_00286 Glycine betaine/proline betaine-binding periplasmic protein
ATGACGTACAAAACTCCCTTACTACTAGCGATTGGTGCGCTAGCAGCGACCAACGCAAAC
GCAAGTGAGTGTGGAACGGTTACCATTGCAGATATGAACTGGAACTCTGCAACACTGATT
GCCAACGTGGACCGTTTTATTCTTGAGCACGGCTACGGCTGTGATGCCGAACTCATCCCT
GGCGACACCATGCCAACTGGCACCTCAATGATCGAAAAAGGACAGCCCGATGTGGCACCA
GAGCTTTGGAGTAACAGCCTTAAAGATGCACTAGATAAAGGTGTTGAAGAAAAGCGCCTA
CGCTATGCTGGTAAAGCACTCGTCGATGGCGGTGAAGAAGGTTTCTGGATCCCTGCCTAC
CTTGTTAAACAATACCCTGAAATGAAAACCATCGAAGGTGTGAAAAAACACGCGAAGCTG
TTCTCTCATCCAGAAGACAAAGCAAAATCGGCATTTTACAGCTGCCCAGCTGGTTGGAAC
TGTCAAATCAGCGCCGGTAACCTTTTCAAAGCGATGGACCTTGCCGGATCAGGCTTTGAT
ATTATCGACCCAGGGTCAAGTGCAGGTCTGTCTGGCTCAATAGCAAAAGCCTACGAACGT
GAAGAAGCCTGGTTTGGTTACTACTGGGCACCAACTGCGGTTCTCGGTAAGTACGATATG
GTGAAAGTGGATTTCGGTAGCGGCGTTGATGAGAAAGAATTTGTCAGCTGTACGACACAA
GCTGATTGCGAAAATCCAAAACCAACCATGTACCCACCTTCACCGGTTCACACTATTACG
ACTGAAGAGTTTGCTTCACGCTCTCCGGCTGCATACAATTACTTCACTAAACGTGGTTTC
ACCAATGCAGACATGAACCAATTGCTGGCTTGGATGGAAGACAACCAAGCGGACGGTGAA
GAAACCATGTTCCATTTCCTAGAAAACTACCCACAGATCTGGACCGCATGGGTTCCTCAA
GACGTAGCTAAAAAAGTGCAAGGTGCACTGTAA
>IFLFFFIN_00287 Glycine betaine/proline betaine transport system permease protein ProW
ATGTCTGACTCGAATTGGCTTAGCGAATTCCCAGAAATGGATCGCTCAGATCTCAGAGCC
ATCCGCAAAACCTTAGATGGTGCCTACCGCGATTTCTCTCGCGAATACGGTGACCTTATT
GAATCATTCTTCGATCCTCTTCTCTCATTTCTCGTTTGGTTCGAAAAACTCCTCATTTCT
ACACCATGGATGATCATCCTTGGTGTATGTACCGCGTTAGTTTATGCCGCAAGCCGATCG
TGGAAACTGGCTGTCGCGTGTTTCGTGTCATTAATCCTGATTGGGTACTTTGGCATGTGG
GAAGACACAATGCGGACGCTCAGCATAATCACGGTGTGTACCATGCTCGCCATTGCGCTC
GGCATTCCTATCGGTATTGCCATGGCACGCTCCAATCGCGTGCAATCCGTCGTGACACCA
CTGCTCGACGTGATGCAAACCATGCCCGCGTTCGTCTATCTGATTCCGGTCGTTATGCTC
CTTGGTATCGGTAAGATCCCAGGTTTGATTGCTGTTGTGATCTACGCGATTCCACCAGTC
ATTCGTTTAACCAACTTAGGCATTCGACTCGTAGATAAGGAAGTTCTTGAAGCCGCCACT
GCCTTTGGTGCAAGTAACAAGCAACGCTTAGTCGGCGTACAATTACCTTTGGCAATGCCA
ACCATTATGGCCGGTATCAACCAAACCATCATGATGGCACTTTCTATGGTTGTTATCGCT
TCTATGATTGGCGTTAAAGGCTTAGGTCAGCCAGTATTAAAATCAATCACCAACCAGTAT
TTCACCCTTGGTCTGCTTAACGGCCTAGCAATTGTGGCACTGGCGATTTTGTTTGACCGA
GCATCGCAAGCTTACGCGAAGCGAACCCAAGCACACTTAGGAGATCTGAAACATGACTAA
>IFLFFFIN_00288 Glycine betaine/carnitine transport ATP-binding protein GbuA
ATGACTAAGCCACTTATTGAAATTAGCGGGCTGTATAAGATCTTCGGACCAAAGCCAAAA
ACAGTGATTGAGCGAGTAAAACAAGGCCAGAGCAAAGACCAAATTCTGGCTGATACGGGT
CATACCGTTGGTTTAAAAGACATCAATCTGCAAATTAACAAAGGCGAAATCTTCGTTATT
ATGGGGCTATCTGGCTCTGGTAAGTCGACCATGATTCGCCACTTCAACCGTTTAATTGAC
CCAACCATGGGGCAAATCTTAGTTGAAGGCGTCGACGTAATGCAGCTGTCACCAAAAGAG
CTGGAAGAGTTTCGCCGCCATAAAATGTCGATGGTATTTCAACGCTTCGGTCTTTTGCCT
CATCGTACTGTGGTTGACAACGTAGCTTACGGCTTGGAAATCCAAGGCATCAAAAAAGAA
GCGCGTCTTGCGAAAGCCAATGAATGGTTGGAGACAGTTGGTCTGAAAGGCTACGAGAAC
CAATACCCTGCGCAGCTTTCTGGTGGTCAGCAACAACGTGTAGGCTTGGCTCGTGCACTG
GCGACTGACGCCGAGATCCTATTGATGGATGAAGCATTCTCGGCACTCGACCCTCTGATC
CGTAGCGAGATGCAAGATCAGCTGATTGAACTCCAAGAGAAGCTACATAAGACCATTATC
TTTATCACTCACGATTTGGATGAAGCGCTTCGCTTGGGTGACCGTATCGCTATTTTGAAA
GATGGCGAGTTAGTACAACAAGGTTCTCCAGACGAGATTCTGCTACACCCTGCCGATGAA
TATGTAGAGGCCTTCGTGAAGGACGTAAACCGAGCACGCGCTCTGACGGTTGAAACCGTG
ATGCAGCCACCAGCGTATCGCATTGCAGCGACAACCATTGAAGAAGCCCTTGTTGAGATG
AAACGCGTGAAACAAGACTACGCGTACCACGTGACCGATGATGGCTATCAAGGAGTGGTT
ACCAAAGAGAGCTTGCTAGATGCTGCGAAAACCGATGCAGCACAAGAGCTGGCAGAAGAG
ATCTACGAAGAAGTGCCTGTTGTCTCTCCTGATTCCGTAATTGAAGAAGTACTTCCAGAC
ACCATGTCTTGTGACTACTCACTGCCGGTTGTGGATGACGAAGGTAATCTGCAAGGTGAA
CTAGAACGTAGCGCCGTGGCTGAAATCTTTACTGATAATACCGAAGAGGAGTCTCCGTCA
AAGGAGGTCAAAACACCACCCGCAATGGATAAAGCATCCTAA
>IFLFFFIN_00289 hypothetical protein
ATGGAAGAATTGGTTACAGTCGTTCTTCGAGCAATTGTTCGTTCTATTATTATAGAAATT
TTCCTGTGGAGATTGAGTTATTGCACCGGTTATATCGGGCTGTCGATTATCACTTTAGGC
AAGCGTCCGCACAAACCAATGTCGAAAGCGATGCGAATACGCATCAGCTATTTTGGTATT
TTTCTGTTGGTTGTGTTCCTTGTGTTTATGTTTTGA
>IFLFFFIN_00290 Lipoprotein NlpE
ATGAAAAAGACACTATTAGCACTCACTGGTGCGGTCGTTATTCTAGCAGGCTGTCAGGAT
GAGAAACCAGCAGAGACAACTGCGGTTGACATTCCTCAGGCCTCAGAAGTTGAAAGCACC
GTTGATGCAACACCGATTGAAGAAGAGCAAATGATCACGACAGATACCTTTGTGGATTCT
GGTCACAATGCGCAAAATTCGTTGGATTGGAACGGTATTTACAAAGGCAAACTCCCTTGT
GCAGATTGCGCGGGTATCGATACAACGCTAACCCTTAACGAAGACGGCACTTATACATTA
GTAGAGCTGTATGAAGGCAAAGAAGGCGACCCAATCAAATCAGAAGGTAAGTTCACTTGG
AATGAATCAGGCAACACCATTACATTGGTTGATGAGTCTGGTCCAAACCAGTACTTCGTT
GGTGAAAACATGCTAATGAAGTTGGATATGAACGGCGAAAAAGCGACTGGCGAACTGGCT
TCATTTTACAACCTGAGCAAGATGCCTTAA
>IFLFFFIN_00291 5'-methylthioadenosine/S-adenosylhomocysteine nucleosidase
ATGCAAATCTTTAAACGTTTCGCTGCACTTTTTCCTGCAGTACTTTCTTTCTCTGTTTTC
GCTCAAACTCAACCAATCCTTGTGCAAGGTGCGATGGATATTGAAACCAGCACCCTAGTT
GAAGCATTGGATGATGCCAAACAAACCACCATTGGTTCTTGGACCTTCTGGCAAGGTGAT
ATAGATGGCTATCCAGTCGTGGTTTCTCGTACCGAAGTTGGCTTGGCGAACGCTGCAGCC
TCTACCACTATTGCGATTGAACACTTCAATCCAAAGTATATTATCAACCAAGGTACATCT
GGTGGTCACGATCCTAAGTTATACCGCGGTGACATTGTGGTTGGCGAAGCGAGTTTCAAC
ATGGGCGCTTACAAGTCTGAGTTTGCTAAAAAAGGCAAAGGCATCGACCCAACGAAGTGG
CAGAACTTCGACGTAACCATGCGTCTACGTGAAAACGGCGAGTTTGTTGAACACAAACAA
TTTAAAGCGGATCCGGCACTGGTTGAAACCGCTCTTTCTTTGTCTGAAGAATACAAAAAA
GGCAAAGTCGTGAGAGGCTTGATTGGCTCAGCGGACGAATGGAACCGCGAAGTGGATCGT
ATCAACTGGTTCCATGAAACATACGGTACGTCTGTTGAAGAAATGGAGACTTCCTCTGCG
GCATTGGTTGCTCAAGCTTACCAAGTGCCTTTCGTTGGTATCCGTATACTTTCGAACACA
GATCAACACAAGCAAGACTTCGATCCGCAAACCGCGGTCGATTGTCAGCTATACACGATT
GATGTGATTAAAGCGCTGATCAAAAAGCAATAG
>IFLFFFIN_00292 Universal stress protein A
ATGAGCTACGCGCACATTTTGGTGGCAGTTGATTTATCAGATTCGAGTCGAGTAGTGATC
GACAAAGCTATTGCGATGGCAAGAGATGCAAACAGTAAGGTGTCTTTTGTTTTTGTTGAT
CACGATAGGGTCGCGCTGGAATCGAAGGACGAGCAAAAGCTAATGCAAGAACTTGATGCT
TTAGCTAAGCAGAGTGATTATCCAATTAGCGAGACCATGGTGGTGGTGGGGGATCTACAT
ATTAAGTTGGCTGGTATAGCGAAGGAAAATGACATCGATTTGGTGGTGTGTGGTCACCAT
CATAAGTTTATGAGCCGCTTGTTCTCTTCTATTCCCAAGCTCGCCAATGCTATTGAGGCA
GACTTGCTCGTCGCATATTTGGACTGA
>IFLFFFIN_00293 Glycine cleavage system transcriptional activator
ATGAAATTGCCACCTCTTAGAGCGGTTCACTGTTTCGAATCCGTTGCTCGTAATTTGAGC
TTTTCCCTTGCAGCAGAGGAGCTCAACGTGACGCAAAGTGCGGTGAGTCATCAGATTCGT
ATATTAGAAGACTACCTTGGTGAAGCCCTGTTTATTCGTCAGGGGCGTAAGTTATCGCTC
TCGGATACTGGCTTTCGTTATCTTGAAGATATCAGTCCTGCTATTAGTGCCATTGCGATG
GCGAGTCAAAAAGTGCGTGAAGGCGAAAAGGGCAGTCTACGCTTGGCAATTTACAGCTCG
CTGGCGGTGAAATGGTTAATCCCACGATTGGCGGACTTCAAGCGTCAGCATCCGGAAATT
GATCTTACGCTCAACATGGTTGCTGGAGATCCAGAACAAACCGACAGCGTTGGTGACTGT
TTTATCACAGTGCAGAAGCCTAAGCGTAATTACATGGCTGTGCGTTTATATGATGAGACT
TTGTATCCGGTATGTAGCCTCAATATCTGGAAAGAAATTCAAGACCAACCAATGCCGAAT
GCACTCTGGCACTATCCGATTCTTTCGACTGATTCTATCTATCGTGAGCGCGGTAAAGAT
TGGTCAGAGTGGTGCAAAGCCGGTGGGTTTGAGTTGCCAAAAGATATTGATATGCAGCAC
TTCAGTCACATGCTGCTGGCTATCGAAGCTGCTCGCTATGACCAAGGCATTACGTTTGCC
AATGACTTTATGTTGAATGAACGGGATAAGGCTCAAGACTTGGTTTATATCCCCTCTCAC
GGCTTAGAAACTGGGGATAGCTTTTACTTTGTACATAAGAAGAATCGTGCTCGCCAGCCT
GAAATCATCAAGTTGACTAACTGGCTTAAACAGCAGTGCTTATAG
>IFLFFFIN_00294 Riboflavin transporter
GTGAAAGTCACATCTGTCGGCTCAGCCATGCTGCTATTAATTGTTGGTAACCTAATTGCG
GTGCTCTCAGACGCTTTGATCAAAAGCGTCGGTAATGAGGTGCCGGTTTTTCAGTTTGTG
TTTTACCGACAACTGTCAGCTGTGATGATGTTATTACCCGTGTACCTACTCACTAAACAA
GCCCCATTAATGGAAGGCTTTAAATGGCATGCGGTTCGTGCGCACGTTTGGTTAACTGGT
GCGATTTTTATGGTGTTTGCCATCTCATCAATGCCACTCGCGACCGCGAATGCGATCTTC
TATGCCGCACCTTTAATCATGTTGCCACTGGCAGCCATCTTCTTTGGAGAGAAGCTTTCT
GCACAATCTATTGCGGCAGCAGTGATGGGCTTTGCAGGTGTACTTGTGATTATTCGCCCT
GATCAGATTGATTGGGCGGCGCTATCGGCATTGGTTGTCGCAGTCACTTTGGCGATCAAC
AACCTGCTAATTCGGAAGTTACCGAAGAACCAATCCGTACCACACACGCTTTTGATGACG
AATCTAGCCGGTATGCCTGTATCACTCTTGTTGGTGTTTATCGAGGGCGAAGCATGGGAT
TGGAGCTCATTCCCTGTAGCAGCAGGTTCAAGCTTATTCATCATGATTTATGCAGCAACC
TGCGTGTTGGCTTATCGCTCTATCGATAGCAACAAAATTGCTAGCGCAGAATACAGCGGC
TTAATTGGTGCCGTGATCGTTGGTTTGATTTGGTTCGGTGAAGTGCCAGATATCTTTATG
GCAATCGGCACGGTAATGATTGTCGTGCCTCTGATTTGGCTATCCAAACGAGAACGCCGC
AAACAAAAGCAAGCGCAAGCCGCCAAACTCGCAGAAGAGCAACATCACCGAGCCCCTGCA
GCGTAA
>IFLFFFIN_00295 hypothetical protein
ATGAAGAAACAAACATTGACGATGATTATTTTGATTGCGTTGACTGGCTGTGGTATCGAG
GGACAAAGCCATTCTTCTACTCCAGCTAATGCACCTAATTTGTTTGTATCACAATGTGGA
GATCAACTGTTTCCAGATGAACCTAGTCTGTCCTTTGCAGTTAAGGGGGATGTGGCAGAA
TTACAAGGGGTCGTTTGTAAAGGGTCACCTGCTGCATTTGAACGTATGATGAAAAAGCAC
CCAGAGATTAAACTACTTAAGTTTATTAGTATTGATGGTTCTGCTGATGATGATGCAAAC
CTAGAGCTTGCTTACCAAGTACGTGCAAGCCATTTAGATTCTTACATTGCTGCTGATGGA
GAAATAGCCTCTGGTGGTACAGATTTGTTTGTAGCTGGCGTGAATAGAACGATAGAAAGT
GGGGCGACGATCGGAGTGCATTCTTGGGGAGCTGGGGATGACGTTGCCACAGACTTTCCT
GTTGGTCACGAATATCATCAGCCATACATTGATTACTACAGAAAAATGGGATTACCCGAC
CCAGAAGGCTTTTACTACTTCACTATAAACGCAGCATCGGCTGACAATATCTACAATATG
AATGAGCGAGAAATCACGCTGTACGGGCTAGGTAAGATAACCTCTTCTACAAGTAATTAA
>IFLFFFIN_00296 Glutamine-binding periplasmic protein
ATGCAAATTGGTTTGAAAACGACACTTCAATTCCTTGTAATTACAACATTTTTGCTTCTT
TCTTTACTGACTAGTTCCTCTAACGCTTCTCCGCTTAAGGTCGGGACTTACCCATGTCCT
CCTTTTGTTATTGGTTCTGTTGACAGTGATTTGAACGGTCTCAGCATTGAATTATGGGAG
CAAATTGCCAAAGAAATGAGCGTCGAGTTTCGTTTTGAAAACCAACCTTTAGACGATCTA
CTCAACGCGATAGAAACAGAACAAATAGATATAGGTGTTTCATGTATTTCTATAACTCCA
GAACGCGAACTGTTCGCTGATTTTTCTCATTCTTTCTACGAAACCCATCTCGCGATTGCG
GTAAAAAACCAAGGCTATCTGCATACCTTGCAATCTATCTTTTTGAACCCAGCTTTGTGG
CTCATCGTTGGTGCCATCATATTGGTAGCTGGCTTAGTCGGAGCATTTTTCTATGCGTTA
GAAGAAGGGAAAAACGAAAAGTTATATTCAATGAAAAACAGAAGCGGTCGCTGGGTTGAA
AGCTTTATTCTTGGCTTGCTGTTTATTACCCGAGGACCGTTTAACTACTTTGAATTTAAA
AGCTTAACTGGGCGAATTGTGACGGTATTCATTGGTGTTTTCAGCATGCTTTTTATCGCC
AGTATTACTGCAGTTTTGGCTAGCAAACTCACCCTTAGCCAAGGTTATTCCCAAATCAAA
GGTATCAATGATCTTGCCAATGTTGAAGTCGGTACCAAAACGGCTACCACCTCTTCCTTG
TTACTCACTAGCTTTGGCATTCGCCACAAAGACTATGCAGACATGACGGCACTTTTAACT
GCCTTAGACAAAGGTGAAGTCGAGGCGATTGTCGCGGATGATGTTGTGCTCAAATACATG
ATTGGCAGTAGCAGACTATCTGGGCAATTTGAGGATTTAGAAGTGTTGCCGTACCAACTA
GAAAAACAGAACTACGGCTTCATCATCACAGAGAACAACCGTTATGAGGAAGAGATTAAC
CGCGCGCTGTTACAAATCCGTGAATCACGAAAGTGGCGTAAAACGTTGGTCGACTATTTC
GCAGACAAGTAG
>IFLFFFIN_00297 hypothetical protein
ATGAATATGAAATCTATCGCAATCGCGACGGCAGTGGTTGCTGTACTGGCAGGCTGTAAA
GACAAAACGCCACCTGCACCAACTGAAGCAAACATTACGCTTGTTGAAGCGGTAACTGAA
ACCGTGAAGAACCCACATCAAGTGTGTAAAGATGTTGTAGTGACGCACCAAGTTGCACCT
AAAGACAACAACAAGATCCTTGGCACGGTTGGCGGTGCGGCGGCGGGTGCTGCATTAGGT
AACCAAATCGGTGGTGGTTCAGGTAAAGTGATTGCAACGGCGGCAGGAACAATTGCCGGT
GCAATGGCAGGGCGTGAAATTCAAGACAATGTGCAGAAGGGCGATGTTGTGACTTCAACA
GAGAAACAATGCCACACTGAATACACCACTTCAGAAAAAGTAGTAGGTTACGATGTCACT
TATGAAGTTGCGGGTGCACCAACGACTGTGCGCATGAAGAGCAAACCTGCAGGCAAAACT
TTCCCAATTCAAGATGGTAAAGTGGTTCTACCGCAATAA
>IFLFFFIN_00298 Inner membrane protein YdgC
ATGACCAGTCTTTTTCTCAAATCGTTACTCGGTGCGGTGGCAGTACTCGTCATTGCCATG
CTCGCTAAATCAAAAAGCTTCTATATTGCAGGTTTGGTGCCTTTGTTTCCGACCTTCGCA
TTGATTGCGCACTTTATTGTGGGCAGCGAGCGAGATATGGAGGCACTGCGCCAAACCGCA
CTGTTCGGTATCTACTCTCTAATACCTTATGCGGCGTATCTGATGTCTGTCTTTTACTTT
AGCTACCGCTTGAGCTTGGTGGGTACACTGACAGCCGCGACGCTGGTTTGGGTCATGTTC
GCATCGATTTTGCTCGTCTTTTGGACTCGATGGATGGTGGTTGCTTAA
>IFLFFFIN_00299 hypothetical protein
ATGAATTTGGTTGTGCATTTACAGAAAAAAGCGATTAACAAACACGGTTATGAGTGGGCA
ACGCGCCAAGCATGGAAGTGCGGAATAAAAGCGAACCTTGTTAAACGTGTAATTGGCATT
TTTAAAGGGCAAATCGTCTGTGTAGTTGAAGGATGTCGCGCTGAATTGTCGACACCAATA
AATAACCCTTTGCATGATGATGAAAAGCAAGGCCGCTACGTTTTCGTGGGTGGCATCTTC
TGGGAGCCAAACAACGTCATTGCTCCAGGTTTTCCTGACTTTATGTTTATGCACTTACGC
AGTCTAAGCCATCGTCATAAATATCTGACAGATGATGAGCTGTTTTTGAGTTTAGCTTAG
>IFLFFFIN_00300 hypothetical protein
ATGGCTTTTGATGACTATTGGAAGAAGGTTCGTGAAAAGCACTTAAAGAGTGCCAACTTA
GAAGGGCTTATTGTTAAAAGAATACGAGCGAATACAGGCAGTAAGAGGCTCCCATATCGA
ACGAAGTGTGGCGCACTGTGTGAAATCAAGTACAACGAAGTGTGCGACAGTCAAAAAGAG
TGA
>IFLFFFIN_00301 Nicotinate phosphoribosyltransferase
ATGACCACCAATTTATTTTCGTCTCGCATCATCCAAAGTGCGTTAGATTTTGACGTATAC
AAAGTGAACATGATGAGTGCTGTTGCAGCGCTTTATCCCGATGCGATGGTGTCTTATAAA
TTCATCGTGCGCAGTGAAGAAGACCTATCTGAATTGCTGCCAGAGGTGAAAGCTGAAGTA
CTTAAACTGCAAGATATTACCTTCTCTGCAGAAGAAATTGAGTACATGAAAGGTGTTGCG
CCTTATCTAAGTCCTGAATTCGTTAATTCACTGCATGCGTTTCGTTTTAACCCTCAACGC
GATGTTTCTTTCAATACGAAAACCATGGCTGATGGCACAAGCCAATTACGCATTACCATC
AATGGTCTTTGGAAAGAAACCATTCTTTACGAAACCATCATCATGAGTATTGTGTCCGAA
GTGCGTAGCCGTGCACGTTGGGCAGAGATCCCAGTCGAGCAGTTCCAATCGGTTTTAGAA
GAGAAGGTTCGTCTCCTTAAAGCAGAGCTGAAACGTCGTAATATCACCAACTTTAAGTTT
GCTGATATGTCGACTCGTCGTCGTTTCTCGTTCCAAGCTCAGCGATCAATGTTGCAGTAT
CTGAGCGAAGAGTTGCCTGACAGTCTAACTGGAACCAGTAACTACCATTTGGCGAAAGAG
CTCGATCTCACGCCAATCGGTACAGTGGCACACGAATGGTTTATGGGGCACCAAGCGCTC
GTGAATGTTCGTGATTCACAAAAGGTAGCACTGCAGCGTTGGCAAAAGATGTTTAATGGC
GCGTTAGGCATTGCATTAACGGACACCATTGGTATTGATGCGTTCTTAAAAGACTTTGAT
GAAGAACTCAGTAATGCTTATGTGGGAGTGCGTCATGATAGTGGCTGCCCTTACACATGG
GGCGAAAAGATGATTATGCATTATCAATCGCTTGGCATCGATCCAATGACGAAAACCTTG
GTGTTTACCGATGGTTTGAACTTCGATCAAGCGCTAGATATTTGTGAGCACTTCCAAGGT
CGTGTTCAAGTGAGTTTTGGCATTGGTACGTCGCTTGCGAACGATATGGGTGATTACGTG
AACGCACAAGGTGTTGCGTACAAACCTTTGTCTATCGTTATTAAAATGGTGTCATGCAAT
GGCTCACCTGTTGCGAAAATCAGCGATGAGCCAGAGAAAGCGATGTGCGAAGACATCTTC
TTTTTGATGAATTTGAAGCGTCGTTTTGAGCAGCCGCTTGATCTCGATGAGTGTCGTGTA
CTGATCGATCGCCTAGAAAACGAAGGCGATAACTACCTTATTGACGCGTAG
>IFLFFFIN_00302 hypothetical protein
ATGATCGTAACCGTCGACATTATTCCATTCAGACTATCTGGCTGCGCCGATAAGGGGTTG
GAAGTGTTGCTGATCAAGCGTTCGAACCCGGAACGTCCGTACCACGGTGTATGGGCCCTA
CCCGGCGGTTTTGTGTTTGATAAAGACATGACCCACGAAGGTGGACGCCCGGCAGACGAG
AACTTTGAAGCAGCACGACGCCGTATCTGCCGCGAAAAAATCCATACCTACCCTCGTCAC
TTTAGTGAAGCCTTTGTCGATGGCGACCCAAAACGCGATCCTGAAGATTGGAGTCTGAAC
ATCACTCACTACGCCTTGGTTGACCGTAACAACAAAGAGCAAATCGACAACGCTGGCGTT
CCAGAATGTCATCTAAAGTGGTTCCCACTACAAGCAATCCTTGATGGCGAAGAGACCCTC
GCTTTTGATCACCAAAAGATGATTGAAAAGGCATGGCAGAAGTTGCGCGCCTCTATCGAA
TACACCTCGGTCCTATTGTTCGCACTTGATAAAGAGTTTCTGGTTGCCGACATCATTGCC
GCCTATCAAGAGTTCGGTATCGACATCAGTCGCATGACGATCAAACGACGCTTGATTGAT
TCAGGTGTACTCAAGCCAACCAACAAAGTCGCTTCCACTAACAAAGGTAAAGGCGGCAAA
CCAGCGATGGTCTACACCCTAGCAAGCGACGAAGTAACCTTTTTCCAAAACTGTTTGCGT
GGCTAA
>IFLFFFIN_00303 Nicotinamidase
ATGACAGTTCGAGTTAATTACCAAACCACAGCAGTGATCGACGTGGATCCTGAGAAAGGT
TTCACCGAACTTTGCCCTGACGAACTGCCAGTCACTGGCGCATTAGAAATCGTTCCAGAA
CTACTAAAGAACCACGCGAAAGGTCACTTAAAGCTCGTCAGCCGTGATTTGCATCCACCA
AAAGCGGCGTGGGACGCAGAAACGCCAGCGAATATGCTTGAACCAGTAGGCTTACCTAAC
GTGGATATTAAGTGGAACCGCCATTGTGTGCTTGGCACTACGGGCGTTGAACTGTTGGAC
GGCCTACCTCCTGTTCTGGAGTACGATTTCCAAGTGAACAAAGGCATGGACCCAGACGCA
CATCCTTACGGTATCTTTTTCCACGACGTGGCTGATACCAAAACCACAGGTGCGAATGAG
TTCCTCAAGTTCAACAACATCGATACAGTTGTTGTCGGCGGCTTAGCGCTCGATTTTTGT
GTAAAAAAATCCGTCACTCAAGCACTCGACTTAGGCTTCAAAGTAATTGTGAACCTAGCT
TCTAGCCGTGCGGTCTTGCCAGATACCGTCGATGCGGTGATTGCAGAGATGAAAGAGAAA
GGTGCGATATTTGTCGACAAGGCGGATGACATCATCGTTGAGAACTTCGCGTAA
>IFLFFFIN_00304 Superoxide dismutase [Cu-Zn]
ATGAATAAAACAACATGGCTTGCTGCACTAACGCTTCTCTCTTCTCCAACTTTTGCCGAG
ACAGTAAGCGTAGAAATGATTGACCTTGGCTCTGGGCAATCAACTGGTACCGTGATGATC
AGCGACAGTGATTACGGCACCGTTTTTACACCGAAACTACAGGGTTTACCCGCTGGTACG
CATGGCTTCCATTTACACGCTAACGGCTCGTGTGACAGCATTACCAAAGAAGGTAAAACC
ATTCTTGGCGGTGCTGCTGGAGGGCATTATGACCCAGAAAAAACAGGCAAGCATGGCTTC
CCTTGGACGGACGACAATCATCTTGGCGATTTACCGGCGCTTTACGTGAATGCTCATGGA
ATGGCGGATCAGCCAGTATTGGCACCACGAGTGAAACTTGATGACGTAAAAGGTCGTGCT
TTGATGGTTCATGCTGGTGGTGATAACCACTCTGACCATCCGGCAAAACTTGGTGGCGGC
GGTGCTCGCATTGTGTGTGGTGTGATTAAGTAA
>IFLFFFIN_00305 hypothetical protein
ATGAAAACCGTGTTTTTGCTCAGTGCCGTTCTGTTCTCTTTGAGCTTTTCGCTGAGCTTA
TTGGCCGCTGAAGACAAGCTGGAAGAGGAATACCAATCTCTGGTTGAACTGTTCTTCGAT
GCTGCGCGAATTGGTAATAACGAAGTGGTCGATACATTTGTTTCTCAAGGCTTCCCAATC
GACCAACGCAATAACCAAAGTTATACCGCATTGATGGTGGCCGCATATCAAGGACATAGA
GAAACCGTTCGCTTGCTGCTCGACTCCGGAGCCAACGCCTGCCTACAAGATAAGCGTGGT
AACACTGCATTAATGGGGGCACTCATCAAACGTGAAATAGGCATAGCTAAAGACCTCTAT
CAAGCGGATTGTTCACCAGAGCTGCGCAATAAAGCTGGGCTAAATTTGAAAGAATTTGCC
GAGATCTATGGTCAATCCAATGTGTTGAAATCGCTTCAACACTGA
>IFLFFFIN_00306 Catalase
ATGCAGATGTCAAAAAGCTTTTTATTAATTACAGTTGGCTTAGCCAGCACATCTCTACAG
GCGCAAACCCTGACAAGAGACAATGGTGCACCAGTTGGTGACAACCAGAATTCAATCACA
GCAGGTGAAAATGGCAGCGTATTACTGCAAGACGTTCACCTGATCCAAAAATTGCAGCGT
TTTGCTAGAGAGCGAATTCCTGAGCGTGTTGTGCATGCTCGTGGTACAGGTGCTCACGGT
GAGTTTGTTGCATCGGGTGATTTTAGTGATTTAACGGTTTCCGCTCCTTTTACTAACAAA
GGAAAGGTAACTCCTGTTTTCGTACGTTTTTCGACCGTTATTCACTCAAAAGGATCACCA
GAGACACTTCGCGATCCTCGTGGTTTCGCCACAAAATTTTATACTGAACAGGGTAACTGG
GATCTGGTAGGGAACAACCTGCCTGTGTTCTTTATCCGTGATTCGATTAAGTTTCCGGAT
ATGGTGCACTCTCTCAAACCGTCTCCAGTTAGCAACGTTCAGGATCCAAACCGATTCTTT
GATTTCTTCAGTCATGAGCCGAGTGCGACCAACATGCTGACTTGGGTTTATAGCAACTTA
GGCACGCCAGCAAGCTATCGCACGATGGATGGCTTTGGTGTGCACGCTTACAAGTGGATC
AATAAGCAAGGCGATGTGAACTACGTGAAGTTCCAATGGAAGAGCCAACAAGGTATTGAA
AGCCTTCGTCCTGATGAAGTAACTGCGATGCAGGGTAAGGACTTCAACCATTTAACCAAT
GATCTGTACAAAGAAATTGGGCGCGGTAACTACCCTAAGTGGGATCTCTACGTGAAAGTG
CTGTCACCAGAAGCTCTGAGCAAACTGGATTACAACGGGTTGGATGCAACCAAAGTATGG
CTGAATGTACCGGATCAAAAAGTCGGCACTATGACGTTGAATCGCCTACCAGAAAATTTC
TTTTTAGACACTGAACAGTCGGCATTTGCGCCTTCGAATCTGATTCCTGGTATCGAACCA
TCGGAAGACCGTTTGCTACAAGGTCGTTTGTTCGCTTATGCAGATACACAGTTGTACCGT
TTGGGTGTGAACTTGTTCCAACTGCCAGTAAACCGTCCATTAGCATCAGTGAATAACCAT
AACCAAGATGGATTGAGCAACAACGCGAAGCAAGGCAATGGTGATGTGAACTACGAACCA
AGCCGCAAACTGGCACTGGCAGAAGACACGCAATTTAAAGCAGTTGAAACCAAGTTGGTT
GGCACTGTTCAACAAAAAGCGATCAGCAATCCTCGTAACTTCTACCAAGCGGGTGTGTTG
TTCCGCAGCATGAACAAGCAAGACCAGAGTGATTTGATTGCCAACTTAGCGGGTGACCTG
AACAAGGTGATGGATAAAGACGTTAAGGAAACCATGGTGAGCTATTTCTACCGCGCAGAC
AAAGAGTACGGTACGCGTCTGGCTGAGGCGACAGATACCAATCTCAAGCAAGTGAAAAAC
AAAGCGATGATGTAA
>IFLFFFIN_00307 hypothetical protein
ATGCACCAACATGAAAAGTTAAATTACGTTGAGTTTGGCACGCGAGACATCAATGCGACT
AAACAGTTTTTCGAGCAAGCCTTTGGATGGGGCTTCGTTGATTATGGTCCAGAGTACAGC
GCCTTTTCAGATCAAGGTTTAGACGGTGGCTTTTTTGTAGCAGAGCAAGTGAGCCAAACA
ACAAATGGGGCGGCACTACTGGTGTTCTATAGTTCAGATATTCACGCTACGTTAGCTAAA
GTCGAACAGTTCGGGGGCAAGTAA
>IFLFFFIN_00308 hypothetical protein
ATGGAAGTTTTGAAGCGTTGGTTCATCTCCCTTTCAATAGGGGTTGTATTATCGGCATGT
GGCGGGGGAGATGGCTCCTCTGTAGACAGCAGCTCCGCGTATGTTCCTGCGGAAAAAATA
CAAGACAATATTTTTTCCAATATCACTGGCGTTAGTTATCCCTACGACATCTACTTGCCA
GAAAACTATGAAGAGCGCACGACGTCTTTACCCGTCATCTACGTTTCCGACGGTAATGGG
ACAGGTCAGGGGTTTGGTAACCTCATCGCCAATGCCGAACTCGATGTCATCCTAATCGCC
ATTCATGAAGGTCCTCCTGGACGCAGAAACATTGATTATTTGCCACCAGGCGTCGATGAC
TTCTACCTTTTCTTAACCCAAGAACTCATCCCAATTGTTGAAGCCGAATACGATATTGAT
CCAAATGAACGCACACTGGCTGGACATTCATTTGGAGGCGCAAAAACTGCCTATATCATG
CTAACGGAAGACATCGGCGTCGAGTTCTTCAAAAATTTCATCATCTCTGACGGGTCATTT
TGGCGCATTGATGACACCATCTATTCTTTGGAGGAGCAACGTTACGAGGCTTCACCATGG
TTAGAAGCCACCGCTATATTGAGCTCAACAAACATCGGAAATCATCCATCGGTTGATGCT
TTCTATAAACATATCCAATCGAAGGGCTACATGGGTTTTAATTTGCCACCGCTCATCGAG
TACAAAAAATTAGATCACGGGAAGATGTGGTACCACACCTACAGAGACAGTCTACCAATC
TTGTTTCCAAAAGAAGAAATTTAA
>IFLFFFIN_00309 hypothetical protein
ATGACTGCAGCCAGTTTTTTTCGCTTACTTTGTCTCGCTGCTATTTGGGGTGGCTCGTTT
CTGTTTATGCGAGTCGCCGCTAATACGTTCGGACCGGCTTACTTAATCGAGTTTCGTGTT
GCATTTGCGGCAATAGCATTGCTCTTGATAGCTTTCTATCTCAAAAAGAAACTTGCCTTC
ACAAAACACATTAAGCACTTTTTCATTATTGGCTTGTTTAATAGCGCTGTGCCCTTTCTG
CTTTTTGCTTACGCTGCTCAAACACTAAATGCGTCGACCTTAGCCATTCTCAACTCAACC
GCACCGATATGGGGCGCGTTAATTGGTTTTGTTTGGTATCGCAGTCCTTTAACGGCAAAA
GCCATTCTAGGTATGATGATTGGTATTGGTGGTGTGGCTGTACTTGTCGGCTTGGATTCT
TCAACCATCGGCAGAGAGACTATCTTCCCCATCGGGGCAAGCCTAATGGCTTCTTTCAGC
TATGGGATTGCAACCAACTACACTAAAAATGCTCCGCAAGTTCCAGCTTTCGACAATGCA
CACGGCAGTATGTGGGCAGCGGTTATTTGGGTTCTACCGTTATTACCTTTCCTACCAATG
CGCGCTGAACCAAGCAGTTTTGAATGGAGCTCCGTCATCGCTCTTGGCGTTGTGTGTACC
GGTTTCGCTTATTTACTCTACTTCCGCTTAGTTTCGGATATTGGTCCTGCTTCTGCCTTG
ACCGTCACTTTCCTTGTCCCCGTTTTTGGTATTTTATGGGGTTACTTGATCCTGGGTGAA
CCTGTCGGTTTTAACACCATCATAGGGACAATTTTGGTGCTAGGCGGAACCATGTTGGTG
ACAGGTTTCTCTCCTGCTGCAATGCTGGCAAAGCGAAAACAAAGAGTGGCATAA
>IFLFFFIN_00310 Mannose-6-phosphate isomerase
ATGTCACTGTTCAAGTTAGATAACGTGATTCAAAACTACGCTTGGGGAAGTAAAGAGTCG
ATTTCTAAACTATTTGGCATCGACAATGCGAAACATCAACCTCAAGCTGAAATTTGGATG
GGAGCGCACCCTAATGGTTGCTCGCGCCTCGCAGCAACTGGTGAGTTATTATCTGATGTG
ATTGCGAGAGACAAAGCAAGCATGTTTGGTGATTACACCATGATGCGTTTCGGTGAACTT
CCGTACCTATTCAAAGTGCTTGCGGCGGATTCTCCGCTCTCGATTCAAGTTCATCCTAAC
AAGCGAAAAGCTGAGCTTGGTTTTGCACGAGAGAATGAACAAGGTATTCCGCTTAATGCT
CCTAATCGCAATTACAAAGACGCCAATCACAAGCCAGAGCTAGTCTATGCGCTGACTTTC
TACAAGGCGATGAATGGCTTTCGTCCGATAGAACAAATACTGACTCTGTTCCGCCAATTC
GGCATATGCAGTTTAGACAGCGAGGTGACCGCGTTAGCCGAGCACCCAAATCAAGAAGGG
TTGAAAGGTTTCTTCACGGCGATCATGACGTTGAACGAAACTCATAAAATTCAAGCCTTG
GCAGAATTGGACGCGGCATTAGAGCGTGGTCCAAAGACGGCATTGGAAAGAGAAGTGCTC
AGTTATGTGGCTGAGTTTCAAAAGCATTACCCGAAAGACATTGGATTGCTGTCTCCGTTG
ATGTTGAACACGATAGAACTTGCACCTGGTGAAGCGATGTTCCTCCATGCCGAAACGCCT
CATGCGTATGTGCAAGGTACAGCGTTGGAAATCATGGCGAATTCTGACAACGTGCTTAGA
GCTGGGTTAACGCCTAAGTACATTGATGTGGATGAGCTTATCGCAAATACGGCATTTCAC
ACCACGCAACCGGAACTGATTAAGCTGCCGCCAATTCATAAAGAGGGCAAGTTGAGCTAT
CCAATTCCGGTAGATGATTTTGGTTTTGATATTCTCTCTTCCGATGGCGAATGCAAACAA
CAGTTTGTGCGTGGTGCAGAGATTGTTTTTTGTGTTGAAGGCGAAGTTGAGATCATGACA
CTAGAGACAAGTCTGACCCTTAAAGCCGGAGAATCTGCATTTATCACTAACGATTGTAAG
TTTTACCAATATCAAGGCAGTGGCTTGCTAGCGAGAGCGTATAACTGA
>IFLFFFIN_00311 Cystathionine beta-lyase PatB
ATGACTCAGAATTTCGACTTTGATACACCGATTGATCGCACTGGCACTTACTGCACGCAG
TGGGACTACGTTCAGGATAGATTTGGTAAAGCGGGTCTACTCCCGTTTACCATTTCAGAT
ATGGATTTTGCTGCGCCAGAGCCTGTAATGAATGTGCTTAAACAACGTTTAGAGCATCCG
GTATTAGGTTATAGCCGCTGGAACCATGAGGATTTCAAGTCCGCGATTCGCTACTGGTAT
CAGACTCGCTTTGACTGCGAAATCGATACTCAGCAAGTGGTGTACGGACCTTCGGTTATC
TACATTGTGTCAAAGTTGATTGAGCAATGGAGTCAGCCGGGGCAGGGCGTGGTGTTCCAT
ACGCCAGCTTATGATGCGTTCGACAAAATGATTGAAGGGCAAGACCGTATGTGCGTTCGC
AGTCCGCTCATCAAACAGCAAGGTCGATTTGAAATTGACTGGCAAGATCTGGAAACCAAA
CTCGCTGACCAGAACAACACTGTGCTGTTGTTGTGCAGCCCTCATAACCCAACAGGGCGA
GTGTGGAGCCAAAGCGAGTTGGAAAAGATGGCGGAGCTTTGCAACCAACACCAAGTCAAA
GTGATTTCCGATGAAATCCACATGGATGTGTGCTTTAAGCGTCATGTCCCTTACGTGGGG
TTTGGTTGTTCACAAGATTGGGCTGTCGTCACATCGGCGTCTAAATCATTCAATATTCCA
GCCTTGAATGGCGCGTATGCGTTGATCGCGGATTCACCAACTCGCGAACGTTATCTGCAT
AAACTCAAAGAGGTGGATGGTCTTTCATCGCCTTCTATTATGGGCGTGCTTGGTACGATG
GCGGCTTATCGTCACGGAGAACCTTGGTTAAAGGCGCTCAACGAGTATGTATTGGCTAAC
CATCAATACGTGAAAGAAGCACTGGAAAGCGCCTTTCCTGAAGTGAGTTACCTTGTCCCA
GACGCGACCTATTTAGCATGGATTGACTTATCTGTTTTGAATCTAGATATGACGCTGCTT
AATCAGGCGTTAATTGAGCAATTCAATATTGCCATCATGTCTGGAGATGTTTATGGCGAT
TCTGGGAAAGGCTATCTCAGACTCAATCTGGGTTGCCCAAGAAGCAAAGTCGAGCAGGGC
GTTTCAGCCTTGATTCAAGCCATCAAATTGCAGTGTTAA
>IFLFFFIN_00312 PTS system maltose-specific EIICB component
ATGTCTAAAAGCAATAAATCGACCATGTGGGAGTTCTTGCAAAGCCTCGGCAAGACCTTC
ATGTTGCCAGTCGCGCTGCTGGCATTCTCAGGTATTCTTCTTGGTGTCGGCAGCTCGTTT
TCTAGCGCTGCTATCAAAGAAGCCATCCCATTTTTAGACAACACCCCTTTGCAATACCTG
TTTATGTGGATGACCAAAATCGGTCTTGTCGCATTCATTTACTTACCTGTAATGTTCGCA
GTAGCTATCCCGCTTGGGTTAGCGCGTGAAGAGAAAGGCGTGGCAGGTTTCGCGGGTTTC
GTTGGCTATGCTGCGTTCAACCTTGCGATCAACTTCTTCCTAACCGTCGCTGGTGTACTA
GACAGTGAAGCGGAACGTGCCGCCTACGGTGTGAAAAGCATCATCGGCATTGAATCGATT
GATACTGGTATCCTTGGCGCGGTAATCGTTGGTGTGATTGTTGCGAAACTTCACCAGCGC
TTTTACACCTTCAAAATGCCAGATGCGCTAGCGTTCTTTGGTGGTGCTCGTTTTGTTCCA
ATCATTTCTGCATTGGTACTGGGCGTTGTCGGTGTATTTATCCCATTCGTATGGCCTTAC
TTTGCTGCAGGCATCAATGGTATCGGTCATGTGATTGAAGGCGCGGGTGATTTCGGTCCT
ATGCTGTTTGGTACAGGCGAACGTTTATTGCTGCCAATCGGTCTTCACCATATCTTGGTT
GCGCTGATTCGATTCACTGAAGCAGGCGGTACTATGGACGTCTGTGGTCAAACCGTGTCT
GGCGCATTAAACATCTTCTACTCTGAATTGTCTTGTCCTGACACAACGGCATTTACACCG
GAAGTCACGGCATTCTTGTCTCAAGGTAAAATGCCAACTTTCCTAGGCGGTTTACCGGGT
GCAGCTCTTGCGATGTACCACTGTGCTCGCCCTGAGAACCGCTCAAAAATTAAAGCACTG
CTTATCTCTGGTGTCGTAGCTTGTGTGGTAGGCGGTATCACTGAGCCGCTTGAATTCTTG
TTCCTATTCGTTGCGCCAGTGCTTTACTTTGTCCATGCGATTCTGACTGGTCTGGGCTTT
ATGGTGATGGGCTTGCTTGATGTCACCATCGGTAACACAGACGGCAACCTGATTGACTTC
TTGGTGTTCGGTATCCTGCAAGGCACGGCAACGAAATGGTACTTAGTACCGCTGGTGGCG
GGTGTTTGGTTCGTGGTTTATTACTCAGTATTTAAGTTTGCGATCACTAAGTTCAACCTA
AAAACACCAGGTCGTGAAGTCGATACGGCGGAAGTGGACAAAGAGCTTGAAGCGGCATTC
ATCAACGAATCTGGCAAAGGTGCTGCAGTATTGGCAGCTCTTGGTGGTAAAGAGAACATC
ACAGCTTTGGATAACTGCATCACTCGTCTTCGCTTGTCTGTTAACGATATGAGTTTGGTC
GACGACGCAAAGTTGAAAGCCAACGGTGCGCTGGGTGTAGTGAAGCTTGATGAGCACAAC
CTGCAAGTCGTGATTGGCACGCAAGTTCACCTAGTGAAGAATGAAATGCAAGCCATCATG
TCTGCTAGCTAA
>IFLFFFIN_00313 Maltose regulon regulatory protein MalI
ATGTCGTCAAAAAAAGTGACCATTACAGAAGTCGCTAAACATGCTGGCGTGTCAGTTACC
ACCGTCTCTATGGTGTTGGGGAATAAAGGGCGGATCTCTCCTGACACAATAGAAAAGGTC
AACGCTGCGGTAGAAGAGCTCGGCTATATTCGTAACCGTGCCGCTGCCAACTTACGCTCC
AATTCCAGTGAAATCATTGGACTGATCCTCAAAGACATCAGCGATCCCTACTACGCGGAA
GTCGCGGCAGGATTGAGCGAAGAAATCGAGCAACAAGGTTATATGCTGTTTCTGGCTCAA
AGTGGGGATAGTCAAGAAAAGTTTGAGAAGTGCGTATTAACCATGGCACGCCAAGGTGTC
GGTGGTATCGCATTTTGCCCGATTGGTGAAAGCCAGCAGTTCAACGTCGAAAACCTTAAG
CAACACAATCTGCCAATGGTGTGCATTTCACGCGCTTCGGTGGATAAGCAAATCGACTAT
GTAGGACCAGACAATATGTACGCCGCCAAGTTGGCGACGGAGCATCTGGTTAAGCAAGGT
CATCGCAGAATCGCTTATGTCGGCGGTGCGAGCAGTTCTTTGTGTCGTGCTGAGCGTATT
GGTGGGTATTGTTCAACTCTGATGCAGTTTGGTTTGCCTTTTAAACCTGAGTGGGTGGTC
GAGTGTGAGAAAAGCCAAGCGTCTGCAGCTCAAGCTGTGCAGCAGTTGTTGTTGGAACAT
CCACAGATTACTGCGGTTCTTTGTCACCATTCTTCGACGGCACTAGGCGCGGTTTATGGC
ATACATCGAGCGGGACGATCCATCGGTAAAGATCAGTTTATCGGCGAGCAAGTATCGGTG
ATTGGTTTTGATGACGTTGAAGAAGCAGAGTTAATTGAACCACCGCTCACCTTCGTTAAT
TCCAATGCACGAGAGATGGGAAGACAAGCGGCAAAACGATTGATCAATCAACTCAAGCAA
GAAGACAGCGAACCTTACAGCTTGATCCTGCCTCCCAAACTCATTGTTCGTGAGTCGGCT
TAA
>IFLFFFIN_00314 Glucitol operon repressor
GTGAACTCAAGACAAAATGAAATCCTGCAATTGGTTAATGACCGCAAACGCGTTCAAGTG
ACGGAGCTTTCTGACATCATTGGCGTGTCGGGCGTGACCATCAGGCAGGATTTGAATTTC
CTTGAGCAACAAGGCTACTTAAAGCGTGTACACGGCGCTGCGACGGCGCTACAAAGTGAC
GATATTGATACGCGACTTGAAGTGCGCTTCGACATCAAACAAGCGTTAGCCAACAAAGCG
GCAGATTTGGTATCACCAAACGAAACCGTGTTAATCGAAGGCGGCAGTGCTAATGCGCTT
TTAGCTCGCACATTGGCTGAACGTGGTGACGTCACCATCATTACCCCATCGGCGTACATC
GCCCACCTCATCCGAAACACTTCAGCCAACATCATCTTGCTTGGTGGTGTGTATCAGCAT
CAAGGCGAGAGCTTGGTTGGACCGCTGACTAAGCTGTGTATTGAGAACATTCACTTCAGC
ACGGCTTTTTTAGGTATTGACGGTTTCCATCAAGACACAGGCTTTACTAGCCGAGACATG
ATGCGTGCAGAAATCGCTGAAACCATCATTGCGAAAAAGCGCCGTAATATCGTGCTGACG
GACTCAAGCAAGTTTGGGCAAATCTACCCATCTTCGATTGGTAAAACGAGTGAAATCTCT
GTGTTGTTAACCGACAAAGCCGCTCCGAAAAGCGACCTCGAACAGTTGAGAAAGCAAGGC
GTGGAAGTGGTGTTGGGTTAA
>IFLFFFIN_00315 hypothetical protein
ATGAAAATTGAACATATCGCGATTTGGACTGAACGTTTGGAAGAGCTAAAAGCCTTCTAT
GAGAAATACTTTAACGCGGTGTCTAACGACAAATACCACAACCCAACTAAACAGTTTTCA
TCTTACTTTCTTTCGTTTGAAAGTGGCGCACGATTGGAGTTAATGTCGATGGAAGGTGTG
ACCGCCTGTGAAAAATCTCATGCAATGCAGGTCACAGGGTTGGCACACTTTGCCTTCGCC
TTAGGATCAGAGCAGGCGGTGGACCAACTAACCAAAACCTTAGTAGATGATGGCTACCAA
TGGGTCGACGGTCCGAGACAAACAGGTGATGGTTATTATGAAAGCTGCATCTTAGATCCG
GATGGCAACCGTCTTGAGCTTACGGTGTAA
>IFLFFFIN_00316 Peptide methionine sulfoxide reductase msrA/msrB
ATGGAAGAAATTTACTTCGCAGGCGGCTGCCTTTGGGGCGTTCAAGAATTTATGCGCCAC
CTTCCCGGCGTAATCAGCACCGAAGCAGGACGAGCAAATGGCACGACGGACAACACTCAA
ACCGAATACGATGGCTACGCGGAATGCGTGAAAACCCAGTTCGACCCTAAGCAGGTTTCA
GTTGAAACTTTGATGGGATATCTGTTTGAGATCATCGACCCGCACAGCGTTAACAAGCAA
GGTGAAGACGTAGGTGAGAAGTACCGTACTGGTGTCTATAGCCAAAACGAACAACATCTA
GCGATTGCTAAAGCATTTATCGCAGCAAGACCAGATGCCGATAAAATCGCCGTAGAAGTG
CTGCCACTCACAAACTACGTGCCAAGTGATGATGAACACCAAGACAGACTCACGCGCTTT
CCCAATGACTACTGCCATATCCCGTTAGATTTGCTGCACAAGTACAAAAATCCGTCTTAA
>IFLFFFIN_00317 PTS system mannose-specific EIIBCA component
ATGATTACAGAACTAACAAACGTCAATTTAATTAAAGGCAACCTTCAAGCAAATAATAAA
AAAGAAGTCTTTGAAGAGCTAGCGCAAATGCTATTCGAAAATAATCGAATCAGCAGCAAA
GAGGCTTTTTTAACCGACATCGAAGCGCGAGAAGCATTAAGCGTAACTTCAATGGACGGC
ATCGCTTACCCACACGCAAAAAGCAAAGCGGTTACAGAGCCTGCAATCGCTGTTGGCGTA
AAGCGCGAAGGCATCGAGTATGGCGACGAAGAGGGAGTCAAACCGACTGTATTCTTCATG
ATTGCCTCACCAGATAACGGTGCCGACCATCATATTTATGTTCTTCAAGAATTATTCGGA
AAATTTAGCGAAGAGTTTATTGAAGATATTCATAACGCAAAAGACGAAAACCAAATACTA
AATATTTTAATTAATTCATAA
>IFLFFFIN_00318 PTS system mannose-specific EIIBCA component
ATGAGTACAATCACAGCTCAAGCTAGTAATAATAGCGATTTCAAAAAAATCCTAAGTACC
ATGAAAGGTCACCTTTTATTCGGTACTTCTCACATGCTTCCATTTATCGTTGCGGGTGGT
GTACTACTGGCGCTAGCGGTAATGGCATCAGGTAAAGGTGCGGTTCCTGCGGACGGTTTA
TTGGCTGATATTTCTAATATCGGTATTAAAGGTCTGGTGCTGTTCCCAATTATTCTTGGT
GGCTTCATCGGTTACTCAATTGCAGACAAACCAGCTCTAGCACCAGCGATGATCTCTTCT
GGCATCATGGCTGACATGGGCGGCGGCTTCCTTGGTTGTATCGTAGCGGGTTTCATCGCA
GGTGGTGTGGTATTCCAACTTAAGAAGATCCCTCTTTCTGCTAACATGACTGCGTTGGGC
GCTTACTTCATCTACCCTCTACTAGGTACGCTTATCTCTGCAGGTATCGTTCTATGGGGT
ATCGGTGAGCCAATCAAGATCTTCATGGCGTCTATGAACGAATTCCTAGCTTCTATGGCT
GGCGCTTCTAAAGTGGTTCTAGGTACGATTCTTGGTGGTATGACTGCATTCGATATGGGC
GGTCCAATCAACAAAGTAGCAACGCTATTCGCTCAAACTCAAGTTGATACTCAACCATGG
CTAATGGGTGGTGTTGGTATCGCAATCTGTACGCCTCCTCTAGGTATGGCACTAGCAACA
TTCCTATTCAAGAAGAAGTTCACTAAGCAAGAGCAAGAAGCAGGTAAAGCAGCAGCAATC
ATGGGTTCTATCGGTATCTCTGAAGGTGCTATCCCATTCGCAGCAAACGACCCTGTACGC
GTTCTTCCTTCAATCGTTGCTGGTGGTATCGTTGGCTGTGTGTTCGGCTTCCTAACAGAC
GTACTACTACACGCACCATGGGGCGGTCTAATCACAGCTCCTGTATCAAGCAACATCCCA
ATGTACGTTGTGGGTATCGCACTAGGCTCACTAACAACAGCAGTTATCGTTGGCTTCTGG
AAACCAGTTGCTGAAGAAGAAGCAGAAGACGAAATCGTTGAAGCAGCACCTGCACAAGCT
CAAGCGGCTCCAGCAGCAGGCGAAGGCGAGTACGACATCGTAGCAGTAACATGTTGCCCA
TCTGGCGTAGCACACACATTCATGGCAGCGAAAGCACTAGAGAAAGCAGGTGCAGCAGCG
GGTCTGAAAATCAAAGTAGAAACTCAAGGTCAAAACGGTATCCAGAACCGCATCACTGAC
CTAGATGTAGCAAACGCGAAGCTGGTTATTCTAGCTCACGATATCCAAGTAAAAGACGCT
CACCGCTTTGCAAAAGCAAACGTTGTTGAGTGTTCAACGAAAGAAGCGATGCGTAACGCA
GCGACTCTTGTGAAAGCTTAA
>IFLFFFIN_00319 hypothetical protein
ATGAAATTCAAACCTTCCCTACTCGCTTGCGCAGTTCTCAGTGGTCTAGTCGGTCTGACA
GGCTGTAACGACGACACAACCAACATTTATGAAGGCGGTGACACCAACCCTGCACTGCCG
GATATTCCTGACGGCGGCAAGCCAGTATGTCCTCCAGTTGGCGATGGCGACTGCGATGAC
AAGCCAAACCCAGAAACACCTGAAATCGACATGGGCGTTCACATCCCAGTAGATTTCGCC
GATATGGACGTAACACGCTACGTCAACCCATTCATCGGCACAGGTAACCTAGGCAACACC
TACCCTGGTGCAACCACACCACACGGCATGGTGCAGCTTTCTCCAAACAACGGTTCTAAC
GGCTGGGAATACATTTCAGGCTACTACTACCACGACGCACGTACTTCCGGTTTCTCTCAT
ACCCACCTTTCCGGAGCTGGTGCTGGCGACTTGAACGACATTCTCGTCATGCCAATCAAC
TCGCGTTCGGATTACATGATTGATGAAGGTTCGGCAACGCTAAACCTAGAAGCGTCTCGC
TTCCAACATCGTGACGAGCAAGCGACGGCAGGCTACTACAAAGTCGACCTATTGGATTAC
GACATCAAAGCCGAGTTGACGGCGTCGGATCGCGTTGGTGTACACCGTTACACCTTCCCT
CGTGATGAGAAGTCAGAAATCATCGTGAATACTGGCTTCAAAATTAACTGGGACTACACC
TCAGATTCTTACTTGAAATGGGACAAAGACAATAATCGTCTTGAAGGTCACCGTTTCTCT
GATGGCTGGGCACCAAGCCAAAAAGAATTCTTCGTAATGGAATTCGACCAACCAATCAAA
AACGTTCGCTTTGCTTACTACGATAAAGAGCAAGGTCGTTACATGGACGTGCCAGAAGGC
ATTACGGAAATCGGTAACGAGACTCGCGGCAAGTATCAGTACGCACGCGCTTACGTTGAG
TTCGACACATCCAAAGACGGCTTAACGGTTGAAGCGAAATTGGCGCTATCAAACGTTGAG
ATCGGCGAGAATGGCAAGTCTGGTGCTTCTCTTAACATGACAGAAGTTGCGGGCATGAAC
TTCGACCAAGTACGCGAAGCGGCAACGAAGAAATGGGAAGACGAACTCGGCAAGATCCAA
GTCTCTGGCGACGAAGATTACAAACAGACGTTCTACACCGCGATGTACCACTCGTACCTA
GGTCAAACCATTCACTCTGACTTAGATGGTCGCTACCGCCAAGTTCACCAAGGTCGTAAC
GCTTACCCAGATGGCAACACACCTTGGGGCGATAAGATCGATACGCTGAAAGAGTCGATC
CGCACTGCCGATGCCAACAAAGATGGCAAAGCAGACTTCACGCGCTACGACACTTTCTCG
TTATGGGATACCTACCGCGCAGTTCAACCGCTGTCTTCGATTCTTGAACCTGACCGCCTA
GCAGACGTGGTGCTATCTATGCTGTCTTACGCCGAAGAAGAATGGGTGGATGACAAAGGC
AACGTGCGCAAAGGCCGCCTGCCTGAGTGGACATTCAAAGGCAACGAAACAGGCATGATG
ATGGGCATGCACTCAACACCTGTGATTCACGATGTGTTGTCGAAAGGCTCACTGGAAAAA
CGCATGATCGATCTTGGCTTTACAGAAGCAGAGCGCAAAGACGTCAAAGAACGCTTAGTT
GAAGCAATGATCACTGACGCACGCGCCGCAACGAGCCAAGGCGTAGCATGGATCAAAGAG
TACGAAGAACAAGGTTACGTGCCAGCGCAATTGCACGATACTCCACCAGATTCTTACGGC
GGTCACTCACCATTTAAAGACTCTTGGACAGCATCTTACTCGCTTGAATACTCAATGAAC
GACTGGGCAATCGCGCAATCGATCAAAGAAGTATTTGGTGAAGAAGATCCACGCTACACC
GAGTTCGCTAACCGTTCTAAAAACTGGCAAGCGCAATTCGACTTCGGCGGTAAGCAATAC
CAAGGTTGGTTTAAAGCACGTGACTATGATGGCGAGTTTATCGATGCAGGTTGGGTAGAC
CCAATCACCGGTCGCGCGGTTGGTAAAGACTGGCGTCCAGACATGTTCAACTGGTCATTC
TCTGAATCGAACGGCTGGCAATACTCGTTCAGTGTTCAGCACGACATTCATGGCTTGATT
GACCTGATGACACGCTTCGACAAGACACAAAACCCTGAAGCAGAACGCGGTGACTTGTTC
GCAGCTCGCTTGGATGAATACTGGTCAACCTACCCAGATCGCAACGCAGGCGACAACCAA
TTCCCAGTGTTCAACACAGGTAACGTTGGTCAGCACGTTCAAGGTAACGAGCCAGATATC
CACGTGCCGTACTTGTACAACTACGTCGGTCAGCCTTGGAAAGGTCAGGCAGCCATCGCC
GCAGCAACCAACATTTGCTACAAGAACACCGCTGACGGCATTTGTGGTAACGACGACTTC
GGTACGCTCTCTGCGTGGTTCGTGTTCCGTGCGCTTGGTTTCTACCCAGTAAACGCTTCT
TCTGGCATCTACGAAATCGGTACTCCGCTGTTTGAAAGCGCGTCTATCGATGTCGGCAAC
AACCAGAAGTTCACGGTTACCGCGAAGAACGTCAGCCGCGAAAACATCTTCATTCAATCA
GCTCGCTACAACGGCAAAGACTTCAACCGTACTTACCTGACTCATGACGAAATCATGTAC
GGCGGTGAATTGGAGTTCGTGATGGGCGACAAACCAAATCAACGTTGGGGCTCTCTAGAG
CAAGATCTTCCACCAGCACAAGGCATCGGTGAGTTCTTGCATGAAGACGAGATGCCAGCA
GGTTCTCGTTAA
>IFLFFFIN_00320 hypothetical protein
ATGCACATGTTTAAACGTAATCTTATCTCTTTGGCTATCCTGGTTGGTCTGACGGGTGGC
TTGGCTGGCTGTAACAGCGACAACGACTCTTCCTCTTCACTACCGGGCGATCCAATTGTT
GATCTTGCGGTGTTGAAATACGTCGATCCTATGATCGGCACAGCAGCTTCTGGTCATACA
TTCCCGGGCGCGACGGTACCGGCAGGTATGGTTCAACTGTCTCCAGATACTTTCATCGGC
TCTAACACAGACCACGAATCAGGGCTTAACCCTTGGCACTCAGCTTCTGGCTACTGGGAT
TCATCCAACTACGAAACTGGCGAAGTGGTTAACACTGACGTTCCGCTGTACGGCTTCTCC
CATACTCACCTTTCAGGTACAGGCGCAACGGACTTAGGCGACATCTTGGTTCTGCCTTAC
GCAGACATGGCGAACACACAGCTGAACTCTTTCGACAAAGCCAATGAAGAAGCAAGCGCA
GGCTACTACAAAACCAAGCTAAACCAAGGTCAAATCGAAGTAGAGTTGAGCGCAACCAAA
CGCGTTGGCTTGCACAAATACACCTTTACTGATGGCGCTGACCGTAACGTGAAGTTCGAT
TTAGGTCATACCCTAATGAACAACAACGGCAAGTCTTTGAAGAACAAAGTAGAAGTGGTG
GACGAATACAGCATTCGCGGTCGTAAAACCTCAACAGGCTGGTTCCAAGGGCAAGATCAC
CAAGGTCAGGACATCTTCTTCTACGCAAAATTCAACCAACCAATCGCCAAAGCACTGTTG
GGTGAACAAGATCTAGAGCCAACGCGCGAAATGCGTGATGGCGCGGTTTACTCCGGCGAT
GATCTGACCGCTTACCTAAACTTCGGCACAGGCGAAGAGCCAATTGAAATCCGTGTTGGT
ATCTCTCCAGTTAACTGGCAAGGCGCACAGAAAAACTTAGAAGCGGAAGCACCAAGATTC
GACCTAGCAAAAGTGAAAGAAGACGCAGAATACGCGTGGGCTGAGAAGCTAGCGAAAATC
AAAGTAGAAGGCGGCACTGACGCAGAGAAAACCAACTTCTACACTGGCATGTACCACATG
ATGATCGCACCAATCGAGTTTTACGATGTGGATGGTCAATACGTGGATATGCTTGGCACG
GTGCGCACACTGAAAGATGGCGACACACCAAACTACTCAATTTACTCAACGTGGGATACG
TTCCGCGCCGTTCACCCAATGTGGACCATCATCGACCCAGACCAAGCAACGCTATATGTG
AAAGACTTGATTCGTAAATCCAACGACGAGTTTGGTCTATTGCCGAAATGGGAAGGTCAC
GGCTCAGAGACTGGCACCATGATCGGCTACCCATCAGCAGCGATTCTGGGCGATGCGGTA
ACCAAAGGCTTGATTGATGCAGAGCAGGCTTACACGGCGTCAGTGAAATCAGCTCGCTAC
ACACCGCATGAGTACCCACAGATTCATGACGACATCCTAAGTTCGCTCATGGCAGGTCAG
TTGAACTACCACGAGAAAGAACAGTGTGTTCGTTACCCGAACTGGAACTCAGTATCGTAC
TCGTTGGAATTCTCATTCTACGATTGGACGATCGCAGAGATGGCAAAAGCCGCTGGCGAT
ATGGATGCGTATGAAGAATTCAAAGCTCGTTCTTACAACTCTTTGAAACACTGGGATGCA
AAAGCGGGTAACGCAGACGGCACGGGCTTCTTTGTACCGACAGAACTGAAAGAAGGCGAC
CCATGTGCACTGAAATACGCTTCAACTGATTTCGACCCTTACAAGTCTGACGCGTTCTAC
TACACAGAAGGTAACGCGTGGCAGTGGCAATGGGCGTTCATGCAAGACTTGGACAAGCTG
ACTGAAATCATGGGCGGCACACAAGGTCTGAACGACAAGCTGAACAACCTATTTACTGCC
GATCCAAATGGCGGCGAAGCGCACCAAGACATGACAGGCTACATCGGTCAGTACATTCAC
GGTAACGAGCCTTCGCACCACGTCATCTACTTGTACAACCGTACTGAAGAATCTTACAAG
GCGCAGGAATACCTAGACCAAGTTTACGACCAGTTCTACAAACCGACGCCAGACGGCATC
ATCGGTAACGAAGACGTAGGTCAAATGTCGGCGTGGTACTTGATGTCGGCACTGGGCTTC
TACCAAATCTCGCCAACCGATCCAACCTACAGCATCGGTCGTCCAATCTTCGACAAAGCG
ACGGTAGACATTGGCTCTGGCACCTTCACGGTAACGGCTGAGAACAACGGTCCAGACAAC
ATGTACATCAAAGAAGTGACCATCAACGGTAAGCCTCTGGATGTGTACAACACCTTCCAG
CACAGCGAATTCAAAGCAGGCGGCGAACTGCACTTCGTGATGACGGCTGACAAGTCTGAA
GCAATGCAAGCCAACCTAGGCGAATAA
>IFLFFFIN_00321 hypothetical protein
ATGATTTTGAGGGGACCTCGTGTCCCCTTTTCTCGTGGAATAAAAACAATGAAACTAAAA
AGAACCCTACTCTCTACCGCAGTGTTAACCGCCATGCTTGGTCTTGCTGGTTGTGGCAGC
GACTCTGATCCAGAAACTCCAGTTATCTCTACCCCTACTTTGGAATTCGTTGATACCTTG
ATCGGCACTAAAGGTCTTGGCAACGTCAACCCATCTCCAGTTATGCCAGAAGGTATGATT
CAACCGTCACCAGATAACTTCGATCCAAACGGTTGGAATGGCAAAGGCTCACCAGTCGAA
TACGATCCTGTGCACAGCCTGCTATCTGGCTTCTCAATGACCCACATTTCTGGCGCAGGT
AAAGGCGACCTAAACGACTTCGCTTTCTTGCCATACACAGGCTTCAATACCGATGCCGTA
ACCATGGATAAAAGCTCGGAAGTGGCAGAGGTTGGTTACTACTCGGTTGATCTTGTAGAA
ACCGGCGTAAAAGCTGAGCTGTCGGCGACCGACCGCGTGGCATTCCAGCGTTACACCTTC
AAACCGGGTGAAGACCGCAAAGTGCGTATCGACCTGCAACACGAACTGTTGGAACAATAC
GGCAACCACTCTCGCAGCATCTACTACAAACGCGTTAACGACACCACCGTCGTAGGCGCG
CGTACCTCAAACGAATGGGGTCAATGGCAAACCGTGTTCTTCGCAGCAGAATTCTCTGAT
CCAATCATTGAAGAGAACCTGTACACCAAGCTGGCTTCTGAAAGCAAACTGACTCCAACC
GACGCTACCGAAGTCGGCTTGGAAGATTACCGTGGTTACGCAGAGCACAAACCAATGCCG
GGCGAACCAGAACCTGATCCAGAACGTTTGGCAAAACGCGCAAACGATGTCCTGACTCAT
TTGAACTTTGGTAAGAGCGATGAGCCATTGGTCGTCAAAGTAGCGATTTCTGGCACTGGC
GTTGACGGCGCACTGAAAAACCTAGAAGCAGACACCAACGGTTGGGATTTCGACAACGTC
GTACAACAAAACCGCGTGGCTTGGGAAAACATCCTTGGCGAGTTTGAACTGGAAGGCGGC
AACAAAGCTGACAAAACCATGTTCTACACCTCGCTCTACCGTACGTTTGTTGCTCCATTC
CTATACCAAGATGTGGATGGCAAATACCGTGGCATGGATGGCAAAGTGCACCAAGCAGAA
GATGGCTTAGTGAACTACTCAGTGTACTCAATGTGGGATACCTTCCGCGCCGCACACCCA
CTGAAAACCATCATCGATAAAGACCGCGCGATTGAACACGCACGCGATCTATTGAACAAA
TACCAAACGGGCGGCGTGCTGCCAAAATGGGAACTGCACTCGGATTACACTGGTGAAATG
GTCGGTCATCCTGCGGTCTCGGTTATTGCCGATATCATGGTCAAACACCCAGAAGCTTTT
ACTGCTGCCGAGTTTGATTTGGCACTGAAAGCTGCTGACGAAACAGTCAACTTCAACCTT
GATAAAACAGAGAACTGGGTGCCTTACCAAGATGCTTGGAACGGTGACAAACGCTTCACA
GTCATGACACGTCACAACGACTACCAAGAAGACGTCGGCTTTATTCCAGCTAACACCAAA
TGGGCGCCGGATTCTGGTGACAAACCGGGTTACGTGGAAGGCTTGAAAGTCGATAAGTAC
GACGAGCTCGTGAACGAGTCGGTGTCTTACGGTCTAGAGAACGCTTACTACGACTGGTGT
ATCGCTCAGATCGCTAAACTAGCGGGCAACGACCAACAGTACGACCGCTACATGGCACGC
TCTGAATCGTTCAAGAACTACTTCGATTACAACCCAGAGCAATACGGCAAACTGCAAGAC
ACCAAAGGCAAAGCATTGGGTGCAACGGGCTTTATGCGTCCGGCTTACATGAACAGCGGC
AGCAAAGTTTGGGCAAACAACCTGAAAGCCGAATGTTTGGACGAGAACATGGCGCTGTCT
ATCCCAGACGGTATGGACTACAACGCGTGTAAAGACCGCAAAGCACTCAACGAAAGTGAC
GTGTTCTGGCCTTACCGCGCCGAGCACCGTGGTGAAGACTTCACCGAAGGCAATACATGG
CAATGGACATGGTTTGCACCGCACAACTTGAACGGTCTGGCTAACGTGATGGGCGGTGAG
CACATCGACCGTACTGACTTCTCTCTTCCTGAAGACGTAACCGAACAAGGCAAAGCGGCA
TTCTTAGCCAACTTGAATGCGCTGTTTAATGCGGACTCCAACGCCGATACAAGCCAATCA
CACGACATGTCTGGCTACATCGGTCAGTTCGTGATGGGTAACGAGCCAGATCATCACGTG
CCTTACCTATACAACTGGACAGCAGAGCCATGGAAGACACAAGAAATCGTCGACCAAGCG
ATGAACGAGTTCTACCACCCAACCCATGAAGGTCTGATTGGTAACGAAGACGTCGGTCAA
ATGTCGGCGTGGTATGTGATGTCTGCATTGGGCTTCTACCAAGTTACTCCGGGTGAAGCA
AGCTACACCATCGGTCGTCCTTTGTTCGACAAAGCCGTGATTCCAGTCGCGGACGGTAAA
TTCACCATCACCTCAGAAAATAACAGCCAAGAGAGCATCTACGTGAAGTCGGTGACCATC
AACGGCAAACAATTGAGTGACAACTTCAGCTTCGCGCACAGCGATTTGAAAGACGGTGGT
GAGCTGCATTTCGTCATGACTTCAGACAAATCTGAAGCGATGAAAGCGCAGTAA
>IFLFFFIN_00322 hypothetical protein
ATGAAACTAAAAAGAACCCTTATCTCTACCGCTATACTCGCTGCCATGTTTGGTCTTGCT
GGTTGTAACAGTGATGACGACAACAGCAAATCTGGTACTCCATCCCTCGACACCACACTA
ACTCAATACGTCAATCCATTGATTGGTACAGGCGCAGATGGTCACACCTTCCCAGGGGCG
GTTGTGCCTTATGGTTTGGTACAACTTTCTCCTGATACCGAAATGGAAGGTTGGGGCTCT
GCTGCAGGTTACTTCGACCACGGCAAGCTGACTGAAATCCCAGTGTATGGCTTCTCCCAC
ACTCACCTTTCTGGCACAGGCATTACCGATCTTGGTGACATCTTAGTTTTGCCTTTCACC
AAGAAAGAAAACGCCGTTTTCAATACCTTCGATAAAGACAACGAAACCGCAGAAGCGGGT
TACTACGCGGTTGAACTGAACAAAGGCGAAATCAAAGCCGAGCTAACTACCACGCAACGT
GTTGGCTTCCACCGCTACACCTTCAAAGAAGGCACGACACCACACATCAAGTTCGATTTA
GACCACACCCTCAACAAAGGTCACTTCAACAACCGCACCATGAAGGGTGATTTAGAGTTC
ATCGACGCTTACACCATTCGCGGTTTACGTAGCTCGAATGGCTGGGCGAACAACCAGCAC
GTCTACTTCTACGCCACCTTCAACCAACCTATCGTCAAAGCCATTGCTTTGGTTGACGGC
ACAGAAACCGAAATCGATGTAAACAACGACAACATCGACGCAGTGAAAGCCATCGCTTAC
CTAGAATTCGCACCATCATCAACACCGCTAGAGATCCAAGTAGGCTTGTCACCAACAGGC
ACAGAAGGTGCGGAGAAGAACCTAGAAGCAGAAGCAAAAGACGTGTCATTTGATACTGCG
CGCGCTCAAGCCAACGACGCATGGCACCAAGAGCTTAGCCGCATGATGGTATCTGGCGGC
ACAGAAGATCAAAAAGAAATCTTCTACACCGCGCTTTACCACGCTTCTATCGCGCCAATG
ATTTTCCAAGATGTCGACGGTCAATACCCTGCGATGCGTACTCGCATTCAAAAAGACGCG
GGCGACACACCAAACTACTCTGTTTACTCCATGTGGGATACCTTCCGCGCTGCGCATCCA
CTGAAAACCATCATCGACCCAGAACGTGCCGAAGAGTTTGCCAACGACCTGATTCGTAAA
TACGAAGACGGTGGCATCTTGCCGAAATGGGAACTGCACAGCCACTACACGGGCACTATG
ATCGGCTTCCCTGCGGTTTCTATCATTGCTGACGCGATGGCGAAAGGTTTAGACATCGAC
CCACAACTTGCTAAAGAAGCGGCTGAGTTTACGGTGCGTTACCACGAGGCGTCTGAATTC
CCAGATTGGACGGAAGACAACAACATCGGCGCGGCAAACGTTGTGCAAGTGAAGGTGTAC
GAAGAAAACGGCTTTGTTCATCATGGCTACTGGAACAGTGCGTCTTACACGCTTGAGTTT
GCTTACGGTGACTGGGCAATGGCAGAAATCGCACGCATGGCTGGCGATGTAAAACTGCAA
GAAGAGTTTATGACTCGTGCCGACAACTGGCTTAACCATTGGGATGCAGAGACGGGCTTC
TTACGTCCGAAAAACCACCCGCTTAGCTCATCACCAAACAAACCACCTTTGGAGTTCAAC
CAACCGATTGATGAAGATCGTTTGGATGAGTGTGAAATGGTTGAGTGGCCAGAAGGCTCA
GGTGTGATGAAAGAGAAATGCCCACTGCTACCATTCGACCCTTACTACGTGGACGAGTTT
GCCTACACCGAAGGGAACGCGTGGCAATGGAAGTTCCAACCAATGCACGACTTCAACCGT
CTGAAACAAGAAATCTACCAAGCAGACTTGGCGCAAGGCAAAGACACCACGCCAGAGAAA
GCGTTCCGTGAAGACTTGGACGAGCTATTTAATGCGCGTTCTTCAAACACTGGTGAAGAA
CTGCCAGACCTAACGGGTTACATCGGTCAGTACATGCACGGTAACGAGCCATCGCACCAC
ATTCCTTACCTATACGCGCTAACGGATGAGCCATGGAAAGCGCAAGAGTACCTAGACCGC
ATCATGTCAGAGATGTACACCAGCGAGCCAACCGGTTTGATTGGTAACGAAGACGTGGGT
CAGATGAGCTCTTGGTACTTGATGTCGGCAATGGGCTTCTACCAAGTGACGCCTGCGGAT
CCGGTCTACACCATCGGTCGTCCTATGTTTGATGAAATCACCATTCCAGTGGAAGGCGGC
GAATTCACAGTCATCGCAGACAACAACAGCCCACACAACAAGTACGTGAAGTCTGTAACC
ATCAACGGCAAACCGCTGGATGCCAACTTCACCTTCAAGCACAGCGAAATCAAAGCGGGC
GGCGAGCTTCACTTCGTCATGACGGGTGACAAGCAAGAAGCGCTTCAAGCTCAGTAA
>IFLFFFIN_00323 hypothetical protein
ATGAACTTTACGAAAACCGCTATCGCCACCGCTGTGATTGCAAGTGTTATTGGCTTGGCT
GGCTGCAACGATGACGACGAGAACACCTCACCAAACGTCGATACTTCCAACCTAAAATAC
GTCGACCCATTCATTGGTACCGGCTTTAACGGACACACCTTCCCGGGTCCTGTTGTACCA
GAAGGCATGGTACAACTTTCTCCAGATACCGAGCTGATCGGCTGGCACTCTTCATCAGGT
TACCACTTCGATAAAAAGACCTTATTTGGCTTCTCCCACACTCACCTATCTGGCACGGGT
ATGGGCGGCTTAGGTGACATCCTGTTCCTGCCGTTTACTGAAGACAAAGCTAAATACATC
GAAGACAGCGACGACTACCGCGAAGCGATTTCGGTCAAGATGGACAAAACCTCTGAAGTG
GCAGAAGCAGGTTACTACTCTGTGAAGATTGCAGAAAACGGCATCAAAGCTGAGCTTACT
GCTTCTGAACGTGTCGGCTTCCATCGTTACACCTACCCACAAGGTCAACCACAACGTCTG
AAGATAGACCTCAACTCCATCCTTAACAGTGATTGGGGTTCGACCTCTCTGCGCAACAAA
CTGACGGTGAGCGAAGACGGTCATACCATCACGGGCGAGCGCGATGCAGCGCACTTCTCT
GGCTGGGCGAAAAACCAAAAAATCTTCTTCTATGCGACTTTCGATAAGAAGATCAAAGAC
GTCTACATCCTTGCTAATGGGAAGCCTGTTGACGGCCTAACGGCAGAGCACGTTTCTGAA
TTGATTTACGATGACCAAGGTACTCCAGTTAAGCGTGTCAAAGCGGACGTCACTGCCTAC
ATCGAATTTGAAGATGAAGGCTCACAAGAGTTAAATGCGCAAGTGGCGCTATCTGCGGTT
GACCCTCAAGGTGCAGAAAACAACTACGATGCCGAAGCGAATGTCTCTTTCGATACTGCG
CGTAACAACGCACGTGAGAAATGGGCAAAAGCACTCAACTTCTCAATTGAAGGGGGCACG
GAAGATCAGAAAGAGATCTTCTACACCGCGCTTTACCACACCAAGATTGCGCCGATGGTG
CATCAAGACGTGGATGGTCGATTCCGTGGCATGGGCAAAGGCTCAATTCGTGAAGGCGAA
GGGGCATACTCCATCGCTTACGGTCAAGCAACAGAAGAGCAACCAAACTTCTCGGTTTAC
TCTCTATGGGATACCCAACGTGCATTACACCCACTAAAAACCATCACAGAGCCAACCCGC
GCGGTGCAATACGCGAAGAACCTAGTTCAGAAGTACACTGAAAGCGGCTTGCTGCCGAAG
TGGGAACACTTAGGCGACGAAACAGGCACCATGGTCGGCTACCCAGCGGTAGCAGTGATT
GCGGATGCAATGACCAAATTCCCAGAAGAGTTTACTCAGCAAGAGAAAGAGCTGGCGCTG
AAAGCCGCGATCGACTCTTCGACTTACGACAACTACCCTGCACTGCAAGCCGATTGGGAT
CAAGGCGTATTGGATCGCACTTTAACCAAGCACATCGATTACATTGAGAAAAACGGCTTC
ACGCCTGCCATCCAACGTGTCGATGGTGAACCAGTATTTGAAGACTACACGGTTGAGTCT
GTTTCTTACGGTCTAGAAAACGCGTTCTACGATTGGGCTATCGCACAAATTGCCAAAGCA
GCCGGTGATACTAAAGTGGAAGAGCAATACCTTGAACGCTCAAAAGGCTACAAAAAATAC
TTCGATTACAACCCAACAGAATACGCAGAACATGGCGTGACGGGCTTTATGCGCCCAGTG
ATGATTGATGAAACCTTCATGACGCCATTCGACCCATACGGCACAGAACACGAAACAGGC
AACTACACCGAAGGTAACGCGTGGCAGTGGACTTGGTTTGTACCGCATGACATCGCGGGC
TTAAAAACCATCATGGGTGGCGATGCTGAGTTCCAGAAAAACCTAGAAGCAACCTTCACC
GCAGAAAGCCAAGGCACTGAAACACCGGATATGTCTGGTTTGATTGGTCAAGTTGCGTTT
GGTAACGAGCCTTCACACCACATTCCTTACCTATTCAACTGGACCGCAGAACCATGGAAG
ACGCAACAAGTCGTCGACCACATTCTTGATGACATGTATTTCGCTGCCCCAGAAGGCGTA
GTTGGTAACGAAGACGTGGGCGCCATGTCCGCTTGGTATGTGATGTCTGCATTAGGCTTC
TACCAAGTGAACGCAGCAGAACCTATTTACACTGTGGGTCGTCCGCTATTCGACAAAGCG
GTGATTCCGGTGAAAGGCGGCACGTTCACCATCACCACAGAGAACAACGCCGATGACAAC
ATGTACATCAAGTCTGTCACCATCAATGGCAAAGCTTTGGATAACGGTTTCTTCTTCGAC
CATTCCGAGTTCAAACCGGGTGGTGAGTTGCACTTCGTGATGACGGGCGATCAATCAGAA
GCGATGAAAGCGCCTCAATAA
>IFLFFFIN_00324 hypothetical protein
ATGGAAAACCTCAATATTGTTGAAATTAAATCTTTTGTTCCGGCGAAAAATTATGAGCTA
TCAAAGCGTTTTTATCAGGCGTTGGGTTTTGAGATGCCTTCGGATTTTGGTGGTGTGGCG
TACTTCTTCAAGGGCAGTTGCTCATTCTTGCTGCAAGATTTTTATGAGCCGAAACATTGC
AATAATTTCATGATGCATTTGTTGGTGGAAGATGTTGTCAGCTGGCATGAACATGTTTCA
AGTGTAGATTTGGAATCATTCGGAGCCAAGATGACGGAACTGATTGATCAACCTTGGAAG
ATGCGAGAGTTCTGTTTGCACGATCCTAGTGGCGTGTTGTGGCGTATTGGTCAGAACATC
GATTGA
>IFLFFFIN_00325 HTH-type transcriptional regulator TrpI
ATGAGGCATCTTAAATCCTTCCATGTTTTCCATGTCGCAGCATCGTCTGCGAGTTTTAGT
GAGGCAGCAAATAAGCTCAGTATTACGCATGGCGCAGTGAGTAAGCAGATCAAAGTGTTG
GAAACCTATCTGGCTCAGCCTCTGTTCTACAAACAGGGGCGCAATATGCTGCTCACTAAA
GAGGGTGAGATGCTGAAAAGCTATACCGAGCAAGCATTCCAAGCGTTGGAAACTGGCGTG
AACAAGCTGGTGCAGGAGAAGCATCAATACCTTGAAGTCTCTTGTGAGCCAACGTTAACC
ATGCGTTGGTTGATGCCAAGGCTTTCCGCGTTTAATGATGGTTGTGACGCAGACGTTCGA
CTTTCGACTGCGGGAGGACCTGTAACGCTTGGCTCGACGGGGCTTGTTATGGCAATTCGT
CGAGATGACTTTGAGCCTTTGTATCACTATCCAAAAACCAAGTTAGTGGAAGAGTGGGTG
GGTCCTGTGTTTTCACCTGACTATTGGCAGCAAGTGAAAAGTGATTTGAACTCTGTGAAG
CTATTACACAGCCAAACTAGACCTGAAGCATGGCAAGAATGGATGCAGCGCTCTGGTGAA
GCGTCGATGAATGGCAAAGCAGAACAGTCTTTCGCACATTTCTATTTCTGCATTCAAGCT
GCAGTCGACGGCTTAGGAGCGGCGATGGGCTCTTATCCTTTGGTGATGGACGATCTCAAA
CGCGGCAATCTCGTTGCACCATTTGGTTTTGTGCCGTCAGGGCATGACTATGTCTTATTG
ACTCAAGACAAAGCACGTTCTGAACTGGAACAAAAATTTGTCCATTGGCTGCAAAACCAA
ATGGCGGAGTGTGTGCCTTGCACCTAA
>IFLFFFIN_00326 Leucine efflux protein
ATGGAGCTTTTCAGCCTTGCCTTATTAGGCATACTCATTGTCATCAGTCCCGGAGCCGAT
TTTGTCTTGGTTCTTAGAAACAGCCTCAACAGGGGCAGACAAGCCGGAATTTGGAGCGCC
GTGGGCATCAGTCTTGCGATTTCGGTGCACATTACCTATTCATTGCTTGGCATCAGTTAC
TTAATTTCACAGAACGAATGGTTGTTCAGCTTGATTCGCTACTTAGGTGCGGCTTATCTG
ATCTATCTCGGATTGAAAGGGATTTTTGGGGCTGATTCTCAGCAGAAGATAGAGGGGGAA
ACACAAGAAAGCATCTCCATTTGGCAGTTCTTTTTCCAAGGCTTTTTGTGCAATGTGCTT
AACCCAAAAACCATGTTGTTCTTCTTGAGTATCTTTAGCCAAGTCATCGATCCGAATGCA
GCATCGCAGCACTTAGCTTTAGGCTACGGAGTCTACATGATTACGCTGCACGGAATTTGG
TTTTCTATGGTTGCCATCTTATTTACCTCACCTCGATTACAGAGTTTATTACTGCGCGTG
AAACGCAGGTTGAACCAAGCTTGTGGCGCTGGCTTACTGGTGTTTGGTGCCATGTTAGGA
TTGAAGTCATAA
>IFLFFFIN_00327 Thiosulfate sulfurtransferase PspE
ATGAAAAAACTACTACCGATTGTATTCACTTGTTTAAGCTTAGCTTTCACCGCTCCACCG
GTATTGGCTTCTGAACGTGCAGAGCAGGGTTGGCAATGGATTGAGCAAGGCGCAATGATT
GTCGATGTGCGCACACCACAAGAGTTTGCCGATGGTCACTTGGACAATGCGATTAACTTT
CCGCTTTCTGAGTTGGATAAACACTTTGCTAATGTCGAGAAAGATACGCAAATCGTGCTT
TACTGCCGCAGCGGCAATCGCTCAGGGCAAGCGTATCAGTACCTACAATCTCAAGGGTTT
ACCAACCTTCATAACGCGGGTGGCTTGGCTGAGATGCAACAAGCGAAGTAA
>IFLFFFIN_00328 hypothetical protein
ATGAACCAACGCCAATTACAGCAGCAAGCATTTGACTTAAGTGATCAAAACTTAATTGTC
GGCAATGTGGATCAATGTCCATTGCCACCAGAAATCTTGGCGTTTACGACAGCGAACTCA
GAGTATGTTGTCGAAACGTTTGAAAGTGGTTTGACGGCGCAGGTATTTCATATTCGTGTC
GGCGGACGAGACTATACGCTCAAGAAAAAACGCCCACAGGCGAAAGTGCAAAACCCTGAT
GGTCAGTACTCCTTTCTGAATGAAGTTCAACGCCGTCTTGATTTTCAAACTCAAAAAGAC
AATCCGAATTTAACTGAGGATTTTAAACACATTGTTGAGACTGTTTATGCTGATTATCGT
TTAGGAATCATTGTTTCAGATTGGATTGAAGGTTCGCCAATTCAGGCCCTAACTGAGGAC
TTATTAGGGCAGCTATTCTCGACTCTATTTGTCTGTGAGCGAAGTGGATTGTTTGAGTGG
GATTTGTGTTCAGGGAACTTGCTGGTGGATAAACAAGGTCAGCTAAAGTTGTTCGATTTT
GGTTATATGTATCGGTTTGACCCGTTAAGAGAGTTCAACAGCAATGGTATGCATGACCCT
ATGTTTGATGCTTGTGAGCGATTTGAAACGCGCTTCTTCTCTGGTTGGTTATTGGAGCAA
AATTATTCCCGAAAAGAGGCAATGCAGCTATTCAAAAACGTGAAACAACAAGGCTTTAAG
ATGCTTGAATACAAGCGGGACTGGTTAGTTCAAAACTATGCCGTGCCAGAAATCGTAGAG
CGAGTGCAAACGTCGATGGAAAAGATACAAACAGCGCTAAAATCTGACGTTCAGTTGGAA
CATCTTTTTACGCTTGAGATGTTTCGTTCGCATGTGCTCGATATTGAAGATGATTTGGAT
GGTAAGAGTTGCACGCCAACCACAATTAAACGTGTGCAGTTTGTTTTAGATATGCTGCAG
CAACATTATGATTTGTTGGTTGAAGGAGGTGCATTGTTTTATCAAAATGCCGCTAAGAGT
AAAGCCGAACTGATTCAAACCTACCAAGAGAAACACGAATTGGTGCTGCAGTACCAACTT
TAG
>IFLFFFIN_00329 NAD(P)H azoreductase
ATGAAAACGCAGCCTCGAATTTTAATTGTCGGTTCAACGGGTTATTTAGGATCGAATATT
GTTGAATTTCTCATGGCGCAGCACGCCGAGTTTAAAGCGTTGGCGAGAAACAAAACCAAG
CTCCTTGCGATGGGCTTACAAGAGTCGCAGGCAGTAGAAGCTCAGGTGACTCACCCTGAT
GAGCTAAAAGGAGTTTGCGAGGGTGTGGACGTTGTTATCTCATGCTTGGGCATTACTCGT
CAGCAAGATGGATTAGGTTATTTGGATGTCGACTACCAAGCAAATTTGAACTTACTCGAA
GAAGCAGAGCGAGCAGGTGTTGGTAAATTCATTTATATCTCTGCGTTCAATGCTCAGAAA
TATCCTCAAGTTCGACTGCTAGAGGCGAAAGAGCGTTTTGCGAGTCGGCTTCTGCAATCA
ACAAAATTAACCCCTTGTGTGATTCGTCCGAATGGTTTTTTCTCTGATATTACCGAGGTG
TACAACATGGCGAAATCGGGTCGAGTGTTTACTTTTGGCGATGGTGAAAACTTGCTTAAC
CCCATTCACGGAAAAGATTTGGCGAGATTTTGTGTTGAGGCTATCGATAGCACTGAAACG
GAGATTAACGTAGGCGGACCGAATGTGTTTTCAGTGAACCAAATTGCTCAGCTTGCATTC
AAATCTCAGAATAAGCCGGAGAAAAATACGCATTTGCCGGATTTGTTGCGCAGAGCTGCT
CTCGTAATGGTCAGCCACCTACCAGAGAAGTGGGGCGGTCCTGCTGAGTTCTTCCTGACC
ATGTTAGGCGGTGACAATATCGCACCGACTTATGGTCATCATCGACTGGAAGGCTACTTT
CGCAAGCTCTCTGAAGAAGACAACATCTGA
>IFLFFFIN_00330 hypothetical protein
ATGCCTAAAATCGTCGATCACGATAAAAAAAGAGAAGAAATAGCGCTAAAAGCAACAGGT
ATATTTCTTGAATTTGGCTACAAAAATCTTGGGATGAGACAGCTTTGTGAACAGCTTGGC
ATGAGTAAAAGTGCGGTCTATCACTACTACAAAAGTAAAGATGAGCTGTTCAAAGCCGCT
ACCGAGGCAATGGTTAACTTCGATGCAGAAATATTGGCAGGAAGACCGAGCGCAACAAGC
GCTAGCCCTGAACAACAAGCAGAGAACTTTGTATTAATTTTCCAACAGATGGCACCGCGT
TTCTTCCAAGAGATGAAGTTAGTGTCTGATTATATTGATGTGATTGGGCAAGAAAACGTA
GCTACCGATCCATGCATGTTACTAGCGAATCAAAAGTACATGACGATGCTAGAAAACTAC
GTTTCAGCACAACACAAAGAATCACTTTATACCCTAATGCTTGGACTGCTAAACCATCAG
TTGATGTTAGGTAAAGCACTAGAAGAAGCGTTTATTATTGAGCAAGTTGAGCGCATTTTA
GTTTAG
>IFLFFFIN_00331 HTH-type transcriptional regulator DmlR
ATGGATTTCTCTAGTCGTTTATTGCTGTTACTTGAAGTGGTCGAGCTTGGCTCGTTCACC
AAGGTATCAGAACAGAAGAATGTGGATCGTTCGGTGATCTCAAAACAGATCAGCCGTTTG
GAAGAGGAGTTGGGCGTTCGATTGCTCAACCGAACTACGCGCTCTTTATCATTGACGGCA
GCAGGGAGTGAAATGGTCAACCAAGCTAAATCCCTTCGGTCACTTCTCAGTGATACTTAC
CGTTTGGCGCAGAATTATCATGAAGAGCCTCGTGGTGTCTTGCGTATTACCAGCTCGACC
ATGTTCGGACGTCAATACGTTCAAGATGCGATTTCGGTGTTTCAACAGCAATACCCAGAT
GTGGAATTTGAACTGCGCTTAGAAGATCGCATGGTGGATATGGTGCAAGAGGGCTTTGAT
ATTGGCTTCCGAATTGGACGACCTAAAAACTCTAGCTTGATTACCCGTAAGATTGCGCGA
AGTCGTCTGTTGATTGTTGCTGCCCCAGCGTTTTTAGAAAAACATGGTGAGGTGAACAGT
CTTGAGAAATTGGAATCTTTACCCGCTACTATCTACGCCGCCCCAGGTTTGTTATTCGAT
AAATTCGGCTATCAAGATGAGCAAGGTAAACAACAGCATTTTCAGCTTAATGTCGCTTAT
AAAGTGAATGATGTGGAAATGTTGGCAAGAAGCGCAGCTGGAGGAAATACGCTTGCAGTG
GTGACCGCACAAATGGTTCAAGACGAAATCAAACAAGGCAAGTTGGTGCCGATCATGACG
CACTTGAACATTGATGATTTCGGCACCTTCTACGCCGTGTATCCGCACCGAGATGCACCA
ATCAAAACCAAGTTGTTTATTGATACACTCAAATCCATTGTGGGAGAAGAGACGCCCATT
TGGGAGAAGAACATCCCAAACTTCGACAAAATGTATGGGCGAGGGAAGTAG
>IFLFFFIN_00332 putative enoyl-CoA hydratase echA8
ATGAAAACTCTATCAATCACACAACAAAATGGCATCGCTACTGTTGAAATCAACAACCCG
CCAGTGAACGTACTGACTATCGATTTGATTAACGAAATCAACGAATTTGTCCTATCACTT
AAAGATGACCGCGATACGAAAGTGGTGGTATTCAAATCACTTCATGAGTCTTTCTTCTTG
GCGCATTTAGATTTGAACGTTATCAACGGCACACAAGGTGGTCAGGCAGCATCAATTGAA
TTCAATCATATGATTGCCAACATCAAAGCGATGAAACAAGTATCGGTTGCTGTGGTTGAT
GGCGTGGCTCGTGGCGGCGGTAACGAGTTTGTGATGGCGTGTGACTTGGCTTACGGCACT
GAAAACGCAGCATTTGCTCAGCCAGAGATTCACGTCAACATCCCAACGGGTGGTCAAGGT
GCGGTGCAGTTCGCTCGTCGCATGGGCAAAAACAAAGCGCTTCAAGCACTGCTACTTGGT
AACGACTTTACGGCACAACAAGCAGAGCAGTTAAACATCATTACTCAGTTTGTTCCAGAA
GCAGAACTGGATGGGTTCTTAGCGGCAACATTGGGCGTGATTAGCCAACTAGAAGTGCGT
GACATCGTAATGTACAAAGAGATCATCGCAACCTCTATCAAAGATGAAGACGCAGGTGCA
GAGCTAGAGTTGCGTTACTTCTTAGAGCGCGCAAAAGAGCAAAAAACCGCAGCGATCATC
GACGCGTTCCTAAAACACGGTGGTCAAACAGAGCGTGAAGCGAAAGACATCCAAGGCATC
TTTGTTGATACAGCGGCTGAGCTAAACAAACAATAG
>IFLFFFIN_00333 hypothetical protein
ATGAATCAACTCCCCGACGAAAACCAAAAACGATTTGTTGCCGTAATCAGTAAAAAAGTC
GAAGTGGGACGCGCCGTTAACGTATTAGGACACTTGAGTGTGAGCCTTGCGAATCAACTT
TCTGATGGCGACGCAGTCTACACCGACTATCACGACCTCGACGGCAATGTTCATCCCAAT
ATCTCCCACTATCCGTTTATCGTCTTGAGAGCGGATAACTCCAACAAAATCAGAAAGCTT
CGCCAAGAAGCACTCGACAAAAGTATCCCCTTCTCCGATTTTACTCACACCATGGTAGAA
GGCGGCTCTGAGGTTCAACAACAAACCACCAAAAACACAGCGGAAGCCGATTTAGAGTAT
TTGGGTATTTGTTTGTTCGGCGAGACTGAAACTCTTCGAGAATTGACCAAGAAGTTCAGC
TTATATCGCTAA
>IFLFFFIN_00334 putative ABC transporter ATP-binding protein YheS
ATGAGTACTTTTTTAACTGCACAATCACTAACCCTTTCTCACACAGCAACACCAATCTTC
AAAGACCTGACGTTTACGATTCATCGTGGCGACAAAATTGGTCTTATCGGTCATAACGGC
TGTGGTAAAAGCTCCCTACTCAAACTGCTTAGCGGTCAATTTGAACCAAGTCAAGGCACG
GTTGCCAAAGCCAGTTCATGTTTGATGCGTTATGTTGAACAGCATTTACCTGAATCTTTA
AGTACACATTCCGTATTGGACGCGTTAGCGGAATCCTTATCCAATGATGAGATTTGGCGC
GCCGAACTCTTATTGGATGAACTCGGATTTCCAAACACAGAACGACACATGCCGGTTGAG
AATTGCAGCGGAGGTCAGCAAATGCGACTCCTGCTTGCTCGTGCGATTATCCATCAACCT
GACTTACTGCTTCTGGATGAACCAAGCAACCACTTGGACTTGCCATCGCTCCTTTGGCTA
GAGCAATTCCTATCAAACTGGAAAGGCTCATTCGTTTTGGTATCTCACGATCAAACCTTA
CTCGATCGCGTCACCAACACCACTTGGGTCATGCGAGATCGGTCTCTCCATCATTTCTCT
TTGCCTTGTTCTCAAGCAAGACAAGCACTGAAAGAGAAGGATGAAACCGATCAACTTCGC
CATGCCAGCGAGCAGAAAGAGATCGACCGAATCGAGAAAAGCGCCAAGCGTTTAGCCACT
TGGGGCAAAGTCTACGACAACGAAGATCTTGCTCGAAAAGCCAAGACGATGTTTGCGCGC
AAAGAACGTTTAGAAGAAGAACAAACCGAACTGACAGAAGGCACACCGTGGGCGCTACAA
CTTCAAGGTGAGTCAATGCCAGCAAATCGACTGCTTGAGGTTTTGCCTTTCTCGGTAACG
CCACCAAACAGTGATTATCACTTGTTTGATATGGCAGAAATGCGCGTCAAAAGTGGCGAC
CGAATTGCCGTTCTAGGCAGTAATGGTTGCGGCAAATCGACTTTGTTGAATCTGCTTTAT
CGTCAGTATGAAGCCATCCAAACCGACCAAGGCAACCAACATGAGAGTGTGACTTTCCAC
GATCGCTGTCGCTTGGGTTACTACGATCAATCTCTAAGGCAACTCGACGATCATCAATCC
ATCACGGATGCGTTGCAGTCGTTTGCCAGCATCAGCAGTGAACAGGCAAAACGTTCGCTA
ATTGGTGCAGGATTCGAGTACGCAAGACACGAGCAGAAAGTCGTCAGTCTAAGTGGTGGG
GAGCGAGCAAGGCTGCTGTTTGTGGGCTTAACCCTCGCTCGTTATCACATGTTGTTTTTA
GATGAACCGACCAACCATTTGGATATGGAAGGCAAAGAAGAGCTGATTGAAACTCTGCAA
AACTTCGAAGGTGCCGCCTTATTGGTGAGTCACGACCGAAGCCTGATAGAGCAAAGCTGT
AATCGATTCTGGTTTATTGAAAATGGCTTACTGACGGAGTATTTAAGCGCAGAAGAGGTT
TATCAGCGCGTAACTGATACTGCTCCCAAATCTGCCATATCGCATCATTGCAATGAAGTA
ATGTCGATGGAAACAAACACCGCATCTGATGAGCAATCCGAAGAGCAAATGCTAGAAAGA
CTGTTGGAGCTGGAAAGCTTGCTGGAAGCCGATTTGGGGCGAAAACCCAAACATCAAAAA
CCAGCGATGCAAAAGCAGTGGCAGCAAGAGATAGAGGAAATTACGGCGCAGCTATAA
>IFLFFFIN_00335 Glutathionyl-hydroquinone reductase YqjG
ATGGCGGTATTAGAACAAGGCGTTTGGTATCCAAACAAAGACGCAAGTGAGCTGACAGCA
GAAGATCAATTCGCGTTACCAAGTCAGATCGAAGCGGGTCGCTATCACTTGTATATGTCG
TTGGCTTGTCCATTTGCCCATCGCCCTTACCTAGTGATCAAGTACCTTGGTTTGGATGAG
GTCATTTCCATCTCTTCCGTTGCTGCAAAGCGTTACAGCAATGGGTGGGAGTTTGATGGT
GCACACCCTGCTCCTCAATACCGCGCGGATAATCTAGCGGCGCTGTATGTGAAAGCGAAA
AGCGATTACACCGGACGCGTAACCGTCCCTTTACTGTGGGATAAGCAAAATCATGCAATT
GTGGGCAATGATTCAGCCGCAATGGCAATGGACCTCGCTACGCGTTGGCTGCCTTTGGCA
AAACATCCGGAGGAGTTGGTACCAGCCGCATTGCGTGAAGAGATCGAAAGCCTAAATCGA
TGGCTTCACAGCAATGTGAATGGCAAGGTGTATCAAGTCGGCTTTGCAACCACGCAAGCG
CAATATGACCAAGCGAGTGAAACCTTGTTTGATGCGCTAGAGCTGCTGGATAAGCGTTTG
GGGCAGTCGCGCTACTTGCATGGCGACGACGTTACCCTGTCTGACTTGTTCTTGCTGCCA
ACATTAGTGCGTTTCGAGGCGGTGTATGAAGTGCACTTTAAAGCCAACAAAAAGCCCCTA
AAGGCGTACCAAAACTTGTATCGCTACATGCTGGATTTGGTTGCCGATGAGCGCATTCGC
AGCACCATCGATATTGATTACATGAAGCTGCATTATTTCTTCTCGCACAAGCACATCAAC
CCAAATGGGATTGTGCCAGCGGGACCTGAGATTGAGTGGATCTAA
>IFLFFFIN_00336 Chromate reductase
ATGAAAAAGATCGTCGCATTTACTGGTAGCAACAACAGCCAATCAATCCACAGCCTTTTA
GTTCAAGCGTTGGCAAACCAAGCTAAACAAACAGAAGTAAACACCATTGACCTAAATGAC
TTTGAATTGCCAATGTACGGCTTGGACGTTGAAGGTCAGGGCATCCCAGAAAACGCACAC
AAACTGCGTGCAACGTTAAACGAATACGATGCGATCATCATTGCGTCACCAGAGCACAAC
GGCTCAATGCCAGCATTCCTGAAAAATGCGATTGATTGGCTATCGCGTGTTGCACCCCAA
GGTACGTCTTTCTTTGGTGACACCAAGAAACCGGTTCTGCTAGTGAGCACATCTCCAGGT
GCAAACGGCGGCGCAACTAACATCAAAACCATGGCTGAGTTGATGCCTTGGTGGGGTGGC
GATGTAAAAGGCACATACAGCCTAGGCGGCTTCTACGACAAGTTCCAAGATGGCAAATTT
GATGCTGCGACCTCAGCGGAACTGAGTGAGCTAATGGTGTCTTTCGAGAAGTCTCTTTAA
>IFLFFFIN_00337 Glycine cleavage system transcriptional activator
GTGGATAAGATCAGAGCATTAACTGTATTTCGTCGAGTGGTGGAGCTAGGTAGCTTCGTC
GCGGCAGCAGAAGATTTAAATCTCTCAAAAGCCGCCATCAGTAAAAACATCAATGAGTTA
GAGAGCTATTTGAAAAGCCCTTTGATTAACCGCACGACGCGTAACTTGCACATTACCGAT
AATGGTCAGCTCTATTATCAGCAAGTGTGTCAGGTTCTCGATGCACTCAACAACGCAGAC
CGCTCGGTGATTGAGTCTTCCCACACATTAAAGGGCACACTCAAAATCAGCATGCCGATG
TCATTAGGGTTGATTGAGCTGAATCCCATCATCTGTGAGTTTATGAAGCTGCATCCAGAG
CTATCCATCGAAGTGGTGATGAGTGATGAACATATTGATTTGATTGAGCAAGGGGTTGAT
ATTGCCATTCGTGGCGGAGGCGAATTGGGTAACTCTAGCCTACGCTCGCGTAAACTATTG
GATATCCGCCGTGTACTTTGCGCTTCCCCTCAATACCTTGAAGAGTCGCAGCCGTTTCAA
TCTCCACGTGACGTTATAAACCATCGCCTACTTAGCTATAGCCTCTCTTCAACGTCTCGC
CGCTGGACATTTCAAAATTGCAGTGAGGTACTGGAAGTTGATCTGCCTGCGAGTGTTTAC
ACCGTCAATAGCGGTTTGGCACTCACCCAAGCGGCATGTGCCGGACATGGGGTTGCGTTG
TTGCCAGACTTCTTTGTTGAGCCTCAATTAGCATCCGGTGAATTGGTTGAGATTACCCCT
GAGTGGCAGATGGAAAAGCACGCGCTGTATATCGTTTACCCTTACCACAAAGAGCAATCG
CAAAAGTTACGAGCCTTTATTGATTATGTCGTAGAGAGCTTCCAAGCGCGATTCAGCCGT
CAGTCAGACCCGCAACAGATGTACTCTTCGATTATTAAGCTAGGGTCTTAA
>IFLFFFIN_00338 DNA-binding protein
ATGAGCCATGAATTTATGACCGACGAAGAACGTATTGAACTGCAGAAGAACAACCCTCTG
CACGGTCTTAAATTAGAAGACATGTTGCAGCAGCTTGTTGACCATTACGGTTGGGAAATC
CTCGACACAGCAATGCGTATGAACTGTTTCAACACCAAGCCAAGCATCGCAAGCAGTGTT
AAATACCTGAAGAAAACAGAATGGGCTCGTGAGCGTGTAGAGAACTTCTACCTATACCGC
TACAAGCGCATGCCAAAGGCATCTGAATACGAGTACAACCTGCCACCACGCGCACGTACT
TTCCGTCATGGACTAGAGCCGCGTGAACCAATGGAACTGACGGTTGAATCGATTCTGGCG
TCACAAGCGAAGGCAGCGTCTGCGCACAAAGAGCGTTCAGCAAAGCAACGCTCAGATCGT
GCTCGCTTTAATAATCGTCGCCGATAA
>IFLFFFIN_00339 putative ABC transporter ATP-binding protein YbiT
ATGCAATTTGGTGCCGAGCCATTGTTCGAAAATATCTCTGCTAAATTTGGCAACGGCAAC
CGTTATGGTCTGATTGGCGCAAACGGCTGTGGTAAGTCGACATTTATGAAAATCCTGAGC
GGAGCACTCGCGCCAAGCTCGGGCAACGTTTCTATTACTCCGGGGCTGAAACTGGGCGTA
TTGAGCCAAGATCAGTTTGCGTTCGAGCAATACAGTGTGATTGACGCTGTGATCATGGGC
GACCGCAAGCTTTGGGAAGTGAAGCAGGAACGTGACCGCATCTATTCATTACCAGAAATG
AGTGAAGAAGACGGCATGAAAGTCGCTGAGCTGGAAAGCGAATTCGCAGAAATGGACGGC
TACACAGCAGAAAGCCGTGCTGGCGATATTCTGCTTCAAGCGGGTATCGAAGAAGAGCTG
CATTTTGGTTTGATGCAGCAAGTTGCTCCGGGCTGGAAACTGCGTGTGCTTTTGGCGCAA
GCTCTGTTTGCTAATCCAGATATTTTGCTGCTCGACGAACCAACCAACAACTTGGACATT
CACACCATCAACTGGTTGGCGGAAGAGTTGAACCAACGTAAGTGTACGATGATCATCATC
TCGCACGACCGTCACTTCCTAAACTCTGTGTGTACTCACATGGCAGATATCGATTACGGC
GAACTGCGCATTTACCCTGGTAACTATGAGTACTTCCTTGAAGCATCTGGTCTTCGTCGT
GAGCAGTTATTGGCTTCCAACGCGAAGAAAACCGCTGAAATCAACGAACTTCAAGAATTC
GTAAACCGTTTTGGTGCGAATGCATCGAAAGCAAAACAAGCCAGCTCTCGCGCTAAGAAG
ATGGAAAAAATCCAACTCGACGAAGTGAAAGCAAGTAGCCGTGTTAGCCCATCGATTGAT
TTCGGTGAGGGTAAAAAACTGCATCGTTTAGCATTGGAACTGCAAGACCTTGGTCACTCG
TTTGATGATGAATTGTTGTTTGAAAAAGGCAATTTGTTACTTGAAGCGGGCACTCGCCTT
GCGATCATCGGTGAAAACGGTGTGGGTAAAACGACCTTGCTGCGTTGCCTAGTGAACGAG
TTAGAGCAAACTCAGGGCGTAGTAAAATGGTCTGAAAACGCTTCAATTGGTTACTGCCCA
CAGGACAGCAGTGCGGACTTCGATAATGATCTGACCATCTTTGAATGGATCTCTCAGTGG
CGTACCGTGAAGCACAATGACTTAATGGTACGTGGCATTCTAGGTCGCTTGTTGTTTACC
GCTGATGATGCCAACAAAAAAGCGAAAAACTGCTCGGGTGGTGAGAAGAACCGCCTGCTG
TTTGGTAAGCTAATGATGCAAGACATCAACGTTTTGGTTATGGATGAACCAACCAACCAC
ATGGATATGGAAGCAATTGAAGCGTTAAACAGCGCGTTAAAAGACTACACAGGCACTTTG
ATTTTTGTTAGTCATGACCGTGAGTTCGTATCGTCATTGGCGACTTCAATCATTGATGTA
AAAGACAAACAGTTGGTGAGTTTCCAAGGTACATTTGAAGAGTACATGGCACACCAACAA
AAGGTGCTTAGCGCTGCGTAA
>IFLFFFIN_00340 hypothetical protein
ATGAATACTTCGACAAAACTACTGACCATCATGTTTGCTTCAACCTTAGTCGCTGCTTGT
GGAGGCGGGGGCGGTGGCGGTTCTTCTACGCCAGCACCAACACCTGTTGCTGACGAGGTT
GATGATACGCAAGACATTGTGGCGCAGCGCGACTTTTCTTTTGATATTGGTGAGACGATT
ACTCTGTCCATGAACTACCAAGGCTCTGCTGATGGTGCATTACACCTCTATACTAAAGCG
GCATATACCACTGAGAATGGGGATGTGATCGCGGACCCTATGTCACGGATCACAACAGTC
TACCCAACGCGAACCAGCCAGGTTGAGTTGGAGGTGAATGGTAATTGGACCAAGTTGTAC
GCACAATGGGTGCCAATGAGCGCTAGTGAATCTGAGAAGAACTGGGTGATTTCGCTGAAC
CAATCCAACAACAATTACCATCTCGATTTTTAA
>IFLFFFIN_00341 hypothetical protein
ATGAAAGCAGGGAAACTTATTGCGCTAACCAGTTGTTGCGTATCGATGTCCGGATACGCA
CTCACTACCAGTGATTTATCGTTCGAATCAGGCAGCGACAATGCAAACTACACCATCAAA
GGAAAACCATTAGAGACCACTTCTATTGCGGAAACCTTACCTCAGGATACGCTGACGAAT
GTGTACTCGATGCTTCCTGAAGGGACTTACGTTAACAGTGCGTTTATTGCACCGGAACGC
TATTCAAATATTGATATCGATGACGAGCTTGATGGCGCTGAGTACGCGACGGCCTCAGTG
ACGTTTCTTAATGAGGGGGCTGGCTATCGAAATTCGCTAGGCTATTTTGTCTACGACACT
AACAATCCACCAACTAGCAAAGACGATATCGAAACGCACATGGTGATCTTCCCAAATGCT
TCGAAAGCGCCAGATGGTGACATGCAGGAAGGTGACACTATCGATCTCGATGTGCAGTTA
ACCGCCGGTCAGACGCTTGCGTTTTTCGTCATCCCGAATGGTTGGTATGTCAGTACCTAT
AACAACATTCCTTACCTTGGTCCTTGGAACACACCTTTTTACAGCTTATCCAGTTTGAAT
CCAGAGACGACCGCTAATTACCGCCGCCATAACGTTGCGTTCTTGGATACCGAGAATGAA
TTTTTGGTGCTTGGTTTTGAAGACATTCGCCGTCCGAGTGGCGATAACGATTTCAACGAT
TTGATTTTTACCGTGGATATTTCACCTTTCTCGGCGGTAGATGGTGTGAACACCGATGGC
ACTACCGACTCGAAATACGAAGTATTGGTTCAAGAAAATGATCCGGAAGTCACAGTCACA
TCAGTTTACCCAAGCTCTGATACTTACGCGACGATGGCGTTCGAAGATCGCTGGCCGTTA
ATGGGGGACTACGACTTCAATGATGTGGTGTGGCGCTATCGTGTAACCGAACTTTTGAAT
GGTCAACGTGAATTAAAGACTATTACCGTCGATTACACCCTGCAAGCCATGGGGGCGGGT
TATTCCAATGGTTTTGCCGTGAAGCTCCCTAATGTGGATTCGTCCAATGTGGCATCAGTA
ACGGTGACCAAAAATGGTCAAGCGGTGGAACATACGGTGCTTCAATCTAGCAGTGAAACA
GTGTTGGTGGTATCTGAGAACTTAAGAGCAGAACTGGATGCACTCGGCGTTTTGACATCA
GGTTGTACTTATTATCGTACTCAGAGCAATTGTTTGAATCAGCAAGCGACCGATATTCTC
AGCTACCAAATGGTGGTTGAACTGACCACGCCAGTCGCACGAGACCAAGTCGGCTACCCG
CCTTATGACTCATTCATCTTTGCGGCAGAAGGCACGTATCACGGTGACTTTGTCGCAACC
TTCCCGGGGATGACGTGGCAAACTCACCTTAAGTCGTTTTCTGGCACAAGCGAGATGAAT
AACGCTTTGTACAACTTGCATGACGATGACACGGGCGGTTCAGAATACTTCTTAACCAGC
AACAACATGCCTTGGGCAATCAACATTCGTGATGAATGGGATCACCCAACCGAGAACACA
GATATCAGCCATGCCTACACAGGGTTCCCAACTTGGGTAACCAGCAGTGGCGAAACGAAC
ACCAGTTGGTACAACGCGCCAGCGAATGGCAAAGTTATCTCAGCAACGGAATAA
>IFLFFFIN_00342 hypothetical protein
ATGAAACAATCCATTATCCATATTGCTTTGGTCGTAAAAGATTACGATGAAGCGATAGAC
TTTTATGTGAATAAGCTGAAGTTTGAACTGGTGGAAGATACGTACCAACCAGAGCAAGAT
AAGCGCTGGGTTGTGGTTTCTCCACCGGGTTCTAATGGTGTGACATTATTGCTAGCCAAA
GCGTCTAAGCCAGAGCAGCATGACTTCATCGGTAATCAAACTGGTGGACGGGTATTCCTA
TTCTTGAACACCGATGACTTCTGGCGCGACTACAACCGAATGGTAGAGCTGGGCATTCAG
TTTGTTCGCCCGCCAACGGAGCAGGAGTACGGCACAGTCGCTGTATTTGAAGATCTCTAT
GGCAACCTGTGGGACTTACTAGAGATGAGTCCAAGCCACCCAATGGCTTCGCGTTCATAG
>IFLFFFIN_00343 putative isomerase YddE
ATGGATCTCGATATCTACCAAGTGGACTCTTTCACCACCGAACCTTTCAAAGGAAACCCT
GCCGGAGTTTGCCTTTCACAAGAACCTTTACCAGAAGCATTGATGTTCTCTATCGCTGAA
GAAATGGCGGTATCAGAAACCGCTTTTCTCTGTTTGAAAGACATGCGACTGCGTTGGTTC
ACACCTAAAGTCGAAGTGTCGCTATGCGGTCATGGCACATTAGCTACAGGGCAAATCTTA
AAAGAACAAGGATTAGCAAAGGTTGGCGATACCATTGCCTTTCAAACCCTCTCAGGTGAG
TTACATGCAAAAGTAAACCAGTCGACGATTGAGCTCGATTTTCCTGCTACTCAGTTTGAA
ATGGATGTTGAACAAGACATCGCATTGCTAGCAGGACTTGGATTGAAAGCGGAGCAAGTG
GTTTCTTATGCTCAATTTGACAGCAAAGGCTTTATTGAAGTCGACAATGAAAAAACCGTG
TTGGAACTCGAGCCTAACTTTGACGCATTAAAGAACATTCAAGGGCGTGGTGTGGTGGTA
ACTGCTCAATCGAATTCTCCGGATCTCGACTTTATCTCGCGTTACTTCGCCCCCTGGGTG
GGCGTGAATGAAGATCCTGTCACAGGCTCAGCCCATTGCGCACTGACTCAGTTTTGGTCG
AAAAAACTCGGTCAAAACCAGTTCCGCGCTTATCAAGCCTCAGCCCGCGGTGGTCATTTA
CAAACCGAATTGCTTGAAAACGGACGCATTAAACTGATTGGCTCTGCAAAGACGGTAATC
AGCGGAAAACTAAAGGTATAA
>IFLFFFIN_00344 Ribonuclease BN
ATGAAACAGCCTTTAAAAGCGTTAGTGCTGGCTCTAGGGTTATCCTTAGGCGCAGCCAAC
TGTTACGCATTAACTGTCGAACCACTCGAAAAAGATTTTACTTTGCAGCTACTCGGATCC
GGCGGACCAATCTCTGATGACCTTCGTGCCTCGTCTGGTGAACTGATTTGGTGGAAAGGA
AAATCACGCGTGATGATCGATGCCGGTGGTGGTGTTTATCTGCGTTTTGGCCAAGCGGGT
GGCAAACTGGAAGACTTAGACTTCCTTGGTTTAAGCCACTTTCACACCGACCACGTCGCT
GACGTTCCTGCCTTATTAAAAGGTGGCTACTTCTTTGACCGTCAAGATCCCCTTGATATC
GCGGGTCCAGAAGCGGGCTCTGCATTTCCTAGCTTAACCGGTTACATGAAAGCGCTTTTC
GACGGTGATGAAGGCGCTTACGCATATCTGAACGGTTTGTTTGATGGCAGCGATGGCTTG
TTCCCAGTCATCATTACTGATGTGCCATACAAAACTTCCCAAGGCACTAAAGTGTACGAG
CAAGATGGGCTGACCATTTACGCTCTCGGCATCCCACACGGCGACGTACCTTGTCTCGCT
TTTCGAATCGAAAGTGCCGAAGGCGTGATGGTGATTTCCGCCGACCAAAACGGCAGTAAC
CCTGACTTCATCGACTTTGCTAAAGGTGCCGACATTTTATTGATGCCATTAGCCATTCAT
GAAGAAGCCGACGAAGTTTCGTCATTTATGCACGCTAAGCCATCGGTTGTCGGCAAGATC
GCCGCAGAAGTAAATCCAAAACTCTTGGTGCTTAACCACTGGATGGGCTTAGGTCTAAAA
CTCAAACCTGCTTCCATCAAGATCGTCAAAGAGTACTACCACGGTCAAGTTATCGCTGGT
CACGACTTATCTAGCTACCCAATGAGCGCAGCGAAGGAGATGTCTCATGAACAATAA
>IFLFFFIN_00345 hypothetical protein
ATGAACAATAAACTTGCTCTATCTATCGCGATGACGTCTGTCATTACTTTGAACTCAAGC
ATGGCGTTTGCCGATGCACCCACAGAAGCTCCCGTAGAGGCTCAATCCAGCTCTCAACAT
GGCGGTAAGTGTGCGGCTGGTAAATGTGGTACAGAGAAACGCTTTGAGAAACAAGAACTA
AAGAACGATCCGCAAGGCCGTTTGGTACGCGCCCGAGACGGTAAATGTGGTGTGACAGGT
GAAGGCATCAACCCTTCGGCTGAAACCATCAAATTAACCAAAAGCAAAATCACAGGTGGG
GTATGCGGACAATAA
>IFLFFFIN_00346 hypothetical protein
ATGCGGACAATAACCGATACATCAAAAGGGATTGGGCTGCGCAGCGAACACGTTGATTTG
CTGTGTCAGTTGCCCGAGCACCCAGATATCGATTTCCTCGAATTGGCACCGGAAAACTGG
ATGAATATTGGCGGCTTGAAACGTGAACAACTGCAAGACATTGCTAAATATTATCCGCTT
GTCGCTCATGGCTTGAGCTTATCGATTGGTGATTGCCAACCGTTAAACGAGTCTTTTGTA
CGAGACGTCGCACGCTTTCTCGATGAATTTAATATCGACATCTATAGCGAACATCTGAGT
TTCTCTAGAGACAATCAGGGCTATTTGTATGAACTGCTTCCGATCCCTCGACATAAAGAG
AACATTCCGTATTTGGTCGAACGCATTCAACGCGTGCAAGACATTATTCAGCGTCCATTG
GCGTTAGAGAATATCTCTTACTACCACGATTACGGACATGAAATGCCAGAGGGCGAGTTT
ATCGCTGAAGTGAGTGACCGTAGTGGATGTGAGCTGCTTATCGACATCAACAATGTGTTC
GTCAACAGCCGAAATCATCATTTCTGCCCTTACGACATGCTGAGCACTTTACCAAGCGAC
GCGATTCGTTATTACCACATTGCGGGTCACTTGAAAGAGCGTGATGACTTCTTGCTCGAT
ACCCATGGTAAGCCAGTGCCTGATGAAGTGATTGATCTGGCTCGTTACACCTACTCGGTG
CATGGCAGCAAACCTTTACTGCTTGAGCGCGACCACAATGTGCCGTCGTTGCTTGTTCTG
GCTGAAGAGCTTCGCAGCATTCATGGCGAGATCTTGGATTTCAGTCAAACACTCGAAGTG
TTGTGTAAGGAGGTGCTCAATGCTTAA
>IFLFFFIN_00347 hypothetical protein
ATGCTTAATCCTCCGAGCAAAATGCGCGCGCAAACCGAGTCCCTAACGGCTCTAATTCGC
ACGCCTATGAATCAGCATGCGCTGTGTCGATATAGCGAATTTATCCGCGACAACATCTTG
GGTGTCGTTGCGAATACGTTCCCTCTATTTTCTTCGCAGTTCGCTGATGAACAACTTGAG
CGCATGGTGGATGACTTTGTGGTGATGCATGGCGCATCCGAGCCTGAGTTTCATCATATT
GCCACCGAGTTTGTTCAATTTTTGCAGCAGAAAGTGCATCAAGACTCTAGCTCTATTTCT
GCCGATCAGATGGCGTTGTTGGAATATGAATGGGTGGCGTTCAATGTAGAAATTGACACC
TTAGTCGCGGCATTCACTTCTTCATCGAATCCGATACTAGAAGAGAACCAAGTGCTGCAA
CTCAACCCAACATTAAAGCTGGTCGAAGTGCCTTTCTTGCTGCATCAAGACTCCGTGACT
TTCCTAACTGACAGGCGTCACCCTGTATTTTATGGCGTGTTTCGGAACTCACAGCATCAT
GTGATATCGCAAAAGCTCAGAGAAGTGGATGTCGCATTGATTCAGCTATTACAACAGCAA
CCAAATCTGACTCTGGCGCAACTACAACAAATGATTGCTCAGCAACTCGCCAGATTCTGT
TTCATGGAGTGGGCTCAACACTTCAGTGAACTAGGACTCGTCAGCGTCCGCCCTTCAGGA
GAAAAATTATGA
>IFLFFFIN_00348 hypothetical protein
ATGATTAAGTCAGCCCTCAATTGGTTCGACGGTCTCGTCGAGAAATGCAAAAGATACGAT
TACTTAGCGTTGCTTGCGATTCGTCTCTACCTCATTCCGGTCATTTTCGTTGGCGCTCGC
TCTAAGGTGCTGGGCTTCTCTGGCACCGTCGCGTGGTTTGGCGCGTCCACCGCAGATGGA
GGTTTGAACTTACCATTTCCCGAGTTGTTAGCGTTTCTTGCCGCAGGTACGGAAGTGCTT
GGCTGTATTTGTATCGCTTTGGGTTTGTTTACTCGAGTGATGTCGATTCCGATGATTTTC
TTGATGAGCGTTGCGAGCGCAATGGTGCACTGGAAACACGGTTGGGATGCCATCGCCACC
AGCGGCATGGAAGCAACGGTGCGTTTGAACGGCTTTATTGAATGGTTAGCGACCAACTTC
CCAGGTCGATACAACTACATCACTGAATTGGGTGACCCGGTAATGCTCAACAACGGTATG
GAGTTCGCAGCCACCTACTTTGTGATGTTGCTGGTGCTGTTCTTCTACGGCGGTGGTCGT
TACGTAAGCTTGGATTACTGGTTGAGAAAACCTTTCTCTCGCACACCAGCAAAGGCGTAA
>IFLFFFIN_00349 Cytochrome bd-I ubiquinol oxidase subunit 1
ATGTTTGCAGATGTCGTTGATCTGTCGCGGTTTCAGTTCGCTAGTACCGCACTCTATCAC
TTTATATTCGTCCCACTGACCATAGGTTTGTCTTTCTTGCTGGCCGTTATGGAGTCTTTG
TACGTCATGACGGGGAAAACCATCTACAAGGACATGACCAAGTTCTGGGGTAAGTTATTC
GGGATTAACTTTGCCGTGGGCGTGGCGACCGGTCTTACCATGGAGTTTCAATTTGGTACC
AACTGGGCGTATTACTCTCACTATGTGGGCGATATTTTCGGGGCACCGCTTGCCATCGAA
GCCTTGATTGCCTTCTTCCTCGAATCCACCTTAGTCGGCATGTTCTTCTTCGGTTGGGAT
CGATTATCAAAACGCCAGCACTTGTCGGTCACTTGGCTGACAGCACTAGGTTCTAACTTC
TCTGGGTTGTGGATTTTGATGGCGAATGGCTGGATGCAAAACCCAGTCGGCGCAGAATTC
AATTACCAAACCATGAGAATGGAAATGATCAACTTTGCTGATGTGGTGTTTAACCCCGTC
ACACAAGTGAAGTTTGTTCATACCGTGGCTGCCGGTTACACCACAGGTGCTCTGTTTGTG
ATGGGCATCAGTGCTTACTACTTACTCAAAGGTCGAGATATCTCTTTCGCTCGCCGATCG
TTTGCAGTGGCGTCCGCATTTGGTATGGCGGCGATTGTGTCGACATTGATGCTGGGTGAT
GAATCGGGTTACGAGCTTGGTGACGTGCAACAGGTAAAACTGGCGGCAATTGAGTCCGAA
TGGCACACCGAAGAAGCACCCGCCTCGTTCACTCTATTTGGCTTACCAAACCAAGAAACC
ATGGAAACCGACTACGCCATTAAGATTCCATATCTAATGGGGATCATCGCGACTCGCTCG
CTGGATGAGCCAGTGATGGGCTTACGCGATCTGATGGCACAGAACGAAGATCGTATCCGC
GATGGTATCCAAGCTTACGGCATGCTAGAGGAACTTCGCGCAGGTAACGACAGCCCTGAA
AACATCGCTCAATTCGATGAGATGAAGAAAGACCTCGGCTACGGTCTGCTCTTGAAGAAA
TACACCGAGAACGTCACCGACGCGACTGAAAGTCAAATCAAGCAAGCTGCGCAAGATACG
ATTCCTCAAGTAGCACCTCTGTTCTGGAGCTTCCGAATCATGGTGGTGTGTGGGGTATTG
ATGTTCGCGATTATCGGTTTGTCTTTCGTCCAAGTCTGCCGCAGAAAATTGGGTTCGAGC
CCTTGGCTATTGAGAGCGGCACTATGGGCGATTCCATTGCCTTTCATAGCTTGTGAAGCA
GGTTGGTTCGTTGCCGAATATGGGCGCCAACCATGGGCAATTGGTGAGGTGCTTCCGGTC
AATATGGCGGTATCTAACCTCGCACCAAGTGACATTTGGATTTCACTTGGGTTTGTTTAT
GTGCTCTACACAGCGTTCTTGATTGTAGAAATGTTCTTGATGGTGAAGTTTGCCAAACGT
GGACCAAGCGTGCTTAAAACGGGTCGCTATCACCACGAAGAAAACAACAAAAAAGACAAA
CAATCCGACACATTCAAACTGATTGATCAGCACTAA
>IFLFFFIN_00350 Cytochrome bd-I ubiquinol oxidase subunit 2
ATGTTTGATTACGAAAACCTACGCCTATTTACTTGGGCGATCGTTGGTGTGCTGTTGATT
GGTTTTACCATCACCGACGGATTCGATATGGGGGTAGCCGCGCTGCTCCCTGTTATGGGG
AAAAAGAACCTAGAACGTCGCGTAATGCTTAACGCTATCGCGCCGCACTGGGACGGCAAC
CAAGTTTGGCTGATCACCGCTGGCGGTGCCATCTTCGCGATATGGCCCTTGGTATACGCC
GCAGCGTTCTCCGGATTCTATATTGCCATGCTCTTGGTACTCGCATCCCTTTGGTTGCGC
CCTATTGGTATGGATTACCGAGCTAAAATCGATAATCCGCAATGGCGCAATGTGTGTGAT
ATCGCCTTGTTCATCAGCGGTGTGATTCCACCAATTATCTTTGGGGTTGGCTTCGGTAAC
TTGTTGGTTGGCGTACCGTTCGAGTTAAACAACTTGCTGATGCTCGATTATCAAGGTGGG
TTCTTTGACTTGCTCACTCCATTCCCAATTCTGTGTGGCTTGGTGAGTTTGACCATGGTG
GTGACGCAAGGTGCTGCTTTCCTTCAAATGAAGACAAAACATGATCTACGTGCACGAGCA
CAAAACATTACGTTGTGGGGTGCGGGTGCAACCATGATGTTGTTTATGTTCGGTGGTTTG
TTTGCGGCATCGCAATCAGGTTACATCATCATCGGCGCGATGCTAAAAGATGGCATTTCA
AACCCACTCAACAAACAAGTGGTGAGTATTGCAGGTGACTTATTGCATAACTTCAGCGAA
ATGCCACAACTTTGGCTGATTCCGTTCACTGCGGTAACCAGCTTACTCGTGTGCTTTTGG
GCAACAGTCTCTCGCCGTGCTGGGGTGGCGTTTACTATGTCGAGCATTGCGATTGCTTGC
ATCATCTTAACGGCAGGCGTCACCTTGTTTCCGATGATCATGCCGTCAAGCATCAACCCA
TCGCACAGCTTAACGTTATGGGATGCCACATCGAGTGAGAAAACGCTTGGCATTATCTCT
ATCGTTGCCATCATCGTTGTGCCTGTGATTCTGGGCTACACCGCATGGTGTTACTACAAA
ATGTTCGGACGTTTGGATAACAACTACATCCGCAGCAACAGCTCATCGCTCTATTAA
>IFLFFFIN_00351 Cytochrome bd-I ubiquinol oxidase subunit X
ATGTGGTACATGTGTTGGGTACTTGGCGTATTACTCGCCTGCGCCTTTGGTGTCATCAAT
GGTTTATGGCTAGAGAACGCAGGACGCTTTGAAGAGGATGAGTTCTAA
>IFLFFFIN_00352 hypothetical protein
ATGGAAATAGTTAAAGCCAATCTCAGCCATTTTGAAGCGTTTGAGCAGTATGTTGAAAAG
TGTGCTCTGGCGGTAATGGAAATGTACATCATCGCCCAAAGCGACAGTGAAGCGCTGCTG
AAAAAACGAATTGGATACGCGAAAGGCGAAGGCTTGCCGGAAGGTTGGACGCCGTCTTCG
ACATACTTCTGTATAGAGGAAGGGGTGATACTTGGTTCGATTCGGGTTCGTGATGGTAAT
AACGACTATCTTGAAAATGTGATAGGGCATATTGGTTACGAAACCGCGCCAGATGCTCAA
GGCAAAGGCATCGCCACATTCATGTTGAATTGGGTGAAAGCCGAGGTTATAGAAGACAGC
GCTATCGTGACTTGTGATGTTAACAATACCGCATCAAAACGCGTGATCGAAAAAGCGGGT
GGCGAGTTCCTCAATACATTCTATTCAGAGCAAGATAAATACGAAGTGCGCCGCTATCGA
TTGTCGGCAGAGTAA
>IFLFFFIN_00353 hypothetical protein
ATGTTTAAAAAAGCTCTAGTTCTAGCTCTTCCTGTTGTATTAGCAGGTTGTTCCGCACCT
AAATATACGGCTGAGCCGATTGCGCAGTCGAATCAAAGCAAAGAAATCACCATCGTAAAA
GATAATGCGACAAGAGCAGTGTTCTTAGATTCTTTGCAAGAATGGTGCTTAGACACTGCG
CGTAAATGTACAGTGGTCAGTGATGGCACTGCACCTAAGGCAGATGAACTGACGCTAACC
TATGTGTCTCGCTGGAGTTGGGACTTTAGAACCTTTATTGCGGATGCAAAGATTAACGCT
TATAAAAATGACCAGAAAGTTGGTCAAGTTGAATTTAAAGCACCAAACAATGGTAATTTG
GACAAATTTGGTACAGATACCAAGCGTATCGAGTCGATGATTAAGATCTTATTTGGAGAG
CAGACAATTAGCGATGCTCAACAGAAAATTAAATCTGGTGAAATCTAA
>IFLFFFIN_00354 RNA pyrophosphohydrolase
ATGAGTGCCAGTCACTACCTAAAAGGGCTACGCAGCAAAGTTGGTAATCAAGTATTAATG
ATCCCAGGTGTTGCTGCGGTGATCCTCAATCAAAACAACCAACTTCTGTTGCAAAAGAAA
TCTGATGGCAGTTGGAGCTTACCAGCAGGCATGATTGAACCAGGTGAGTCACCTTCGCAA
GCTGTGATTCGAGAAGTAAGAGAAGAAACCGGACTCGCGGTTGAAGTTGAACGTGTGCTC
GGTGTTTTCGGTGGAGAAGGATTTGGTTTTACTTATCCAAACGGCGACCCAGTCGAATAC
ACAGTTGTCTTGTTAAAGTGTCTGCAAACGGGACACTTTGAAGAACAACTAGATGACGAG
ACTAGCGAGCTAGCTTGGTTCTCGAAATCAGATATGCCGACACTTGCTTTGCCTTATCCT
CTTGAGTGCTTATTTGCAGAAAACATCGAGCCATTAGTTTCGTAA
>IFLFFFIN_00355 hypothetical protein
ATGTTTTTACTCATCGCAATACTTGCAGGGGTAGCGGCGTTAATTTGGTTTTATCGAGAA
GGGCAAGTCATTGGCTTGAACCGGATCCTCGGCATACTTTATTTTATTACTTACGCTGTG
GTGTATTTGTACATTCCACCATTTCTCGAAATGGGGCATCAATACATTGGCAAAACTTAC
GAGTTGATCCCCATTGCCTGCCTTTATGGCATTTTGCACCCAGATCCTGAGGAAGCAACG
ACTGAACAGAAGGCGATAAGCTTTTTTTCATGGTGTGGCTTGATCTTTATCAGCTGTTTC
TTGTTGTATTTCAAAATGAATGTCTGGTGA
>IFLFFFIN_00356 hypothetical protein
ATGAAGCTTAAACAACTGTGGTTATTGTTTATCGGAGTGATTGCCATGAATGTGAATGCT
CAAACCATGTCCTTGGACGAAGCGAAAATTCGTAGCAACATTAACAGCTTCTCGGCTTTG
GCAGACCAAGACGCATTTGAGTACTTAGGTCGACTGTTCGCTCCAGAATTAACGGTGGAT
TACACTTCGCTGTTTGGCGGTGAAGCCCAACAAGTCAAACGCCAAGATTTAATGCAGCAG
TGGGCGGGATTCCTGCCTGGGTTTGATGCGACATTCCATGACTTGAGCAATCTACGCGTC
TCTATTGATGGCGATAAGGCGAGTGTGACAGTGGATTTCATCGCTAGTCATTGGCTCGGT
GAAGAAGGTTTCTGGGCGGTTTCGGGTGAATACGAGTTTGGTTTGCAACGGGCGGGCGAT
AACTGGCAAATCACTTCAGTGACACTGAATCGAAAATCAGAACAAGGTAGCCGAAATATC
TTGGCAGACGCGCCTAAGCATGCAGCGCAGAACTTAAAAGCGCGCGAAGCACTGAAAGTG
ACGTACTAA
>IFLFFFIN_00357 Esterase FrsA
ATGTTTAAGAAATCGCTTTTACTACTATTAGGTAGTTCGCCGTTCACCACCTTTGCTCAC
TCAGTTTCTGCAAATGACAACAACATGAACTTAGCTTTAGAGGACACCATCATGAAACAC
ATCGAACTCAATACTCAAGTTGGTCAACTAGCTGCAAACCTTTACTTACCAAAAGGTACG
AAGAATGCCCCAGTTGTTATCGTGACGGGTGCGTGGACAACGGTGAAAGAGCAGATGCCG
GCGGTTTATGCTCAAGCATTGGCAGAGCGAGGTTACGCTGCATTGACGTTTGACTTCCGT
GGTTGGGGTGAAAGCAAAGACCAAGTGATGTACTTAGAAGATCCTGCACGTAAAACTGCA
GACATTCGCGCAGTGATTGAAGCGGTGAGTCAACTCGATGGCGTTGATGCATCACGCATC
GGTGGTTTGGGTATCTGTGCATCGGCGGGCTACATGTTAGATGCGGTTACCGGTAATGAC
AAAGTAAAAGCAGCGGCAGTGGTTGCTCCTTGGTTGCACGATAAAGCGATGGCGACTGAA
ATTTATGGTGGCGAAGAAAGCGCGAAAAACTTACTCGCAGCAGCGCAAGAAGCAGCGCGC
TCATCGACTCCCGTTTACATCGAAGCGGCAAGCACAACCAATGAGAACGCATTGATGTTC
CAAGCACCTTACTACACGGAGACTGACCGCGGTTTGATTCCTGAATATGACAACCAATAC
AACGTTGCATCATGGGCTGGTTGGTTGAACTACGACGCTCAAGCAAGCGCAGCAACACAA
GATAAACCAGTGCTAATGGTGGCATCTGAAGCCATGGCTCTGCCTGCTGGTGCGCATCGT
TACATCGAGAATACTGGTAGCAACGTTAACGCAGTATGGTTATACGACATCAATCAATTC
GATTTCTATGACCAACCAGAAGCGGTAAAACTGGCTGTCGATGAAGTTGTAGAGCACTTC
GAAGCGAACCTATAA
>IFLFFFIN_00358 Transposon Tn10 TetD protein
ATGAAGTCCGAGCTTAAGTTTTATGACTCTGAATCTAATGCGCTATCAAGCTGTGGCGAC
GTGCTGGATATTGAGTTTTCAAACCATGGATTAGATTGGTCGGGCGTATTGGTAGAAAAA
GGCACGTCCCCTTATTTCTATCCGAAGAATGTCTACACCCCTTACTTCTACTTTGCATTG
GCACTAGAAAAAGATTTGAATTGGAGTGTTGAAAAAGATGGCACGTTCGCCGATCTAAAA
ACCAGCCCGGGCAACATTTGGATTAACCCACCTAAAACCCCGTTTACCCATGATGTGGCA
GAGCCTTGTTACTTCGTGATTTTAGCGATTGAAGAGCAAGAGTTTTTCTCACACTGCCCG
CTCAATTTAGAGGGAATAGAGCTGCAATTTTTGAACAACTATAACGTGTTGGATGAGACC
ATCAAAGGGATCATTGAACTGTTTATGTTGGAAGCGAAAGCCAAAGGGCGAAATGGCAAA
ATCTACCTCAATAACTTGGTTTCACTGCTGGCAACCCACTACATTCAAAACTACTCCAAC
TACTTTGACCTCAAGAACAACCAGCTTGCAGCCTCTAAGTTCGACCAACACCAAGTCGAT
AAGATTGACCAATACATCGAAGAAAACATCGGCAACAACATCTCGGTCGATGACCTCGCA
GACTTGCTCGGTTGCAGTAAGTTTTACTTTCTGAGGGAGTTCAAAAAGCTCATCGGCGTA
ACGCCTTATCAGTACCTGATGAATAAACGTTTAGAGCAAGCACGAGTGGCGCTCTCTTCT
GGCTCAGTCAATATCGCTTTAACGGCGCACGAGCTTGGCTTTAATGACCAGTCCCACTTT
ACTCGAGCATTCAAAAACCATTTCGGCATGACACCGGGACAATTCGTTAAACAACAAGAA
AGCTAA
>IFLFFFIN_00359 HTH-type transcriptional regulator AppY
ATGAAAAGAGACGTGTTGAACCTAGGAGAAGGTGTGAGTCATTCCATCCCATTGATTAGA
AAAACAATCGTGTATGATTTTCTTGGTCAGTTAGCTCTGGAGCCTAAAGCATTGGCGCTA
TTGCAAGAGCAAGCGGACATGCCATTTGCGCTAGACACTTCAACGGCTGAGTTCATTCCT
TTCCATGCTTTTTCTCGGTTGTTATCTGGGGTGAGGCAGCACTTAGGCGCAACGGTGTTT
GTCTCTTCATTACAACGCATCGCGAAGCACGCGAGTATTAATTTGAAGTTCAATCAAGCC
ACGTCGGAAAACGTCGTCACGAGCTTAGGGCTAAGAGCATTGAATGTTGAAACGTCAGCT
CATGTCACTCGAATAGAAGCTCATGCTAGTGCCTTTGATCAAATAGAAGCCGAGTTGTTT
CTAACGGTTTATCTTCATGCGTATTTGAAAGCTTGGTACCCAAATCTGCAAGAGCCGAGC
GCTTACTATCTGCTTCACCCGCAAGGCCAGCCCTTAACTGAGCTCCAAATCAGGAGCGAT
ATTCCGCAGTTTCTTGGTCAAGAACACTTAGTGCTGGAGTATCCCGTTTTAGAAGGAATT
GAAAGCATAAATTTACGCACGGAAGATAAGCCTTTTGCTTACTATGTTGAGCAAGCTTTG
TCTGCGTATGTTGGGCGAGTTGATATGTCTTTGGACGTGTTTAGCGAGTTAATAGGCATT
TCAAAGCGCACGGTACAGCGCAGTTTGAAGCAAGAAGGCACCAGTTTTCGAGAGGTAAAA
GAGGCGCTTAACTTTACCTTTGCCAAACGCGTTTTGATTCAAAGAAACAGTGCGGTTGGA
GATATTGCTGTGCACTTGGGATACGCTGATGCCACTCAGTTTGTGCGTGCCTTTAAACGC
GCGAATGGCATCACCCCCTTACAGTGGAAGAAAGCTAACCAGCCTTAA
>IFLFFFIN_00360 hypothetical protein
ATGATCAAGAAAATGTCATTGGCAGCAATCACTATCGCCGTATCAATGGGCTCCGCTTAC
GCCAGCGTAGAAAGCAAAACGTGGCCAGCTTCAGACAAAGCGAAAGCCTTTGTTCAAGAC
ACCATTGTGATTGGCATGCTAGCAAGCCCTTATGGTGCTGGTTGGACAGACGATCAACAA
CTTCTCGATTACTTCCAATTAGCACGCGATAACGGCATTACTGGTCATGAATACACAATT
ACTGCGGCTGACCATAACTTTGATGACTTCATCTTCCACCATCACAAGCACCGTGCTGCC
ATGGCGAAAGAACCAGACAACTTTATTGTTGCCCATTCCAACCAAGACATTGAGAAAGCG
CACGTAGAAGGCAAAACGGCAGTTCTTTGGAATAGCCAAACTGCCACCATTTTGGAAGAA
GACGTGACTCGTATGGCGCTGCTTAAAGACATGGGTTTGAAAAGCATGATCTTGGCGTAC
AACGATATTTTTCGTACCGGTTCAGGTCAATTAGCCGCCTATAATGGCCGCGATATTGGC
TTAACGCCTTGGGGCCAATCAGTGATCGATGAGATGGTGAAATACCGCGTAATTCTCGAC
TTGAGCCATACCGGTTCCAAGACCGCCAATGATGCGATGGATTACATGGAAAAGAATCAT
GCTGGAACACCATTTATCTACTCTCACTCAGTCCCTGCGGGTTTGTATAAGAGTGAACCC
GATGCGACACCAAAAGGCTGTTACCGTGCAATCCCTGATGATGAAGCAATTCGTGCTGCG
AAATCTGGCGGATATGTATCTCCAACCTTTACCGAGTGGATGATGGATGGTGTATGGCCT
GAGGACATTTCACCAAAACAAGCGGCAGATATGATTGATTACTATGTGAAATTGGTTGGT
GTTGACCATGTTGGTATCGCTACCGATGACATGTTCTCGACAAAAGGCGTGGTCGATTTT
GCGATGAAAAATGCCAAGATGTATGACGATGGCGGCTACATGATTGACGCCTTCAACAAG
GGCGCAACAGGCAACGGTGAGCTATCCAAAATCTTAGCCGCAATTACTGATGACTTATGG
GCACGAGGCTACAGCAACGAAGACTTGGCGAAGATTTACGGTGGTAACAAGATGCGAGTG
TACGCTCAAGTCTCTGAAGGCGTCGATCCAAAAGCGTTCCAAGAGCAGTATTCAAAACGC
TTGGAAATGCTAACAAAAATGCGCCACGAGCATATGGGTAAATAG
>IFLFFFIN_00361 Choline trimethylamine-lyase
ATGGACCTGAATTACCTTCCTGAGCGTATCAAAGCGCACAAATTGGCACTGGTAAATATC
GTAACGCCACCTGTCTGTACCGAGCGTGCAGAGGCATACACTCGTGCTTATCAAGCAAAC
GAAGACAAACCTGTGATTGTCCAACGTGCGCTAGCACTGCAAGAGCACTTACGCACTCGT
ACGATTTGGATTAAACACGATGAGTTGATTGTCGGTAACCAAGCGAGCAAAGTGCGCGCT
GCGCCTATTTTCCCAGAATACACTGTACGTTGGATTGAAGCGGAAATTGATGAGCTAGCT
GACCGTCCTGGTGCAGGCTTTGCGGTCACTGAAGAAGATAAGCAAAGCATCCACAGCATC
ACACCGTACTGGCGCGGTAAAACCGTTCAAGACCGTTGTTATGGCTTGTTCACTGATGAG
CAGCAAGAGATCTTAGCTAGCACCATCATTAAAGCCGAAGGCAACATGACTTCGGGTGAC
GCGCACCTTGCGGTGGATAACGAAAAAATCTTGAAGCTAGGCATGAACGGCTTGCTAGAG
GATGTTCGTCAGCACCGTGCTAACAATGATGTTTCGACCTTTGAAGGCTTGAAGAAAGAG
CAGTTCTACAAATCGGTCGAAATTGTACTGCTTGCCATTCAAGACCACATGGTGAGCTAC
GCTGAATTGGCGGCAAAAATGGCGCTAGAAGAGACGCGTCCGCTACGCAAAGCTGAGTTA
GAAAGCATTGCGGCAAACTGTCGTCATGTCGCGAGCCACGCACCAGAAAACTTCTGGCAA
GCACTGCAGTTGAGCTACTTTGTTCAGTTGATGCTACAAATCGAATCGAATGGTCACTCG
GTTTCTTTCGGTCGTATGGACCAATTCCTAAACGAATTTTATGTTCGCGATATCGAAAAC
GGTGCGATTGAAAAAGACTTTGCACTAGAGCTTTTACAAAGCTGCTGGTTGAAGCTGCTT
GAAGTAAACAAGATTCGCTCTGGCGCGCACTCAAAAGCATCGGCAGGTTCTCCGCTGTAC
CAAAACGTGTGTATCGGCGGTCAGAAGTTGAATGAAAAGGGTGAGCCTGAAGACGCAGTG
AATCCACTTTCTTGGGCGATTCTGGAATCTTGCGGTCAGTTACGTTCAACGCAACCTAAC
TTGAGTGTGCGTTACCACGAAGGTTTGAACCAAGAGTTCTTAATGGGCTGTATCGAAGTG
ATTAAGTGCGGCTTCGGTATGCCTGCGTTCAACAACGATGAAATTGTCATCCCTGAATTC
ATCAAGCTTGGTGTAGAGAAAGAAGACGCTTACAACTACGCATCTATCGGCTGTATCGAG
ACGGCGGTTCCGGGCAAATGGGGTTACCGTTGCACGGGCATGAGCTTCATTAACTTTGCT
CGTATCCTGCTCGCTTCATTGAACGAAGGTGTGGATGCAACAACGGGTAAAGCTTTCTTG
CCACACGATAAGTCATTAGCAAAAGGTAACTTTGAGAACTTTGAGCAAGTGACGGCTTCT
TGGGCAGAGCAAATCCGCTACTACACCCGTAAATCGATTGAGATTGATACAGTAGTCGAC
AGCGTGCTTGAACAGCAAGCACAAGACATCTTCTGTTCAACGCTGGTGGATGACTGTTTG
GCTCGCGGTAAAACCGTGAAAGAAGGCGGCGCGAAATACGATTGGGTATCTGGCTTGCAA
GTCGGTATCGCAAACTTAGGTAATAGCCTAGCAGCAATCAAACACCTTGTTTTCGATGAT
GCGCAAATCACCCAACCAGAATTGGCAAAAGCATTGGCAGAAGATTTCGACGGCATGGAG
AACGAACAGCTTCGCCAACGTCTTATCAACTTTGCACCAAAATACGGTAACGATGATGAT
GCAGTAGACCAACTGCTCGCAGACGCGTACCAAGTGTACATTGATGAGCTAGAGCAGTTC
GTTAATACGCGTCATGGGCGTGGTCCAATTGGCGGCGGTTACTACGCAGGTACATCAAGT
ATCTCGGCAAACGTCCCATTCGGCGCTTCAACCATGGCAACGCCGGACGGTCGTAAAGCG
AAAACGCCATTGGCAGAAGGTGCAAGCCCGTCATCTGGCTCTGACCGTTTAGGTCCAACG
GCGGTGTACAACTCGGTCGGTAAGATCCAAGCGAATAAGATCCTTGGTGGCGTGCTGCTT
AACCAGAAGTTAAGCCCTGCAGCGGTTGAGTCTGAAGGGGATAAGCTCAAGCTTTCTATG
TTGATTCGTACCTTCTTCAACCACCACAAAGGTTGGCACGTGCAATATAACATCGTCTCT
CGCGAGACCCTGCTAGCAGCGAAGAAGAACCCTGAACAATATCGTGATCTGGTTGTGCGA
GTTGCAGGCTACTCAGCCTTCTTCACCGCGCTATCACCAGATGCGCAAGACGACATCATC
GCACGTACCGAGCACGAACTGTAA
>IFLFFFIN_00362 4-hydroxyphenylacetate decarboxylase activating enzyme
ATGTATTTCAATATTCAACGATTCTCTACCCATGATGGCGATGGCATTCGTTCCATTCTT
TTTCTTAAAGGATGCAGCTTGTCTTGCCCTTGGTGTCAAAACCCAGAAAGCCGCAGCGAA
AAGCATTCACTCTTATTTGATCAGCGAAGCTGTATGGAAGGTTGCCAGCTGTGCGTTTCT
GCGTATCAAGCCACAACTCAATCCACAGCGGGTATTGAAACGGTGGGTGATGGTATTCAA
CGCATCGACAACCAGATCATCATCAATCGCAAAGCTATCAAAGAAGACCAACTGATCGCG
CTGCGAAACGTCTGTCCTACGCAAGCACTGACCGTCTGCGGTGAAGAGGCGAAATCAGAC
ATGCTGTTCGACACCTTGATGAAAGACAAACCTTTCTACGACCAAAGCCAAGGTGGCGTG
ACCTTCTCCGGTGGTGAGCCACTCATGCAAGCGGATTTGGTGGCAGAACTCGCGCAGCGT
CTGCATGACAACCAAGTCTCTACCGCTATTGAATCGTGCATGCATGTGCCGTGGAAGAAC
GTTGAAAAAGCCGCGCCGTATATTGATTGCTGGTTGGCGGATTTAAAACACACCGATGAA
GAGAAGTTTCTTAGCTGGGCGAAAGGTTCACTAAAACGCATCAAAGACAATTTCCGAAAA
CTGGCACCTATCGCGAAGCGCATTGTGATTCGCGTTCCCGTTGTGCCGGGGTTCAATGAC
ACCATCGAAGAGTTGAAAGACATCATCGATTTTGCGGCTTCACTAGAAAGCTGCCAAGAA
CTTCACTTGCTGCCGTACCACACGCTCGGCATCAATAAATACCGTTTGCTCGATATGCCT
TACGAGTGTTCTGACAAGCCATTAAACAAACCAGAACTGCTAGAAAGCGCCATGCAATAC
GCAAGCGAAAACACCCAACTTAACGTGATTGTAAGAGGTTAA
>IFLFFFIN_00363 Fructose-6-phosphate aldolase 1
ATGAAATTTCAATTGATCAAAATCAAGATCTCGTTCGATTGTCAGATCTATAGTGATCCC
ATCATCAAAACGAAGATTTTGTTTAAGGTAGAAACCATGATTGAACTTTATTTAGATACT
GCTGATGTGGCAGAAGTAAAACGCTTTAACCAGTGCCTACCGCTAAAAGGCGTGACGACA
AACCCAAGCATTTTGGCGAAGTCAAAACAGGGACTAAATGAAACCCTAGCAGGCATGCAA
GAAGCACTTGGCGGTACACCTCGCTTTCACGCTCAAGTCGTGAGTTCAACCGTCGAAGGT
ATGGTGGCAGAAGCGCGCCAACTGAATGAATTGCCTTACGATATGGTGGTAAAAGTGCCA
GCAACAGAAACCGGCTTAGCTGCAATTAAGCTAATGAAAAAAGAGGGAATTCAGGTTCTT
GCTACCGCTATCTATTCAGCTCAACAAGGCTTCCTTGCAGCACTGTGCGGTGCAGACTAT
CTAGCACCTTACGTAAACCGCATTGATGCGATGAACGGCAACGGTGTTGAAGTGGTCGCG
GATCTTCAATTGTTGCTCGATCAAAACCAATTACCAGCGAAGATTTTGGCAGCGAGTTTC
AAGAATACTCAACAAGCAATGGAGGTGATGAAACTGGGCATCGAAGCCATTACATTGCCA
ACCGATGTGGCAGCACAAATGTTCGCACATCCAGCAGTAAAACCGGCGGTTGAGCAGTTC
GATAAAGACTGGAAAGAGACGTTTGGCGATAAACTTTCATTTGAAAGCTAA
>IFLFFFIN_00364 hypothetical protein
ATGAAGACGTTTAAGCGAGAAACTCTCACTGGGCAGCCAAGCAATATGGTGGAAGAGACG
TCCGCTATCCGCCTGCAATTTTCTGCAAAAAATGGACTGAAAAGCTTGGTGTGTTTTATC
ACATTGGTCGTTATTGCGCTCTATGTTCGAGACAGCTTTATTCGCCCGACATTTGGTGAT
GTTCTGGTTGTGGTTTGGCTCTACTACTTTCTTGCAAGCTTGTTCTCCATGCCCGTTAAC
TGGCTGGTTTCACTGGTGGTGTTGATTGCGTTTGCCGTCGAGTTGGGGCAATTGCTTCAG
GTCGCAGCTTGGCTTGGTATCGAATCTTCATCGCCTCTGGCTGTAATTTTGGGTGCCACA
TTTGATTGGAAAGATCTGCTGGCTTACTGCATCGGAGGTCTACTGTGTTGGTGGATGGAA
AAGAAATGA
>IFLFFFIN_00365 Inner membrane protein CreD
ATGAAAAAGATCCTCAATAACCAACTCGGTACGAAGTTCGCCTTCGTACTGTTTTTGTTT
GTCTTACTGCAAGTCCCGCTTTCAATGGTCACAGGGCTGATCTCAGAACGCTCATATCGC
CAAGATGAAGTCAGAAATGACATCGCACGCAGCAGCAGTGGCGAACAGCGCATCATTGGT
CCATTCATCATGGTTAACTACACCGAAACCAGTTACCGAGATGACAAAGTACAGATTAAA
GAGCGTCGTAAATTTCTTTTACCTAGCACTTTTGATATGAGCGCGAATCTGGACAGTTTT
GAAAAGTACCGAGGCATTTACCGCGCGCGTTTATACAAAGCACAAGTGGCACTGAAAGGC
ACTTTTGATGCAGACGATCTCGCGGCGTTGCAGGGGCTTGATATTGAAAACATGAGCCTA
GTCGTTGGTATTGAAGACAGCCGCGGATTGATTCGTTTGGATGACATGACCATGGCGAGT
TCTGATATCGAAGTCGCACCGGGAACGGGGTTAGATCAGTTACCACAAGGCTTCCACAGT
GCTCTGACACTCGCAGACCTAAACGCAGAACAACCTTTGGCGTTCGATCTTAACTTCTTG
CTGCAAGGGATGGGACAGCTTCAAGTCACACCAATTGGCAGTCAAACAACGGTTGAACTC
TCTTCAACTTGGGCGCATCCAAGCTTTATCGGTGATTACTTACCGGTGTCATCAGAAGTA
TCTGAAGATGGATTTAACGCACAGTGGGCGAGCAACAACTTCTCTACCAATATTGCGCAG
CTGTTCCAAAGCTGTTTGTCATCGAATTACGCTTGTCACGAGCTTGAACAGCGACAAATG
GGCGTAGATTTGATTGACCCCGTTGATCACTATTTGAAGTCCCACCGAGCTGTGAACTAT
TCACTATTGGTTATCACATTAGTATTTGCGAGTTTCTTCTTACTGGAGCTGTTCCAAGCG
CGTCCGGTGCACCCAGTGCAATACGGTTTTATTGGTCTGGCTTTAGCACTTTTCTATCTA
TTGCTGATTTCGATGAGTGAACATCTGGGCTTTAACTGGGCGTATGTGGTGTCAGCAGTC
GCATCGACGGGGCTTTTAAGTGTGTACGTGAGCGGTATGTTGAGCAACACCAAGCACGGC
GCGATATTCGGAGCGTGTTTGCTCACTCTCTACGGATTACTGTTTGGCTTGCTACAAGCA
GAAAGCTACGCATTGGTTATGGGGACATTACTGTGTTTCGCGATTTTGAGCTTCACTATG
GTCATTACACGCAACATCGACTGGTACGCACGAAATAAGAAAGCAGAAGAAAGTGCAAAG
GCGAATCATGAAGACGTTTAA
>IFLFFFIN_00366 Sensor protein CreC
ATGAATCGTTGGCCGAAGATCCCACTTGGACTCAGACTGTTTTTTCTCTACTTCATCTTA
GTCGGGATGACGGCTTACATGGTGAGCAAAACGGTTGTCCAAGAACTTAAGCCAACCGTG
CGTCAAACCACCGAAGAAACGCTGGTGGATATGGCGAACTTGCTTGCGGTATTGGCAGAA
GAAGACGTTGCGAACGGAAAGTTGTCTGAGAGTCGCTTCTCCAAACTACTAGCGGCTTAT
GGGCAGCGAGAACCTCAAGCGCGCATTTGGGAAATCGGCAAAAAAGCGATTAACCATCGA
ATTTACATCACCGATAAACAAGGGATTGTTATTGCGGATTCTTGGCAGCAAGACGTTGGC
AAAGACTACTCACAATGGAACGATGTGTATCTCACGTTGCGTGGTCAATACGGCGCGCGC
AGTACCATCGAAGACCCGAAAGATCCGCTCTCAACCGTTATGCACGTTGCTGCGCCCATT
TACCACAAAGGCGAAATCATTGGCAGCGTGACGGTGGCAAAATCCAATCGCTCAGTACAA
CCCTTCATCGATCTGTCTAAACGCAATGTGTTGTTTTGGATGGTGTGGATGAGTGGTTTA
GTGCTTTTGGCAGGGGCATTGTTTGCTTGGCGAATTCACTCGGCATTGAACAAGCTAGAA
GACTACGCGACCAAAATGGGTGAGGGCAAAAAGGTCTCTAAGCCGACATTTCGTATCTTT
TATGAGTACGGCACGCTAAGTGATGCATTAGAGAAAATGCGCAATCAGCTCGATGGTAAG
CAGTATGTGGAAGAGTACGTACAGACGCTGACTCATGAGCTGAAAAGCCCGTTATCAGCG
ATTAAAGGCGCGAGTGAAATATTGCAAATGCCGTTGCCTGAAGAAAAGGTCACGCGCTTT
GCTGGCAACATTGAGCGAGAAAGCGACCGCATGCAGTCATTGATTGATAAGTTGCTCGAA
CTTGCTCGCCTTGAAAAGCGCCCCGAGTTAGAACAAGTCGAAGTTATCTCGCTAAAACAA
ATGGTCAATGAAGTGGTTGAATCGGCGGATGCGCGTTTGAGTGCTAAGTCGGTCACTGCC
TGCATCCAAATTGATGACCATCTCGCCGTGCTTGGTGATGCCTTCTTACTGAAACAAGCC
GTTTTTAACCTGATGGACAATGCGCTGGATTTTGTTGATTCAGAGGGATGCATTGAATGG
AAAGCTGAGGTCACAAAAGAGAAGGTGTGCTTGTCGATTTTCAATTCAGGTCCTCACATT
CCTGACTATGCGATGCCTCGTTTGACCGAGCGCTTTTATTCCCTCGCTCGGAAAAATGGT
GTTAAGAGCACTGGGCTTGGGCTTAATTTTGTTGAGCAAGTGATCAAGCTGCACAAAGGT
CAGTTGCAAGTAGAAAACGTCGATTCTGGCGTGAAAGTGACCCTGATTTTACCAACTCCA
TAG
>IFLFFFIN_00367 Transcriptional regulatory protein CreB
TTGAGTGACCAATCAACCGTTGTCATTATCGAGGATGAATCTGCTATTGCCGACAACTTG
ATTCATGTATTGGAGATGGATGGCTACCACGTAGAGTGGTTTGCAACGGCAGGAGAAGGT
TTCGCTTTTTTGCAGCACAATACCGCGGCTTTGCTTGTATTGGATGTTGGCTTGCCAGAC
GGCAACGGATTTGAGCTTTGCAAAGCTATCCGTGAGTTTTCTGATATTCCAATTATCTTT
CTCACCGCAAGAAGCGATGAAATTGACCGTGTAGTGGGCTTGGAGATTGGCGCGGATGAT
TACGTGACTAAGCCATTTAGTCCGCGTGAAATGTTGGCGCGCATCAAGTTACGAATCAAA
TCCAAAGCACCGATGGTGGAACATAAACCAGAACCAACATTAACCATAGAGCAATCTCAA
TTTAGTCACGATTTGGTTGCGCAGAACTTTGATTATGGTGTCGGTGGACAAATGCTTGGG
TTAACAGCGGTGGAATTTAAGATCCTCGATAAGCTGATTTCCGTCTCTTCCAATGTATTG
AGTCGAGAGCAACTTATGATCGCGGCAGACATGGCGCCAGAGGCTGCATATGAGCGTAAT
ATCGATACCCATATCAAAGCGATTCGCCATAAGTTGAAGCCGTTTGAGATGTCTGAACGC
ATCTGTACCAAGCGTGGCTTTGGCTACTTTTACTGCATTAAAGGTGAATGA
>IFLFFFIN_00368 hypothetical protein
ATGAAAAGAGCGCTAATCCCCCTAGCAGTACTCACTTTGCTCTCTGGTTGCGCCAGCATG
TCTCCAGATGAGTGTAAGACAGCAGACTGGTATAGAGTAGGCTACAAAGATGGGCAGGAA
GGTAACAATCCGAGCATCATTAACAGCTACGCTGAAGACTGTGGTGAAGCGGGTGTCACT
CCAGATCGAGAACAGTGGAAAGAAGGCTTTGATAAAGGCACGATTCTTTACTGTTCACCA
GACAATGGCTATACCGTCGGTATTGAAGGTAAAGAATATTATGGTGTGTGTAGCAATAAA
CAGTTCATTGAAAACTATCAGTTAGGCCATCAAGAATACCAACGCCAACAGCGTATCCAA
GAGATCGATAATGAAATTTCTATCATCGATAATCAACTGGATAACAACCCAGATAAAGAC
AACGCTAAACGCTTAAAAGAGAAGAGAAAGCGATTGGCTGACGAACGTTCAAACCTCTTG
TCGCCAACCATCAATTTCAATTTGAACTTCTAA
>IFLFFFIN_00369 putative N-acetyltransferase YsnE
GTGAAAATTGAAGTCGACAATTTAGAAAGAACAGCCGTAATCGCATTACTAGAAGAACAT
CTACAAGACATGTATGCCACATCGCCGCCAGAGAGTGTGCATACGTTAGATTTAGCTAAG
CTCAAAGCGCCAGAAGTGACATTTTGGACCGGATGGAAGGATGAGCAACTGCTTGGGTGT
GCAGCGATTAAAGAGCTGGATGATCAACATGCTGAGCTTAAATCCATGCGCACCACGCCA
GCGGCAAGAAACCAAGGTGTGGCGTCTCAATTATTGATTCATGTAATTGAGCAAGCGAAG
CAAAAAGGTTTGCAGCGCTTAAGTTTAGAAACTGGCTCGATGGAATTTTTTAAACCTGCG
CGCCTGTTGTATGAAAAGCATGGCTTTGTGTATTGCGATCCGTTTGGTGACTACGAACTC
GATCCAAATAGCCAGTTTATGACCCTAGAATTGAGCTAG
>IFLFFFIN_00370 hypothetical protein
ATGATTACTATTGAAAAGTATACGCCATGTCGACACGTGCAAACCATTGAGCTGCAAGTC
TTGGAAGATCAAGCTCAGTTTACGGTTGAGAATATTGGTCAGCGATTGGAAAGTCTTAAA
CCGACAGAGCTGCCTCATTTGATCCTTGAAGATGATCGTGTGGTCGGGTTCTTTTTATTT
GATGCTGCGTACAGTGAAGATTATGACTTTTGCCCTCAAAGAAGTTTAGGTGTTCGCTCA
TTACTGGTGGATCATCGCCATCAAGGCAAAGGTATTGCGAAGCAAGCCATTGGTTTGTTT
AGGGACTTTGTTAAGTTGCACTATCCAACATTTGAATTTCTCTACCTAACGGTTAATTGT
CGAAACGTCCCCGCCTATCAGTGTTACCTAAAGGCGGGTTTTGAAGATACTAATGAGCTT
TATCATGGTGGACCAGTTGGACCTCAGCACATCATGCGACAGGAATTGTAA
>IFLFFFIN_00371 Multidrug resistance protein MdtL
ATGTTCCGTTTTTTGCTTTGTAGTTTTTCCCTTGTATTACTCTATCCTACCGCGATTGAT
CTTTACCTTGTAGGTTTGCCTCAAATTGCCGCGGATTTAAACGCCAGTGAATCACAGTTA
CACATTGCGTTCTCTATCTACCTTGCTGGTATGGCTACGACTATGTTGTTTGCAGGAAAG
ATCGCCGACTCCATTGGTCGAAAACCTGTTGCTATGGTTGGCGCTGCGATCTTCATTGCA
GCATCACTACTTGGTAGCATGGCTGAGCAGTCCGAGGCGTTTTTAATTGCTCGATTTACC
CAAGGTATTGGAGCTGGCTCTTGCTATGTGGTTGCTTTTGCCATTCTTCGCGACACGTTG
GATGACAAACGTCGCGCGAAGGTACTATCTATGCTCAACGGCATTACCTGCATCATTCCT
GTCATCGCCCCCGTTGTTGGCCATCTCATTATGCTCAAATTCCCTTGGTCAAGCCTGTTC
ACCACAATGGCAGGCATGGGTGTGGTGGTTTGTTTGCTTTCAACCTTGGTGCTCAAAGAA
TCAAAACCTAACGTAATACCACAACAAAGCGCCGCTTCAGCTTCTAACCAAGAAACCTTC
TGTGAGCGCTTTTTTATTAGCCGACTCATCATTACTGCCATTGGCGTGACCACCATTCTT
ACCTACGTGAATGTCTCTCCAATGCTGGTGATGGGCGAACTTGGTTTTGATCGTGGTGGC
TATTCTTCTGTCATGGCAGGCACGGCACTCATCAGTATGCTCACCTCTTTTTCTGCGCCA
TTGGCTTTGTCTTATTTTAAACAACGTACACTGATGCTGACGTCGCAAACCGTGCTTGTC
AGTGCTGCGATGGTGATTGGTTTTGCGCATCTAGACCAATGGGGAATCCCATTTTACTTA
TTCGGCTTTGGGCTGATTTGCGCTGGCTTCTCGATTGGCTTTGGCGTGGCCATGAGTCAA
GCGCTCAGCCCATTCTCTCAACGTGCAGGTGTAGCAAGCTCATTGCTGGGCATCGCTCAA
GTGTGTTGCTCTGCGATCTACATCTGGTTCATGGGATTGATTGGCGTTAATGCGCTGAAT
ATGTTGGTGTTTATCTTAGCAATAGGTGGCGTAATCAGCTTGGCTCTAATACTATTTATT
CCTAAGCCTGCTCATGAAAGCCACTATGAAGAAATCACTAGCCCGTCTTGA
>IFLFFFIN_00372 HTH-type transcriptional regulator YidZ
ATGAAAGCCACTATGAAGAAATCACTAGCCCGTCTTGATCTCAACTTATTGTTCACTCTG
CAATTGCTGCTGCAAGAGCAGAGTGTTTCCAAAGCGTCGAAGAAATTAAACGTTACGCCG
TCAACGGTAAGTAAATCGCTCAATAAGCTTCGTGACTGGTTTGATGATCCTCTGTTTGTC
AAAACACCGAAAGGATTAGCGCCGACTCCGTTAGCACAAAGCATGGAGCAAGATCTGGCG
GAATGGCTACAAATTGGCAGCCAAATTGCGGAAAAACGCAGCGATATAGCACCAAAAGGC
GTACGCTTTGATTTGACCATTGAATCCCCGTTAGTGCTGACGATTCTTGATGATCTTCTT
ATCGCAATCCACCAGCGTTACCCGGATGCTAAAGTCAAAACCAGTAATTGGGATTATGAT
TCACTCGATGCGATTGTGCGTGGAGAAGCAGACATCGGCTTTACCGGAAGAGAGAGCCAT
CCCCGTTCGAAAGAGTCACTCGACCTGCTCCCTTACTTCCTCGATTTTGAAGTGCTGTTC
TCAGACCTACCTATGGTGTACCTGCACAAAGATCACCCTGCTTTGAAGCAGGAATGGAAT
CTTGAGACCTTTTTGAGCTATCAACACATCAATATTGTTTGGGAAAAGAGTGAAACATGG
GCATTGGATGAAGTATTGAGTGAACTGGGCTTACAGCGCTCAATTGGCTTAACCATGTCG
AGCTTTGAGCAGTCTCTATTTATGGCCGCACAGCCACACCACAATATGCTGACCACCGCA
CCGCAATACTGTGAAAGTTACACCAAGAAGCTACACCCAGATTTGGTGTGTCTACCCATT
CCATTGGAACAAACTCAACAAGATAAACTGCAGATCCCGTTCACCATGATTTGGCACAAA
CGTAATGCGTACAACCCAAAACTGGTGTGGTTACGAAATACCATTAAGTCACTTTATGGT
TGTTCCAGTGACATCGATAAATAG
>IFLFFFIN_00373 hypothetical protein
GTGACAGTAACAAGATATGAGGCTTCATTTTTCAGCAATGGCAACCGACTTGCAGCGGAA
ATTCATCGTCCATCCGTAGTGGAGAATCCTTTACCCGCGGTTTTGATTGCAGCGCCACAG
GCAGGTGTGAAAGAGCAGACGGTAAGAATCTACGCCGAGAAAATTGCTGCCAAGGGATTT
GTGGTATTAACGTTTGACCATGCCAGTTTTGGCGCGAGTGAAGGTGCACCAAGATTTCAT
GAGAACCCATACAGTAAAGCGGAAGATTGCCGCAATGGGGTCACTTATTTACGTTCTTTA
ACGTATGTGAACAACGAGCAAATCCATGGGTTAGGTGTTTGTTCTGGCGGCGGGTATTTA
GCTCATGCCGTTGCGACAGATAGACGCGTAAAATCACTTGCGACTGTGAGTGCTTACTTT
GACCACCGAGGTTTTTATCACAACGTAATTGGTCGAGAGGGTTTGTTAGATTTACTGCTT
AAAGGTAATGAAGCGAGAGAACGTTATCTTGCTACTGGGCAGATTGATTTTCTGCCTCAT
GCACCAACTGAAGACAGTGAGGAAATGCCACGTCTGTTTAGAGAGTTCTACCAGTACTAC
ATGACAGAGCGCGGAGCAAAAGGTTTATACGAAAGCAAGTTTTTGCCTTGGTCTTATGAG
ACGTTGGCTAACTTTTCTGCGTTGGATATTGCTGCAAACCTGACACCGACACCACTGCTG
ATGATTGTCGGTACAGAAGCGGATTCCGCATACGAAAGTGAGCAAATGTTTGATACGGCT
TCGCAGCCTAAACAATTGATTAGAATTGAAGGTGCGAATCACATTGGGCTCTATGACGAA
GACGAATACGTTGATCAAGCTGTTGAGCAGATCATTGAGTTTTTTAGCTAA
>IFLFFFIN_00374 HTH-type transcriptional regulator DmlR
ATGAACAATCTATCTTGGCGAGGTATTCGAGCGTTTATTTATGTGGCGGAATGTGGAAGC
TTTACCTCCGCAGCCGAAGCGATGGGCGCATCAAAGGCAAACGTGAGTCAGCTCGTGAGT
GAATTAGAGTCCTCGCTGGGTGTTCAATTGCTTTATAGAACCACACGTCAGCTTCGCCTT
ACTGAAATTGGCGATGGCTACTTTCGCAAGTGCAAAGAAGCAATGCTACAACTGGATGCC
GCCGCAGAGTGGGCACAGCAAACCACCAGCGAAATTAAGGGTCGGATCCAAATGAATTCT
GTCGGAGGTCCGATTGGCGAAGAGCTCATTGCCCCATTGGTGATGAGTTTTCAATCCGCC
TACCCGAACGTAGAAGTAGAGCTCGATTTCTCAAAACATCGCGTTGATCTTATTGAAGAT
AGCTACGACTTAGTCCTCCGTGTCGGCGAAATGCCAGACTCCACTCTCATCGCGCGCCGA
CTCACCACACTTCGCACGCACTATGTCGCAAGTCCAGATTTTCTGGAACGACACCCGAAC
ATCCTCGTCCCAGAAGATCTTAAAGCCTTGCCTTTGATTCACGGCAGTGTTGATCATTGG
ATCATGAAGAATCATAAAGAGCAGCGCATTATCAACGTAGGGCAAGGTATTAAAGCGGCT
ACTGGCAGGACCATGCGGCACGCGGCGGTTTCTGGACTAGGGGTAACGCGACTAACCGAT
GTGTACTGCCATGCTGATTTGGCATCCGGAAGACTTATCGAGGTGCTCCCGGAATGGTCA
GAAAAAACCTTACTTTCGCTCGTCTGTCCGCCAGTCAAATATCAACTACCAAGAGTCAAA
ATGCTTATGGACTGGATAAGCGACCGATTCGAAGAACACTATAAACAGTTCAGAATTGAG
GGCGAACATTCAAGCTAA
>IFLFFFIN_00375 aspartoacylase
ATGGACAAACTTAATCGTGTTCTGCTCGTGGCAGGTACGCATGGTAACGAGCTTTCTGGC
ATTTATCTTCAAAAGCTCATCAAAGATCGCCTCTATGTTGCCGACCGTTCGACGTTCAAT
ACTCAGTGTGTGCTTGGCAACCCTGAAGCGGTAAAGCAAAACGTTCGTTATGTGGAGACC
GATCTCAACCGTGAATTTGCCTTGGCGAATCAATCATCGCCTGCGACTCAGCAAGAAACT
GAAATCGCGCAGCAATTCACGCAAGTACATGCTCACCAAGAGAATCAATTGATCATCGAT
CTGCACAACACCACCAGTAACATGGGTGCGACCTTGATTTTGGTTTCTAATGACGTGTTC
TATCGCAAGATGGGGGCGTATGTGAAGCAACGCATGCCAGAAGCCAACATCTTGTTTGAA
GACAGAAAAGCGTGGGATGACCAACCTTATTTGTGCACCACCGGGCAGCATGGTGTGATG
ATCGAAGTTGGAGCTCAAGCGCATGGTTCACTGAAGTACGACACTCTAGAGCTAATGAAA
AAGATGCTGACCATGGTATTAGATTACCTTGAGCAGCATAATCTTGGTCAAGTTGGTGAG
TTGAATGACTACGACGCGTATTTTTACACCGAAGAAGTCATGATCCCTGTCGACCACGAT
GGTATGCGTGTCGCGACAGTACATCCTATGATCTGTGGACGAGATTTCGAGGTAGTCAAA
CCGGGCGAACCACTACTCGCGACCTTCTTTGGTTACGATATTTTCTGGGAAGGCAAACAG
GATATCTATCCGCATTTCATCAACGAGAGTGCGTACAGCAAAGCCAATATCGCTATGGCA
CTTGCTGAGAAAAAATGCGTTCGCACGAGTGATTGA
>IFLFFFIN_00376 hypothetical protein
TTGAATCTATTTGTTAATGATCTCACGGTTATTGATGCATCGTATTTGTGTGAAAAACGA
GGCATGGTCGGCGAGAGCTGGATTCTGGATGTCGTAATGCATGGCGATCTCAATGAGATG
AGCATGGTGCTGGATTTCTCGAAAGTGAAGAAGCAAATCAAACAATTGGTCGATCAATAT
GTTGATCACCGTTTGCTTGTTCCCGTAGATAATGACGCGGTGGAAACCACAAGTATTCAA
TCAGGCTATTCCCAAGTCGACCTTATGCGTGGTGAAAAGGGCATTCATCTACATTGTCCG
GATGAAGCCTTTTGCTTTGTTGATGCTAAAGAAATCTCAATAGAAAGCGTGACGAAACAC
ATTCACCATGTTCTACAAGGTCATCTACCGAGTAATGTGGCATCGATTGATGTGACCTTG
CGTCATGAAAAACTCGATGGCGCTTACTATCACTACACCCACGGTTTAAAAAAACATGAT
GGTAATTGTCAGCGTATCGCACACGGACATCGTTCACCGATCCAAATCCTAGTGGATGGG
CAGCGTGATATCGAACGCGAGCACGCTTTTGCACAGCGTTGGCAAGATATCTATCTCGCC
TCCATCGAAGACTTAGTTGAAGTTGAGCATTTAGAGTTGAGTGAACACGCTAATGGCAGC
AGTAGCGATACCCACTTTGGCTTTCGTTACACCACGTCTCAAGGGGACTTCCAGTTAGCG
ATTGCACACAGTGAAACCGAAGTGCTGAACACGGATACAACGGTGGAACTGCTTGCCGTA
TTTATCGCTAATGAAATTGCTCCTTCATTAAATGAGGGGCAGTCACTGCAAATTATCGCC
TATGAAGGTGTGGGAAAAGGAGCGATGGCGTTTCGCTAA
>IFLFFFIN_00377 putative cystine transporter YijE
ATGTCGACATTTTTACTGACCGCGATTGCTATGTTGGCGTTTGCTGCCAATTCACTGCTG
TGTCGCTTAGCATTAGCAGCAGGTCTCATCGACGCGGGCAGCTTCACCCTTATCCGTTTA
CTCTCTGGTGCAGTCACCTTAGTTGCCATCCTACTTCTGAGAGGAAACTTTCGCAGCCAG
CTACCGACAACCAAATTCAGTCTGTTTGCAGGAGTAGCCTTATTTGGATATGCCGCCCTG
TTTTCTTTCGCCTATATAAAACTAGCAGCTGGAACCGGAGCCTTGTTACTTTTTGGTGCT
GTACAGCTGACCTTACTCGCCCTTTATTGGTGGCAAGGGCAGCGCTTTAAATCGCTCGAA
GTGTTAGGCATTGCGGTGTCGTTAGCGGGGTTTGCTTGGCTCATGCTGCCATCGGCAACT
CGACCAGATGTCTGGTCTGCTGTATTGATGGTACTTTCCGGTGTTTGCTGGGCAGGCTTC
ACCGCTCTAGGTAAACACGCCCCAACTCCGAGCAGTGGGATTACTTGGGGGTTCATTACC
GCTTCCATCTTAGGACTCTTACTTTCCCCACTGTTATTAGATTCAATTCAAGTAACCTTA
AAAGGTACATTATTAGCCATTGCATCGGGTGCCATCGCCTCAGGTTTTGGTTATGTACTT
TGGTATCAGGTAATGCAAAAGTTATCTCTGTTACAAGCAGCGGTTAGCCAGCTTTCTGTT
CCTGTCATCGCTCTGATTTTAGGTAGCATATTGTTAGGTGAAGCCCTGACCCTACATTCG
TTAATAACCAGTGCTATCATTCTTGGCGGCATTGCATTGGTCTTTTTATCTCGCTCCCAA
AAATCCAAAACCACATCTACAAGCCAGTAA
>IFLFFFIN_00378 p-hydroxybenzoic acid efflux pump subunit AaeB
ATGAACGAGAAAATCAAATTCGCCACAAAAGTAGCGCTTAGCCTAACTCTGGCTTATCTG
ATCCCGTTTGCAATGGGTTGGCCGCAAGCATCTACCGCAGCTACGACAGTCATGTTAATC
GCTTCTACCGGTAGTCGACGTGAGTCTCTCGCCAAAGGCACATTGCGTGTGCTGGGTACT
TTAGTAGGTGCGGTAATCGGTTTGTTGCTTGTCGGCATGTTTGCCCAAGATCGCTTGCTG
TATATGCTCAGCGTTTCTGTCGTTGTTTCCTTTATTTTCTATTTCCGCAACGCGTACCAA
AAAGACCCGATCTTACTTGCCTTAACTGGCGTAATGGTCTTGATGATGTCGAATGGTGGA
GATGCAGAAGGCGCATTCATGTATGGCGTTGATCGCGCGTACATGACGATCTTTGGTGTA
GTGCTTTACACCTTAGTGGGCACATTCCTATGGCCGACCAAGACAGAGCAAAATCTGCGT
CAGCTCATTGAGCAACTGAATCAAGCTCAACAAGCGTTGTTTAATGCCATTTTGCAAAAC
TTCGAACAAAAAACAGCGCTACAACAGGATGTGGTCACCAATGTGGAAGCGACTGAAAAC
GATGAAGCACCGTCACCAACCATCGATGAGTTGTTAGAAAAAGTATTCGCCGCACAAAAC
GCGCTAGAACAACGCTTTGCAACCGTCAGTGTCGAGTGCAGTGATGTCTCGGCCTATATG
AAAGAGTGGCAACTCGCGGTCCACTTCAATAAGCAAATCACTCAAGAGCTTAGCGTGGCT
GCACATAGTCACTTTAGCCACCAGCAAGACCGAAGCTGTATCAACAACTTTGATCAAGCG
ACTCAAGAAATCCAACAACTGTTCAAGATCAGTCAAGAGATGTGGGCCAACGAGGGAGCG
GCTTACCGAGCTCAAGAATTAAACATCGAATACAACCAAGCGGCGCTGGCAGACGCGTCT
CACCTTGTGAAAGGCTCAGCACTCACACTTGGTCACTTACTTAAACTCATGCACCAAAGC
TTGTCTCGCTTAGCTGAGAGCATTAGCTGTATTGATTCTGTGACCAACAATGTGTCGTTT
AAGCAAGAATTGCCGAAGCAGAAGAGTAAGTTCCTTTGGTGGGATGCTGAGAACTTCAAA
ACCGCAGTGAAAACCTTCACCACCTACTGGGTGGCAGGGTTAATTTGGATTTATTTCAAC
CCGCCAGGTGGCTACTCGTTTGTTATCTTCTCAACCATCTTTATGTCACTGCTGTCGTTT
GTACCTGTTCACCCATTCATGTTGCTGATTTTGTTTACGTTTGGCTTCCTATTTGCAGTG
CCTTCGTACGTCTTTATTTTGCCGGGTTTAGAGCTAGGTGCCGAACTGGGCTTGTTCATC
TTTATCTATACCTTTATCGGTTTCTATCTATTCAAAGGACCGGTGACCATCTTCTATATG
ATTGGCTTGTTCGTGCTCGGTCTCGACAACAATATGACCTATCACTTTGGCATCCTAATG
ACGATCATGACCTTGTTCTACATGGTGGTGTTCATGATCATTTTCGCTCATTACTTCCCT
TTCAGTTCACGTCCAGAGCATTTGTTCTTAACGCTGAAAGAGCGGTATTTCAGGCATGTT
GGTGACCTATTTGCTAGCTATCACCAACAATCTGAGTCCTCTTTTAAGAAGCTGAAACGT
TCTTTGCATTTGGTGACACTAAACGTCTCTTCCAAAAAACTGATGGTTTGGGGCTCAAAG
ATCAACCACAAGTTATTTGATAAAACGCCGCCAGAGGCCATCGGCGCATTCAGCAAGTCA
TGCAATGCCCTAAGTAACCACGTCAACATTTTGATTGCTGCCGAACAAAAGCTGTTAAGT
AACCGACTTATCAAACAGTTACGCAGCAAGCATACCGATTCCATATTACCTCTGATGGCT
GGCGCACTAGCAAGCCATCAGACGACCGACGAGCTCAATTCTGTGTTCGAACAATACAGC
CAAGATTACCAATCCTTTGAAAATAAACTGGAAGAATTCTTTAGTGAGTTGGATTTATCT
GACTACGCTTATTCAGAGATAGCCGGTTTTTATATCTTGCTGAATTTAAAACGGAACGTG
TTCGAAGCAATAAACCAATGCAAGCAAACCTACGAGGATATCGATTGGGTGAACTTACGT
CAGAAGCGGTTTTAA
>IFLFFFIN_00379 Toluene efflux pump outer membrane protein TtgF
ATGCTTCTAAAACTAACTAAACCTAGCCTCGCCATACTCTCTGTACTCGGATTGAGTGCG
TGTACGACTTTGGGTCCGGATTACGTCCATCCAGAGCAAACCGCCTTGCCAAGTGATTGG
TCATTAGAAAAAGCGGCGCAAGACACACAGCAATCCGAGCAAAAACTGCAGCAGTGGTGG
CAGCAGTTCAACGATCCAACACTGAACCAACTGGTTGAGATGGCGAGCCAACAAAACCTC
GATCTTGAGGCGGCGGGTTTGCGCATAGTTCAAGCACGTTCGCTATTGGGCATCTCCACA
GGATTGCAATACCCACAAGTGCAAACTGTCTCCGGTAACTTAGCCAGAGCTTATGTGAAC
GACCAAGGTGTAAATAACGCCGCGCTGTCATTTGATGCAGGGTGGGAAATGGACATCTGG
GGCAAATACGCGCGTGGCATTGAATCTGCTGAAGCTGGCTACTATGCGTCGATTGCGTCT
TACCACGACATCATGGTGACCATCACTGCGGAAGTGGCACGCAATTACATCAACTACCGC
ACGTTCCAAGAGCGTATTTTACTCTCTCGTCGAAACATCGAGATCCAAGAGCGCGTAGTG
AATATTACTCAGGTGCAATTTGATTCGGGTAACGTAACCGAGCTCGACGTTCAGCAAGCG
AAAAACCAGCTCTTCAATACTAAAGCGGCGCAACCTTCGATTGAAATTGCAATGAAGCAG
TCGCGCACTGCATTAGCATTGCTGTTGGGTGTGCTGCCAGAAGACGTTGAAAAGCTGTTG
CAATCTGATGGCTTTGCTCAGCGGATGGCGGATTACGAAAACCAGTTTAAATCCTCAGGC
AGAAAACCCGCACTATCAGGCAACGATGAACGCTCCATCGTACCTCGCCCACCTCTACTG
GATAACAAAGTGGATGCAAATTTGGTGATGCGCCGACCTGATCTTCAAGTATCAGAAATG
CAAGCTCGTGCTCAGAGTGCTCAGATTGGCGTTGCCGAAACAGCCTTGTACCCAAGCTTC
TCTCTGTTCGGCTCTATAGGTATCGATAGCACGGTTCCAGATGGCAGCAGCTTCAGTTTC
AGTGACTCGTTAACCATGGTGGTAGGTCCAACGTTCAGTTGGAATATCTTCCAATACGGA
CGAGTGAAAAACAACATTCGATTTGAAGATGCGAAGTTTCAAGAAACGCTGACCAACTAC
AACAAGAAGGTGCTGCAAGCGGTTAATGAAGTGACTAATGCACTGGAAGCTTATGACTTG
TATTTGGAGCAAAAATCGCTGCGTCTGCAATCGGTCAATTCGTCGATTCGCGCGTTCAAT
ATATCGATGACGCAGTACGAAAACGGTCAGATTTCCTTTGAGCGTCTTCTGAATTCAGTA
GAAAAGATGACTCGCGCAGAAGACAGCTACGCCACCATCAAAGGTAACGTCGCAAACCAA
GTTGTGGCACTTTACAAAGCGCTCGGCGGTGGATGGGAGGCTCAAACAGGTAAACCATTT
TTATCTGAAACCGTCGCCAAACAGATGCAAGACCGCAGCGATTGGGATGGTTTGCTGGAT
GAAGAAGAACGTGTTCTGCCACCAATTCGCATCGAGCCATCTTCAGACAAAGCGCAAGCA
GACAGTGCCGAGCAACTAAGTACCCAGAAAAATAGTTCCGAGCAAGATGGGGAGGTGCAG
TAA
>IFLFFFIN_00380 hypothetical protein
ATGCCACACGAACTCTCTTGGGGGGACGTTTACTTTTCTCCCTTGTTACTGGTGCTGATT
CTTGCCGTCACTGCCACATGGATAACGGTGATCATCTTGAACAAGACACGCTTGTCACGC
TTCATTGCATTTCCGTCTCTGACATTCATTGCCATCATGGTGTTTTACGTGGTGGCCATC
GACAGTTTTTATATACAGTTTTAG
>IFLFFFIN_00381 p-hydroxybenzoic acid efflux pump subunit AaeA
ATGAAAAAACTACTCGTTATTGCACTCAATCTTGTCATTCTTGGTGGCGCGGCGTGGTTC
GGCTATCAGAAGTTCGAAGAGTATTTTAATAACCCATGGACCCGCGATGGTCAGGTACGT
GCGAACGTTATCAAGGTTGCACCTCGTGTATCTGGTCCTATCGTTCATGTTGCCGTGATG
GACAACCAAGAAGTGAAGAAAGGCGATCTGCTGTTTGAGATCGATCCAACCACTTACGAC
GTTGCCCTATCACAAGCAGAAGTGGCGTTAGAGAAAGCCATCGTCAGTTCACGCGGTAAA
AAGATCGAATACGATCGTTTAAAAGACATCCGAGCCAAAGACCGAGGCGCAGTTTCTCAC
AAAGATCTCATTCGTCGTGAAATCACCTACGAAGAATCGTTACTGCAAATCAAATCAGCA
GAAGAACAGCTTAAGTCTGCGCGCCTGAACCTTGGTTACACCAAAGTGTACGCATCGGTT
GATGGCTTTGTATCGAACCTAGATATCCGTGACGGTACACAAGCGGTTGCAAACCAGCCG
TTAGTGGCACTTATCGACAAAAACAGCTTCTGGGTCTTTGGCTTCTTCCGCGAAAACCAA
TTGGCTCAAATTGCTCCGGGCAATGAAGCTCGTGTCACCTTGATGTCTCACCCAGACACA
CCTATCGACGCTACGGTGGACTCCATCGGTTGGGGTATCGCCCCTAAAGACGGCACCGTT
GGCTACAACCTTCTCCCTAATGTGAACCCTGTATTCCAGTGGATTCGCTTAGCCCAACGC
ATTCCCGTTCGCGTGTCATTGCATGAATTACCAGAAGGCGTCGACCTACGCTTTGGTCTT
TCTGCTTCCATCATGGTGATGAAGGACTCATCACAAGAGCAAGAATAG
>IFLFFFIN_00382 Inward rectifier potassium channel Kirbac3.1
ATGGCTATCGGAAAAAAACTCAAAAACATCAATGAAGAAAACAACTTCTTCTATCTGACC
CTAGCGTTAATCGGGCTCTTAATTGGCGGTGCGTTTGTACAGGTTGTAGGAGAAGGAGCG
ATGGAACACCTGTTACAAGGGTTCACCATCATCACTTTTATCGTCTGTATGGCGAGCTTA
CGCTTTGACAAAAACTGGTCACGTTTTCTTTATACCTTGCTCGGTACTTGGGTATTGGTG
ATTGGTATTAAAGCCGCTCTCGGTATCAAAGAAATGGACGTGGTGATGCTCGCCCTCACC
TTCGCCTTCTTCTTCGGGACATTCAAATCCATCGCAAGACAGATTCTGTTCACTGGGCAT
GTGAACACCAACAAAGTCATTGGTTCGGTTGCCCTATTTTTGCTGCTGGGACTGATGTGG
GCAATTGCCTATCTCATCCTTCTTGAGTTCTCTCCAAACTCATTCACCGGGATGGAAGCC
ATCTCTTGGGGTCAGAACTTCTCTAATGCAGCGTATTTCAGTTTCGTCACCTTAACCACG
TTAGGTTACGGCGACATCAGCCCTCTAACACCATTGGCACAAGTCGTTGTGTATTTAGAG
GCCATTGTAGGCGTGTTTTATATGGCGATTGTTGTTTCAAGTCTCGTCAGTTCCAACATT
GAACATCAGGTAAACAAAAATGGATAA
>IFLFFFIN_00383 hypothetical protein
ATGGATAAACAATCGGAAAAAACAGAGAGTAAGATTTTCATCAGTAATATGGTGGAATCT
GCGATACGTATCGGCTTGATCTTAGTCTTGCTGATGTTTACGTATGACATTATCAAACCT
TTCATTCTTCCTGTGATTTGGGGTGCGATCATCGCGGTTGCATTGATGCCAATCTGTAAA
AAACTAGAAAGAGTGTACGGTGGTAAACGAGGTCTCGCGGCAACGACAATTGCGTTGTTG
GGTATCGCCCTACTGGTCACGCCTCTAGTAATGGTATCAGGCTCCATTGTTGATGGCGCA
ACGCACGCACTAGAAGTATTGCAAAATGGCGACATCAAAATCCCTGGTCCAAAACCTTCT
GTTGCTGATTGGCCACTTGTCGGTGACAAGCTTTACGAAGTATGGACGCTGTTCGCGACA
AACTTAGAGAAAGCAATTCAAACCTTTATGCCACAAATCAAGTCAGGCTTAACGTCTCTA
CTTGGCATGGTAGGCGGTGCTTTGGGTAGTCTGCTTCTTTCTATCCTATCGCTTGCGATT
GCTGCTGGCTTTATGACTTACTCAGAGTCCTTGGCATCAAGTCTTAGCACCATTGCCGTT
CGCACCGCTGGCGACAACGCCAAGAGCTGGACAACACTTATCGCCGCAACCATTAAGAGT
GTGTTGCTTGGCGTGGTTGGTGTCGCTGCGATTCAAGCGCTATTGATTGGTGCAGGTTTC
TTCATCTTCGGCGTACCTGCTGCAGGTCTACTCACACTTATTCTGATGATCCTGTGTATA
GCACAGCTTCCAGCACTGCTTGCCGTACTGCCTGTAATTGGCTACATGTACATGACCCAA
GACACCAGCACTGCGACTATGTTTACTGTGTGGGTTGTGGTTGCGGCATTGTCAGAGAAC
CTGTTCAAGCCGATGCTAATGGGACGCGGTGTTGACGTACCGATGCCTGTGATTCTACTT
GGTGCCATTGGCGGCATGCTCTTCTACGGCATCGTTGGTCTGTTCTTAGGTGCCGTTATC
CTAGCGATTTGGTATGAGCTATTCGTATGGTGGTTGAGCATAGAGAAAGCACAACAGCAA
GAAGAAGCGGTCATCGAAGAGAAAGAAGCGTCGCAAGCGGAATCTGGTCACGGCGCTGGT
ATCTAA
>IFLFFFIN_00384 hypothetical protein
ATGAAATTGATCAAGCCTTTAACTTGCGCGCTTGCTTTGGCAATGAGTGGCATGGCATTC
GCGGATGTGACGGTAACCGTTCCTGACGACGTTTCAATCTATGCGGCTAACGGTGAAAAA
GTAAAACTATCTGGTGGCTTTTTTGCTTCTGAAAGATCATTCACTCTGCCTGACGGTGTA
AACCAAGTTGTTTTCCGCTACGCACCTTACTTCAGCCAAGGCAATGATCGCCTAAGTGTT
GAGAGTGACGTTATCGTAGCTCGTTTCGACGCAACCGATGCTGAGCTAGCGTTCCAGCTT
CCTGAATACCGTGATCTTCGCCAAGCAGAAGAAAGAATCAAAGACCTAGATTGGAAACTG
GTTGATGCTTCAGGCAATGCAATTGCGGTAGAGCAAGACAAGCTAATCAAACCAGGTATG
CAAATTGGTCGTGACTACGTTCGCGAAGTGGAAGACTACAATAAAGCAGGCGGTGTAGCG
GCAATCGGCGTTGCAACTGCAGCGGTCGTTCAGCCTGTAGCGCTTCCAGCAGCAATTCCA
TCAGACATGAAGCAAACTAAGCCTGCGACAATGAAAGCAGATTCAACGGCTGAAGAAATG
CTGCACTTCTGGTACCAAAAAGCAGACGCTGAGACACAAGCGCGCTTTAAAGACTACATC
AACAAGCAATAG
>IFLFFFIN_00385 hypothetical protein
ATGATGAACAAAGCTGGTTGGACAGTGTGCCTCGCTACTCTCATTTCTTCCGGCGTCGTT
GCTGGAGAATGGGAGATTGAAGCGGGGGGATTTTTCTCTCGCACCGACACCAAACTTAAC
GCCTACGACCCTTACCTCGACCAAATACGTACCATTGATTTCGAATCTGATCTCGATTTG
AAAGAGTTTACCGTGCTGCCTTATGTTGAAGTGGAGTATTACTTCAATAAAAAACATAGC
GTGTATCTTGATTGGCGTAGTTTGCACCGTGAGGCAACCCGCACAGCGGTAACCAAACCT
TTTGAAATTACCGTTGATGGCACCACTTATGCGGTTCAAGCTGGCTCTAAACTGACCACA
GAACTGAACATTGATATTGCACGCCTAGGCTACGGTTACCAGTTTTACACCAGCGATAAA
TGGGCGGTGGATGTATTAGCGGGGCTGCACGTGATGTGGCTGTCATTAGGTTTAGATGGC
AAGCTTGGCGCAAAAGTGAGTGGGGTGGATGAAATTCCAGTAATGTTTGTTGATGATGCG
GTTTTAAATGATGTTACTGCCCCTTTGCCTGATTTGGGGATTCGAGCAGAGTATTCACTG
ACGCAAGACTGGATTTTAAAAAGCCACGCACAGGTGTTCTATTTAGCTGTGGATGATATA
GAAGGCTATTTGTTTGAAGTGGACATTGGCGCTAAGTACTTCTTTACCGACCAATTCAGC
ATTACGGGTTCATTTAACTATTACGAAGTAGGGGTTGATTACGAAAGCGACAATTCTGCG
CTCGATGTTACCTACCGATTCTATGGTCCAATGCTGACCATGGCGTACAAATTCTGA
>IFLFFFIN_00386 hypothetical protein
ATGTGGTGCTCAATTGCCGATAGAAGGCGAAGATTTATTGGTGGTTTCATCGATCTGATG
ATCGTGACTGGTTTAGTGCTTACAATCGCTTTGACCATCAATTCTGTTGTAAATGGCTTC
GAACTTTCTTTGAGTGAAAACCTTCAATTAGTTAAGGACACAAAAGCAAGCTACGTGCTA
ACCATTCCTATGTTGATGATGGCGAATTGGAATTTTCTCCGTGAGGGACAAACTGTTGGG
ATGCGTTTGGTTAGGATCAAAGTGGTGATGAAGAACGGTCACGACACGACGAAAGTGACC
ACGTCTTTACGATTGTGTATGAGCTATTTGATTGAAATGCTTATCCCGTTTACACCATTG
GTCAACCTTGCTCTATTTTTATTTCACCCTGAGCGTCGTTTGTTACACGATTTGCTTTCA
GGTACCAAAGTGGTGAATTGCTAA
>IFLFFFIN_00387 Ferredoxin--NADP reductase
ATGACAGAACTGAAAGGTTTCAATCTTGCCAAAGTAGAAAAACGAATCGACTGGACAGGT
GAGCTGTTCAGTTTACGAGTTTCCGGTGCGCCTCTCTCCTTCAAAGCCGGACAATTTACC
AAACTCGCCTTGCTCGACGAACAGGGCAACCCCATTAGCCGTGCATACTCGGTGGTGAAT
GCGCCCAGTGAGCAGTTCGAATGGCTCGAATTCTTAGTCGTCGCGAACCCTGAAGGGCAA
CTGACGCCAAGGCTGCAACAGCTTCAAACTGGCGATAGTATTTATGTTGGTGAAACGGCT
CATGGCGATCTTATCCACGATACCATTCCCAAACACGCAAACGATCTATGGCTGCTCTCC
ACGGGCACAGGCATTGGTCCATTTCTCTCTTTGTTAGACGACATTAATCTACTCCCACAC
AGCGATCACATTGTGCTGGTGCATGGTGTGCGCTACGAAAGAGATTTAGTTTACAAATAC
CTGATTGAGCAGCTCCAACAGCGATATGAAGGTCGTCTGCGTTATGTGCCGATTGTCAGT
CGTGAGAGTATTCCGGGTAAGCTTCAAGGTCGCATTCCAGAGTTGATTGCGTCGGGAGAG
CTTGTTAATCGTGCTGACTTGCCGTTTTCTAAACAAAGCAGTTTTGTGATGATGTGTGGT
AACCCAGAGATGATTAAAGATACCTCTCCAGTACTGCAAGGTTTAGGCTTAGAGAAGTAT
CGTGCCCGAACAGGTGGCAATATCATTTACGAGAGATATTGGTAA
>IFLFFFIN_00388 Long-chain acyl-CoA thioesterase FadM
ATGGATACTTTATTAAAAGAATTCCCAGTGATTACGGAAATCAAAGTCGCTTGGGGAGAG
ATGGATGCCCTGCAACACGTCAATAATGCGGTGTATTTTCGTTACTTCGAAACTGCGCGT
TTGGACTACTTCAACAAGATTAATCTGTTGGTAGATCTGCAGACGTCTCACATCGGTCCG
GTTCTAAGTGAAACCCAATGTCGCTATAAGCTACCCGTTACGTTTCCAGATACGCTTTTG
ATTGGCTCACGCGTAATCGACATGCAAGAAGATCGCATCACGATGGAATACCAAGTGCTG
AGTAAGAAGTGGGGCAAGATTGCGACCATCGCGACCGCTACTGGTGTGATGTTTGATTTT
[truncated: 5,006,563 more chars]
