# Supplementary material for: Bacterial diversity in the jelly of shark Ampullae of Lorenzini: a holobiont perspective
Source: PeerJ. 2026 Jan 5;14:e20461. doi: 10.7717/peerj.20461 (PMC12782034; doi:10.7717/peerj.20461)
Supplement: Supplemental Information 4 — The free-living 16S rRNA sequences of Corona-Comunidad (2023). [file peerj-14-20461-s004.zip]

Archive with 2 entries (2 files):
- SEQU_FRE_LIVING_16S_rRNA_CORONA_COMUNIDAD_2023/README_SEQUENCES_FRE_LIVING_16S_rRNA_CORONA_COMUNIDAD_2023.txt
- SEQU_FRE_LIVING_16S_rRNA_CORONA_COMUNIDAD_2023/SEQUENCES_FRE_LIVING_16S_rRNA_CORONA_COMUNIDAD_2023.fa
