# Supplementary material for: Bacterial diversity in the jelly of shark Ampullae of Lorenzini: a holobiont perspective
Source: PeerJ. 2026 Jan 5;14:e20461. doi: 10.7717/peerj.20461 (PMC12782034; doi:10.7717/peerj.20461)
Supplement: Supplemental Information 4 — The free-living 16S rRNA sequences of Corona-Comunidad (2023). [file peerj-14-20461-s004.zip › SEQU_FRE_LIVING_16S_rRNA_CORONA_COMUNIDAD_2023/README_SEQUENCES_FRE_LIVING_16S_rRNA_CORONA_COMUNIDAD_2023.txt]

The free-living 16S rRNA sequences belong to the author's thesis " Análisis de la diversidad de Vibrio spp. en diferentes partes del continente americano incluyendo US, México y la Patagonia chilena" with an unnamed article in progress. Additionally, the author is a participant in the article.

Reference

Corona Comunidad, B. C. (2023). Análisis de la diversidad de Vibrio spp. en diferentes partes del continente americano incluyendo US, México y la Patagonia chilena. Bachelor's Degree, National Autonomous University of Mexico
https://tesiunam.dgb.unam.mx/F?func=find-b-0&local_base=TES01
