# Supplementary material for: Bacterial diversity in the jelly of shark Ampullae of Lorenzini: a holobiont perspective
Source: PeerJ. 2026 Jan 5;14:e20461. doi: 10.7717/peerj.20461 (PMC12782034; doi:10.7717/peerj.20461)
Supplement: Supplemental Information 4 — The free-living 16S rRNA sequences of Corona-Comunidad (2023). [file peerj-14-20461-s004.zip › SEQU_FRE_LIVING_16S_rRNA_CORONA_COMUNIDAD_2023/SEQUENCES_FRE_LIVING_16S_rRNA_CORONA_COMUNIDAD_2023.fa]

>_S5_4_1N_I_SED
GGGAGGCAG-CAGTGGGG--AATATTGCAC-AATGGGCGC-AAGCCTGATGCAG-CCATGCCG-CGGTGTGTGAAGAAGG
--CCTT-CGGGTTGT-AAAGCACTTTCAG--TCGTGAGG--AA-GGTGGT-AGT-GTTAAATAGCAC-T--ATCATTT--
GACCGTTAGCGACA-GAAGAAGCACCGGGCTAACTCC-GTGCC-AGCAGCC-GCGGTAATACGGAGGGTGCGAGCGTTAA
TCGGAATTACTGGGCGTAAAGCGCATGCAGGTGGTTTGTTAAGTCAGATGTGAAA-GCCCGGGGCTCAACCTCGGAA-TA
GCATT-TGAAACTGGCAGACTAG-AGTACTGTAGAGGGGGG-GTAGAATTTCAGGTGTAGCGGTGAAATGCGTAGAGATC
TGAAGGAATACCGGTGGCGAAGGCGGCCCCCTGGACA-GATACTGACACTCAGATGCGAAAGCGTGGGGAGCAAACAGGA
TTAGATACCC-TGGTAGTCCACGCCGTAAACGATGTCTACTTGGA---GGTTGTGG-CCTTGAGCCGTGGCTTTCGGAGC
TAACGCGTTAAGTAGACCGCCT--GGGGAGTACGGTCGCAAGATTAAAACTCAAATGAATTGACGGGGGCCCGCACAAGC
GGTGGAGCATGTGG-TTTAATTCGATGCAACGCGAAGAACC-TTACCTACTCTTGACATCCAGAGAACTTT-CCAGAGAT
GGATTGG-TGCC-TTCGGGAACTCTGAGACAGGTGCT-GCATGGC-TGTCGTCAGCTCGTGTTGTGAAAT-GTTGGGTTA
AGGTCCCGCAACGAGCGCAACCCTTAT-CCTTGTTTGCCAGCGAG
>_S1_16_Vibrio_owensii
GGGAGGCAG-CAGTGGGG--AATATTGCAC-CATGGGCGC-AAGCCTGATGCAG-CCATGCCG-CG-TGTGTGATGAAGG
--CCTT-CGGGTTGT-AAAGCACTTTCAG--TCGTGAGG--AA-GGTGGT-GGT-GGTTAATAGCAC-C--ATCATTT--
GAC-GTTAGCGACA-AAATAAACACCGG-CTAACTCC-GTGCC-AGCAGCC-GCGGTAATACGGAGGGTGCGAGCGTTAA
TCGGAATTACTGGGCGTAAAGCGCATGCAGGTGGTTTGTTAAGTCAGATGTGAAA-GCCCGGGGCTCAACCTCGGAA-TA
GCATT-TGAAACTGGCAGACTAG-AGTACTGTAGAGGGGGG--TAGAATTTCAGGTGTAGCGGTGAAATGCGTAGAGATC
TGAAGGAATACCGGTGGCGAAGGCGGCCCCCTGGACA-GATACTGACACTCAGATGCGAAAGCGTGGGGAGCAAACAGGA
TTAGATACCC-TGGTAGTCCACGCCGTAAACGATGTCTACTTGGA---GGTTGTGG-CCTTGAGCCGTGGCTTTCGGAGC
TAACGCGTTAAGTAGACCGCCT--GGGGAGTACGGTCGCAAGATTAAAACTCAAATGAATTGACGGGGGCCCGCACAAGC
GGTGGAGCATGTGG-TTTAATTCGATGCAACGCGAAGAACC-TTACCTACTCTTGACATCCAGAGAACTTT-CCAGAGAT
GGATTGG-TGCC-TTCGGGAACTCTGAGACAGGTGCTTGCATGGC-TGTCGTCAGCTCGTGTTGTGAAAT-GTTGGGTTA
AG-TCCCGCAACGAGCGCAACCCTTAT-CCTTGTTTGCCAGCGAG
>_S1_12_Vibrio_harveyi_0
GGGAGGCAG-CAGTGGGG--AATATTGCAC-CATGGGCGC-AAGCCTGATGCAG-CCATGCCG-CGTG-TGTGATGAAGG
--CCTTC-GGGTTGT-AAAGCACTTTCAG--TCGTGAGG--AA-GGTAGT--GT-AGTTAATAGCT-GC--ATTATTT--
GAC-GTTAGCGACA-AAATAAACACCGG-CTAACTCC-GTGCC-AGCAGCC-GCGGTAATACGGAGGGTGCGAGCGTTAA
TCGGAATTACTGGGCGTAAAGCGCATGCAGGTGGTTTGTTAAGTCAGATGTGAAA-GCCCGGGGCTCAACCTCGGAA-TA
GCATT-TGAAACTGGCAGACTAG-AGTACTGTAGAGGGGGG-GTAGAATTTCAGGTGTAGCGGTGAAATGCGTAGAGATC
TGAAGGAATACCGGTGGCGAAGGCGGCCCCCTGGACA-GATACTGACACTCAGATGCGAAAGCGTGGGGAGCAAACAGGA
TTAGATACCC-TGGTAGTCCACGCCGTAAACGATGTCTACTTGGA---GGTTGTGG-CCTTGAGCCGTGGCTTTCGGAGC
TAACGCGTTAAGTAGACCGCCT--GGGGAGTACGGTCGCAAGATTAAAACTCAAATGAATTGACGGGGGCCCGCACAAGC
GGTGGAGCATGTGG-TTTAATTCGATGCAACGCGAAGAACC-TTACCTACTCTTGACATCCAGAGAACTTT-CCAGAGAT
GGATTGG-TGCC-TTCGGGAACTCTGAGACAGGTGCT-GCATGGC-TGTCGTCAGCTCGTGTTGTGAAAT-GTTGGG-TT
AAGTCCCGCAACGAGCGCAACCCTTAT-CCTTGTTTGCCAGCACT
>_S2_6_Vibrio_harveyi
GGGAGGCAG-CAGTGGGGG-AATATTGCAC-AATGGGCGC-AAGCCTGATGCAG-CCATGCCG-CGTG-TGTGAAGAAGG
--CCTTTCGGGTTGT-AAAGCACTTTCAG--TCGTGAGG--AA-GGTAGT--GT-AGTTAATAGCT-GC--ATTATTT--
GAC-GTTAGCGACA-GAAGAAGCACCGGGCTAACTCC-GTGCC-AGCAGCC-GCGGTAATACGGAGGGTGCGAGCGTTAA
TCGGAATTACTGGGCGTAAAGCGCATGCAGGTGGTTTGTTAAGTCAGATGTGAAA-GCCCGGGGCTCAACCTCGGAA-TA
GCATT-TGAAACTGGCAGACTAG-AGTACTGTAGAGG-GGG-GTAGAATTTCAGGTGTAGCGGTGAAATGCGTAGAGATC
TGAAGGAATACCGGTGGCGAAGGCGGCCCCCTGGACA-GATACTGACACTCAGATGCGAAAGCGTGGGGAGCAAACAGGA
TTAGATACCC-TGGTAGTCCACGCCGTAAACGATGTCTACTTGGA---GGTTGTGG-CCTTGAGCCGTGGCTTTCGGAGC
TAACGCGTTAAGTAGACCGCCT--GGGGAGTACGGTCGCAAGATTAAAACTCAAATGAATTGACGGGGGCCCGCACAAGC
GGTGGAGCATGTGG-TTTAATTCGATGCAACGCGAAGAACC-TTACCTACTCTTGACATCCAGAGAACTTT-CCAGAGAT
GGATTGG-TGCC-TTCGGGAACTCTGAGACAGGTGCT-GCATGGC-TGTCGTCAGCTCGTGTTGTGAAAT-GTTGGG-TT
AAGTCCCGCAACGAGCGCAACCCTTAT-CCTTGTTTGCCAGCACT
>_S1_12_Vibrio_harveyi
GGGAGGCAG-CAGTGGGG--AATATTGCAC-AATGGGCGC-AAGCCTGATGCAG-CCATGCCG-CGTG-TGTGAAGAAGG
--CCTTC-GGGTTGT-AAAGCACTTTCAG--TCGTGAGG--AA-GGTAGT--GTAGTTTAATAGCT-GC--ATTATTT--
GAC-GTTAGCGACA-GAAGAAGCACCGGGCTAACTCC-GTGCC-AGCAGCC-GCGGTAATACGGAGGGTGCGAGCGTTAA
TCGGAATTACTGGGCGTAAAGCGCATGCAGGTGGTTTGTTAAGTCAGATGTGAAA-GCCCGGGGCTCAACCTCGGAA-TA
GCATT-TGAAACTGGCAGACTAG-AGTACTGTAGAGG-GGG-GTAGAATTTCAGGTGTAGCGGTGAAATGCGTAGAGATC
TGAAGGAATACCGGTGGCGAAGGCGGCCCCCTGGACA-GATACTGACACTCAGATGCGAAAGCGTGGGGAGCAAACAGGA
TTAGATACCC-TGGTAGTCCACGCCGTAAACGATGTCTACTTGGA---GGTTGTGG-CCTTGAGCCGTGGCTTTCGGAGC
TAACGCGTTAAGTAGACCGCCT--GGGGAGTACGGTCGCAAGATTAAAACTCAAATGAATTGACGGGGGCCCGCACAAGC
GGTGGAGCATGTGGGTTTAATTCGATGCAACGCGAAGAACC-TTACCTACTCTTGACATCCAGAGAACTTT-CCAGAGAT
GGATTGG-TGCC-TTCGGGAACTCTGAGACAGGTGCT-GCATGGC-TGTCGTCAGCTCGTGTTGTGAAAT-GTTGGG-TT
AAGTCCCGCAACGAGCGCAACCCTTAT-CCTTGTTTGCCAGCACT
>_S2_9_Vibrio_midae
GGGAGGCAG-CAGTGGGGGGAATATTGCAC-AATGGGCGC-AAGCCTGATGCAG-CCATGCCG-CGTGT-GTGAAGAAGG
GCCCTTCGGG-TTGT-AAAGCACTTTCAG--TCGTGAGG--AA-GGTGGT--GT-AGTTAATAGCT-GC--ATTATTT--
GAC-GTTAGCGACA-GAAGAAGCACCGGGCTAACTCC-GTGCC-AGCAGCC-GCGGTAATACGGAGGGTGCGAGCGTTAA
TCGGAATTACTGGGCGTAAAGCGCATGCAGGTGGTTTGTTAAGTCAGATGTGAAA-GCCCGGGGCTCAACCTCGGAA-TA
GCATT-TGAAACTGGCAGACTAG-AGTACTGTAGAGG-GGG-GTAGAATTTCAGGTGTAGCGGTGAAATGCGTAGAGATC
TGAAGGAATACCGGTGGCGAAGGCGGCCCCCTGGACA-GATACTGACACTCAGATGCGAAAGCGTGGGGAGCAAACAGGA
TTAGATACCC-TGGTAGTCCACGCCGTAAACGATGTCTACTTGGA---GGTTGTGG-CCTTGAGCCGTGGCTTTCGGAGC
TAACGCGTTAAGTAGACCGCCT--GGGGAGTACGGTCGCAAGATTAAAACTCAAATGAATTGACGGGGGCCCGCACAAGC
GGTGGAGCATGTGG-TTTAATTCGATGCAACGCGAAGAACC-TTACCTACTCTTGACATCCAGAGAACTTT-CCAGAGAT
GGATTGG-TGCC-TTCGGGAACTCTGAGACAGGTGCT-GCATGGC-TGTCGTCAGCTCGTGTTGTGAAATTGTTGGG-TT
AAGTCCCGCAACGAGCGCAACCCTTAT-CCTTGTTTGCCAGCGAG
>_S1_8_Vibrio_owensii
GGGAGGCAG-CAGTGGGG--AATATTGCAC-AATGGGCGC-AAGCCTGATGCAG-CCATGCCG-CGTG-TGTGAAGAAGG
--CCTT-CGGGTTGT-AAAGCACTTTCAG--TCGTGAAGG-AAAGGTAG--TGT-AGTTAATAGCT-GC--ATTATTTG-
-AC-GTTAGCGACA-GAAGAAGCACCGG-CTAACTCC-GTGCC-AGCAGCC-GCGGTAATACGGAGGGTGCGAGCGTTAA
TCGGAATTACTGGGCGTAAAGCGCATGCAGGTGGTTTGTTAAGTCAGATGTGAAA-GCCCGGGGCTCAACCTCGGAA-TA
GCATT-TGAAACTGGCAGACTAG-AGTACTGTAGAGG-GGG-GTAGAATTTCAGGTGTAGCGGTGAAATGCGTAGAGATC
TGAAGGAATACCGGTGGCGAAGGCGGCCCCCTGGACA-GATACTGACACTCAGATGCGAAAGCGTGGGGAGCAAACAGGA
TTAGATACCC-TGGTAGTCCACGCCGTAAACGATGTCTACTTGGA---GGTTGTGG-CCTTGAGCCGTGGCTTTCGGAGC
TAACGCGTTAAGTAGACCGCCT--GGGGAGTACGGTCGCAAGATTAAAACTCAAATGAATTGACGGGGGCCCGCACAAGC
GGTGGAGCATG-TGGTTTAATTCGATGCAACGCGAAGAACC-TTACCTACTCTTGACATCCAGAGAACTTT-TCAGAGAT
GGATTGGGTGCC-TTCGGGAACTCTGAGACAGGTGCT-GCATGGC-TGTCGTCAGCTCGTGTTGTGAAAT-GTTGGGTTA
A-GTCCCGCAACGAGCGCAACCCTTATTCCTTGTTTGCCAGCGAG
>_S4_4_Vibrio_rotiferianus
GGGAGGCAG-CAGTGGGGG-GA-ATTGCAC-AATGGGCGC-AAGCCTGATGCAG-CCATGCCG-CGTG-TGTGAAGAAGG
--CCTT-CGGGTTGT-AAAGCACTTTCAG--TCGTGAGG--AA-GGTAG--TGT-AGTTAATAGCT-GC--ATTATTTG-
-AC-GTTAGCGACA-GAAGAAGCACCGG-CTAACTCC-GTGCC-AGCAGCC-GCGGTAATACGGAGGGTGCGAGCGTTAA
TCGGAATTACTGGGCGTAAAGCGCATGCAGGTGGTTTGTTAAGTCAGATGTGAAA-GCCCGGGGCTCAACCTCGGAA-TT
GCATT-TGAAACTGGCAGACTAG-AGTACTGTAGAGG-GGG-GTAGAATTTCAGGTGTAGCGGTGAAATGCGTAGAGATC
TGAAGGAATACCGGTGGCGAAGGCGGCCCCCTGGACA-GATACTGACACTCAGATGCGAAAGCGTGGGGAGCAAACAGGA
TTAGATACCC-TGGTAGTCCACGCCGTAAACGATGTCTACTTGGA---GGTTGTGG-CCTTGAGCCGTGGCTTTCGGAGC
TAACGCGTTAAGTAGACCGCCT--GGGGAGTACGGTCGCAAGATTAAAACTCAAATGAATTGACGGGGGCCCGCACAAGC
GGTGGAGCATG-TGGTTTAATTCGATGCAACGCGAAGAACC-TTACCTACTCTTGACATCCAGAGAACTTT-CCAGAGAT
GGATTGG-TGCC-TTCGGGAACTCTGAGACAGGTGCT-GCATGGC-TGTCGTCAGCTCGTGTTGTGAAAT-GTTGGGTTA
AAGTCCCGCAACGAGCGCAACCCTTAT-CCTTGTTTGCCAGCGAG
>_S4_1_Vibrio_rotiferianus
GGGAGGCAG-CAGTGGGG--AATATTGCAC-AATGGGCGC-AAGC-TGATGCAG-CCATGCCG-CGTG-TGTGAAGAAGG
--CCTT-CGGGTTGT-AAAGCACTTTCAGAGTCGTGAGG---AAGGTAG--TGT-AGTTAATAGCT-GC--ATTATTTG-
-AC-GTTAGCGACA-GAAGAAGCACCGG-CTAACTCC-GTGCC-AGCAGCC-GCGGTAATACGGAGGGTGCGAGCGTTAA
TCGGAATTACTGGGCGTAAAGCGCATGCAGGTGGTTTGTTAAGTCAGATGTGAAA-GCCCGGGGCTCAACCTCGGAA-TT
GCATT-TGAAACTGGCAGACTAG-AGTACTGTAGAGG-GGG-GTAGAATTTCAGGTGTAGCGGTGAAATGCGTAGAGATC
TGAAGGAATACCGGTGGCGAAGGCGGCCCCCTGGACA-GATACTGACACTCAGATGCGAAAGCGTGGGGAGCAAACAGGA
TTAGATACCCCTGGTAGTCCACGCCGTAAACGATGTCTACTTGGAA--GGTTGTGG-CCTTGAGCCGTGGCTTTCGGAGC
TAACGCGTTAAGTAGACCGCCTTGGGGGAGTACGGTCGCAAGATTAAAACTCAAATGAATTGACGGGGGCCCGCACAAGC
GGTGGAGCATGTGG-TTTAATTCGATGCAACGCGAAGAACC-TTACCTACTCTTGACATCCAGAGAACTTA-GCAGAGAT
GGATTGG-TGCC-TTCGGGAACTCTGAGACAGGTGCT-GCATGGC-TGTCGTCAGCTCGTGTTGTGAAAT-GTTGGGTTA
A-GTCCCGCAACGAGCGCAACCCTTAT-CCTTGTTTGCCAGCGAG
>_S2_13_Vibrio_midae
GGGAGGCAG-CAGTGGGG--AATATTGCAC-AATGGGCGC-AAGCCTGATGCAG-CCATGCCG-CGTG-TGTGAAGAAGG
--CCTT-CGGGTTGT-AAAGCACTTTCAG--TCGTGAGG---AAGGTAGG-TGT-AGTTAATAGCT-GC--ATTATTTG-
-AC-GTTAGCGACA-GAAGAAGCACCGG-CTAACTCC-GTGCC-AGCAGCC-GCGGTAATACGGAGGGTGCGAGCGTTAA
TCGGAATTACTGGGCGTAAAGCGCATGCAGGTGGTTTGTTAAGTCAGATGTGAAA-GCCCGGGGCTCAACCTCGGAA-TA
GCATT-TGAAACTGGCAGACTAG-AGTACTGTAGAGG-GGG-GTAGAATTTCAGGTGTAGCGGTGAAATGCGTAGAGATC
TGAAGGAATACCGGTGGCGAAGGCGGCCCCCTGGACA-GATACTGACACTCAGATGCGAAAGCGTGGGGAGCAAACAGGA
TTAGATACCC-TGGTAGTCCACGCCGTAAACGATGTCTACTTGGAA--GGTTGTGG-CCTTGAGCCGTGGCTTTCGGAGC
TAACGCGTTAAGTAGACCGCCT--GGGGAGTACGGTCGCAAGATTAAAACTCAAATGAATTGACGGGGGCCCGCACAAGC
GGTGGAGCATGGGGGTTTAATTCGATGCAACGCGA-GAACC-TTACCTACTCTTGACATCCAGAGAACTTA-GCAGAGAT
GGATTGG-TGCC-TTCGGGAACTCTGAGACAGGTGCT-GCATGGC-TGTCGTCAGCTCGTGTTGTGAAAT-GTTGGGTTA
A-GTCCCGCAACGAGCGCAACCCTTAT-CCTTGTTTGCCAGCGAG
>_S4_15_Vibrio_rotiferianus
GGAGGGCAG-CAGTGGGG--AATATTGCAC-AATGGGCGC-AAGCCTGATGCAG-CCATGCCG-CGTG-TGTGAAGAAGG
--CCTT-CGGGTTGT-AAAGCACTTTCAG--TCGTGAGG---AAGGTAG--TGT-AGTTAATAGCT-GC--ATTATTTG-
-AC-GTTAGCGACA-GAAGAAGCACCGG-CTAACTCC-GTGCCCAGCAGCC-GCGGTAATACGGAGGGTGCGAGCGTTAA
TCGGAATTACTGGGCGTAAAGCGCATGCAGGTGGTTTGTTAAGTCAGATGTGAAA-GCCCGGGGCTCAACCTCGGAA-TT
GCATT-TGAAACTGGCAGACTAG-AGTACTGTAGAGG-GGG-GTAGAATTTCAGGTGTAGCGGTGAAATGCGTAGAGATC
TGAAGGAATACCGGTGGCGAAGGCGGCCCCCTGGACA-GATACTGACACTCAGATGCGAAAGCGTGGGGAGCAAACAGGA
TTAGATACCC-TGGTAGTCCACGCCGTAAACGATGTCTACTTGGA---GGTTGTGG-CCTTGAGCCGTGGCTTTCGGAGC
TAACGCGTTAAGTAGACCGCCT--GGGGAGTACGGTCGCAAGATTAAAACTCAAATGAATTGACGGGGGCCCGCACAAGC
GGTGGAGCATGGTGGTTTAATTCGATGCAACGCGAAGAACC-TTACCTACTCTTGACATCCAGAGAACTTA-GCAGAGAT
GGATTGG-TGCC-TTCGGGAACTCTGAGACAGGTGCT-GCATGGC-TGTCGTCAGCTCGTGTTGTGAAAT-GTTGGGTTA
A-GTCCCGCAACGAGCGCAACCCTTAT-CCTTGTTTGCCAGCGAG
>_S2_7_Vibrio_midae
GGGAGGCAG-CAGTGGGG--AATATTGCAC-AATGGGCGC-AAGCCTGATGCAG-CCATGCCG-CGTG-TGTGAAGAAGG
--CCTT-CGGGTTGT-AAAGCACTTTCAG--TCGTGAGG---AAGGTGG--TGT-AGTTAATAGCG-GC--ATTATTTG-
-AC-GTTAGCGACA-GAAGAAGCACCGGGCTAACTCC-GTGCC-AGCAGCC-GCGGTAATACGGAGGGTGCGAGCGTTAA
TCGGAATTACTGGGCGTAAAGCGCATGCAGGTGGTTTGTTAAGTCAGATGTGAAA-GCCCGGGGCTCAACCTCGGAA-TA
GCATT-TGAAACTGGCAGACTAG-AGTACTGTAGAGG-GGG-GTAGAATTTCAGGTGTAGCGGTGAAATGCGTAGAGATC
TGAAGGAATACCGGTGGCGAAGGCGGCCCCCTGGACA-GATACTGACACTCAGATGCGAAAGCGTGGGGAGCAAACAGGA
TTAGATACCC-TGGTAGTCCACGCCGTAAACGATGTCTACTTGGA---GGTTGTGG-CCTTGAGCCGTGGCTTTCGGAGC
TAACGCGTTAAGTAGACCGCCT--GGGGAGTACGGTCGCAAGATTAAAACTCAAATGAATTGACGGGGGCCCGCACAAGC
GGTGGAGCATGGTGGTTTAATTCGATGCAACGCGAAGAACC-TTACCTACTCTTGACATCCAGAGAACTTA-GCAGAGAT
GGATTGG-TGCC-TTCGGGAACTCTGAGACAGGTGCT-GCATGGC-TGTCGTCAGCTCGTGTTGTGAAAT-GTTGGGTTA
A-GTCCCGCAACGAGCGCAACCCTTAT-CCTTGTTTGCCAGCGAG
>_S5_1_Vibrio_hepatarius
GGGAGGCAG-CAGTGGGG--AATATTGCAC-AATGGGCGC-AAGCCTGATGCAG-CCATGCCG-CGTG-TGTGAAGAAGG
--CCTT-CGGGTTGT-AAAGTACTTTCAG--CAGTGAGG---AAGGTGGA-AGT--GTTAATAGCA---CTATCATTT--
GAC-GTTAGCTGCA-GAAGAAGCACCGGGCTAACTCC-GTGCC-AGCAGCC-GCGGTAATACGGAGGGTGCGAGCGTTAA
TCGGAATTACTGGGCGTAAAGCGCATGCAGGTGGTTTGTTAAGTCAGATGTGAAA-GCCCGGGGCTCAACCTCGGAA-TT
GCATT-TGAAACTGGCAGACTAG-AGTACTGTAGAGGGGGG-GTAGAATTTCAGGTGTAGCGGTGAAATGCGTAGAGATC
TGAAGGAATACCGGTGGCGAAGGCGGCCCCCTGGACA-GATACTGACACTCAGATGCGAAAGCGTGGGGAGCAAACAGGA
TTAGATACCC-TGGTAGTCCACGCCGTAAACGATGTCTACTTGGA---GGTTGTGG-CCTTGAGCCGTGGCTTTCGGAGC
TAACGCGTTAAGTAGACCGCCT--GGGGAGTACGGTCGCAAGATTAAAACTCAAATGAATTGACGGGGGCCCGCACAAGC
GGTGGAGCATGTGG-TTTAATTCGATGCAACGCGAAGAACC-TTACCTACTCTTGACATCCAGAGAACTTT-CCAGAGAT
GGATTGG-TGCC-TTCGGGAACTCTGAGACAGGTGCT-GCATGGC-TGTCGTCAGCTCGTGTTGTGAAAT-GTTGGG-TT
AAGTCCCGCAACGAGCGCAACCCTTAT-CCTTGTTTGCCAGCGAG
>_S5_7_Vibrio_hepatarius
GGGAGGCAG-CAGTGGGGG-AATATTGCAC-AATGGGCGC-AAGCCTGATGGCAGCCATGCCG-CGTG-TGTGAAGAAGG
--CCTT-CGGGTTGT-AAAGTACTTTCAG--CAGTGAGG---AAGGGGGG-GGTCCGTTAATAGCGTGC-----ATCTTT
GAC-GTTAGCTGCA-GAAGAAGCACCGGGCTAACTCC-GTGCC-AGCAGCC-GCGGTAATACGGAGGGTGCGAGCGTTAA
TCGGAATTACTGGGCGTAAAGCGCATGCAGGTGGTTTGTTAAGTCAGATGTGAAA-GCCCGGGGCTCAACCTCGGAA-TT
GCATT-TGAAACTGGCAGACTAG-AGTACTGTAGAGG-GGG-GTAGAATTTCAGGTGTAGCGGTGAAATGCGTAGAGATC
TGAAGGAATACCGGTGGCGAAGGCGGCCCCCTGGACA-GATACTGACACTCAGATGCGAAAGCGTGGGGAGCAAACAGGA
TTAGATACCC-TGGTAGTCCACGCCGTAAACGATGTCTACTTGGA---GGTTGTGG-CCTTGAGCCGTGGCTTTCGGAGC
TAACGCGTTAAGTAGACCGCCT--GGGGAGTACGGTCGCAAGATTAAAACTCAAATGAATTGACGGGGGCCCGCACAAGC
GGTGGAGCATGTGG-TTTAATTCGATGCAACGCGAAGAACC-TTACCTACTCTTGACATCCAGAGAACTTT-CCAGAGAT
GGATTGG-TGCC-TTCGGGAACTCTGA-ACAGGTGCT-GCATGGC-TGTCGTCAGCTCGTGTTGTGAAAT-GTTGGG-TT
AAGTCCCGCAACGAGCGCAACCCTTAT-CCTTGTTTGCCAGCGAG
>_S5_10_1N_Vibrio_panuliri
GGGAGGCAG-CAGTGGGG--AATATTGCAC-AATGGGCGC-AAGCCTGATGCAG-CCATGCCG-CGTG-TATGAAGAAGG
--CCTTC-GGGTTGT-AAAGTACTTTCAG--TCGTGAGG-----AAGGGTTCATGCGTTAATAGCG----TATGGATTT-
GAC-GTTAGCGACA-GAAGAAGCACCGG-CTAACTCC-GTGCCCAGCAGCC-GCGGTAATACGGAGGGTGCGAGCGTTAA
TCGGAATTACTGGGCGTAAAGCGCATGCAGGTGGTTTGTTAAGTCAGATGTGAAA-GCCCGGGGCTCAACCTCGGAA-TT
GCATT-TGAAACTGGCTGACTAG-AGTACTGTAGAGG-GGG-GTAGAATTTCAGGTGTAGCGGTGAAATGCGTAGAGATC
TGAAGGAATACCGGTGGCGAAGGCGGCCCCCTGGACA-GATACTGACACTCAGATGCGAAAGCGTGGGGAGCAAACAGGA
TTAGATACCC-TGGTAGTCCACGCCGTAAACGATGTCTACTTGGA---GGTTGTGG-CCTTGAGCCGTGGCTTTCGGAGC
TAACGCGTTAAGTAGACCGCCT--GGGGAGTACGGTCGCAAGATTAAAACTCAAATGAATTGACGGGGGCCCGCACAAGC
GGTGGAGCATGTGG-TTTAATTCGATGCAACGCGAAGAACC-TTACCTACTCTTGACATCCATAGAACTTA-GCAGAGAT
GCTTTGG-TGCC-TTCGGGAACTCTGAGACAGGTGCT-GCATGGC-TGTCGTCAGCTCGTGTTGTGAAAT-GTTGGGTTA
AGGTCCCGCAACGAGCGCAACCCTTAT-CCTTGTTTGCCAGCGAG
